# Supplementary material for: Detection of non-coding RNAs on the basis of predicted secondary structure formation free energy change
Source: BMC Bioinformatics. 2006 Mar 27;7:173. doi: 10.1186/1471-2105-7-173 (PMC1570369; doi:10.1186/1471-2105-7-173)
Supplement: Additional File 2 — Side-by-side comparison of Dynalign, RNAz, and QRNA classifications for each window in the MUMmer whole genome screen. Plain text, whitespace-delimited tabular data file. Each row is a window in the MUMmer whole genome alignment (15,214 windows total) of E. coli and S. typhi. Columns 1, 2, and 3: E. coli start and end nucleotide indices and strand (plus or minus) for that window. Columns 4, 5, and 6: S. typhi start and end nucleotide indices and strand (plus or minus) for that window. Column 7: Dynalign/LIBSVM probability that the window is ncRNA. Column 8: RNAz probability that the window is ncRNA. Column 9: QRNA classification of the window (ncRNA, ORF, or other). [file 1471-2105-7-173-S2.txt]

100 189 - 100 189 - 0.000287551	0.100162	OTH
100 189 + 100 189 + 0.000328425	0.017350	OTH
1003890 1003990 - 1055901 1056000 - 0.136794	0.043189	OTH
1003890 1003990 + 1055901 1056000 + 0.00177939	0.025190	OTH
1005002 1005138 - 1057012 1057139 - 0.00153741	0.991666	OTH
1005002 1005138 + 1057012 1057139 + 0.991424	0.999528	OTH
1006824 1006971 - 1058826 1058910 - 7.47363e-05	0.000001	OTH
1006824 1006971 + 1058826 1058910 + 0.000107086	0.000000	OTH
1006907 1006964 - 4217705 4217762 + 0.0176032	0.008493	OTH
1006907 1006964 + 4217705 4217762 - 0.158183	0.291042	OTH
1006909 1006990 - 3417388 3417471 + 0.000717084	0.249429	OTH
1006909 1006990 + 3417388 3417471 - 0.0732279	0.104651	OTH
100712 100764 - 152439 152556 - 0.00704251	0.231854	OTH
100712 100764 + 152439 152556 + 0.68398	0.067340	OTH
1014683 1014828 - 1066426 1066569 - 0.00138119	0.519660	OTH
1014683 1014828 + 1066426 1066569 + 0.116541	0.788255	OTH
1014756 1014903 - 1066496 1066644 - 5.34079e-05	0.033792	OTH
1014756 1014903 + 1066496 1066644 + 0.000918061	0.043511	OTH
1014788 1014937 - 1066530 1066678 - 0.00102554	0.052614	OTH
1014788 1014937 + 1066530 1066678 + 0.0384009	0.075468	OTH
1015106 1015174 - 1066847 1066937 - 0.956728	0.999927	RNA
1015106 1015174 + 1066847 1066937 + 0.979543	0.999892	RNA
1015694 1015761 - 1067465 1067532 - 0.00193794	0.063955	OTH
1015694 1015761 + 1067465 1067532 + 0.0181369	0.045573	OTH
1017523 1017665 - 1069294 1069436 - 6.4806e-05	0.000000	OTH
1017523 1017665 + 1069294 1069436 + 0.00110406	0.004496	OTH
1017565 1017707 - 1069336 1069478 - 0.000140574	0.000002	OTH
1017565 1017707 + 1069336 1069478 + 9.96709e-06	0.000001	OTH
1018161 1018235 - 1069932 1070002 - 0.999997	0.999045	RNA
1018161 1018235 + 1069932 1070002 + 0.995777	0.999845	RNA
1019277 1019426 - 1071056 1071205 - 0.999995	0.422226	OTH
1019277 1019426 + 1071056 1071205 + 0.171639	0.962359	OTH
1019352 1019499 - 1071131 1071278 - 0.00462753	0.070743	OTH
1019352 1019499 + 1071131 1071278 + 0.00311718	0.051985	OTH
1019427 1019571 - 1071206 1071348 - 0.000167566	0.001517	OTH
1019427 1019571 + 1071206 1071348 + 0.00128369	0.005228	OTH
1019487 1019632 - 1071268 1071409 - 0.00144002	0.000000	OTH
1019487 1019632 + 1071268 1071409 + 7.13898e-05	0.000000	OTH
1020143 1020290 - 1071920 1072066 - 0.00249755	0.057777	OTH
1020143 1020290 + 1071920 1072066 + 3.43376e-05	0.028444	OTH
1020212 1020360 - 1071988 1072135 - 5.64951e-06	0.006366	OTH
1020212 1020360 + 1071988 1072135 + 0.000208059	0.053614	OTH
1023572 1023693 - 1075347 1075469 - 1.28145e-05	0.028707	OTH
1023572 1023693 + 1075347 1075469 + 0.000121654	0.057989	OTH
1026248 1026333 - 1078028 1078112 - 0.0032558	0.009924	OTH
1026248 1026333 + 1078028 1078112 + 0.00151396	0.007268	OTH
1026997 1027087 - 1078776 1078866 - 0.0185991	0.033162	OTH
1026997 1027087 + 1078776 1078866 + 0.000420943	0.010857	OTH
1030642 1030731 - 1084674 1084763 - 0.32131	0.018540	OTH
1030642 1030731 + 1084674 1084763 + 0.000341032	0.005682	OTH
1030812 1030961 - 1085042 1085190 + 1	0.998626	RNA
1030812 1030961 + 1085042 1085190 - 1	0.999231	RNA
1030833 1030982 - 1085021 1085170 + 0.957956	0.026486	OTH
1030833 1030982 + 1085021 1085170 - 0.762849	0.038558	OTH
1030908 1031057 - 1084946 1085095 + 0.0309095	0.040319	OTH
1030908 1031057 + 1084946 1085095 - 4.47598e-05	0.076627	OTH
1036842 1036962 - 1811921 1811994 - 0.000504698	0.000000	OTH
1036842 1036962 + 1811921 1811994 + 0.00075911	0.000000	OTH
1039656 1039749 - 1814688 1814781 - 1.97495e-06	0.041848	COD
1039656 1039749 + 1814688 1814781 + 0.00272153	0.050437	COD
1048997 1049055 - 4518987 4519045 + 0.00383098	0.040126	OTH
1048997 1049055 + 4518987 4519045 - 0.0601372	0.056177	OTH
1049000 1049055 - 3988096 3988151 - 0.00507806	0.032753	OTH
1049000 1049055 + 3988096 3988151 + 0.0883484	0.062949	OTH
1049001 1049055 - 2250165 2250219 + 0.0109486	0.032482	OTH
1049001 1049055 + 2250165 2250219 - 0.126232	0.044872	OTH
10495 10642 - 9943 10090 - 0.0387779	0.970089	RNA
10495 10642 + 9943 10090 + 0.976362	0.991206	RNA
1050897 1051043 - 2042676 2042822 + 0.034032	0.694404	COD
1050897 1051043 + 2042676 2042822 - 0.00312584	0.484788	COD
105245 105304 - 157037 157096 - 0.568797	0.936533	OTH
105245 105304 + 157037 157096 + 0.89275	0.497915	OTH
1057178 1057306 - 3824058 3824186 - 1.23415e-05	0.131225	OTH
1057178 1057306 + 3824058 3824186 + 1.28386e-07	0.106394	OTH
1062999 1063078 - 1110009 1110087 - 0.111544	0.071409	OTH
1062999 1063078 + 1110009 1110087 + 0.121794	0.331376	OTH
106457 106556 - 158249 158348 - 0.00118908	0.013956	OTH
106457 106556 + 158249 158348 + 0.661095	0.013003	OTH
1064730 1064807 - 1113711 1113789 - 0.0163648	0.002453	OTH
1064730 1064807 + 1113711 1113789 + 0.0114758	0.036247	OTH
1066932 1067080 - 1115910 1116054 - 0.00136691	0.010917	OTH
1066932 1067080 + 1115910 1116054 + 9.36423e-06	0.003124	OTH
1066993 1067140 - 1115968 1116114 - 1.19708e-05	0.000000	OTH
1066993 1067140 + 1115968 1116114 + 4.93998e-07	0.000000	OTH
107475 107587 - 159267 159414 - 4.22283e-05	0.859833	OTH
107475 107587 + 159267 159414 + 2.76215e-07	0.999821	OTH
107517 107629 - 159307 159456 - 2.91243e-05	0.000000	OTH
107517 107629 + 159307 159456 + 7.41731e-05	0.000000	OTH
1078106 1078249 - 1121650 1121799 - 6.6085e-05	0.025629	OTH
1078106 1078249 + 1121650 1121799 + 0.000546521	0.081060	OTH
1078178 1078322 - 1121725 1121868 - 0.000162192	0.038639	OTH
1078178 1078322 + 1121725 1121868 + 0.00460761	0.150951	OTH
1078250 1078397 - 1121800 1121943 - 0.000159203	0.220307	OTH
1078250 1078397 + 1121800 1121943 + 0.00231738	0.094329	OTH
1078323 1078472 - 1121869 1122016 - 9.87323e-05	0.086405	OTH
1078323 1078472 + 1121869 1122016 + 0.000119327	0.101755	OTH
1078380 1078527 - 1121926 1122070 - 0.0355305	0.078055	OTH
1078380 1078527 + 1121926 1122070 + 0.783949	0.166065	OTH
108218 108278 - 160046 160106 - 0.309923	0.021768	OTH
108218 108278 + 160046 160106 + 0.492742	0.189186	OTH
1083957 1084012 - 780577 780630 - 0.193178	0.997694	OTH
1083957 1084012 + 780577 780630 + 0.856666	0.969997	OTH
1094670 1094725 - 2897169 2897225 + 0.0886732	0.129652	OTH
1094670 1094725 + 2897169 2897225 - 0.0601307	0.045621	OTH
1094670 1094726 - 4696613 4696670 - 0.0616195	0.059434	OTH
1094670 1094726 + 4696613 4696670 + 0.137886	0.060840	OTH
1096205 1096354 - 1134238 1134321 - 0.00100238	0.999930	OTH
1096205 1096354 - 1134238 1134386 - 1	0.998482	RNA
1096205 1096354 + 1134238 1134321 + 0.0270509	0.876809	OTH
1096205 1096354 + 1134238 1134386 + 1	0.161892	RNA
1096207 1096355 - 1134424 1134572 - 1	0.997552	RNA
1096207 1096355 + 1134424 1134572 + 1	0.891816	RNA
1096280 1096424 - 1134313 1134461 - 1	0.976768	OTH
1096280 1096424 + 1134313 1134461 + 0.943953	0.998455	OTH
1096281 1096425 - 1134499 1134647 - 1	0.976496	OTH
1096281 1096425 + 1134499 1134647 + 0.960893	0.998802	OTH
1096355 1096499 - 1134387 1134536 - 1	0.999208	OTH
1096355 1096499 + 1134387 1134536 + 1	0.935699	OTH
1096356 1096500 - 1134573 1134722 - 1	0.999131	RNA
1096356 1096500 + 1134573 1134722 + 1	0.933940	RNA
1096384 1096444 - 937935 937998 - 0.999986	0.994659	OTH
1096384 1096444 + 937935 937998 + 0.753155	0.097817	OTH
1096425 1096570 - 1134462 1134610 - 1	0.807884	OTH
1096425 1096570 + 1134462 1134610 + 1	0.208439	OTH
1096426 1096571 - 1134648 1134796 - 1	0.807884	OTH
1096426 1096571 + 1134648 1134796 + 1	0.208439	OTH
1096430 1096575 - 1134329 1134430 - 0.994957	0.942733	OTH
1096430 1096575 + 1134329 1134430 + 0.961878	0.003609	OTH
1096500 1096644 - 1134537 1134685 - 1	0.998628	RNA
1096500 1096644 + 1134537 1134685 + 1	0.901892	RNA
1096501 1096645 - 1134723 1134871 - 1	0.998911	RNA
1096501 1096645 + 1134723 1134871 + 0.999998	0.716666	RNA
1096505 1096649 - 1134357 1134505 - 1	0.999131	RNA
1096505 1096649 + 1134357 1134505 + 0.970063	0.226611	RNA
1096563 1096625 - 937935 937998 - 0.996828	0.995649	RNA
1096563 1096625 + 937935 937998 + 0.65348	0.077329	RNA
1096571 1096719 - 1134611 1134759 - 1	0.995643	RNA
1096571 1096719 + 1134611 1134759 + 1	0.959156	RNA
1096572 1096720 - 1134797 1134945 - 1	0.995951	RNA
1096572 1096720 + 1134797 1134945 + 1	0.988899	RNA
1096576 1096724 - 1134431 1134579 - 0.99036	0.083237	OTH
1096576 1096724 + 1134431 1134579 + 1	0.354175	OTH
1096645 1096789 - 1134686 1134834 - 1	0.989547	RNA
1096645 1096789 + 1134686 1134834 + 0.984476	0.997613	RNA
1096646 1096790 - 1134872 1135020 - 1	0.996526	RNA
1096646 1096790 + 1134872 1135020 + 0.990354	0.990078	RNA
1096650 1096794 - 1134506 1134654 - 1	0.983659	RNA
1096650 1096794 + 1134506 1134654 + 0.930554	0.983056	RNA
1096662 1096806 - 1134518 1134666 - 1	0.991446	RNA
1096662 1096806 - 1134703 1134851 - 1	0.991446	RNA
1096662 1096806 + 1134518 1134666 + 0.999998	0.787746	RNA
1096662 1096806 + 1134703 1134851 + 0.999998	0.787746	RNA
1096721 1096865 - 1134946 1135095 - 1	0.999262	RNA
1096721 1096865 + 1134946 1135095 + 0.984532	0.823756	RNA
1096744 1096882 - 937935 938074 - 1	0.997578	RNA
1096744 1096882 + 937935 938074 + 0.984903	0.994540	RNA
1096791 1096937 - 1135021 1135167 - 0.999996	0.759629	OTH
1096791 1096937 + 1135021 1135167 + 0.983989	0.147044	OTH
1096866 1097012 - 1135096 1135242 - 0.00039639	0.278445	OTH
1096866 1097012 + 1135096 1135242 + 0.0001469	0.159254	OTH
1096929 1097069 - 1135156 1135300 - 0.0010064	0.000003	OTH
1096929 1097069 + 1135156 1135300 + 0.000145935	0.000001	OTH
1098048 1098101 - 1136311 1136363 - 0.0281966	0.055032	OTH
1098048 1098101 + 1136311 1136363 + 0.000795128	0.009822	OTH
1099418 1099470 - 1137680 1137731 - 0.984647	0.897683	OTH
1099418 1099470 + 1137680 1137731 + 0.992744	0.939273	OTH
1102420 1102563 - 1140654 1140798 - 0.398401	0.630935	OTH
1102420 1102563 + 1140654 1140798 + 0.000126007	0.062184	OTH
1102493 1102638 - 1140726 1140873 - 8.60299e-06	0.007307	OTH
1102493 1102638 + 1140726 1140873 + 8.03579e-05	0.004043	OTH
1102564 1102712 - 1140799 1140947 - 8.20818e-06	0.031112	OTH
1102564 1102712 + 1140799 1140947 + 0.000115891	0.042256	OTH
1102639 1102786 - 1140874 1141018 - 2.22473e-05	0.000000	OTH
1102639 1102786 + 1140874 1141018 + 2.80784e-06	0.000000	OTH
1102713 1102856 - 1140948 1141092 - 4.05039e-05	0.000000	OTH
1102713 1102856 + 1140948 1141092 + 6.41491e-06	0.000000	OTH
1102787 1102920 - 1141019 1141167 - 0.0172095	0.006194	OTH
1102787 1102920 + 1141019 1141167 + 0.00091713	0.000000	OTH
1102857 1102993 - 1141093 1141236 - 3.4508e-05	0.000000	OTH
1102857 1102993 + 1141093 1141236 + 4.36373e-06	0.000000	OTH
1102921 1103068 - 1141168 1141310 - 1.57435e-05	0.000000	OTH
1102921 1103068 + 1141168 1141310 + 2.93636e-05	0.000000	OTH
1102994 1103142 - 1141236 1141377 - 0.00347724	0.040595	OTH
1102994 1103142 + 1141236 1141377 + 0.0231419	0.037835	OTH
1103025 1103173 - 1141267 1141408 - 0.000156435	0.044882	OTH
1103025 1103173 + 1141267 1141408 + 0.00140151	0.023427	OTH
1104126 1104183 - 1142362 1142422 - 0.997396	0.998422	RNA
1104126 1104183 + 1142362 1142422 + 1	0.947013	RNA
1104517 1104636 - 1142757 1142880 - 0.000224581	0.000000	OTH
1104517 1104636 + 1142757 1142880 + 0.020484	0.000000	OTH
1104958 1105024 - 1143202 1143267 - 0.00654042	0.000000	OTH
1104958 1105024 + 1143202 1143267 + 0.0011473	0.001443	OTH
1108165 1108314 - 1146423 1146501 - 0.174899	0.002990	OTH
1108165 1108314 + 1146423 1146501 + 0.00248353	0.004477	OTH
1108240 1108389 - 1146476 1146526 - 0.00443942	0.144970	OTH
1108240 1108389 + 1146476 1146526 + 0.000457996	0.144394	OTH
1108315 1108464 - 1146502 1146600 - 8.00688e-05	0.000000	OTH
1108315 1108464 + 1146502 1146600 + 0.00478538	0.000001	OTH
1108390 1108539 - 1146527 1146675 - 2.15709e-05	0.109600	OTH
1108390 1108539 + 1146527 1146675 + 0.00428344	0.054208	OTH
1108408 1108557 - 1146545 1146693 - 0.00021517	0.410933	OTH
1108408 1108557 + 1146545 1146693 + 0.00177309	0.078699	OTH
1112717 1112801 - 1150766 1150838 - 0.787498	0.999912	RNA
1112717 1112801 + 1150766 1150838 + 0.978493	0.999563	RNA
1114714 1114854 - 1152738 1152877 - 4.15998e-05	0.000000	OTH
1114714 1114854 + 1152738 1152877 + 4.07885e-05	0.000000	OTH
1114737 1114878 - 1152762 1152891 - 0.173436	0.000001	OTH
1114737 1114878 + 1152762 1152891 + 0.0356461	0.000000	OTH
1115806 1115952 - 1153813 1153953 - 4.10658e-06	0.000000	OTH
1115806 1115952 + 1153813 1153953 + 0.0019682	0.000000	OTH
1115881 1116024 - 1153882 1154026 - 1.05064e-07	0.000000	OTH
1115881 1116024 + 1153882 1154026 + 0.00029982	0.000000	OTH
1115886 1116029 - 1153887 1154031 - 1.9356e-06	0.000000	OTH
1115886 1116029 + 1153887 1154031 + 0.000184802	0.000000	OTH
1118270 1118414 - 1156281 1156427 - 5.91874e-07	0.000000	OTH
1118270 1118414 + 1156281 1156427 + 3.68609e-05	0.000000	OTH
1118343 1118484 - 1156354 1156496 - 0.000110415	0.000000	OTH
1118343 1118484 + 1156354 1156496 + 0.00597704	0.000000	OTH
1118388 1118529 - 1156398 1156541 - 9.49036e-07	0.000000	OTH
1118388 1118529 + 1156398 1156541 + 0.00153981	0.000000	OTH
1119810 1119923 - 1157816 1157927 - 0.0212336	0.666764	OTH
1119810 1119923 + 1157816 1157927 + 0.225774	0.010571	OTH
1120182 1120325 - 1158186 1158332 - 0.000219777	0.045910	OTH
1120182 1120325 + 1158186 1158332 + 0.00479428	0.041800	OTH
1120254 1120398 - 1158261 1158405 - 4.57829e-06	0.018598	OTH
1120254 1120398 + 1158261 1158405 + 0.00046469	0.042284	OTH
1120318 1120464 - 1158325 1158464 - 0.0228006	0.233733	OTH
1120318 1120464 + 1158325 1158464 + 0.0984697	0.858163	OTH
1120711 1120783 - 1158718 1158790 - 1	0.775904	OTH
1120711 1120783 + 1158718 1158790 + 0.999998	0.978595	OTH
1121831 1121935 - 1159838 1159940 - 0.980477	0.999037	OTH
1121831 1121935 + 1159838 1159940 + 1	0.998889	OTH
1122564 1122628 - 1160568 1160624 - 0.347382	0.999964	OTH
1122564 1122628 + 1160568 1160624 + 0.5	0.999618	OTH
1123278 1123340 - 1161273 1161335 - 0.963569	0.999602	RNA
1123278 1123340 + 1161273 1161335 + 0.993846	0.999374	RNA
1124580 1124725 - 1162575 1162721 - 2.0683e-05	0.010544	OTH
1124580 1124725 + 1162575 1162721 + 2.21699e-05	0.010351	OTH
1124639 1124784 - 1162634 1162780 - 4.47152e-07	0.028702	OTH
1124639 1124784 + 1162634 1162780 + 0.000989041	0.047061	OTH
1126953 1127015 - 1164974 1165123 - 0.00215822	0.218908	OTH
1126953 1127015 + 1164974 1165123 + 0.000139898	0.912867	OTH
1129352 1129426 - 1167616 1167705 - 0.00132504	0.001279	OTH
1129352 1129426 + 1167616 1167705 + 0.0238369	0.000000	OTH
1130087 1130231 - 1168366 1168512 - 0.0033841	0.005421	OTH
1130087 1130231 + 1168366 1168512 + 1.05205e-05	0.007038	OTH
1130092 1130240 - 1168374 1168521 - 0.00294376	0.036382	OTH
1130092 1130240 + 1168374 1168521 + 0.000161928	0.028921	OTH
113220 113365 - 166975 167121 - 3.69455e-05	0.000000	OTH
113220 113365 + 166975 167121 + 0.000105485	0.000000	OTH
113291 113440 - 167047 167196 - 4.65138e-07	0.098062	OTH
113291 113440 + 167047 167196 + 1.50515e-05	0.083294	OTH
113294 113443 - 167050 167199 - 1.25889e-05	0.115789	OTH
113294 113443 + 167050 167199 + 9.30698e-05	0.080508	OTH
1134735 1134786 - 1172867 1172920 - 0.586087	0.999990	RNA
1134735 1134786 + 1172867 1172920 + 0.856397	0.999439	RNA
1137536 1137600 - 1175679 1175742 - 0.000223611	0.003921	OTH
1137536 1137600 + 1175679 1175742 + 0.00447815	0.007571	OTH
1143591 1143670 - 1182546 1182625 - 0.445367	0.014821	OTH
1143591 1143670 + 1182546 1182625 + 0.0196743	0.024102	OTH
1144046 1144162 - 1183002 1183118 - 0.000397397	0.000000	OTH
1144046 1144162 + 1183002 1183118 + 2.1943e-06	0.000000	OTH
1145145 1145232 - 1184079 1184160 - 1	0.045404	OTH
1145145 1145232 + 1184079 1184160 + 0.994693	0.048043	OTH
1145858 1146005 - 1184784 1184931 - 0.469183	0.963744	OTH
1145858 1146005 + 1184784 1184931 + 0.0373976	0.162747	OTH
1145869 1146016 - 1184795 1184942 - 0.54624	0.650167	OTH
1145869 1146016 + 1184795 1184942 + 0.0395255	0.118598	OTH
1146539 1146589 - 1185465 1185515 - 0.706538	0.999266	OTH
1146539 1146589 + 1185465 1185515 + 0.758633	0.122039	OTH
1146764 1146843 - 1185690 1185822 - 0.00281332	0.662583	OTH
1146764 1146843 + 1185690 1185822 + 0.00394268	0.900734	OTH
1147920 1147981 - 1186903 1186981 - 0.0427263	0.000001	OTH
1147920 1147981 + 1186903 1186981 + 0.00636669	0.002428	OTH
1150645 1150794 - 1189628 1189739 - 1.03974e-05	0.004117	OTH
1150645 1150794 + 1189628 1189739 + 0.01763	0.999332	OTH
1150688 1150837 - 1189638 1189782 - 0.00111884	0.022339	OTH
1150688 1150837 + 1189638 1189782 + 0.999994	0.991212	OTH
1151075 1151161 - 1190020 1190104 - 1	0.998893	RNA
1151075 1151161 + 1190020 1190104 + 0.999992	0.998757	RNA
1152404 1152522 - 1191347 1191469 - 0.00354745	0.000000	OTH
1152404 1152522 + 1191347 1191469 + 0.00231504	0.029324	OTH
1156798 1156945 - 1195739 1195885 - 0.00145907	0.971796	RNA
1156798 1156945 + 1195739 1195885 + 0.997431	0.999381	RNA
1156872 1157019 - 1195813 1195960 - 7.15506e-06	0.005240	OTH
1156872 1157019 + 1195813 1195960 + 0.0042699	0.004700	OTH
1156944 1157091 - 1195884 1196032 - 0.107075	0.030220	OTH
1156944 1157091 + 1195884 1196032 + 0.17132	0.246914	OTH
1158526 1158584 - 1197467 1197549 - 3.63247e-05	0.999987	RNA
1158526 1158584 + 1197467 1197549 + 0.995305	0.999782	RNA
1160775 1160910 - 1199727 1199869 - 5.26822e-06	0.000000	OTH
1160775 1160910 + 1199727 1199869 + 0.0800693	0.000000	OTH
1160849 1160981 - 1199795 1199941 - 1e-07	0.000000	OTH
1160849 1160981 + 1199795 1199941 + 0.000676104	0.000000	OTH
1160911 1161056 - 1199870 1200015 - 1e-07	0.001309	OTH
1160911 1161056 + 1199870 1200015 + 0.00014776	0.001469	OTH
1160960 1161107 - 1199920 1200067 - 6.72715e-07	0.041350	OTH
1160960 1161107 + 1199920 1200067 + 0.00502942	0.066837	OTH
1164909 1165058 - 1203865 1203930 - 0.936228	0.144039	OTH
1164909 1165058 + 1203865 1203930 + 0.4124	0.115763	OTH
1165059 1165208 - 1203931 1204019 - 0.511333	0.001671	OTH
1165059 1165208 + 1203931 1204019 + 3.27304e-05	0.680191	OTH
1165134 1165282 - 1203948 1204093 - 0.9511	0.994526	RNA
1165134 1165282 + 1203948 1204093 + 0.00274477	0.997342	RNA
1165159 1165307 - 1203970 1204118 - 0.460297	0.998648	RNA
1165159 1165307 + 1203970 1204118 + 0.164946	0.991732	RNA
1166613 1166760 - 1205424 1205536 - 0.922116	0.023452	OTH
1166613 1166760 + 1205424 1205536 + 0.0121103	0.003801	OTH
1166678 1166821 - 1205457 1205599 - 0.0029394	0.000000	OTH
1166678 1166821 + 1205457 1205599 + 8.84222e-07	0.000000	OTH
1167362 1167422 - 1206140 1206210 - 0.78699	0.890090	OTH
1167362 1167422 + 1206140 1206210 + 0.944439	0.995389	OTH
1168134 1168280 - 1206926 1207074 - 1.85407e-05	0.009996	OTH
1168134 1168280 + 1206926 1207074 + 0.00151537	0.022180	OTH
1168149 1168295 - 1206941 1207089 - 0.000802778	0.004240	OTH
1168149 1168295 + 1206941 1207089 + 0.000347671	0.013174	OTH
1169598 1169740 - 1208239 1208382 - 0.00620897	0.936365	OTH
1169598 1169740 + 1208239 1208382 + 0.948653	0.588061	OTH
117550 117694 - 171299 171444 - 3.32849e-06	0.000000	OTH
117550 117694 + 171299 171444 + 0.0108651	0.001385	OTH
117625 117749 - 171372 171517 - 5.71256e-05	0.000000	OTH
117625 117749 + 171372 171517 + 0.00110938	0.000000	OTH
117627 117751 - 171374 171519 - 2.11113e-05	0.000000	OTH
117627 117751 + 171374 171519 + 0.00181395	0.000000	OTH
11787 11934 - 11246 11376 - 5.97977e-05	0.000000	OTH
11787 11934 + 11246 11376 + 0.000125494	0.000000	OTH
1184818 1184963 - 1222652 1222800 - 0.167279	0.964878	OTH
1184818 1184963 + 1222652 1222800 + 0.999995	0.978414	OTH
1184893 1185037 - 1222727 1222872 - 2.78709e-05	0.107142	OTH
1184893 1185037 + 1222727 1222872 + 0.00481653	0.091832	OTH
1184921 1185066 - 1222755 1222901 - 4.09803e-06	0.115085	OTH
1184921 1185066 + 1222755 1222901 + 0.0327506	0.055966	OTH
11860 12006 - 11315 11438 - 0.000208647	0.000000	OTH
11860 12006 + 11315 11438 + 5.92191e-05	0.000000	OTH
118646 118732 - 172414 172500 - 0.0168137	0.098905	OTH
118646 118732 + 172414 172500 + 0.0131683	0.116712	OTH
1187473 1187538 - 1226640 1226710 - 0.00522157	0.038012	OTH
1187473 1187538 + 1226640 1226710 + 0.138357	0.034915	OTH
1189674 1189820 - 1228849 1228964 - 2.08969e-05	0.000000	OTH
1189674 1189820 + 1228849 1228964 + 0.000190573	0.000000	OTH
1189688 1189835 - 1228864 1228971 - 0.00987566	0.000000	OTH
1189688 1189835 + 1228864 1228971 + 0.00077725	0.000000	OTH
11935 12081 - 11376 11512 - 0.0479395	0.015516	OTH
11935 12081 + 11376 11512 + 1.28876e-05	0.013074	OTH
1194175 1194324 - 1233699 1233848 - 0.00112715	0.035655	OTH
1194175 1194324 + 1233699 1233848 + 0.00647706	0.047873	OTH
1194196 1194345 - 1233720 1233869 - 0.000339492	0.020928	OTH
1194196 1194345 + 1233720 1233869 + 0.0321038	0.021741	OTH
12007 12156 - 11439 11587 - 0.995825	0.961170	OTH
12007 12156 + 11439 11587 + 0.078076	0.037290	OTH
12013 12162 - 11445 11593 - 0.984768	0.919241	OTH
12013 12162 + 11445 11593 + 0.148582	0.017539	OTH
1201341 1201392 - 1014763 1014813 - 0.00499128	0.019442	OTH
1201341 1201392 + 1014763 1014813 + 0.000182608	0.025916	OTH
121552 121681 - 177901 178050 - 1.9118e-07	0.000000	OTH
121552 121681 + 177901 178050 + 8.67529e-05	0.000000	OTH
121608 121756 - 177976 178124 - 8.65215e-07	0.008783	OTH
121608 121756 + 177976 178124 + 0.000116453	0.015527	OTH
121682 121827 - 178051 178195 - 2.69139e-05	0.001166	OTH
121682 121827 + 178051 178195 + 0.00647601	0.001864	OTH
121757 121896 - 178125 178266 - 1.53461e-05	0.000000	OTH
121757 121896 + 178125 178266 + 2.70801e-06	0.000000	OTH
121828 121971 - 178196 178341 - 0.000104095	0.000000	OTH
121828 121971 + 178196 178341 + 0.0014752	0.003938	OTH
121897 122046 - 178267 178416 - 9.62389e-06	0.069111	OTH
121897 122046 + 178267 178416 + 0.0277978	0.259389	OTH
121943 122091 - 178313 178462 - 5.63663e-05	0.035794	OTH
121943 122091 + 178313 178462 + 0.0107999	0.116276	OTH
1225304 1225389 - 1833602 1833687 + 0.790389	0.019520	OTH
1225304 1225389 + 1833602 1833687 - 0.526133	0.101504	OTH
1227962 1228022 - 1832499 1832559 + 0.718692	0.868040	OTH
1227962 1228022 + 1832499 1832559 - 0.854299	0.956977	OTH
122857 123005 - 179228 179374 - 0.999999	0.999575	RNA
122857 123005 + 179228 179374 + 1	0.969148	RNA
122869 123016 - 179238 179386 - 0.976168	0.995937	RNA
122869 123016 + 179238 179386 + 1	0.993372	RNA
1232254 1232395 - 1829975 1830115 + 0.107893	0.771175	OTH
1232254 1232395 + 1829975 1830115 - 0.429998	0.609215	OTH
1233941 1234086 - 1828285 1828429 + 6.28141e-07	0.000000	OTH
1233941 1234086 + 1828285 1828429 - 7.55259e-07	0.001011	OTH
1233942 1234087 - 1828284 1828428 + 6.28141e-07	0.000000	OTH
1233942 1234087 + 1828284 1828428 - 7.55259e-07	0.000001	OTH
1234016 1234160 - 1828211 1828356 + 1.98793e-06	0.018454	OTH
1234016 1234160 + 1828211 1828356 - 5.13146e-06	0.047213	OTH
1236465 1236611 - 1825763 1825911 + 0.00397361	0.007656	OTH
1236465 1236611 + 1825763 1825911 - 7.99817e-06	0.001166	OTH
1236502 1236649 - 1825725 1825873 + 1.57889e-05	0.000000	OTH
1236502 1236649 + 1825725 1825873 - 8.66452e-05	0.000000	OTH
1236576 1236718 - 1825656 1825798 + 6.40773e-06	0.000000	OTH
1236576 1236718 + 1825656 1825798 - 0.00095003	0.000000	OTH
1236650 1236793 - 1825590 1825724 + 6.25893e-06	0.004885	OTH
1236650 1236793 + 1825590 1825724 - 0.00224916	0.009696	OTH
1239381 1239530 - 1823154 1823206 + 0.00180668	0.143333	OTH
1239381 1239530 + 1823154 1823206 - 0.0478538	0.147491	OTH
1241295 1241388 - 1821316 1821411 + 0.00773733	0.000000	OTH
1241295 1241388 + 1821316 1821411 - 0.00069035	0.000000	OTH
1255854 1255943 - 1804512 1804603 + 1	0.987261	RNA
1255854 1255943 + 1804512 1804603 - 1	0.999031	RNA
1257036 1257151 - 1803304 1803419 + 0.987121	0.998282	OTH
1257036 1257151 + 1803304 1803419 - 0.352655	0.771987	OTH
1257762 1257905 - 1802552 1802694 + 1.92932e-06	0.000000	OTH
1257762 1257905 + 1802552 1802694 - 0.0207514	0.000000	OTH
1257797 1257940 - 1802518 1802659 + 3.89751e-05	0.000000	OTH
1257797 1257940 + 1802518 1802659 - 0.0914454	0.002824	OTH
1257869 1258013 - 1802444 1802588 + 0.000122192	0.061652	OTH
1257869 1258013 + 1802444 1802588 - 0.0224522	0.111443	OTH
1260027 1260150 - 1800311 1800434 + 0.0799596	0.022484	OTH
1260027 1260150 + 1800311 1800434 - 0.957232	0.908450	OTH
1261099 1261248 - 1799213 1799362 + 1	0.970870	OTH
1261099 1261248 + 1799213 1799362 - 1	0.937974	OTH
1262738 1262819 - 1797462 1797611 + 0.00260238	0.002169	OTH
1262738 1262819 + 1797462 1797611 - 0.00401275	0.001473	OTH
1262779 1262861 - 1797387 1797536 + 4.50113e-06	0.000001	OTH
1262779 1262861 + 1797387 1797536 - 2.2239e-05	0.000000	OTH
1262820 1262936 - 1797313 1797461 + 0.000924467	0.000000	OTH
1262820 1262936 + 1797313 1797461 - 4.99304e-07	0.001073	OTH
1268311 1268390 - 4035236 4035312 + 1	0.999278	OTH
1268311 1268390 + 4035236 4035312 - 0.999999	0.999536	OTH
1268845 1268925 - 4035236 4035312 + 1	0.999234	OTH
1268845 1268925 + 4035236 4035312 - 1	0.999651	OTH
1269380 1269460 - 4035236 4035312 + 1	0.999234	OTH
1269380 1269460 + 4035236 4035312 - 1	0.999651	OTH
1271074 1271218 - 1236989 1237132 - 1.98492e-07	0.000000	OTH
1271074 1271218 + 1236989 1237132 + 5.16939e-06	0.000000	OTH
1271144 1271293 - 1237059 1237207 - 1.6458e-07	0.000000	OTH
1271144 1271293 + 1237059 1237207 + 2.56513e-05	0.000000	OTH
1271192 1271341 - 1237106 1237254 - 4.09595e-07	0.000000	COD
1271192 1271341 + 1237106 1237254 + 1.55896e-07	0.000000	COD
127588 127734 - 183955 184102 - 0.728294	0.998520	RNA
127588 127734 + 183955 184102 + 1	0.997830	RNA
127661 127809 - 184029 184117 - 0.00109479	0.041247	OTH
127661 127809 + 184029 184117 + 0.0859798	0.404480	OTH
1276842 1276981 - 1241960 1242101 - 0.000227327	0.002015	OTH
1276842 1276981 + 1241960 1242101 + 6.69798e-05	0.000000	OTH
1276910 1277055 - 1242028 1242174 - 0.00171802	0.044278	OTH
1276910 1277055 + 1242028 1242174 + 0.00176905	0.109528	OTH
1276982 1277126 - 1242102 1242245 - 0.000520864	0.000000	OTH
1276982 1277126 + 1242102 1242245 + 0.000261002	0.000000	OTH
1277034 1277179 - 1242153 1242298 - 0.00186256	0.000000	OTH
1277034 1277179 + 1242153 1242298 + 0.000357649	0.017714	OTH
127776 127839 - 2781124 2781187 + 0.0481708	0.999201	OTH
127776 127839 + 2781124 2781187 - 0.989801	0.999332	OTH
1278577 1278705 - 2781084 2781214 - 1	0.957689	RNA
1278577 1278705 + 2781084 2781214 + 1	0.998446	RNA
1278608 1278672 - 3877427 3877492 + 0.999999	0.999506	OTH
1278608 1278672 + 3877427 3877492 - 0.0964026	0.988842	OTH
1278645 1278792 - 1243697 1243786 - 0.000940779	0.099386	OTH
1278645 1278792 + 1243697 1243786 + 6.62026e-05	0.138746	OTH
1278720 1278863 - 1243715 1243857 - 0.000132112	0.000000	OTH
1278720 1278863 + 1243715 1243857 + 0.000274858	0.004782	OTH
1278793 1278933 - 1243787 1243926 - 0.000176109	0.000000	OTH
1278793 1278933 + 1243787 1243926 + 5.13011e-05	0.000000	OTH
1278864 1279002 - 1243858 1243999 - 2.52597e-05	0.000000	OTH
1278864 1279002 + 1243858 1243999 + 4.17263e-06	0.000000	OTH
1278934 1279075 - 1243927 1244072 - 0.0013343	0.004036	OTH
1278934 1279075 + 1243927 1244072 + 2.25348e-06	0.004697	OTH
1278942 1279086 - 1243938 1244083 - 0.00217757	0.012999	OTH
1278942 1279086 + 1243938 1244083 + 6.79911e-07	0.021888	OTH
1286412 1286551 - 3591030 3591079 - 0.00022623	0.740644	OTH
1286412 1286551 + 3591030 3591079 + 0.000287316	0.409213	OTH
1286760 1286845 - 3590994 3591079 - 0.983504	0.971940	OTH
1286760 1286845 + 3590994 3591079 + 0.987849	0.813518	OTH
1286945 1287004 - 1253231 1253290 - 0.410918	0.225861	OTH
1286945 1287004 + 1253231 1253290 + 0.597041	0.091442	OTH
1288356 1288428 - 1254643 1254711 - 0.0170053	0.036082	OTH
1288356 1288428 + 1254643 1254711 + 0.0628236	0.060672	OTH
1289375 1289464 - 1255657 1255746 - 0.678273	0.348052	OTH
1289375 1289464 + 1255657 1255746 + 0.801935	0.462142	OTH
1290479 1290627 - 1256761 1256909 - 2.58888e-07	0.000000	OTH
1290479 1290627 + 1256761 1256909 + 3.51932e-06	0.000000	OTH
1290532 1290679 - 1256814 1256962 - 0.000203335	0.035763	OTH
1290532 1290679 + 1256814 1256962 + 1.44346e-05	0.009627	OTH
1291589 1291731 - 1257872 1258002 - 0.821314	0.682681	RNA
1291589 1291731 + 1257872 1258002 + 1	0.815056	RNA
1292146 1292294 - 1258417 1258565 - 2.1439e-07	0.002659	OTH
1292146 1292294 + 1258417 1258565 + 0.0017377	0.082153	OTH
1292221 1292368 - 1258492 1258639 - 9.23883e-07	0.000000	OTH
1292221 1292368 + 1258492 1258639 + 5.9466e-06	0.000000	OTH
1292295 1292437 - 1258566 1258711 - 6.55467e-07	0.000000	OTH
1292295 1292437 + 1258566 1258711 + 7.18454e-06	0.000000	OTH
1292369 1292506 - 1258640 1258783 - 2.62769e-05	0.000000	OTH
1292369 1292506 + 1258640 1258783 + 1.69156e-05	0.000000	OTH
1292438 1292572 - 1258712 1258856 - 1.7923e-06	0.000000	OTH
1292438 1292572 + 1258712 1258856 + 3.06032e-06	0.000000	OTH
1292506 1292623 - 1258784 1258930 - 0.000632039	0.005493	OTH
1292506 1292623 + 1258784 1258930 + 0.000232937	0.001528	OTH
1292573 1292683 - 1258857 1259001 - 0.0167853	0.001616	OTH
1292573 1292683 + 1258857 1259001 + 0.00234994	0.000002	OTH
1292623 1292746 - 1258931 1259075 - 0.000112039	0.000000	OTH
1292623 1292746 + 1258931 1259075 + 7.86336e-06	0.000000	OTH
1292626 1292749 - 1258934 1259078 - 0.000281477	0.000000	OTH
1292626 1292749 + 1258934 1259078 + 0.000128122	0.000000	OTH
1294489 1294600 - 1321352 1321463 - 0.00273914	0.936834	COD
1294489 1294600 + 1321352 1321463 + 1	0.999379	COD
1297345 1297491 - 1262572 1262718 - 0.601617	0.997471	RNA
1297345 1297491 + 1262572 1262718 + 0.595731	0.999257	RNA
1297420 1297565 - 1262646 1262793 - 0.0513492	0.928755	OTH
1297420 1297565 + 1262646 1262793 + 0.013124	0.991629	OTH
1297492 1297638 - 1262719 1262867 - 0.229457	0.953965	OTH
1297492 1297638 + 1262719 1262867 + 0.221663	0.996471	OTH
1297566 1297711 - 1262794 1262940 - 5.73383e-06	0.000000	OTH
1297566 1297711 + 1262794 1262940 + 1e-07	0.006933	OTH
1297639 1297786 - 1262868 1263013 - 1e-07	0.000000	OTH
1297639 1297786 + 1262868 1263013 + 5.47722e-05	0.000000	OTH
1297672 1297820 - 1262901 1263047 - 1.16098e-06	0.000000	OTH
1297672 1297820 + 1262901 1263047 + 0.000153515	0.000000	OTH
1298469 1298588 - 1263697 1263843 - 0.728109	0.000000	OTH
1298469 1298588 + 1263697 1263843 + 0.0513426	0.000001	OTH
1298519 1298651 - 1263772 1263917 - 3.17858e-05	0.000000	OTH
1298519 1298651 + 1263772 1263917 + 1.71178e-07	0.000000	OTH
1298589 1298725 - 1263844 1263990 - 3.91398e-06	0.000000	OTH
1298589 1298725 + 1263844 1263990 + 2.22798e-05	0.000000	OTH
1298652 1298791 - 1263918 1264061 - 8.63846e-07	0.000000	OTH
1298652 1298791 + 1263918 1264061 + 0.0140417	0.000000	OTH
1298726 1298857 - 1263991 1264125 - 2.07277e-05	0.000000	OTH
1298726 1298857 + 1263991 1264125 + 0.000465882	0.000000	OTH
1298792 1298926 - 1264062 1264200 - 1.77812e-06	0.000000	OTH
1298792 1298926 + 1264062 1264200 + 8.38524e-05	0.000000	OTH
1298858 1298997 - 1264126 1264270 - 7.54497e-07	0.000000	OTH
1298858 1298997 + 1264126 1264270 + 0.000107172	0.000000	OTH
1298927 1299066 - 1264201 1264340 - 0.000586036	0.000000	OTH
1298927 1299066 + 1264201 1264340 + 0.00608351	0.000000	OTH
1298940 1299079 - 1264214 1264353 - 0.000107236	0.000000	OTH
1298940 1299079 + 1264214 1264353 + 0.0206486	0.000000	OTH
1300838 1300922 - 1266103 1266223 - 7.00006e-07	0.000000	OTH
1300838 1300922 + 1266103 1266223 + 0.000417122	0.069896	OTH
1306670 1306818 - 1272842 1272990 - 1e-07	0.078313	OTH
1306670 1306818 + 1272842 1272990 + 3.68816e-05	0.057699	OTH
1306744 1306893 - 1272917 1273065 - 1.62916e-07	0.086573	OTH
1306744 1306893 + 1272917 1273065 + 0.687682	0.523639	OTH
1306819 1306967 - 1272991 1273139 - 0.000143831	0.030312	OTH
1306819 1306967 + 1272991 1273139 + 0.981498	0.968182	OTH
1306824 1306972 - 1272996 1273144 - 0.000167473	0.038053	OTH
1306824 1306972 + 1272996 1273144 + 0.987613	0.945749	OTH
1308986 1309112 - 1273593 1273720 - 9.70859e-06	0.000001	OTH
1308986 1309112 + 1273593 1273720 + 0.000181389	0.009220	OTH
1310271 1310369 - 1274910 1275058 - 0.00106713	0.003071	OTH
1310271 1310369 + 1274910 1275058 + 0.171102	0.000000	OTH
1310282 1310374 - 1274921 1275069 - 0.000815222	0.014236	OTH
1310282 1310374 + 1274921 1275069 + 0.11514	0.000001	OTH
131261 131404 - 188623 188770 - 1.55568e-06	0.000000	OTH
131261 131404 + 188623 188770 + 0.366308	0.000000	OTH
131332 131467 - 188697 188845 - 0.000174757	0.000000	OTH
131332 131467 + 188697 188845 + 0.000104184	0.000000	OTH
1313795 1313879 - 1279879 1279967 - 0.967388	0.999918	RNA
1313795 1313879 + 1279879 1279967 + 0.356268	0.940987	RNA
131405 131542 - 188771 188920 - 0.000575271	0.027699	OTH
131405 131542 + 188771 188920 + 2.17329e-06	0.033554	OTH
1314117 1314247 - 1280207 1280352 - 4.68894e-07	0.000001	OTH
1314117 1314247 + 1280207 1280352 + 1.27375e-05	0.000000	OTH
1314186 1314301 - 1280279 1280427 - 1.79133e-06	0.002840	OTH
1314186 1314301 + 1280279 1280427 + 0.000115404	0.000001	OTH
1314247 1314350 - 1280353 1280502 - 4.88881e-07	0.000001	OTH
1314247 1314350 + 1280353 1280502 + 0.000657209	0.000000	OTH
1314301 1314394 - 1280428 1280577 - 1.97853e-06	0.003437	OTH
1314301 1314394 + 1280428 1280577 + 0.000534699	0.001979	OTH
1314336 1314439 - 1280479 1280628 - 0.403527	0.981394	RNA
1314336 1314439 + 1280479 1280628 + 0.0155133	0.195017	RNA
131468 131605 - 188846 188995 - 0.000423581	0.032018	OTH
131468 131605 + 188846 188995 + 0.000772222	0.042825	OTH
131478 131614 - 188856 189005 - 0.000583262	0.032185	OTH
131478 131614 + 188856 189005 + 0.00301878	0.025686	OTH
1320971 1321061 - 1287159 1287252 - 0.524304	0.824785	OTH
1320971 1321061 + 1287159 1287252 + 0.873972	0.944385	OTH
1321107 1321230 - 1287298 1287418 - 0.000163914	0.001571	OTH
1321107 1321230 + 1287298 1287418 + 1.02858e-05	0.008799	OTH
1327137 1327275 - 1291340 1291487 - 3.66918e-05	0.002768	OTH
1327137 1327275 + 1291340 1291487 + 0.000389029	0.000001	OTH
1327203 1327339 - 1291415 1291561 - 3.9883e-05	0.000000	OTH
1327203 1327339 + 1291415 1291561 + 7.70531e-05	0.000000	OTH
1327219 1327355 - 1291431 1291576 - 6.63564e-06	0.002059	OTH
1327219 1327355 + 1291431 1291576 + 0.000127467	0.001457	OTH
1328693 1328829 - 1292917 1293065 - 0.000610923	0.007265	RNA
1328693 1328829 + 1292917 1293065 + 0.00146398	0.017459	RNA
1328759 1328904 - 1292992 1293140 - 0.00149792	0.045007	OTH
1328759 1328904 + 1292992 1293140 + 0.0203669	0.126315	OTH
1328830 1328971 - 1293066 1293215 - 0.0294867	0.217963	OTH
1328830 1328971 + 1293066 1293215 + 0.016874	0.071251	OTH
1328905 1329043 - 1293141 1293289 - 0.000336394	0.028065	OTH
1328905 1329043 + 1293141 1293289 + 0.00471881	0.036125	OTH
1328932 1329071 - 1293170 1293318 - 0.00184906	0.355952	OTH
1328932 1329071 + 1293170 1293318 + 0.126258	0.108205	OTH
1331670 1331719 - 1295956 1296105 - 0.0100855	0.151940	OTH
1331670 1331719 + 1295956 1296105 + 2.84034e-05	0.182869	OTH
1331720 1331807 - 1296106 1296255 - 0.0015547	0.000000	OTH
1331720 1331807 + 1296106 1296255 + 0.00154898	0.000000	OTH
1332854 1333002 - 1297302 1297412 - 0.000107159	0.000000	OTH
1332854 1333002 + 1297302 1297412 + 0.213679	0.000002	OTH
1332929 1333076 - 1297351 1297486 - 7.29017e-05	0.000000	OTH
1332929 1333076 + 1297351 1297486 + 0.000150255	0.000000	OTH
1333003 1333151 - 1297413 1297559 - 4.97169e-06	0.023625	OTH
1333003 1333151 + 1297413 1297559 + 0.000435522	0.037820	OTH
1333077 1333224 - 1297487 1297634 - 9.75828e-07	0.115674	OTH
1333077 1333224 + 1297487 1297634 + 5.39917e-05	0.098600	OTH
1333151 1333299 - 1297560 1297709 - 6.68072e-07	0.061694	COD
1333151 1333299 + 1297560 1297709 + 0.114757	0.038495	COD
1333225 1333367 - 1297635 1297781 - 1e-07	0.000000	COD
1333225 1333367 + 1297635 1297781 + 0.0246716	0.000000	COD
1333300 1333440 - 1297710 1297854 - 0.0088018	0.000000	OTH
1333300 1333440 + 1297710 1297854 + 0.000973722	0.000000	OTH
1333368 1333513 - 1297782 1297922 - 0.143878	0.022505	OTH
1333368 1333513 + 1297782 1297922 + 0.0159958	0.000000	OTH
1333441 1333586 - 1297855 1297993 - 0.0194452	0.000002	OTH
1333441 1333586 + 1297855 1297993 + 0.000306145	0.000000	OTH
1333514 1333659 - 1297923 1298066 - 0.000137894	0.000000	OTH
1333514 1333659 + 1297923 1298066 + 1.25056e-05	0.000000	OTH
1333587 1333720 - 1297994 1298138 - 0.000502621	0.000000	OTH
1333587 1333720 + 1297994 1298138 + 0.87361	0.002334	OTH
1333660 1333790 - 1298067 1298213 - 0.00583999	0.002322	OTH
1333660 1333790 + 1298067 1298213 + 0.0239017	0.000000	OTH
1333712 1333854 - 1298129 1298277 - 0.262461	0.989095	OTH
1333712 1333854 + 1298129 1298277 + 0.942214	0.972912	OTH
1336531 1336593 - 1300954 1301008 - 0.994669	0.988531	OTH
1336531 1336593 + 1300954 1301008 + 0.999985	0.994099	OTH
1337185 1337309 - 1301600 1301744 - 0.000154165	0.000000	OTH
1337185 1337309 + 1301600 1301744 + 0.000120054	0.000000	OTH
1337219 1337353 - 1301650 1301794 - 1.0037e-05	0.000000	OTH
1337219 1337353 + 1301650 1301794 + 0.000369225	0.001338	OTH
1338119 1338263 - 1302560 1302705 - 0.000645389	0.046245	OTH
1338119 1338263 + 1302560 1302705 + 0.122364	0.177848	OTH
1338122 1338266 - 1302563 1302708 - 0.00119524	0.143161	OTH
1338122 1338266 + 1302563 1302708 + 0.316288	0.457657	OTH
1339752 1339897 - 1304194 1304336 - 0.000224339	0.000000	OTH
1339752 1339897 + 1304194 1304336 + 1.27144e-05	0.000000	OTH
1339798 1339944 - 1304241 1304383 - 0.00380179	0.001627	OTH
1339798 1339944 + 1304241 1304383 + 0.000170891	0.000003	OTH
1341009 1341133 - 1305448 1305566 - 0.63553	0.997295	OTH
1341009 1341133 + 1305448 1305566 + 0.843103	0.999253	OTH
1341353 1341499 - 1305786 1305928 - 0.0555101	0.039126	OTH
1341353 1341499 + 1305786 1305928 + 0.00568665	0.090218	OTH
1341426 1341571 - 1305857 1306001 - 0.00762428	0.074361	OTH
1341426 1341571 + 1305857 1306001 + 0.00347728	0.253800	OTH
1341469 1341612 - 1305898 1306045 - 0.0516161	0.994433	OTH
1341469 1341612 + 1305898 1306045 + 0.214487	0.917478	OTH
134213 134339 - 191604 191744 - 0.960605	0.502715	OTH
134213 134339 + 191604 191744 + 0.806247	0.982444	OTH
1346937 1347003 - 1311365 1311452 - 0.00457196	0.000001	OTH
1346937 1347003 + 1311365 1311452 + 0.0252292	0.000003	OTH
1348210 1348274 - 1312699 1312785 - 0.259004	0.000000	OTH
1348210 1348274 + 1312699 1312785 + 0.522981	0.000000	OTH
1360535 1360664 - 2941370 2941504 - 0.997047	0.999492	OTH
1360535 1360664 + 2941370 2941504 + 1	0.978110	OTH
136465 136569 - 198065 198170 - 1	0.994150	RNA
136465 136569 + 198065 198170 + 0.918289	0.981370	RNA
1365952 1366093 - 1327219 1327364 - 7.37507e-06	0.000000	OTH
1365952 1366093 + 1327219 1327364 + 7.67831e-06	0.000000	OTH
1365961 1366102 - 1327228 1327373 - 2.57064e-06	0.000000	OTH
1365961 1366102 + 1327228 1327373 + 5.09259e-06	0.000000	OTH
1366772 1366824 - 1328043 1328101 - 0.0188214	0.021451	OTH
1366772 1366824 + 1328043 1328101 + 0.36175	0.994701	OTH
1384597 1384743 - 1331921 1332067 - 0.0101534	0.066764	OTH
1384597 1384743 + 1331921 1332067 + 0.0177701	0.691936	OTH
138634 138783 - 200331 200382 - 0.364319	0.212973	OTH
138634 138783 + 200331 200382 + 0.638237	0.229509	OTH
1386836 1386911 - 1334921 1334996 - 0.647771	0.013086	OTH
1386836 1386911 + 1334921 1334996 + 0.0016871	0.000000	OTH
138685 138834 - 200343 200407 - 1	0.234823	OTH
138685 138834 + 200343 200407 + 1	0.231977	OTH
1395314 1395388 - 1353909 1353979 - 0.000649088	0.075467	OTH
1395314 1395388 + 1353909 1353979 + 0.947486	0.924255	OTH
1396647 1396789 - 1355237 1355379 - 0.541613	0.995129	OTH
1396647 1396789 + 1355237 1355379 + 0.360115	0.815882	OTH
1396655 1396797 - 1355245 1355386 - 0.191678	0.996975	OTH
1396655 1396797 + 1355245 1355386 + 0.118174	0.774339	OTH
1397593 1397738 - 1356182 1356328 - 4.48654e-07	0.000000	OTH
1397593 1397738 + 1356182 1356328 + 0.00253579	0.000000	OTH
1397599 1397744 - 1356188 1356334 - 2.85214e-07	0.000000	OTH
1397599 1397744 + 1356188 1356334 + 0.00263621	0.000000	OTH
1407058 1407206 - 1360366 1360514 - 0.0167841	0.053858	OTH
1407058 1407206 + 1360366 1360514 + 0.0943529	0.093784	OTH
1407132 1407281 - 1360440 1360589 - 0.830982	0.989300	OTH
1407132 1407281 + 1360440 1360589 + 0.987984	0.965704	OTH
1407207 1407344 - 1360515 1360661 - 0.0367214	0.781586	OTH
1407207 1407344 + 1360515 1360661 + 0.0498322	0.112769	OTH
1407282 1407417 - 1360590 1360735 - 0.000140092	0.000000	COD
1407282 1407417 + 1360590 1360735 + 1.10084e-07	0.000000	COD
1407345 1407490 - 1360662 1360808 - 0.119793	0.001985	COD
1407345 1407490 + 1360662 1360808 + 1e-07	0.003654	COD
1407387 1407534 - 1360705 1360851 - 0.0123412	0.041086	COD
1407387 1407534 + 1360705 1360851 + 1e-07	0.044175	COD
14080 14167 - 13511 13595 - 1	0.991776	RNA
14080 14167 + 13511 13595 + 1	0.998295	RNA
1409973 1410023 - 1363206 1363256 - 0.230979	0.067428	RNA
1409973 1410023 + 1363206 1363256 + 0.713555	0.062996	RNA
141226 141375 - 202799 202948 - 1.40238e-05	0.044012	OTH
141226 141375 + 202799 202948 + 5.17261e-05	0.073805	OTH
141271 141418 - 202844 202991 - 0.000102492	0.071702	OTH
141271 141418 + 202844 202991 + 0.0109583	0.060522	OTH
1415411 1415511 - 1927398 1927496 + 1	0.999950	RNA
1415411 1415511 + 1927398 1927496 - 0.954949	0.998975	RNA
1415788 1415861 - 1927048 1927121 + 0.984044	0.976579	OTH
1415788 1415861 + 1927048 1927121 - 0.723921	0.026349	OTH
1416266 1416415 - 1926504 1926643 + 0.999998	0.997982	OTH
1416266 1416415 + 1926504 1926643 - 0.296248	0.917620	OTH
1416275 1416424 - 1926495 1926634 + 1	0.998838	RNA
1416275 1416424 + 1926495 1926634 - 0.986726	0.999364	RNA
1416350 1416496 - 1926426 1926559 + 0.0552203	0.039811	OTH
1416350 1416496 + 1926426 1926559 - 0.000164958	0.010003	OTH
1416425 1416571 - 1926351 1926494 + 0.17379	0.073577	OTH
1416425 1416571 + 1926351 1926494 - 0.0160703	0.082797	OTH
142671 142778 - 204261 204368 - 0.00043515	0.070214	OTH
142671 142778 + 204261 204368 + 0.0112552	0.044032	OTH
1435095 1435183 - 1367119 1367267 - 0.00244475	0.000000	OTH
1435095 1435183 + 1367119 1367267 + 0.000113996	0.002334	OTH
1438809 1438951 - 1371542 1371688 - 0.0341611	0.002092	OTH
1438809 1438951 + 1371542 1371688 + 0.000515276	0.002736	OTH
1438880 1439024 - 1371616 1371759 - 0.00630252	0.000000	OTH
1438880 1439024 + 1371616 1371759 + 0.000184916	0.000000	OTH
1438952 1439097 - 1371689 1371832 - 7.78592e-06	0.008546	OTH
1438952 1439097 + 1371689 1371832 + 0.0366455	0.094501	OTH
1439025 1439172 - 1371760 1371907 - 0.000585033	0.889435	COD
1439025 1439172 + 1371760 1371907 + 0.791216	0.039857	COD
1439045 1439192 - 1371780 1371927 - 9.35344e-05	0.099307	COD
1439045 1439192 + 1371780 1371927 + 0.104901	0.046491	COD
1439768 1439877 - 1372538 1372647 - 0.00665133	0.618260	OTH
1439768 1439877 + 1372538 1372647 + 0.992521	0.999583	OTH
1440868 1440990 - 1373638 1373783 - 2.4064e-05	0.000000	OTH
1440868 1440990 + 1373638 1373783 + 7.67232e-05	0.000000	OTH
1440940 1441029 - 1373711 1373858 - 0.00387288	0.000001	OTH
1440940 1441029 + 1373711 1373858 + 8.48961e-06	0.001741	OTH
1440974 1441074 - 1373754 1373903 - 0.00024546	0.000000	OTH
1440974 1441074 + 1373754 1373903 + 0.000149356	0.000000	OTH
144473 144576 - 206063 206166 - 0.0133378	0.606381	OTH
144473 144576 + 206063 206166 + 0.86746	0.987592	OTH
145018 145080 - 206608 206669 - 0.137166	0.000000	OTH
145018 145080 + 206608 206669 + 0.183431	0.984238	OTH
146695 146777 - 208286 208370 - 0.925045	0.994907	OTH
146695 146777 + 208286 208370 + 0.211801	0.931615	OTH
1480885 1481033 - 1378257 1378405 - 0.000421356	0.129372	RNA
1480885 1481033 + 1378257 1378405 + 0.000489786	0.089545	RNA
1480935 1481084 - 1378307 1378456 - 0.0441365	0.072293	OTH
1480935 1481084 + 1378307 1378456 + 0.00034899	0.272415	OTH
1485005 1485122 - 1382360 1382422 - 0.000622517	0.013260	OTH
1485005 1485122 + 1382360 1382422 + 0.00913573	0.008636	OTH
1489490 1489563 - 1383979 1384053 - 0.0243629	0.335283	RNA
1489490 1489563 + 1383979 1384053 + 0.823703	0.416433	RNA
1494760 1494879 - 1394084 1394202 - 0.239327	0.202450	OTH
1494760 1494879 + 1394084 1394202 + 0.567006	0.189507	OTH
1498474 1498584 - 1405629 1405734 - 0.0145364	0.000001	OTH
1498474 1498584 + 1405629 1405734 + 0.00054065	0.000000	OTH
1500195 1500344 - 1407332 1407408 - 0.000178515	0.021863	OTH
1500195 1500344 + 1407332 1407408 + 0.0253924	0.024239	OTH
1500270 1500419 - 1407381 1407453 - 0.03123	0.033079	OTH
1500270 1500419 + 1407381 1407453 + 0.000699707	0.033454	OTH
1500331 1500480 - 1407402 1407486 - 0.0381481	0.008245	OTH
1500331 1500480 + 1407402 1407486 + 0.00283367	0.027921	OTH
1516871 1516957 - 1427219 1427308 - 0.000744489	0.000000	OTH
1516871 1516957 + 1427219 1427308 + 0.0031054	0.000000	OTH
1521090 1521215 - 1431643 1431790 - 1.48841e-06	0.000000	OTH
1521090 1521215 + 1431643 1431790 + 4.49847e-05	0.000000	OTH
1521152 1521288 - 1431716 1431864 - 0.0210986	0.704938	OTH
1521152 1521288 + 1431716 1431864 + 0.000939197	0.008028	OTH
1521192 1521330 - 1431759 1431905 - 0.00282227	0.030751	OTH
1521192 1521330 + 1431759 1431905 + 0.00097746	0.004751	OTH
1533883 1533960 - 1438106 1438210 - 0.874681	0.867913	OTH
1533883 1533960 + 1438106 1438210 + 0.334926	0.028805	OTH
1540615 1540695 - 1444853 1444943 - 0.0344119	0.000000	OTH
1540615 1540695 + 1444853 1444943 + 1.36075e-05	0.000000	OTH
1550162 1550302 - 4369514 4369590 + 0.787124	0.999229	RNA
1550162 1550302 + 4369514 4369590 - 1	0.969728	RNA
1551893 1551958 - 1451415 1451564 - 0.000148228	0.058170	OTH
1551893 1551958 + 1451415 1451564 + 0.00289614	0.041804	OTH
1551929 1551986 - 1451490 1451639 - 0.00267986	0.110333	OTH
1551929 1551986 + 1451490 1451639 + 0.00135796	0.098764	OTH
1553728 1553842 - 1453398 1453537 - 0.954226	0.999975	RNA
1553728 1553842 + 1453398 1453537 + 0.889849	0.999815	RNA
1553988 1554088 - 1453682 1453775 - 0.890555	0.061660	OTH
1553988 1554088 + 1453682 1453775 + 0.00570985	0.055065	OTH
1554368 1554458 - 1454050 1454197 - 6.75163e-05	0.000000	OTH
1554368 1554458 + 1454050 1454197 + 0.000449628	0.000000	OTH
1554419 1554500 - 1454123 1454272 - 0.0126051	0.003709	OTH
1554419 1554500 + 1454123 1454272 + 0.0168737	0.003369	OTH
1554459 1554543 - 1454198 1454347 - 0.000508158	0.002178	OTH
1554459 1554543 + 1454198 1454347 + 0.298627	0.002837	OTH
1554500 1554582 - 1454273 1454422 - 6.60251e-05	0.015360	OTH
1554500 1554582 + 1454273 1454422 + 0.00723591	0.008547	OTH
1554544 1554643 - 1454348 1454497 - 2.5401e-05	0.000001	OTH
1554544 1554643 + 1454348 1454497 + 3.23313e-05	0.000000	OTH
1598234 1598308 - 3663143 3663228 + 0.00245357	0.003461	OTH
1598234 1598308 + 3663143 3663228 - 0.000138541	0.009624	OTH
1599266 1599414 - 3662031 3662176 + 0.000901774	0.296333	COD
1599266 1599414 + 3662031 3662176 - 4.50594e-07	0.000003	COD
1599298 1599445 - 3662000 3662145 + 0.00104322	0.003499	OTH
1599298 1599445 + 3662000 3662145 - 3.68411e-05	0.001122	OTH
1599373 1599513 - 3661928 3662072 + 2.95256e-05	0.000000	OTH
1599373 1599513 + 3661928 3662072 - 0.000159494	0.000000	OTH
160605 160754 - 221262 221410 - 0.942759	0.044834	OTH
160605 160754 + 221262 221410 + 0.141478	0.054969	OTH
160633 160781 - 221290 221437 - 0.0964566	0.087691	OTH
160633 160781 + 221290 221437 + 0.226256	0.230853	OTH
1612752 1612827 - 1491252 1491327 - 0.012758	0.001895	OTH
1612752 1612827 + 1491252 1491327 + 0.0209834	0.000000	OTH
1614998 1615051 - 1492262 1492315 - 0.639164	0.000000	OTH
1614998 1615051 + 1492262 1492315 + 0.00604771	0.009215	OTH
1616933 1617034 - 1494219 1494365 - 1.41312e-05	0.001525	OTH
1616933 1617034 + 1494219 1494365 + 3.4844e-06	0.001093	OTH
1616978 1617107 - 1494294 1494440 - 0.000553623	0.000000	OTH
1616978 1617107 + 1494294 1494440 + 2.50697e-06	0.000000	OTH
1617035 1617182 - 1494366 1494515 - 0.0327994	0.035488	OTH
1617035 1617182 + 1494366 1494515 + 0.00193717	0.130814	OTH
1617051 1617200 - 1494384 1494533 - 0.00490587	0.084640	OTH
1617051 1617200 + 1494384 1494533 + 0.0556025	0.166811	OTH
1619163 1619280 - 1496580 1496728 - 5.4927e-05	0.000000	OTH
1619163 1619280 + 1496580 1496728 + 2.14113e-05	0.000000	OTH
1619234 1619347 - 1496654 1496797 - 0.00651583	0.000000	OTH
1619234 1619347 + 1496654 1496797 + 2.04506e-05	0.000000	OTH
1619241 1619355 - 1496663 1496806 - 0.00351305	0.000000	OTH
1619241 1619355 + 1496663 1496806 + 1.16161e-05	0.000000	OTH
1620544 1620627 - 1498032 1498181 - 0.00122957	0.005446	OTH
1620544 1620627 + 1498032 1498181 + 0.000231115	0.008089	OTH
1620580 1620684 - 1498107 1498256 - 0.000110616	0.001769	OTH
1620580 1620684 + 1498107 1498256 + 1.50047e-05	0.000002	OTH
1620627 1620759 - 1498182 1498331 - 4.24264e-07	0.000000	COD
1620627 1620759 + 1498182 1498331 + 2.15085e-05	0.000000	COD
1620685 1620831 - 1498257 1498403 - 0.968914	0.996242	COD
1620685 1620831 + 1498257 1498403 + 0.952092	0.985028	COD
1620760 1620901 - 1498332 1498478 - 1	0.999145	OTH
1620760 1620901 + 1498332 1498478 + 1	0.999237	OTH
1620811 1620953 - 1498385 1498531 - 0.0349942	0.516390	OTH
1620811 1620953 + 1498385 1498531 + 0.0788947	0.185477	OTH
1625405 1625540 - 1502702 1502839 - 0.00163629	0.011382	OTH
1625405 1625540 + 1502702 1502839 + 7.70246e-05	0.000000	OTH
1626288 1626375 - 1503587 1503715 - 0.5	0.013087	RNA
1626288 1626375 + 1503587 1503715 + 0.977199	0.869818	RNA
1627063 1627199 - 1504403 1504540 - 0.00153685	0.000000	OTH
1627063 1627199 + 1504403 1504540 + 0.000461891	0.001413	OTH
1627105 1627237 - 1504435 1504582 - 0.000141759	0.000002	OTH
1627105 1627237 + 1504435 1504582 + 0.000316243	0.001305	OTH
1628938 1629025 - 1506325 1506448 - 0.151982	0.002396	OTH
1628938 1629025 + 1506325 1506448 + 0.279152	0.002288	OTH
1636331 1636478 - 2042675 2042822 - 0.00294779	0.721077	COD
1636331 1636478 + 2042675 2042822 + 0.00229956	0.817778	COD
1636692 1636836 - 2043036 2043179 - 0.00122183	0.059143	OTH
1636692 1636836 + 2043036 2043179 + 0.00305372	0.132694	OTH
1636748 1636893 - 2043090 2043236 - 1.93604e-05	0.042749	OTH
1636748 1636893 + 2043090 2043236 + 7.23875e-07	0.063116	OTH
1643054 1643142 - 1917298 1917388 - 0.999988	0.999565	RNA
1643054 1643142 + 1917298 1917388 + 1	0.980051	RNA
164535 164684 - 225192 225286 - 0.999998	0.675386	OTH
164535 164684 + 225192 225286 + 1	0.634679	OTH
164580 164729 - 225218 225331 - 0.00190071	0.016007	OTH
164580 164729 + 225218 225331 + 0.0357426	0.928439	OTH
1647243 1647383 - 1926262 1926400 - 2.43451e-05	0.022068	OTH
1647243 1647383 + 1926262 1926400 + 0.00188715	0.001930	OTH
1647316 1647448 - 1926330 1926474 - 9.05727e-06	0.000000	OTH
1647316 1647448 + 1926330 1926474 + 0.00772442	0.000000	OTH
1647383 1647522 - 1926401 1926548 - 0.00059125	0.031514	OTH
1647383 1647522 + 1926401 1926548 + 0.103742	0.042188	OTH
1647449 1647597 - 1926475 1926615 - 0.00599926	0.087254	OTH
1647449 1647597 + 1926475 1926615 + 0.773169	0.017355	OTH
1647485 1647632 - 1926512 1926652 - 0.00310232	0.066081	OTH
1647485 1647632 + 1926512 1926652 + 0.476949	0.058093	OTH
1650863 1650919 - 1507843 1507895 - 0.404822	0.026514	OTH
1650863 1650919 + 1507843 1507895 + 0.607617	0.995688	OTH
1653166 1653314 - 1509985 1510088 - 0.00531177	0.000000	OTH
1653166 1653314 + 1509985 1510088 + 0.000109412	0.000000	OTH
1653218 1653367 - 1510036 1510105 - 0.947845	0.071649	OTH
1653218 1653367 + 1510036 1510105 + 0.98006	0.077521	OTH
1653698 1653830 - 1510433 1510578 - 0.000171558	0.000000	OTH
1653698 1653830 + 1510433 1510578 + 0.000206726	0.000000	OTH
1653703 1653831 - 1510438 1510583 - 0.000158419	0.000000	OTH
1653703 1653831 + 1510438 1510583 + 7.41551e-05	0.000000	OTH
1658520 1658576 - 1515282 1515376 - 0.00630962	0.004812	OTH
1658520 1658576 + 1515282 1515376 + 0.0340958	0.005503	OTH
1665256 1665367 - 1525799 1525911 - 2.32014e-05	0.000000	OTH
1665256 1665367 + 1525799 1525911 + 0.000888512	0.004012	OTH
1666589 1666716 - 1527133 1527259 - 0.00112334	0.081756	OTH
1666589 1666716 + 1527133 1527259 + 5.16859e-06	0.085688	OTH
1667617 1667722 - 1528160 1528278 - 0.465389	0.000000	OTH
1667617 1667722 + 1528160 1528278 + 0.452357	0.021928	OTH
1669248 1669316 - 1530406 1530555 - 0.0232919	0.006242	OTH
1669248 1669316 + 1530406 1530555 + 0.00369218	0.008753	OTH
1669709 1669858 - 1530890 1531032 - 0.973106	0.991484	RNA
1669709 1669858 + 1530890 1531032 + 0.972151	0.998634	RNA
1669784 1669933 - 1530959 1531107 - 1.62721e-05	0.018043	OTH
1669784 1669933 + 1530959 1531107 + 3.50087e-07	0.051893	OTH
1669834 1669983 - 1531008 1531157 - 8.68007e-06	0.045999	OTH
1669834 1669983 + 1531008 1531157 + 1e-07	0.083869	OTH
1671527 1671667 - 1532693 1532839 - 0.981285	0.918108	OTH
1671527 1671667 + 1532693 1532839 + 0.0466804	0.518251	OTH
1671594 1671740 - 1532765 1532912 - 0.000401859	0.043937	OTH
1671594 1671740 + 1532765 1532912 + 0.00274013	0.016178	OTH
1671668 1671815 - 1532840 1532987 - 4.19995e-05	0.028730	OTH
1671668 1671815 + 1532840 1532987 + 0.00316353	0.124827	OTH
1671741 1671887 - 1532913 1533060 - 0.000601038	0.074168	OTH
1671741 1671887 + 1532913 1533060 + 0.0050038	0.089026	OTH
1671790 1671936 - 1532962 1533108 - 3.31371e-07	0.002420	OTH
1671790 1671936 + 1532962 1533108 + 5.20723e-07	0.007023	OTH
167265 167340 - 227855 228004 - 0.988571	0.012980	OTH
167265 167340 + 227855 228004 + 0.118712	0.027464	OTH
167291 167414 - 227930 228078 - 0.000336729	0.000000	OTH
167291 167414 + 227930 228078 + 2.00468e-06	0.000000	OTH
167335 167483 - 227999 228146 - 2.01164e-05	0.011518	OTH
167335 167483 + 227999 228146 + 8.84273e-07	0.002036	OTH
1675928 1676074 - 1537247 1537396 - 0.000468965	0.027172	OTH
1675928 1676074 + 1537247 1537396 + 2.20737e-06	0.002829	OTH
1676000 1676148 - 1537322 1537469 - 7.57974e-05	0.005060	OTH
1676000 1676148 + 1537322 1537469 + 1e-07	0.002351	OTH
1676075 1676214 - 1537397 1537535 - 9.0432e-05	0.000000	OTH
1676075 1676214 + 1537397 1537535 + 3.47519e-06	0.000000	OTH
1676149 1676286 - 1537470 1537608 - 0.0108928	0.000000	OTH
1676149 1676286 + 1537470 1537608 + 4.00528e-05	0.000000	OTH
1676215 1676357 - 1537536 1537679 - 5.4867e-07	0.000000	OTH
1676215 1676357 + 1537536 1537679 + 8.11036e-06	0.000000	OTH
1676287 1676432 - 1537609 1537754 - 1.57925e-05	0.003845	OTH
1676287 1676432 + 1537609 1537754 + 1.15517e-05	0.008032	OTH
1676304 1676450 - 1537626 1537772 - 1.35141e-05	0.028045	OTH
1676304 1676450 + 1537626 1537772 + 0.000223178	0.040330	OTH
1677468 1677580 - 1573087 1573198 - 0.0169328	0.018887	OTH
1677468 1677580 + 1573087 1573198 + 9.77341e-06	0.037248	OTH
1680055 1680173 - 1574979 1575095 - 0.00311385	0.000000	OTH
1680055 1680173 + 1574979 1575095 + 5.6758e-05	0.000000	OTH
1682208 1682282 - 1580740 1580814 - 0.00695311	0.000000	OTH
1682208 1682282 + 1580740 1580814 + 0.0129473	0.000000	OTH
1684613 1684732 - 1583145 1583290 - 8.89907e-05	0.000000	OTH
1684613 1684732 + 1583145 1583290 + 6.24428e-06	0.000000	OTH
1684630 1684754 - 1583167 1583311 - 0.0973957	0.972396	RNA
1684630 1684754 + 1583167 1583311 + 0.0242752	0.125390	RNA
1686402 1686551 - 1584959 1585108 - 0.000876747	0.082162	OTH
1686402 1686551 + 1584959 1585108 + 4.35508e-05	0.066159	OTH
1686451 1686599 - 1585008 1585157 - 0.000390734	0.199513	OTH
1686451 1686599 + 1585008 1585157 + 5.45714e-06	0.021582	OTH
1687776 1687875 - 1586334 1586435 - 0.954804	0.987505	OTH
1687776 1687875 + 1586334 1586435 + 0.633725	0.970622	OTH
1689498 1689547 - 3316177 3316227 + 0.996756	0.999441	RNA
1689498 1689547 + 3316177 3316227 - 0.999998	0.999902	RNA
1702421 1702568 - 1590841 1590966 - 0.000606001	0.000000	RNA
1702421 1702568 + 1590841 1590966 + 1.87241e-06	0.000000	RNA
1702427 1702574 - 1590843 1590972 - 0.00114616	0.000000	OTH
1702427 1702574 + 1590843 1590972 + 1.14737e-06	0.000000	OTH
1702701 1702827 - 1591099 1591242 - 1.27666e-07	0.000000	OTH
1702701 1702827 + 1591099 1591242 + 0.0100118	0.000000	OTH
1702754 1702895 - 1591174 1591313 - 0.000306959	0.000000	OTH
1702754 1702895 + 1591174 1591313 + 0.000328834	0.001065	OTH
1702828 1702963 - 1591243 1591383 - 0.0313449	0.007983	OTH
1702828 1702963 + 1591243 1591383 + 4.12421e-05	0.005892	OTH
1702837 1702972 - 1591256 1591396 - 7.98718e-05	0.000000	OTH
1702837 1702972 + 1591256 1591396 + 8.76899e-07	0.000000	OTH
1703189 1703249 - 1591613 1591675 - 0.0103874	0.000001	OTH
1703189 1703249 + 1591613 1591675 + 0.0100465	0.003952	OTH
1703715 1703790 - 1592142 1592217 - 0.241811	0.105172	OTH
1703715 1703790 + 1592142 1592217 + 0.805512	0.364693	OTH
1710183 1710328 - 1598405 1598543 - 0.00131556	0.202511	OTH
1710183 1710328 + 1598405 1598543 + 2.49233e-06	0.027123	OTH
1710255 1710401 - 1598471 1598615 - 3.96074e-05	0.000002	OTH
1710255 1710401 + 1598471 1598615 + 8.97251e-06	0.002112	OTH
1710329 1710469 - 1598544 1598683 - 0.0264033	0.001368	OTH
1710329 1710469 + 1598544 1598683 + 3.9362e-06	0.000000	OTH
1710401 1710542 - 1598616 1598758 - 0.00177835	0.000000	OTH
1710401 1710542 + 1598616 1598758 + 1e-07	0.000000	OTH
1710470 1710615 - 1598684 1598829 - 0.00039658	0.001220	OTH
1710470 1710615 + 1598684 1598829 + 4.08257e-07	0.000000	OTH
1710543 1710688 - 1598759 1598902 - 4.8688e-05	0.006355	OTH
1710543 1710688 + 1598759 1598902 + 0.000129483	0.006093	OTH
1710616 1710763 - 1598830 1598976 - 0.024794	0.070896	RNA
1710616 1710763 + 1598830 1598976 + 2.50129e-05	0.010537	RNA
1710644 1710792 - 1598858 1599004 - 0.0181125	0.346754	RNA
1710644 1710792 + 1598858 1599004 + 0.00785641	0.232857	RNA
1712296 1712400 - 1600511 1600614 - 0.990948	0.981048	OTH
1712296 1712400 + 1600511 1600614 + 0.648505	0.998138	OTH
1713914 1713971 - 1601913 1601968 - 1	0.974093	RNA
1713914 1713971 + 1601913 1601968 + 0.999997	0.996315	RNA
1715247 1715372 - 1603244 1603369 - 0.134217	0.057926	OTH
1715247 1715372 + 1603244 1603369 + 0.00026356	0.077617	OTH
1716032 1716089 - 1604027 1604084 - 0.956416	0.999793	OTH
1716032 1716089 + 1604027 1604084 + 0.984953	0.988774	OTH
1716420 1716504 - 1604415 1604501 - 0.72948	0.255390	OTH
1716420 1716504 + 1604415 1604501 + 0.397214	0.045288	OTH
1717627 1717768 - 1605624 1605763 - 0.000692732	0.000000	OTH
1717627 1717768 + 1605624 1605763 + 2.02233e-07	0.000000	OTH
1717698 1717840 - 1605695 1605837 - 1.46255e-05	0.000000	OTH
1717698 1717840 + 1605695 1605837 + 5.41642e-07	0.000000	OTH
1717753 1717899 - 1605748 1605895 - 3.08856e-07	0.000000	OTH
1717753 1717899 + 1605748 1605895 + 0.00810479	0.298320	OTH
1718855 1719002 - 1606852 1606995 - 1.12561e-05	0.002685	OTH
1718855 1719002 + 1606852 1606995 + 0.000734993	0.030215	OTH
1718906 1719048 - 1606903 1607045 - 4.36637e-05	0.000003	OTH
1718906 1719048 + 1606903 1607045 + 3.35151e-06	0.000000	OTH
1722680 1722759 - 1610682 1610758 - 0.967209	0.000002	OTH
1722680 1722759 + 1610682 1610758 + 0.921319	0.000000	OTH
1725781 1725860 - 1613806 1613873 - 0.959502	0.930793	OTH
1725781 1725860 + 1613806 1613873 + 0.928875	0.997490	OTH
1726269 1726370 - 1614282 1614381 - 0.962118	0.741022	OTH
1726269 1726370 + 1614282 1614381 + 0.791217	0.520784	OTH
1732126 1732272 - 1615455 1615599 - 8.89311e-06	0.001130	OTH
1732126 1732272 + 1615455 1615599 + 4.19795e-07	0.000000	OTH
1732199 1732341 - 1615529 1615670 - 2.53586e-07	0.000000	OTH
1732199 1732341 + 1615529 1615670 + 7.91947e-07	0.000000	OTH
1732273 1732416 - 1615600 1615745 - 5.31368e-05	0.000000	OTH
1732273 1732416 + 1615600 1615745 + 8.52602e-06	0.000000	OTH
1732283 1732426 - 1615609 1615755 - 1.18683e-05	0.000000	OTH
1732283 1732426 + 1615609 1615755 + 2.45459e-06	0.000002	OTH
1733275 1733401 - 1616611 1616736 - 1	0.998516	OTH
1733275 1733401 + 1616611 1616736 + 0.990479	0.998410	OTH
1734005 1734083 - 709424 709506 - 0.99999	0.999133	RNA
1734005 1734083 + 709424 709506 + 0.999999	0.999263	RNA
1734006 1734081 - 101141 101219 + 0.999998	0.999066	OTH
1734006 1734081 + 101141 101219 - 1	0.999407	OTH
1734007 1734082 - 2398926 2399000 + 0.996631	0.999270	OTH
1734007 1734082 - 3672052 3672131 + 0.991304	0.998447	OTH
1734007 1734082 + 2398926 2399000 - 1	0.996412	OTH
1734007 1734082 + 3672052 3672131 - 1	0.989335	OTH
173445 173594 - 234129 234214 - 0.96883	0.977434	OTH
173445 173594 + 234129 234214 + 1	0.848828	OTH
173449 173598 - 234133 234218 - 0.999992	0.960406	OTH
173449 173598 + 234133 234218 + 1	0.897799	OTH
1735471 1735620 - 1617392 1617540 - 0.000714037	0.110315	COD
1735471 1735620 + 1617392 1617540 + 2.15447e-05	0.066290	COD
1735546 1735693 - 1617467 1617613 - 0.000509722	0.068661	OTH
1735546 1735693 + 1617467 1617613 + 1e-07	0.016106	OTH
1735621 1735768 - 1617541 1617688 - 0.000194377	0.069943	OTH
1735621 1735768 + 1617541 1617688 + 1e-07	0.006206	OTH
1735694 1735843 - 1617614 1617761 - 0.00152767	0.071937	OTH
1735694 1735843 + 1617614 1617761 + 0.00124154	0.060633	OTH
1735718 1735867 - 1617638 1617785 - 0.00401864	0.138850	OTH
1735718 1735867 + 1617638 1617785 + 0.696745	0.097948	OTH
1737823 1737934 - 1619741 1619852 - 0.00740534	0.104262	OTH
1737823 1737934 + 1619741 1619852 + 3.78443e-05	0.003382	OTH
17386 17488 - 46082 46185 - 0.00246395	0.003625	OTH
17386 17488 + 46082 46185 + 0.00965484	0.026153	OTH
1739147 1739293 - 1621059 1621204 - 0.00287877	0.004129	OTH
1739147 1739293 + 1621059 1621204 + 0.124095	0.657356	OTH
1739219 1739368 - 1621131 1621278 - 0.000871763	0.145352	OTH
1739219 1739368 + 1621131 1621278 + 0.492874	0.913046	OTH
1739287 1739436 - 1621198 1621346 - 0.0506406	0.179816	OTH
1739287 1739436 + 1621198 1621346 + 0.412863	0.565292	OTH
1741267 1741410 - 1623179 1623324 - 0.00956925	0.043226	OTH
1741267 1741410 + 1623179 1623324 + 0.000420459	0.065797	OTH
1741336 1741480 - 1623249 1623394 - 0.000196166	0.043806	OTH
1741336 1741480 + 1623249 1623394 + 1.08852e-05	0.006399	OTH
1744384 1744533 - 1624845 1624994 - 0.276829	0.034880	OTH
1744384 1744533 + 1624845 1624994 + 0.056888	0.042488	OTH
1744459 1744602 - 1624920 1625069 - 0.987245	0.369723	OTH
1744459 1744602 + 1624920 1625069 + 0.999996	0.048754	OTH
1744473 1744616 - 1624934 1625083 - 0.996327	0.966330	RNA
1744473 1744616 + 1624934 1625083 + 1	0.774286	RNA
174883 175031 - 235500 235593 - 1.61107e-05	0.000000	OTH
174883 175031 + 235500 235593 + 0.000537483	0.000000	OTH
174957 175104 - 235557 235666 - 1.49075e-06	0.000000	OTH
174957 175104 + 235557 235666 + 0.000406759	0.000000	OTH
174959 175106 - 235559 235668 - 9.64095e-07	0.000000	OTH
174959 175106 + 235559 235668 + 0.000587916	0.000000	OTH
1753436 1753584 - 1664826 1664974 - 0.00262868	0.088117	OTH
1753436 1753584 + 1664826 1664974 + 6.35426e-05	0.053045	OTH
1753511 1753659 - 1664901 1665049 - 0.00567177	0.074750	OTH
1753511 1753659 + 1664901 1665049 + 6.49175e-05	0.026447	OTH
1753574 1753721 - 1664964 1665111 - 0.98226	0.708327	OTH
1753574 1753721 + 1664964 1665111 + 7.03484e-05	0.053379	OTH
1755135 1755282 - 1666525 1666671 - 0.929813	0.997539	OTH
1755135 1755282 + 1666525 1666671 + 0.975909	0.999037	OTH
1755209 1755356 - 1666597 1666745 - 0.000706494	0.068894	OTH
1755209 1755356 + 1666597 1666745 + 0.000314859	0.176424	OTH
1755283 1755431 - 1666672 1666820 - 8.27807e-05	0.148360	OTH
1755283 1755431 + 1666672 1666820 + 5.42817e-06	0.073885	OTH
1755296 1755444 - 1666684 1666833 - 0.000383799	0.073077	OTH
1755296 1755444 + 1666684 1666833 + 0.0022085	0.240628	OTH
1755682 1755744 - 1667393 1667458 - 0.997276	0.999935	RNA
1755682 1755744 + 1667393 1667458 + 0.999999	0.999939	RNA
1756750 1756890 - 1668460 1668606 - 0.97388	0.001191	OTH
1756750 1756890 + 1668460 1668606 + 0.0110872	0.000000	OTH
1756757 1756897 - 1668467 1668613 - 0.942799	0.000002	OTH
1756757 1756897 + 1668467 1668613 + 0.0147769	0.000000	OTH
1762411 1762497 - 1674134 1674221 - 0.409602	0.020093	OTH
1762411 1762497 + 1674134 1674221 + 0.0282613	0.075223	OTH
1762699 1762848 - 1675929 1676077 - 1	0.990120	RNA
1762699 1762848 + 1675929 1676077 + 0.999991	0.999417	RNA
1762774 1762917 - 1676004 1676145 - 1.05239e-05	0.000000	OTH
1762774 1762917 + 1676004 1676145 + 0.000795257	0.000000	OTH
1762822 1762957 - 1676051 1676193 - 2.81237e-07	0.000000	OTH
1762822 1762957 + 1676051 1676193 + 4.013e-05	0.000000	OTH
1766710 1766859 - 1679945 1680020 - 0.000272235	0.000002	OTH
1766710 1766859 + 1679945 1680020 + 0.00103952	0.000003	OTH
1766785 1766934 - 1679990 1680045 - 7.41063e-06	0.078613	OTH
1766785 1766934 + 1679990 1680045 + 0.249695	0.164484	OTH
1766812 1766882 - 251933 252004 - 0.113605	0.993448	RNA
1766812 1766882 + 251933 252004 + 1	0.992238	RNA
1766812 1766909 - 1365795 1365893 - 0.622099	0.999072	OTH
1766812 1766909 + 1365795 1365893 + 1	0.977704	OTH
1766812 1766921 - 2781084 2781194 + 0.810878	0.999153	OTH
1766812 1766921 + 2781084 2781194 - 1	0.988721	OTH
1766860 1767009 - 1680020 1680120 - 2.77292e-05	0.000000	OTH
1766860 1767009 + 1680020 1680120 + 0.000272096	0.000000	OTH
1766935 1767083 - 1680046 1680194 - 0.000542801	0.068961	OTH
1766935 1767083 + 1680046 1680194 + 0.00303142	0.119697	OTH
1766949 1767097 - 1680060 1680208 - 0.000675401	0.111206	OTH
1766949 1767097 + 1680060 1680208 + 0.0171791	0.361335	OTH
1768213 1768356 - 1681328 1681470 - 0.143414	0.903096	RNA
1768213 1768356 + 1681328 1681470 + 6.08621e-05	0.944623	RNA
1768286 1768431 - 1681399 1681545 - 0.0632281	0.805015	RNA
1768286 1768431 + 1681399 1681545 + 3.77443e-05	0.451785	RNA
1768352 1768501 - 1681466 1681615 - 0.939893	0.528889	OTH
1768352 1768501 + 1681466 1681615 + 0.578037	0.535434	OTH
1785137 1785284 - 1684917 1685065 - 0.000300036	0.098615	OTH
1785137 1785284 + 1684917 1685065 + 6.87902e-06	0.110473	OTH
1785210 1785353 - 1684992 1685137 - 6.71037e-05	0.000000	OTH
1785210 1785353 + 1684992 1685137 + 1.2641e-07	0.000000	OTH
1785285 1785425 - 1685066 1685209 - 0.000815008	0.000000	OTH
1785285 1785425 + 1685066 1685209 + 2.05969e-06	0.000000	OTH
1785325 1785468 - 1685107 1685252 - 0.000183328	0.000000	OTH
1785325 1785468 + 1685107 1685252 + 0.000208222	0.000000	OTH
1786303 1786452 - 1686087 1686235 - 0.103146	0.729191	OTH
1786303 1786452 + 1686087 1686235 + 0.537605	0.878623	OTH
1786309 1786458 - 1686093 1686241 - 0.0992234	0.691075	OTH
1786309 1786458 + 1686093 1686241 + 0.420209	0.655140	OTH
1787507 1787628 - 1687289 1687436 - 0.994275	0.995130	RNA
1787507 1787628 + 1687289 1687436 + 0.163017	0.994937	RNA
1787514 1787636 - 1687297 1687444 - 0.161134	0.006186	RNA
1787514 1787636 + 1687297 1687444 + 0.00280479	0.004359	RNA
1789269 1789330 - 1689115 1689175 - 1	0.997001	RNA
1789269 1789330 + 1689115 1689175 + 0.763313	0.831493	RNA
1790756 1790832 - 1690668 1690743 - 0.00339319	0.003465	OTH
1790756 1790832 + 1690668 1690743 + 0.000311763	0.027423	OTH
179154 179236 - 239769 239852 - 0.000127146	0.262535	OTH
179154 179236 + 239769 239852 + 0.335309	0.053416	OTH
1792134 1792195 - 1692045 1692135 - 0.00197573	0.001112	OTH
1792134 1792195 + 1692045 1692135 + 0.000193277	0.000000	OTH
1793177 1793251 - 1693117 1693265 - 4.60873e-06	0.019317	OTH
1793177 1793251 + 1693117 1693265 + 0.000328575	0.017453	OTH
1793223 1793276 - 1693169 1693318 - 0.5	0.270741	OTH
1793223 1793276 + 1693169 1693318 + 0.940493	0.233509	OTH
1796967 1797116 - 1697010 1697060 - 0.00283443	0.135600	OTH
1796967 1797116 + 1697010 1697060 + 0.0107578	0.127563	OTH
1797006 1797065 - 4032975 4033035 - 0.604603	0.529976	OTH
1797006 1797065 + 4032975 4033035 + 0.357985	0.185344	OTH
1797007 1797153 - 1643166 1643315 - 1	0.998715	OTH
1797007 1797153 + 1643166 1643315 + 1	0.999261	OTH
1797008 1797065 - 3888199 3888257 + 0.661413	0.617955	OTH
1797008 1797065 + 3888199 3888257 - 0.177223	0.186364	OTH
1797008 1797153 - 360820 360967 - 1	0.991221	OTH
1797008 1797153 + 360820 360967 + 1	0.997328	OTH
1797009 1797065 - 1095321 1095378 - 0.153974	0.284160	OTH
1797009 1797065 + 1095321 1095378 + 0.541529	0.843779	OTH
1797011 1797065 - 2254219 2254274 + 0.7541	0.671945	OTH
1797011 1797065 - 2503857 2503912 + 0.771485	0.779761	OTH
1797011 1797065 + 2254219 2254274 - 0.371554	0.183375	OTH
1797011 1797065 + 2503857 2503912 - 0.406638	0.421960	OTH
1797100 1797249 - 1697059 1697145 - 0.0172802	0.945045	OTH
1797100 1797249 + 1697059 1697145 + 0.00100886	0.997338	OTH
1797296 1797416 - 1697191 1697310 - 0.419014	0.761211	OTH
1797296 1797416 + 1697191 1697310 + 0.956927	0.898509	OTH
1797774 1797825 - 1697668 1697717 - 0.84263	0.032752	OTH
1797774 1797825 + 1697668 1697717 + 0.761503	0.019765	OTH
1798024 1798119 - 1697916 1698010 - 1	0.998129	RNA
1798024 1798119 + 1697916 1698010 + 0.942143	0.998638	RNA
1800595 1800743 - 1700486 1700627 - 0.924046	0.816582	RNA
1800595 1800743 + 1700486 1700627 + 0.00168254	0.560725	RNA
1800652 1800801 - 1700544 1700684 - 0.948309	0.994123	RNA
1800652 1800801 + 1700544 1700684 + 0.00663899	0.448427	RNA
1804108 1804256 - 1706378 1706526 - 0.000326646	0.044714	OTH
1804108 1804256 + 1706378 1706526 + 8.12001e-05	0.078502	OTH
1804182 1804329 - 1706452 1706600 - 1.08887e-06	0.002775	OTH
1804182 1804329 + 1706452 1706600 + 4.41816e-07	0.002889	OTH
1804247 1804393 - 1706517 1706665 - 0.00152093	0.041550	OTH
1804247 1804393 + 1706517 1706665 + 7.44369e-05	0.005529	OTH
1805328 1805423 - 1707599 1707694 - 0.944059	0.083198	RNA
1805328 1805423 + 1707599 1707694 + 0.149768	0.987211	RNA
1805715 1805819 - 1707986 1708091 - 5.43708e-05	0.009647	OTH
1805715 1805819 + 1707986 1708091 + 0.772332	0.045539	OTH
1807258 1807403 - 1709532 1709679 - 0.000299462	0.196574	OTH
1807258 1807403 + 1709532 1709679 + 2.47335e-05	0.037242	OTH
180755 180883 - 241371 241499 - 5.43104e-05	0.158838	OTH
180755 180883 + 241371 241499 + 0.000441026	0.093592	OTH
1808073 1808219 - 1710349 1710482 - 0.047153	0.190612	OTH
1808073 1808219 + 1710349 1710482 + 0.00241312	0.089983	OTH
1808076 1808222 - 1710351 1710485 - 0.0426957	0.237730	OTH
1808076 1808222 + 1710351 1710485 + 0.00251097	0.013921	OTH
1808826 1808957 - 1711089 1711221 - 0.0150427	0.317105	OTH
1808826 1808957 + 1711089 1711221 + 0.000769053	0.271505	OTH
1811709 1811845 - 1712984 1713129 - 2.08654e-06	0.000000	OTH
1811709 1811845 + 1712984 1713129 + 1.57215e-06	0.000000	OTH
1811753 1811890 - 1713028 1713174 - 2.19758e-05	0.000000	OTH
1811753 1811890 + 1713028 1713174 + 4.9722e-05	0.000000	OTH
1814358 1814409 - 1716003 1716127 - 0.000155958	0.131043	OTH
1814358 1814409 + 1716003 1716127 + 6.8992e-05	0.172619	OTH
1816525 1816626 - 1718311 1718434 - 0.961659	0.001217	RNA
1816525 1816626 + 1718311 1718434 + 0.284695	0.077881	RNA
1817830 1817879 - 1719636 1719685 - 0.990397	0.999989	RNA
1817830 1817879 + 1719636 1719685 + 0.011932	0.998431	RNA
1819239 1819322 - 1721045 1721126 - 0.989179	0.996311	OTH
1819239 1819322 + 1721045 1721126 + 0.999984	0.999273	OTH
1819644 1819790 - 1721448 1721596 - 0.0162951	0.079655	OTH
1819644 1819790 + 1721448 1721596 + 8.00551e-05	0.020757	OTH
1819718 1819865 - 1721523 1721671 - 2.20171e-05	0.046094	OTH
1819718 1819865 + 1721523 1721671 + 0.000190958	0.056652	OTH
1819791 1819936 - 1721597 1721743 - 0.0881345	0.101503	OTH
1819791 1819936 + 1721597 1721743 + 0.00673597	0.041259	OTH
1819795 1819940 - 1721601 1721747 - 0.0800323	0.045405	OTH
1819795 1819940 + 1721601 1721747 + 0.00827211	0.090003	OTH
1820281 1820415 - 1722090 1722234 - 0.000163484	0.000000	OTH
1820281 1820415 + 1722090 1722234 + 1.79975e-07	0.000000	OTH
1820350 1820481 - 1722163 1722306 - 9.84415e-06	0.000000	OTH
1820350 1820481 + 1722163 1722306 + 0.000794712	0.000000	OTH
1821310 1821459 - 1723135 1723188 - 0.190497	0.176838	OTH
1821310 1821459 + 1723135 1723188 + 0.000355687	0.150368	OTH
1821363 1821511 - 1723154 1723227 - 0.000553135	0.004472	OTH
1821363 1821511 + 1723154 1723227 + 2.43874e-07	0.006038	OTH
1823084 1823162 - 1724137 1724210 - 1	0.943124	RNA
1823084 1823162 + 1724137 1724210 + 0.991284	0.996245	RNA
182309 182444 - 242928 243060 - 0.944469	0.998826	RNA
182309 182444 + 242928 243060 + 0.0271302	0.998636	RNA
1823650 1823798 - 1724697 1724842 - 0.00750328	0.324535	OTH
1823650 1823798 + 1724697 1724842 + 0.000128501	0.084762	OTH
1823724 1823870 - 1724769 1724914 - 4.33712e-07	0.058584	OTH
1823724 1823870 + 1724769 1724914 + 1.52846e-05	0.011235	OTH
1823799 1823937 - 1724843 1724989 - 1.00078e-07	0.000000	OTH
1823799 1823937 + 1724843 1724989 + 1.37873e-05	0.000000	OTH
1823840 1823978 - 1724884 1725031 - 0.00950535	0.001994	OTH
1823840 1823978 + 1724884 1725031 + 0.0926154	0.012021	OTH
1830007 1830153 - 1731060 1731207 - 1e-07	0.024823	OTH
1830007 1830153 + 1731060 1731207 + 0.000118602	0.006235	OTH
1830079 1830226 - 1731133 1731280 - 2.66461e-07	0.000000	OTH
1830079 1830226 + 1731133 1731280 + 9.72127e-06	0.000000	OTH
1830154 1830301 - 1731208 1731355 - 9.18498e-06	0.002269	OTH
1830154 1830301 + 1731208 1731355 + 0.000152774	0.016756	OTH
1830227 1830376 - 1731281 1731428 - 0.0126922	0.026072	OTH
1830227 1830376 + 1731281 1731428 + 1.25408e-06	0.000002	OTH
1830302 1830447 - 1731356 1731500 - 0.0549962	0.000000	OTH
1830302 1830447 + 1731356 1731500 + 1.69508e-06	0.000000	OTH
1830306 1830451 - 1731360 1731504 - 0.00438716	0.000000	OTH
1830306 1830451 + 1731360 1731504 + 4.05907e-06	0.000000	OTH
183621 183708 - 244238 244325 - 0.000759881	0.027448	OTH
183621 183708 + 244238 244325 + 0.000280578	0.178505	OTH
1840160 1840302 - 1733036 1733180 - 1.1889e-06	0.000000	OTH
1840160 1840302 + 1733036 1733180 + 2.82625e-05	0.001720	OTH
1840229 1840377 - 1733107 1733254 - 0.000223092	0.022227	OTH
1840229 1840377 + 1733107 1733254 + 0.000333345	0.056980	OTH
1840248 1840394 - 1733126 1733273 - 0.000105815	0.038002	OTH
1840248 1840394 + 1733126 1733273 + 4.49996e-05	0.022672	OTH
1846033 1846148 - 1737645 1737761 - 0.5	0.248608	OTH
1846033 1846148 + 1737645 1737761 + 0.0302333	0.029467	OTH
1846701 1846844 - 1738314 1738463 - 0.12409	0.068947	OTH
1846701 1846844 + 1738314 1738463 + 0.000336873	0.012554	OTH
1846724 1846860 - 1738337 1738486 - 0.00992196	0.028449	OTH
1846724 1846860 + 1738337 1738486 + 0.0127574	0.009570	OTH
1848718 1848866 - 1740344 1740431 - 0.0272601	0.004863	OTH
1848718 1848866 + 1740344 1740431 + 2.44986e-05	0.004058	OTH
1848735 1848883 - 1740359 1740438 - 0.0040019	0.005250	OTH
1848735 1848883 + 1740359 1740438 + 8.16844e-07	0.006237	OTH
1860484 1860630 - 1743253 1743399 - 0.231765	0.104429	OTH
1860484 1860630 + 1743253 1743399 + 7.08234e-05	0.052070	OTH
1860557 1860705 - 1743326 1743474 - 0.0004898	0.093092	OTH
1860557 1860705 + 1743326 1743474 + 0.813697	0.226216	OTH
1860631 1860780 - 1743400 1743549 - 0.00254622	0.018187	OTH
1860631 1860780 + 1743400 1743549 + 1	0.946662	OTH
1860645 1860794 - 1743414 1743563 - 0.000665373	0.016183	OTH
1860645 1860794 + 1743414 1743563 + 0.961756	0.183760	OTH
1864497 1864643 - 1749059 1749192 - 0.00965799	0.000000	OTH
1864497 1864643 + 1749059 1749192 + 0.000122519	0.000000	OTH
1864572 1864716 - 1749131 1749264 - 0.000226366	0.000000	OTH
1864572 1864716 + 1749131 1749264 + 0.000344838	0.000000	OTH
1864644 1864789 - 1749193 1749339 - 1.1761e-05	0.001535	OTH
1864644 1864789 + 1749193 1749339 + 0.00120742	0.279875	OTH
1864717 1864861 - 1749265 1749413 - 0.000274286	0.055146	OTH
1864717 1864861 + 1749265 1749413 + 0.0259191	0.105996	OTH
1864785 1864931 - 1749335 1749483 - 0.00151955	0.058824	OTH
1864785 1864931 + 1749335 1749483 + 0.00582129	0.068489	OTH
18656 18714 - 47354 47413 - 0.145731	0.999948	RNA
18656 18714 + 47354 47413 + 0.923523	0.999900	RNA
1866867 1866978 - 1751419 1751540 - 0.230547	0.984643	OTH
1866867 1866978 + 1751419 1751540 + 0.408253	0.962253	OTH
1872255 1872373 - 1755693 1755839 - 0.00101152	0.000000	OTH
1872255 1872373 + 1755693 1755839 + 0.0223505	0.000000	OTH
1872257 1872375 - 1755695 1755841 - 0.000802626	0.000000	OTH
1872257 1872375 + 1755695 1755841 + 0.00736062	0.000000	OTH
1873601 1873696 - 1757066 1757162 - 0.00709379	0.018430	OTH
1873601 1873696 + 1757066 1757162 + 0.000769861	0.026898	OTH
1876846 1876919 - 1759675 1759824 - 2.65363e-05	0.073347	OTH
1876846 1876919 + 1759675 1759824 + 0.0379743	0.021019	OTH
1877973 1878116 - 1762555 1762699 - 0.775454	0.999761	OTH
1877973 1878116 + 1762555 1762699 + 0.937048	0.999976	OTH
1877999 1878144 - 1762585 1762726 - 0.812924	0.999916	OTH
1877999 1878144 + 1762585 1762726 + 0.610606	0.999222	OTH
1886016 1886084 - 1836751 1836822 - 0.995285	0.998438	OTH
1886016 1886084 + 1836751 1836822 + 0.508855	0.875510	OTH
188652 188711 - 249825 249926 - 0.13346	0.183780	OTH
188652 188711 + 249825 249926 + 0.00911059	0.580707	OTH
1887771 1887920 - 1838509 1838658 - 0.0281033	0.054404	OTH
1887771 1887920 + 1838509 1838658 + 3.16622e-05	0.125081	OTH
1887826 1887974 - 1838564 1838712 - 0.528306	0.613590	OTH
1887826 1887974 + 1838564 1838712 + 0.0470544	0.964608	OTH
1889292 1889348 - 1840061 1840117 - 0.00866633	0.116164	OTH
1889292 1889348 + 1840061 1840117 + 0.379092	0.103716	OTH
1891260 1891342 - 1842029 1842112 - 0.603075	0.980822	OTH
1891260 1891342 + 1842029 1842112 + 0.999985	0.980826	OTH
1892756 1892825 - 1842690 1842769 - 0.145642	0.834307	OTH
1892756 1892825 + 1842690 1842769 + 0.43431	0.568800	OTH
1894773 1894843 - 1844717 1844866 - 0.00371553	0.010911	OTH
1894773 1894843 + 1844717 1844866 + 0.000163841	0.017597	OTH
1894800 1894917 - 1844792 1844940 - 0.000201347	0.001297	OTH
1894800 1894917 + 1844792 1844940 + 5.72513e-06	0.000000	OTH
1894813 1894955 - 1844831 1844979 - 0.0623261	0.133825	OTH
1894813 1894955 + 1844831 1844979 + 0.469217	0.187788	OTH
189507 189628 - 250732 250881 - 0.000649097	0.001734	OTH
189507 189628 + 250732 250881 + 0.00034814	0.003823	OTH
189572 189661 - 250807 250956 - 0.711528	0.001278	OTH
189572 189661 + 250807 250956 + 1.6009e-06	0.000000	OTH
189628 189728 - 250882 251030 - 0.000479775	0.000000	OTH
189628 189728 + 250882 251030 + 0.0116902	0.000000	OTH
1896321 1896420 - 1846345 1846452 - 0.714602	0.992935	RNA
1896321 1896420 + 1846345 1846452 + 0.233399	0.999956	RNA
189661 189799 - 250957 251105 - 0.963641	0.041217	OTH
189661 189799 + 250957 251105 + 0.150488	0.454572	OTH
189729 189873 - 251031 251180 - 0.340106	0.013492	OTH
189729 189873 + 251031 251180 + 0.108882	0.018593	OTH
1899610 1899747 - 1849665 1849811 - 0.00013964	0.017315	OTH
1899610 1899747 + 1849665 1849811 + 0.00428946	0.036435	OTH
1899675 1899822 - 1849739 1849886 - 0.00132878	0.028545	OTH
1899675 1899822 + 1849739 1849886 + 0.00361418	0.081476	OTH
1899748 1899896 - 1849812 1849960 - 0.0189664	0.052491	OTH
1899748 1899896 + 1849812 1849960 + 0.0046407	0.190514	OTH
1899823 1899971 - 1849887 1850035 - 0.0221521	0.045927	OTH
1899823 1899971 + 1849887 1850035 + 1.23269e-05	0.165505	OTH
1899897 1900045 - 1849961 1850110 - 5.51261e-05	0.058921	OTH
1899897 1900045 + 1849961 1850110 + 2.01847e-05	0.125239	OTH
1899923 1900071 - 1849987 1850136 - 1.80135e-05	0.091057	OTH
1899923 1900071 + 1849987 1850136 + 0.00282777	0.045824	OTH
1901044 1901105 - 1851106 1851157 - 0.0749348	0.001063	OTH
1901044 1901105 + 1851106 1851157 + 0.0258072	0.003102	OTH
1902771 1902824 - 1852823 1852880 - 0.987285	0.999418	OTH
1902771 1902824 + 1852823 1852880 + 0.959182	0.984001	OTH
1903284 1903430 - 1853340 1853485 - 0.850972	0.999389	OTH
1903284 1903430 + 1853340 1853485 + 0.964298	0.999617	OTH
1903356 1903504 - 1853414 1853560 - 5.40871e-06	0.001273	OTH
1903356 1903504 + 1853414 1853560 + 0.0265916	0.073009	OTH
1903431 1903578 - 1853486 1853634 - 0.0284507	0.026709	OTH
1903431 1903578 + 1853486 1853634 + 0.860475	0.165258	OTH
1903505 1903653 - 1853561 1853690 - 0.898331	0.005795	RNA
1903505 1903653 + 1853561 1853690 + 0.33406	0.487455	RNA
1903509 1903657 - 1853565 1853694 - 0.108088	0.000001	OTH
1903509 1903657 + 1853565 1853694 + 0.0894974	0.028108	OTH
1905177 1905249 - 1857079 1857151 - 1	0.998957	RNA
1905177 1905249 + 1857079 1857151 + 0.917193	0.987753	RNA
1905616 1905763 - 1857518 1857665 - 0.0325525	0.275416	OTH
1905616 1905763 + 1857518 1857665 + 1e-07	0.048376	OTH
1905691 1905832 - 1857593 1857734 - 0.167847	0.109140	OTH
1905691 1905832 + 1857593 1857734 + 1.0834e-06	0.000000	OTH
1905764 1905904 - 1857666 1857807 - 4.87845e-05	0.000000	OTH
1905764 1905904 + 1857666 1857807 + 1.72353e-07	0.000000	OTH
1905833 1905966 - 1857735 1857881 - 0.000410993	0.000000	OTH
1905833 1905966 + 1857735 1857881 + 0.000236588	0.000000	OTH
1905904 1906034 - 1857808 1857945 - 0.00423473	0.000000	OTH
1905904 1906034 + 1857808 1857945 + 3.06673e-05	0.000000	OTH
1905967 1906103 - 1857882 1858009 - 2.45929e-05	0.000000	OTH
1905967 1906103 + 1857882 1858009 + 5.64021e-05	0.000000	OTH
190600 190749 - 251907 252054 - 1	0.995920	OTH
190600 190749 + 251907 252054 + 1	0.873138	OTH
1906035 1906178 - 1857946 1858063 - 4.01773e-05	0.001040	OTH
1906035 1906178 + 1857946 1858063 + 0.000265685	0.000000	OTH
1906104 1906248 - 1858010 1858129 - 3.56212e-06	0.000000	OTH
1906104 1906248 + 1858010 1858129 + 0.0018251	0.000000	OTH
1906142 1906284 - 1858039 1858165 - 0.000858252	0.000000	OTH
1906142 1906284 + 1858039 1858165 + 0.638847	0.012040	OTH
190642 190696 - 787218 787272 - 0.248723	0.992120	RNA
190642 190696 + 787218 787272 + 0.999983	0.999613	RNA
1906573 1906645 - 1858454 1858523 - 0.062446	0.011381	OTH
1906573 1906645 + 1858454 1858523 + 0.0485087	0.019707	OTH
190675 190823 - 251981 252129 - 0.331861	0.644127	OTH
190675 190823 + 251981 252129 + 0.99747	0.077533	OTH
1906791 1906935 - 1858668 1858809 - 3.79267e-05	0.000000	OTH
1906791 1906935 + 1858668 1858809 + 1.21496e-05	0.000000	OTH
1906803 1906948 - 1858681 1858819 - 1.23669e-05	0.000000	OTH
1906803 1906948 + 1858681 1858819 + 0.000113312	0.000001	OTH
190709 190856 - 252015 252163 - 0.942711	0.850039	OTH
190709 190856 + 252015 252163 + 1	0.961221	OTH
1907189 1907283 - 1859060 1859208 - 0.00443905	0.001018	OTH
1907189 1907283 + 1859060 1859208 + 1.37317e-05	0.001462	OTH
1907222 1907331 - 1859122 1859270 - 4.41154e-05	0.002742	OTH
1907222 1907331 + 1859122 1859270 + 0.0184974	0.061505	OTH
1908124 1908188 - 1860063 1860127 - 0.570503	0.017094	OTH
1908124 1908188 + 1860063 1860127 + 0.47438	0.115873	OTH
1910601 1910744 - 1862540 1862684 - 0.00383534	0.036616	OTH
1910601 1910744 + 1862540 1862684 + 5.0316e-05	0.014065	OTH
1910649 1910791 - 1862589 1862731 - 0.442525	0.985626	RNA
1910649 1910791 + 1862589 1862731 + 0.703997	0.942281	RNA
1913559 1913654 - 1865487 1865583 - 0.999999	0.993908	OTH
1913559 1913654 + 1865487 1865583 + 1	0.997880	OTH
191709 191854 - 253016 253159 - 0.997025	0.999448	OTH
191709 191854 + 253016 253159 + 0.999998	0.998986	OTH
1918168 1918240 - 1870096 1870168 - 0.960383	0.996586	OTH
1918168 1918240 + 1870096 1870168 + 0.977757	0.998694	OTH
1919687 1919788 - 1871613 1871714 - 0.0364949	0.090723	OTH
1919687 1919788 + 1871613 1871714 + 0.96793	0.996817	OTH
1921127 1921193 - 1933689 1933755 - 0.999997	0.995257	RNA
1921127 1921193 + 1933689 1933755 + 1	0.999053	RNA
1921308 1921371 - 1933873 1933932 - 1	0.007715	OTH
1921308 1921371 + 1933873 1933932 + 1	0.370282	OTH
1923000 1923131 - 1935560 1935690 - 0.000700877	0.001203	OTH
1923000 1923131 + 1935560 1935690 + 0.000151051	0.051316	OTH
1923363 1923463 - 1935922 1936028 - 0.5	0.287321	OTH
1923363 1923463 + 1935922 1936028 + 0.72633	0.995713	OTH
192581 192730 - 253886 253963 - 9.36309e-05	0.001816	OTH
192581 192730 + 253886 253963 + 0.0429266	0.002078	OTH
192646 192761 - 452832 452948 + 0.993964	0.997182	RNA
192646 192761 + 452832 452948 - 1	0.998889	RNA
192656 192805 - 253932 253984 - 0.10837	0.146223	OTH
192656 192805 + 253932 253984 + 0.00503212	0.144399	OTH
1926864 1927000 - 1939496 1939643 - 8.19319e-06	0.000000	OTH
1926864 1927000 + 1939496 1939643 + 0.000156035	0.000000	OTH
1926931 1927071 - 1939567 1939705 - 9.10183e-05	0.695400	RNA
1926931 1927071 + 1939567 1939705 + 0.000128699	0.018258	RNA
192709 192764 - 3417408 3417464 - 0.10454	0.086569	OTH
192709 192764 + 3417408 3417464 + 0.0881137	0.042588	OTH
192722 192871 - 253956 254031 - 0.000149689	0.000001	OTH
192722 192871 + 253956 254031 + 0.000821269	0.000001	OTH
1928427 1928480 - 1940828 1940882 - 0.0090783	0.023217	OTH
1928427 1928480 + 1940828 1940882 + 0.00183274	0.000001	OTH
1928772 1928904 - 1941174 1941303 - 0.00558708	0.302597	OTH
1928772 1928904 + 1941174 1941303 + 0.180657	0.896315	OTH
1930084 1930138 - 1942514 1942581 - 0.999989	0.998523	OTH
1930084 1930138 + 1942514 1942581 + 0.92676	0.999642	OTH
1932629 1932774 - 1945073 1945218 - 0.00755489	0.296735	OTH
1932629 1932774 + 1945073 1945218 + 0.263812	0.298742	OTH
1932701 1932848 - 1945144 1945292 - 0.0180729	0.577857	OTH
1932701 1932848 + 1945144 1945292 + 0.00968456	0.758816	OTH
1932714 1932861 - 1945158 1945306 - 0.0218676	0.996268	OTH
1932714 1932861 + 1945158 1945306 + 0.0251905	0.921862	OTH
193430 193520 - 254590 254730 - 1.35468e-07	0.017913	OTH
193430 193520 + 254590 254730 + 3.01409e-06	0.098903	OTH
1934339 1934484 - 1946783 1946926 - 0.0285225	0.033693	OTH
1934339 1934484 + 1946783 1946926 + 0.071154	0.008986	OTH
1934414 1934550 - 1946856 1947001 - 0.000214861	0.000000	RNA
1934414 1934550 + 1946856 1947001 + 9.2599e-06	0.000000	RNA
1934485 1934622 - 1946927 1947072 - 0.059102	0.162779	OTH
1934485 1934622 + 1946927 1947072 + 5.98775e-06	0.000000	OTH
1934529 1934675 - 1946980 1947123 - 0.000254533	0.000000	OTH
1934529 1934675 + 1946980 1947123 + 2.18022e-06	0.000000	OTH
1935546 1935672 - 1947994 1948116 - 0.719282	0.772654	OTH
1935546 1935672 + 1947994 1948116 + 0.0129283	0.021904	OTH
1937116 1937245 - 1949560 1949631 - 0.174931	0.893796	RNA
1937116 1937245 + 1949560 1949631 + 0.172413	0.694037	RNA
1938218 1938336 - 1950604 1950719 - 0.323528	0.425387	OTH
1938218 1938336 + 1950604 1950719 + 0.171431	0.009296	OTH
1942224 1942369 - 1954616 1954692 - 0.999998	0.968013	OTH
1942224 1942369 + 1954616 1954692 + 0.999998	0.801279	OTH
1944001 1944067 - 1956325 1956393 - 0.474236	0.313123	RNA
1944001 1944067 + 1956325 1956393 + 0.926169	0.532798	RNA
1946657 1946761 - 3877402 3877506 + 0.991403	0.980238	OTH
1946657 1946761 + 3877402 3877506 - 0.00138834	0.080864	OTH
1946657 1946773 - 1959968 1960069 - 0.0326241	0.000000	OTH
1946657 1946773 + 1959968 1960069 + 0.0038154	0.000000	OTH
1946679 1946736 - 3050846 3050903 + 0.982989	0.997687	OTH
1946679 1946736 + 3050846 3050903 - 0.00965573	0.783859	OTH
1946679 1946763 - 1764675 1764759 + 1	0.999090	RNA
1946679 1946763 - 3417634 3417718 + 0.999997	0.999414	RNA
1946679 1946763 - 3946262 3946346 + 0.999998	0.999333	RNA
1946679 1946763 - 4009346 4009430 + 0.999998	0.999333	RNA
1946679 1946763 - 551077 551161 - 0.999997	0.999414	RNA
1946679 1946763 + 1764675 1764759 - 0.297353	0.998989	RNA
1946679 1946763 + 3417634 3417718 - 0.776668	0.999776	RNA
1946679 1946763 + 3946262 3946346 - 0.817623	0.999774	RNA
1946679 1946763 + 4009346 4009430 - 0.817623	0.999774	RNA
1946679 1946763 + 551077 551161 + 0.776668	0.999776	RNA
194718 194846 - 255928 256076 - 0.000460311	0.940376	OTH
194718 194846 + 255928 256076 + 0.160862	0.997476	OTH
194792 194846 - 256002 256151 - 9.95902e-05	0.617197	OTH
194792 194846 + 256002 256151 + 0.000228686	0.682845	OTH
1948547 1948695 - 1961843 1961992 - 0.379309	0.180055	OTH
1948547 1948695 + 1961843 1961992 + 0.156363	0.126812	OTH
1948621 1948760 - 1961918 1962067 - 0.00159016	0.001420	OTH
1948621 1948760 + 1961918 1962067 + 0.00466258	0.000000	OTH
1948686 1948822 - 1961983 1962130 - 8.91151e-05	0.000000	OTH
1948686 1948822 + 1961983 1962130 + 1.01787e-05	0.000000	OTH
1956461 1956511 - 1965901 1965951 - 0.875783	0.999609	OTH
1956461 1956511 + 1965901 1965951 + 0.999999	0.999250	OTH
1957877 1958004 - 1967329 1967477 - 0.00174165	0.000000	OTH
1957877 1958004 + 1967329 1967477 + 2.08574e-05	0.000000	OTH
1957949 1958079 - 1967403 1967550 - 0.0751831	0.627541	OTH
1957949 1958079 + 1967403 1967550 + 0.00787536	0.060735	OTH
1957950 1958085 - 1967409 1967556 - 0.0769578	0.103119	OTH
1957950 1958085 + 1967409 1967556 + 0.002249	0.059106	OTH
1964216 1964355 - 1976395 1976537 - 7.00692e-05	0.000000	OTH
1964216 1964355 + 1976395 1976537 + 0.0974263	0.000001	OTH
1964277 1964416 - 1976456 1976587 - 0.655146	0.012868	OTH
1964277 1964416 + 1976456 1976587 + 0.363473	0.000000	OTH
1970716 1970803 - 1981385 1981533 - 0.00013141	0.000000	OTH
1970716 1970803 + 1981385 1981533 + 0.00237942	0.000000	OTH
1970768 1970850 - 1981459 1981607 - 0.0495	0.007439	OTH
1970768 1970850 + 1981459 1981607 + 0.140988	0.008229	OTH
1975164 1975289 - 1985979 1986105 - 0.944275	0.772313	OTH
1975164 1975289 + 1985979 1986105 + 0.984575	0.382593	OTH
1976231 1976301 - 1987038 1987108 - 0.873228	0.603995	RNA
1976231 1976301 + 1987038 1987108 + 0.475338	0.389440	RNA
1977240 1977294 - 2250165 2250219 - 0.0693711	0.082822	OTH
1977240 1977294 + 2250165 2250219 + 0.00708327	0.059177	OTH
1977240 1977297 - 3988094 3988151 + 0.0735625	0.099955	OTH
1977240 1977297 + 3988094 3988151 - 0.00441228	0.058812	OTH
1977240 1977299 - 4518987 4519046 - 0.0594411	0.060851	OTH
1977240 1977299 + 4518987 4519046 + 0.00436844	0.035345	OTH
1980412 1980561 - 1990469 1990614 - 0.0715324	0.030030	OTH
1980412 1980561 + 1990469 1990614 + 0.760142	0.241842	OTH
1980429 1980577 - 1990486 1990630 - 0.0146278	0.669811	OTH
1980429 1980577 + 1990486 1990630 + 0.985706	0.977895	OTH
1986612 1986739 - 1993485 1993617 - 0.00132535	0.129737	OTH
1986612 1986739 + 1993485 1993617 + 4.00852e-05	0.108587	OTH
1987515 1987625 - 1994401 1994547 - 0.000113329	0.000000	OTH
1987515 1987625 + 1994401 1994547 + 0.00025854	0.000000	OTH
1987572 1987696 - 1994475 1994618 - 4.15178e-05	0.000000	OTH
1987572 1987696 + 1994475 1994618 + 1.36766e-06	0.000000	OTH
1987578 1987704 - 1994483 1994626 - 5.20673e-05	0.000000	OTH
1987578 1987704 + 1994483 1994626 + 4.74638e-06	0.000000	OTH
1988917 1988977 - 1995844 1995912 - 2.00058e-05	0.158206	OTH
1988917 1988977 + 1995844 1995912 + 8.84827e-06	0.035521	OTH
1989768 1989917 - 1999519 1999666 - 1	0.796165	OTH
1989768 1989917 + 1999519 1999666 + 0.932952	0.656709	OTH
1989843 1989992 - 1999592 1999740 - 1	0.181874	OTH
1989843 1989992 + 1999592 1999740 + 1	0.900065	OTH
1989918 1990067 - 1999667 1999813 - 1	0.988673	OTH
1989918 1990067 + 1999667 1999813 + 0.969432	0.131844	OTH
1989993 1990142 - 1999741 1999888 - 1	0.995310	OTH
1989993 1990142 + 1999741 1999888 + 0.927061	0.929677	OTH
1990066 1990142 - 4573000 4573076 + 0.999993	0.989507	RNA
1990066 1990142 + 4573000 4573076 - 0.991451	0.987245	RNA
1990066 1990143 - 4573231 4573308 + 0.999995	0.990695	RNA
1990066 1990143 + 4573231 4573308 - 0.992119	0.986973	RNA
1990068 1990216 - 1999814 1999962 - 1	0.988669	OTH
1990068 1990216 + 1999814 1999962 + 0.966231	0.260930	OTH
1990143 1990291 - 1999889 2000037 - 0.193528	0.739279	OTH
1990143 1990291 + 1999889 2000037 + 0.00769888	0.086449	OTH
1990144 1990292 - 1999890 2000038 - 0.470096	0.921754	OTH
1990144 1990292 + 1999890 2000038 + 0.0233895	0.110180	OTH
1990842 1990897 - 2000588 2000643 - 0.828812	0.843903	OTH
1990842 1990897 + 2000588 2000643 + 0.534503	0.103817	OTH
1993384 1993531 - 2003130 2003275 - 1.51795e-07	0.112203	OTH
1993384 1993531 + 2003130 2003275 + 0.000135618	0.095500	OTH
1993459 1993599 - 2003204 2003347 - 0.000183878	0.000000	OTH
1993459 1993599 + 2003204 2003347 + 0.00993857	0.000000	OTH
1993531 1993673 - 2003276 2003421 - 9.37343e-05	0.000000	OTH
1993531 1993673 + 2003276 2003421 + 7.44969e-05	0.000000	OTH
1993547 1993693 - 2003297 2003440 - 2.21405e-06	0.000000	OTH
1993547 1993693 + 2003297 2003440 + 9.60808e-06	0.000000	OTH
1994067 1994133 - 2003818 2003883 - 0.982083	0.999859	RNA
1994067 1994133 + 2003818 2003883 + 0.983049	0.999755	RNA
1994857 1995002 - 2004607 2004752 - 0.00011627	0.000000	OTH
1994857 1995002 + 2004607 2004752 + 2.47235e-06	0.000000	OTH
1994931 1995071 - 2004681 2004823 - 2.28468e-05	0.000000	OTH
1994931 1995071 + 2004681 2004823 + 0.00244492	0.000000	OTH
1994947 1995085 - 2004697 2004838 - 0.0352095	0.001547	OTH
1994947 1995085 + 2004697 2004838 + 0.88796	0.002159	OTH
1998410 1998496 - 2008218 2008363 - 0.0227012	0.000001	OTH
1998410 1998496 + 2008218 2008363 + 0.00115145	0.000002	OTH
1999814 1999866 - 2009694 2009746 - 0.426068	0.018224	OTH
1999814 1999866 + 2009694 2009746 + 0.510365	0.020435	OTH
1999990 2000090 - 4305024 4305118 + 1	0.983734	RNA
1999990 2000090 + 4305024 4305118 - 1	0.997691	RNA
1999999 2000093 - 2478491 2478565 + 1	0.999416	OTH
1999999 2000093 + 2478491 2478565 - 0.999994	0.999626	OTH
200361 200481 - 261676 261797 - 0.327496	0.993657	OTH
200361 200481 + 261676 261797 + 0.71237	0.802127	OTH
2006115 2006194 - 2017153 2017302 - 1.82196e-06	0.684275	OTH
2006115 2006194 + 2017153 2017302 + 3.73662e-05	0.530902	OTH
2006129 2006242 - 2017202 2017347 - 1.60913e-05	0.000000	OTH
2006129 2006242 + 2017202 2017347 + 0.000150881	0.000000	OTH
2011039 2011185 - 2019929 2020077 - 1.06486e-05	0.019055	OTH
2011039 2011185 + 2019929 2020077 + 0.000189641	0.005482	OTH
2011104 2011252 - 2019996 2020144 - 0.00365201	0.103472	OTH
2011104 2011252 + 2019996 2020144 + 4.73306e-05	0.133113	OTH
2017538 2017641 - 2026577 2026680 - 0.848066	0.791066	OTH
2017538 2017641 + 2026577 2026680 + 0.00984881	0.083031	OTH
201997 202100 - 263313 263417 - 0.242257	0.987944	OTH
201997 202100 + 263313 263417 + 0.746829	0.996946	OTH
2021711 2021859 - 2030764 2030912 - 0.0260205	0.310549	OTH
2021711 2021859 + 2030764 2030912 + 3.09384e-07	0.008717	OTH
2021785 2021934 - 2030838 2030987 - 0.000477233	0.027121	OTH
2021785 2021934 + 2030838 2030987 + 0.000904306	0.025859	OTH
2021842 2021991 - 2030895 2031044 - 5.62344e-07	0.076591	OTH
2021842 2021991 + 2030895 2031044 + 0.911552	0.073938	OTH
2022851 2022994 - 2031905 2032024 - 0.000370128	0.001381	OTH
2022851 2022994 + 2031905 2032024 + 0.0841734	0.006672	OTH
2023238 2023386 - 2032260 2032403 - 1	0.999191	OTH
2023238 2023386 + 2032260 2032403 + 0.986466	0.999253	OTH
2023313 2023454 - 2032330 2032471 - 0.0235613	0.006963	OTH
2023313 2023454 + 2032330 2032471 + 0.00323629	0.000000	OTH
2023387 2023515 - 2032404 2032546 - 8.94447e-06	0.000000	OTH
2023387 2023515 + 2032404 2032546 + 0.0104658	0.000000	OTH
2023405 2023534 - 2032425 2032566 - 3.19669e-06	0.000000	OTH
2023405 2023534 + 2032425 2032566 + 0.172838	0.000000	OTH
2027391 2027536 - 2036409 2036551 - 0.000276725	0.000000	OTH
2027391 2027536 + 2036409 2036551 + 3.84325e-05	0.000000	OTH
2027417 2027562 - 2036434 2036577 - 0.000134808	0.000001	OTH
2027417 2027562 + 2036434 2036577 + 2.25661e-05	0.000001	OTH
2030342 2030407 - 2039369 2039435 - 0.0608717	0.000001	OTH
2030342 2030407 + 2039369 2039435 + 0.151612	0.001113	OTH
2031924 2032073 - 2041038 2041177 - 5.02691e-05	0.000000	OTH
2031924 2032073 + 2041038 2041177 + 0.000205502	0.002752	OTH
2031925 2032074 - 2041039 2041178 - 0.000372089	0.000000	OTH
2031925 2032074 + 2041039 2041178 + 0.000392731	0.005876	OTH
2041491 2041635 - 2045761 2045900 - 1	0.998737	OTH
2041491 2041635 + 2045761 2045900 + 1	0.684673	OTH
2042473 2042621 - 2046738 2046886 - 1.76791e-05	0.027567	OTH
2042473 2042621 + 2046738 2046886 + 1.05143e-05	0.026761	OTH
2042504 2042652 - 2046769 2046917 - 0.269607	0.773197	OTH
2042504 2042652 + 2046769 2046917 + 0.00572936	0.075087	OTH
2042549 2042652 - 2050889 2050992 + 0.817198	0.462563	OTH
2042549 2042652 + 2050889 2050992 - 0.910055	0.069082	OTH
2042552 2042652 - 2047440 2047540 - 0.80213	0.465925	OTH
2042552 2042652 + 2047440 2047540 + 0.51651	0.062838	OTH
2042565 2042652 - 2052718 2052805 - 0.948551	0.953143	OTH
2042565 2042652 + 2052718 2052805 + 0.929893	0.653016	OTH
20509 20563 - 3988097 3988151 + 0.0693711	0.082822	OTH
20509 20563 - 4518987 4519041 - 0.0693711	0.082822	OTH
20509 20563 + 3988097 3988151 - 0.00708327	0.059177	OTH
20509 20563 + 4518987 4519041 + 0.00708327	0.059177	OTH
20509 20570 - 2250165 2250226 - 0.143687	0.040765	OTH
20509 20570 + 2250165 2250226 + 0.0118051	0.014833	OTH
2054775 2054872 - 4718698 4718797 + 0.0209006	0.000000	OTH
2054775 2054872 + 4718698 4718797 - 0.00762577	0.000001	OTH
2055982 2056129 - 2050823 2050971 - 0.992241	0.991171	OTH
2055982 2056129 + 2050823 2050971 + 0.975965	0.999858	OTH
2056039 2056156 - 2047431 2047548 + 0.0617573	0.017003	OTH
2056039 2056156 + 2047431 2047548 - 0.584757	0.409837	OTH
2056046 2056143 - 2046821 2046918 + 0.612013	0.040474	OTH
2056046 2056143 + 2046821 2046918 - 0.80988	0.794807	OTH
2056047 2056132 - 2052720 2052805 + 0.952375	0.765819	OTH
2056047 2056132 + 2052720 2052805 - 0.964658	0.987792	OTH
2056055 2056202 - 2050897 2051044 - 0.136941	0.079514	OTH
2056055 2056202 + 2050897 2051044 + 0.388218	0.178874	OTH
2056079 2056226 - 2050921 2051066 - 0.00022252	0.047562	OTH
2056079 2056226 + 2050921 2051066 + 0.000120884	0.046966	OTH
2057871 2057954 - 2046834 2046917 - 0.958023	0.990485	OTH
2057871 2057954 - 2050889 2050972 + 0.975837	0.996250	OTH
2057871 2057954 - 2052722 2052805 - 0.975837	0.996250	OTH
2057871 2057954 + 2046834 2046917 + 0.975835	0.837417	OTH
2057871 2057954 + 2050889 2050972 - 0.9679	0.861092	OTH
2057871 2057954 + 2052722 2052805 + 0.9679	0.861092	OTH
2057871 2057958 - 2047457 2047544 - 0.953579	0.980047	OTH
2057871 2057958 + 2047457 2047544 + 0.923803	0.566974	OTH
2060259 2060363 - 2047436 2047540 - 0.862117	0.429601	OTH
2060259 2060363 - 2050889 2050993 + 0.789297	0.291052	OTH
2060259 2060363 + 2047436 2047540 + 0.412189	0.084770	OTH
2060259 2060363 + 2050889 2050993 - 0.648151	0.042823	OTH
2060267 2060363 - 2046821 2046917 - 0.689244	0.464149	OTH
2060267 2060363 + 2046821 2046917 + 0.551854	0.033095	OTH
2060276 2060363 - 2052718 2052805 - 0.948551	0.953143	OTH
2060276 2060363 + 2052718 2052805 + 0.929893	0.653016	OTH
20755 20814 - 52215 52276 - 0.999999	0.999257	OTH
20755 20814 + 52215 52276 + 0.831584	0.977471	OTH
2077452 2077556 - 2090863 2091001 - 0.00107762	0.000000	OTH
2077452 2077556 + 2090863 2091001 + 1.26313e-06	0.000000	OTH
2078616 2078764 - 2092061 2092164 - 0.0486119	0.001716	OTH
2078616 2078764 + 2092061 2092164 + 0.00106017	0.001513	OTH
2078636 2078784 - 2092079 2092178 - 0.0826419	0.002282	OTH
2078636 2078784 + 2092079 2092178 + 0.0300557	0.003944	OTH
2079287 2079404 - 2092647 2092782 - 0.488165	0.053209	OTH
2079287 2079404 + 2092647 2092782 + 0.0123026	0.307316	OTH
2080578 2080657 - 2093970 2094051 - 0.00029498	0.006947	OTH
2080578 2080657 + 2093970 2094051 + 0.00113154	0.005105	OTH
2085093 2085239 - 2103982 2104130 - 0.0571216	0.012806	OTH
2085093 2085239 + 2103982 2104130 + 0.00421488	0.015651	OTH
2085168 2085312 - 2104056 2104204 - 0.109934	0.468654	OTH
2085168 2085312 + 2104056 2104204 + 0.140355	0.161463	OTH
2085209 2085352 - 2104098 2104246 - 0.00573993	0.939407	OTH
2085209 2085352 + 2104098 2104246 + 0.913488	0.614553	OTH
2087871 2088019 - 2106143 2106207 - 0.0174719	0.054839	OTH
2087871 2088019 + 2106143 2106207 + 0.00933775	0.071179	OTH
2088071 2088215 - 2106250 2106395 - 1	0.999327	RNA
2088071 2088215 + 2106250 2106395 + 1	0.998830	RNA
2096362 2096470 - 2114633 2114738 - 0.0542643	0.000001	OTH
2096362 2096470 + 2114633 2114738 + 0.294973	0.005773	OTH
2097638 2097784 - 2115906 2116052 - 0.0168784	0.933194	RNA
2097638 2097784 + 2115906 2116052 + 4.1226e-05	0.019605	RNA
2097713 2097857 - 2115981 2116121 - 1.54069e-05	0.000002	OTH
2097713 2097857 + 2115981 2116121 + 5.21669e-06	0.000000	OTH
2097739 2097885 - 2116008 2116141 - 0.00893174	0.513297	OTH
2097739 2097885 + 2116008 2116141 + 0.0601408	0.250055	OTH
21079 21180 - 52541 52643 - 0.990724	0.225162	COD
21079 21180 + 52541 52643 + 0.814525	0.131902	COD
2111086 2111230 - 2136570 2136711 - 0.0431903	0.019091	OTH
2111086 2111230 + 2136570 2136711 + 0.000866026	0.000000	OTH
2111157 2111301 - 2136639 2136784 - 0.340616	0.144066	OTH
2111157 2111301 + 2136639 2136784 + 7.962e-07	0.001724	OTH
2111231 2111370 - 2136712 2136856 - 0.000195275	0.000000	OTH
2111231 2111370 + 2136712 2136856 + 3.96508e-07	0.000000	OTH
2111302 2111442 - 2136785 2136930 - 1	0.999521	RNA
2111302 2111442 + 2136785 2136930 + 0.137176	0.999909	RNA
2111317 2111457 - 2136800 2136945 - 1	0.995028	RNA
2111317 2111457 + 2136800 2136945 + 0.111651	0.999699	RNA
2112352 2112497 - 2137840 2137978 - 0.000306121	0.000000	OTH
2112352 2112497 + 2137840 2137978 + 5.62819e-05	0.000000	OTH
2112382 2112525 - 2137870 2138008 - 2.01836e-05	0.000000	OTH
2112382 2112525 + 2137870 2138008 + 2.38521e-06	0.000000	OTH
2116571 2116622 - 85266 85316 - 0.978533	0.998344	OTH
2116571 2116622 + 85266 85316 + 0.870834	0.999264	OTH
2119579 2119632 - 2144923 2144975 - 0.689414	0.897330	OTH
2119579 2119632 + 2144923 2144975 + 0.693657	0.751742	OTH
2121004 2121106 - 2146347 2146456 - 0.0931097	0.771643	OTH
2121004 2121106 + 2146347 2146456 + 0.00841955	0.009418	OTH
212267 212327 - 276200 276261 - 0.0148927	0.001736	OTH
212267 212327 + 276200 276261 + 0.133969	0.922644	OTH
2131422 2131513 - 2156778 2156863 - 0.0187063	0.015764	OTH
2131422 2131513 + 2156778 2156863 + 0.595601	0.005419	OTH
2135268 2135416 - 2160615 2160763 - 0.00742896	0.072366	OTH
2135268 2135416 + 2160615 2160763 + 8.76248e-05	0.070507	OTH
2135342 2135491 - 2160690 2160836 - 0.0551133	0.031154	OTH
2135342 2135491 + 2160690 2160836 + 9.39427e-05	0.029857	OTH
2135417 2135560 - 2160764 2160907 - 0.00906252	0.013667	OTH
2135417 2135560 + 2160764 2160907 + 1e-07	0.000000	OTH
2135492 2135626 - 2160837 2160980 - 0.000152771	0.000000	OTH
2135492 2135626 + 2160837 2160980 + 2.14667e-06	0.000000	OTH
2135560 2135700 - 2160908 2161054 - 3.05103e-05	0.000000	OTH
2135560 2135700 + 2160908 2161054 + 9.22608e-06	0.000000	OTH
2135627 2135772 - 2160981 2161127 - 6.12538e-06	0.000000	OTH
2135627 2135772 + 2160981 2161127 + 7.31821e-07	0.002330	OTH
2135701 2135835 - 2161054 2161198 - 9.31622e-05	0.000000	OTH
2135701 2135835 + 2161054 2161198 + 4.33742e-05	0.000000	OTH
2135725 2135859 - 2161078 2161222 - 0.00023589	0.000000	OTH
2135725 2135859 + 2161078 2161222 + 1.01272e-05	0.000000	OTH
2140240 2140330 - 2165431 2165520 - 0.135078	0.224116	OTH
2140240 2140330 + 2165431 2165520 + 2.43133e-05	0.049875	OTH
214144 214260 - 278104 278252 - 0.000532055	0.001191	OTH
214144 214260 + 278104 278252 + 4.04135e-05	0.000002	OTH
214174 214290 - 278134 278282 - 0.000109849	0.000000	OTH
214174 214290 + 278134 278282 + 5.35798e-05	0.000000	OTH
2145565 2145634 - 2170321 2170390 - 0.0791635	0.012190	OTH
2145565 2145634 + 2170321 2170390 + 1.30684e-05	0.001336	OTH
2151327 2151475 - 2171862 2171979 - 1	0.886992	OTH
2151327 2151475 + 2171862 2171979 + 0.990126	0.996793	OTH
2151373 2151522 - 3219823 3219900 + 0.0402905	0.035619	OTH
2151373 2151522 + 3219823 3219900 - 0.0100346	0.898757	OTH
2151701 2151850 - 2171979 2172051 - 0.51642	0.999462	OTH
2151701 2151850 + 2171979 2172051 + 0.733804	0.999203	OTH
2151742 2151815 - 3085555 3085628 - 0.732904	0.765747	OTH
2151742 2151815 + 3085555 3085628 + 0.970471	0.999725	OTH
2151745 2151892 - 2171979 2172094 - 0.0550615	0.998930	OTH
2151745 2151892 + 2171979 2172094 + 0.0639297	0.999991	OTH
216054 216109 - 780576 780630 - 0.915852	0.999165	OTH
216054 216109 + 780576 780630 + 0.989891	0.999202	OTH
2163600 2163691 - 2196065 2196155 - 0.978741	0.919466	RNA
2163600 2163691 + 2196065 2196155 + 0.702746	0.890644	RNA
2165054 2165202 - 2197518 2197666 - 0.060589	0.255111	OTH
2165054 2165202 + 2197518 2197666 + 1.88388e-05	0.107820	OTH
2165093 2165242 - 2197558 2197705 - 1	0.990776	OTH
2165093 2165242 + 2197558 2197705 + 0.146933	0.999212	OTH
2168192 2168340 - 4696523 4696672 + 0.013961	0.032922	COD
2168192 2168340 + 4696523 4696672 - 4.43989e-05	0.062811	COD
2168195 2168250 - 2897169 2897225 - 0.0601307	0.045621	OTH
2168195 2168250 + 2897169 2897225 + 0.0886732	0.129652	OTH
2168204 2168352 - 4696512 4696660 + 0.00298729	0.036765	OTH
2168204 2168352 + 4696512 4696660 - 1e-07	0.061479	OTH
2176659 2176806 - 2201674 2201823 - 4.92433e-06	0.000000	OTH
2176659 2176806 + 2201674 2201823 + 2.31293e-05	0.009890	OTH
2176695 2176842 - 2201710 2201853 - 1.00531e-05	0.009883	OTH
2176695 2176842 + 2201710 2201853 + 0.000341623	0.030572	OTH
2183324 2183450 - 2207429 2207552 - 0.978242	0.118050	OTH
2183324 2183450 + 2207429 2207552 + 0.819795	0.087374	OTH
218776 218886 - 282484 282593 - 0.000395812	0.321458	OTH
218776 218886 + 282484 282593 + 0.306573	0.284133	OTH
2192221 2192321 - 2215190 2215320 - 0.00143179	0.000000	OTH
2192221 2192321 + 2215190 2215320 + 0.000493025	0.000000	OTH
219996 220112 - 283703 283820 - 0.975431	0.998995	OTH
219996 220112 + 283703 283820 + 0.908002	0.999413	OTH
2212667 2212814 - 2221728 2221876 - 0.000788651	0.020297	OTH
2212667 2212814 + 2221728 2221876 + 1e-07	0.027433	OTH
2212740 2212887 - 2221801 2221949 - 0.000298618	0.034011	OTH
2212740 2212887 + 2221801 2221949 + 9.39604e-05	0.087243	OTH
2213620 2213678 - 2222682 2222740 - 0.968005	0.995318	RNA
2213620 2213678 + 2222682 2222740 + 0.962585	0.753537	RNA
2217504 2217653 - 2226575 2226696 - 9.37557e-06	0.003754	OTH
2217504 2217653 + 2226575 2226696 + 0.000991349	0.000000	OTH
2217567 2217713 - 2226637 2226755 - 0.0607669	0.686960	RNA
2217567 2217713 + 2226637 2226755 + 0.760344	0.213528	RNA
2220012 2220124 - 2229054 2229203 - 2.18766e-06	0.000000	OTH
2220012 2220124 + 2229054 2229203 + 7.46653e-05	0.000000	OTH
2220085 2220164 - 2229129 2229278 - 1.84653e-05	0.001988	OTH
2220085 2220164 + 2229129 2229278 + 0.000159179	0.002260	OTH
2220113 2220206 - 2229171 2229319 - 0.000172429	0.000000	OTH
2220113 2220206 + 2229171 2229319 + 0.00101564	0.000000	OTH
2222902 2223047 - 2232066 2232213 - 0.959913	0.997476	OTH
2222902 2223047 + 2232066 2232213 + 0.00468734	0.169355	OTH
2222911 2223056 - 2232075 2232221 - 0.99134	0.999759	OTH
2222911 2223056 + 2232075 2232221 + 0.0125606	0.909019	OTH
2223678 2223786 - 2232832 2232940 - 0.0165802	0.000000	OTH
2223678 2223786 + 2232832 2232940 + 0.00835852	0.000000	OTH
2225293 2225344 - 2234347 2234411 - 0.999996	0.009722	OTH
2225293 2225344 + 2234347 2234411 + 0.966153	0.012779	OTH
222646 222793 - 286353 286502 - 0.00997515	0.053484	OTH
222646 222793 + 286353 286502 + 0.0163671	0.086204	OTH
222684 222832 - 286392 286541 - 0.0261351	0.039598	OTH
222684 222832 + 286392 286541 + 0.00229636	0.042529	OTH
2226862 2226993 - 2235928 2236038 - 0.0018217	0.000000	OTH
2226862 2226993 + 2235928 2236038 + 0.000395342	0.000000	OTH
2227326 2227459 - 2236237 2236301 - 0.323214	0.106431	OTH
2227326 2227459 + 2236237 2236301 + 0.123769	0.076072	OTH
2228580 2228645 - 2243439 2243504 - 0.107349	0.070303	OTH
2228580 2228645 + 2243439 2243504 + 0.595717	0.071088	OTH
2229737 2229865 - 2244620 2244748 - 0.0261271	0.053587	OTH
2229737 2229865 + 2244620 2244748 + 0.00222416	0.057067	OTH
2230751 2230874 - 2245634 2245782 - 0.751602	0.024228	RNA
2230751 2230874 + 2245634 2245782 + 0.859867	0.956830	RNA
2230773 2230899 - 2245661 2245809 - 0.000124286	0.000000	OTH
2230773 2230899 + 2245661 2245809 + 3.24665e-05	0.000000	OTH
2231862 2231996 - 2246772 2246914 - 0.000126669	0.000000	OTH
2231862 2231996 + 2246772 2246914 + 0.000534397	0.486702	OTH
2231919 2232054 - 2246833 2246975 - 0.00122069	0.002483	OTH
2231919 2232054 + 2246833 2246975 + 2.97155e-06	0.000001	OTH
223409 223558 - 287118 287266 - 0.999981	0.951025	OTH
223409 223558 + 287118 287266 + 0.988757	0.964715	OTH
223467 223616 - 4257189 4257337 - 1	0.413752	OTH
223467 223616 + 4257189 4257337 + 1	0.985794	OTH
223484 223633 - 287193 287341 - 1	0.990608	OTH
223484 223633 + 287193 287341 + 1	0.997325	OTH
223499 223648 - 3557976 3558124 + 0.999998	0.958596	OTH
223499 223648 + 3557976 3558124 - 1	0.998789	OTH
223542 223691 - 4257263 4257412 - 0.902069	0.215829	OTH
223542 223691 + 4257263 4257412 + 0.995066	0.971760	OTH
223559 223708 - 287267 287416 - 0.915752	0.236486	OTH
223559 223708 + 287267 287416 + 0.969285	0.746105	OTH
223574 223723 - 3557901 3558050 + 0.936448	0.068564	OTH
223574 223723 + 3557901 3558050 - 0.980781	0.166459	OTH
223595 223744 - 3600095 3600244 + 0.930581	0.510509	OTH
223595 223744 - 3749096 3749245 + 0.930581	0.510509	OTH
223595 223744 + 3600095 3600244 - 0.999995	0.934406	OTH
223595 223744 + 3749096 3749245 - 0.999995	0.934406	OTH
223599 223748 - 2717563 2717712 + 0.374026	0.053001	OTH
223599 223748 + 2717563 2717712 - 0.939529	0.379712	OTH
223610 223759 - 3423453 3423602 + 0.382542	0.101631	OTH
223610 223759 + 3423453 3423602 - 0.530305	0.058268	OTH
223617 223766 - 4257338 4257487 - 0.610158	0.145625	OTH
223617 223766 + 4257338 4257487 + 0.887009	0.524346	OTH
223634 223783 - 287342 287491 - 0.931097	0.988803	OTH
223634 223783 + 287342 287491 + 0.994834	0.981954	OTH
223649 223798 - 3557826 3557975 + 0.957877	0.983562	OTH
223649 223798 + 3557826 3557975 - 1	0.993533	OTH
223670 223819 - 3600020 3600169 + 0.101926	0.032964	OTH
223670 223819 - 3749021 3749170 + 0.101926	0.032964	OTH
223670 223819 + 3600020 3600169 - 0.999998	0.885644	OTH
223670 223819 + 3749021 3749170 - 0.999998	0.885644	OTH
223674 223823 - 2717488 2717637 + 0.085289	0.027307	OTH
223674 223823 + 2717488 2717637 - 0.999985	0.932232	OTH
223685 223834 - 3423378 3423527 + 0.0410172	0.031206	OTH
223685 223834 + 3423378 3423527 - 0.996849	0.839943	OTH
223692 223841 - 4257413 4257562 - 0.0243396	0.037310	OTH
223692 223841 + 4257413 4257562 + 0.992787	0.717051	OTH
223709 223858 - 287417 287566 - 0.00268858	0.030297	OTH
223709 223858 + 287417 287566 + 0.968911	0.190930	OTH
223724 223872 - 3557751 3557900 + 0.0531425	0.059362	OTH
223724 223872 + 3557751 3557900 - 1	0.979556	OTH
2237312 2237371 - 2252863 2252974 - 0.942654	0.037819	OTH
2237312 2237371 + 2252863 2252974 + 0.494778	0.098468	OTH
223745 223894 - 3599945 3600094 + 0.00547238	0.051528	OTH
223745 223894 - 3748946 3749095 + 0.00547238	0.051528	OTH
223745 223894 + 3599945 3600094 - 0.994416	0.129256	OTH
223745 223894 + 3748946 3749095 - 0.994416	0.129256	OTH
223749 223898 - 2717413 2717562 + 0.00176446	0.052421	OTH
223749 223898 + 2717413 2717562 - 0.99999	0.192865	OTH
223760 223909 - 3423303 3423452 + 0.010796	0.080723	OTH
223760 223909 + 3423303 3423452 - 0.995104	0.523554	OTH
223767 223916 - 4257488 4257637 - 0.000105246	0.056761	OTH
223767 223916 + 4257488 4257637 + 0.6451	0.040725	OTH
223784 223933 - 287492 287641 - 2.79696e-05	0.054962	OTH
223784 223933 + 287492 287641 + 0.270672	0.060455	OTH
223799 223947 - 3557676 3557825 + 0.000111728	0.021655	OTH
223799 223947 + 3557676 3557825 - 0.874175	0.017360	OTH
223820 223969 - 3599870 3600019 + 4.53115e-05	0.034565	OTH
223820 223969 - 3748871 3749020 + 4.53115e-05	0.034565	OTH
223820 223969 + 3599870 3600019 - 0.862668	0.300370	OTH
223820 223969 + 3748871 3749020 - 0.862668	0.300370	OTH
223824 223973 - 2717338 2717487 + 2.14323e-05	0.046470	OTH
223824 223973 + 2717338 2717487 - 0.820128	0.188284	OTH
223835 223984 - 3423228 3423377 + 3.65956e-05	0.031275	OTH
223835 223984 + 3423228 3423377 - 0.985854	0.453885	OTH
2238371 2238471 - 2253974 2254119 - 2.06881e-07	0.086622	OTH
2238371 2238471 + 2253974 2254119 + 0.0197	0.000002	OTH
223842 223991 - 4257563 4257712 - 0.00241558	0.061636	RNA
223842 223991 + 4257563 4257712 + 0.999994	0.748773	RNA
2238520 2238614 - 2254270 2254419 - 0.0238808	0.013185	OTH
2238520 2238614 + 2254270 2254419 + 0.000446807	0.000000	OTH
223859 224008 - 287567 287716 - 0.00478909	0.022570	OTH
223859 224008 + 287567 287716 + 1	0.802496	OTH
223873 224022 - 3557601 3557750 + 0.00950206	0.033370	OTH
223873 224022 + 3557601 3557750 - 1	0.969821	OTH
223895 224044 - 3599795 3599944 + 0.0284005	0.039760	RNA
223895 224044 - 3748796 3748945 + 0.0284005	0.039760	RNA
223895 224044 + 3599795 3599944 - 1	0.983576	RNA
223895 224044 + 3748796 3748945 - 1	0.983576	RNA
223899 224048 - 2717263 2717412 + 0.120081	0.055308	OTH
223899 224048 + 2717263 2717412 - 1e-07	0.989852	OTH
223910 224059 - 3423153 3423302 + 0.900772	0.114741	OTH
223910 224059 + 3423153 3423302 - 1	0.984632	OTH
223917 224066 - 4257638 4257787 - 0.954196	0.039423	RNA
223917 224066 + 4257638 4257787 + 1	0.991064	RNA
223934 224083 - 287642 287791 - 0.999999	0.435000	OTH
223934 224083 + 287642 287791 + 1	0.970391	OTH
223948 224097 - 3557526 3557675 + 1	0.582591	OTH
223948 224097 + 3557526 3557675 - 1	0.975084	OTH
2239691 2239827 - 2255495 2255639 - 0.111975	0.768660	OTH
2239691 2239827 + 2255495 2255639 + 0.344795	0.746873	OTH
2239695 2239831 - 2255499 2255643 - 0.0255398	0.199622	OTH
2239695 2239831 + 2255499 2255643 + 0.288307	0.300726	OTH
223970 224119 - 3599720 3599869 + 0.999999	0.377145	OTH
223970 224119 - 3748721 3748870 + 0.999999	0.377145	OTH
223970 224119 + 3599720 3599869 - 1	0.497730	OTH
223970 224119 + 3748721 3748870 - 1	0.497730	OTH
223974 224123 - 2717188 2717337 + 0.999999	0.234711	OTH
223974 224123 + 2717188 2717337 - 1	0.939955	OTH
223985 224134 - 3423078 3423227 + 0.992125	0.426325	OTH
223985 224134 + 3423078 3423227 - 1	0.975189	OTH
223992 224141 - 4257713 4257862 - 0.99505	0.803456	OTH
223992 224141 + 4257713 4257862 + 1	0.996173	OTH
224009 224158 - 287717 287866 - 0.987559	0.917723	OTH
224009 224158 + 287717 287866 + 1	0.994938	OTH
224023 224172 - 3557451 3557600 + 1	0.976299	RNA
224023 224172 + 3557451 3557600 - 1	0.990805	RNA
224045 224194 - 3599645 3599794 + 0.999995	0.865718	OTH
224045 224194 - 3748646 3748795 + 0.999995	0.865718	OTH
224045 224194 + 3599645 3599794 - 1	0.350481	OTH
224045 224194 + 3748646 3748795 - 1	0.350481	OTH
224049 224198 - 2717113 2717262 + 0.999991	0.937701	OTH
224049 224198 + 2717113 2717262 - 1	0.628753	OTH
224060 224209 - 3423003 3423152 + 0.776743	0.220164	OTH
224060 224209 + 3423003 3423152 - 1	0.130567	OTH
224067 224216 - 4257788 4257937 - 0.187973	0.062748	OTH
224067 224216 + 4257788 4257937 + 0.999999	0.070816	OTH
224084 224233 - 287792 287941 - 0.00347946	0.030915	OTH
224084 224233 + 287792 287941 + 0.988947	0.452438	OTH
224098 224246 - 3557376 3557525 + 0.000498818	0.013170	OTH
224098 224246 + 3557376 3557525 - 0.995119	0.469818	OTH
224120 224268 - 3599571 3599719 + 0.049585	0.046334	OTH
224120 224268 - 3748572 3748720 + 0.049585	0.046334	OTH
224120 224268 + 3599571 3599719 - 1	0.941114	OTH
224120 224268 + 3748572 3748720 - 1	0.941114	OTH
224124 224272 - 2717039 2717187 + 0.00229364	0.016944	OTH
224124 224272 + 2717039 2717187 - 1	0.917623	OTH
224135 224283 - 3422929 3423077 + 0.581812	0.029506	OTH
224135 224283 + 3422929 3423077 - 1	0.914718	OTH
224142 224290 - 4257863 4258011 - 0.745916	0.014532	OTH
224142 224290 + 4257863 4258011 + 1	0.213922	OTH
224159 224307 - 287867 288015 - 0.603164	0.020625	OTH
224159 224307 + 287867 288015 + 0.999999	0.180144	OTH
2241675 2241821 - 2257470 2257616 - 0.698655	0.990928	OTH
2241675 2241821 + 2257470 2257616 + 0.972433	0.568005	OTH
224173 224321 - 3557302 3557450 + 0.114587	0.018179	OTH
224173 224321 + 3557302 3557450 - 1	0.647128	OTH
2241747 2241846 - 2257542 2257691 - 0.146711	0.012603	OTH
2241747 2241846 + 2257542 2257691 + 0.621682	0.844586	OTH
2241822 2241911 - 2257617 2257766 - 1.26377e-05	0.000000	OTH
2241822 2241911 + 2257617 2257766 + 0.00140446	0.000000	OTH
2241833 2241931 - 2257649 2257798 - 8.63255e-06	0.000000	OTH
2241833 2241931 + 2257649 2257798 + 2.5307e-05	0.000000	OTH
224195 224343 - 3599496 3599644 + 0.164782	0.027174	OTH
224195 224343 - 3748497 3748645 + 0.164782	0.027174	OTH
224195 224343 + 3599496 3599644 - 1	0.597051	OTH
224195 224343 + 3748497 3748645 - 1	0.597051	OTH
224199 224347 - 2716964 2717112 + 0.120699	0.016723	OTH
224199 224347 + 2716964 2717112 - 1	0.436613	OTH
224210 224358 - 3422854 3423002 + 0.0120845	0.013681	OTH
224210 224358 + 3422854 3423002 - 1	0.123633	OTH
224217 224365 - 4257938 4258086 - 0.024938	0.014232	OTH
224217 224365 + 4257938 4258086 + 0.999992	0.076266	OTH
224234 224382 - 287942 288090 - 0.0119097	0.014333	OTH
224234 224382 + 287942 288090 + 0.843027	0.016352	OTH
224247 224396 - 3557227 3557376 + 0.676123	0.037719	OTH
224247 224396 + 3557227 3557376 - 0.794097	0.022614	OTH
224269 224418 - 3599421 3599570 + 0.738274	0.026457	OTH
224269 224418 - 3748422 3748571 + 0.738274	0.026457	OTH
224269 224418 + 3599421 3599570 - 1	0.543172	OTH
224269 224418 + 3748422 3748571 - 1	0.543172	OTH
224273 224422 - 2716889 2717038 + 0.730629	0.024736	RNA
224273 224422 + 2716889 2717038 - 1	0.929098	RNA
224284 224433 - 3422779 3422928 + 0.424392	0.048916	RNA
224284 224433 + 3422779 3422928 - 1	0.961934	RNA
224291 224440 - 4258012 4258161 - 0.000278777	0.014946	OTH
224291 224440 + 4258012 4258161 + 1	0.225159	OTH
224308 224457 - 288016 288165 - 0.000103035	0.016842	OTH
224308 224457 + 288016 288165 + 1	0.121042	OTH
224322 224471 - 3557152 3557301 + 0.000116486	0.014588	OTH
224322 224471 + 3557152 3557301 - 1	0.332807	OTH
224344 224493 - 3599346 3599495 + 0.000256523	0.014191	OTH
224344 224493 - 3748347 3748496 + 0.000256523	0.014191	OTH
224344 224493 + 3599346 3599495 - 1	0.983393	OTH
224344 224493 + 3748347 3748496 - 1	0.983393	OTH
224348 224497 - 2716814 2716963 + 0.000110089	0.015358	OTH
224348 224497 + 2716814 2716963 - 1	0.990071	OTH
224359 224508 - 3422704 3422853 + 0.000901337	0.020734	RNA
224359 224508 + 3422704 3422853 - 1	0.945557	RNA
224366 224515 - 4258087 4258236 - 0.0104074	0.047829	OTH
224366 224515 + 4258087 4258236 + 1	0.988130	OTH
224383 224532 - 288091 288240 - 0.00167564	0.021635	OTH
224383 224532 + 288091 288240 + 1	0.939633	OTH
224397 224546 - 3557077 3557226 + 0.00143715	0.194033	OTH
224397 224546 + 3557077 3557226 - 1	0.996143	OTH
224419 224568 - 3599271 3599420 + 0.00816032	0.934362	OTH
224419 224568 - 3748272 3748421 + 0.00816032	0.934362	OTH
224419 224568 + 3599271 3599420 - 1	0.992835	OTH
224419 224568 + 3748272 3748421 - 1	0.992835	OTH
224423 224572 - 2716739 2716888 + 0.0756416	0.983093	OTH
224423 224572 + 2716739 2716888 - 1	0.987468	OTH
224434 224583 - 3422629 3422778 + 0.0200312	0.495695	COD
224434 224583 + 3422629 3422778 - 1	0.925863	COD
224441 224590 - 4258162 4258311 - 0.00472758	0.069807	COD
224441 224590 + 4258162 4258311 + 0.997139	0.080425	COD
224458 224607 - 288166 288315 - 0.00448989	0.090391	OTH
224458 224607 + 288166 288315 + 0.928465	0.022450	OTH
224472 224621 - 3557002 3557151 + 0.0689587	0.096531	OTH
224472 224621 + 3557002 3557151 - 0.997426	0.021089	OTH
2244792 2244935 - 2264901 2265043 - 0.0400338	0.000000	OTH
2244792 2244935 + 2264901 2265043 + 1.21898e-05	0.000000	OTH
2244864 2245007 - 2264975 2265117 - 3.26563e-05	0.000000	OTH
2244864 2245007 + 2264975 2265117 + 2.12093e-05	0.000001	OTH
2244936 2245070 - 2265044 2265186 - 0.00194728	0.998688	RNA
2244936 2245070 + 2265044 2265186 + 0.00294616	0.989989	RNA
[truncated: 13,214 more rows]
