# Supplementary material for: Detection of non-coding RNAs on the basis of predicted secondary structure formation free energy change
Source: BMC Bioinformatics. 2006 Mar 27;7:173. doi: 10.1186/1471-2105-7-173 (PMC1570369; doi:10.1186/1471-2105-7-173)
Supplement: Additional File 3 — Side-by-side comparison of Dynalign, RNAz, and QRNA classifications for each window in the WuBLASTn whole genome screen. Plain text, whitespace-delimited tabular data file. Each row is a window in the WuBLASTn whole genome alignment (90,404 windows total) of E. coli and S. typhi. Columns 1, 2, and 3: E. coli start and end nucleotide indices and strand (plus or minus) for that window. Columns 4, 5, and 6: S. typhi start and end nucleotide indices and strand (plus or minus) for that window. Column 7: Dynalign/LIBSVM probability that the window is ncRNA. Column 8: RNAz probability that the window is ncRNA. Column 9: QRNA classification of the window (ncRNA, ORF, or other). [file 1471-2105-7-173-S3.txt]

1003890 1003990 + 1055901 1056000 + 0.00177939	0.025190	OTH
1003890 1003990 - 1055901 1056000 - 0.136794	0.043189	OTH
1003891 1003954 - 1941208 1941266 + 0.040106	0.003861	OTH
1003891 1003954 + 1941208 1941266 - 0.00527631	0.000000	OTH
1005015 1005136 + 1057015 1057137 + 0.995264	0.999332	OTH
1005015 1005136 - 1057015 1057137 - 0.0875564	0.984290	OTH
1005066 1005138 + 2488040 2488114 + 0.0347332	0.000000	OTH
1005066 1005138 - 2488040 2488114 - 0.0644082	0.000000	OTH
1005029 1005138 - 3237588 3237702 + 0.00565141	0.000002	OTH
1005029 1005138 + 3237588 3237702 - 0.62365	0.001472	OTH
1005017 1005100 - 1262899 1262979 + 0.00163468	0.000000	OTH
1005017 1005100 + 1262899 1262979 - 4.83482e-05	0.000000	OTH
1005054 1005134 + 3279688 3279765 + 0.17928	0.000000	OTH
1005054 1005134 - 3279688 3279765 - 0.00335204	0.000002	OTH
1005046 1005103 - 389916 389973 + 0.607529	0.000002	OTH
1005046 1005103 + 389916 389973 - 0.0871365	0.000000	OTH
1005040 1005112 - 1139093 1139163 + 0.0405702	0.000000	OTH
1005040 1005112 + 1139093 1139163 - 0.00186354	0.001296	OTH
1005014 1005131 - 886652 886767 + 1.31636e-05	0.000000	OTH
1005014 1005131 + 886652 886767 - 0.0129425	0.000001	OTH
1005062 1005138 - 3121015 3121089 + 0.00345706	0.000000	OTH
1005062 1005138 + 3121015 3121089 - 0.930482	0.168431	OTH
1005022 1005079 - 2126521 2126584 + 0.141678	0.000003	OTH
1005022 1005079 + 2126521 2126584 - 0.960194	0.001712	OTH
1005040 1005122 - 33386 33466 + 0.00201479	0.000002	OTH
1005040 1005122 + 33386 33466 - 0.000258171	0.000000	OTH
1005086 1005136 - 1184339 1184387 + 0.0127144	0.000003	OTH
1005086 1005136 + 1184339 1184387 - 0.426483	0.000002	OTH
1005009 1005103 + 4084990 4085088 + 0.880018	0.002351	OTH
1005009 1005103 - 4084990 4085088 - 0.158354	0.000000	OTH
1005003 1005117 + 350991 351108 + 0.0161045	0.000000	OTH
1005003 1005117 - 350991 351108 - 0.000182368	0.000000	OTH
1005038 1005136 + 1131783 1131889 + 0.0121254	0.000000	OTH
1005038 1005136 - 1131783 1131889 - 3.81579e-06	0.000000	OTH
1005066 1005123 + 1389366 1389420 + 0.613172	0.001570	OTH
1005066 1005123 - 1389366 1389420 - 0.0743251	0.000000	OTH
1005036 1005136 + 1634442 1634545 + 0.00834844	0.000001	OTH
1005036 1005136 - 1634442 1634545 - 0.00031498	0.000000	OTH
1005027 1005118 + 3020894 3020991 + 0.197785	0.000000	OTH
1005027 1005118 - 3020894 3020991 - 0.0220917	0.000000	OTH
1006838 1006982 + 360756 360903 + 0.000313904	0.016834	OTH
1006838 1006982 - 360756 360903 - 0.0128059	0.034550	OTH
1006904 1007051 + 360823 360972 + 1	0.987939	OTH
1006904 1007051 - 360823 360972 - 1	0.993234	OTH
1006986 1007051 + 4217706 4217768 + 4.04777e-05	0.001150	OTH
1006986 1007051 - 4217706 4217768 - 0.0390327	0.002092	OTH
1006916 1007033 - 2732909 2733028 + 1	0.998051	RNA
1006916 1007033 + 2732909 2733028 - 0.999999	0.999410	RNA
1006915 1007059 - 3417326 3417465 + 0.000642724	0.000000	OTH
1006915 1007059 + 3417326 3417465 - 0.0297325	0.008756	OTH
1006901 1007046 - 3417340 3417479 + 0.262548	0.012548	OTH
1006901 1007046 + 3417340 3417479 - 0.556384	0.368036	OTH
1006960 1007057 - 3888039 3888136 + 0.72063	0.468041	OTH
1006960 1007057 + 3888039 3888136 - 0.0211143	0.109164	OTH
1006960 1007050 - 2549378 2549469 + 0.196933	0.217630	OTH
1006960 1007050 + 2549378 2549469 - 0.0118164	0.089767	OTH
1006960 1007050 - 2254065 2254156 + 0.822164	0.758862	OTH
1006960 1007050 + 2254065 2254156 - 0.0317472	0.137821	OTH
1006960 1007051 - 2503702 2503794 + 0.151563	0.156821	OTH
1006960 1007051 + 2503702 2503794 - 0.00914806	0.058037	OTH
1006901 1006990 - 1313735 1313824 + 0.0109071	0.566048	OTH
1006901 1006990 + 1313735 1313824 - 0.00217128	0.049100	OTH
1006838 1006983 - 4217687 4217825 + 3.45215e-05	0.000000	OTH
1006838 1006983 + 4217687 4217825 - 0.00031206	0.001159	OTH
1006837 1006982 - 4217688 4217826 + 2.51447e-05	0.000000	OTH
1006837 1006982 + 4217688 4217826 - 0.000334206	0.000001	OTH
1006841 1006984 + 1643103 1643252 + 1.36851e-05	0.002451	OTH
1006841 1006984 - 1643103 1643252 - 0.00311053	0.002099	OTH
1006906 1007052 + 1643172 1643321 + 1	0.998685	OTH
1006906 1007052 - 1643172 1643321 - 1	0.999212	OTH
1006982 1007050 - 4217636 4217705 + 0.0768658	0.024223	OTH
1006982 1007050 + 4217636 4217705 - 0.000827065	0.080936	OTH
1006863 1006983 - 2733040 2733164 + 0.00884928	0.000000	OTH
1006863 1006983 + 2733040 2733164 - 0.0046408	0.000000	OTH
1006902 1006959 - 2143473 2143530 + 0.0680832	0.003331	OTH
1006902 1006959 + 2143473 2143530 - 0.0227451	0.002733	OTH
1006872 1007019 + 452787 452933 + 0.249007	0.997684	RNA
1006872 1007019 - 452787 452933 - 0.45609	0.997226	RNA
1006890 1007037 + 452805 452951 + 0.81627	0.996307	RNA
1006890 1007037 - 452805 452951 - 0.940425	0.998283	RNA
1006825 1006949 + 1058827 1058955 + 1.58196e-05	0.031078	OTH
1006825 1006949 - 1058827 1058955 - 3.99397e-05	0.029585	OTH
1006960 1007050 + 4033098 4033189 + 0.0164462	0.082433	OTH
1006960 1007050 - 4033098 4033189 - 0.144527	0.233379	OTH
1006960 1007054 + 1095441 1095536 + 0.0410959	0.144492	OTH
1006960 1007054 - 1095441 1095536 - 0.96884	0.972348	OTH
1006917 1007048 + 4130284 4130416 + 0.700053	0.997667	RNA
1006917 1007048 - 4130284 4130416 - 0.916172	0.999311	RNA
1006954 1007032 + 3807735 3807813 + 0.00192084	0.114512	OTH
1006954 1007032 - 3807735 3807813 - 0.647688	0.444719	OTH
1006947 1007033 + 2382492 2382582 + 0.000404501	0.016730	OTH
1006947 1007033 - 2382492 2382582 - 0.159013	0.069937	OTH
1011156 1011223 + 3383243 3383312 + 0.110189	0.000000	OTH
1011156 1011223 - 3383243 3383312 - 6.73468e-05	0.000000	OTH
1011102 1011155 - 4179243 4179295 + 9.69417e-05	0.000000	OTH
1011102 1011155 + 4179243 4179295 - 0.12244	0.000000	OTH
1011107 1011159 - 1489155 1489204 + 0.019279	0.000000	OTH
1011107 1011159 + 1489155 1489204 - 0.0781878	0.000000	OTH
1011144 1011214 - 3173524 3173592 + 0.638784	0.000000	OTH
1011144 1011214 + 3173524 3173592 - 0.220343	0.000000	OTH
1011101 1011171 + 482340 482414 + 0.956127	0.000000	OTH
1011101 1011171 - 482340 482414 - 0.0702313	0.000000	OTH
1011161 1011212 + 3804947 3804994 + 0.025852	0.000000	OTH
1011161 1011212 - 3804947 3804994 - 0.526171	0.000000	OTH
1011118 1011188 + 3119337 3119410 + 0.00214176	0.000001	OTH
1011118 1011188 - 3119337 3119410 - 0.0371183	0.000000	OTH
1011125 1011204 - 1508165 1508240 + 0.00111222	0.000000	OTH
1011125 1011204 + 1508165 1508240 - 0.281828	0.000000	OTH
1014685 1014830 + 1066427 1066571 + 0.279402	0.853189	OTH
1014685 1014830 - 1066427 1066571 - 0.00153501	0.573063	OTH
1014758 1014905 + 1066498 1066646 + 0.000807992	0.042942	OTH
1014758 1014905 - 1066498 1066646 - 6.06598e-05	0.029410	OTH
1014788 1014937 + 1066530 1066678 + 0.0384009	0.083575	OTH
1014788 1014937 - 1066530 1066678 - 0.00102554	0.040469	OTH
1014832 1014912 - 1019614 1019695 + 0.00243114	0.000000	OTH
1014832 1014912 + 1019614 1019695 - 8.94866e-05	0.000000	OTH
1014687 1014754 - 1683514 1683584 + 0.00776707	0.000000	OTH
1014687 1014754 + 1683514 1683584 - 0.942762	0.000001	OTH
1015106 1015173 + 1066847 1066917 + 0.999998	0.999251	RNA
1015106 1015173 - 1066847 1066917 - 0.999996	0.999284	RNA
1015123 1015173 + 2763289 2763341 + 0.231569	0.559903	OTH
1015123 1015173 - 2763289 2763341 - 0.344181	0.000000	OTH
1015123 1015173 - 3546544 3546596 + 0.344181	0.000000	OTH
1015123 1015173 + 3546544 3546596 - 0.231569	0.559903	OTH
1015115 1015166 - 4505857 4505908 + 0.213939	0.031717	OTH
1015115 1015166 + 4505857 4505908 - 0.863875	0.998004	OTH
1015694 1015761 + 1067465 1067532 + 0.0181369	0.045573	OTH
1015694 1015761 - 1067465 1067532 - 0.00193794	0.063955	OTH
1017523 1017667 + 1069294 1069438 + 0.00721192	0.005803	OTH
1017523 1017667 - 1069294 1069438 - 0.000102336	0.000001	OTH
1017562 1017706 + 1069333 1069477 + 4.49285e-06	0.000000	OTH
1017562 1017706 - 1069333 1069477 - 6.81867e-05	0.000001	OTH
1017548 1017658 + 58046 58153 + 0.00512663	0.000000	OTH
1017548 1017658 - 58046 58153 - 0.00192023	0.000000	OTH
1017638 1017697 + 4527636 4527698 + 0.46215	0.000000	OTH
1017638 1017697 - 4527636 4527698 - 0.285968	0.000000	OTH
1017546 1017597 + 1539785 1539835 + 0.00108063	0.000000	OTH
1017546 1017597 - 1539785 1539835 - 0.150667	0.000001	OTH
1017549 1017643 - 301821 301913 + 0.00653343	0.000000	OTH
1017549 1017643 + 301821 301913 - 0.000204515	0.000000	OTH
1017538 1017674 - 2858528 2858662 + 0.00129852	0.000000	OTH
1017538 1017674 + 2858528 2858662 - 1.4645e-05	0.000000	OTH
1017556 1017620 - 4145410 4145474 + 0.674658	0.000001	OTH
1017556 1017620 + 4145410 4145474 - 0.000379102	0.000000	OTH
1018170 1018233 + 891632 891699 + 0.0094317	0.000001	OTH
1018170 1018233 - 891632 891699 - 0.434835	0.001505	OTH
1018161 1018210 + 3552454 3552500 + 0.816666	0.000000	OTH
1018161 1018210 - 3552454 3552500 - 0.676317	0.000000	OTH
1018163 1018219 + 3314133 3314191 + 0.982027	0.999711	RNA
1018163 1018219 - 3314133 3314191 - 0.997224	0.999981	RNA
1018166 1018226 - 2293116 2293177 + 1	0.997370	RNA
1018166 1018226 + 2293116 2293177 - 0.995394	0.999411	RNA
1018188 1018235 + 52218 52266 + 0.996594	0.880762	OTH
1018188 1018235 - 52218 52266 - 1	0.939337	OTH
1018188 1018234 - 3926260 3926311 + 1	0.989021	RNA
1018188 1018234 + 3926260 3926311 - 0.997315	0.999402	RNA
1018162 1018221 - 1021368 1021427 + 0.970556	0.986920	RNA
1018162 1018221 + 1021368 1021427 - 0.989476	0.943142	RNA
1018165 1018220 + 3926246 3926303 + 0.999991	0.999847	RNA
1018165 1018220 - 3926246 3926303 - 0.993577	0.999834	RNA
1018180 1018235 + 3027067 3027124 + 0.989149	0.999868	OTH
1018180 1018235 - 3027067 3027124 - 0.992288	0.999661	OTH
1018177 1018235 + 2819088 2819149 + 0.996925	0.996860	OTH
1018177 1018235 - 2819088 2819149 - 1	0.997917	OTH
1019277 1019426 + 1071056 1071205 + 0.171639	0.962359	OTH
1019277 1019426 - 1071056 1071205 - 0.999995	0.422226	OTH
1019352 1019499 + 1071131 1071278 + 0.00311718	0.051985	OTH
1019352 1019499 - 1071131 1071278 - 0.00462753	0.070743	OTH
1019427 1019571 + 1071206 1071348 + 0.00128369	0.004660	OTH
1019427 1019571 - 1071206 1071348 - 0.000167566	0.001642	OTH
1019488 1019632 + 1071268 1071409 + 7.70601e-05	0.000000	OTH
1019488 1019632 - 1071268 1071409 - 0.00159819	0.000000	OTH
1019483 1019626 - 4600459 4600603 + 1.19801e-05	0.000000	OTH
1019483 1019626 + 4600459 4600603 - 1.98449e-06	0.000000	OTH
1019463 1019606 - 4600479 4600623 + 1.94807e-05	0.000000	OTH
1019463 1019606 + 4600479 4600623 - 6.85018e-07	0.000000	OTH
1020143 1020290 + 1071920 1072066 + 3.43376e-05	0.028157	OTH
1020143 1020290 - 1071920 1072066 - 0.00249755	0.053394	OTH
1020212 1020360 + 1071988 1072135 + 0.000208059	0.059556	OTH
1020212 1020360 - 1071988 1072135 - 5.64951e-06	0.006665	OTH
1020252 1020337 + 4806060 4806148 + 0.0375591	0.000002	OTH
1020252 1020337 - 4806060 4806148 - 0.119458	0.000000	OTH
1020222 1020348 - 4324660 4324784 + 1.32709e-05	0.000000	OTH
1020222 1020348 + 4324660 4324784 - 3.68499e-05	0.000000	OTH
1020228 1020325 - 1072073 1072167 + 0.0015522	0.000000	RNA
1020228 1020325 + 1072073 1072167 - 0.00467936	0.000000	RNA
1020211 1020274 - 1785015 1785079 + 0.0388426	0.003702	OTH
1020211 1020274 + 1785015 1785079 - 0.189646	0.000000	OTH
1023572 1023693 + 1075347 1075469 + 0.000121654	0.059831	OTH
1023572 1023693 - 1075347 1075469 - 1.28145e-05	0.051796	OTH
1023630 1023693 + 1013982 1014046 + 0.0156303	0.000000	OTH
1023630 1023693 - 1013982 1014046 - 5.44013e-05	0.000000	OTH
1023612 1023660 - 454658 454709 + 0.00133589	0.000000	RNA
1023612 1023660 + 454658 454709 - 0.00022124	0.000000	RNA
1023583 1023689 - 1778375 1778477 + 3.10532e-06	0.000000	OTH
1023583 1023689 + 1778375 1778477 - 0.000173985	0.000000	OTH
1026248 1026328 + 1078028 1078106 + 0.00362244	0.038676	OTH
1026248 1026328 - 1078028 1078106 - 0.00476299	0.007590	OTH
1026263 1026323 - 4282547 4282605 + 0.00168331	0.000000	OTH
1026263 1026323 + 4282547 4282605 - 0.00191218	0.000000	OTH
1026275 1026324 + 601373 601423 + 0.0400989	0.000000	OTH
1026275 1026324 - 601373 601423 - 0.0518726	0.001804	OTH
1026284 1026332 + 3489890 3489941 + 2.6003e-05	0.000000	OTH
1026284 1026332 - 3489890 3489941 - 0.0250299	0.000000	OTH
1026997 1027080 + 1078777 1078859 + 0.00164909	0.049552	OTH
1026997 1027080 - 1078777 1078859 - 0.0461683	0.112064	OTH
1027027 1027079 - 1782270 1782326 + 0.944559	0.001958	OTH
1027027 1027079 + 1782270 1782326 - 0.950271	0.000000	OTH
1027008 1027076 - 1789322 1789390 + 0.200637	0.002670	OTH
1027008 1027076 + 1789322 1789390 - 0.0656967	0.000003	OTH
1027014 1027083 - 1352452 1352526 + 0.00133008	0.000000	OTH
1027014 1027083 + 1352452 1352526 - 0.000557724	0.000001	OTH
1027025 1027083 - 3137524 3137578 + 0.951993	0.201787	OTH
1027025 1027083 + 3137524 3137578 - 0.115302	0.135778	OTH
1027024 1027080 - 1088051 1088106 + 0.994466	0.000002	RNA
1027024 1027080 + 1088051 1088106 - 0.966111	0.008917	RNA
1029107 1029220 + 1080887 1081002 + 0.000134998	0.002962	COD
1029107 1029220 - 1080887 1081002 - 1.38329e-05	0.003286	COD
1029107 1029238 - 1215635 1215768 + 0.000555642	0.000000	OTH
1029107 1029238 + 1215635 1215768 - 4.56271e-05	0.000000	OTH
1029132 1029192 - 2681599 2681658 + 0.200482	0.000000	OTH
1029132 1029192 + 2681599 2681658 - 0.10208	0.000000	OTH
1029188 1029243 - 4061449 4061511 + 0.0018441	0.003763	OTH
1029188 1029243 + 4061449 4061511 - 0.00880096	0.000000	OTH
1030642 1030788 + 1084673 1084820 + 4.9172e-07	0.000000	OTH
1030642 1030788 - 1084673 1084820 - 0.000137488	0.000000	OTH
1030643 1030789 + 1084674 1084821 + 3.87797e-07	0.000000	OTH
1030643 1030789 - 1084674 1084821 - 0.000401827	0.000000	OTH
1030915 1031064 - 1084939 1085088 + 0.0243674	0.062995	OTH
1030915 1031064 + 1084939 1085088 - 1.37088e-06	0.061171	OTH
1030840 1030989 - 1085014 1085163 + 0.976602	0.204010	OTH
1030840 1030989 + 1085014 1085163 - 0.887968	0.049863	OTH
1030806 1030954 - 1085049 1085197 + 1	0.998707	RNA
1030806 1030954 + 1085049 1085197 - 1	0.998861	RNA
1030741 1030873 - 4473852 4473986 + 0.147343	0.978220	OTH
1030741 1030873 + 4473852 4473986 - 0.24732	0.808942	OTH
1036893 1036957 + 3850246 3850307 + 0.00704589	0.000000	OTH
1036893 1036957 - 3850246 3850307 - 0.000701911	0.000000	OTH
1036876 1036946 - 3741968 3742031 + 0.0128554	0.000000	OTH
1036876 1036946 + 3741968 3742031 - 0.333984	0.000000	OTH
1036837 1036912 + 1696359 1696437 + 0.0107387	0.000000	OTH
1036837 1036912 - 1696359 1696437 - 0.000745979	0.000000	OTH
1036837 1036898 + 520979 521040 + 0.0332039	0.001258	OTH
1036837 1036898 - 520979 521040 - 0.000685597	0.000000	OTH
1036834 1036961 + 59109 59233 + 0.0025349	0.000000	OTH
1036834 1036961 - 59109 59233 - 1.27818e-06	0.000000	OTH
1036850 1036927 - 1279805 1279886 + 0.00792936	0.000000	OTH
1036850 1036927 + 1279805 1279886 - 0.00164521	0.000000	OTH
1036835 1036904 - 3436407 3436484 + 0.000378367	0.000003	OTH
1036835 1036904 + 3436407 3436484 - 0.00440384	0.000001	OTH
1036861 1036945 - 1783969 1784055 + 0.00452927	0.000000	OTH
1036861 1036945 + 1783969 1784055 - 0.00664084	0.000000	OTH
1039656 1039774 + 1814688 1814802 + 0.00191312	0.008625	COD
1039656 1039774 - 1814688 1814802 - 1.62325e-06	0.001553	COD
1039718 1039839 + 3767271 3767399 + 0.00154835	0.000000	OTH
1039718 1039839 - 3767271 3767399 - 0.0011672	0.000000	OTH
1039759 1039813 - 4648565 4648618 + 0.999999	0.998536	OTH
1039759 1039813 + 4648565 4648618 - 0.999999	0.998669	OTH
1039741 1039804 - 4788841 4788909 + 0.992027	0.999921	OTH
1039741 1039804 + 4788841 4788909 - 0.994564	0.999921	OTH
1039686 1039741 - 2403718 2403775 + 0.00151001	0.000000	OTH
1039686 1039741 + 2403718 2403775 - 0.162608	0.000000	OTH
1039720 1039818 - 2711979 2712072 + 0.0301559	0.002462	OTH
1039720 1039818 + 2711979 2712072 - 0.491689	0.326472	OTH
1039701 1039812 + 1184053 1184165 + 0.897989	0.928129	OTH
1039701 1039812 - 1184053 1184165 - 0.951361	0.868093	OTH
1039757 1039827 - 209226 209304 + 0.753858	0.020147	OTH
1039757 1039827 + 209226 209304 - 0.979028	0.000000	OTH
1039656 1039770 - 3449466 3449585 + 0.000134041	0.000000	OTH
1039656 1039770 + 3449466 3449585 - 0.00112372	0.000000	OTH
1039761 1039808 - 1794468 1794517 + 0.814669	0.718679	OTH
1039761 1039808 + 1794468 1794517 - 0.951833	0.998618	OTH
1039737 1039807 - 4372386 4372460 + 0.00554441	0.000000	OTH
1039737 1039807 + 4372386 4372460 - 0.000153846	0.000000	OTH
1039723 1039828 + 249850 249959 + 0.679906	0.999984	OTH
1039723 1039828 - 249850 249959 - 0.480952	0.998923	OTH
1039762 1039816 + 277589 277641 + 0.997333	0.999481	RNA
1039762 1039816 - 277589 277641 - 0.997207	0.999508	RNA
1039680 1039824 + 319846 319987 + 0.0397883	0.020135	OTH
1039680 1039824 - 319846 319987 - 8.02666e-05	0.001195	OTH
1039682 1039826 + 319848 319989 + 0.0458605	0.021840	OTH
1039682 1039826 - 319848 319989 - 6.94702e-05	0.002958	OTH
1039740 1039822 + 2728215 2728298 + 0.00240607	0.002063	OTH
1039740 1039822 - 2728215 2728298 - 0.018915	0.000000	OTH
1039744 1039812 + 375149 375215 + 0.29678	0.000000	OTH
1039744 1039812 - 375149 375215 - 0.62802	0.000000	OTH
1041163 1041248 + 4291108 4291195 + 0.0919011	0.004211	OTH
1041163 1041248 - 4291108 4291195 - 0.11056	0.089568	OTH
1041139 1041186 + 4187387 4187435 + 0.733235	0.000000	OTH
1041139 1041186 - 4187387 4187435 - 0.885902	0.161396	OTH
1041163 1041214 + 617373 617425 + 0.00407816	0.000000	OTH
1041163 1041214 - 617373 617425 - 0.000315445	0.000000	OTH
1041146 1041199 + 1553507 1553559 + 0.749394	0.256968	OTH
1041146 1041199 - 1553507 1553559 - 0.0049749	0.999224	OTH
1041185 1041236 + 2404113 2404164 + 0.00379549	0.000002	OTH
1041185 1041236 - 2404113 2404164 - 0.0124994	0.000000	OTH
1041168 1041228 + 113683 113745 + 0.00866057	0.000000	OTH
1041168 1041228 - 113683 113745 - 0.000855133	0.000000	OTH
1041162 1041243 + 780528 780613 + 0.0454615	0.445645	OTH
1041162 1041243 - 780528 780613 - 0.834556	0.923836	OTH
1041160 1041250 - 3103366 3103456 + 0.870278	0.969702	OTH
1041160 1041250 + 3103366 3103456 - 0.560558	0.996781	OTH
1041160 1041244 - 2979955 2980039 + 0.964233	0.987848	OTH
1041160 1041244 + 2979955 2980039 - 0.0470367	0.993087	OTH
1041191 1041241 - 3089021 3089069 + 0.370656	0.986772	OTH
1041191 1041241 + 3089021 3089069 - 0.021874	0.092713	OTH
1041192 1041243 - 1449883 1449934 + 0.564052	0.998236	OTH
1041192 1041243 + 1449883 1449934 - 0.0121609	0.019121	OTH
1041183 1041238 - 343857 343911 + 0.143776	0.003593	OTH
1041183 1041238 + 343857 343911 - 0.0001038	0.000001	OTH
1041143 1041196 - 4461768 4461817 + 0.305275	0.001138	OTH
1041143 1041196 + 4461768 4461817 - 0.0700424	0.000000	OTH
1041157 1041243 + 2842893 2842977 + 0.0568728	0.902283	OTH
1041157 1041243 - 2842893 2842977 - 0.317092	0.999075	OTH
1041139 1041225 - 2479118 2479211 + 0.000113946	0.000000	OTH
1041139 1041225 + 2479118 2479211 - 0.000895959	0.000000	OTH
1041193 1041241 - 4286930 4286975 + 0.0441448	0.473531	OTH
1041193 1041241 + 4286930 4286975 - 0.0296909	0.001567	OTH
1041143 1041243 - 2415695 2415790 + 0.951985	0.887690	OTH
1041143 1041243 + 2415695 2415790 - 0.0220423	0.163352	OTH
1041160 1041244 + 4369465 4369547 + 0.585817	0.994870	OTH
1041160 1041244 - 4369465 4369547 - 0.916891	0.982778	OTH
1041152 1041243 + 2804483 2804571 + 0.321847	0.989896	OTH
1041152 1041243 - 2804483 2804571 - 0.233332	0.999587	OTH
1041165 1041223 + 912213 912273 + 0.00849991	0.000000	OTH
1041165 1041223 - 912213 912273 - 0.00105964	0.000000	OTH
1041165 1041230 + 160421 160488 + 0.000114242	0.000000	OTH
1041165 1041230 - 160421 160488 - 0.0026961	0.000000	OTH
1048573 1048643 - 672571 672639 + 0.994758	0.000000	OTH
1048573 1048643 + 672571 672639 - 0.831265	0.000000	OTH
1048580 1048630 - 198182 198227 + 0.768683	0.000000	OTH
1048580 1048630 + 198182 198227 - 0.254395	0.000000	OTH
1048557 1048614 + 2253985 2254044 + 0.0837028	0.000000	OTH
1048557 1048614 - 2253985 2254044 - 0.471002	0.000000	OTH
1048565 1048635 + 4167051 4167117 + 0.84863	0.000001	OTH
1048565 1048635 - 4167051 4167117 - 0.0892642	0.000000	OTH
1048591 1048656 - 4684624 4684691 + 0.0195259	0.000000	OTH
1048591 1048656 + 4684624 4684691 - 6.53163e-05	0.000000	OTH
1048994 1049142 + 3988089 3988238 + 0.385892	0.027711	OTH
1048994 1049142 - 3988089 3988238 - 0.00913127	0.021594	OTH
1049068 1049217 + 3988164 3988313 + 0.714651	0.328640	RNA
1049068 1049217 - 3988164 3988313 - 0.999998	0.052690	RNA
1049100 1049249 + 3988196 3988345 + 0.707142	0.057305	COD
1049100 1049249 - 3988196 3988345 - 0.997468	0.041060	COD
1049104 1049216 + 594958 595066 + 0.00168698	0.003450	OTH
1049104 1049216 - 594958 595066 - 0.18481	0.029863	OTH
1048998 1049074 + 3515992 3516066 + 0.00154331	0.000000	OTH
1048998 1049074 - 3515992 3516066 - 6.69287e-05	0.000002	OTH
1049076 1049138 + 3326245 3326306 + 0.00484917	0.002515	OTH
1049076 1049138 - 3326245 3326306 - 0.000260066	0.000000	OTH
1049165 1049246 + 226415 226494 + 0.000145146	0.000000	OTH
1049165 1049246 - 226415 226494 - 0.000574441	0.000000	OTH
1049174 1049241 + 352832 352899 + 0.000190989	0.000000	OTH
1049174 1049241 - 352832 352899 - 0.221156	0.000000	OTH
1049100 1049249 - 4518793 4518942 + 0.997468	0.041060	COD
1049100 1049249 + 4518793 4518942 - 0.707142	0.057305	COD
1049025 1049174 - 4518868 4519017 + 0.52595	0.031780	OTH
1049025 1049174 + 4518868 4519017 - 0.995871	0.102674	OTH
1048995 1049144 - 4518898 4519047 + 0.0598267	0.024713	OTH
1048995 1049144 + 4518898 4519047 - 0.539795	0.031585	OTH
1049100 1049249 - 2249971 2250120 + 0.997468	0.041060	COD
1049100 1049249 + 2249971 2250120 - 0.707142	0.057305	COD
1049025 1049174 - 2250046 2250195 + 0.52595	0.031780	OTH
1049025 1049174 + 2250046 2250195 - 0.995871	0.102674	OTH
1049001 1049150 - 2250070 2250219 + 0.0110385	0.037510	OTH
1049001 1049150 + 2250070 2250219 - 0.867895	0.041162	OTH
10495 10631 + 9943 10079 + 0.898045	0.988799	OTH
10495 10631 - 9943 10079 - 0.0276618	0.696630	OTH
10500 10628 - 681681 681814 + 1.1869e-05	0.000000	OTH
10500 10628 + 681681 681814 - 2.91799e-06	0.000000	OTH
10502 10563 + 4342576 4342643 + 0.996693	0.893264	OTH
10502 10563 - 4342576 4342643 - 0.0325246	0.000000	OTH
10498 10606 - 255412 255521 + 0.00532578	0.000000	OTH
10498 10606 + 255412 255521 - 0.00754025	0.000000	OTH
1049930 1049987 + 1454243 1454301 + 0.947612	0.000000	OTH
1049930 1049987 - 1454243 1454301 - 0.377047	0.000000	OTH
1049827 1049874 + 532333 532382 + 0.235895	0.201935	OTH
1049827 1049874 - 532333 532382 - 0.970961	0.018263	OTH
1049975 1050119 - 1785051 1785192 + 1.13833e-07	0.000002	OTH
1049975 1050119 + 1785051 1785192 - 4.09666e-05	0.000000	OTH
1049934 1050076 - 1785096 1785236 + 1.25189e-06	0.000000	OTH
1049934 1050076 + 1785096 1785236 - 4.5776e-05	0.000000	OTH
1050065 1050169 - 17566 17673 + 0.00798409	0.000000	OTH
1050065 1050169 + 17566 17673 - 0.111858	0.000000	OTH
1050419 1050468 + 892532 892583 + 0.0557495	0.000000	OTH
1050419 1050468 - 892532 892583 - 0.00176373	0.001261	OTH
1050444 1050589 + 2046829 2046968 + 0.00397754	0.000000	OTH
1050444 1050589 - 2046829 2046968 - 0.000678644	0.002025	OTH
1050477 1050621 + 2046861 2047000 + 3.55296e-06	0.000000	OTH
1050477 1050621 - 2046861 2047000 - 9.61537e-05	0.000000	OTH
1050452 1050594 + 34307 34448 + 2.26789e-06	0.000000	OTH
1050452 1050594 - 34307 34448 - 7.02262e-05	0.000000	OTH
1050462 1050604 + 34316 34458 + 3.13786e-07	0.000000	OTH
1050462 1050604 - 34316 34458 - 1.41153e-05	0.000000	OTH
1050481 1050583 - 2043130 2043227 + 0.000108414	0.000000	OTH
1050481 1050583 + 2043130 2043227 - 0.00184399	0.000000	OTH
1050399 1050467 - 1782865 1782933 + 0.0220768	0.002687	OTH
1050399 1050467 + 1782865 1782933 - 0.0272297	0.000000	OTH
1050936 1051064 + 3436091 3436221 + 0.000214962	0.000000	OTH
1050936 1051064 - 3436091 3436221 - 0.000139546	0.000000	OTH
1051019 1051068 - 4101583 4101628 + 0.00458914	0.005322	OTH
1051019 1051068 + 4101583 4101628 - 0.0959526	0.000000	OTH
1050920 1050971 - 355017 355070 + 0.00115671	0.002659	OTH
1050920 1050971 + 355017 355070 - 0.0176573	0.000000	OTH
1051008 1051064 + 1641765 1641822 + 0.361925	0.000000	OTH
1051008 1051064 - 1641765 1641822 - 0.316683	0.000000	OTH
1050917 1051066 - 2042653 2042802 + 0.213163	0.909373	COD
1050917 1051066 + 2042653 2042802 - 0.729732	0.963944	COD
1050906 1051055 - 2042664 2042813 + 0.249305	0.970460	COD
1050906 1051055 + 2042664 2042813 - 0.0985374	0.751629	COD
1051328 1051405 + 1485554 1485630 + 0.0725445	0.000000	OTH
1051328 1051405 - 1485554 1485630 - 0.0135054	0.000000	OTH
1051327 1051448 - 2333086 2333202 + 0.00020769	0.000000	OTH
1051327 1051448 + 2333086 2333202 - 0.000262876	0.000000	OTH
1051318 1051372 - 515550 515607 + 0.0379138	0.000000	OTH
1051318 1051372 + 515550 515607 - 0.0189503	0.000000	OTH
1051401 1051494 - 2257112 2257210 + 0.168199	0.083885	OTH
1051401 1051494 + 2257112 2257210 - 0.000577482	0.001234	OTH
1051305 1051383 + 577220 577298 + 0.00329203	0.000000	OTH
1051305 1051383 - 577220 577298 - 0.000825621	0.000000	OTH
1051322 1051467 + 875545 875690 + 2.14595e-06	0.000000	OTH
1051322 1051467 - 875545 875690 - 2.51227e-05	0.000000	OTH
1051330 1051475 + 875553 875698 + 2.38053e-06	0.000000	OTH
1051330 1051475 - 875553 875698 - 1.03855e-05	0.000000	OTH
1051433 1051478 + 2728767 2728818 + 1	0.021402	OTH
1051433 1051478 - 2728767 2728818 - 1	0.009782	OTH
1051324 1051388 + 655471 655535 + 0.00178301	0.000000	OTH
1051324 1051388 - 655471 655535 - 0.0183068	0.000000	OTH
1051363 1051494 - 349230 349358 + 0.000212683	0.000000	OTH
1051363 1051494 + 349230 349358 - 0.0026275	0.000000	OTH
1051412 1051504 - 341560 341644 + 0.0209556	0.024464	OTH
1051412 1051504 + 341560 341644 - 0.527898	0.000001	OTH
105245 105304 + 157037 157096 + 0.89275	0.497915	OTH
105245 105304 - 157037 157096 - 0.568797	0.936533	OTH
105246 105293 + 1382328 1382378 + 0.443434	0.040960	OTH
105246 105293 - 1382328 1382378 - 0.734026	0.752371	OTH
105255 105304 - 3974880 3974933 + 0.00215471	0.000000	OTH
105255 105304 + 3974880 3974933 - 9.05076e-05	0.000000	OTH
1055393 1055471 + 1615473 1615551 + 0.00399099	0.000000	OTH
1055393 1055471 - 1615473 1615551 - 0.0526166	0.000000	OTH
1055410 1055463 - 2288642 2288692 + 0.0131394	0.000000	OTH
1055410 1055463 + 2288642 2288692 - 0.117733	0.000000	OTH
1055426 1055481 - 1429175 1429230 + 0.0111357	0.000000	OTH
1055426 1055481 + 1429175 1429230 - 0.0862413	0.000000	OTH
1057190 1057306 + 3824070 3824186 + 2.17264e-06	0.129067	OTH
1057190 1057306 - 3824070 3824186 - 0.000388473	0.140941	OTH
1057201 1057260 + 4801088 4801149 + 0.00533555	0.000000	OTH
1057201 1057260 - 4801088 4801149 - 0.0173131	0.002886	OTH
1057182 1057281 - 3955076 3955179 + 0.000208964	0.000000	OTH
1057182 1057281 + 3955076 3955179 - 8.83047e-06	0.000000	OTH
1057188 1057275 - 2024970 2025052 + 0.0010831	0.000000	OTH
1057188 1057275 + 2024970 2025052 - 1.81279e-06	0.000000	OTH
1061678 1061766 + 2979955 2980040 + 1	0.986199	RNA
1061678 1061766 - 2979955 2980040 - 1	0.928383	RNA
1061667 1061768 + 4366687 4366785 + 1	0.997186	RNA
1061667 1061768 - 4366687 4366785 - 1	0.973275	RNA
1061673 1061729 - 4305072 4305123 + 0.700291	0.970570	OTH
1061673 1061729 + 4305072 4305123 - 0.921718	0.997678	OTH
1061675 1061764 - 2406398 2406492 + 1	0.779067	RNA
1061675 1061764 + 2406398 2406492 - 1	0.884239	RNA
1061652 1061722 - 2856389 2856464 + 0.095821	0.130494	OTH
1061652 1061722 + 2856389 2856464 - 0.542038	0.976117	OTH
1061654 1061765 - 4664373 4664476 + 1	0.999975	RNA
1061654 1061765 + 4664373 4664476 - 1	0.998578	RNA
1061633 1061717 - 4680676 4680759 + 0.0476396	0.968897	OTH
1061633 1061717 + 4680676 4680759 - 0.616108	0.996939	OTH
1061664 1061755 - 4586758 4586854 + 1e-07	0.866276	OTH
1061664 1061755 + 4586758 4586854 - 0.538219	0.997065	OTH
1061655 1061763 - 2999719 2999826 + 0.999997	0.970051	OTH
1061655 1061763 + 2999719 2999826 - 0.989783	0.335171	OTH
1061680 1061750 - 3980168 3980236 + 0.212605	0.999673	OTH
1061680 1061750 + 3980168 3980236 - 0.993049	0.999791	OTH
1061624 1061767 + 3801990 3802126 + 1	0.999390	RNA
1061624 1061767 - 3801990 3802126 - 1	0.992072	RNA
1061628 1061771 + 3801994 3802129 + 1	0.999057	RNA
1061628 1061771 - 3801994 3802129 - 1	0.945252	RNA
1061679 1061744 - 3343344 3343406 + 0.978319	0.999893	OTH
1061679 1061744 + 3343344 3343406 - 0.506708	0.995837	OTH
1061657 1061735 - 2979026 2979102 + 0.0686489	0.174362	OTH
1061657 1061735 + 2979026 2979102 - 0.886664	0.894005	OTH
1061652 1061737 - 3743629 3743705 + 0.419607	0.052873	OTH
1061652 1061737 + 3743629 3743705 - 0.260219	0.974214	OTH
1061622 1061671 - 4370395 4370444 + 0.996607	0.999659	OTH
1061622 1061671 + 4370395 4370444 - 0.992502	0.999706	OTH
1061675 1061738 - 4119359 4119422 + 0.434173	0.999947	RNA
1061675 1061738 + 4119359 4119422 - 0.781653	0.999947	RNA
1061664 1061761 - 4745030 4745124 + 1	0.999609	OTH
1061664 1061761 + 4745030 4745124 - 0.99999	0.997317	OTH
1061679 1061725 - 225196 225243 + 0.40823	0.997253	OTH
1061679 1061725 + 225196 225243 - 0.966423	0.999100	OTH
1061657 1061762 - 5030 5128 + 0.999998	0.998341	RNA
1061657 1061762 + 5030 5128 - 0.962162	0.958092	RNA
1061681 1061764 - 232097 232174 + 1	0.998389	RNA
1061681 1061764 + 232097 232174 - 0.999998	0.999893	RNA
1061643 1061755 + 775977 776091 + 0.999983	0.972749	OTH
1061643 1061755 - 775977 776091 - 0.366846	0.999479	OTH
1061643 1061765 - 3461692 3461819 + 1	0.986069	OTH
1061643 1061765 + 3461692 3461819 - 1	0.994519	OTH
1061678 1061763 - 2615293 2615378 + 0.993284	0.974868	OTH
1061678 1061763 + 2615293 2615378 - 0.0124456	0.019562	OTH
1061652 1061767 - 3594592 3594704 + 0.99137	0.670173	OTH
1061652 1061767 + 3594592 3594704 - 0.0535444	0.625763	OTH
1061680 1061738 - 4267694 4267748 + 0.439764	0.998006	RNA
1061680 1061738 + 4267694 4267748 - 0.649434	0.996178	RNA
1061633 1061716 - 1165143 1165226 + 0.97965	0.765188	OTH
1061633 1061716 + 1165143 1165226 - 0.997279	0.911591	OTH
1061652 1061723 - 2711945 2712008 + 0.69811	0.211752	OTH
1061652 1061723 + 2711945 2712008 - 0.66736	0.982934	OTH
1061671 1061722 - 3129115 3129164 + 0.992632	0.999539	OTH
1061671 1061722 + 3129115 3129164 - 0.999998	0.995206	OTH
1061623 1061721 - 3634384 3634481 + 0.12726	0.002366	OTH
1061623 1061721 + 3634384 3634481 - 0.999997	0.589519	OTH
1061675 1061767 + 2795786 2795875 + 1	0.999454	OTH
1061675 1061767 - 2795786 2795875 - 1	0.973528	OTH
1061666 1061769 - 327825 327932 + 0.955677	0.000003	OTH
1061666 1061769 + 327825 327932 - 0.000122835	0.000000	OTH
1061645 1061763 - 475469 475581 + 0.999985	0.979446	OTH
1061645 1061763 + 475469 475581 - 0.992675	0.488825	OTH
1061667 1061717 - 3303316 3303369 + 0.0340569	0.000000	OTH
1061667 1061717 + 3303316 3303369 - 0.154074	0.000000	OTH
1061623 1061698 - 891129 891205 + 0.0376992	0.000002	OTH
1061623 1061698 + 891129 891205 - 0.0185446	0.000001	OTH
1061667 1061732 - 4752747 4752811 + 0.0107208	0.000000	OTH
1061667 1061732 + 4752747 4752811 - 0.314007	0.000000	OTH
1061683 1061742 - 3469537 3469594 + 0.0179941	0.000000	OTH
1061683 1061742 + 3469537 3469594 - 0.0126714	0.000000	OTH
1061679 1061772 + 81451 81541 + 1	0.988012	OTH
1061679 1061772 - 81451 81541 - 1	0.975904	OTH
1061670 1061765 + 4783113 4783202 + 1	0.952773	RNA
1061670 1061765 - 4783113 4783202 - 1	0.870035	RNA
1061680 1061770 + 237530 237613 + 1	0.993979	OTH
1061680 1061770 - 237530 237613 - 1	0.995723	OTH
1061680 1061768 + 4206259 4206346 + 1	0.738560	RNA
1061680 1061768 - 4206259 4206346 - 1	0.676905	RNA
1061639 1061765 + 3647860 3647988 + 0.994899	0.990050	OTH
1061639 1061765 - 3647860 3647988 - 0.971157	0.948373	OTH
1061680 1061771 + 538782 538880 + 1	0.999947	RNA
1061680 1061771 - 538782 538880 - 1	0.998292	RNA
1061680 1061764 + 2406398 2406486 + 1	0.867650	RNA
1061680 1061764 - 2406398 2406486 - 1	0.842982	RNA
1061640 1061731 + 2964779 2964872 + 0.995524	0.987531	OTH
1061640 1061731 - 2964779 2964872 - 0.323399	0.979460	OTH
1061677 1061768 + 4664371 4664457 + 1	0.993802	OTH
1061677 1061768 - 4664371 4664457 - 1	0.992001	OTH
1061658 1061726 + 3088995 3089067 + 0.4942	0.961380	OTH
1061658 1061726 - 3088995 3089067 - 0.00634578	0.020422	OTH
1061653 1061723 + 2535358 2535433 + 0.933385	0.965110	OTH
1061653 1061723 - 2535358 2535433 - 0.0110252	0.071669	OTH
1061668 1061723 + 3876332 3876389 + 0.92616	0.998440	OTH
1061668 1061723 - 3876332 3876389 - 0.210169	0.995947	OTH
1061664 1061771 + 2840524 2840632 + 1	0.999989	OTH
1061664 1061771 - 2840524 2840632 - 1	0.999875	OTH
1061658 1061727 + 844554 844622 + 0.666758	0.959097	OTH
1061658 1061727 - 844554 844622 - 0.0510032	0.252869	OTH
1061657 1061754 + 57233 57333 + 0.895065	0.832110	OTH
1061657 1061754 - 57233 57333 - 0.242334	0.249716	OTH
1061651 1061727 + 539771 539839 + 0.384768	0.042698	OTH
1061651 1061727 - 539771 539839 - 0.306682	0.014212	OTH
1061679 1061765 + 465710 465800 + 1	0.995690	OTH
1061679 1061765 - 465710 465800 - 1	0.960161	OTH
1061630 1061764 + 91870 92003 + 1	0.998109	RNA
1061630 1061764 - 91870 92003 - 0.999998	0.912577	RNA
1061660 1061751 + 3736075 3736172 + 0.187634	0.008188	OTH
1061660 1061751 - 3736075 3736172 - 0.425799	0.367407	OTH
1061671 1061754 + 593729 593812 + 0.993825	0.999978	RNA
1061671 1061754 - 593729 593812 - 0.0106821	0.998478	RNA
1061673 1061764 + 3857541 3857628 + 1	0.999813	RNA
1061673 1061764 - 3857541 3857628 - 1	0.996794	RNA
1061660 1061726 + 3324597 3324669 + 0.970892	0.983941	OTH
1061660 1061726 - 3324597 3324669 - 0.148101	0.542310	OTH
1061674 1061764 + 3129121 3129210 + 0.961106	0.998432	RNA
1061674 1061764 - 3129121 3129210 - 0.552362	0.684168	RNA
1061625 1061716 + 4672949 4673037 + 0.999998	0.996582	OTH
1061625 1061716 - 4672949 4673037 - 0.598374	0.046650	OTH
1061676 1061769 + 3732694 3732780 + 1	0.544530	OTH
1061676 1061769 - 3732694 3732780 - 1	0.744973	OTH
1061670 1061731 + 365267 365326 + 0.942596	0.996399	OTH
1061670 1061731 - 365267 365326 - 0.017358	0.899487	OTH
1061680 1061754 + 2647612 2647682 + 1	0.959282	OTH
1061680 1061754 - 2647612 2647682 - 1	0.856321	OTH
1061673 1061765 + 234124 234210 + 1	0.997987	RNA
1061673 1061765 - 234124 234210 - 1	0.998254	RNA
1061681 1061770 + 249844 249936 + 1	0.880150	OTH
1061681 1061770 - 249844 249936 - 1	0.991261	OTH
1061662 1061716 + 2398908 2398962 + 0.41425	0.945624	OTH
1061662 1061716 - 2398908 2398962 - 0.0955329	0.185852	OTH
1061655 1061754 + 557135 557225 + 0.952083	0.988654	OTH
1061655 1061754 - 557135 557225 - 0.989944	0.999695	OTH
1061664 1061769 + 101125 101224 + 1	0.999958	OTH
1061664 1061769 - 101125 101224 - 1	0.999941	OTH
1061654 1061722 + 3393366 3393434 + 0.258398	0.986696	OTH
1061654 1061722 - 3393366 3393434 - 0.0361497	0.989814	OTH
1061677 1061754 + 4787479 4787565 + 0.972595	0.998762	OTH
1061677 1061754 - 4787479 4787565 - 0.989766	0.999943	OTH
1061677 1061744 + 109038 109097 + 0.977862	0.998590	RNA
1061677 1061744 - 109038 109097 - 0.999983	0.998681	RNA
1061681 1061765 + 3690276 3690365 + 1	0.999147	OTH
1061681 1061765 - 3690276 3690365 - 1	0.997318	OTH
1061639 1061764 + 3362503 3362621 + 0.999998	0.998189	OTH
1061639 1061764 - 3362503 3362621 - 1	0.999738	OTH
1061673 1061734 + 203541 203607 + 0.967396	0.999740	OTH
1061673 1061734 - 203541 203607 - 0.124747	0.999344	OTH
1061630 1061722 + 3080895 3080988 + 1	0.788803	RNA
1061630 1061722 - 3080895 3080988 - 1	0.664577	RNA
1061670 1061767 + 4369457 4369548 + 1	0.986683	OTH
1061670 1061767 - 4369457 4369548 - 1	0.709585	OTH
1061681 1061732 + 4751848 4751898 + 0.599429	0.978985	OTH
1061681 1061732 - 4751848 4751898 - 0.0707417	0.741655	OTH
1061628 1061715 + 4750538 4750620 + 0.997011	0.964293	OTH
1061628 1061715 - 4750538 4750620 - 0.542034	0.837180	OTH
1061679 1061764 + 3299320 3299400 + 0.999995	0.999925	RNA
1061679 1061764 - 3299320 3299400 - 1	0.999718	RNA
1061661 1061713 + 2265178 2265229 + 0.715948	0.973901	OTH
1061661 1061713 - 2265178 2265229 - 0.0941583	0.614935	OTH
1061679 1061754 + 3461692 3461771 + 0.958127	0.999941	OTH
1061679 1061754 - 3461692 3461771 - 0.993967	0.999979	OTH
1061638 1061758 + 580826 580952 + 0.955161	0.057215	OTH
1061638 1061758 - 580826 580952 - 0.028671	0.000001	OTH
1061678 1061742 + 3682059 3682120 + 0.960365	0.999414	OTH
1061678 1061742 - 3682059 3682120 - 0.127309	0.786066	OTH
1061676 1061770 + 3103371 3103460 + 1	0.942777	OTH
1061676 1061770 - 3103371 3103460 - 1	0.821672	OTH
1061652 1061721 + 4262864 4262925 + 0.399566	0.982709	OTH
1061652 1061721 - 4262864 4262925 - 0.186508	0.067836	OTH
1061679 1061728 + 124795 124842 + 0.975919	0.999743	OTH
1061679 1061728 - 124795 124842 - 0.734678	0.999621	OTH
1061626 1061699 + 4002946 4003024 + 0.578288	0.496037	OTH
1061626 1061699 - 4002946 4003024 - 0.00344206	0.000000	OTH
1061684 1061764 + 80743 80829 + 0.0016368	0.284467	OTH
1061684 1061764 - 80743 80829 - 0.0189968	0.252819	OTH
1061631 1061708 + 2481158 2481228 + 0.113168	0.006814	OTH
1061631 1061708 - 2481158 2481228 - 0.0420597	0.001413	OTH
1061623 1061761 - 4369461 4369595 + 1	0.989944	RNA
1061623 1061761 + 4369461 4369595 - 1	0.998870	RNA
1061679 1061764 - 478346 478429 + 1	0.812369	RNA
1061679 1061764 + 478346 478429 - 1	0.903981	RNA
1061626 1061763 + 706814 706954 + 1	0.998555	RNA
1061626 1061763 - 706814 706954 - 1	0.966101	RNA
1061629 1061766 + 706817 706957 + 1	0.992141	RNA
1061629 1061766 - 706817 706957 - 1	0.962913	RNA
1061623 1061764 - 4206259 4206397 + 1	0.951039	RNA
1061623 1061764 + 4206259 4206397 - 1	0.989886	RNA
1061622 1061763 - 4206260 4206398 + 1	0.987576	RNA
1061622 1061763 + 4206260 4206398 - 1	0.998266	RNA
1061653 1061736 - 780551 780636 + 0.104399	0.461033	OTH
1061653 1061736 + 780551 780636 - 0.798385	0.764703	OTH
1061630 1061717 - 4648527 4648611 + 1	0.998823	RNA
1061630 1061717 + 4648527 4648611 - 1	0.989260	RNA
1061627 1061716 - 3080893 3080984 + 1	0.638360	RNA
1061627 1061716 + 3080893 3080984 - 1	0.751994	RNA
1061680 1061762 - 4637158 4637236 + 1	0.997129	OTH
1061680 1061762 + 4637158 4637236 - 1	0.998977	OTH
1061679 1061763 - 4286930 4287011 + 1	0.873145	RNA
1061679 1061763 + 4286930 4287011 - 1	0.999373	RNA
1061675 1061755 - 3691856 3691935 + 0.529982	0.998971	OTH
1061675 1061755 + 3691856 3691935 - 0.78529	0.977853	OTH
1061645 1061772 - 2478485 2478608 + 0.99596	0.997115	OTH
1061645 1061772 + 2478485 2478608 - 0.945893	0.990768	OTH
1061624 1061749 - 2341363 2341492 + 0.961446	0.996183	OTH
1061624 1061749 + 2341363 2341492 - 0.999999	0.997591	OTH
1061627 1061732 - 4203010 4203111 + 1	0.998761	OTH
1061627 1061732 + 4203010 4203111 - 1	0.998340	OTH
1061680 1061768 + 478346 478432 + 1	0.819213	RNA
1061680 1061768 - 478346 478432 - 1	0.806220	RNA
1061679 1061770 - 4778778 4778861 + 1	0.740405	RNA
1061679 1061770 + 4778778 4778861 - 1	0.886668	RNA
1061667 1061769 - 794047 794146 + 1	0.999861	RNA
1061667 1061769 + 794047 794146 - 0.999992	0.999793	RNA
1061627 1061770 - 4269451 4269583 + 1	0.997032	RNA
1061627 1061770 + 4269451 4269583 - 1	0.999613	RNA
1061675 1061770 - 709420 709510 + 1	0.998891	OTH
1061675 1061770 + 709420 709510 - 1	0.999223	OTH
1061669 1061769 - 2492911 2493006 + 1	0.994353	OTH
1061669 1061769 + 2492911 2493006 - 1	0.999461	OTH
1061646 1061764 - 4783123 4783236 + 1	0.995398	RNA
1061646 1061764 + 4783123 4783236 - 1	0.999970	RNA
1061679 1061768 - 548327 548411 + 1	0.878983	RNA
1061679 1061768 + 548327 548411 - 1	0.978096	RNA
1061666 1061767 - 4076994 4077088 + 1	0.999554	RNA
1061666 1061767 + 4076994 4077088 - 1	0.999897	RNA
1061628 1061721 - 4793150 4793237 + 1	0.999537	RNA
1061628 1061721 + 4793150 4793237 - 1	0.998465	RNA
1061629 1061715 - 2531493 2531580 + 1	0.947417	RNA
1061629 1061715 + 2531493 2531580 - 1	0.885173	RNA
1061627 1061718 + 2531491 2531583 + 1	0.853159	RNA
1061627 1061718 - 2531491 2531583 - 1	0.954705	RNA
1061622 1061738 - 4294377 4294495 + 0.767982	0.983373	OTH
1061622 1061738 + 4294377 4294495 - 0.976747	0.949214	OTH
1061680 1061755 - 209269 209347 + 0.999999	0.999871	RNA
1061680 1061755 + 209269 209347 - 0.963923	0.999202	RNA
1061647 1061720 - 4137316 4137394 + 0.0339547	0.717398	OTH
1061647 1061720 + 4137316 4137394 - 0.645399	0.964704	OTH
1061678 1061744 - 244254 244318 + 0.999988	0.998764	RNA
1061678 1061744 + 244254 244318 - 0.847367	0.998892	RNA
1061666 1061771 - 4291098 4291202 + 0.5	0.988380	OTH
1061666 1061771 + 4291098 4291202 - 0.134106	0.931750	OTH
1061680 1061755 - 4565716 4565794 + 0.895464	0.999860	RNA
1061680 1061755 + 4565716 4565794 - 0.935278	0.992119	RNA
1061630 1061716 - 3194352 3194436 + 1	0.999452	RNA
1061630 1061716 + 3194352 3194436 - 1	0.999545	RNA
1061664 1061765 - 2804489 2804588 + 0.999983	0.999916	OTH
1061664 1061765 + 2804489 2804588 - 0.992168	0.999911	OTH
1062999 1063145 + 1110009 1110153 + 5.11517e-06	0.000000	OTH
1062999 1063145 - 1110009 1110153 - 0.0001164	0.000000	OTH
1063002 1063148 + 1110012 1110156 + 3.89503e-06	0.000000	OTH
1063002 1063148 - 1110012 1110156 - 0.000124297	0.000000	OTH
1063057 1063175 + 1489389 1489507 + 0.000120343	0.000000	OTH
1063057 1063175 - 1489389 1489507 - 1.98762e-06	0.000000	OTH
1063046 1063095 - 386354 386401 + 0.0684636	0.008686	OTH
1063046 1063095 + 386354 386401 - 0.57553	0.025138	OTH
1063079 1063161 - 1157794 1157873 + 0.002953	0.000000	OTH
1063079 1063161 + 1157794 1157873 - 0.000743451	0.000000	OTH
1064727 1064806 + 1113708 1113788 + 0.00323158	0.037411	OTH
1064727 1064806 - 1113708 1113788 - 0.010129	0.004344	OTH
1064583 1064680 + 3498603 3498698 + 0.00859677	0.000000	OTH
1064583 1064680 - 3498603 3498698 - 0.000120472	0.000000	OTH
1064693 1064793 + 1028271 1028367 + 0.00109504	0.000000	OTH
1064693 1064793 - 1028271 1028367 - 0.00230664	0.000000	OTH
1064617 1064762 - 4415105 4415243 + 1.32105e-05	0.000000	OTH
1064617 1064762 + 4415105 4415243 - 1.24329e-06	0.000000	OTH
1064545 1064689 - 4415178 4415315 + 0.00017997	0.000000	OTH
1064545 1064689 + 4415178 4415315 - 2.59952e-06	0.000001	OTH
1064537 1064681 - 4415187 4415324 + 0.000806383	0.000000	OTH
1064537 1064681 + 4415187 4415324 - 0.00684843	0.000000	OTH
1064748 1064802 - 3255367 3255422 + 0.0620238	0.000001	OTH
1064748 1064802 + 3255367 3255422 - 0.318831	0.000002	OTH
1064561 1064646 - 848865 848952 + 0.140489	0.000000	OTH
1064561 1064646 + 848865 848952 - 0.00392324	0.000000	OTH
106457 106556 + 158249 158348 + 0.661095	0.013003	OTH
106457 106556 - 158249 158348 - 0.00118908	0.013956	OTH
106486 106548 - 1767037 1767096 + 0.099033	0.000000	OTH
106486 106548 + 1767037 1767096 - 0.0790828	0.000001	OTH
1066932 1067080 + 1115910 1116054 + 9.36423e-06	0.001274	OTH
1066932 1067080 - 1115910 1116054 - 0.00136691	0.008339	OTH
1066982 1067129 + 1115958 1116103 + 1.87537e-06	0.000001	OTH
1066982 1067129 - 1115958 1116103 - 8.24959e-05	0.000000	OTH
1066977 1067051 + 1242172 1242244 + 0.0338281	0.000001	OTH
1066977 1067051 - 1242172 1242244 - 0.0257969	0.000001	OTH
1067036 1067103 + 207411 207475 + 0.0236628	0.001878	OTH
1067036 1067103 - 207411 207475 - 0.4593	0.000000	OTH
1066938 1067014 + 2872187 2872260 + 5.0305e-07	0.003478	OTH
1066938 1067014 - 2872187 2872260 - 0.121332	0.000000	OTH
1067060 1067117 - 1874826 1874886 + 0.0945719	0.000000	OTH
1067060 1067117 + 1874826 1874886 - 0.110828	0.000000	OTH
1067373 1067520 + 1116363 1116509 + 0.00352711	0.060040	COD
1067373 1067520 - 1116363 1116509 - 7.30535e-05	0.004258	COD
1067419 1067566 + 1116409 1116553 + 0.437327	0.999947	OTH
1067419 1067566 - 1116409 1116553 - 0.015535	0.384546	OTH
1067620 1067725 + 3129100 3129208 + 0.999996	0.997017	OTH
1067620 1067725 - 3129100 3129208 - 1	0.998817	OTH
1067600 1067706 - 3277445 3277549 + 0.0408357	0.958028	OTH
1067600 1067706 + 3277445 3277549 - 0.869816	0.998759	OTH
1067575 1067683 - 2431600 2431701 + 0.967273	0.999503	OTH
1067575 1067683 + 2431600 2431701 - 1	0.999727	OTH
1067577 1067705 - 4672969 4673093 + 1	0.937810	OTH
1067577 1067705 + 4672969 4673093 - 0.999992	0.794231	OTH
1067548 1067675 - 706863 706990 + 0.404804	0.999095	RNA
1067548 1067675 + 706863 706990 - 0.972861	0.999763	RNA
1067627 1067689 - 2979942 2980007 + 1	0.823100	OTH
1067627 1067689 + 2979942 2980007 - 0.999999	0.998619	OTH
1067583 1067723 - 2672149 2672295 + 0.890935	0.988885	OTH
1067583 1067723 + 2672149 2672295 - 0.972017	0.995723	OTH
1067573 1067713 - 2672159 2672304 + 0.103585	0.849211	OTH
1067573 1067713 + 2672159 2672304 - 0.66986	0.776947	OTH
1067558 1067676 - 3080945 3081063 + 0.90307	0.999565	RNA
1067558 1067676 + 3080945 3081063 - 0.893467	0.999423	RNA
1067627 1067687 - 3316164 3316227 + 1	0.995445	OTH
1067627 1067687 + 3316164 3316227 - 0.999999	0.998598	OTH
1067626 1067705 - 249812 249893 + 0.988702	0.999819	OTH
1067626 1067705 + 249812 249893 - 0.997076	0.999389	OTH
1067628 1067720 - 4366655 4366748 + 0.972003	0.992206	OTH
1067628 1067720 + 4366655 4366748 - 0.136582	0.985986	OTH
1067643 1067733 + 995235 995322 + 1	0.977540	OTH
1067643 1067733 - 995235 995322 - 1	0.992833	OTH
1067539 1067680 - 2265191 2265332 + 0.188333	0.209563	RNA
1067539 1067680 + 2265191 2265332 - 0.952511	0.971393	RNA
1067536 1067677 - 2265194 2265335 + 0.115216	0.481910	RNA
1067536 1067677 + 2265194 2265335 - 0.944043	0.916559	RNA
1067567 1067678 - 844571 844681 + 0.955607	0.999625	RNA
1067567 1067678 + 844571 844681 - 1	0.999938	RNA
1067624 1067716 - 1676110 1676201 + 0.995739	0.995323	OTH
1067624 1067716 + 1676110 1676201 - 0.880267	0.990285	OTH
1067542 1067683 - 3857540 3857683 + 0.458388	0.975142	RNA
1067542 1067683 + 3857540 3857683 - 0.893988	0.997712	RNA
1067509 1067651 - 3857573 3857714 + 2.30389e-05	0.004501	OTH
1067509 1067651 + 3857573 3857714 - 0.577842	0.089124	OTH
1067576 1067717 - 101076 101220 + 0.993559	0.979157	RNA
1067576 1067717 + 101076 101220 - 0.420217	0.925680	RNA
1067504 1067644 - 101148 101289 + 0.0953887	0.963007	RNA
1067504 1067644 + 101148 101289 - 0.0217351	0.419127	RNA
1067492 1067631 - 101161 101302 + 0.00669659	0.965006	OTH
1067492 1067631 + 101161 101302 - 0.41797	0.026423	OTH
1067531 1067677 - 3129123 3129264 + 0.345964	0.999893	RNA
1067531 1067677 + 3129123 3129264 - 0.983677	0.999944	RNA
1067492 1067638 - 3129162 3129300 + 9.55994e-07	0.000000	OTH
1067492 1067638 + 3129162 3129300 - 0.00134163	0.001065	OTH
1067624 1067709 - 124763 124844 + 0.979394	0.998996	OTH
1067624 1067709 + 124763 124844 - 0.939713	0.999553	OTH
1067641 1067705 - 81425 81487 + 0.282985	0.815341	OTH
1067641 1067705 + 81425 81487 - 0.436195	0.982691	OTH
1067611 1067679 - 2379258 2379326 + 0.999999	0.999158	OTH
1067611 1067679 + 2379258 2379326 - 0.991351	0.999916	OTH
1067617 1067675 - 4610108 4610169 + 0.999999	0.998225	RNA
1067617 1067675 + 4610108 4610169 - 0.999999	0.999645	RNA
1067635 1067685 + 3691889 3691940 + 0.999992	0.999036	RNA
1067635 1067685 - 3691889 3691940 - 0.999998	0.998899	RNA
1067475 1067617 - 539743 539887 + 0.747612	0.970011	OTH
1067475 1067617 + 539743 539887 - 0.920244	0.929462	OTH
1067408 1067553 - 539810 539947 + 1.45723e-05	0.000000	OTH
1067408 1067553 + 539810 539947 - 0.0020758	0.000000	OTH
1067588 1067726 - 1217023 1217170 + 0.917193	0.986103	RNA
1067588 1067726 + 1217023 1217170 - 0.250113	0.721250	RNA
1067558 1067699 - 1217053 1217199 + 0.0865737	0.075057	OTH
1067558 1067699 + 1217053 1217199 - 0.611675	0.989217	OTH
1067585 1067726 - 2754175 2754318 + 0.560745	0.111526	OTH
1067585 1067726 + 2754175 2754318 - 0.474738	0.990718	OTH
1067529 1067671 - 2754229 2754370 + 0.586446	0.216801	RNA
1067529 1067671 + 2754229 2754370 - 0.85143	0.974213	RNA
1067634 1067724 - 3904499 3904597 + 0.991377	0.662840	OTH
1067634 1067724 + 3904499 3904597 - 0.909998	0.004721	OTH
1067571 1067713 - 3690237 3690369 + 0.967952	0.993892	RNA
1067571 1067713 + 3690237 3690369 - 0.999991	0.890577	RNA
1067627 1067692 + 4077029 4077094 + 0.999996	0.998921	OTH
1067627 1067692 - 4077029 4077094 - 1	0.993786	OTH
1067640 1067707 - 203520 203588 + 0.999988	0.999837	OTH
1067640 1067707 + 203520 203588 - 0.960155	0.999878	OTH
1067641 1067689 - 538767 538818 + 0.98109	0.999078	RNA
1067641 1067689 + 538767 538818 - 0.991518	0.999421	RNA
1067580 1067694 + 4642439 4642548 + 0.959792	0.891550	OTH
1067580 1067694 - 4642439 4642548 - 0.00899715	0.743868	OTH
1067643 1067693 - 557141 557191 + 0.999983	0.999497	RNA
1067643 1067693 + 557141 557191 - 0.991167	0.999624	RNA
1067634 1067682 - 237524 237572 + 0.989709	0.999477	RNA
1067634 1067682 + 237524 237572 - 0.976109	0.999463	RNA
1067631 1067689 - 538825 538886 + 0.964052	0.999915	RNA
1067631 1067689 + 538825 538886 - 0.982618	0.999921	RNA
1067575 1067629 - 4781619 4781677 + 0.958933	0.986406	OTH
1067575 1067629 + 4781619 4781677 - 0.988971	0.935347	OTH
1067641 1067708 - 775983 776050 + 0.906732	0.999352	RNA
1067641 1067708 + 775983 776050 - 0.52424	0.999986	RNA
1067639 1067698 - 2840518 2840577 + 0.828559	0.998224	RNA
1067639 1067698 + 2840518 2840577 - 0.925232	0.999594	RNA
1067628 1067702 - 4094137 4094212 + 0.939365	0.998979	OTH
1067628 1067702 + 4094137 4094212 - 0.928695	0.998592	OTH
1067577 1067709 - 3801897 3802026 + 0.872278	0.994856	RNA
1067577 1067709 + 3801897 3802026 - 0.914069	0.995415	RNA
1067585 1067707 + 4788862 4788974 + 0.986588	0.999145	OTH
1067585 1067707 - 4788862 4788974 - 0.91727	0.998970	OTH
1067552 1067606 - 903920 903973 + 0.759773	0.971550	OTH
1067552 1067606 + 903920 903973 - 0.219547	0.271109	OTH
1067626 1067711 - 4783086 4783167 + 0.887138	0.999898	OTH
1067626 1067711 + 4783086 4783167 - 0.223739	0.999953	OTH
1067641 1067706 - 4214651 4214709 + 0.951787	0.968163	OTH
1067641 1067706 + 4214651 4214709 - 0.737533	0.999733	OTH
1067595 1067690 - 191632 191724 + 0.974892	0.999211	RNA
1067595 1067690 + 191632 191724 - 0.986918	0.999975	RNA
1067555 1067609 - 4787536 4787595 + 0.578819	0.416858	OTH
1067555 1067609 + 4787536 4787595 - 0.252148	0.910103	OTH
1067394 1067480 - 1280040 1280126 + 8.10627e-06	0.000001	COD
1067394 1067480 + 1280040 1280126 - 0.0001163	0.000000	COD
1067555 1067609 - 3800531 3800586 + 0.906301	0.999743	RNA
1067555 1067609 + 3800531 3800586 - 0.824156	0.998570	RNA
1067556 1067649 - 2083067 2083154 + 0.295046	0.000001	OTH
1067556 1067649 + 2083067 2083154 - 0.514631	0.004780	OTH
1067637 1067693 - 709406 709459 + 0.81969	0.999618	RNA
1067637 1067693 + 709406 709459 - 0.945081	0.983429	RNA
1067536 1067677 + 3980099 3980237 + 1	0.988541	OTH
1067536 1067677 - 3980099 3980237 - 1	0.972299	OTH
1067565 1067706 + 3980128 3980267 + 1	0.916758	OTH
1067565 1067706 - 3980128 3980267 - 1	0.762458	OTH
1067576 1067720 + 3655175 3655315 + 0.988623	0.989000	RNA
1067576 1067720 - 3655175 3655315 - 0.0305293	0.752658	RNA
1067586 1067731 + 3655186 3655325 + 0.227229	0.982837	OTH
1067586 1067731 - 3655186 3655325 - 0.151998	0.688194	OTH
1067547 1067693 + 4187530 4187677 + 0.996573	0.922161	OTH
1067547 1067693 - 4187530 4187677 - 0.00017797	0.152432	OTH
1067558 1067704 + 4187541 4187687 + 0.992736	0.998666	OTH
1067558 1067704 - 4187541 4187687 - 0.00208997	0.101542	OTH
1067632 1067731 + 2478530 2478635 + 0.878288	0.999926	OTH
1067632 1067731 - 2478530 2478635 - 0.646106	0.990846	OTH
1067530 1067669 + 548258 548404 + 0.97975	0.457956	OTH
1067530 1067669 - 548258 548404 - 0.0713482	0.628371	OTH
1067553 1067692 + 548282 548428 + 0.99293	0.990276	RNA
1067553 1067692 - 548282 548428 - 0.730213	0.999856	RNA
1067640 1067687 + 780576 780626 + 0.987914	0.999186	OTH
1067640 1067687 - 780576 780626 - 0.987236	0.999512	OTH
1067630 1067681 + 4286964 4287016 + 0.994107	0.999388	OTH
1067630 1067681 - 4286964 4287016 - 0.987985	0.999318	OTH
1067532 1067620 + 912201 912290 + 0.116611	0.126491	OTH
1067532 1067620 - 912201 912290 - 0.0186629	0.005212	OTH
1067618 1067682 + 4781619 4781683 + 0.99999	0.999470	RNA
1067618 1067682 - 4781619 4781683 - 0.999999	0.999401	RNA
1067576 1067718 + 2517762 2517897 + 0.969905	0.024517	RNA
1067576 1067718 - 2517762 2517897 - 0.105194	0.693243	RNA
1067588 1067712 + 3074498 3074623 + 0.001525	0.001313	OTH
1067588 1067712 - 3074498 3074623 - 0.018539	0.007336	OTH
1067641 1067718 + 4680679 4680752 + 0.853849	0.994659	OTH
1067641 1067718 - 4680679 4680752 - 0.886468	0.676885	OTH
1067576 1067720 + 2842897 2843040 + 0.733355	0.015102	RNA
1067576 1067720 - 2842897 2843040 - 0.784414	0.052210	RNA
1067580 1067724 + 2842901 2843044 + 0.347985	0.003582	OTH
1067580 1067724 - 2842901 2843044 - 0.292427	0.243969	OTH
1067567 1067624 + 2327604 2327660 + 0.545416	0.952346	OTH
1067567 1067624 - 2327604 2327660 - 0.849724	0.719809	OTH
1067626 1067723 + 4637186 4637278 + 0.28776	0.998954	OTH
1067626 1067723 - 4637186 4637278 - 0.992864	0.998923	OTH
1067443 1067584 + 709269 709414 + 0.0117529	0.000000	OTH
1067443 1067584 - 709269 709414 - 0.000198899	0.000000	OTH
1067516 1067659 + 709342 709487 + 0.174466	0.028953	OTH
1067516 1067659 - 709342 709487 - 0.000261737	0.004919	OTH
1067562 1067705 + 709391 709537 + 0.824459	0.997177	OTH
1067562 1067705 - 709391 709537 - 0.993557	0.987933	OTH
1067575 1067675 + 4305022 4305117 + 1	0.982842	RNA
1067575 1067675 - 4305022 4305117 - 1	0.993897	RNA
1067616 1067714 + 3871400 3871496 + 0.964871	0.998076	RNA
1067616 1067714 - 3871400 3871496 - 0.99999	0.999752	RNA
1067628 1067687 + 2856385 2856447 + 0.999993	0.999302	OTH
1067628 1067687 - 2856385 2856447 - 1	0.991359	OTH
1067577 1067663 + 2615659 2615745 + 0.831057	0.924131	RNA
1067577 1067663 - 2615659 2615745 - 0.555884	0.616537	RNA
1067640 1067691 + 244279 244331 + 0.986074	0.999504	OTH
1067640 1067691 - 244279 244331 - 0.943206	0.997635	OTH
1067624 1067675 + 4291137 4291189 + 0.99633	0.999555	RNA
1067624 1067675 - 4291137 4291189 - 0.988566	0.999528	RNA
1067630 1067718 + 478382 478472 + 0.0879472	0.775965	OTH
1067630 1067718 - 478382 478472 - 0.0611627	0.404946	OTH
1067623 1067675 + 4314280 4314333 + 0.938256	0.994760	RNA
1067623 1067675 - 4314280 4314333 - 0.962575	0.999389	RNA
1067576 1067692 + 4793205 4793324 + 0.947937	0.513524	RNA
1067576 1067692 - 4793205 4793324 - 0.852085	0.975799	RNA
1067566 1067618 + 4269539 4269593 + 0.605612	0.726976	OTH
1067566 1067618 - 4269539 4269593 - 0.714417	0.909835	OTH
1067628 1067699 + 81491 81558 + 0.996617	0.998822	OTH
1067628 1067699 - 81491 81558 - 0.999991	0.999674	OTH
1067576 1067675 + 3983315 3983414 + 1	0.995165	RNA
1067576 1067675 - 3983315 3983414 - 1	0.994030	RNA
1067628 1067705 + 4664408 4664478 + 0.972422	0.997767	OTH
1067628 1067705 - 4664408 4664478 - 0.971192	0.990480	OTH
1067527 1067667 + 3778055 3778195 + 0.0040573	0.000000	OTH
1067527 1067667 - 3778055 3778195 - 4.88419e-05	0.000000	OTH
1067540 1067680 + 3778068 3778207 + 0.100254	0.057968	RNA
1067540 1067680 - 3778068 3778207 - 0.0142439	0.027421	RNA
1067632 1067728 + 800908 801008 + 0.994369	0.999446	RNA
1067632 1067728 - 800908 801008 - 0.999992	0.999694	RNA
1067641 1067717 + 277593 277664 + 0.614489	0.999872	RNA
1067641 1067717 - 277593 277664 - 0.962371	0.998209	RNA
1067640 1067704 + 4206305 4206376 + 0.985036	0.999697	RNA
1067640 1067704 - 4206305 4206376 - 0.979448	0.999282	RNA
1067640 1067717 + 1583236 1583310 + 0.449203	0.995338	OTH
1067640 1067717 - 1583236 1583310 - 0.997107	0.999639	OTH
1067576 1067624 + 2508073 2508118 + 0.919625	0.656750	RNA
1067576 1067624 - 2508073 2508118 - 0.923434	0.859646	RNA
1067631 1067680 + 2999757 2999807 + 0.984366	0.995557	OTH
1067631 1067680 - 2999757 2999807 - 0.96242	0.997014	OTH
1067535 1067658 + 130339 130464 + 0.997272	0.636530	OTH
1067535 1067658 - 130339 130464 - 0.993776	0.998006	OTH
1067632 1067683 + 3343362 3343413 + 0.929874	0.999737	OTH
1067632 1067683 - 3343362 3343413 - 0.796332	0.997942	OTH
1067641 1067698 + 2492962 2493014 + 0.98194	0.999448	RNA
1067641 1067698 - 2492962 2493014 - 0.976269	0.998967	RNA
1067565 1067617 + 4119333 4119384 + 0.791315	0.791781	OTH
1067565 1067617 - 4119333 4119384 - 0.756844	0.990864	OTH
1067636 1067722 + 209306 209397 + 0.983947	0.999911	RNA
1067636 1067722 - 209306 209397 - 0.944421	0.995100	RNA
1067523 1067657 + 2107239 2107373 + 0.990985	0.007873	OTH
1067523 1067657 - 2107239 2107373 - 0.0500692	0.009939	OTH
1067544 1067675 + 4782404 4782528 + 1	0.999723	RNA
1067544 1067675 - 4782404 4782528 - 0.999998	0.999834	RNA
1067602 1067687 + 3743611 3743696 + 0.948945	0.999144	OTH
1067602 1067687 - 3743611 3743696 - 0.949612	0.999944	OTH
1067637 1067698 + 3324699 3324759 + 0.992661	0.999723	RNA
1067637 1067698 - 3324699 3324759 - 0.99613	0.999835	RNA
1067554 1067605 + 4745013 4745064 + 0.866335	0.736206	OTH
1067554 1067605 - 4745013 4745064 - 0.874366	0.851566	OTH
1067634 1067686 + 3070476 3070531 + 0.848943	0.998054	OTH
1067634 1067686 - 3070476 3070531 - 0.573142	0.969417	OTH
1067577 1067680 + 4390333 4390444 + 1	0.851506	OTH
1067577 1067680 - 4390333 4390444 - 0.745226	0.275109	OTH
1067523 1067605 + 2999664 2999748 + 0.996776	0.999871	RNA
1067523 1067605 - 2999664 2999748 - 0.762215	0.999541	RNA
1067431 1067573 + 3194141 3194286 + 0.000111878	0.000000	OTH
1067431 1067573 - 3194141 3194286 - 1.46672e-06	0.000000	OTH
1067505 1067644 + 3194214 3194357 + 0.0996982	0.001696	OTH
1067505 1067644 - 3194214 3194357 - 0.000327539	0.000001	OTH
1067546 1067686 + 3194257 3194402 + 0.980439	0.999989	RNA
1067546 1067686 - 3194257 3194402 - 0.99273	0.999960	RNA
1067517 1067612 + 2478433 2478529 + 0.907811	0.476621	OTH
1067517 1067612 - 2478433 2478529 - 0.855328	0.441923	OTH
1067552 1067605 + 4270497 4270552 + 0.098139	0.003567	OTH
1067552 1067605 - 4270497 4270552 - 0.219272	0.528222	OTH
1067619 1067694 + 4586780 4586851 + 1	0.840810	OTH
1067619 1067694 - 4586780 4586851 - 1	0.998630	OTH
1067641 1067706 + 3300557 3300617 + 0.996329	0.999971	RNA
1067641 1067706 - 3300557 3300617 - 0.618121	0.995883	RNA
1067373 1067462 - 1279992 1280081 + 3.99986e-05	0.065859	COD
1067373 1067462 + 1279992 1280081 - 0.00218572	0.060996	COD
1067373 1067461 - 1500157 1500245 + 0.000224919	0.230435	COD
1067373 1067461 + 1500157 1500245 - 0.0131532	0.141178	COD
1073283 1073333 - 1788209 1788256 + 1	0.001817	OTH
1073283 1073333 + 1788209 1788256 - 0.999986	0.001020	OTH
1073277 1073338 - 783908 783969 + 0.914677	0.003539	OTH
1073277 1073338 + 783908 783969 - 0.979722	0.000000	OTH
1073385 1073434 - 408329 408380 + 1.4965e-07	0.000003	OTH
1073385 1073434 + 408329 408380 - 0.00299664	0.000000	OTH
107475 107553 + 159267 159343 + 1	0.998011	OTH
107475 107553 - 159267 159343 - 0.996262	0.999807	OTH
107556 107628 + 159380 159455 + 0.448403	0.000001	OTH
107556 107628 - 159380 159455 - 0.309325	0.000000	OTH
107475 107554 - 1913500 1913582 + 1.37081e-05	0.007435	OTH
107475 107554 + 1913500 1913582 - 5.83552e-07	0.002840	OTH
1078107 1078251 + 1121652 1121801 + 0.000456085	0.192236	OTH
1078107 1078251 - 1121652 1121801 - 5.85677e-05	0.025267	OTH
1078180 1078324 + 1121727 1121870 + 0.00178812	0.112527	OTH
1078180 1078324 - 1121727 1121870 - 7.42892e-05	0.059927	OTH
1078252 1078399 + 1121802 1121945 + 0.00122549	0.078688	OTH
1078252 1078399 - 1121802 1121945 - 0.000207285	0.355223	OTH
1078325 1078474 + 1121871 1122018 + 0.00109114	0.098405	OTH
1078325 1078474 - 1121871 1122018 - 0.000192736	0.089622	OTH
1078378 1078525 + 1121924 1122069 + 0.755102	0.131626	OTH
1078378 1078525 - 1121924 1122069 - 0.032338	0.089184	OTH
1078271 1078366 + 330960 331055 + 8.90673e-06	0.000000	OTH
1078271 1078366 - 330960 331055 - 0.00818366	0.000000	OTH
1078183 1078266 - 2194102 2194184 + 0.0005814	0.003274	OTH
1078183 1078266 + 2194102 2194184 - 0.0156242	0.000000	OTH
1080251 1080369 - 3080946 3081063 + 0.0377071	0.902656	RNA
1080251 1080369 + 3080946 3081063 - 0.656303	0.047629	RNA
1081153 1081240 - 4316826 4316915 + 0.000659314	0.000000	OTH
1081153 1081240 + 4316826 4316915 - 0.000846908	0.000000	OTH
1080833 1080941 - 1211439 1211550 + 0.00076784	0.000000	OTH
1080833 1080941 + 1211439 1211550 - 0.0598042	0.000000	OTH
1080406 1080548 - 2798515 2798660 + 2.0742e-05	0.000000	OTH
1080406 1080548 + 2798515 2798660 - 6.94861e-07	0.000000	OTH
1080334 1080475 - 2798589 2798733 + 1.56117e-05	0.000000	OTH
1080334 1080475 + 2798589 2798733 - 4.61426e-06	0.000000	OTH
1080261 1080405 - 2798661 2798805 + 1e-07	0.000000	OTH
1080261 1080405 + 2798661 2798805 - 2.82716e-05	0.000000	OTH
1080239 1080383 - 2798683 2798825 + 7.6825e-07	0.000000	OTH
1080239 1080383 + 2798683 2798825 - 8.32277e-06	0.000000	OTH
1080309 1080376 - 2578485 2578552 + 0.0437279	0.980715	RNA
1080309 1080376 + 2578485 2578552 - 0.730889	0.921947	RNA
1080361 1080497 - 545099 545229 + 0.000991023	0.000000	OTH
1080361 1080497 + 545099 545229 - 1e-07	0.000001	OTH
1080292 1080372 + 4648491 4648567 + 0.788997	0.984448	RNA
1080292 1080372 - 4648491 4648567 - 0.0603785	0.999723	RNA
1080039 1080164 + 4218704 4218826 + 0.975962	0.716894	OTH
1080039 1080164 - 4218704 4218826 - 0.0252379	0.001191	OTH
1080984 1081102 + 4364686 4364801 + 0.349197	0.000000	OTH
1080984 1081102 - 4364686 4364801 - 1e-07	0.000000	OTH
1080864 1081006 + 975508 975651 + 0.82885	0.006413	OTH
1080864 1081006 - 975508 975651 - 7.64025e-07	0.000000	OTH
1080935 1081079 + 975580 975720 + 0.487054	0.000000	OTH
1080935 1081079 - 975580 975720 - 2.14778e-06	0.000000	OTH
1080947 1081090 + 975590 975732 + 0.721475	0.000000	OTH
1080947 1081090 - 975590 975732 - 6.65318e-06	0.000000	OTH
1080250 1080378 - 3876337 3876467 + 0.103596	0.014263	OTH
1080250 1080378 + 3876337 3876467 - 0.575452	0.008607	OTH
1080270 1080388 - 2672179 2672302 + 0.149487	0.004603	OTH
1080270 1080388 + 2672179 2672302 - 0.0276451	0.000000	OTH
108220 108277 + 2462977 2463036 + 0.342744	0.000000	OTH
108220 108277 - 2462977 2463036 - 0.108708	0.000000	OTH
108226 108278 - 3278268 3278319 + 0.0637031	0.000000	OTH
108226 108278 + 3278268 3278319 - 0.0902014	0.000000	OTH
1084046 1084191 + 1124031 1124173 + 0.000109105	0.000001	OTH
1084046 1084191 - 1124031 1124173 - 1.44811e-07	0.000000	OTH
1084068 1084213 + 1124053 1124195 + 0.00971661	0.017374	OTH
1084068 1084213 - 1124053 1124195 - 1.13377e-05	0.032789	OTH
1083879 1084015 + 4783086 4783226 + 1	0.723944	OTH
1083879 1084015 - 4783086 4783226 - 1	0.864265	OTH
1083873 1084014 + 4304996 4305141 + 1	0.996794	OTH
1083873 1084014 - 4304996 4305141 - 0.996228	0.853544	OTH
1083930 1084070 + 4305055 4305201 + 0.0210244	0.001995	OTH
1083930 1084070 - 4305055 4305201 - 0.00374663	0.000000	OTH
1083911 1084048 + 5025 5169 + 0.999992	0.145193	OTH
1083911 1084048 - 5025 5169 - 0.851706	0.253493	OTH
1083925 1084064 + 5041 5183 + 0.728904	0.000002	OTH
1083925 1084064 - 5041 5183 - 0.00442406	0.000000	OTH
1083896 1083993 + 4137266 4137360 + 1	0.999430	OTH
1083896 1083993 - 4137266 4137360 - 0.999995	0.999600	OTH
1083953 1084067 + 4110121 4110237 + 0.105312	0.999976	OTH
1083953 1084067 - 4110121 4110237 - 0.377844	0.030158	OTH
1083903 1083993 + 4778774 4778862 + 1	0.738845	OTH
1083903 1083993 - 4778774 4778862 - 1	0.680678	OTH
1083896 1084000 + 4314243 4314341 + 1	0.999466	OTH
1083896 1084000 - 4314243 4314341 - 0.999993	0.999507	OTH
1083873 1083990 + 4076961 4077074 + 1	0.995883	RNA
1083873 1083990 - 4076961 4077074 - 1	0.997106	RNA
1083902 1084045 + 2804480 2804622 + 0.969201	0.910636	OTH
1083902 1084045 - 2804480 2804622 - 0.900057	0.992396	OTH
1083974 1084115 + 2804552 2804694 + 0.000151268	0.067196	OTH
1083974 1084115 - 2804552 2804694 - 0.00318482	0.000000	OTH
1083982 1084123 + 2804560 2804702 + 0.000850095	0.002148	OTH
1083982 1084123 - 2804560 2804702 - 0.00260511	0.000000	OTH
1083872 1084001 + 85240 85374 + 0.999991	0.979019	OTH
1083872 1084001 - 85240 85374 - 0.644549	0.923254	OTH
1083902 1084033 + 2840537 2840664 + 0.999999	0.999813	RNA
1083902 1084033 - 2840537 2840664 - 1	0.999613	RNA
1083957 1084012 + 4203027 4203086 + 0.921811	0.991926	OTH
1083957 1084012 - 4203027 4203086 - 0.660011	0.998298	OTH
1083957 1084012 + 3080895 3080954 + 0.876375	0.993001	OTH
1083957 1084012 - 3080895 3080954 - 0.335796	0.997134	OTH
1083877 1083998 + 4782408 4782534 + 1	0.997416	OTH
1083877 1083998 - 4782408 4782534 - 0.999998	0.967750	OTH
1083957 1084012 + 4648530 4648582 + 0.938279	0.998015	RNA
1083957 1084012 - 4648530 4648582 - 0.479466	0.999314	RNA
1083921 1083993 + 548342 548412 + 0.999999	0.999678	RNA
1083921 1083993 - 548342 548412 - 0.962357	0.999846	RNA
1083941 1084019 + 3129105 3129185 + 1	0.999473	RNA
1083941 1084019 - 3129105 3129185 - 0.995354	0.999926	RNA
1083917 1083990 + 4680644 4680713 + 0.986116	0.994369	RNA
1083917 1083990 - 4680644 4680713 - 0.710151	0.997796	RNA
1083894 1083942 + 3324608 3324659 + 0.924701	0.998095	OTH
1083894 1083942 - 3324608 3324659 - 0.661701	0.999281	OTH
1083897 1084035 + 4369452 4369594 + 1	0.967908	OTH
1083897 1084035 - 4369452 4369594 - 1	0.900414	OTH
1083930 1084069 + 4369486 4369629 + 0.792422	0.960734	OTH
1083930 1084069 - 4369486 4369629 - 0.983618	0.935168	OTH
1083957 1084017 + 3471579 3471644 + 0.991122	0.999662	OTH
1083957 1084017 - 3471579 3471644 - 0.726966	0.998525	OTH
1083957 1084098 + 244280 244420 + 0.375516	0.370494	OTH
1083957 1084098 - 244280 244420 - 0.101823	0.000002	OTH
1083965 1084106 + 244288 244428 + 0.00385224	0.000000	OTH
1083965 1084106 - 244288 244428 - 0.0011374	0.000000	OTH
1083871 1084013 + 4294395 4294534 + 0.999992	0.041895	OTH
1083871 1084013 - 4294395 4294534 - 0.950145	0.086043	OTH
1083894 1084037 + 4294420 4294559 + 0.967671	0.000002	OTH
1083894 1084037 - 4294420 4294559 - 0.977328	0.032641	OTH
1083889 1084011 + 577543 577660 + 0.975807	0.083945	OTH
1083889 1084011 - 577543 577660 - 0.000382539	0.000001	OTH
1083919 1083992 + 3343335 3343406 + 0.994379	0.999920	OTH
1083919 1083992 - 3343335 3343406 - 0.723578	0.999518	OTH
1083978 1084030 + 3509176 3509226 + 0.00326792	0.015106	OTH
1083978 1084030 - 3509176 3509226 - 0.018626	0.006815	OTH
1084109 1084166 + 1050605 1050659 + 1	0.001878	RNA
1084109 1084166 - 1050605 1050659 - 0.993876	0.000003	RNA
1083904 1084033 - 249799 249931 + 1	0.999531	RNA
1083904 1084033 + 249799 249931 - 0.999998	0.999732	RNA
1083899 1084013 - 2406375 2406492 + 1	0.958532	RNA
1083899 1084013 + 2406375 2406492 - 1	0.976386	RNA
1083886 1084012 + 780507 780630 + 0.990778	0.922408	OTH
1083886 1084012 - 780507 780630 - 0.773465	0.587782	OTH
1083904 1083992 - 2979956 2980038 + 1	0.977018	RNA
1083904 1083992 + 2979956 2980038 - 1	0.994124	RNA
1083904 1084004 - 3103362 3103455 + 1	0.997299	OTH
1083904 1084004 + 3103362 3103455 - 1	0.997289	OTH
1083963 1084109 - 3080835 3080975 + 0.954347	0.095597	OTH
1083963 1084109 + 3080835 3080975 - 0.994427	0.073644	OTH
1083894 1084036 - 3080908 3081047 + 0.970063	0.568956	OTH
1083894 1084036 + 3080908 3081047 - 0.991057	0.980932	OTH
1083872 1084014 - 3080925 3081066 + 0.177334	0.870173	OTH
1083872 1084014 + 3080925 3081066 - 1	0.997319	OTH
1083918 1084056 - 2280650 2280789 + 0.0162062	0.000001	OTH
1083918 1084056 + 2280650 2280789 - 0.940259	0.448882	OTH
1083875 1084013 - 2280691 2280831 + 0.00242023	0.012607	OTH
1083875 1084013 + 2280691 2280831 - 0.999995	0.126558	OTH
1083944 1084012 - 91899 91971 + 0.0771342	0.942566	OTH
1083944 1084012 + 91899 91971 - 0.975159	0.966784	OTH
1083952 1084093 - 3088913 3089060 + 0.176179	0.000000	OTH
1083952 1084093 + 3088913 3089060 - 0.00173957	0.000000	OTH
1083950 1084091 - 3088915 3089062 + 0.0352698	0.000000	OTH
1083950 1084091 + 3088915 3089062 - 0.00050634	0.000000	OTH
1083978 1084122 - 4175998 4176138 + 0.00348255	0.000000	OTH
1083978 1084122 + 4175998 4176138 - 5.84205e-05	0.000000	OTH
1083927 1084071 - 4176047 4176186 + 0.491353	0.002677	RNA
1083927 1084071 + 4176047 4176186 - 0.0283085	0.861791	RNA
1083904 1084012 - 1184052 1184154 + 1	0.999769	RNA
1083904 1084012 + 1184052 1184154 - 1	0.999939	RNA
1083875 1083990 - 2431609 2431724 + 0.107543	0.037637	OTH
1083875 1083990 + 2431609 2431724 - 0.996478	0.239442	OTH
1083957 1084012 - 706840 706897 + 0.161151	0.981057	OTH
1083957 1084012 + 706840 706897 - 0.593738	0.945085	OTH
1083903 1084043 + 4286919 4287059 + 1	0.999150	OTH
1083903 1084043 - 4286919 4287059 - 0.999999	0.998094	OTH
1083928 1084069 + 4286947 4287086 + 0.84354	0.999568	OTH
1083928 1084069 - 4286947 4287086 - 0.491676	0.972879	OTH
1083891 1083996 - 209258 209360 + 1	0.999735	RNA
1083891 1083996 + 209258 209360 - 1	0.999942	RNA
1083923 1084012 - 3316160 3316248 + 0.141361	0.987022	OTH
1083923 1084012 + 3316160 3316248 - 0.950423	0.997201	OTH
1083956 1084022 - 539759 539827 + 0.376802	0.649831	OTH
1083956 1084022 + 539759 539827 - 0.880481	0.979448	OTH
1083956 1084004 - 3876334 3876381 + 0.7324	0.997930	OTH
1083956 1084004 + 3876334 3876381 - 0.983096	0.998809	OTH
1083897 1084035 - 465663 465804 + 0.999999	0.999652	OTH
1083897 1084035 + 465663 465804 - 1	0.999929	OTH
1083894 1084032 - 465666 465807 + 0.999998	0.999822	OTH
1083894 1084032 + 465666 465807 - 1	0.999982	OTH
1083886 1084008 - 4274503 4274632 + 1	0.832607	OTH
1083886 1084008 + 4274503 4274632 - 1	0.727804	OTH
1083957 1084060 - 57186 57292 + 0.995786	0.582850	OTH
1083957 1084060 + 57186 57292 - 0.96995	0.828333	OTH
1083923 1084027 - 4002965 4003074 + 0.0511506	0.002473	OTH
1083923 1084027 + 4002965 4003074 - 0.000778673	0.000000	OTH
1083899 1084001 - 1217072 1217174 + 0.95359	0.997166	OTH
1083899 1084001 + 1217072 1217174 - 0.999997	0.997103	OTH
1083879 1083990 + 4637123 4637235 + 1	0.994842	RNA
1083879 1083990 - 4637123 4637235 - 0.999984	0.999681	RNA
1084050 1084192 - 4409098 4409237 + 1.2223e-06	0.000000	OTH
1084050 1084192 + 4409098 4409237 - 1.49572e-06	0.000000	OTH
1083980 1084121 - 4409166 4409303 + 0.000130033	0.000000	OTH
1083980 1084121 + 4409166 4409303 - 1.60226e-07	0.000000	OTH
1083966 1084107 - 4409181 4409318 + 0.000617983	0.000000	OTH
1083966 1084107 + 4409181 4409318 - 1e-07	0.000000	OTH
1084065 1084124 - 1334932 1334992 + 0.316936	0.002154	OTH
1084065 1084124 + 1334932 1334992 - 0.818425	0.000000	OTH
1084109 1084166 - 1889353 1889407 + 0.993876	0.000002	RNA
1084109 1084166 + 1889353 1889407 - 1	0.001318	RNA
1083878 1083945 - 3801991 3802055 + 0.285842	0.996140	OTH
1083878 1083945 + 3801991 3802055 - 0.845063	0.987330	OTH
1083871 1084014 - 1449865 1449997 + 0.975576	0.857899	OTH
1083871 1084014 + 1449865 1449997 - 0.999999	0.064410	OTH
1083904 1084044 + 2478493 2478634 + 0.987696	0.999254	RNA
1083904 1084044 - 2478493 2478634 - 0.999991	0.989071	RNA
1083913 1084053 + 2478502 2478643 + 0.954591	0.980305	OTH
1083913 1084053 - 2478502 2478643 - 0.221263	0.500000	OTH
1083884 1083945 + 2535365 2535428 + 0.5266	0.996847	OTH
1083884 1083945 - 2535365 2535428 - 0.636955	0.995862	OTH
1083877 1083967 + 4788819 4788909 + 0.597588	0.987462	OTH
1083877 1083967 - 4788819 4788909 - 0.0175732	0.983442	OTH
1094670 1094726 + 4696613 4696670 + 0.137886	0.041529	OTH
1094670 1094726 - 4696613 4696670 - 0.0616195	0.059434	OTH
1094672 1094732 + 3049413 3049470 + 0.00321025	0.000000	OTH
1094672 1094732 - 3049413 3049470 - 0.00644881	0.000000	OTH
1094670 1094725 - 2897169 2897225 + 0.0886732	0.123489	OTH
1094670 1094725 + 2897169 2897225 - 0.0601307	0.052587	OTH
1096412 1096559 + 1134635 1134782 + 0.999991	0.100559	OTH
1096412 1096559 - 1134635 1134782 - 1	0.139534	OTH
1096487 1096631 + 1134709 1134857 + 1	0.972660	RNA
1096487 1096631 - 1134709 1134857 - 1	0.961326	RNA
1096560 1096706 + 1134783 1134931 + 1	0.990030	RNA
1096560 1096706 - 1134783 1134931 - 1	0.999474	RNA
1096632 1096777 + 1134858 1135006 + 0.986321	0.997393	RNA
1096632 1096777 - 1134858 1135006 - 1	0.998048	RNA
1096707 1096851 + 1134932 1135081 + 1	0.875314	RNA
1096707 1096851 - 1134932 1135081 - 1	0.973710	RNA
1096778 1096926 + 1135007 1135155 + 0.876092	0.726284	OTH
1096778 1096926 - 1135007 1135155 - 0.996549	0.906531	OTH
1096852 1097000 + 1135082 1135230 + 0.000669446	0.502806	OTH
1096852 1097000 - 1135082 1135230 - 0.000756331	0.127063	OTH
1096896 1097043 + 1135126 1135273 + 0.000636058	0.052187	OTH
1096896 1097043 - 1135126 1135273 - 1.15733e-05	0.013785	OTH
1096409 1096553 + 1252601 1252741 + 0.409248	0.000001	OTH
1096409 1096553 - 1252601 1252741 - 0.977403	0.852886	OTH
1096482 1096625 + 1252670 1252813 + 0.0301674	0.000000	OTH
1096482 1096625 - 1252670 1252813 - 0.0174232	0.744144	OTH
1096554 1096698 + 1252742 1252883 + 0.00219372	0.000001	OTH
1096554 1096698 - 1252742 1252883 - 0.000186627	0.001704	OTH
1096561 1096705 + 1252749 1252890 + 0.0029297	0.000001	OTH
1096561 1096705 - 1252749 1252890 - 0.000523109	0.014141	OTH
1096228 1096372 + 1252601 1252741 + 0.389768	0.001404	OTH
1096228 1096372 - 1252601 1252741 - 0.948961	0.394083	OTH
1096301 1096444 + 1252670 1252813 + 0.00869457	0.000000	OTH
1096301 1096444 - 1252670 1252813 - 0.012119	0.203317	OTH
1096373 1096517 + 1252742 1252883 + 0.00185209	0.000000	OTH
1096373 1096517 - 1252742 1252883 - 0.000191905	0.002278	OTH
1096380 1096524 + 1252749 1252890 + 0.00247343	0.000001	OTH
1096380 1096524 - 1252749 1252890 - 0.000455815	0.017935	OTH
1096189 1096263 + 937923 937998 + 0.20319	0.021446	RNA
1096189 1096263 - 937923 937998 - 0.99396	0.972173	RNA
1096590 1096734 + 1252601 1252741 + 0.409248	0.000001	OTH
1096590 1096734 - 1252601 1252741 - 0.977403	0.852886	OTH
1096663 1096806 + 1252670 1252813 + 0.0301674	0.000000	OTH
1096663 1096806 - 1252670 1252813 - 0.0174232	0.744144	OTH
1096721 1096863 + 1252725 1252865 + 0.0139296	0.000000	OTH
1096721 1096863 - 1252725 1252865 - 0.205071	0.004797	OTH
1096784 1096927 + 3590991 3591133 + 0.0876873	0.000001	OTH
1096784 1096927 - 3590991 3591133 - 0.0435397	0.000001	OTH
1096801 1096944 + 3591008 3591150 + 1.47726e-05	0.000000	OTH
1096801 1096944 - 3591008 3591150 - 0.000177077	0.000000	OTH
1096103 1096213 + 1344665 1344770 + 0.015254	0.000000	OTH
1096103 1096213 - 1344665 1344770 - 0.000892329	0.000000	OTH
1096067 1096124 + 2663767 2663826 + 0.00816015	0.000000	OTH
1096067 1096124 - 2663767 2663826 - 0.0139374	0.000002	OTH
1096180 1096329 + 1134214 1134361 + 0.999996	0.148934	OTH
1096180 1096329 - 1134214 1134361 - 0.927458	0.227890	OTH
1096255 1096400 + 1134288 1134436 + 0.995359	0.500000	OTH
1096255 1096400 - 1134288 1134436 - 1	0.830547	OTH
1096330 1096474 + 1134362 1134511 + 0.991662	0.552976	RNA
1096330 1096474 - 1134362 1134511 - 1	0.999110	RNA
1096401 1096548 + 1134437 1134585 + 0.996393	0.217162	OTH
1096401 1096548 - 1134437 1134585 - 1	0.902431	OTH
1096475 1096619 + 1134512 1134660 + 0.999997	0.990116	RNA
1096475 1096619 - 1134512 1134660 - 1	0.995136	RNA
1096549 1096694 + 1134586 1134734 + 0.999998	0.554144	OTH
1096549 1096694 - 1134586 1134734 - 1	0.985312	OTH
1096602 1096751 + 1134643 1134791 + 1	0.529616	OTH
1096602 1096751 - 1134643 1134791 - 1	0.908898	OTH
1096386 1096535 + 1134238 1134386 + 1	0.158329	RNA
1096386 1096535 - 1134238 1134386 - 1	0.998097	RNA
1096461 1096605 + 1134313 1134461 + 0.975788	0.998127	RNA
1096461 1096605 - 1134313 1134461 - 1	0.981058	RNA
1096536 1096680 + 1134387 1134536 + 0.999999	0.937025	RNA
1096536 1096680 - 1134387 1134536 - 1	0.999257	RNA
1096606 1096751 + 1134462 1134610 + 1	0.208439	OTH
1096606 1096751 - 1134462 1134610 - 1	0.807884	OTH
1096662 1096806 + 1134518 1134666 + 0.999998	0.782983	RNA
1096662 1096806 - 1134518 1134666 - 1	0.990449	RNA
1096556 1096703 + 937743 937890 + 1	0.891350	OTH
1096556 1096703 - 937743 937890 - 0.999996	0.998417	OTH
1096631 1096774 + 937817 937965 + 0.968679	0.861961	OTH
1096631 1096774 - 937817 937965 - 1	0.999042	OTH
1096704 1096848 + 937891 938040 + 0.999995	0.728482	OTH
1096704 1096848 - 937891 938040 - 1	0.967296	OTH
1096762 1096910 + 937953 938101 + 0.505723	0.065273	OTH
1096762 1096910 - 937953 938101 - 0.911777	0.149242	OTH
1096561 1096710 + 1134233 1134380 + 1	0.248153	OTH
1096561 1096710 - 1134233 1134380 - 1	0.998610	OTH
1096636 1096780 + 1134307 1134455 + 0.986502	0.997277	OTH
1096636 1096780 - 1134307 1134455 - 1	0.995991	OTH
1096662 1096806 + 1134333 1134481 + 0.999998	0.782983	RNA
1096662 1096806 - 1134333 1134481 - 1	0.990449	RNA
1096194 1096341 + 937743 937890 + 1	0.869890	OTH
1096194 1096341 - 937743 937890 - 0.999999	0.998830	OTH
1096269 1096412 + 937817 937965 + 0.959956	0.908509	OTH
1096269 1096412 - 937817 937965 - 1	0.998963	OTH
1096300 1096444 + 937850 937998 + 0.988408	0.613815	OTH
1096300 1096444 - 937850 937998 - 1	0.993821	OTH
1096384 1096531 + 937751 937899 + 1	0.153827	OTH
1096384 1096531 - 937751 937899 - 1	0.999395	OTH
1096459 1096601 + 937826 937974 + 0.832057	0.922916	OTH
1096459 1096601 - 937826 937974 - 1	0.991460	OTH
1096481 1096625 + 937850 937998 + 0.99999	0.387014	OTH
1096481 1096625 - 937850 937998 - 1	0.993888	OTH
1096189 1096337 + 1134776 1134924 + 1	0.991875	RNA
1096189 1096337 - 1134776 1134924 - 1	0.999479	RNA
1096263 1096408 + 1134851 1134999 + 0.121893	0.377638	OTH
1096263 1096408 - 1134851 1134999 - 1	0.999020	OTH
1096338 1096478 + 1134925 1135071 + 0.966145	0.991376	RNA
1096338 1096478 - 1134925 1135071 - 1	0.999831	RNA
1096386 1096524 + 1134975 1135118 + 0.269624	0.756910	RNA
1096386 1096524 - 1134975 1135118 - 0.987207	0.992892	RNA
1096785 1096902 + 2823451 2823575 + 0.155968	0.356395	OTH
1096785 1096902 - 2823451 2823575 - 0.999983	0.997545	OTH
1099419 1099470 + 1137680 1137731 + 0.994261	0.992593	OTH
1099419 1099470 - 1137680 1137731 - 0.988708	0.962827	OTH
1100012 1100060 - 3888580 3888628 + 0.00858425	0.000000	OTH
1100012 1100060 + 3888580 3888628 - 0.0342736	0.000000	OTH
1100016 1100073 - 2406455 2406514 + 0.174969	0.000000	OTH
1100016 1100073 + 2406455 2406514 - 0.5	0.043719	OTH
1100014 1100067 - 834987 835040 + 0.156177	0.497217	OTH
1100014 1100067 + 834987 835040 - 0.00460983	0.000000	OTH
1100011 1100067 - 2275173 2275226 + 0.0769182	0.000000	OTH
1100011 1100067 + 2275173 2275226 - 0.0030004	0.000000	OTH
1102420 1102561 + 1140654 1140796 + 0.000177218	0.000000	OTH
1102420 1102561 - 1140654 1140796 - 0.363043	0.000000	OTH
1102489 1102636 + 1140726 1140871 + 5.59621e-05	0.000000	OTH
1102489 1102636 - 1140726 1140871 - 6.73301e-06	0.000000	OTH
1102562 1102710 + 1140797 1140945 + 0.000104821	0.038220	OTH
1102562 1102710 - 1140797 1140945 - 6.73697e-06	0.052066	OTH
1102637 1102784 + 1140872 1141019 + 4.46894e-07	0.000000	OTH
1102637 1102784 - 1140872 1141019 - 1.27245e-05	0.000000	OTH
1102711 1102857 + 1140946 1141093 + 4.25856e-07	0.000000	OTH
1102711 1102857 - 1140946 1141093 - 7.05858e-05	0.000000	OTH
1102785 1102921 + 1141020 1141168 + 0.00136936	0.000001	OTH
1102785 1102921 - 1141020 1141168 - 0.0277859	0.001774	OTH
1102858 1102995 + 1141094 1141237 + 4.07151e-06	0.000001	OTH
1102858 1102995 - 1141094 1141237 - 3.23144e-05	0.000001	OTH
1102922 1103070 + 1141169 1141312 + 1.99951e-05	0.000000	OTH
1102922 1103070 - 1141169 1141312 - 2.32648e-05	0.000000	OTH
1102996 1103144 + 1141238 1141381 + 0.00443993	0.039786	OTH
1102996 1103144 - 1141238 1141381 - 0.00219446	0.039953	OTH
1103025 1103173 + 1141267 1141408 + 0.00140151	0.031407	OTH
1103025 1103173 - 1141267 1141408 - 0.000156435	0.036173	OTH
1102711 1102828 + 2947521 2947635 + 3.01116e-07	0.000000	OTH
1102711 1102828 - 2947521 2947635 - 0.00636844	0.000000	OTH
1104549 1104634 + 1142799 1142882 + 0.204427	0.014517	OTH
1104549 1104634 - 1142799 1142882 - 0.0228725	0.000000	OTH
1104552 1104634 - 283701 283785 + 0.766806	0.981216	OTH
1104552 1104634 + 283701 283785 - 0.617396	0.000000	OTH
1104517 1104567 + 44815 44870 + 0.322064	0.000000	OTH
1104517 1104567 - 44815 44870 - 0.00545334	0.000001	OTH
1104559 1104618 + 2822650 2822710 + 0.000118816	0.000000	OTH
1104559 1104618 - 2822650 2822710 - 0.000266914	0.000000	OTH
1104522 1104588 - 689853 689925 + 0.00163676	0.000000	OTH
1104522 1104588 + 689853 689925 - 0.0386383	0.000000	OTH
1104554 1104604 - 623349 623400 + 0.372342	0.000000	OTH
1104554 1104604 + 623349 623400 - 0.0870224	0.000000	OTH
1104972 1105042 - 1182376 1182443 + 0.00230728	0.000000	OTH
1104972 1105042 + 1182376 1182443 - 0.00752727	0.000000	OTH
1104950 1104994 - 2563221 2563272 + 0.575645	0.000000	OTH
1104950 1104994 + 2563221 2563272 - 0.580579	0.000001	OTH
1108318 1108466 + 1146456 1146602 + 0.000355272	0.008016	OTH
1108318 1108466 - 1146456 1146602 - 1.37683e-05	0.006594	OTH
1108392 1108541 + 1146529 1146677 + 0.0056376	0.075181	OTH
1108392 1108541 - 1146529 1146677 - 3.35162e-05	0.080070	OTH
1108408 1108557 + 1146545 1146693 + 0.00177309	0.072479	OTH
1108408 1108557 - 1146545 1146693 - 0.00021517	0.410933	OTH
1108430 1108500 - 541261 541332 + 3.95959e-05	0.006605	OTH
1108430 1108500 + 541261 541332 - 0.216532	0.000000	OTH
110988 111038 - 4181352 4181402 + 1	0.964735	OTH
110988 111038 + 4181352 4181402 - 1	0.056776	OTH
1112630 1112773 + 3983307 3983451 + 0.999998	0.999438	OTH
1112630 1112773 - 3983307 3983451 - 1	0.988214	OTH
1112704 1112775 + 4637201 4637273 + 0.748341	0.998807	OTH
1112704 1112775 - 4637201 4637273 - 0.658716	0.994634	OTH
1112687 1112747 - 3316167 3316231 + 0.968693	0.999334	OTH
1112687 1112747 + 3316167 3316231 - 0.991136	0.999479	OTH
1112703 1112780 - 3088976 3089056 + 0.953726	0.998702	OTH
1112703 1112780 + 3088976 3089056 - 0.579894	0.926858	OTH
1112690 1112738 - 3080946 3080993 + 0.895412	0.999010	OTH
1112690 1112738 + 3080946 3080993 - 0.99166	0.999403	OTH
1112677 1112750 - 3277464 3277535 + 0.469491	0.367131	RNA
1112677 1112750 + 3277464 3277535 - 0.971506	0.968876	RNA
1112680 1112769 - 4610076 4610169 + 0.953105	0.997483	OTH
1112680 1112769 + 4610076 4610169 - 0.982156	0.999934	OTH
1112636 1112747 - 4274511 4274616 + 0.999982	0.990928	OTH
1112636 1112747 + 4274511 4274616 - 1	0.700582	OTH
1112704 1112759 - 3389396 3389450 + 0.587914	0.977496	OTH
1112704 1112759 + 3389396 3389450 - 0.976249	0.989375	OTH
1112632 1112737 + 1184063 1184173 + 0.101602	0.977893	RNA
1112632 1112737 - 1184063 1184173 - 0.0287553	0.462603	RNA
1112667 1112741 - 3393388 3393465 + 0.926503	0.999767	RNA
1112667 1112741 + 3393388 3393465 - 0.994519	0.999953	RNA
1112632 1112680 - 3842864 3842913 + 0.964513	0.985247	RNA
1112632 1112680 + 3842864 3842913 - 0.660299	0.998140	RNA
1112697 1112754 - 1676135 1676190 + 0.813643	0.996055	OTH
1112697 1112754 + 1676135 1676190 - 0.994021	0.999653	OTH
1112693 1112742 - 3800488 3800537 + 0.870239	0.998808	OTH
1112693 1112742 + 3800488 3800537 - 0.993148	0.999570	OTH
1112683 1112738 - 4750587 4750641 + 0.555442	0.988549	RNA
1112683 1112738 + 4750587 4750641 - 0.942778	0.997869	RNA
1112653 1112799 - 4390285 4390423 + 0.0942757	0.213940	OTH
1112653 1112799 + 4390285 4390423 - 0.0259676	0.125234	OTH
1112635 1112780 - 4390302 4390442 + 0.909404	0.936969	RNA
1112635 1112780 + 4390302 4390442 - 0.536527	0.848234	RNA
1112635 1112681 - 1797545 1797594 + 0.822008	0.619238	OTH
1112635 1112681 + 1797545 1797594 - 0.841972	0.913522	OTH
1112630 1112687 - 903905 903962 + 0.996622	0.999643	OTH
1112630 1112687 + 903905 903962 - 0.964647	0.999741	OTH
1112663 1112743 - 2165572 2165647 + 0.0411405	0.000000	OTH
1112663 1112743 + 2165572 2165647 - 0.210869	0.000000	OTH
1112690 1112742 + 2804521 2804574 + 0.985053	0.999406	RNA
1112690 1112742 - 2804521 2804574 - 0.555021	0.999072	RNA
1112639 1112724 - 2280706 2280795 + 0.000100246	0.000000	OTH
1112639 1112724 + 2280706 2280795 - 0.328586	0.348550	OTH
1112721 1112770 - 1457983 1458031 + 0.0525032	0.307493	OTH
1112721 1112770 + 1457983 1458031 - 0.0975466	0.011561	OTH
1112637 1112691 - 2640233 2640288 + 0.273903	0.000000	OTH
1112637 1112691 + 2640233 2640288 - 0.518134	0.000000	OTH
1112641 1112695 - 1762932 1762984 + 0.550404	0.000000	OTH
1112641 1112695 + 1762932 1762984 - 0.0343138	0.000000	OTH
1112659 1112743 - 97589 97670 + 0.166121	0.000000	OTH
1112659 1112743 + 97589 97670 - 0.0615274	0.163530	OTH
1112630 1112771 + 3980129 3980271 + 1	0.906158	RNA
1112630 1112771 - 3980129 3980271 - 1	0.794353	RNA
1112633 1112774 + 3980132 3980274 + 1	0.980438	RNA
1112633 1112774 - 3980132 3980274 - 1	0.884267	RNA
1112655 1112738 + 4788867 4788943 + 0.997319	0.999932	RNA
1112655 1112738 - 4788867 4788943 - 0.954635	0.999898	RNA
1112688 1112738 + 4077028 4077075 + 0.999986	0.999301	RNA
1112688 1112738 - 4077028 4077075 - 0.953197	0.999099	RNA
1112630 1112739 + 4305015 4305118 + 1	0.998505	RNA
1112630 1112739 - 4305015 4305118 - 0.999989	0.998880	RNA
1112649 1112753 + 4137264 4137373 + 0.953829	0.999991	OTH
1112649 1112753 - 4137264 4137373 - 0.299663	0.998184	OTH
1112632 1112692 + 4269544 4269606 + 0.455854	0.931722	OTH
1112632 1112692 - 4269544 4269606 - 0.755069	0.651017	OTH
1112684 1112739 + 548358 548411 + 0.996667	0.999381	RNA
1112684 1112739 - 548358 548411 - 0.948968	0.999330	RNA
1112631 1112688 + 4076990 4077043 + 0.932099	0.990279	RNA
1112631 1112688 - 4076990 4077043 - 0.952319	0.950221	RNA
1112704 1112779 + 3080895 3080972 + 3.87487e-05	0.457410	OTH
1112704 1112779 - 3080895 3080972 - 1	0.626073	OTH
1112638 1112714 + 2937773 2937854 + 0.233983	0.763420	RNA
1112638 1112714 - 2937773 2937854 - 0.78269	0.999657	RNA
1112693 1112791 + 4286964 4287067 + 1	0.999246	RNA
1112693 1112791 - 4286964 4287067 - 0.999999	0.999663	RNA
1112640 1112691 + 2107302 2107354 + 0.789092	0.895877	RNA
1112640 1112691 - 2107302 2107354 - 0.797498	0.878475	RNA
1112703 1112781 + 4314297 4314376 + 0.296239	0.998359	OTH
1112703 1112781 - 4314297 4314376 - 0.699749	0.862819	OTH
1112639 1112775 + 3609813 3609957 + 0.728782	0.930037	RNA
1112639 1112775 - 3609813 3609957 - 0.940992	0.827844	RNA
1112631 1112721 + 130373 130464 + 1	0.999833	RNA
1112631 1112721 - 130373 130464 - 0.962578	0.999751	RNA
1112640 1112726 + 2615659 2615745 + 0.805514	0.806944	RNA
1112640 1112726 - 2615659 2615745 - 0.560539	0.089184	RNA
1112667 1112737 + 2979005 2979079 + 0.704604	0.993789	OTH
1112667 1112737 - 2979005 2979079 - 0.965442	0.991900	OTH
1112688 1112742 + 4664405 4664457 + 0.974095	0.998868	OTH
1112688 1112742 - 4664405 4664457 - 0.383602	0.991619	OTH
1112639 1112739 + 4782435 4782529 + 1	0.997963	RNA
1112639 1112739 - 4782435 4782529 - 1	0.998505	RNA
1112695 1112790 + 1583228 1583323 + 0.999995	0.998725	OTH
1112695 1112790 - 1583228 1583323 - 0.995464	0.937254	OTH
1112685 1112763 + 3129102 3129184 + 0.999999	0.999665	OTH
1112685 1112763 - 3129102 3129184 - 0.999999	0.999537	OTH
1112693 1112745 + 2478527 2478581 + 0.919817	0.998755	OTH
1112693 1112745 - 2478527 2478581 - 0.249967	0.012164	OTH
1112630 1112678 + 912236 912287 + 0.288677	0.162653	OTH
1112630 1112678 - 912236 912287 - 0.22136	0.069547	OTH
1112694 1112743 + 2647648 2647692 + 0.923466	0.935434	OTH
1112694 1112743 - 2647648 2647692 - 0.282925	0.197925	OTH
1112647 1112748 + 1524835 1524935 + 0.0640953	0.000000	OTH
1112647 1112748 - 1524835 1524935 - 5.26148e-05	0.000000	OTH
1112643 1112779 + 4642439 4642576 + 0.647464	0.987133	OTH
1112643 1112779 - 4642439 4642576 - 0.00861296	0.157824	OTH
1112638 1112684 + 3850753 3850802 + 0.104454	0.000000	OTH
1112638 1112684 - 3850753 3850802 - 0.399222	0.003160	OTH
1112634 1112746 + 780618 780723 + 0.983524	0.088987	OTH
1112634 1112746 - 780618 780723 - 0.484548	0.145934	OTH
1112727 1112776 + 4424418 4424465 + 0.0037173	0.913170	RNA
1112727 1112776 - 4424418 4424465 - 0.693843	0.957164	RNA
1112678 1112755 + 2107332 2107410 + 0.0730756	0.002427	OTH
1112678 1112755 - 2107332 2107410 - 0.000101811	0.000000	OTH
1112637 1112688 + 4586752 4586803 + 0.372481	0.999023	RNA
1112637 1112688 - 4586752 4586803 - 0.817311	0.996093	RNA
1112639 1112770 + 4793205 4793339 + 0.975613	0.004299	RNA
1112639 1112770 - 4793205 4793339 - 0.900057	0.934488	RNA
1112638 1112751 - 2431595 2431701 + 0.293079	0.997799	OTH
1112638 1112751 + 2431595 2431701 - 0.999996	0.999977	OTH
1112704 1112801 - 3647842 3647935 + 1	0.711024	OTH
1112704 1112801 + 3647842 3647935 - 1	0.479600	OTH
1112631 1112738 - 706863 706972 + 0.35569	0.989960	OTH
1112631 1112738 + 706863 706972 - 0.943375	0.998593	OTH
1112693 1112750 - 2979946 2980001 + 0.976705	0.989198	OTH
1112693 1112750 + 2979946 2980001 - 0.974972	0.999194	OTH
1112653 1112754 - 2672181 2672288 + 0.100084	0.839123	OTH
1112653 1112754 + 2672181 2672288 - 0.892119	0.951991	OTH
1112704 1112792 - 3876294 3876380 + 0.611145	0.995777	OTH
1112704 1112792 + 3876294 3876380 - 0.997275	0.997080	OTH
111450 111559 + 4788819 4788925 + 0.915764	0.811240	OTH
111450 111559 - 4788819 4788925 - 0.228449	0.989085	OTH
111434 111515 + 780581 780654 + 0.999999	0.999859	RNA
111434 111515 - 780581 780654 - 1	0.999593	RNA
111476 111536 - 4781618 4781676 + 0.996522	0.999973	RNA
111476 111536 + 4781618 4781676 - 0.999993	0.999973	RNA
111458 111536 - 2362750 2362828 + 0.00417363	0.000000	OTH
111458 111536 + 2362750 2362828 - 0.000508179	0.000000	OTH
111478 111562 - 4066006 4066089 + 0.0016531	0.000000	OTH
111478 111562 + 4066006 4066089 - 0.0554129	0.000000	OTH
111460 111530 + 4676468 4676540 + 0.995882	0.999915	RNA
111460 111530 - 4676468 4676540 - 0.987388	0.997805	RNA
111434 111502 - 539762 539822 + 0.914193	0.003823	OTH
111434 111502 + 539762 539822 - 0.828873	0.008497	OTH
111493 111563 - 2431626 2431691 + 0.000679659	0.000000	OTH
111493 111563 + 2431626 2431691 - 0.97341	0.945301	OTH
111454 111507 - 3822757 3822813 + 0.0189127	0.000000	OTH
111454 111507 + 3822757 3822813 - 0.0037422	0.000000	OTH
111479 111531 - 776047 776099 + 0.469864	0.000000	OTH
111479 111531 + 776047 776099 - 0.147598	0.000000	OTH
111434 111511 + 4203031 4203107 + 1	0.997571	RNA
111434 111511 - 4203031 4203107 - 1	0.995308	RNA
111476 111548 - 1224367 1224445 + 0.699107	0.000000	OTH
111476 111548 + 1224367 1224445 - 0.446767	0.000000	OTH
111456 111511 + 3736077 3736131 + 0.302599	0.988485	RNA
111456 111511 - 3736077 3736131 - 0.938343	0.993910	RNA
111471 111562 - 4751864 4751959 + 0.295265	0.002487	OTH
111471 111562 + 4751864 4751959 - 0.778468	0.097251	OTH
111449 111563 - 3647918 3648034 + 0.272924	0.469097	OTH
111449 111563 + 3647918 3648034 - 0.74625	0.163727	OTH
111434 111511 + 2317584 2317658 + 0.102985	0.903256	OTH
111434 111511 - 2317584 2317658 - 0.883534	0.998869	OTH
111448 111525 + 2508041 2508115 + 0.525858	0.944382	OTH
111448 111525 - 2508041 2508115 - 0.996421	0.996916	OTH
111434 111514 + 3604573 3604651 + 0.959035	0.007073	OTH
111434 111514 - 3604573 3604651 - 0.990887	0.011581	OTH
111434 111525 + 4648534 4648624 + 1	0.999603	RNA
111434 111525 - 4648534 4648624 - 1	0.999245	RNA
111479 111563 + 4782432 4782513 + 0.953262	0.102076	OTH
111479 111563 - 4782432 4782513 - 0.0245143	0.004493	OTH
111479 111562 + 2107297 2107373 + 0.97261	0.992363	OTH
111479 111562 - 2107297 2107373 - 0.0196376	0.989313	OTH
111434 111490 + 548379 548440 + 0.307101	0.999217	RNA
111434 111490 - 548379 548440 - 0.994591	0.999884	RNA
111434 111498 + 4680683 4680748 + 0.419948	0.927351	RNA
111434 111498 - 4680683 4680748 - 0.652593	0.994706	RNA
111434 111536 + 4305087 4305184 + 0.0359067	0.997380	RNA
111434 111536 - 4305087 4305184 - 0.872602	0.438000	RNA
111443 111518 + 3647556 3647628 + 0.194512	0.647359	OTH
111443 111518 - 3647556 3647628 - 0.0107001	0.000002	OTH
111434 111527 + 3080899 3080996 + 1	0.731772	RNA
111434 111527 - 3080899 3080996 - 1	0.576814	RNA
111434 111497 + 2478543 2478608 + 0.0494043	0.257296	OTH
111434 111497 - 2478543 2478608 - 0.019622	0.166361	OTH
111487 111556 + 459156 459223 + 0.0363868	0.000000	OTH
111487 111556 - 459156 459223 - 0.00298515	0.000000	OTH
111463 111516 + 3682047 3682097 + 0.611022	0.997293	RNA
111463 111516 - 3682047 3682097 - 0.488208	0.995570	RNA
111483 111562 + 2711892 2711970 + 0.356272	0.173934	RNA
111483 111562 - 2711892 2711970 - 0.00112264	0.830322	RNA
111467 111523 + 4294354 4294403 + 0.842434	0.845066	OTH
111467 111523 - 4294354 4294403 - 0.847389	0.995146	OTH
111448 111562 + 3983282 3983398 + 0.984425	0.996012	RNA
111448 111562 - 3983282 3983398 - 0.638031	0.694812	RNA
111444 111504 + 3625593 3625653 + 0.0871314	0.735813	OTH
111444 111504 - 3625593 3625653 - 0.0249054	0.040644	OTH
111438 111563 + 4286864 4286993 + 0.832617	0.666170	OTH
111438 111563 - 4286864 4286993 - 0.00804473	0.127302	OTH
111489 111563 + 130385 130464 + 0.993208	0.999853	OTH
111489 111563 - 130385 130464 - 0.13938	0.997972	OTH
111460 111518 + 85263 85322 + 0.798779	0.982104	OTH
111460 111518 - 85263 85322 - 0.941435	0.966098	OTH
111481 111562 + 3594583 3594666 + 0.0678958	0.196570	OTH
111481 111562 - 3594583 3594666 - 2.73568e-06	0.000000	OTH
111434 111536 + 4369514 4369615 + 0.967055	0.999866	RNA
111434 111536 - 4369514 4369615 - 0.999995	0.999885	RNA
111465 111521 + 642477 642536 + 0.000504871	0.000001	OTH
111465 111521 - 642477 642536 - 4.70153e-06	0.003176	OTH
111444 111514 + 2492878 2492948 + 0.392081	0.000000	OTH
111444 111514 - 2492878 2492948 - 0.986346	0.010664	OTH
111444 111514 + 794014 794084 + 1e-07	0.000000	OTH
111444 111514 - 794014 794084 - 0.967403	0.005130	OTH
111435 111562 + 3980098 3980220 + 0.9918	0.999939	RNA
111435 111562 - 3980098 3980220 - 0.0123592	0.999979	RNA
111434 111529 - 91854 91954 + 1	0.999561	RNA
111434 111529 + 91854 91954 - 0.993111	0.999569	RNA
111434 111536 - 3316113 3316209 + 1	0.999726	RNA
111434 111536 + 3316113 3316209 - 0.999996	0.999762	RNA
111434 111513 - 706817 706893 + 1	0.999726	RNA
111434 111513 + 706817 706893 - 0.999999	0.999720	RNA
111457 111563 + 4305001 4305100 + 0.999988	0.989092	OTH
111457 111563 - 4305001 4305100 - 0.909595	0.091195	OTH
111471 111525 - 2406436 2406491 + 0.950531	0.999385	RNA
111471 111525 + 2406436 2406491 - 0.98951	0.999390	RNA
111434 111511 - 3080896 3080977 + 1	0.368027	RNA
111434 111511 + 3080896 3080977 - 1	0.539973	RNA
111436 111512 - 1165146 1165222 + 1	0.999964	OTH
111436 111512 + 1165146 1165222 - 0.905625	0.999952	OTH
111460 111541 - 2640226 2640308 + 0.972127	0.999396	RNA
111460 111541 + 2640226 2640308 - 0.852035	0.999398	RNA
111465 111514 - 209309 209356 + 0.991042	0.999325	RNA
111465 111514 + 209309 209356 - 0.971006	0.999179	RNA
111434 111502 - 57226 57288 + 0.989911	0.998180	RNA
111434 111502 + 57226 57288 - 0.473881	0.990065	RNA
111476 111563 - 1184071 1184154 + 0.509874	0.995886	RNA
111476 111563 + 1184071 1184154 - 0.999994	0.981652	RNA
111511 111563 - 3316196 3316251 + 0.0742268	0.015045	OTH
111511 111563 + 3316196 3316251 - 0.0646187	0.000000	OTH
111470 111521 - 933379 933433 + 0.769981	0.998347	OTH
111470 111521 + 933379 933433 - 0.846459	0.967428	OTH
111447 111511 + 2535355 2535422 + 0.847517	0.999293	RNA
111447 111511 - 2535355 2535422 - 1	0.999740	RNA
111437 111510 - 1193124 1193192 + 0.557686	0.082214	OTH
111437 111510 + 1193124 1193192 - 0.0675244	0.003269	OTH
111434 111486 - 3800474 3800523 + 0.983634	0.999598	RNA
111434 111486 + 3800474 3800523 - 0.743393	0.999170	RNA
111445 111496 - 4002970 4003024 + 0.231941	0.004915	OTH
111445 111496 + 4002970 4003024 - 4.95995e-05	0.000000	OTH
1114719 1114859 + 1152743 1152886 + 0.000478812	0.000000	OTH
1114719 1114859 - 1152743 1152886 - 0.000103954	0.000000	OTH
1114724 1114864 + 1152748 1152891 + 0.00445914	0.000000	OTH
1114724 1114864 - 1152748 1152891 - 2.9216e-05	0.000000	OTH
1114797 1114852 - 27291 27344 + 0.00115983	0.000000	OTH
1114797 1114852 + 27291 27344 - 0.000285885	0.000000	OTH
1114796 1114859 + 428725 428795 + 0.0214086	0.000000	OTH
1114796 1114859 - 428725 428795 - 3.06378e-06	0.000000	OTH
1114820 1114883 + 1578436 1578499 + 0.905856	0.821144	OTH
1114820 1114883 - 1578436 1578499 - 0.294347	0.426175	OTH
1114727 1114790 + 3538834 3538900 + 0.00144762	0.000000	OTH
1114727 1114790 - 3538834 3538900 - 0.00578432	0.000000	OTH
1114826 1114881 + 628549 628602 + 0.0957696	0.045478	OTH
1114826 1114881 - 628549 628602 - 0.00482163	0.987243	OTH
1114831 1114879 + 1359396 1359446 + 0.5	0.000000	OTH
1114831 1114879 - 1359396 1359446 - 0.178117	0.000000	OTH
1115807 1115953 + 1153814 1153954 + 0.00155023	0.000000	OTH
1115807 1115953 - 1153814 1153954 - 2.7785e-06	0.000000	OTH
1115882 1116027 + 1153883 1154029 + 0.000251968	0.000000	OTH
1115882 1116027 - 1153883 1154029 - 1.49232e-07	0.000000	OTH
1115884 1116029 + 1153885 1154031 + 0.000145636	0.000000	OTH
1115884 1116029 - 1153885 1154031 - 9.73977e-07	0.000000	OTH
1115908 1116005 + 1130694 1130791 + 0.0261017	0.000000	OTH
1115908 1116005 - 1130694 1130791 - 0.00244934	0.002333	OTH
1115907 1115965 - 3636694 3636753 + 0.894566	0.002202	OTH
1115907 1115965 + 3636694 3636753 - 0.960866	0.001087	OTH
1115818 1115915 - 634104 634207 + 0.00368383	0.000000	OTH
1115818 1115915 + 634104 634207 - 0.000357812	0.000000	OTH
1115914 1116016 - 1724860 1724970 + 0.00107364	0.000000	OTH
1115914 1116016 + 1724860 1724970 - 0.00141923	0.000000	OTH
1115894 1115952 - 4402629 4402683 + 0.64815	0.000000	OTH
1115894 1115952 + 4402629 4402683 - 0.13504	0.000000	OTH
1118287 1118431 + 1156297 1156440 + 0.000156082	0.000000	OTH
1118287 1118431 - 1156297 1156440 - 8.76854e-07	0.000000	OTH
1118360 1118503 + 1156371 1156515 + 0.00799028	0.000000	OTH
1118360 1118503 - 1156371 1156515 - 2.60289e-05	0.000000	OTH
1118379 1118522 + 1156390 1156534 + 0.00511489	0.000000	OTH
1118379 1118522 - 1156390 1156534 - 9.47484e-07	0.000000	OTH
1118306 1118449 + 2597541 2597679 + 0.0002802	0.000000	OTH
1118306 1118449 - 2597541 2597679 - 7.76017e-05	0.000000	OTH
1118372 1118516 + 2597610 2597742 + 0.00807785	0.000000	OTH
1118372 1118516 - 2597610 2597742 - 1.72883e-05	0.000000	OTH
1118338 1118392 - 725174 725229 + 0.997247	0.157540	RNA
1118338 1118392 + 725174 725229 - 0.999996	0.171064	RNA
1118332 1118390 - 3147740 3147795 + 0.999991	0.089769	OTH
1118332 1118390 + 3147740 3147795 - 0.999996	0.091206	OTH
1118344 1118430 - 2778866 2778956 + 0.0281758	0.000000	OTH
1118344 1118430 + 2778866 2778956 - 0.902402	0.000000	OTH
1118271 1118356 - 4299704 4299790 + 0.000729469	0.000000	OTH
1118271 1118356 + 4299704 4299790 - 0.000125207	0.000000	OTH
1118381 1118519 - 4671594 4671740 + 1.5874e-06	0.000000	OTH
1118381 1118519 + 4671594 4671740 - 5.6931e-05	0.000000	OTH
1118338 1118479 - 4671640 4671785 + 0.000156365	0.000000	OTH
1118338 1118479 + 4671640 4671785 - 0.00019127	0.000000	OTH
1118389 1118446 - 3413983 3414039 + 0.030711	0.000000	OTH
1118389 1118446 + 3413983 3414039 - 0.601168	0.000000	OTH
1118321 1118460 + 1263800 1263944 + 0.000287756	0.000000	OTH
1118321 1118460 - 1263800 1263944 - 2.98275e-06	0.000001	OTH
1118374 1118512 + 1263857 1263999 + 9.2405e-05	0.000000	OTH
1118374 1118512 - 1263857 1263999 - 1.3845e-06	0.000000	OTH
1118280 1118379 + 2070769 2070871 + 0.00320017	0.000002	OTH
1118280 1118379 - 2070769 2070871 - 0.00260485	0.000001	OTH
1118296 1118380 + 1626145 1626232 + 0.531322	0.000000	OTH
1118296 1118380 - 1626145 1626232 - 0.070069	0.000000	OTH
1118329 1118412 + 2041031 2041112 + 0.532117	0.007421	OTH
1118329 1118412 - 2041031 2041112 - 0.815683	0.010940	OTH
1118320 1118448 + 4685087 4685215 + 0.0528103	0.000000	OTH
1118320 1118448 - 4685087 4685215 - 0.00038656	0.000000	OTH
1118339 1118391 + 3228963 3229018 + 1	0.122547	OTH
1118339 1118391 - 3228963 3229018 - 0.999999	0.174075	OTH
1118341 1118405 + 3780531 3780599 + 0.945706	0.000000	OTH
1118341 1118405 - 3780531 3780599 - 0.926749	0.006019	OTH
1118294 1118436 + 358319 358461 + 0.000101159	0.000000	OTH
1118294 1118436 - 358319 358461 - 1e-07	0.001058	OTH
1118363 1118503 + 358386 358525 + 0.000215476	0.000000	OTH
1118363 1118503 - 358386 358525 - 1.99547e-06	0.000000	OTH
1119814 1119923 + 1157820 1157933 + 0.0893932	0.023014	OTH
1119814 1119923 - 1157820 1157933 - 0.0346955	0.995360	OTH
1119830 1119887 + 1073381 1073438 + 0.0141984	0.000000	OTH
1119830 1119887 - 1073381 1073438 - 0.00152548	0.000000	OTH
1119847 1119920 - 3192093 3192165 + 0.00615029	0.337564	OTH
1119847 1119920 + 3192093 3192165 - 0.266721	0.111285	OTH
1119835 1119892 - 3726071 3726130 + 0.0837341	0.000000	OTH
1119835 1119892 + 3726071 3726130 - 0.339248	0.000000	OTH
1119835 1119895 - 3925925 3925984 + 0.000708883	0.000000	OTH
1119835 1119895 + 3925925 3925984 - 0.00667824	0.000000	OTH
1119813 1119862 - 2355429 2355479 + 0.211302	0.000000	OTH
1119813 1119862 + 2355429 2355479 - 0.528263	0.004713	OTH
1120179 1120325 + 1158183 1158332 + 0.00259811	0.045985	OTH
1120179 1120325 - 1158183 1158332 - 0.000278769	0.041421	OTH
1120251 1120400 + 1158258 1158407 + 0.000187859	0.044610	OTH
1120251 1120400 - 1158258 1158407 - 1.97239e-06	0.021490	OTH
1120316 1120464 + 1158323 1158464 + 0.13129	0.993421	OTH
1120316 1120464 - 1158323 1158464 - 0.0177263	0.244288	OTH
1120316 1120426 + 1237024 1237127 + 0.0559964	0.000002	OTH
1120316 1120426 - 1237024 1237127 - 0.000220681	0.001276	OTH
1120711 1120783 + 1158718 1158789 + 0.999998	0.989212	OTH
1120711 1120783 - 1158718 1158789 - 1	0.687168	OTH
1120727 1120783 + 924316 924371 + 0.336082	0.000000	OTH
1120727 1120783 - 924316 924371 - 0.609039	0.000000	OTH
1120711 1120781 + 1965908 1965978 + 0.000655272	0.261781	OTH
1120711 1120781 - 1965908 1965978 - 5.38377e-05	0.123925	OTH
1120716 1120773 - 4500110 4500168 + 0.0132117	0.991189	OTH
1120716 1120773 + 4500110 4500168 - 0.0631742	0.018783	OTH
1120726 1120783 - 2911191 2911239 + 0.898788	0.001281	OTH
1120726 1120783 + 2911191 2911239 - 0.987594	0.001224	OTH
1121838 1121931 + 1159841 1159935 + 1	0.999035	OTH
1121838 1121931 - 1159841 1159935 - 0.994056	0.999550	OTH
1121841 1121932 - 3763348 3763439 + 0.0605498	0.996541	OTH
1121841 1121932 + 3763348 3763439 - 0.511069	0.567871	OTH
1121878 1121927 - 1610791 1610839 + 0.00220571	0.666488	OTH
1121878 1121927 + 1610791 1610839 - 0.194404	0.060327	OTH
1121844 1121913 - 3740515 3740583 + 0.000869284	0.000001	OTH
1121844 1121913 + 3740515 3740583 - 0.886725	0.000001	OTH
1121839 1121895 + 1997461 1997517 + 0.311656	0.000000	OTH
1121839 1121895 - 1997461 1997517 - 0.0238387	0.000000	OTH
1121831 1121897 + 448225 448293 + 0.00188803	0.987145	OTH
1121831 1121897 - 448225 448293 - 0.131147	0.559213	OTH
1121843 1121896 + 1174841 1174897 + 0.000137572	0.000000	OTH
1121843 1121896 - 1174841 1174897 - 8.29444e-05	0.000000	OTH
1122506 1122587 + 2163477 2163554 + 2.80517e-05	0.000000	OTH
1122506 1122587 - 2163477 2163554 - 0.318634	0.094748	OTH
1122526 1122621 - 3819075 3819167 + 0.571542	0.050388	OTH
1122526 1122621 + 3819075 3819167 - 0.000327115	0.000000	OTH
1122538 1122625 - 2056760 2056847 + 0.112669	0.000000	OTH
1122538 1122625 + 2056760 2056847 - 0.000772169	0.000000	OTH
1122548 1122596 - 1793714 1793763 + 0.0673938	0.000000	OTH
1122548 1122596 + 1793714 1793763 - 0.0368797	0.018450	OTH
1122512 1122573 - 447926 447989 + 0.695341	0.120954	OTH
1122512 1122573 + 447926 447989 - 7.59252e-05	0.000000	OTH
1122531 1122577 - 4798992 4799042 + 0.218779	0.213336	OTH
1122531 1122577 + 4798992 4799042 - 0.00225695	0.546244	OTH
1122531 1122629 + 2089997 2090093 + 0.000300249	0.000000	OTH
1122531 1122629 - 2089997 2090093 - 0.230917	0.580755	OTH
1122559 1122627 - 3457138 3457209 + 0.116786	0.005114	OTH
1122559 1122627 + 3457138 3457209 - 0.200185	0.000000	OTH
1122500 1122623 - 1653767 1653895 + 0.111661	0.057876	OTH
1122500 1122623 + 1653767 1653895 - 0.000704176	0.000000	OTH
1122540 1122617 - 3585798 3585868 + 0.00173337	0.000000	OTH
1122540 1122617 + 3585798 3585868 - 0.0173502	0.000000	OTH
1122512 1122597 + 2784854 2784935 + 0.00434076	0.000000	OTH
1122512 1122597 - 2784854 2784935 - 0.00429331	0.000000	OTH
1122569 1122624 + 4021556 4021614 + 0.000823978	0.000000	OTH
1122569 1122624 - 4021556 4021614 - 0.00728437	0.000000	OTH
1122532 1122602 + 1084279 1084348 + 0.00141157	0.000000	OTH
1122532 1122602 - 1084279 1084348 - 0.00432162	0.000000	OTH
1122536 1122584 + 3743156 3743205 + 0.0519499	0.000000	OTH
1122536 1122584 - 3743156 3743205 - 0.00207657	0.000000	OTH
1122517 1122565 + 2838542 2838590 + 0.0158391	0.000000	OTH
1122517 1122565 - 2838542 2838590 - 0.494262	0.008665	OTH
1123278 1123340 + 1161273 1161335 + 0.993846	0.999374	RNA
1123278 1123340 - 1161273 1161335 - 0.963569	0.999571	RNA
1124581 1124726 + 1162576 1162722 + 2.61056e-05	0.008047	OTH
1124581 1124726 - 1162576 1162722 - 3.74162e-06	0.003963	OTH
1124639 1124784 + 1162634 1162780 + 0.000989041	0.025059	OTH
1124639 1124784 - 1162634 1162780 - 4.47152e-07	0.000002	OTH
1124612 1124665 - 1947935 1947985 + 0.388392	0.000003	OTH
1124612 1124665 + 1947935 1947985 - 0.017505	0.000000	OTH
1124663 1124754 + 574431 574522 + 0.0233536	0.000000	OTH
1124663 1124754 - 574431 574522 - 0.0023164	0.000000	OTH
1124671 1124730 + 2221549 2221610 + 0.0613095	0.000000	OTH
1124671 1124730 - 2221549 2221610 - 0.00251591	0.000000	OTH
1124653 1124709 + 4698132 4698189 + 0.841095	0.002327	OTH
1124653 1124709 - 4698132 4698189 - 0.774924	0.000002	OTH
1124621 1124734 + 128064 128174 + 0.00482238	0.000000	OTH
1124621 1124734 - 128064 128174 - 1.25243e-05	0.000000	OTH
1124637 1124695 - 4323785 4323840 + 0.758964	0.003241	OTH
1124637 1124695 + 4323785 4323840 - 0.72471	0.000000	OTH
1124684 1124779 - 766167 766259 + 0.000242661	0.000000	OTH
1124684 1124779 + 766167 766259 - 0.0411381	0.000000	OTH
1124641 1124783 - 2188991 2189135 + 3.87575e-07	0.001234	OTH
1124641 1124783 + 2188991 2189135 - 4.43018e-05	0.000001	OTH
1124624 1124767 - 2189008 2189151 + 5.07841e-06	0.000000	OTH
1124624 1124767 + 2189008 2189151 - 0.000295599	0.000000	OTH
1126954 1127008 + 1164976 1165027 + 0.00255216	0.112905	OTH
1126954 1127008 - 1164976 1165027 - 0.0599662	0.072811	OTH
1126988 1127042 + 3920295 3920348 + 0.00185494	0.000000	OTH
1126988 1127042 - 3920295 3920348 - 0.00175585	0.000000	OTH
1126979 1127028 + 1544214 1544262 + 3.45306e-06	0.000000	OTH
1126979 1127028 - 1544214 1544262 - 0.00327188	0.000000	OTH
1126981 1127040 + 3730709 3730767 + 0.270838	0.002524	OTH
1126981 1127040 - 3730709 3730767 - 0.0335563	0.001141	OTH
1126967 1127042 + 1417035 1417108 + 0.114879	0.000000	OTH
1126967 1127042 - 1417035 1417108 - 0.0693736	0.112529	OTH
1126965 1127047 - 4039499 4039587 + 0.0177057	0.000000	OTH
1126965 1127047 + 4039499 4039587 - 0.00112206	0.000000	OTH
1126992 1127049 - 3323931 3323987 + 0.000580494	0.000000	OTH
1126992 1127049 + 3323931 3323987 - 0.00764473	0.000000	OTH
1126954 1127020 - 1741201 1741266 + 0.0231464	0.000000	OTH
1126954 1127020 + 1741201 1741266 - 3.60011e-05	0.000000	OTH
1126955 1127024 - 727049 727120 + 0.0117911	0.000000	OTH
1126955 1127024 + 727049 727120 - 0.00338801	0.000000	OTH
1126969 1127034 - 4125089 4125151 + 0.0700466	0.010418	OTH
1126969 1127034 + 4125089 4125151 - 0.00050092	0.000000	OTH
1126959 1127041 + 302851 302932 + 0.0088527	0.026859	OTH
1126959 1127041 - 302851 302932 - 0.402149	0.983364	OTH
1127006 1127055 + 3752061 3752111 + 0.0159606	0.000000	OTH
1127006 1127055 - 3752061 3752111 - 0.0172171	0.000000	OTH
1126989 1127038 + 1795120 1795167 + 4.52958e-06	0.001350	OTH
1126989 1127038 - 1795120 1795167 - 0.139383	0.002572	OTH
1126957 1127020 + 3499213 3499274 + 0.000463005	0.000000	OTH
1126957 1127020 - 3499213 3499274 - 0.0129814	0.000000	OTH
1126953 1127049 + 2733883 2733979 + 0.00249323	0.000000	OTH
1126953 1127049 - 2733883 2733979 - 0.0168761	0.000001	OTH
1129355 1129405 + 4309035 4309086 + 0.0359389	0.000000	OTH
1129355 1129405 - 4309035 4309086 - 0.0415732	0.001461	OTH
1130088 1130236 + 1168371 1168517 + 6.41552e-05	0.023223	OTH
1130088 1130236 - 1168371 1168517 - 0.0313792	0.036243	OTH
1130092 1130240 + 1168374 1168521 + 0.000161928	0.028351	OTH
1130092 1130240 - 1168374 1168521 - 0.00294376	0.036382	OTH
1130097 1130200 - 4205663 4205764 + 0.00109507	0.000000	OTH
1130097 1130200 + 4205663 4205764 - 0.000130369	0.000000	OTH
1130120 1130172 - 4486320 4486373 + 0.131612	0.000000	OTH
1130120 1130172 + 4486320 4486373 - 0.00275034	0.000002	OTH
1130106 1130161 - 4588310 4588362 + 0.025732	0.000000	OTH
1130106 1130161 + 4588310 4588362 - 0.00129981	0.000000	OTH
1130155 1130238 + 184601 184685 + 0.000207896	0.000000	OTH
1130155 1130238 - 184601 184685 - 9.33215e-05	0.000000	OTH
1130149 1130240 + 2397218 2397310 + 0.000539125	0.000000	OTH
1130149 1130240 - 2397218 2397310 - 0.00019558	0.000000	OTH
1130105 1130233 + 1289251 1289372 + 0.00188927	0.000000	OTH
1130105 1130233 - 1289251 1289372 - 0.000720711	0.000000	OTH
1130088 1130206 + 3360624 3360739 + 0.000737771	0.000000	OTH
1130088 1130206 - 3360624 3360739 - 0.0317919	0.000000	OTH
1130134 1130197 + 4042465 4042527 + 0.000450459	0.000000	OTH
1130134 1130197 - 4042465 4042527 - 0.00163712	0.000000	OTH
1130125 1130215 + 4293452 4293548 + 0.00582511	0.000000	OTH
1130125 1130215 - 4293452 4293548 - 0.00187017	0.000000	OTH
113229 113375 + 166984 167131 + 9.11429e-05	0.000001	OTH
113229 113375 - 166984 167131 - 3.9341e-05	0.000000	OTH
113294 113443 + 167050 167199 + 9.30698e-05	0.080508	OTH
113294 113443 - 167050 167199 - 1.25889e-05	0.115789	OTH
113330 113408 + 3532375 3532448 + 0.329732	0.000000	OTH
113330 113408 - 3532375 3532448 - 0.00555945	0.000000	OTH
113220 113305 - 2213192 2213272 + 0.0199144	0.000002	OTH
113220 113305 + 2213192 2213272 - 0.0175713	0.000000	OTH
113228 113313 - 3686194 3686281 + 0.0203027	0.000000	OTH
113228 113313 + 3686194 3686281 - 0.000870542	0.000000	OTH
1133808 1133911 + 3980137 3980241 + 1	0.782104	RNA
1133808 1133911 - 3980137 3980241 - 1	0.951476	RNA
1133873 1133939 + 2833915 2833980 + 0.683759	0.971191	OTH
1133873 1133939 - 2833915 2833980 - 0.641759	0.884240	OTH
1133852 1133919 - 4672988 4673055 + 0.87187	0.997605	OTH
1133852 1133919 + 4672988 4673055 - 0.289079	0.884971	OTH
1133860 1133907 - 3103374 3103422 + 0.951716	0.999473	OTH
1133860 1133907 + 3103374 3103422 - 0.95295	0.999064	OTH
1133802 1133908 - 465710 465811 + 0.992096	0.927621	OTH
1133802 1133908 + 465710 465811 - 1	0.988001	OTH
1133861 1133951 - 2964777 2964866 + 0.997145	0.999644	OTH
1133861 1133951 + 2964777 2964866 - 0.986603	0.999692	OTH
1133865 1133917 - 3857538 3857591 + 0.994577	0.999313	RNA
1133865 1133917 + 3857538 3857591 - 0.999988	0.999381	RNA
1133873 1133923 - 2578477 2578526 + 0.928663	0.997386	RNA
1133873 1133923 + 2578477 2578526 - 0.959881	0.999562	RNA
1133847 1133910 - 3393388 3393452 + 0.931059	0.999798	RNA
1133847 1133910 + 3393388 3393452 - 0.986343	0.999772	RNA
1133788 1133908 + 4269415 4269540 + 0.985035	0.982926	OTH
1133788 1133908 - 4269415 4269540 - 0.872723	0.463341	OTH
1133852 1133907 - 3224407 3224458 + 0.921808	0.994512	OTH
1133852 1133907 + 3224407 3224458 - 0.983542	0.998222	OTH
1133870 1133926 - 365258 365316 + 0.911999	0.998601	RNA
1133870 1133926 + 365258 365316 - 0.801922	0.998960	RNA
1133861 1133947 - 3732659 3732742 + 0.98538	0.999694	OTH
1133861 1133947 + 3732659 3732742 - 0.141136	0.999505	OTH
1133870 1133920 - 3089007 3089058 + 0.944899	0.999154	OTH
1133870 1133920 + 3089007 3089058 - 0.675589	0.993261	OTH
1133852 1133907 - 4750587 4750641 + 0.896687	0.993999	OTH
1133852 1133907 + 4750587 4750641 - 0.977872	0.998822	OTH
1133869 1133926 + 4642493 4642551 + 0.992679	0.998998	OTH
1133869 1133926 - 4642493 4642551 - 0.802019	0.997969	OTH
1133802 1133908 - 4274519 4274619 + 0.997239	0.812183	OTH
1133802 1133908 + 4274519 4274619 - 1	0.356661	OTH
1133852 1133941 - 3904519 3904609 + 0.957227	0.845492	OTH
1133852 1133941 + 3904519 3904609 - 0.905854	0.231576	OTH
1133869 1133945 - 775979 776054 + 0.85208	0.998158	RNA
1133869 1133945 + 775979 776054 - 0.645082	0.999942	RNA
1133861 1133908 - 3672052 3672098 + 0.939683	0.997077	OTH
1133861 1133908 + 3672052 3672098 - 0.991875	0.998995	OTH
1133872 1133942 - 1217042 1217116 + 0.782568	0.514441	OTH
1133872 1133942 + 1217042 1217116 - 0.225405	0.118025	OTH
1133868 1133920 - 2840525 2840580 + 0.921325	0.995543	OTH
1133868 1133920 + 2840525 2840580 - 0.964679	0.998382	OTH
1133862 1133921 - 3647887 3647946 + 0.894213	0.999125	OTH
1133862 1133921 + 3647887 3647946 - 0.988779	0.999512	OTH
1133871 1133950 + 3129120 3129197 + 0.999999	0.980434	OTH
1133871 1133950 - 3129120 3129197 - 1	0.998964	OTH
1133870 1133923 - 237516 237568 + 0.944355	0.999454	RNA
1133870 1133923 + 237516 237568 - 0.969618	0.999745	RNA
1133853 1133951 - 593690 593789 + 0.991817	0.999988	RNA
1133853 1133951 + 593690 593789 - 0.963986	0.999995	RNA
1133859 1133907 - 3736096 3736145 + 0.699793	0.942108	OTH
1133859 1133907 + 3736096 3736145 - 0.713959	0.984360	OTH
1133873 1133923 - 4787465 4787518 + 0.999982	0.999466	RNA
1133873 1133923 + 4787465 4787518 - 0.999992	0.999376	RNA
1133805 1133915 - 3389410 3389521 + 0.115254	0.280841	OTH
1133805 1133915 + 3389410 3389521 - 0.0889246	0.090619	OTH
1133870 1133933 + 4778824 4778887 + 0.868954	0.998553	OTH
1133870 1133933 - 4778824 4778887 - 0.983472	0.997127	OTH
1133872 1133931 - 1992726 1992786 + 0.93281	0.996767	OTH
1133872 1133931 + 1992726 1992786 - 0.951978	0.999764	OTH
1133869 1133931 - 4214654 4214713 + 0.878995	0.993210	OTH
1133869 1133931 + 4214654 4214713 - 0.842452	0.999581	OTH
1133863 1133919 - 3499804 3499857 + 0.233187	0.999314	OTH
1133863 1133919 + 3499804 3499857 - 0.951355	0.999167	OTH
1133852 1133934 - 2357965 2358051 + 0.985031	0.999748	OTH
1133852 1133934 + 2357965 2358051 - 0.975463	0.999843	OTH
1133862 1133915 - 3362538 3362586 + 0.189257	0.939352	OTH
1133862 1133915 + 3362538 3362586 - 0.975572	0.998360	OTH
1133812 1133886 - 2966909 2966984 + 0.00914184	0.000000	OTH
1133812 1133886 + 2966909 2966984 - 0.783928	0.000000	OTH
1133862 1133922 - 4783109 4783165 + 0.949577	0.999921	OTH
1133862 1133922 + 4783109 4783165 - 0.709769	0.999943	OTH
1133844 1133907 - 2647612 2647667 + 0.983235	0.999864	OTH
1133844 1133907 + 2647612 2647667 - 0.976814	0.999819	OTH
1133801 1133938 - 3928500 3928638 + 9.15421e-05	0.000000	OTH
1133801 1133938 + 3928500 3928638 - 0.0043571	0.000000	OTH
1133873 1133951 + 277593 277669 + 0.878088	0.999874	RNA
1133873 1133951 - 277593 277669 - 0.983551	0.998642	RNA
1133869 1133932 - 4354397 4354458 + 0.999987	0.998907	RNA
1133869 1133932 + 4354397 4354458 - 0.984855	0.927436	RNA
1133853 1133929 - 3653036 3653108 + 0.961945	0.901202	OTH
1133853 1133929 + 3653036 3653108 - 0.983445	0.999878	OTH
1133834 1133921 - 315886 315977 + 0.0174161	0.000000	OTH
1133834 1133921 + 315886 315977 - 0.242127	0.000000	OTH
1133836 1133910 + 4137280 4137361 + 0.999986	0.999781	OTH
1133836 1133910 - 4137280 4137361 - 0.969592	0.999782	OTH
1133808 1133907 + 3983315 3983414 + 1	0.997393	RNA
1133808 1133907 - 3983315 3983414 - 0.980991	0.999839	RNA
1133856 1133907 + 4077027 4077075 + 0.999983	0.999418	RNA
1133856 1133907 - 4077027 4077075 - 0.995618	0.999486	RNA
1133856 1133951 + 2341383 2341476 + 0.806677	0.999809	OTH
1133856 1133951 - 2341383 2341476 - 0.991324	0.999230	OTH
1133870 1133945 + 800913 800989 + 0.721001	0.999908	RNA
1133870 1133945 - 800913 800989 - 0.920562	0.999570	RNA
1133848 1133915 + 3871400 3871466 + 0.999993	0.999831	RNA
1133848 1133915 - 3871400 3871466 - 0.997257	0.999449	RNA
1133871 1133928 + 2478537 2478595 + 0.882265	0.995075	OTH
1133871 1133928 - 2478537 2478595 - 0.101337	0.970822	OTH
1133872 1133938 + 709468 709537 + 0.938341	0.999750	OTH
1133872 1133938 - 709468 709537 - 0.983016	0.999653	OTH
1133820 1133907 + 4119333 4119417 + 0.999999	0.999822	RNA
1133820 1133907 - 4119333 4119417 - 0.724678	0.999667	RNA
1133853 1133910 + 4648509 4648567 + 0.988325	0.999607	RNA
1133853 1133910 - 4648509 4648567 - 0.951561	0.999731	RNA
1133806 1133908 + 4305021 4305118 + 1	0.994740	RNA
1133806 1133908 - 4305021 4305118 - 0.876788	0.999143	RNA
1133788 1133908 + 4782413 4782529 + 1	0.999972	OTH
1133788 1133908 - 4782413 4782529 - 0.852041	0.995126	OTH
1133873 1133929 + 4637201 4637254 + 0.994612	0.999263	OTH
1133873 1133929 - 4637201 4637254 - 0.98597	0.999103	OTH
1133872 1133922 + 4314297 4314347 + 0.853501	0.998170	OTH
1133872 1133922 - 4314297 4314347 - 0.954436	0.997928	OTH
1133869 1133924 + 244276 244331 + 0.9848	0.999394	OTH
1133869 1133924 - 244276 244331 - 0.946184	0.997798	OTH
1133817 1133908 + 4291097 4291190 + 0.974075	0.996947	RNA
1133817 1133908 - 4291097 4291190 - 0.125224	0.848317	RNA
1133856 1133907 + 4147052 4147100 + 0.96565	0.997871	OTH
1133856 1133907 - 4147052 4147100 - 0.984357	0.997911	OTH
1133875 1133932 + 995235 995291 + 0.996665	0.999502	OTH
1133875 1133932 - 995235 995291 - 0.987262	0.998014	OTH
1133808 1133908 + 4187559 4187660 + 0.995826	0.999979	OTH
1133808 1133908 - 4187559 4187660 - 0.0127281	0.027011	OTH
[truncated: 88,404 more rows]
