# Supplementary material for: Detection of non-coding RNAs on the basis of predicted secondary structure formation free energy change
Source: BMC Bioinformatics. 2006 Mar 27;7:173. doi: 10.1186/1471-2105-7-173 (PMC1570369; doi:10.1186/1471-2105-7-173)
Supplement: Additional File 4 — MUMmer whole genome screen input data to the Dynalign/LIBSVM classifier. Plain text data file formatted for input to LIBSVM (not scaled). This is the MUMmer whole genome screen dataset input to the Dynalign/LIBSVM classifier (before scaling). There is a one-to-one correspondence between rows of this file and rows of Additional File 2 – that is, row N in this file corresponds to the window described in row N in Additional File 2. Column 1 is the data label (all windows are initially assumed negatives and labelled "-1," but this is irrelevant for these purposes as this is essentially just a placeholder column for LIBSVM). Column 2 is the Dynalign-computed ΔG°total; column 3 is the length of shorter sequence; columns 4, 5, and 6 are A, U, and C frequencies of sequence 1 (E. coli); columns 7, 8, and 9 are A, U, and C frequencies of sequence 2 (S. typhi). [file 1471-2105-7-173-S4.txt]

-1 1:-43 2:90 3:0.266667 4:0.422222 5:0.122222 6:0.222222 7:0.455556 8:0.155556
-1 1:0 2:90 3:0.422222 4:0.266667 5:0.188889 6:0.455556 7:0.222222 8:0.166667
-1 1:-399 2:100 3:0.277228 4:0.207921 5:0.237624 6:0.3 7:0.23 8:0.21
-1 1:-319 2:100 3:0.207921 4:0.277228 5:0.277228 6:0.23 7:0.3 8:0.26
-1 1:-272 2:128 3:0.452555 4:0.226277 5:0.175182 6:0.367188 7:0.257812 8:0.1875
-1 1:-564 2:128 3:0.226277 4:0.452555 5:0.145985 6:0.257812 7:0.367188 8:0.1875
-1 1:-62 2:84 3:0.324324 4:0.243243 5:0.195946 6:0.285714 7:0.321429 8:0.178571
-1 1:-71 2:84 3:0.243243 4:0.324324 5:0.236486 6:0.321429 7:0.285714 8:0.214286
-1 1:-125 2:58 3:0.37931 4:0.155172 5:0.224138 6:0.310345 7:0.189655 8:0.224138
-1 1:-219 2:58 3:0.155172 4:0.37931 5:0.241379 6:0.189655 7:0.310345 8:0.275862
-1 1:-134 2:82 3:0.390244 4:0.146341 5:0.219512 6:0.369048 7:0.178571 8:0.22619
-1 1:-293 2:82 3:0.146341 4:0.390244 5:0.243902 6:0.178571 7:0.369048 8:0.22619
-1 1:-25 2:53 3:0.339623 4:0.301887 5:0.245283 6:0.313559 7:0.220339 8:0.288136
-1 1:-154 2:53 3:0.301887 4:0.339623 5:0.113208 6:0.220339 7:0.313559 8:0.177966
-1 1:-396 2:144 3:0.342466 4:0.253425 5:0.205479 6:0.340278 7:0.298611 8:0.208333
-1 1:-505 2:144 3:0.253425 4:0.342466 5:0.19863 6:0.298611 7:0.340278 8:0.152778
-1 1:-320 2:148 3:0.364865 4:0.236486 5:0.195946 6:0.389262 7:0.255034 8:0.208054
-1 1:-410 2:148 3:0.236486 4:0.364865 5:0.202703 6:0.255034 7:0.389262 8:0.147651
-1 1:-454 2:149 3:0.293333 4:0.26 5:0.24 6:0.33557 7:0.268456 8:0.228188
-1 1:-544 2:149 3:0.26 4:0.293333 5:0.206667 6:0.268456 7:0.33557 8:0.167785
-1 1:-308 2:69 3:0.376812 4:0.231884 5:0.173913 6:0.274725 7:0.263736 8:0.241758
-1 1:-328 2:69 3:0.231884 4:0.376812 5:0.217391 6:0.263736 7:0.274725 8:0.21978
-1 1:-72 2:68 3:0.279412 4:0.279412 5:0.220588 6:0.294118 7:0.308824 8:0.205882
-1 1:-120 2:68 3:0.279412 4:0.279412 5:0.220588 6:0.308824 7:0.294118 8:0.191176
-1 1:-386 2:143 3:0.265734 4:0.27972 5:0.223776 6:0.272727 7:0.307692 8:0.244755
-1 1:-435 2:143 3:0.27972 4:0.265734 5:0.230769 6:0.307692 7:0.272727 8:0.174825
-1 1:-404 2:143 3:0.237762 4:0.307692 5:0.223776 6:0.244755 7:0.335664 8:0.202797
-1 1:-322 2:143 3:0.307692 4:0.237762 5:0.230769 6:0.335664 7:0.244755 8:0.216783
-1 1:-509 2:71 3:0.186667 4:0.36 5:0.213333 6:0.140845 7:0.309859 8:0.267606
-1 1:-441 2:71 3:0.36 4:0.186667 5:0.24 6:0.309859 7:0.140845 8:0.28169
-1 1:-810 2:150 3:0.273333 4:0.273333 5:0.173333 6:0.273333 7:0.273333 8:0.18
-1 1:-637 2:150 3:0.273333 4:0.273333 5:0.28 6:0.273333 7:0.273333 8:0.273333
-1 1:-490 2:148 3:0.283784 4:0.310811 5:0.202703 6:0.256757 7:0.310811 8:0.209459
-1 1:-470 2:148 3:0.310811 4:0.283784 5:0.202703 6:0.310811 7:0.256757 8:0.222973
-1 1:-373 2:143 3:0.262069 4:0.358621 5:0.206897 6:0.230769 7:0.356643 8:0.216783
-1 1:-386 2:143 3:0.358621 4:0.262069 5:0.172414 6:0.356643 7:0.230769 8:0.195804
-1 1:-423 2:142 3:0.246575 4:0.342466 5:0.212329 6:0.239437 7:0.366197 8:0.190141
-1 1:-322 2:142 3:0.342466 4:0.246575 5:0.19863 6:0.366197 7:0.239437 8:0.204225
-1 1:-430 2:147 3:0.27027 4:0.324324 5:0.195946 6:0.326531 7:0.292517 8:0.183673
-1 1:-339 2:147 3:0.324324 4:0.27027 5:0.209459 6:0.292517 7:0.326531 8:0.197279
-1 1:-210 2:148 3:0.375839 4:0.295302 5:0.187919 6:0.391892 7:0.283784 8:0.155405
-1 1:-320 2:148 3:0.295302 4:0.375839 5:0.14094 6:0.283784 7:0.391892 8:0.168919
-1 1:-209 2:122 3:0.344262 4:0.237705 5:0.245902 6:0.357724 7:0.203252 8:0.211382
-1 1:-295 2:122 3:0.237705 4:0.344262 5:0.172131 6:0.203252 7:0.357724 8:0.227642
-1 1:-200 2:85 3:0.209302 4:0.360465 5:0.174419 6:0.211765 7:0.341176 8:0.235294
-1 1:-156 2:85 3:0.360465 4:0.209302 5:0.255814 6:0.341176 7:0.211765 8:0.211765
-1 1:-141 2:91 3:0.32967 4:0.32967 5:0.120879 6:0.373626 7:0.274725 8:0.175824
-1 1:-83 2:91 3:0.32967 4:0.32967 5:0.21978 6:0.274725 7:0.373626 8:0.175824
-1 1:-245 2:90 3:0.3 4:0.322222 5:0.177778 6:0.311111 7:0.344444 8:0.144444
-1 1:-74 2:90 3:0.322222 4:0.3 5:0.2 6:0.344444 7:0.311111 8:0.2
-1 1:-1082 2:149 3:0.24 4:0.233333 5:0.233333 6:0.234899 7:0.228188 8:0.241611
-1 1:-1026 2:149 3:0.233333 4:0.24 5:0.293333 6:0.228188 7:0.234899 8:0.295302
-1 1:-836 2:150 3:0.226667 4:0.22 5:0.233333 6:0.22 7:0.233333 8:0.246667
-1 1:-803 2:150 3:0.22 4:0.226667 5:0.32 6:0.233333 7:0.22 8:0.3
-1 1:-584 2:150 3:0.246667 4:0.293333 5:0.2 6:0.26 7:0.273333 8:0.213333
-1 1:-436 2:150 3:0.293333 4:0.246667 5:0.26 6:0.273333 7:0.26 8:0.253333
-1 1:-99 2:74 3:0.322314 4:0.231405 5:0.231405 6:0.324324 7:0.189189 8:0.216216
-1 1:-148 2:74 3:0.231405 4:0.322314 5:0.214876 6:0.189189 7:0.324324 8:0.27027
-1 1:-151 2:94 3:0.351064 4:0.148936 5:0.287234 6:0.319149 7:0.117021 8:0.37234
-1 1:-334 2:94 3:0.148936 4:0.351064 5:0.212766 6:0.117021 7:0.319149 8:0.191489
-1 1:-52 2:59 3:0.389831 4:0.186441 5:0.271186 6:0.372881 7:0.186441 8:0.288136
-1 1:-127 2:59 3:0.186441 4:0.389831 5:0.152542 6:0.186441 7:0.372881 8:0.152542
-1 1:-52 2:56 3:0.392857 4:0.178571 5:0.285714 6:0.375 7:0.178571 8:0.303571
-1 1:-127 2:56 3:0.178571 4:0.392857 5:0.142857 6:0.178571 7:0.375 8:0.142857
-1 1:-52 2:55 3:0.4 4:0.181818 5:0.272727 6:0.381818 7:0.181818 8:0.290909
-1 1:-123 2:55 3:0.181818 4:0.4 5:0.145455 6:0.181818 7:0.381818 8:0.145455
-1 1:-553 2:148 3:0.290541 4:0.297297 5:0.22973 6:0.243243 7:0.337838 8:0.25
-1 1:-680 2:148 3:0.297297 4:0.290541 5:0.182432 6:0.337838 7:0.243243 8:0.168919
-1 1:-519 2:147 3:0.319728 4:0.231293 5:0.210884 6:0.312925 7:0.306122 8:0.176871
-1 1:-469 2:147 3:0.231293 4:0.319728 5:0.238095 6:0.306122 7:0.312925 8:0.204082
-1 1:-301 2:60 3:0.2 4:0.3 5:0.283333 6:0.216667 7:0.266667 8:0.3
-1 1:-314 2:60 3:0.3 4:0.2 5:0.216667 6:0.266667 7:0.216667 8:0.216667
-1 1:-234 2:129 3:0.364341 4:0.224806 5:0.170543 6:0.341085 7:0.217054 8:0.193798
-1 1:-168 2:129 3:0.224806 4:0.364341 5:0.24031 6:0.217054 7:0.341085 8:0.248062
-1 1:-223 2:79 3:0.2375 4:0.3625 5:0.1875 6:0.202532 7:0.392405 8:0.177215
-1 1:-192 2:79 3:0.3625 4:0.2375 5:0.2125 6:0.392405 7:0.202532 8:0.227848
-1 1:-256 2:100 3:0.31 4:0.24 5:0.29 6:0.32 7:0.23 8:0.29
-1 1:-421 2:100 3:0.24 4:0.31 5:0.16 6:0.23 7:0.32 8:0.16
-1 1:-159 2:78 3:0.294872 4:0.307692 5:0.205128 6:0.265823 7:0.329114 8:0.202532
-1 1:-134 2:78 3:0.307692 4:0.294872 5:0.192308 6:0.329114 7:0.265823 8:0.202532
-1 1:-364 2:145 3:0.342282 4:0.295302 5:0.120805 6:0.358621 7:0.275862 8:0.17931
-1 1:-276 2:145 3:0.295302 4:0.342282 5:0.241611 6:0.275862 7:0.358621 8:0.186207
-1 1:-213 2:147 3:0.358108 4:0.310811 5:0.148649 6:0.401361 7:0.285714 8:0.14966
-1 1:-169 2:147 3:0.310811 4:0.358108 5:0.182432 6:0.285714 7:0.401361 8:0.163265
-1 1:-188 2:113 3:0.309735 4:0.292035 5:0.19469 6:0.331081 7:0.216216 8:0.202703
-1 1:-103 2:113 3:0.292035 4:0.309735 5:0.20354 6:0.216216 7:0.331081 8:0.25
-1 1:-156 2:113 3:0.353982 4:0.247788 5:0.159292 6:0.38 7:0.18 8:0.18
-1 1:-247 2:113 3:0.247788 4:0.353982 5:0.238938 6:0.18 7:0.38 8:0.26
-1 1:-306 2:144 3:0.298611 4:0.354167 5:0.194444 6:0.293333 7:0.326667 8:0.18
-1 1:-349 2:144 3:0.354167 4:0.298611 5:0.152778 6:0.326667 7:0.293333 8:0.2
-1 1:-335 2:144 3:0.255172 4:0.413793 5:0.186207 6:0.256944 7:0.361111 8:0.222222
-1 1:-378 2:144 3:0.413793 4:0.255172 5:0.144828 6:0.361111 7:0.256944 8:0.159722
-1 1:-346 2:144 3:0.27027 4:0.371622 5:0.216216 6:0.277778 7:0.340278 8:0.222222
-1 1:-379 2:144 3:0.371622 4:0.27027 5:0.141892 6:0.340278 7:0.277778 8:0.159722
-1 1:-432 2:148 3:0.26 4:0.3 5:0.246667 6:0.243243 7:0.304054 8:0.22973
-1 1:-416 2:148 3:0.3 4:0.26 5:0.193333 6:0.304054 7:0.243243 8:0.222973
-1 1:-574 2:145 3:0.283784 4:0.277027 5:0.236486 6:0.22069 7:0.303448 8:0.241379
-1 1:-661 2:145 3:0.277027 4:0.283784 5:0.202703 6:0.303448 7:0.22069 8:0.234483
-1 1:-135 2:61 3:0.360656 4:0.278689 5:0.147541 6:0.327869 7:0.229508 8:0.229508
-1 1:-180 2:61 3:0.278689 4:0.360656 5:0.213115 6:0.229508 7:0.327869 8:0.213115
-1 1:-334 2:54 3:0.214286 4:0.178571 5:0.339286 6:0.203704 7:0.185185 8:0.351852
-1 1:-393 2:54 3:0.178571 4:0.214286 5:0.267857 6:0.185185 7:0.203704 8:0.259259
-1 1:-121 2:56 3:0.303571 4:0.214286 5:0.232143 6:0.403509 7:0.157895 8:0.22807
-1 1:-168 2:56 3:0.214286 4:0.303571 5:0.25 6:0.157895 7:0.403509 8:0.210526
-1 1:-132 2:57 3:0.298246 4:0.210526 5:0.245614 6:0.362069 7:0.189655 8:0.206897
-1 1:-200 2:57 3:0.210526 4:0.298246 5:0.245614 6:0.189655 7:0.362069 8:0.241379
-1 1:-299 2:83 3:0.233333 4:0.16 5:0.3 6:0.240964 7:0.216867 8:0.301205
-1 1:-1151 2:149 3:0.233333 4:0.16 5:0.3 6:0.221477 7:0.161074 8:0.315436
-1 1:-374 2:83 3:0.16 4:0.233333 5:0.306667 6:0.216867 7:0.240964 8:0.240964
-1 1:-1054 2:149 3:0.16 4:0.233333 5:0.306667 6:0.161074 7:0.221477 8:0.302013
-1 1:-1114 2:149 3:0.241611 4:0.147651 5:0.302013 6:0.221477 7:0.147651 8:0.328859
-1 1:-1104 2:149 3:0.147651 4:0.241611 5:0.308725 6:0.147651 7:0.221477 8:0.302013
-1 1:-1092 2:145 3:0.241379 4:0.17931 5:0.241379 6:0.248322 7:0.167785 8:0.268456
-1 1:-864 2:145 3:0.17931 4:0.241379 5:0.337931 6:0.167785 7:0.248322 8:0.315436
-1 1:-1092 2:145 3:0.241379 4:0.186207 5:0.241379 6:0.248322 7:0.174497 8:0.268456
-1 1:-864 2:145 3:0.186207 4:0.241379 5:0.331034 6:0.174497 7:0.248322 8:0.308725
-1 1:-1038 2:145 3:0.248276 4:0.186207 5:0.262069 6:0.246667 7:0.166667 8:0.293333
-1 1:-978 2:145 3:0.186207 4:0.248276 5:0.303448 6:0.166667 7:0.246667 8:0.293333
-1 1:-1038 2:145 3:0.241379 4:0.193103 5:0.262069 6:0.24 7:0.173333 8:0.293333
-1 1:-978 2:145 3:0.193103 4:0.241379 5:0.303448 6:0.173333 7:0.24 8:0.293333
-1 1:-405 2:61 3:0.262295 4:0.278689 5:0.295082 6:0.234375 7:0.296875 8:0.28125
-1 1:-240 2:61 3:0.278689 4:0.262295 5:0.163934 6:0.296875 7:0.234375 8:0.1875
-1 1:-1128 2:146 3:0.219178 4:0.150685 5:0.315068 6:0.228188 7:0.127517 8:0.33557
-1 1:-1050 2:146 3:0.150685 4:0.219178 5:0.315068 6:0.127517 7:0.228188 8:0.308725
-1 1:-1128 2:146 3:0.219178 4:0.150685 5:0.315068 6:0.228188 7:0.127517 8:0.33557
-1 1:-1050 2:146 3:0.150685 4:0.219178 5:0.315068 6:0.127517 7:0.228188 8:0.308725
-1 1:-714 2:102 3:0.212329 4:0.164384 5:0.308219 6:0.235294 7:0.166667 8:0.284314
-1 1:-686 2:102 3:0.164384 4:0.212329 5:0.315068 6:0.166667 7:0.235294 8:0.313725
-1 1:-1032 2:145 3:0.255172 4:0.186207 5:0.275862 6:0.248322 7:0.181208 8:0.302013
-1 1:-965 2:145 3:0.186207 4:0.255172 5:0.282759 6:0.181208 7:0.248322 8:0.268456
-1 1:-1006 2:145 3:0.255172 4:0.17931 5:0.282759 6:0.255034 7:0.174497 8:0.302013
-1 1:-941 2:145 3:0.17931 4:0.255172 5:0.282759 6:0.174497 7:0.255034 8:0.268456
-1 1:-959 2:145 3:0.248276 4:0.17931 5:0.289655 6:0.248322 7:0.174497 8:0.308725
-1 1:-859 2:145 3:0.17931 4:0.248276 5:0.282759 6:0.174497 7:0.248322 8:0.268456
-1 1:-405 2:63 3:0.253968 4:0.285714 5:0.285714 6:0.234375 7:0.296875 8:0.28125
-1 1:-240 2:63 3:0.285714 4:0.253968 5:0.174603 6:0.296875 7:0.234375 8:0.1875
-1 1:-1117 2:149 3:0.248322 4:0.14094 5:0.302013 6:0.228188 7:0.134228 8:0.328859
-1 1:-1162 2:149 3:0.14094 4:0.248322 5:0.308725 6:0.134228 7:0.228188 8:0.308725
-1 1:-1104 2:149 3:0.255034 4:0.134228 5:0.302013 6:0.234899 7:0.127517 8:0.328859
-1 1:-1186 2:149 3:0.134228 4:0.255034 5:0.308725 6:0.127517 7:0.234899 8:0.308725
-1 1:-942 2:149 3:0.261745 4:0.127517 5:0.295302 6:0.241611 7:0.120805 8:0.322148
-1 1:-1090 2:149 3:0.127517 4:0.261745 5:0.315436 6:0.120805 7:0.241611 8:0.315436
-1 1:-1090 2:145 3:0.248276 4:0.193103 5:0.248276 6:0.248322 7:0.174497 8:0.275168
-1 1:-877 2:145 3:0.193103 4:0.248276 5:0.310345 6:0.174497 7:0.248322 8:0.302013
-1 1:-1093 2:145 3:0.248276 4:0.193103 5:0.248276 6:0.241611 7:0.174497 8:0.281879
-1 1:-891 2:145 3:0.193103 4:0.248276 5:0.310345 6:0.174497 7:0.241611 8:0.302013
-1 1:-1065 2:145 3:0.255172 4:0.193103 5:0.241379 6:0.248322 7:0.174497 8:0.275168
-1 1:-836 2:145 3:0.193103 4:0.255172 5:0.310345 6:0.174497 7:0.248322 8:0.302013
-1 1:-1092 2:145 3:0.262069 4:0.193103 5:0.282759 6:0.248322 7:0.181208 8:0.308725
-1 1:-1092 2:145 3:0.262069 4:0.193103 5:0.282759 6:0.248322 7:0.181208 8:0.308725
-1 1:-928 2:145 3:0.193103 4:0.262069 5:0.262069 6:0.181208 7:0.248322 8:0.261745
-1 1:-928 2:145 3:0.193103 4:0.262069 5:0.262069 6:0.181208 7:0.248322 8:0.261745
-1 1:-1019 2:145 3:0.241379 4:0.227586 5:0.241379 6:0.24 7:0.22 8:0.26
-1 1:-834 2:145 3:0.227586 4:0.241379 5:0.289655 6:0.22 7:0.24 8:0.28
-1 1:-1125 2:139 3:0.23741 4:0.251799 5:0.223022 6:0.235714 7:0.25 8:0.221429
-1 1:-781 2:139 3:0.251799 4:0.23741 5:0.28777 6:0.25 7:0.235714 8:0.292857
-1 1:-906 2:147 3:0.238095 4:0.210884 5:0.265306 6:0.231293 7:0.22449 8:0.244898
-1 1:-856 2:147 3:0.210884 4:0.238095 5:0.285714 6:0.22449 7:0.231293 8:0.29932
-1 1:-381 2:147 3:0.312925 4:0.292517 5:0.190476 6:0.29932 7:0.319728 8:0.14966
-1 1:-367 2:147 3:0.292517 4:0.312925 5:0.204082 6:0.319728 7:0.29932 8:0.231293
-1 1:-363 2:141 3:0.340426 4:0.283688 5:0.191489 6:0.317241 7:0.296552 8:0.151724
-1 1:-334 2:141 3:0.283688 4:0.340426 5:0.184397 6:0.296552 7:0.317241 8:0.234483
-1 1:-138 2:53 3:0.259259 4:0.296296 5:0.277778 6:0.188679 7:0.320755 8:0.264151
-1 1:-3 2:53 3:0.296296 4:0.259259 5:0.166667 6:0.320755 7:0.188679 8:0.226415
-1 1:-170 2:52 3:0.339623 4:0.301887 5:0.188679 6:0.326923 7:0.326923 8:0.173077
-1 1:-186 2:52 3:0.301887 4:0.339623 5:0.169811 6:0.326923 7:0.326923 8:0.173077
-1 1:-554 2:144 3:0.263889 4:0.347222 5:0.1875 6:0.262069 7:0.358621 8:0.172414
-1 1:-332 2:144 3:0.347222 4:0.263889 5:0.201389 6:0.358621 7:0.262069 8:0.206897
-1 1:-195 2:146 3:0.321918 4:0.383562 5:0.143836 6:0.310811 7:0.398649 8:0.148649
-1 1:-228 2:146 3:0.383562 4:0.321918 5:0.150685 6:0.398649 7:0.310811 8:0.141892
-1 1:-146 2:149 3:0.395973 4:0.362416 5:0.127517 6:0.416107 7:0.328859 8:0.161074
-1 1:-218 2:149 3:0.362416 4:0.395973 5:0.114094 6:0.328859 7:0.416107 8:0.0939597
-1 1:-115 2:145 3:0.385135 4:0.371622 5:0.141892 6:0.489655 7:0.303448 8:0.144828
-1 1:-92 2:145 3:0.371622 4:0.385135 5:0.101351 6:0.303448 7:0.489655 8:0.062069
-1 1:-195 2:144 3:0.347222 4:0.333333 5:0.145833 6:0.37931 7:0.386207 8:0.124138
-1 1:-149 2:144 3:0.333333 4:0.347222 5:0.173611 6:0.386207 7:0.37931 8:0.110345
-1 1:-480 2:134 3:0.276119 4:0.261194 5:0.238806 6:0.241611 7:0.33557 8:0.181208
-1 1:-395 2:134 3:0.261194 4:0.276119 5:0.223881 6:0.33557 7:0.241611 8:0.241611
-1 1:-324 2:137 3:0.255474 4:0.328467 5:0.255474 6:0.258741 7:0.300699 8:0.174825
-1 1:-271 2:137 3:0.328467 4:0.255474 5:0.160584 6:0.300699 7:0.258741 8:0.265734
-1 1:-232 2:143 3:0.297297 4:0.391892 5:0.202703 6:0.321678 7:0.328671 8:0.181818
-1 1:-235 2:143 3:0.391892 4:0.297297 5:0.108108 6:0.328671 7:0.321678 8:0.167832
-1 1:-373 2:142 3:0.288591 4:0.375839 5:0.174497 6:0.295775 7:0.352113 8:0.176056
-1 1:-405 2:142 3:0.375839 4:0.288591 5:0.161074 6:0.352113 7:0.295775 8:0.176056
-1 1:-369 2:142 3:0.255034 4:0.362416 5:0.187919 6:0.239437 7:0.330986 8:0.211268
-1 1:-403 2:142 3:0.362416 4:0.255034 5:0.194631 6:0.330986 7:0.239437 8:0.21831
-1 1:-303 2:58 3:0.310345 4:0.293103 5:0.224138 6:0.311475 7:0.278689 8:0.245902
-1 1:-396 2:58 3:0.293103 4:0.310345 5:0.172414 6:0.278689 7:0.311475 8:0.163934
-1 1:-313 2:120 3:0.233333 4:0.383333 5:0.225 6:0.225806 7:0.282258 8:0.298387
-1 1:-386 2:120 3:0.383333 4:0.233333 5:0.158333 6:0.282258 7:0.225806 8:0.193548
-1 1:-109 2:66 3:0.19403 4:0.402985 5:0.179104 6:0.242424 7:0.30303 8:0.257576
-1 1:-49 2:66 3:0.402985 4:0.19403 5:0.223881 6:0.30303 7:0.242424 8:0.19697
-1 1:-236 2:79 3:0.3 4:0.226667 5:0.22 6:0.303797 7:0.316456 8:0.139241
-1 1:-145 2:79 3:0.226667 4:0.3 5:0.253333 6:0.316456 7:0.303797 8:0.240506
-1 1:-73 2:51 3:0.24 4:0.28 5:0.233333 6:0.196078 7:0.313725 8:0.137255
-1 1:-28 2:51 3:0.28 4:0.24 5:0.246667 6:0.313725 7:0.196078 8:0.352941
-1 1:-260 2:99 3:0.246667 4:0.286667 5:0.266667 6:0.161616 7:0.292929 8:0.272727
-1 1:-321 2:99 3:0.286667 4:0.246667 5:0.2 6:0.292929 7:0.161616 8:0.272727
-1 1:-427 2:149 3:0.24 4:0.306667 5:0.273333 6:0.221477 7:0.308725 8:0.268456
-1 1:-514 2:149 3:0.306667 4:0.24 5:0.18 6:0.308725 7:0.221477 8:0.201342
-1 1:-452 2:149 3:0.253333 4:0.326667 5:0.24 6:0.228188 7:0.322148 8:0.255034
-1 1:-465 2:149 3:0.326667 4:0.253333 5:0.18 6:0.322148 7:0.228188 8:0.194631
-1 1:-329 2:73 3:0.211765 4:0.329412 5:0.223529 6:0.287671 7:0.260274 8:0.328767
-1 1:-364 2:73 3:0.329412 4:0.211765 5:0.235294 6:0.260274 7:0.287671 8:0.123288
-1 1:-393 2:140 3:0.205674 4:0.276596 5:0.297872 6:0.285714 7:0.292857 8:0.228571
-1 1:-378 2:140 3:0.276596 4:0.205674 5:0.219858 6:0.292857 7:0.285714 8:0.192857
-1 1:-548 2:130 3:0.211268 4:0.28169 5:0.288732 6:0.276923 7:0.292308 8:0.223077
-1 1:-493 2:130 3:0.28169 4:0.211268 5:0.21831 6:0.292308 7:0.276923 8:0.207692
-1 1:-232 2:141 3:0.326531 4:0.292517 5:0.190476 6:0.326241 7:0.304965 8:0.198582
-1 1:-381 2:141 3:0.292517 4:0.326531 5:0.190476 6:0.304965 7:0.326241 8:0.170213
-1 1:-193 2:144 3:0.3125 4:0.291667 5:0.215278 6:0.317241 7:0.275862 8:0.255172
-1 1:-374 2:144 3:0.291667 4:0.3125 5:0.180556 6:0.275862 7:0.317241 8:0.151724
-1 1:-256 2:144 3:0.305556 4:0.298611 5:0.201389 6:0.317241 7:0.282759 8:0.234483
-1 1:-362 2:144 3:0.298611 4:0.305556 5:0.194444 6:0.282759 7:0.317241 8:0.165517
-1 1:-127 2:145 3:0.303448 4:0.42069 5:0.17931 6:0.326531 7:0.367347 8:0.183673
-1 1:-200 2:145 3:0.42069 4:0.303448 5:0.0965517 6:0.367347 7:0.326531 8:0.122449
-1 1:-236 2:142 3:0.373239 4:0.34507 5:0.176056 6:0.377622 7:0.293706 8:0.174825
-1 1:-342 2:142 3:0.34507 4:0.373239 5:0.105634 6:0.293706 7:0.377622 8:0.153846
-1 1:-223 2:142 3:0.309859 4:0.330986 5:0.239437 6:0.277778 7:0.319444 8:0.222222
-1 1:-373 2:142 3:0.330986 4:0.309859 5:0.119718 6:0.319444 7:0.277778 8:0.180556
-1 1:-417 2:112 3:0.315789 4:0.254386 5:0.254386 6:0.214286 7:0.276786 8:0.285714
-1 1:-446 2:112 3:0.254386 4:0.315789 5:0.175439 6:0.276786 7:0.214286 8:0.223214
-1 1:-329 2:144 3:0.333333 4:0.3125 5:0.1875 6:0.340136 7:0.278912 8:0.190476
-1 1:-416 2:144 3:0.3125 4:0.333333 5:0.166667 6:0.278912 7:0.340136 8:0.190476
-1 1:-173 2:145 3:0.358621 4:0.365517 5:0.172414 6:0.358621 7:0.324138 8:0.186207
-1 1:-277 2:145 3:0.365517 4:0.358621 5:0.103448 6:0.324138 7:0.358621 8:0.131034
-1 1:-415 2:140 3:0.29932 4:0.394558 5:0.170068 6:0.278571 7:0.335714 8:0.207143
-1 1:-432 2:140 3:0.394558 4:0.29932 5:0.136054 6:0.335714 7:0.278571 8:0.178571
-1 1:-476 2:73 3:0.287671 4:0.369863 5:0.164384 6:0.30137 7:0.356164 8:0.164384
-1 1:-326 2:73 3:0.369863 4:0.287671 5:0.178082 6:0.356164 7:0.30137 8:0.178082
-1 1:-580 2:103 3:0.238095 4:0.27619 5:0.266667 6:0.203883 7:0.31068 8:0.271845
-1 1:-705 2:103 3:0.27619 4:0.238095 5:0.219048 6:0.31068 7:0.203883 8:0.213592
-1 1:-402 2:57 3:0.0769231 4:0.292308 5:0.323077 6:0.0877193 7:0.315789 8:0.368421
-1 1:-340 2:57 3:0.292308 4:0.0769231 5:0.307692 6:0.315789 7:0.0877193 8:0.22807
-1 1:-339 2:63 3:0.285714 4:0.238095 5:0.285714 6:0.285714 7:0.238095 8:0.253968
-1 1:-379 2:63 3:0.238095 4:0.285714 5:0.190476 6:0.238095 7:0.285714 8:0.222222
-1 1:-290 2:146 3:0.376712 4:0.260274 5:0.191781 6:0.367347 7:0.231293 8:0.204082
-1 1:-320 2:146 3:0.260274 4:0.376712 5:0.171233 6:0.231293 7:0.367347 8:0.197279
-1 1:-243 2:146 3:0.30137 4:0.321918 5:0.253425 6:0.285714 7:0.29932 8:0.258503
-1 1:-396 2:146 3:0.321918 4:0.30137 5:0.123288 6:0.29932 7:0.285714 8:0.156463
-1 1:-61 2:62 3:0.274194 4:0.258065 5:0.177419 6:0.28 7:0.3 8:0.18
-1 1:-11 2:62 3:0.258065 4:0.274194 5:0.290323 6:0.3 7:0.28 8:0.24
-1 1:-118 2:75 3:0.373333 4:0.2 5:0.253333 6:0.277778 7:0.266667 8:0.2
-1 1:-190 2:75 3:0.2 4:0.373333 5:0.173333 6:0.266667 7:0.277778 8:0.255556
-1 1:-524 2:145 3:0.268966 4:0.255172 5:0.2 6:0.278912 7:0.231293 8:0.251701
-1 1:-401 2:145 3:0.255172 4:0.268966 5:0.275862 6:0.231293 7:0.278912 8:0.238095
-1 1:-549 2:148 3:0.248322 4:0.268456 5:0.221477 6:0.263514 7:0.243243 8:0.27027
-1 1:-480 2:148 3:0.268456 4:0.248322 5:0.261745 6:0.243243 7:0.263514 8:0.222973
-1 1:-279 2:146 3:0.287671 4:0.356164 5:0.191781 6:0.319728 7:0.353741 8:0.170068
-1 1:-292 2:146 3:0.356164 4:0.287671 5:0.164384 6:0.353741 7:0.319728 8:0.156463
-1 1:-277 2:150 3:0.286667 4:0.273333 5:0.213333 6:0.313333 7:0.28 8:0.233333
-1 1:-360 2:150 3:0.273333 4:0.286667 5:0.226667 6:0.28 7:0.313333 8:0.173333
-1 1:-361 2:150 3:0.286667 4:0.26 5:0.213333 6:0.313333 7:0.28 8:0.22
-1 1:-414 2:150 3:0.26 4:0.286667 5:0.24 6:0.28 7:0.313333 8:0.186667
-1 1:-318 2:52 3:0.307692 4:0.211538 5:0.288462 6:0.185185 7:0.185185 8:0.388889
-1 1:-317 2:52 3:0.211538 4:0.307692 5:0.192308 6:0.185185 7:0.185185 8:0.240741
-1 1:-53 2:64 3:0.246154 4:0.276923 5:0.230769 6:0.21875 7:0.34375 8:0.21875
-1 1:-97 2:64 3:0.276923 4:0.246154 5:0.246154 6:0.34375 7:0.21875 8:0.21875
-1 1:-360 2:80 3:0.275 4:0.2375 5:0.225 6:0.2625 7:0.2125 8:0.25
-1 1:-290 2:80 3:0.2375 4:0.275 5:0.2625 6:0.2125 7:0.2625 8:0.275
-1 1:-271 2:117 3:0.239316 4:0.393162 5:0.213675 6:0.230769 7:0.316239 8:0.196581
-1 1:-131 2:117 3:0.393162 4:0.239316 5:0.153846 6:0.316239 7:0.230769 8:0.25641
-1 1:-659 2:82 3:0.159091 4:0.227273 5:0.306818 6:0.231707 7:0.231707 8:0.268293
-1 1:-586 2:82 3:0.227273 4:0.159091 5:0.306818 6:0.231707 7:0.231707 8:0.268293
-1 1:-594 2:148 3:0.317568 4:0.290541 5:0.202703 6:0.310811 7:0.263514 8:0.202703
-1 1:-531 2:148 3:0.290541 4:0.317568 5:0.189189 6:0.263514 7:0.310811 8:0.222973
-1 1:-640 2:148 3:0.297297 4:0.27027 5:0.216216 6:0.297297 7:0.243243 8:0.216216
-1 1:-575 2:148 3:0.27027 4:0.297297 5:0.216216 6:0.243243 7:0.297297 8:0.243243
-1 1:-310 2:51 3:0.254902 4:0.215686 5:0.333333 6:0.196078 7:0.254902 8:0.313725
-1 1:-275 2:51 3:0.215686 4:0.254902 5:0.196078 6:0.254902 7:0.196078 8:0.235294
-1 1:-292 2:80 3:0.175 4:0.2625 5:0.3 6:0.195489 7:0.270677 8:0.285714
-1 1:-273 2:80 3:0.2625 4:0.175 5:0.2625 6:0.270677 7:0.195489 8:0.24812
-1 1:-247 2:62 3:0.193548 4:0.290323 5:0.274194 6:0.202532 7:0.240506 8:0.265823
-1 1:-194 2:62 3:0.290323 4:0.193548 5:0.241935 6:0.240506 7:0.202532 8:0.291139
-1 1:-132 2:112 3:0.32 4:0.28 5:0.24 6:0.294643 7:0.339286 8:0.196429
-1 1:-288 2:112 3:0.28 4:0.32 5:0.16 6:0.339286 7:0.294643 8:0.169643
-1 1:-404 2:145 3:0.286667 4:0.333333 5:0.233333 6:0.275862 7:0.358621 8:0.213793
-1 1:-689 2:145 3:0.333333 4:0.286667 5:0.146667 6:0.358621 7:0.275862 8:0.151724
-1 1:-574 2:85 3:0.321839 4:0.195402 5:0.195402 6:0.305882 7:0.188235 8:0.2
-1 1:-569 2:85 3:0.195402 4:0.321839 5:0.287356 6:0.188235 7:0.305882 8:0.305882
-1 1:-373 2:119 3:0.352941 4:0.201681 5:0.193277 6:0.268293 7:0.260163 8:0.219512
-1 1:-374 2:119 3:0.201681 4:0.352941 5:0.252101 6:0.260163 7:0.268293 8:0.252033
-1 1:-435 2:147 3:0.310811 4:0.331081 5:0.209459 6:0.265306 7:0.312925 8:0.244898
-1 1:-708 2:147 3:0.331081 4:0.310811 5:0.148649 6:0.312925 7:0.265306 8:0.176871
-1 1:-276 2:148 3:0.317568 4:0.317568 5:0.189189 6:0.310811 7:0.317568 8:0.195946
-1 1:-424 2:148 3:0.317568 4:0.317568 5:0.175676 6:0.317568 7:0.310811 8:0.175676
-1 1:-604 2:148 3:0.22973 4:0.304054 5:0.202703 6:0.241611 7:0.315436 8:0.201342
-1 1:-613 2:148 3:0.304054 4:0.22973 5:0.263514 6:0.315436 7:0.241611 8:0.241611
-1 1:0 2:59 3:0.288136 4:0.220339 5:0.305085 6:0.313253 7:0.204819 8:0.26506
-1 1:-382 2:59 3:0.220339 4:0.288136 5:0.186441 6:0.204819 7:0.313253 8:0.216867
-1 1:-200 2:136 3:0.352941 4:0.286765 5:0.235294 6:0.328671 7:0.328671 8:0.20979
-1 1:-410 2:136 3:0.286765 4:0.352941 5:0.125 6:0.328671 7:0.328671 8:0.132867
-1 1:-110 2:133 3:0.270677 4:0.37594 5:0.203008 6:0.260274 7:0.369863 8:0.246575
-1 1:-276 2:133 3:0.37594 4:0.270677 5:0.150376 6:0.369863 7:0.260274 8:0.123288
-1 1:-215 2:146 3:0.267123 4:0.321918 5:0.239726 6:0.294521 7:0.287671 8:0.246575
-1 1:-378 2:146 3:0.321918 4:0.267123 5:0.171233 6:0.287671 7:0.294521 8:0.171233
-1 1:-310 2:148 3:0.25 4:0.310811 5:0.256757 6:0.27027 7:0.277027 8:0.256757
-1 1:-507 2:148 3:0.310811 4:0.25 5:0.182432 6:0.277027 7:0.27027 8:0.195946
-1 1:-399 2:66 3:0.22 4:0.193333 5:0.24 6:0.30303 7:0.181818 8:0.257576
-1 1:-365 2:66 3:0.193333 4:0.22 5:0.346667 6:0.181818 7:0.30303 8:0.257576
-1 1:-234 2:88 3:0.333333 4:0.326667 5:0.0933333 6:0.340909 7:0.272727 8:0.136364
-1 1:-34 2:88 3:0.326667 4:0.333333 5:0.246667 6:0.272727 7:0.340909 8:0.25
-1 1:-536 2:146 3:0.355705 4:0.33557 5:0.120805 6:0.376712 7:0.321918 8:0.116438
-1 1:-353 2:146 3:0.33557 4:0.355705 5:0.187919 6:0.321918 7:0.376712 8:0.184932
-1 1:-494 2:149 3:0.355705 4:0.33557 5:0.161074 6:0.362416 7:0.322148 8:0.154362
-1 1:-468 2:149 3:0.33557 4:0.355705 5:0.147651 6:0.322148 7:0.362416 8:0.161074
-1 1:-591 2:113 3:0.27027 4:0.189189 5:0.216216 6:0.336283 7:0.115044 8:0.176991
-1 1:-521 2:113 3:0.189189 4:0.27027 5:0.324324 6:0.115044 7:0.336283 8:0.371681
-1 1:-493 2:143 3:0.333333 4:0.180556 5:0.194444 6:0.314685 7:0.202797 8:0.181818
-1 1:-352 2:143 3:0.180556 4:0.333333 5:0.291667 6:0.202797 7:0.314685 8:0.300699
-1 1:-326 2:61 3:0.311475 4:0.147541 5:0.262295 6:0.28169 7:0.197183 8:0.239437
-1 1:-390 2:61 3:0.147541 4:0.311475 5:0.278689 6:0.197183 7:0.28169 8:0.28169
-1 1:-178 2:147 3:0.408163 4:0.346939 5:0.122449 6:0.33557 7:0.389262 8:0.127517
-1 1:-274 2:147 3:0.346939 4:0.408163 5:0.122449 6:0.389262 7:0.33557 8:0.147651
-1 1:-297 2:147 3:0.394558 4:0.333333 5:0.129252 6:0.33557 7:0.355705 8:0.14094
-1 1:-277 2:147 3:0.333333 4:0.394558 5:0.142857 6:0.355705 7:0.33557 8:0.167785
-1 1:-489 2:143 3:0.237762 4:0.363636 5:0.251748 6:0.256944 7:0.305556 8:0.291667
-1 1:-637 2:143 3:0.363636 4:0.237762 5:0.146853 6:0.305556 7:0.256944 8:0.145833
-1 1:-402 2:144 3:0.243056 4:0.277778 5:0.277778 6:0.212329 7:0.260274 8:0.321918
-1 1:-559 2:144 3:0.277778 4:0.243056 5:0.201389 6:0.260274 7:0.212329 8:0.205479
-1 1:-389 2:125 3:0.224 4:0.296 5:0.32 6:0.205479 7:0.246575 8:0.315068
-1 1:-422 2:125 3:0.296 4:0.224 5:0.16 6:0.246575 7:0.205479 8:0.232877
-1 1:-352 2:125 3:0.232 4:0.304 5:0.304 6:0.205479 7:0.253425 8:0.308219
-1 1:-422 2:125 3:0.304 4:0.232 5:0.16 6:0.253425 7:0.205479 8:0.232877
-1 1:-170 2:130 3:0.351351 4:0.297297 5:0.216216 6:0.446154 7:0.246154 8:0.138462
-1 1:-233 2:130 3:0.297297 4:0.351351 5:0.135135 6:0.246154 7:0.446154 8:0.169231
-1 1:-617 2:145 3:0.317241 4:0.234483 5:0.255172 6:0.268456 7:0.241611 8:0.248322
-1 1:-814 2:145 3:0.234483 4:0.317241 5:0.193103 6:0.241611 7:0.268456 8:0.241611
-1 1:-299 2:145 3:0.365517 4:0.255172 5:0.186207 6:0.335616 7:0.280822 8:0.191781
-1 1:-436 2:145 3:0.255172 4:0.365517 5:0.193103 6:0.280822 7:0.335616 8:0.191781
-1 1:-251 2:146 3:0.369863 4:0.267123 5:0.205479 6:0.346939 7:0.278912 8:0.22449
-1 1:-466 2:146 3:0.267123 4:0.369863 5:0.157534 6:0.278912 7:0.346939 8:0.14966
-1 1:-125 2:124 3:0.401361 4:0.272109 5:0.142857 6:0.508065 7:0.209677 8:0.120968
-1 1:-176 2:124 3:0.272109 4:0.401361 5:0.183673 6:0.209677 7:0.508065 8:0.16129
-1 1:-228 2:87 3:0.218391 4:0.367816 5:0.195402 6:0.183908 7:0.402299 8:0.172414
-1 1:-185 2:87 3:0.367816 4:0.218391 5:0.218391 6:0.402299 7:0.183908 8:0.241379
-1 1:-166 2:66 3:0.257576 4:0.287879 5:0.257576 6:0.197183 7:0.309859 8:0.28169
-1 1:-204 2:66 3:0.287879 4:0.257576 5:0.19697 6:0.309859 7:0.197183 8:0.211268
-1 1:-170 2:115 3:0.251701 4:0.360544 5:0.244898 6:0.286957 7:0.321739 8:0.208696
-1 1:-202 2:115 3:0.360544 4:0.251701 5:0.142857 6:0.321739 7:0.286957 8:0.182609
-1 1:-307 2:108 3:0.216216 4:0.378378 5:0.263514 6:0.240741 7:0.37037 8:0.222222
-1 1:-195 2:108 3:0.378378 4:0.216216 5:0.141892 6:0.37037 7:0.240741 8:0.166667
-1 1:-473 2:137 3:0.29932 4:0.285714 5:0.183673 6:0.328467 7:0.240876 8:0.182482
-1 1:-311 2:137 3:0.285714 4:0.29932 5:0.231293 6:0.240876 7:0.328467 8:0.248175
-1 1:-495 2:150 3:0.2 4:0.373333 5:0.2 6:0.206667 7:0.346667 8:0.226667
-1 1:-507 2:150 3:0.373333 4:0.2 5:0.226667 6:0.346667 7:0.206667 8:0.22
-1 1:-500 2:150 3:0.186667 4:0.366667 5:0.24 6:0.18 7:0.346667 8:0.253333
-1 1:-563 2:150 3:0.366667 4:0.186667 5:0.206667 6:0.346667 7:0.18 8:0.22
-1 1:-800 2:149 3:0.233333 4:0.306667 5:0.213333 6:0.255034 7:0.275168 8:0.221477
-1 1:-612 2:149 3:0.306667 4:0.233333 5:0.246667 6:0.275168 7:0.255034 8:0.248322
-1 1:-752 2:149 3:0.246667 4:0.313333 5:0.226667 6:0.268456 7:0.281879 8:0.234899
-1 1:-602 2:149 3:0.313333 4:0.246667 5:0.213333 6:0.281879 7:0.268456 8:0.214765
-1 1:-239 2:51 3:0.269231 4:0.0769231 5:0.307692 6:0.27451 7:0.0588235 8:0.294118
-1 1:-226 2:51 3:0.0769231 4:0.269231 5:0.346154 6:0.0588235 7:0.27451 8:0.372549
-1 1:-87 2:130 3:0.384615 4:0.246154 5:0.223077 6:0.4 7:0.22 8:0.193333
-1 1:-268 2:130 3:0.246154 4:0.384615 5:0.146154 6:0.22 7:0.4 8:0.186667
-1 1:-242 2:149 3:0.308725 4:0.322148 5:0.214765 6:0.342282 7:0.255034 8:0.221477
-1 1:-369 2:149 3:0.322148 4:0.308725 5:0.154362 6:0.255034 7:0.342282 8:0.181208
-1 1:-271 2:145 3:0.294521 4:0.349315 5:0.191781 6:0.358621 7:0.289655 8:0.2
-1 1:-410 2:145 3:0.349315 4:0.294521 5:0.164384 6:0.289655 7:0.358621 8:0.151724
-1 1:-127 2:140 3:0.364286 4:0.357143 5:0.128571 6:0.457746 7:0.260563 8:0.119718
-1 1:-142 2:140 3:0.357143 4:0.364286 5:0.15 6:0.260563 7:0.457746 8:0.161972
-1 1:-255 2:144 3:0.361111 4:0.340278 5:0.152778 6:0.390411 7:0.267123 8:0.191781
-1 1:-341 2:144 3:0.340278 4:0.361111 5:0.145833 6:0.267123 7:0.390411 8:0.150685
-1 1:-252 2:150 3:0.34 4:0.333333 5:0.166667 6:0.346667 7:0.313333 8:0.193333
-1 1:-444 2:150 3:0.333333 4:0.34 5:0.16 6:0.313333 7:0.346667 8:0.146667
-1 1:-331 2:149 3:0.302013 4:0.33557 5:0.201342 6:0.3 7:0.333333 8:0.193333
-1 1:-443 2:149 3:0.33557 4:0.302013 5:0.161074 6:0.333333 7:0.3 8:0.173333
-1 1:-323 2:86 3:0.302326 4:0.267442 5:0.209302 6:0.337209 7:0.267442 8:0.186047
-1 1:-315 2:86 3:0.267442 4:0.302326 5:0.22093 6:0.267442 7:0.337209 8:0.209302
-1 1:-314 2:61 3:0.262295 4:0.229508 5:0.262295 6:0.245902 7:0.229508 8:0.262295
-1 1:-336 2:61 3:0.229508 4:0.262295 5:0.245902 6:0.229508 7:0.245902 8:0.262295
-1 1:-765 2:147 3:0.275168 4:0.342282 5:0.214765 6:0.272109 7:0.333333 8:0.217687
-1 1:-979 2:147 3:0.342282 4:0.275168 5:0.167785 6:0.333333 7:0.272109 8:0.176871
-1 1:-705 2:148 3:0.236486 4:0.371622 5:0.209459 6:0.228188 7:0.355705 8:0.214765
-1 1:-859 2:148 3:0.371622 4:0.236486 5:0.182432 6:0.355705 7:0.228188 8:0.201342
-1 1:-592 2:141 3:0.21831 4:0.316901 5:0.239437 6:0.219858 7:0.319149 8:0.248227
-1 1:-606 2:141 3:0.316901 4:0.21831 5:0.225352 6:0.319149 7:0.219858 8:0.212766
-1 1:-234 2:145 3:0.321918 4:0.287671 5:0.226027 6:0.296552 7:0.303448 8:0.206897
-1 1:-228 2:145 3:0.287671 4:0.321918 5:0.164384 6:0.303448 7:0.296552 8:0.193103
-1 1:-234 2:145 3:0.321918 4:0.287671 5:0.226027 6:0.296552 7:0.303448 8:0.206897
-1 1:-228 2:145 3:0.287671 4:0.321918 5:0.164384 6:0.303448 7:0.296552 8:0.193103
-1 1:-290 2:145 3:0.351724 4:0.227586 5:0.241379 6:0.328767 7:0.226027 8:0.226027
-1 1:-329 2:145 3:0.227586 4:0.351724 5:0.17931 6:0.226027 7:0.328767 8:0.219178
-1 1:-506 2:147 3:0.312925 4:0.22449 5:0.204082 6:0.288591 7:0.261745 8:0.194631
-1 1:-377 2:147 3:0.22449 4:0.312925 5:0.258503 6:0.261745 7:0.288591 8:0.255034
-1 1:-354 2:148 3:0.297297 4:0.283784 5:0.202703 6:0.275168 7:0.288591 8:0.194631
-1 1:-401 2:148 3:0.283784 4:0.297297 5:0.216216 6:0.288591 7:0.275168 8:0.241611
-1 1:-335 2:143 3:0.216783 4:0.321678 5:0.251748 6:0.265734 7:0.314685 8:0.230769
-1 1:-434 2:143 3:0.321678 4:0.216783 5:0.20979 6:0.314685 7:0.265734 8:0.188811
-1 1:-209 2:135 3:0.305556 4:0.298611 5:0.215278 6:0.340741 7:0.318519 8:0.2
-1 1:-343 2:135 3:0.298611 4:0.305556 5:0.180556 6:0.318519 7:0.340741 8:0.140741
-1 1:-126 2:53 3:0.3 4:0.306667 5:0.2 6:0.169811 7:0.150943 8:0.358491
-1 1:-203 2:53 3:0.306667 4:0.3 5:0.193333 6:0.150943 7:0.169811 8:0.320755
-1 1:-219 2:94 3:0.329787 4:0.223404 5:0.202128 6:0.354167 7:0.239583 8:0.177083
-1 1:-200 2:94 3:0.223404 4:0.329787 5:0.244681 6:0.239583 7:0.354167 8:0.229167
-1 1:-581 2:90 3:0.311111 4:0.355556 5:0.166667 6:0.315217 7:0.326087 8:0.163043
-1 1:-480 2:90 3:0.355556 4:0.311111 5:0.166667 6:0.326087 7:0.315217 8:0.195652
-1 1:-513 2:116 3:0.267241 4:0.37069 5:0.146552 6:0.258621 7:0.362069 8:0.163793
-1 1:-385 2:116 3:0.37069 4:0.267241 5:0.215517 6:0.362069 7:0.258621 8:0.215517
-1 1:-235 2:143 3:0.298611 4:0.291667 5:0.256944 6:0.328671 7:0.321678 8:0.188811
-1 1:-446 2:143 3:0.291667 4:0.298611 5:0.152778 6:0.321678 7:0.328671 8:0.160839
-1 1:-278 2:142 3:0.284722 4:0.326389 5:0.229167 6:0.309859 7:0.373239 8:0.161972
-1 1:-445 2:142 3:0.326389 4:0.284722 5:0.159722 6:0.373239 7:0.309859 8:0.15493
-1 1:-359 2:145 3:0.296552 4:0.275862 5:0.241379 6:0.317241 7:0.324138 8:0.193103
-1 1:-473 2:145 3:0.275862 4:0.296552 5:0.186207 6:0.324138 7:0.317241 8:0.165517
-1 1:-501 2:124 3:0.217742 4:0.314516 5:0.258065 6:0.217742 7:0.330645 8:0.25
-1 1:-596 2:124 3:0.314516 4:0.217742 5:0.209677 6:0.330645 7:0.217742 8:0.201613
-1 1:-985 2:150 3:0.193333 4:0.26 5:0.3 6:0.18 7:0.273333 8:0.3
-1 1:-1031 2:150 3:0.26 4:0.193333 5:0.246667 6:0.273333 7:0.18 8:0.246667
-1 1:-184 2:82 3:0.353659 4:0.219512 5:0.195122 6:0.273333 7:0.24 8:0.253333
-1 1:-201 2:82 3:0.219512 4:0.353659 5:0.231707 6:0.24 7:0.273333 8:0.233333
-1 1:-36 2:82 3:0.304878 4:0.219512 5:0.219512 6:0.3 7:0.233333 8:0.213333
-1 1:-100 2:82 3:0.219512 4:0.304878 5:0.256098 6:0.233333 7:0.3 8:0.253333
-1 1:-316 2:117 3:0.299145 4:0.25641 5:0.188034 6:0.268456 7:0.275168 8:0.174497
-1 1:-157 2:117 3:0.25641 4:0.299145 5:0.25641 6:0.275168 7:0.268456 8:0.281879
-1 1:-689 2:77 3:0.2 4:0.175 5:0.275 6:0.155844 7:0.220779 8:0.311688
-1 1:-673 2:77 3:0.175 4:0.2 5:0.35 6:0.220779 7:0.155844 8:0.311688
-1 1:-694 2:77 3:0.209877 4:0.17284 5:0.271605 6:0.155844 7:0.220779 8:0.311688
-1 1:-680 2:77 3:0.17284 4:0.209877 5:0.345679 6:0.220779 7:0.155844 8:0.311688
-1 1:-694 2:77 3:0.209877 4:0.17284 5:0.271605 6:0.155844 7:0.220779 8:0.311688
-1 1:-680 2:77 3:0.17284 4:0.209877 5:0.345679 6:0.220779 7:0.155844 8:0.311688
-1 1:-121 2:144 3:0.331034 4:0.351724 5:0.186207 6:0.381944 7:0.284722 8:0.229167
-1 1:-197 2:144 3:0.351724 4:0.331034 5:0.131034 6:0.284722 7:0.381944 8:0.104167
-1 1:-131 2:149 3:0.38 4:0.28 5:0.193333 6:0.38255 7:0.315436 8:0.161074
-1 1:-260 2:149 3:0.28 4:0.38 5:0.146667 6:0.315436 7:0.38255 8:0.14094
-1 1:-195 2:149 3:0.34 4:0.32 5:0.2 6:0.302013 7:0.33557 8:0.167785
-1 1:-162 2:149 3:0.32 4:0.34 5:0.14 6:0.33557 7:0.302013 8:0.194631
-1 1:-645 2:147 3:0.29932 4:0.292517 5:0.238095 6:0.304054 7:0.256757 8:0.27027
-1 1:-976 2:147 3:0.292517 4:0.29932 5:0.170068 6:0.256757 7:0.304054 8:0.168919
-1 1:-174 2:88 3:0.275168 4:0.281879 5:0.248322 6:0.318182 7:0.261364 8:0.272727
-1 1:-269 2:88 3:0.281879 4:0.275168 5:0.194631 6:0.261364 7:0.318182 8:0.147727
-1 1:-402 2:140 3:0.314286 4:0.271429 5:0.207143 6:0.246479 7:0.28169 8:0.225352
-1 1:-367 2:140 3:0.271429 4:0.314286 5:0.207143 6:0.28169 7:0.246479 8:0.246479
-1 1:-483 2:146 3:0.321918 4:0.260274 5:0.226027 6:0.217687 7:0.326531 8:0.210884
-1 1:-459 2:146 3:0.260274 4:0.321918 5:0.191781 6:0.326531 7:0.217687 8:0.244898
-1 1:-359 2:144 3:0.344828 4:0.324138 5:0.17931 6:0.291667 7:0.305556 8:0.201389
-1 1:-336 2:144 3:0.324138 4:0.344828 5:0.151724 6:0.305556 7:0.291667 8:0.201389
-1 1:-379 2:146 3:0.328767 4:0.335616 5:0.184932 6:0.328767 7:0.294521 8:0.171233
-1 1:-350 2:146 3:0.335616 4:0.328767 5:0.150685 6:0.294521 7:0.328767 8:0.205479
-1 1:-325 2:64 3:0.15625 4:0.296875 5:0.34375 6:0.140625 7:0.28125 8:0.390625
-1 1:-428 2:64 3:0.296875 4:0.15625 5:0.203125 6:0.28125 7:0.140625 8:0.1875
-1 1:-1004 2:129 3:0.333333 4:0.232558 5:0.178295 6:0.320611 7:0.198473 8:0.19084
-1 1:-792 2:129 3:0.232558 4:0.333333 5:0.255814 6:0.198473 7:0.320611 8:0.290076
-1 1:-487 2:65 3:0.323077 4:0.169231 5:0.184615 6:0.272727 7:0.166667 8:0.212121
-1 1:-308 2:65 3:0.169231 4:0.323077 5:0.323077 6:0.166667 7:0.272727 8:0.348485
-1 1:-137 2:90 3:0.385135 4:0.22973 5:0.182432 6:0.333333 7:0.233333 8:0.211111
-1 1:-99 2:90 3:0.22973 4:0.385135 5:0.202703 6:0.233333 7:0.333333 8:0.222222
-1 1:-361 2:143 3:0.368056 4:0.270833 5:0.166667 6:0.27972 7:0.258741 8:0.216783
-1 1:-390 2:143 3:0.270833 4:0.368056 5:0.194444 6:0.258741 7:0.27972 8:0.244755
-1 1:-261 2:140 3:0.35461 4:0.333333 5:0.148936 6:0.328571 7:0.328571 8:0.142857
-1 1:-242 2:140 3:0.333333 4:0.35461 5:0.163121 6:0.328571 7:0.328571 8:0.2
-1 1:-227 2:139 3:0.388489 4:0.28777 5:0.143885 6:0.330986 7:0.295775 8:0.15493
-1 1:-205 2:139 3:0.28777 4:0.388489 5:0.179856 6:0.295775 7:0.330986 8:0.21831
-1 1:-462 2:142 3:0.323944 4:0.246479 5:0.169014 6:0.273973 7:0.219178 8:0.212329
-1 1:-343 2:142 3:0.246479 4:0.323944 5:0.260563 6:0.219178 7:0.273973 8:0.294521
-1 1:-500 2:145 3:0.310345 4:0.255172 5:0.172414 6:0.267123 7:0.212329 8:0.226027
-1 1:-338 2:145 3:0.255172 4:0.310345 5:0.262069 6:0.212329 7:0.267123 8:0.294521
-1 1:-86 2:50 3:0.257143 4:0.221429 5:0.321429 6:0.22 7:0.16 8:0.26
-1 1:-111 2:50 3:0.221429 4:0.257143 5:0.2 6:0.16 7:0.22 8:0.36
-1 1:-586 2:86 3:0.22093 4:0.197674 5:0.313953 6:0.232558 7:0.186047 8:0.313953
-1 1:-592 2:86 3:0.197674 4:0.22093 5:0.267442 6:0.186047 7:0.232558 8:0.267442
-1 1:-117 2:60 3:0.35 4:0.25 5:0.233333 6:0.35 7:0.3 8:0.15
-1 1:-148 2:60 3:0.25 4:0.35 5:0.166667 6:0.3 7:0.35 8:0.2
-1 1:-165 2:69 3:0.219178 4:0.342466 5:0.205479 6:0.246377 7:0.304348 8:0.26087
-1 1:-176 2:69 3:0.342466 4:0.219178 5:0.232877 6:0.304348 7:0.246377 8:0.188406
-1 1:-388 2:90 3:0.244444 4:0.322222 5:0.244444 6:0.222222 7:0.322222 8:0.222222
-1 1:-377 2:90 3:0.322222 4:0.244444 5:0.188889 6:0.322222 7:0.222222 8:0.233333
-1 1:-267 2:149 3:0.315436 4:0.228188 5:0.228188 6:0.322148 7:0.261745 8:0.221477
-1 1:-339 2:149 3:0.228188 4:0.315436 5:0.228188 6:0.261745 7:0.322148 8:0.194631
-1 1:-365 2:148 3:0.283784 4:0.304054 5:0.189189 6:0.328859 7:0.322148 8:0.181208
-1 1:-304 2:148 3:0.304054 4:0.283784 5:0.222973 6:0.322148 7:0.328859 8:0.167785
-1 1:-595 2:131 3:0.286713 4:0.300699 5:0.195804 6:0.244275 7:0.29771 8:0.251908
-1 1:-752 2:131 3:0.300699 4:0.286713 5:0.216783 6:0.29771 7:0.244275 8:0.206107
-1 1:-143 2:149 3:0.355705 4:0.322148 5:0.194631 6:0.355705 7:0.328859 8:0.181208
-1 1:-352 2:149 3:0.322148 4:0.355705 5:0.127517 6:0.328859 7:0.355705 8:0.134228
-1 1:-237 2:148 3:0.310811 4:0.317568 5:0.175676 6:0.290541 7:0.324324 8:0.189189
-1 1:-277 2:148 3:0.317568 4:0.310811 5:0.195946 6:0.324324 7:0.290541 8:0.195946
-1 1:-238 2:143 3:0.321678 4:0.258741 5:0.223776 6:0.287671 7:0.315068 8:0.191781
-1 1:-288 2:143 3:0.258741 4:0.321678 5:0.195804 6:0.315068 7:0.287671 8:0.205479
-1 1:-247 2:137 3:0.321168 4:0.29927 5:0.226277 6:0.340278 7:0.3125 8:0.1875
-1 1:-231 2:137 3:0.29927 4:0.321168 5:0.153285 6:0.3125 7:0.340278 8:0.159722
-1 1:-196 2:135 3:0.251852 4:0.333333 5:0.237037 6:0.344828 7:0.303448 8:0.22069
-1 1:-199 2:135 3:0.333333 4:0.251852 5:0.177778 6:0.303448 7:0.344828 8:0.131034
-1 1:-302 2:117 3:0.247863 4:0.307692 5:0.247863 6:0.319728 7:0.231293 8:0.204082
-1 1:-302 2:117 3:0.307692 4:0.247863 5:0.196581 6:0.231293 7:0.319728 8:0.244898
-1 1:-369 2:111 3:0.27027 4:0.288288 5:0.234234 6:0.303448 7:0.206897 8:0.213793
-1 1:-353 2:111 3:0.288288 4:0.27027 5:0.207207 6:0.206897 7:0.303448 8:0.275862
-1 1:-294 2:124 3:0.282258 4:0.298387 5:0.217742 6:0.296552 7:0.241379 8:0.227586
-1 1:-243 2:124 3:0.298387 4:0.282258 5:0.201613 6:0.241379 7:0.296552 8:0.234483
-1 1:-326 2:124 3:0.282258 4:0.290323 5:0.217742 6:0.282759 7:0.248276 8:0.227586
-1 1:-317 2:124 3:0.290323 4:0.282258 5:0.209677 6:0.248276 7:0.282759 8:0.241379
-1 1:-434 2:112 3:0.214286 4:0.276786 5:0.330357 6:0.196429 7:0.276786 8:0.348214
-1 1:-718 2:112 3:0.276786 4:0.214286 5:0.178571 6:0.276786 7:0.196429 8:0.178571
-1 1:-544 2:147 3:0.326531 4:0.319728 5:0.170068 6:0.346939 7:0.292517 8:0.176871
-1 1:-559 2:147 3:0.319728 4:0.326531 5:0.183673 6:0.292517 7:0.346939 8:0.183673
-1 1:-488 2:146 3:0.321918 4:0.30137 5:0.171233 6:0.337838 7:0.263514 8:0.195946
-1 1:-477 2:146 3:0.30137 4:0.321918 5:0.205479 6:0.263514 7:0.337838 8:0.202703
-1 1:-550 2:147 3:0.326531 4:0.278912 5:0.170068 6:0.322148 7:0.275168 8:0.201342
-1 1:-565 2:147 3:0.278912 4:0.326531 5:0.22449 6:0.275168 7:0.322148 8:0.201342
-1 1:-253 2:146 3:0.315068 4:0.335616 5:0.164384 6:0.285714 7:0.360544 8:0.210884
-1 1:0 2:146 3:0.335616 4:0.315068 5:0.184932 6:0.360544 7:0.285714 8:0.142857
-1 1:-148 2:146 3:0.331081 4:0.324324 5:0.216216 6:0.260274 7:0.376712 8:0.246575
-1 1:-267 2:146 3:0.324324 4:0.331081 5:0.128378 6:0.376712 7:0.260274 8:0.116438
-1 1:-265 2:147 3:0.315436 4:0.302013 5:0.201342 6:0.258503 7:0.340136 8:0.22449
-1 1:-353 2:147 3:0.302013 4:0.315436 5:0.181208 6:0.340136 7:0.258503 8:0.176871
-1 1:-448 2:120 3:0.341667 4:0.3 5:0.15 6:0.312925 7:0.278912 8:0.163265
-1 1:-380 2:120 3:0.3 4:0.341667 5:0.208333 6:0.278912 7:0.312925 8:0.244898
-1 1:-155 2:133 3:0.360902 4:0.308271 5:0.120301 6:0.376712 7:0.342466 8:0.123288
-1 1:-51 2:133 3:0.308271 4:0.360902 5:0.210526 6:0.342466 7:0.376712 8:0.157534
-1 1:-180 2:137 3:0.350365 4:0.29927 5:0.160584 6:0.353741 7:0.29932 8:0.204082
-1 1:-227 2:137 3:0.29927 4:0.350365 5:0.189781 6:0.29932 7:0.353741 8:0.142857
-1 1:-162 2:140 3:0.328571 4:0.35 5:0.185714 6:0.361111 7:0.263889 8:0.25
-1 1:-394 2:140 3:0.35 4:0.328571 5:0.135714 6:0.263889 7:0.361111 8:0.125
-1 1:-153 2:132 3:0.348485 4:0.333333 5:0.189394 6:0.4 7:0.288889 8:0.17037
-1 1:-244 2:132 3:0.333333 4:0.348485 5:0.128788 6:0.288889 7:0.4 8:0.140741
-1 1:-129 2:135 3:0.311111 4:0.340741 5:0.222222 6:0.345324 7:0.366906 8:0.158273
-1 1:-203 2:135 3:0.340741 4:0.311111 5:0.125926 6:0.366906 7:0.345324 8:0.129496
-1 1:-172 2:140 3:0.271429 4:0.35 5:0.214286 6:0.337931 7:0.324138 8:0.193103
-1 1:-283 2:140 3:0.35 4:0.271429 5:0.164286 6:0.324138 7:0.337931 8:0.144828
-1 1:-407 2:140 3:0.228571 4:0.342857 5:0.235714 6:0.285714 7:0.292857 8:0.228571
-1 1:-453 2:140 3:0.342857 4:0.228571 5:0.192857 6:0.292857 7:0.285714 8:0.192857
-1 1:-347 2:140 3:0.221429 4:0.378571 5:0.228571 6:0.271429 7:0.328571 8:0.228571
-1 1:-447 2:140 3:0.378571 4:0.221429 5:0.171429 6:0.328571 7:0.271429 8:0.171429
-1 1:-89 2:85 3:0.223529 4:0.235294 5:0.329412 6:0.256198 7:0.22314 8:0.280992
-1 1:-233 2:85 3:0.235294 4:0.223529 5:0.211765 6:0.22314 7:0.256198 8:0.239669
-1 1:-254 2:149 3:0.275168 4:0.308725 5:0.268456 6:0.241611 7:0.315436 8:0.268456
-1 1:-362 2:149 3:0.308725 4:0.275168 5:0.147651 6:0.315436 7:0.241611 8:0.174497
-1 1:-432 2:149 3:0.206667 4:0.24 5:0.373333 6:0.187919 7:0.234899 8:0.375839
-1 1:-769 2:149 3:0.24 4:0.206667 5:0.18 6:0.234899 7:0.187919 8:0.201342
-1 1:-518 2:149 3:0.208054 4:0.261745 5:0.308725 6:0.248322 7:0.255034 8:0.275168
-1 1:-809 2:149 3:0.261745 4:0.208054 5:0.221477 6:0.255034 7:0.248322 8:0.221477
-1 1:-525 2:149 3:0.208054 4:0.261745 5:0.302013 6:0.241611 7:0.255034 8:0.275168
-1 1:-823 2:149 3:0.261745 4:0.208054 5:0.228188 6:0.255034 7:0.241611 8:0.228188
-1 1:-115 2:127 3:0.362205 4:0.307087 5:0.165354 6:0.421875 7:0.25 8:0.171875
-1 1:-224 2:127 3:0.307087 4:0.362205 5:0.165354 6:0.25 7:0.421875 8:0.15625
-1 1:-310 2:99 3:0.151515 4:0.343434 5:0.282828 6:0.194631 7:0.342282 8:0.302013
-1 1:-374 2:99 3:0.343434 4:0.151515 5:0.222222 6:0.342282 7:0.194631 8:0.161074
-1 1:-296 2:93 3:0.172043 4:0.311828 5:0.290323 6:0.187919 7:0.322148 8:0.328859
-1 1:-353 2:93 3:0.311828 4:0.172043 5:0.225806 6:0.322148 7:0.187919 8:0.161074
-1 1:-328 2:144 3:0.256944 4:0.298611 5:0.263889 6:0.27027 7:0.25 8:0.283784
-1 1:-620 2:144 3:0.298611 4:0.256944 5:0.180556 6:0.25 7:0.27027 8:0.195946
-1 1:-331 2:136 3:0.330882 4:0.286765 5:0.220588 6:0.308725 7:0.268456 8:0.234899
-1 1:-314 2:136 3:0.286765 4:0.330882 5:0.161765 6:0.268456 7:0.308725 8:0.187919
-1 1:-344 2:85 3:0.305882 4:0.305882 5:0.176471 6:0.280899 7:0.359551 8:0.179775
-1 1:-232 2:85 3:0.305882 4:0.305882 5:0.211765 6:0.359551 7:0.280899 8:0.179775
-1 1:-356 2:138 3:0.34058 4:0.246377 5:0.166667 6:0.34 7:0.253333 8:0.173333
-1 1:-259 2:138 3:0.246377 4:0.34058 5:0.246377 6:0.253333 7:0.34 8:0.233333
-1 1:-41 2:130 3:0.276923 4:0.423077 5:0.2 6:0.349315 7:0.376712 8:0.164384
-1 1:-97 2:130 3:0.423077 4:0.276923 5:0.1 6:0.376712 7:0.349315 8:0.109589
-1 1:0 2:115 3:0.408696 4:0.304348 5:0.208696 6:0.369128 7:0.328859 8:0.161074
-1 1:-93 2:115 3:0.304348 4:0.408696 5:0.0782609 6:0.328859 7:0.369128 8:0.14094
-1 1:-17 2:103 3:0.349515 4:0.252427 5:0.291262 6:0.326667 7:0.3 8:0.22
-1 1:-167 2:103 3:0.252427 4:0.349515 5:0.106796 6:0.3 7:0.326667 8:0.153333
-1 1:-28 2:94 3:0.255319 4:0.351064 5:0.265957 6:0.28 7:0.32 8:0.26
-1 1:-121 2:94 3:0.351064 4:0.255319 5:0.12766 6:0.32 7:0.28 8:0.14
-1 1:-406 2:104 3:0.240385 4:0.355769 5:0.269231 6:0.273333 7:0.273333 8:0.233333
-1 1:-301 2:104 3:0.355769 4:0.240385 5:0.134615 6:0.273333 7:0.273333 8:0.22
-1 1:-425 2:138 3:0.253623 4:0.26087 5:0.224638 6:0.253333 7:0.313333 8:0.206667
-1 1:-432 2:138 3:0.26087 4:0.253623 5:0.26087 6:0.313333 7:0.253333 8:0.226667
-1 1:-453 2:137 3:0.211679 4:0.277372 5:0.233577 6:0.226667 7:0.326667 8:0.213333
-1 1:-477 2:137 3:0.277372 4:0.211679 5:0.277372 6:0.326667 7:0.226667 8:0.233333
-1 1:-360 2:91 3:0.340659 4:0.230769 5:0.21978 6:0.297872 7:0.234043 8:0.223404
-1 1:-421 2:91 3:0.230769 4:0.340659 5:0.208791 6:0.234043 7:0.297872 8:0.244681
-1 1:-196 2:121 3:0.322581 4:0.298387 5:0.177419 6:0.371901 7:0.272727 8:0.14876
-1 1:-165 2:121 3:0.298387 4:0.322581 5:0.201613 6:0.272727 7:0.371901 8:0.206612
-1 1:-360 2:138 3:0.289855 4:0.224638 5:0.23913 6:0.344595 7:0.189189 8:0.222973
-1 1:-458 2:138 3:0.224638 4:0.289855 5:0.246377 6:0.189189 7:0.344595 8:0.243243
-1 1:-340 2:137 3:0.262774 4:0.291971 5:0.226277 6:0.292517 7:0.265306 8:0.22449
-1 1:-361 2:137 3:0.291971 4:0.262774 5:0.218978 6:0.265306 7:0.292517 8:0.217687
-1 1:-324 2:137 3:0.262774 4:0.270073 5:0.233577 6:0.267123 7:0.273973 8:0.246575
-1 1:-388 2:137 3:0.270073 4:0.262774 5:0.233577 6:0.273973 7:0.267123 8:0.212329
-1 1:-353 2:137 3:0.291971 4:0.277372 5:0.218978 6:0.362416 7:0.268456 8:0.208054
-1 1:-388 2:137 3:0.277372 4:0.291971 5:0.211679 6:0.268456 7:0.362416 8:0.161074
-1 1:-454 2:146 3:0.315068 4:0.239726 5:0.246575 6:0.342282 7:0.241611 8:0.228188
-1 1:-529 2:146 3:0.239726 4:0.315068 5:0.19863 6:0.241611 7:0.342282 8:0.187919
-1 1:-558 2:142 3:0.274648 4:0.253521 5:0.239437 6:0.26 7:0.273333 8:0.24
-1 1:-538 2:142 3:0.253521 4:0.274648 5:0.232394 6:0.273333 7:0.26 8:0.226667
-1 1:-473 2:139 3:0.23741 4:0.258993 5:0.258993 6:0.228188 7:0.275168 8:0.255034
-1 1:-522 2:139 3:0.258993 4:0.23741 5:0.244604 6:0.275168 7:0.228188 8:0.241611
-1 1:-495 2:140 3:0.242857 4:0.292857 5:0.271429 6:0.228188 7:0.295302 8:0.261745
-1 1:-569 2:140 3:0.292857 4:0.242857 5:0.192857 6:0.295302 7:0.228188 8:0.214765
-1 1:-86 2:50 3:0.3 4:0.26 5:0.22 6:0.293333 7:0.14 8:0.226667
-1 1:0 2:50 3:0.26 4:0.3 5:0.22 6:0.14 7:0.293333 8:0.34
-1 1:-8 2:88 3:0.477273 4:0.284091 5:0.102273 6:0.406667 7:0.246667 8:0.186667
-1 1:-43 2:88 3:0.284091 4:0.477273 5:0.136364 6:0.246667 7:0.406667 8:0.16
-1 1:-202 2:111 3:0.416107 4:0.228188 5:0.154362 6:0.279279 7:0.252252 8:0.243243
-1 1:-397 2:111 3:0.228188 4:0.416107 5:0.201342 6:0.252252 7:0.279279 8:0.225225
-1 1:-253 2:136 3:0.337838 4:0.310811 5:0.148649 6:0.330882 7:0.301471 8:0.176471
-1 1:-285 2:136 3:0.310811 4:0.337838 5:0.202703 6:0.301471 7:0.330882 8:0.191176
-1 1:-205 2:147 3:0.371622 4:0.290541 5:0.162162 6:0.414966 7:0.258503 8:0.190476
-1 1:-342 2:147 3:0.290541 4:0.371622 5:0.175676 6:0.258503 7:0.414966 8:0.136054
-1 1:-268 2:148 3:0.337838 4:0.256757 5:0.209459 6:0.324324 7:0.263514 8:0.236486
-1 1:-367 2:148 3:0.256757 4:0.337838 5:0.195946 6:0.263514 7:0.324324 8:0.175676
-1 1:-359 2:149 3:0.308725 4:0.214765 5:0.275168 6:0.273333 7:0.226667 8:0.3
-1 1:-639 2:149 3:0.214765 4:0.308725 5:0.201342 6:0.226667 7:0.273333 8:0.2
-1 1:-269 2:143 3:0.293706 4:0.216783 5:0.300699 6:0.278912 7:0.163265 8:0.353741
-1 1:-611 2:143 3:0.216783 4:0.293706 5:0.188811 6:0.163265 7:0.278912 8:0.204082
-1 1:-610 2:141 3:0.191489 4:0.312057 5:0.269504 6:0.2 7:0.2 8:0.303448
-1 1:-553 2:141 3:0.312057 4:0.191489 5:0.22695 6:0.2 7:0.2 8:0.296552
-1 1:-529 2:141 3:0.273973 4:0.335616 5:0.178082 6:0.319149 7:0.219858 8:0.219858
-1 1:-504 2:141 3:0.335616 4:0.273973 5:0.212329 6:0.219858 7:0.319149 8:0.241135
-1 1:-379 2:139 3:0.315068 4:0.369863 5:0.136986 6:0.381295 7:0.23741 8:0.194245
-1 1:-317 2:139 3:0.369863 4:0.315068 5:0.178082 6:0.23741 7:0.381295 8:0.18705
-1 1:-347 2:144 3:0.294521 4:0.315068 5:0.191781 6:0.347222 7:0.243056 8:0.208333
-1 1:-314 2:144 3:0.315068 4:0.294521 5:0.19863 6:0.243056 7:0.347222 8:0.201389
-1 1:-401 2:134 3:0.298507 4:0.186567 5:0.253731 6:0.358621 7:0.22069 8:0.227586
-1 1:-658 2:134 3:0.186567 4:0.298507 5:0.261194 6:0.22069 7:0.358621 8:0.193103
-1 1:-409 2:131 3:0.358779 4:0.160305 5:0.229008 6:0.408163 7:0.176871 8:0.204082
-1 1:-500 2:131 3:0.160305 4:0.358779 5:0.251908 6:0.176871 7:0.408163 8:0.210884
-1 1:-534 2:143 3:0.370629 4:0.216783 5:0.216783 6:0.38255 7:0.214765 8:0.201342
-1 1:-663 2:143 3:0.216783 4:0.370629 5:0.195804 6:0.214765 7:0.38255 8:0.201342
-1 1:-397 2:55 3:0.285714 4:0.285714 5:0.222222 6:0.2 7:0.181818 8:0.309091
-1 1:-421 2:55 3:0.285714 4:0.285714 5:0.206349 6:0.181818 7:0.2 8:0.309091
-1 1:-327 2:125 3:0.304 4:0.256 5:0.224 6:0.303448 7:0.2 8:0.22069
-1 1:-354 2:125 3:0.256 4:0.304 5:0.216 6:0.2 7:0.303448 8:0.275862
-1 1:-283 2:135 3:0.288889 4:0.266667 5:0.244444 6:0.303448 7:0.275862 8:0.193103
-1 1:-378 2:135 3:0.266667 4:0.288889 5:0.2 6:0.275862 7:0.303448 8:0.227586
-1 1:-463 2:145 3:0.289655 4:0.275862 5:0.227586 6:0.273973 7:0.260274 8:0.273973
-1 1:-580 2:145 3:0.275862 4:0.289655 5:0.206897 6:0.260274 7:0.273973 8:0.191781
-1 1:-463 2:145 3:0.296552 4:0.289655 5:0.22069 6:0.280822 7:0.260274 8:0.273973
-1 1:-594 2:145 3:0.289655 4:0.296552 5:0.193103 6:0.260274 7:0.280822 8:0.184932
-1 1:-392 2:143 3:0.30137 4:0.30137 5:0.191781 6:0.244755 7:0.314685 8:0.202797
-1 1:-313 2:143 3:0.30137 4:0.30137 5:0.205479 6:0.314685 7:0.244755 8:0.237762
-1 1:-578 2:143 3:0.258503 4:0.217687 5:0.251701 6:0.230769 7:0.223776 8:0.258741
-1 1:-511 2:143 3:0.217687 4:0.258503 5:0.272109 6:0.223776 7:0.230769 8:0.286713
-1 1:-415 2:119 3:0.344 4:0.312 5:0.176 6:0.319328 7:0.319328 8:0.193277
-1 1:-437 2:119 3:0.312 4:0.344 5:0.168 6:0.319328 7:0.319328 8:0.168067
-1 1:-471 2:143 3:0.319728 4:0.292517 5:0.190476 6:0.314685 7:0.321678 8:0.167832
-1 1:-419 2:143 3:0.292517 4:0.319728 5:0.197279 6:0.321678 7:0.314685 8:0.195804
-1 1:-428 2:145 3:0.337931 4:0.310345 5:0.186207 6:0.324138 7:0.289655 8:0.213793
-1 1:-408 2:145 3:0.310345 4:0.337931 5:0.165517 6:0.289655 7:0.324138 8:0.172414
-1 1:-475 2:144 3:0.3125 4:0.340278 5:0.194444 6:0.304054 7:0.310811 8:0.22973
-1 1:-497 2:144 3:0.340278 4:0.3125 5:0.152778 6:0.310811 7:0.304054 8:0.155405
-1 1:-652 2:127 3:0.275591 4:0.244094 5:0.212598 6:0.333333 7:0.12766 8:0.219858
-1 1:-681 2:127 3:0.244094 4:0.275591 5:0.267717 6:0.12766 7:0.333333 8:0.319149
-1 1:-165 2:67 3:0.298507 4:0.208955 5:0.298507 6:0.284091 7:0.227273 8:0.261364
-1 1:-203 2:67 3:0.208955 4:0.298507 5:0.19403 6:0.227273 7:0.284091 8:0.227273
-1 1:-293 2:65 3:0.138462 4:0.384615 5:0.230769 6:0.172414 7:0.298851 8:0.310345
-1 1:-279 2:65 3:0.384615 4:0.138462 5:0.246154 6:0.298851 7:0.172414 8:0.218391
-1 1:-753 2:130 3:0.192308 4:0.315385 5:0.3 6:0.207407 7:0.325926 8:0.244444
-1 1:-944 2:130 3:0.315385 4:0.192308 5:0.192308 6:0.325926 7:0.207407 8:0.222222
-1 1:-701 2:105 3:0.228571 4:0.342857 5:0.219048 6:0.216981 7:0.320755 8:0.235849
-1 1:-477 2:105 3:0.342857 4:0.228571 5:0.209524 6:0.320755 7:0.216981 8:0.226415
-1 1:-226 2:142 3:0.295775 4:0.352113 5:0.176056 6:0.335616 7:0.308219 8:0.184932
-1 1:-232 2:142 3:0.352113 4:0.295775 5:0.176056 6:0.308219 7:0.335616 8:0.171233
-1 1:-197 2:142 3:0.274648 4:0.373239 5:0.161972 6:0.328767 7:0.321918 8:0.178082
-1 1:-218 2:142 3:0.373239 4:0.274648 5:0.190141 6:0.321918 7:0.328767 8:0.171233
-1 1:-260 2:53 3:0.188679 4:0.207547 5:0.264151 6:0.186441 7:0.20339 8:0.338983
-1 1:-334 2:53 3:0.207547 4:0.188679 5:0.339623 6:0.20339 7:0.186441 8:0.271186
-1 1:-518 2:147 3:0.367347 4:0.217687 5:0.197279 6:0.319728 7:0.183673 8:0.217687
-1 1:-575 2:147 3:0.217687 4:0.367347 5:0.217687 6:0.183673 7:0.319728 8:0.278912
-1 1:-264 2:51 3:0.266667 4:0.266667 5:0.226667 6:0.156863 7:0.235294 8:0.313725
-1 1:-270 2:51 3:0.266667 4:0.266667 5:0.24 6:0.235294 7:0.156863 8:0.294118
-1 1:-138 2:76 3:0.342105 4:0.315789 5:0.118421 6:0.381579 7:0.342105 8:0.105263
-1 1:0 2:76 3:0.315789 4:0.342105 5:0.223684 6:0.342105 7:0.381579 8:0.171053
-1 1:-607 2:65 3:0.24 4:0.253333 5:0.233333 6:0.107692 7:0.246154 8:0.323077
-1 1:-574 2:65 3:0.253333 4:0.24 5:0.273333 6:0.246154 7:0.107692 8:0.323077
-1 1:-48 2:71 3:0.28 4:0.333333 5:0.24 6:0.28169 7:0.309859 8:0.239437
-1 1:-268 2:71 3:0.333333 4:0.28 5:0.146667 6:0.309859 7:0.28169 8:0.169014
-1 1:-555 2:143 3:0.265734 4:0.384615 5:0.188811 6:0.244755 7:0.377622 8:0.216783
-1 1:-494 2:143 3:0.384615 4:0.265734 5:0.160839 6:0.377622 7:0.244755 8:0.160839
-1 1:-499 2:142 3:0.258741 4:0.405594 5:0.181818 6:0.253521 7:0.373239 8:0.211268
-1 1:-447 2:142 3:0.405594 4:0.258741 5:0.153846 6:0.373239 7:0.253521 8:0.161972
-1 1:-158 2:146 3:0.308219 4:0.363014 5:0.184932 6:0.360544 7:0.29932 8:0.197279
-1 1:-369 2:146 3:0.363014 4:0.308219 5:0.143836 6:0.29932 7:0.360544 8:0.142857
-1 1:-152 2:146 3:0.294521 4:0.376712 5:0.191781 6:0.346939 7:0.312925 8:0.204082
-1 1:-365 2:146 3:0.376712 4:0.294521 5:0.136986 6:0.312925 7:0.346939 8:0.136054
-1 1:-556 2:149 3:0.275168 4:0.275168 5:0.201342 6:0.275168 7:0.268456 8:0.234899
-1 1:-604 2:149 3:0.275168 4:0.275168 5:0.248322 6:0.268456 7:0.275168 8:0.221477
-1 1:-672 2:150 3:0.36 4:0.2 5:0.22 6:0.36 7:0.193333 8:0.233333
-1 1:-775 2:150 3:0.2 4:0.36 5:0.22 6:0.193333 7:0.36 8:0.213333
-1 1:-460 2:138 3:0.333333 4:0.253623 5:0.188406 6:0.367347 7:0.22449 8:0.217687
-1 1:-500 2:138 3:0.253623 4:0.333333 5:0.224638 6:0.22449 7:0.367347 8:0.190476
-1 1:-391 2:136 3:0.272059 4:0.235294 5:0.176471 6:0.315068 7:0.191781 8:0.191781
-1 1:-280 2:136 3:0.235294 4:0.272059 5:0.316176 6:0.191781 7:0.315068 8:0.30137
-1 1:-696 2:146 3:0.239726 4:0.212329 5:0.212329 6:0.217687 7:0.197279 8:0.210884
-1 1:-295 2:146 3:0.212329 4:0.239726 5:0.335616 6:0.197279 7:0.217687 8:0.37415
-1 1:-654 2:147 3:0.209459 4:0.236486 5:0.22973 6:0.204082 7:0.217687 8:0.244898
-1 1:-377 2:147 3:0.236486 4:0.209459 5:0.324324 6:0.217687 7:0.204082 8:0.333333
-1 1:-640 2:85 3:0.238636 4:0.284091 5:0.238636 6:0.235294 7:0.247059 8:0.294118
-1 1:-626 2:85 3:0.284091 4:0.238636 5:0.238636 6:0.247059 7:0.235294 8:0.223529
-1 1:-108 2:51 3:0.313725 4:0.27451 5:0.254902 6:0.313725 7:0.27451 8:0.254902
-1 1:-142 2:51 3:0.27451 4:0.313725 5:0.156863 6:0.27451 7:0.313725 8:0.156863
-1 1:-292 2:150 3:0.373333 4:0.286667 5:0.18 6:0.306667 7:0.313333 8:0.186667
-1 1:-320 2:150 3:0.286667 4:0.373333 5:0.16 6:0.313333 7:0.306667 8:0.193333
-1 1:-369 2:148 3:0.364865 4:0.236486 5:0.216216 6:0.337838 7:0.256757 8:0.216216
-1 1:-492 2:148 3:0.236486 4:0.364865 5:0.182432 6:0.256757 7:0.337838 8:0.189189
-1 1:-526 2:99 3:0.366337 4:0.237624 5:0.168317 6:0.363636 7:0.252525 8:0.181818
-1 1:-432 2:99 3:0.237624 4:0.366337 5:0.227723 6:0.252525 7:0.363636 8:0.20202
-1 1:-269 2:74 3:0.378378 4:0.283784 5:0.162162 6:0.378378 7:0.243243 8:0.202703
-1 1:-221 2:74 3:0.283784 4:0.378378 5:0.175676 6:0.243243 7:0.378378 8:0.175676
-1 1:-786 2:140 3:0.273333 4:0.26 5:0.193333 6:0.285714 7:0.242857 8:0.2
-1 1:-624 2:140 3:0.26 4:0.273333 5:0.273333 6:0.242857 7:0.285714 8:0.271429
-1 1:-957 2:140 3:0.26 4:0.266667 5:0.193333 6:0.271429 7:0.25 8:0.2
-1 1:-755 2:140 3:0.266667 4:0.26 5:0.28 6:0.25 7:0.271429 8:0.278571
-1 1:-536 2:134 3:0.190476 4:0.360544 5:0.176871 6:0.201493 7:0.30597 8:0.223881
-1 1:-389 2:134 3:0.360544 4:0.190476 5:0.272109 6:0.30597 7:0.201493 8:0.268657
-1 1:-615 2:144 3:0.204082 4:0.353741 5:0.190476 6:0.1875 7:0.333333 8:0.229167
-1 1:-529 2:144 3:0.353741 4:0.204082 5:0.251701 6:0.333333 7:0.1875 8:0.25
-1 1:-186 2:108 3:0.240741 4:0.388889 5:0.222222 6:0.268519 7:0.388889 8:0.212963
-1 1:-216 2:108 3:0.388889 4:0.240741 5:0.148148 6:0.388889 7:0.268519 8:0.12963
-1 1:-59 2:89 3:0.449438 4:0.280899 5:0.134831 6:0.355705 7:0.275168 8:0.167785
-1 1:-8 2:89 3:0.280899 4:0.449438 5:0.134831 6:0.275168 7:0.355705 8:0.201342
-1 1:-537 2:143 3:0.314685 4:0.244755 5:0.195804 6:0.285714 7:0.251701 8:0.22449
-1 1:-450 2:143 3:0.244755 4:0.314685 5:0.244755 6:0.251701 7:0.285714 8:0.238095
-1 1:-523 2:144 3:0.234483 4:0.303448 5:0.213793 6:0.263889 7:0.263889 8:0.236111
-1 1:-442 2:144 3:0.303448 4:0.234483 5:0.248276 6:0.263889 7:0.263889 8:0.236111
-1 1:-377 2:144 3:0.205479 4:0.308219 5:0.287671 6:0.270833 7:0.277778 8:0.270833
-1 1:-557 2:144 3:0.308219 4:0.205479 5:0.19863 6:0.277778 7:0.270833 8:0.180556
-1 1:-557 2:148 3:0.290541 4:0.189189 5:0.344595 6:0.283784 7:0.195946 8:0.337838
-1 1:-746 2:148 3:0.189189 4:0.290541 5:0.175676 6:0.195946 7:0.283784 8:0.182432
-1 1:-560 2:148 3:0.25 4:0.202703 5:0.358108 6:0.22973 7:0.209459 8:0.371622
-1 1:-689 2:148 3:0.202703 4:0.25 5:0.189189 6:0.209459 7:0.22973 8:0.189189
-1 1:-344 2:110 3:0.272727 4:0.281818 5:0.281818 6:0.272727 7:0.290909 8:0.254545
-1 1:-555 2:110 3:0.281818 4:0.272727 5:0.163636 6:0.290909 7:0.272727 8:0.181818
-1 1:-116 2:122 3:0.336066 4:0.385246 5:0.139344 6:0.294521 7:0.363014 8:0.150685
-1 1:-135 2:122 3:0.385246 4:0.336066 5:0.139344 6:0.363014 7:0.294521 8:0.191781
-1 1:-190 2:90 3:0.233333 4:0.366667 5:0.166667 6:0.25 7:0.324324 8:0.195946
-1 1:-38 2:90 3:0.366667 4:0.233333 5:0.233333 6:0.324324 7:0.25 8:0.22973
-1 1:-199 2:101 3:0.29703 4:0.306931 5:0.158416 6:0.22 7:0.32 8:0.22
-1 1:-174 2:101 3:0.306931 4:0.29703 5:0.237624 6:0.32 7:0.22 8:0.24
-1 1:-368 2:104 3:0.288462 4:0.211538 5:0.307692 6:0.298077 7:0.221154 8:0.240385
-1 1:-524 2:104 3:0.211538 4:0.288462 5:0.192308 6:0.221154 7:0.298077 8:0.240385
-1 1:-128 2:61 3:0.380952 4:0.174603 5:0.190476 6:0.360656 7:0.229508 8:0.180328
-1 1:-180 2:61 3:0.174603 4:0.380952 5:0.253968 6:0.229508 7:0.360656 8:0.229508
-1 1:-365 2:83 3:0.325301 4:0.216867 5:0.192771 6:0.364706 7:0.188235 8:0.211765
-1 1:-325 2:83 3:0.216867 4:0.325301 5:0.26506 6:0.188235 7:0.364706 8:0.235294
-1 1:-432 2:149 3:0.302013 4:0.268456 5:0.221477 6:0.315436 7:0.268456 8:0.214765
-1 1:-443 2:149 3:0.268456 4:0.302013 5:0.208054 6:0.268456 7:0.315436 8:0.201342
-1 1:-501 2:150 3:0.266667 4:0.353333 5:0.16 6:0.273333 7:0.36 8:0.153333
-1 1:-380 2:150 3:0.353333 4:0.266667 5:0.22 6:0.36 7:0.273333 8:0.213333
-1 1:-6 2:63 3:0.288136 4:0.389831 5:0.186441 6:0.174603 7:0.396825 8:0.253968
-1 1:0 2:63 3:0.389831 4:0.288136 5:0.135593 6:0.396825 7:0.174603 8:0.174603
-1 1:-198 2:74 3:0.27027 4:0.337838 5:0.22973 6:0.213333 7:0.32 8:0.293333
-1 1:-273 2:74 3:0.337838 4:0.27027 5:0.162162 6:0.32 7:0.213333 8:0.173333
-1 1:-467 2:119 3:0.241667 4:0.333333 5:0.2 6:0.243697 7:0.319328 8:0.235294
-1 1:-481 2:119 3:0.333333 4:0.241667 5:0.225 6:0.319328 7:0.243697 8:0.201681
-1 1:-236 2:106 3:0.297297 4:0.351351 5:0.144144 6:0.235849 7:0.443396 8:0.160377
-1 1:-113 2:106 3:0.351351 4:0.297297 5:0.207207 6:0.443396 7:0.235849 8:0.160377
-1 1:-52 2:77 3:0.353333 4:0.286667 5:0.193333 6:0.363636 7:0.12987 8:0.285714
-1 1:-214 2:77 3:0.286667 4:0.353333 5:0.166667 6:0.12987 7:0.363636 8:0.220779
-1 1:-76 2:72 3:0.353333 4:0.3 5:0.166667 6:0.416667 7:0.180556 8:0.180556
-1 1:-49 2:72 3:0.3 4:0.353333 5:0.18 6:0.180556 7:0.416667 8:0.222222
-1 1:-145 2:85 3:0.333333 4:0.293333 5:0.166667 6:0.411765 7:0.223529 8:0.176471
-1 1:-133 2:85 3:0.293333 4:0.333333 5:0.206667 6:0.223529 7:0.411765 8:0.188235
-1 1:-122 2:87 3:0.264368 4:0.356322 5:0.183908 6:0.244444 7:0.366667 8:0.233333
-1 1:-116 2:87 3:0.356322 4:0.264368 5:0.195402 6:0.366667 7:0.244444 8:0.155556
-1 1:-151 2:126 3:0.222222 4:0.420635 5:0.238095 6:0.25 7:0.378378 8:0.236486
-1 1:-176 2:126 3:0.420635 4:0.222222 5:0.119048 6:0.378378 7:0.25 8:0.135135
-1 1:-423 2:137 3:0.240876 4:0.40146 5:0.189781 6:0.268456 7:0.355705 8:0.201342
-1 1:-322 2:137 3:0.40146 4:0.240876 5:0.167883 6:0.355705 7:0.268456 8:0.174497
-1 1:-429 2:139 3:0.244604 4:0.359712 5:0.208633 6:0.251701 7:0.326531 8:0.22449
-1 1:-380 2:139 3:0.359712 4:0.244604 5:0.18705 6:0.326531 7:0.251701 8:0.197279
-1 1:-437 2:78 3:0.192308 4:0.25641 5:0.320513 6:0.266667 7:0.219048 8:0.247619
-1 1:-380 2:78 3:0.25641 4:0.192308 5:0.230769 6:0.219048 7:0.266667 8:0.266667
-1 1:-267 2:81 3:0.259259 4:0.222222 5:0.271605 6:0.32967 7:0.197802 8:0.208791
-1 1:-116 2:81 3:0.222222 4:0.259259 5:0.246914 6:0.197802 7:0.32967 8:0.263736
-1 1:-464 2:77 3:0.29078 4:0.219858 5:0.276596 6:0.181818 7:0.181818 8:0.350649
-1 1:-605 2:77 3:0.219858 4:0.29078 5:0.212766 6:0.181818 7:0.181818 8:0.285714
-1 1:0 2:66 3:0.19697 4:0.348485 5:0.30303 6:0.306667 7:0.333333 8:0.22
-1 1:-39 2:66 3:0.348485 4:0.19697 5:0.151515 6:0.333333 7:0.306667 8:0.14
-1 1:-68 2:58 3:0.172414 4:0.327586 5:0.310345 6:0.246667 7:0.386667 8:0.206667
-1 1:0 2:58 3:0.327586 4:0.172414 5:0.189655 6:0.386667 7:0.246667 8:0.16
-1 1:-548 2:115 3:0.26087 4:0.278261 5:0.252174 6:0.278571 7:0.307143 8:0.192857
-1 1:-519 2:115 3:0.278261 4:0.26087 5:0.208696 6:0.307143 7:0.278571 8:0.221429
-1 1:-419 2:94 3:0.237624 4:0.316832 5:0.178218 6:0.265957 7:0.297872 8:0.202128
-1 1:-251 2:94 3:0.316832 4:0.237624 5:0.267327 6:0.297872 7:0.265957 8:0.234043
-1 1:-21 2:91 3:0.406593 4:0.252747 5:0.197802 6:0.337838 7:0.317568 8:0.182432
-1 1:-61 2:91 3:0.252747 4:0.406593 5:0.142857 6:0.317568 7:0.337838 8:0.162162
-1 1:-7 2:81 3:0.432099 4:0.296296 5:0.17284 6:0.36 7:0.4 8:0.106667
-1 1:0 2:81 3:0.296296 4:0.432099 5:0.0987654 6:0.4 7:0.36 8:0.133333
-1 1:-3 2:85 3:0.423529 4:0.282353 5:0.2 6:0.293333 7:0.433333 8:0.18
-1 1:-105 2:85 3:0.282353 4:0.423529 5:0.0941176 6:0.433333 7:0.293333 8:0.0933333
-1 1:0 2:83 3:0.39759 4:0.277108 5:0.192771 6:0.26 7:0.386667 8:0.213333
-1 1:-63 2:83 3:0.277108 4:0.39759 5:0.13253 6:0.386667 7:0.26 8:0.14
-1 1:-94 2:100 3:0.37 4:0.23 5:0.18 6:0.293333 7:0.32 8:0.18
-1 1:-100 2:100 3:0.23 4:0.37 5:0.22 6:0.32 7:0.293333 8:0.206667
-1 1:0 2:74 3:0.378378 4:0.175676 5:0.175676 6:0.5 7:0.232558 8:0.139535
-1 1:0 2:74 3:0.175676 4:0.378378 5:0.27027 6:0.232558 7:0.5 8:0.127907
-1 1:-333 2:146 3:0.342282 4:0.33557 5:0.134228 6:0.30137 7:0.363014 8:0.116438
-1 1:-157 2:146 3:0.33557 4:0.342282 5:0.187919 6:0.363014 7:0.30137 8:0.219178
-1 1:-369 2:146 3:0.304054 4:0.324324 5:0.175676 6:0.287671 7:0.376712 8:0.123288
-1 1:-284 2:146 3:0.324324 4:0.304054 5:0.195946 6:0.376712 7:0.287671 8:0.212329
-1 1:-249 2:141 3:0.234043 4:0.411348 5:0.177305 6:0.331034 7:0.324138 8:0.165517
-1 1:-296 2:141 3:0.411348 4:0.234043 5:0.177305 6:0.324138 7:0.331034 8:0.17931
-1 1:-735 2:149 3:0.246667 4:0.293333 5:0.226667 6:0.248322 7:0.288591 8:0.214765
-1 1:-621 2:149 3:0.293333 4:0.246667 5:0.233333 6:0.288591 7:0.248322 8:0.248322
-1 1:-572 2:148 3:0.261745 4:0.322148 5:0.214765 6:0.256757 7:0.310811 8:0.209459
-1 1:-585 2:148 3:0.322148 4:0.261745 5:0.201342 6:0.310811 7:0.256757 8:0.222973
-1 1:-72 2:76 3:0.315789 4:0.355263 5:0.171053 6:0.276316 7:0.368421 8:0.118421
-1 1:-81 2:76 3:0.355263 4:0.315789 5:0.157895 6:0.368421 7:0.276316 8:0.236842
-1 1:-87 2:54 3:0.388889 4:0.259259 5:0.0925926 6:0.333333 7:0.277778 8:0.12963
-1 1:0 2:54 3:0.259259 4:0.388889 5:0.259259 6:0.277778 7:0.333333 8:0.259259
-1 1:-95 2:102 3:0.303922 4:0.284314 5:0.254902 6:0.292517 7:0.326531 8:0.14966
-1 1:-57 2:102 3:0.284314 4:0.303922 5:0.156863 6:0.326531 7:0.292517 8:0.231293
-1 1:-306 2:130 3:0.292308 4:0.307692 5:0.2 6:0.319728 7:0.29932 8:0.163265
-1 1:-190 2:130 3:0.307692 4:0.292308 5:0.2 6:0.29932 7:0.319728 8:0.217687
-1 1:-514 2:148 3:0.297297 4:0.310811 5:0.168919 6:0.293333 7:0.28 8:0.193333
-1 1:-461 2:148 3:0.310811 4:0.297297 5:0.222973 6:0.28 7:0.293333 8:0.233333
-1 1:-487 2:150 3:0.306667 4:0.286667 5:0.18 6:0.3 7:0.273333 8:0.206667
-1 1:-559 2:150 3:0.286667 4:0.306667 5:0.226667 6:0.273333 7:0.3 8:0.22
-1 1:-205 2:118 3:0.355932 4:0.254237 5:0.169492 6:0.295302 7:0.302013 8:0.208054
-1 1:-182 2:118 3:0.254237 4:0.355932 5:0.220339 6:0.302013 7:0.295302 8:0.194631
-1 1:-348 2:114 3:0.280702 4:0.289474 5:0.184211 6:0.263889 7:0.284722 8:0.222222
-1 1:-211 2:114 3:0.289474 4:0.280702 5:0.245614 6:0.284722 7:0.263889 8:0.229167
-1 1:-348 2:115 3:0.252174 4:0.321739 5:0.173913 6:0.229167 7:0.3125 8:0.236111
-1 1:-196 2:115 3:0.321739 4:0.252174 5:0.252174 6:0.3125 7:0.229167 8:0.222222
-1 1:-32 2:83 3:0.373494 4:0.325301 5:0.13253 6:0.326667 7:0.313333 8:0.173333
-1 1:0 2:83 3:0.325301 4:0.373494 5:0.168675 6:0.313333 7:0.326667 8:0.186667
-1 1:-118 2:105 3:0.257143 4:0.352381 5:0.209524 6:0.313333 7:0.38 8:0.18
-1 1:-43 2:105 3:0.352381 4:0.257143 5:0.180952 6:0.38 7:0.313333 8:0.126667
-1 1:-151 2:133 3:0.285714 4:0.300752 5:0.240602 6:0.353333 7:0.293333 8:0.226667
-1 1:-237 2:133 3:0.300752 4:0.285714 5:0.172932 6:0.293333 7:0.353333 8:0.126667
-1 1:-711 2:146 3:0.335616 4:0.232877 5:0.226027 6:0.326531 7:0.204082 8:0.244898
-1 1:-723 2:146 3:0.232877 4:0.335616 5:0.205479 6:0.204082 7:0.326531 8:0.22449
-1 1:-875 2:142 3:0.274648 4:0.267606 5:0.246479 6:0.251701 7:0.238095 8:0.278912
-1 1:-918 2:142 3:0.267606 4:0.274648 5:0.211268 6:0.238095 7:0.251701 8:0.231293
-1 1:-573 2:143 3:0.27972 4:0.27972 5:0.244755 6:0.244898 7:0.258503 8:0.278912
-1 1:-576 2:143 3:0.27972 4:0.27972 5:0.195804 6:0.258503 7:0.244898 8:0.217687
-1 1:-438 2:136 3:0.279412 4:0.257353 5:0.227941 6:0.26087 7:0.297101 8:0.202899
-1 1:-362 2:136 3:0.257353 4:0.279412 5:0.235294 6:0.297101 7:0.26087 8:0.23913
-1 1:-400 2:88 3:0.261364 4:0.306818 5:0.204545 6:0.178295 7:0.302326 8:0.286822
-1 1:-454 2:88 3:0.306818 4:0.261364 5:0.227273 6:0.302326 7:0.178295 8:0.232558
-1 1:-449 2:136 3:0.301471 4:0.272059 5:0.176471 6:0.224638 7:0.26087 8:0.210145
-1 1:-434 2:136 3:0.272059 4:0.301471 5:0.25 6:0.26087 7:0.224638 8:0.304348
-1 1:-362 2:133 3:0.240602 4:0.353383 5:0.203008 6:0.209459 7:0.310811 8:0.222973
-1 1:-364 2:133 3:0.353383 4:0.240602 5:0.203008 6:0.310811 7:0.209459 8:0.256757
-1 1:-268 2:88 3:0.306818 4:0.375 5:0.181818 6:0.217742 7:0.298387 8:0.225806
-1 1:-269 2:88 3:0.375 4:0.306818 5:0.136364 6:0.298387 7:0.217742 8:0.258065
-1 1:-411 2:148 3:0.297297 4:0.364865 5:0.168919 6:0.304054 7:0.317568 8:0.202703
-1 1:-398 2:148 3:0.364865 4:0.297297 5:0.168919 6:0.317568 7:0.304054 8:0.175676
-1 1:-357 2:144 3:0.227586 4:0.462069 5:0.158621 6:0.243056 7:0.409722 8:0.194444
-1 1:-334 2:144 3:0.462069 4:0.227586 5:0.151724 6:0.409722 7:0.243056 8:0.152778
-1 1:-257 2:146 3:0.205479 4:0.479452 5:0.136986 6:0.231293 7:0.442177 8:0.163265
-1 1:-134 2:146 3:0.479452 4:0.205479 5:0.178082 6:0.442177 7:0.231293 8:0.163265
-1 1:-697 2:89 3:0.179775 4:0.191011 5:0.348315 6:0.186813 7:0.21978 8:0.32967
-1 1:-730 2:89 3:0.191011 4:0.179775 5:0.280899 6:0.21978 7:0.186813 8:0.263736
-1 1:-645 2:95 3:0.24 4:0.2 5:0.28 6:0.273684 7:0.231579 8:0.273684
-1 1:-795 2:95 3:0.2 4:0.24 5:0.28 6:0.231579 7:0.273684 8:0.221053
-1 1:-370 2:114 3:0.22 4:0.286667 5:0.226667 6:0.254386 7:0.280702 8:0.280702
-1 1:-423 2:114 3:0.286667 4:0.22 5:0.266667 6:0.280702 7:0.254386 8:0.184211
-1 1:-432 2:139 3:0.25 4:0.178571 5:0.307143 6:0.244604 7:0.294964 8:0.258993
-1 1:-510 2:139 3:0.178571 4:0.25 5:0.264286 6:0.294964 7:0.244604 8:0.201439
-1 1:-348 2:133 3:0.308271 4:0.172932 5:0.24812 6:0.296552 7:0.213793 8:0.275862
-1 1:-521 2:133 3:0.172932 4:0.308271 5:0.270677 6:0.213793 7:0.296552 8:0.213793
-1 1:-473 2:140 3:0.314286 4:0.207143 5:0.25 6:0.285714 7:0.204082 8:0.272109
-1 1:-611 2:140 3:0.207143 4:0.314286 5:0.228571 6:0.204082 7:0.285714 8:0.238095
-1 1:-536 2:141 3:0.281879 4:0.241611 5:0.275168 6:0.269504 7:0.234043 8:0.283688
-1 1:-678 2:141 3:0.241611 4:0.281879 5:0.201342 6:0.234043 7:0.269504 8:0.212766
-1 1:-505 2:141 3:0.243243 4:0.283784 5:0.263514 6:0.241135 7:0.304965 8:0.262411
-1 1:-610 2:141 3:0.283784 4:0.243243 5:0.209459 6:0.304965 7:0.241135 8:0.191489
-1 1:-96 2:53 3:0.315789 4:0.315789 5:0.210526 6:0.283019 7:0.339623 8:0.188679
-1 1:-97 2:53 3:0.315789 4:0.315789 5:0.157895 6:0.339623 7:0.283019 8:0.188679
-1 1:-226 2:103 3:0.241611 4:0.362416 5:0.221477 6:0.300971 7:0.330097 8:0.15534
-1 1:-132 2:103 3:0.362416 4:0.241611 5:0.174497 6:0.330097 7:0.300971 8:0.213592
-1 1:-272 2:70 3:0.286667 4:0.373333 5:0.186667 6:0.242857 7:0.328571 8:0.2
-1 1:-278 2:70 3:0.373333 4:0.286667 5:0.153333 6:0.328571 7:0.242857 8:0.228571
-1 1:-293 2:133 3:0.330827 4:0.285714 5:0.18797 6:0.328767 7:0.287671 8:0.226027
-1 1:-296 2:133 3:0.285714 4:0.330827 5:0.195489 6:0.287671 7:0.328767 8:0.157534
-1 1:-266 2:129 3:0.325581 4:0.294574 5:0.186047 6:0.342466 7:0.273973 8:0.226027
-1 1:-253 2:129 3:0.294574 4:0.325581 5:0.193798 6:0.273973 7:0.342466 8:0.157534
-1 1:-72 2:57 3:0.263158 4:0.368421 5:0.175439 6:0.263158 7:0.2 8:0.263158
-1 1:-133 2:57 3:0.368421 4:0.263158 5:0.192982 6:0.2 7:0.263158 8:0.273684
-1 1:-121 2:112 3:0.285714 4:0.383929 5:0.169643 6:0.247788 7:0.39823 8:0.221239
-1 1:-158 2:112 3:0.383929 4:0.285714 5:0.160714 6:0.39823 7:0.247788 8:0.132743
-1 1:-317 2:127 3:0.34375 4:0.25 5:0.1875 6:0.354331 7:0.220472 8:0.15748
-1 1:-240 2:127 3:0.25 4:0.34375 5:0.21875 6:0.220472 7:0.354331 8:0.267717
-1 1:-262 2:106 3:0.358491 4:0.358491 5:0.122642 6:0.394958 7:0.285714 8:0.168067
-1 1:-288 2:106 3:0.358491 4:0.358491 5:0.160377 6:0.285714 7:0.394958 8:0.151261
-1 1:-166 2:69 3:0.318841 4:0.289855 5:0.130435 6:0.24 7:0.253333 8:0.266667
-1 1:-126 2:69 3:0.289855 4:0.318841 5:0.26087 6:0.253333 7:0.24 8:0.24
-1 1:-780 2:143 3:0.3 4:0.193333 5:0.266667 6:0.293706 7:0.153846 8:0.258741
-1 1:-815 2:143 3:0.193333 4:0.3 5:0.24 6:0.153846 7:0.293706 8:0.293706
-1 1:-339 2:149 3:0.406667 4:0.16 5:0.193333 6:0.38255 7:0.181208 8:0.181208
-1 1:-309 2:149 3:0.16 4:0.406667 5:0.24 6:0.181208 7:0.38255 8:0.255034
-1 1:-271 2:150 3:0.413333 4:0.213333 5:0.14 6:0.4 7:0.213333 8:0.173333
-1 1:-221 2:150 3:0.213333 4:0.413333 5:0.233333 6:0.213333 7:0.4 8:0.213333
-1 1:-754 2:141 3:0.234043 4:0.283688 5:0.234043 6:0.210884 7:0.306122 8:0.231293
-1 1:-567 2:141 3:0.283688 4:0.234043 5:0.248227 6:0.306122 7:0.210884 8:0.251701
-1 1:-513 2:147 3:0.197279 4:0.333333 5:0.265306 6:0.189189 7:0.324324 8:0.297297
-1 1:-504 2:147 3:0.333333 4:0.197279 5:0.204082 6:0.324324 7:0.189189 8:0.189189
-1 1:-375 2:148 3:0.297297 4:0.304054 5:0.22973 6:0.283784 7:0.290541 8:0.256757
-1 1:-457 2:148 3:0.304054 4:0.297297 5:0.168919 6:0.290541 7:0.283784 8:0.168919
-1 1:-396 2:147 3:0.367347 4:0.238095 5:0.197279 6:0.337838 7:0.263514 8:0.189189
-1 1:-467 2:147 3:0.238095 4:0.367347 5:0.197279 6:0.263514 7:0.337838 8:0.209459
-1 1:-200 2:147 3:0.292517 4:0.346939 5:0.210884 6:0.306122 7:0.312925 8:0.190476
-1 1:-204 2:147 3:0.346939 4:0.292517 5:0.14966 6:0.312925 7:0.306122 8:0.190476
-1 1:-391 2:76 3:0.263158 4:0.315789 5:0.171053 6:0.266667 7:0.246667 8:0.193333
-1 1:-265 2:76 3:0.315789 4:0.263158 5:0.25 6:0.246667 7:0.266667 8:0.293333
-1 1:-298 2:124 3:0.306452 4:0.241935 5:0.177419 6:0.342282 7:0.228188 8:0.154362
-1 1:-231 2:124 3:0.241935 4:0.306452 5:0.274194 6:0.228188 7:0.342282 8:0.275168
-1 1:-286 2:148 3:0.38255 4:0.241611 5:0.134228 6:0.391892 7:0.209459 8:0.162162
-1 1:-276 2:148 3:0.241611 4:0.38255 5:0.241611 6:0.209459 7:0.391892 8:0.236486
-1 1:-416 2:147 3:0.312925 4:0.292517 5:0.183673 6:0.28 7:0.286667 8:0.2
-1 1:-293 2:147 3:0.292517 4:0.312925 5:0.210884 6:0.286667 7:0.28 8:0.233333
-1 1:-344 2:148 3:0.261745 4:0.362416 5:0.174497 6:0.236486 7:0.391892 8:0.135135
-1 1:-148 2:148 3:0.362416 4:0.261745 5:0.201342 6:0.391892 7:0.236486 8:0.236486
-1 1:-376 2:139 3:0.207143 4:0.321429 5:0.242857 6:0.230216 7:0.366906 8:0.172662
-1 1:-274 2:139 3:0.321429 4:0.207143 5:0.228571 6:0.366906 7:0.230216 8:0.230216
-1 1:-457 2:138 3:0.26087 4:0.318841 5:0.210145 6:0.258993 7:0.330935 8:0.18705
-1 1:-311 2:138 3:0.318841 4:0.26087 5:0.210145 6:0.330935 7:0.258993 8:0.223022
-1 1:-174 2:143 3:0.321678 4:0.342657 5:0.195804 6:0.291667 7:0.340278 8:0.166667
-1 1:-228 2:143 3:0.342657 4:0.321678 5:0.13986 6:0.340278 7:0.291667 8:0.201389
-1 1:-288 2:146 3:0.294521 4:0.335616 5:0.19863 6:0.287671 7:0.342466 8:0.164384
-1 1:-272 2:146 3:0.335616 4:0.294521 5:0.171233 6:0.342466 7:0.287671 8:0.205479
-1 1:-301 2:147 3:0.292517 4:0.333333 5:0.210884 6:0.272109 7:0.353741 8:0.183673
-1 1:-346 2:147 3:0.333333 4:0.292517 5:0.163265 6:0.353741 7:0.272109 8:0.190476
-1 1:-271 2:112 3:0.380531 4:0.230088 5:0.141593 6:0.401786 7:0.205357 8:0.142857
-1 1:-165 2:112 3:0.230088 4:0.380531 5:0.247788 6:0.205357 7:0.401786 8:0.25
-1 1:-278 2:117 3:0.327731 4:0.336134 5:0.159664 6:0.282051 7:0.307692 8:0.222222
-1 1:-171 2:117 3:0.336134 4:0.327731 5:0.176471 6:0.307692 7:0.282051 8:0.188034
-1 1:-133 2:75 3:0.28 4:0.333333 5:0.2 6:0.306667 7:0.253333 8:0.28
-1 1:-140 2:75 3:0.333333 4:0.28 5:0.186667 6:0.253333 7:0.306667 8:0.16
-1 1:-215 2:120 3:0.433333 4:0.241667 5:0.125 6:0.280822 7:0.267123 8:0.226027
-1 1:-159 2:120 3:0.241667 4:0.433333 5:0.2 6:0.267123 7:0.280822 8:0.226027
-1 1:-471 2:125 3:0.408 4:0.232 5:0.16 6:0.227586 7:0.262069 8:0.262069
-1 1:-426 2:125 3:0.232 4:0.408 5:0.2 6:0.262069 7:0.227586 8:0.248276
-1 1:-475 2:150 3:0.34 4:0.213333 5:0.213333 6:0.313333 7:0.233333 8:0.206667
-1 1:-429 2:150 3:0.213333 4:0.34 5:0.233333 6:0.233333 7:0.313333 8:0.246667
-1 1:-399 2:149 3:0.322148 4:0.295302 5:0.181208 6:0.3 7:0.286667 8:0.173333
-1 1:-312 2:149 3:0.295302 4:0.322148 5:0.201342 6:0.286667 7:0.3 8:0.24
-1 1:-385 2:100 3:0.33 4:0.3 5:0.16 6:0.343137 7:0.284314 8:0.156863
-1 1:-353 2:100 3:0.3 4:0.33 5:0.21 6:0.284314 7:0.343137 8:0.215686
-1 1:-313 2:50 3:0.34 4:0.2 5:0.28 6:0.333333 7:0.196078 8:0.254902
-1 1:-364 2:50 3:0.2 4:0.34 5:0.18 6:0.196078 7:0.333333 8:0.215686
-1 1:-286 2:126 3:0.277027 4:0.385135 5:0.168919 6:0.277778 7:0.293651 8:0.190476
-1 1:-152 2:126 3:0.385135 4:0.277027 5:0.168919 6:0.293651 7:0.277778 8:0.238095
-1 1:-313 2:130 3:0.263514 4:0.391892 5:0.168919 6:0.284615 7:0.307692 8:0.176923
-1 1:-152 2:130 3:0.391892 4:0.263514 5:0.175676 6:0.307692 7:0.284615 8:0.230769
-1 1:-195 2:127 3:0.338583 4:0.19685 5:0.275591 6:0.229167 7:0.3125 8:0.263889
-1 1:-425 2:127 3:0.19685 4:0.338583 5:0.188976 6:0.3125 7:0.229167 8:0.194444
-1 1:-368 2:140 3:0.380282 4:0.260563 5:0.190141 6:0.292857 7:0.228571 8:0.2
-1 1:-395 2:140 3:0.260563 4:0.380282 5:0.169014 6:0.228571 7:0.292857 8:0.278571
-1 1:-388 2:136 3:0.419118 4:0.272059 5:0.110294 6:0.375887 7:0.184397 8:0.163121
-1 1:-300 2:136 3:0.272059 4:0.419118 5:0.198529 6:0.184397 7:0.375887 8:0.276596
-1 1:-232 2:136 3:0.411765 4:0.272059 5:0.117647 6:0.390071 7:0.205674 8:0.163121
-1 1:-187 2:136 3:0.272059 4:0.411765 5:0.198529 6:0.205674 7:0.390071 8:0.241135
-1 1:-37 2:61 3:0.278689 4:0.360656 5:0.180328 6:0.238095 7:0.380952 8:0.174603
-1 1:-8 2:61 3:0.360656 4:0.278689 5:0.180328 6:0.380952 7:0.238095 8:0.206349
-1 1:-232 2:76 3:0.328947 4:0.25 5:0.210526 6:0.328947 7:0.236842 8:0.223684
-1 1:-313 2:76 3:0.25 4:0.328947 5:0.210526 6:0.236842 7:0.328947 8:0.210526
-1 1:-376 2:139 3:0.349315 4:0.294521 5:0.157534 6:0.359712 7:0.158273 8:0.18705
-1 1:-295 2:139 3:0.294521 4:0.349315 5:0.19863 6:0.158273 7:0.359712 8:0.294964
-1 1:-255 2:145 3:0.328767 4:0.321918 5:0.184932 6:0.4 7:0.248276 8:0.131034
-1 1:-269 2:145 3:0.321918 4:0.328767 5:0.164384 6:0.248276 7:0.4 8:0.22069
-1 1:-382 2:140 3:0.304965 4:0.382979 5:0.12766 6:0.328571 7:0.314286 8:0.128571
-1 1:-196 2:140 3:0.382979 4:0.304965 5:0.184397 6:0.314286 7:0.328571 8:0.228571
-1 1:-365 2:142 3:0.253521 4:0.380282 5:0.112676 6:0.314685 7:0.300699 8:0.132867
-1 1:-132 2:142 3:0.380282 4:0.253521 5:0.253521 6:0.300699 7:0.314685 8:0.251748
-1 1:-366 2:146 3:0.260274 4:0.328767 5:0.171233 6:0.328767 7:0.315068 8:0.150685
-1 1:-220 2:146 3:0.328767 4:0.260274 5:0.239726 6:0.315068 7:0.328767 8:0.205479
-1 1:-305 2:144 3:0.30137 4:0.321918 5:0.19863 6:0.291667 7:0.361111 8:0.194444
-1 1:-303 2:144 3:0.321918 4:0.30137 5:0.178082 6:0.361111 7:0.291667 8:0.152778
-1 1:-531 2:147 3:0.290541 4:0.290541 5:0.168919 6:0.244898 7:0.319728 8:0.197279
-1 1:-361 2:147 3:0.290541 4:0.290541 5:0.25 6:0.319728 7:0.244898 8:0.238095
-1 1:-521 2:147 3:0.261745 4:0.348993 5:0.187919 6:0.22449 7:0.333333 8:0.217687
-1 1:-478 2:147 3:0.348993 4:0.261745 5:0.201342 6:0.333333 7:0.22449 8:0.22449
-1 1:-513 2:104 3:0.304762 4:0.295238 5:0.161905 6:0.288462 7:0.240385 8:0.192308
-1 1:-448 2:104 3:0.295238 4:0.304762 5:0.238095 6:0.240385 7:0.288462 8:0.278846
-1 1:-406 2:56 3:0.293103 4:0.241379 5:0.172414 6:0.321429 7:0.303571 8:0.142857
-1 1:-343 2:56 3:0.241379 4:0.293103 5:0.293103 6:0.303571 7:0.321429 8:0.232143
-1 1:-479 2:126 3:0.238095 4:0.34127 5:0.198413 6:0.230159 7:0.325397 8:0.18254
-1 1:-319 2:126 3:0.34127 4:0.238095 5:0.222222 6:0.325397 7:0.230159 8:0.261905
-1 1:-354 2:58 3:0.310345 4:0.172414 5:0.293103 6:0.241379 7:0.258621 8:0.275862
-1 1:-359 2:58 3:0.172414 4:0.310345 5:0.224138 6:0.258621 7:0.241379 8:0.224138
-1 1:-429 2:85 3:0.2 4:0.282353 5:0.247059 6:0.241379 7:0.241379 8:0.229885
-1 1:-408 2:85 3:0.282353 4:0.2 5:0.270588 6:0.241379 7:0.241379 8:0.287356
-1 1:-341 2:140 3:0.359155 4:0.309859 5:0.133803 6:0.342857 7:0.207143 8:0.171429
-1 1:-201 2:140 3:0.309859 4:0.359155 5:0.197183 6:0.207143 7:0.342857 8:0.278571
-1 1:-207 2:143 3:0.391608 4:0.300699 5:0.146853 6:0.384615 7:0.251748 8:0.13986
-1 1:-174 2:143 3:0.300699 4:0.391608 5:0.160839 6:0.251748 7:0.384615 8:0.223776
-1 1:-180 2:147 3:0.387755 4:0.251701 5:0.210884 6:0.337838 7:0.317568 8:0.195946
-1 1:-415 2:147 3:0.251701 4:0.387755 5:0.14966 6:0.317568 7:0.337838 8:0.148649
-1 1:-222 2:144 3:0.367347 4:0.29932 5:0.176871 6:0.375 7:0.277778 8:0.166667
-1 1:-346 2:144 3:0.29932 4:0.367347 5:0.156463 6:0.277778 7:0.375 8:0.180556
-1 1:-261 2:143 3:0.363636 4:0.328671 5:0.153846 6:0.321678 7:0.300699 8:0.181818
-1 1:-206 2:143 3:0.328671 4:0.363636 5:0.153846 6:0.300699 7:0.321678 8:0.195804
-1 1:-399 2:77 3:0.2875 4:0.275 5:0.2125 6:0.207792 7:0.324675 8:0.246753
-1 1:-345 2:77 3:0.275 4:0.2875 5:0.225 6:0.324675 7:0.207792 8:0.220779
-1 1:-263 2:68 3:0.25 4:0.3375 5:0.2 6:0.323529 7:0.294118 8:0.161765
-1 1:-268 2:68 3:0.3375 4:0.25 5:0.2125 6:0.294118 7:0.323529 8:0.220588
-1 1:-526 2:100 3:0.284314 4:0.245098 5:0.205882 6:0.28 7:0.19 8:0.23
-1 1:-519 2:100 3:0.245098 4:0.284314 5:0.264706 6:0.19 7:0.28 8:0.3
-1 1:-281 2:145 3:0.408163 4:0.204082 5:0.163265 6:0.331034 7:0.268966 8:0.193103
-1 1:-228 2:145 3:0.204082 4:0.408163 5:0.22449 6:0.268966 7:0.331034 8:0.206897
-1 1:-145 2:142 3:0.440559 4:0.174825 5:0.13986 6:0.401408 7:0.239437 8:0.190141
-1 1:-215 2:142 3:0.174825 4:0.440559 5:0.244755 6:0.239437 7:0.401408 8:0.169014
-1 1:-262 2:144 3:0.388889 4:0.270833 5:0.131944 6:0.363014 7:0.294521 8:0.178082
-1 1:-238 2:144 3:0.270833 4:0.388889 5:0.208333 6:0.294521 7:0.363014 8:0.164384
-1 1:-227 2:144 3:0.381944 4:0.270833 5:0.138889 6:0.360544 7:0.306122 8:0.176871
-1 1:-204 2:144 3:0.270833 4:0.381944 5:0.208333 6:0.306122 7:0.360544 8:0.156463
-1 1:-699 2:126 3:0.322835 4:0.307087 5:0.165354 6:0.325397 7:0.253968 8:0.18254
-1 1:-608 2:126 3:0.307087 4:0.322835 5:0.204724 6:0.253968 7:0.325397 8:0.238095
-1 1:-609 2:79 3:0.202532 4:0.21519 5:0.291139 6:0.168675 7:0.26506 8:0.289157
-1 1:-611 2:79 3:0.21519 4:0.202532 5:0.291139 6:0.26506 7:0.168675 8:0.277108
-1 1:-617 2:76 3:0.197368 4:0.210526 5:0.289474 6:0.202532 7:0.202532 8:0.278481
-1 1:-665 2:76 3:0.210526 4:0.197368 5:0.302632 6:0.202532 7:0.202532 8:0.316456
-1 1:-605 2:75 3:0.184211 4:0.223684 5:0.289474 6:0.16 7:0.226667 8:0.333333
-1 1:-572 2:76 3:0.184211 4:0.223684 5:0.289474 6:0.1875 7:0.2125 8:0.3125
-1 1:-706 2:75 3:0.223684 4:0.184211 5:0.302632 6:0.226667 7:0.16 8:0.28
-1 1:-755 2:76 3:0.223684 4:0.184211 5:0.302632 6:0.2125 7:0.1875 8:0.2875
-1 1:-562 2:86 3:0.193333 4:0.233333 5:0.266667 6:0.22093 7:0.209302 8:0.325581
-1 1:-710 2:86 3:0.233333 4:0.193333 5:0.306667 6:0.209302 7:0.22093 8:0.244186
-1 1:-646 2:86 3:0.18 4:0.233333 5:0.273333 6:0.209302 7:0.209302 8:0.313953
-1 1:-695 2:86 3:0.233333 4:0.18 5:0.313333 6:0.209302 7:0.209302 8:0.267442
-1 1:-453 2:149 3:0.273333 4:0.306667 5:0.206667 6:0.255034 7:0.315436 8:0.187919
-1 1:-364 2:149 3:0.306667 4:0.273333 5:0.213333 6:0.315436 7:0.255034 8:0.241611
-1 1:-321 2:147 3:0.371622 4:0.297297 5:0.128378 6:0.367347 7:0.272109 8:0.115646
-1 1:-136 2:147 3:0.297297 4:0.371622 5:0.202703 6:0.272109 7:0.367347 8:0.244898
-1 1:-392 2:148 3:0.331081 4:0.22973 5:0.148649 6:0.337838 7:0.236486 8:0.141892
-1 1:-105 2:148 3:0.22973 4:0.331081 5:0.290541 6:0.236486 7:0.337838 8:0.283784
-1 1:-540 2:148 3:0.306667 4:0.193333 5:0.233333 6:0.297297 7:0.189189 8:0.256757
-1 1:-563 2:148 3:0.193333 4:0.306667 5:0.266667 6:0.189189 7:0.297297 8:0.256757
-1 1:-578 2:148 3:0.313333 4:0.193333 5:0.28 6:0.290541 7:0.182432 8:0.297297
-1 1:-738 2:148 3:0.193333 4:0.313333 5:0.213333 6:0.182432 7:0.290541 8:0.22973
-1 1:-246 2:112 3:0.321429 4:0.3125 5:0.151786 6:0.285714 7:0.375 8:0.125
-1 1:-118 2:112 3:0.3125 4:0.321429 5:0.214286 6:0.375 7:0.285714 8:0.214286
-1 1:-156 2:103 3:0.271845 4:0.427184 5:0.15534 6:0.259615 7:0.413462 8:0.192308
-1 1:-143 2:103 3:0.427184 4:0.271845 5:0.145631 6:0.413462 7:0.259615 8:0.134615
-1 1:-416 2:146 3:0.360544 4:0.29932 5:0.183673 6:0.308219 7:0.280822 8:0.212329
-1 1:-511 2:146 3:0.29932 4:0.360544 5:0.156463 6:0.280822 7:0.308219 8:0.19863
-1 1:-478 2:148 3:0.36 4:0.213333 5:0.22 6:0.310811 7:0.195946 8:0.25
-1 1:-671 2:148 3:0.213333 4:0.36 5:0.206667 6:0.195946 7:0.310811 8:0.243243
-1 1:-604 2:149 3:0.313333 4:0.226667 5:0.22 6:0.281879 7:0.221477 8:0.241611
-1 1:-685 2:149 3:0.226667 4:0.313333 5:0.24 6:0.221477 7:0.281879 8:0.255034
-1 1:-475 2:144 3:0.270833 4:0.326389 5:0.1875 6:0.239726 7:0.349315 8:0.171233
-1 1:-388 2:144 3:0.326389 4:0.270833 5:0.215278 6:0.349315 7:0.239726 8:0.239726
-1 1:-353 2:145 3:0.344828 4:0.268966 5:0.17931 6:0.308219 7:0.30137 8:0.164384
-1 1:-297 2:145 3:0.268966 4:0.344828 5:0.206897 6:0.30137 7:0.308219 8:0.226027
-1 1:-678 2:150 3:0.293333 4:0.2 5:0.22 6:0.3 7:0.2 8:0.246667
-1 1:-663 2:150 3:0.2 4:0.293333 5:0.286667 6:0.2 7:0.3 8:0.253333
-1 1:-833 2:144 3:0.263889 4:0.173611 5:0.319444 6:0.286667 7:0.193333 8:0.3
-1 1:-891 2:144 3:0.173611 4:0.263889 5:0.243056 6:0.193333 7:0.286667 8:0.22
-1 1:-872 2:144 3:0.243056 4:0.180556 5:0.319444 6:0.273333 7:0.206667 8:0.293333
-1 1:-957 2:144 3:0.180556 4:0.243056 5:0.256944 6:0.206667 7:0.273333 8:0.226667
-1 1:-35 2:94 3:0.33557 4:0.295302 5:0.208054 6:0.287234 7:0.361702 8:0.212766
-1 1:-84 2:94 3:0.295302 4:0.33557 5:0.161074 6:0.361702 7:0.287234 8:0.138298
-1 1:-52 2:110 3:0.344595 4:0.290541 5:0.202703 6:0.336364 7:0.290909 8:0.227273
-1 1:-180 2:110 3:0.290541 4:0.344595 5:0.162162 6:0.290909 7:0.336364 8:0.145455
-1 1:-52 2:110 3:0.344595 4:0.277027 5:0.216216 6:0.345455 7:0.272727 8:0.236364
-1 1:-203 2:110 3:0.277027 4:0.344595 5:0.162162 6:0.272727 7:0.345455 8:0.145455
-1 1:-456 2:149 3:0.315436 4:0.268456 5:0.201342 6:0.33557 7:0.255034 8:0.187919
-1 1:-392 2:149 3:0.268456 4:0.315436 5:0.214765 6:0.255034 7:0.33557 8:0.221477
-1 1:-546 2:149 3:0.255034 4:0.261745 5:0.187919 6:0.261745 7:0.261745 8:0.181208
-1 1:-468 2:149 3:0.261745 4:0.255034 5:0.295302 6:0.261745 7:0.261745 8:0.295302
-1 1:-785 2:148 3:0.263514 4:0.243243 5:0.168919 6:0.243243 7:0.243243 8:0.189189
-1 1:-495 2:148 3:0.243243 4:0.263514 5:0.324324 6:0.243243 7:0.243243 8:0.324324
-1 1:-573 2:147 3:0.351351 4:0.317568 5:0.162162 6:0.346939 7:0.319728 8:0.163265
-1 1:-608 2:147 3:0.317568 4:0.351351 5:0.168919 6:0.319728 7:0.346939 8:0.170068
-1 1:-351 2:148 3:0.331081 4:0.324324 5:0.135135 6:0.348993 7:0.302013 8:0.174497
-1 1:-350 2:148 3:0.324324 4:0.331081 5:0.209459 6:0.302013 7:0.348993 8:0.174497
-1 1:-277 2:149 3:0.328859 4:0.348993 5:0.114094 6:0.348993 7:0.328859 8:0.147651
-1 1:-230 2:149 3:0.348993 4:0.328859 5:0.208054 6:0.328859 7:0.348993 8:0.174497
-1 1:-328 2:149 3:0.302013 4:0.369128 5:0.14094 6:0.32 7:0.36 8:0.16
-1 1:-366 2:149 3:0.369128 4:0.302013 5:0.187919 6:0.36 7:0.32 8:0.16
-1 1:-354 2:63 3:0.349206 4:0.206349 5:0.238095 6:0.333333 7:0.227273 8:0.227273
-1 1:-412 2:63 3:0.206349 4:0.349206 5:0.206349 6:0.227273 7:0.333333 8:0.212121
-1 1:-758 2:141 3:0.22695 4:0.269504 5:0.234043 6:0.238095 7:0.251701 8:0.22449
-1 1:-573 2:141 3:0.269504 4:0.22695 5:0.269504 6:0.251701 7:0.238095 8:0.285714
-1 1:-730 2:141 3:0.248227 4:0.255319 5:0.234043 6:0.258503 7:0.238095 8:0.238095
-1 1:-573 2:141 3:0.255319 4:0.248227 5:0.262411 6:0.238095 7:0.258503 8:0.265306
-1 1:-303 2:87 3:0.298851 4:0.275862 5:0.183908 6:0.284091 7:0.295455 8:0.181818
-1 1:-238 2:87 3:0.275862 4:0.298851 5:0.241379 6:0.295455 7:0.284091 8:0.238636
-1 1:-865 2:149 3:0.253333 4:0.273333 5:0.206667 6:0.261745 7:0.275168 8:0.214765
-1 1:-831 2:149 3:0.273333 4:0.253333 5:0.266667 6:0.275168 7:0.261745 8:0.248322
-1 1:-309 2:142 3:0.263889 4:0.333333 5:0.229167 6:0.295775 7:0.28169 8:0.253521
-1 1:-398 2:142 3:0.333333 4:0.263889 5:0.173611 6:0.28169 7:0.295775 8:0.169014
-1 1:-219 2:136 3:0.272059 4:0.308824 5:0.25 6:0.286713 7:0.244755 8:0.244755
-1 1:-338 2:136 3:0.308824 4:0.272059 5:0.169118 6:0.244755 7:0.286713 8:0.223776
-1 1:-171 2:75 3:0.306667 4:0.226667 5:0.266667 6:0.24 7:0.173333 8:0.293333
-1 1:-212 2:75 3:0.226667 4:0.306667 5:0.2 6:0.173333 7:0.24 8:0.293333
-1 1:-29 2:56 3:0.246667 4:0.28 5:0.3 6:0.178571 7:0.214286 8:0.357143
-1 1:-249 2:56 3:0.28 4:0.246667 5:0.173333 6:0.214286 7:0.178571 8:0.25
-1 1:-348 2:71 3:0.197183 4:0.28169 5:0.352113 6:0.194444 7:0.236111 8:0.347222
-1 1:-588 2:71 3:0.28169 4:0.197183 5:0.169014 6:0.236111 7:0.194444 8:0.222222
-1 1:-534 2:98 3:0.183673 4:0.295918 5:0.316327 6:0.161616 7:0.292929 8:0.323232
-1 1:-861 2:98 3:0.295918 4:0.183673 5:0.204082 6:0.292929 7:0.161616 8:0.222222
-1 1:-610 2:110 3:0.181818 4:0.309091 5:0.309091 6:0.162162 7:0.297297 8:0.333333
-1 1:-896 2:110 3:0.309091 4:0.181818 5:0.2 6:0.297297 7:0.162162 8:0.207207
-1 1:-134 2:101 3:0.26 4:0.293333 5:0.24 6:0.346535 7:0.237624 8:0.227723
-1 1:-206 2:101 3:0.293333 4:0.26 5:0.206667 6:0.237624 7:0.346535 8:0.188119
-1 1:-451 2:149 3:0.288591 4:0.268456 5:0.214765 6:0.315436 7:0.248322 8:0.214765
-1 1:-511 2:149 3:0.268456 4:0.288591 5:0.228188 6:0.248322 7:0.315436 8:0.221477
-1 1:-461 2:149 3:0.268456 4:0.295302 5:0.221477 6:0.288591 7:0.275168 8:0.221477
-1 1:-541 2:149 3:0.295302 4:0.268456 5:0.214765 6:0.275168 7:0.288591 8:0.214765
-1 1:-576 2:143 3:0.347222 4:0.215278 5:0.166667 6:0.300699 7:0.195804 8:0.188811
-1 1:-440 2:143 3:0.215278 4:0.347222 5:0.270833 6:0.195804 7:0.300699 8:0.314685
-1 1:-518 2:146 3:0.308219 4:0.30137 5:0.171233 6:0.292517 7:0.278912 8:0.170068
-1 1:-360 2:146 3:0.30137 4:0.308219 5:0.219178 6:0.278912 7:0.292517 8:0.258503
-1 1:-674 2:150 3:0.313333 4:0.28 5:0.186667 6:0.306667 7:0.28 8:0.193333
-1 1:-629 2:150 3:0.28 4:0.313333 5:0.22 6:0.28 7:0.306667 8:0.22
-1 1:-331 2:148 3:0.331081 4:0.324324 5:0.168919 6:0.33557 7:0.328859 8:0.167785
-1 1:-242 2:148 3:0.324324 4:0.331081 5:0.175676 6:0.328859 7:0.33557 8:0.167785
-1 1:-309 2:144 3:0.298611 4:0.354167 5:0.152778 6:0.294521 7:0.30137 8:0.171233
-1 1:-171 2:144 3:0.354167 4:0.298611 5:0.194444 6:0.30137 7:0.294521 8:0.232877
-1 1:-316 2:141 3:0.326241 4:0.361702 5:0.120567 6:0.305556 7:0.319444 8:0.138889
-1 1:-192 2:141 3:0.361702 4:0.326241 5:0.191489 6:0.319444 7:0.305556 8:0.236111
-1 1:-248 2:144 3:0.319444 4:0.381944 5:0.145833 6:0.363014 7:0.342466 8:0.136986
-1 1:-261 2:144 3:0.381944 4:0.319444 5:0.152778 6:0.342466 7:0.363014 8:0.157534
-1 1:-603 2:149 3:0.28 4:0.253333 5:0.22 6:0.315436 7:0.228188 8:0.234899
-1 1:-680 2:149 3:0.253333 4:0.28 5:0.246667 6:0.228188 7:0.315436 8:0.221477
-1 1:-604 2:149 3:0.293333 4:0.24 5:0.22 6:0.322148 7:0.214765 8:0.241611
-1 1:-674 2:149 3:0.24 4:0.293333 5:0.246667 6:0.214765 7:0.322148 8:0.221477
-1 1:-572 2:122 3:0.360656 4:0.262295 5:0.172131 6:0.344595 7:0.22973 8:0.182432
-1 1:-448 2:122 3:0.262295 4:0.360656 5:0.204918 6:0.22973 7:0.344595 8:0.243243
-1 1:-377 2:123 3:0.390244 4:0.276423 5:0.146341 6:0.344595 7:0.256757 8:0.168919
-1 1:-309 2:123 3:0.276423 4:0.390244 5:0.186992 6:0.256757 7:0.344595 8:0.22973
-1 1:-473 2:61 3:0.258065 4:0.290323 5:0.225806 6:0.196721 7:0.295082 8:0.262295
-1 1:-268 2:61 3:0.290323 4:0.258065 5:0.225806 6:0.295082 7:0.196721 8:0.245902
-1 1:-14 2:76 3:0.415584 4:0.246753 5:0.142857 6:0.394737 7:0.263158 8:0.144737
-1 1:0 2:76 3:0.246753 4:0.415584 5:0.194805 6:0.263158 7:0.394737 8:0.197368
-1 1:-174 2:83 3:0.240964 4:0.253012 5:0.289157 6:0.285714 7:0.22619 8:0.333333
-1 1:-351 2:83 3:0.253012 4:0.240964 5:0.216867 6:0.22619 7:0.285714 8:0.154762
-1 1:-65 2:62 3:0.387097 4:0.193548 5:0.225806 6:0.307692 7:0.230769 8:0.274725
-1 1:-7 2:62 3:0.193548 4:0.387097 5:0.193548 6:0.230769 7:0.307692 8:0.186813
-1 1:0 2:74 3:0.27027 4:0.256757 5:0.283784 6:0.302013 7:0.248322 8:0.241611
-1 1:-101 2:74 3:0.256757 4:0.27027 5:0.189189 6:0.248322 7:0.302013 8:0.208054
-1 1:-198 2:54 3:0.203704 4:0.351852 5:0.259259 6:0.273333 7:0.246667 8:0.24
-1 1:-266 2:54 3:0.351852 4:0.203704 5:0.185185 6:0.246667 7:0.273333 8:0.24
-1 1:-58 2:50 3:0.34 4:0.146667 5:0.24 6:0.34 7:0.18 8:0.26
-1 1:-123 2:50 3:0.146667 4:0.34 5:0.273333 6:0.18 7:0.34 8:0.22
-1 1:-255 2:60 3:0.333333 4:0.15 5:0.233333 6:0.344262 7:0.180328 8:0.245902
-1 1:-270 2:60 3:0.15 4:0.333333 5:0.283333 6:0.180328 7:0.344262 8:0.229508
-1 1:-972 2:147 3:0.292517 4:0.190476 5:0.22449 6:0.286667 7:0.2 8:0.24
-1 1:-954 2:147 3:0.190476 4:0.292517 5:0.292517 6:0.2 7:0.286667 8:0.273333
-1 1:-265 2:58 3:0.344828 4:0.137931 5:0.224138 6:0.338983 7:0.152542 8:0.254237
-1 1:-261 2:58 3:0.137931 4:0.344828 5:0.293103 6:0.152542 7:0.338983 8:0.254237
-1 1:-1071 2:146 3:0.294521 4:0.184932 5:0.226027 6:0.290541 7:0.189189 8:0.243243
-1 1:-989 2:146 3:0.184932 4:0.294521 5:0.294521 6:0.189189 7:0.290541 8:0.277027
-1 1:-172 2:57 3:0.350877 4:0.140351 5:0.22807 6:0.37931 7:0.155172 8:0.241379
-1 1:-271 2:57 3:0.140351 4:0.350877 5:0.280702 6:0.155172 7:0.37931 8:0.224138
-1 1:-257 2:55 3:0.327273 4:0.145455 5:0.236364 6:0.339286 7:0.178571 8:0.25
-1 1:-255 2:55 3:0.327273 4:0.145455 5:0.236364 6:0.357143 7:0.160714 8:0.25
-1 1:-256 2:55 3:0.145455 4:0.327273 5:0.290909 6:0.178571 7:0.339286 8:0.232143
-1 1:-264 2:55 3:0.145455 4:0.327273 5:0.290909 6:0.160714 7:0.357143 8:0.232143
-1 1:-262 2:87 3:0.28 4:0.2 5:0.226667 6:0.344828 7:0.206897 8:0.195402
-1 1:-242 2:87 3:0.2 4:0.28 5:0.293333 6:0.206897 7:0.344828 8:0.252874
-1 1:-483 2:120 3:0.289256 4:0.280992 5:0.231405 6:0.275 7:0.3 8:0.216667
-1 1:-555 2:120 3:0.280992 4:0.289256 5:0.198347 6:0.3 7:0.275 8:0.208333
-1 1:-52 2:50 3:0.346154 4:0.346154 5:0.134615 6:0.34 7:0.34 8:0.14
-1 1:-50 2:50 3:0.346154 4:0.346154 5:0.173077 6:0.34 7:0.34 8:0.18
-1 1:-556 2:95 3:0.208333 4:0.34375 5:0.197917 6:0.252632 7:0.347368 8:0.178947
-1 1:-421 2:95 3:0.34375 4:0.208333 5:0.25 6:0.347368 7:0.252632 8:0.221053
-1 1:-602 2:142 3:0.275168 4:0.375839 5:0.14094 6:0.253521 7:0.34507 8:0.183099
-1 1:-379 2:142 3:0.375839 4:0.275168 5:0.208054 6:0.34507 7:0.253521 8:0.21831
-1 1:-626 2:141 3:0.273333 4:0.333333 5:0.166667 6:0.29078 7:0.304965 8:0.198582
-1 1:-439 2:141 3:0.333333 4:0.273333 5:0.226667 6:0.304965 7:0.29078 8:0.205674
-1 1:-391 2:149 3:0.268456 4:0.369128 5:0.187919 6:0.234899 7:0.38255 8:0.181208
-1 1:-325 2:149 3:0.369128 4:0.268456 5:0.174497 6:0.38255 7:0.234899 8:0.201342
-1 1:-146 2:148 3:0.351351 4:0.385135 5:0.135135 6:0.308725 7:0.369128 8:0.120805
-1 1:-123 2:148 3:0.385135 4:0.351351 5:0.128378 6:0.369128 7:0.308725 8:0.201342
-1 1:-355 2:147 3:0.353741 4:0.340136 5:0.156463 6:0.315436 7:0.328859 8:0.154362
-1 1:-286 2:147 3:0.340136 4:0.353741 5:0.14966 6:0.328859 7:0.315436 8:0.201342
-1 1:-564 2:96 3:0.21875 4:0.291667 5:0.21875 6:0.177083 7:0.229167 8:0.291667
-1 1:-449 2:96 3:0.291667 4:0.21875 5:0.270833 6:0.229167 7:0.177083 8:0.302083
-1 1:-238 2:105 3:0.32381 4:0.219048 5:0.257143 6:0.292453 7:0.179245 8:0.273585
-1 1:-522 2:105 3:0.219048 4:0.32381 5:0.2 6:0.179245 7:0.292453 8:0.254717
-1 1:-383 2:146 3:0.335616 4:0.267123 5:0.19863 6:0.344595 7:0.243243 8:0.216216
-1 1:-343 2:146 3:0.267123 4:0.335616 5:0.19863 6:0.243243 7:0.344595 8:0.195946
-1 1:-195 2:129 3:0.302326 4:0.348837 5:0.170543 6:0.341085 7:0.325581 8:0.162791
-1 1:-252 2:129 3:0.348837 4:0.302326 5:0.178295 6:0.325581 7:0.341085 8:0.170543
-1 1:-515 2:134 3:0.285714 4:0.278912 5:0.197279 6:0.208955 7:0.328358 8:0.216418
-1 1:-423 2:134 3:0.278912 4:0.285714 5:0.238095 6:0.328358 7:0.208955 8:0.246269
-1 1:-505 2:135 3:0.292517 4:0.278912 5:0.190476 6:0.222222 7:0.325926 8:0.207407
-1 1:-422 2:135 3:0.278912 4:0.292517 5:0.238095 6:0.325926 7:0.222222 8:0.244444
-1 1:-428 2:132 3:0.234848 4:0.363636 5:0.204545 6:0.225564 7:0.37594 8:0.180451
-1 1:-327 2:132 3:0.363636 4:0.234848 5:0.19697 6:0.37594 7:0.225564 8:0.218045
-1 1:-270 2:137 3:0.321168 4:0.255474 5:0.226277 6:0.30137 7:0.205479 8:0.19863
-1 1:-299 2:137 3:0.255474 4:0.321168 5:0.19708 6:0.205479 7:0.30137 8:0.294521
-1 1:-358 2:138 3:0.289855 4:0.26087 5:0.23913 6:0.292517 7:0.197279 8:0.22449
-1 1:-408 2:138 3:0.26087 4:0.289855 5:0.210145 6:0.197279 7:0.292517 8:0.285714
-1 1:0 2:52 3:0.192308 4:0.269231 5:0.230769 6:0.288 7:0.264 8:0.208
-1 1:0 2:52 3:0.269231 4:0.192308 5:0.307692 6:0.264 7:0.288 8:0.24
-1 1:-488 2:102 3:0.254902 4:0.323529 5:0.176471 6:0.258065 7:0.282258 8:0.225806
-1 1:-391 2:102 3:0.323529 4:0.254902 5:0.245098 6:0.282258 7:0.258065 8:0.233871
-1 1:-373 2:50 3:0.3 4:0.18 5:0.16 6:0.24 7:0.16 8:0.26
-1 1:-205 2:50 3:0.18 4:0.3 5:0.36 6:0.16 7:0.24 8:0.34
-1 1:-252 2:82 3:0.297619 4:0.452381 5:0.130952 6:0.256098 7:0.47561 8:0.146341
-1 1:-233 2:82 3:0.452381 4:0.297619 5:0.119048 6:0.47561 7:0.256098 8:0.121951
-1 1:-557 2:147 3:0.278912 4:0.272109 5:0.197279 6:0.268456 7:0.241611 8:0.228188
-1 1:-446 2:147 3:0.272109 4:0.278912 5:0.251701 6:0.241611 7:0.268456 8:0.261745
-1 1:-356 2:148 3:0.337838 4:0.27027 5:0.195946 6:0.302013 7:0.234899 8:0.221477
-1 1:-427 2:148 3:0.27027 4:0.337838 5:0.195946 6:0.234899 7:0.302013 8:0.241611
-1 1:-569 2:146 3:0.294521 4:0.280822 5:0.191781 6:0.258503 7:0.285714 8:0.204082
-1 1:-510 2:146 3:0.280822 4:0.294521 5:0.232877 6:0.285714 7:0.258503 8:0.251701
-1 1:-570 2:146 3:0.294521 4:0.280822 5:0.191781 6:0.258503 7:0.278912 8:0.210884
-1 1:-519 2:146 3:0.280822 4:0.294521 5:0.232877 6:0.278912 7:0.258503 8:0.251701
-1 1:-377 2:135 3:0.303704 4:0.207407 5:0.222222 6:0.296552 7:0.262069 8:0.17931
-1 1:-238 2:135 3:0.207407 4:0.303704 5:0.266667 6:0.262069 7:0.296552 8:0.262069
-1 1:-295 2:132 3:0.325758 4:0.19697 5:0.25 6:0.291667 7:0.284722 8:0.229167
-1 1:-393 2:132 3:0.19697 4:0.325758 5:0.227273 6:0.284722 7:0.291667 8:0.194444
-1 1:-153 2:53 3:0.253333 4:0.306667 5:0.246667 6:0.358491 7:0.0943396 8:0.207547
-1 1:-78 2:53 3:0.306667 4:0.253333 5:0.193333 6:0.0943396 7:0.358491 8:0.339623
-1 1:-120 2:74 3:0.268456 4:0.241611 5:0.214765 6:0.337838 7:0.135135 8:0.148649
-1 1:-27 2:74 3:0.241611 4:0.268456 5:0.275168 6:0.135135 7:0.337838 8:0.378378
-1 1:-702 2:74 3:0.227848 4:0.265823 5:0.265823 6:0.216216 7:0.283784 8:0.243243
-1 1:-448 2:74 3:0.265823 4:0.227848 5:0.240506 6:0.283784 7:0.216216 8:0.256757
-1 1:-637 2:133 3:0.294118 4:0.242647 5:0.139706 6:0.323308 7:0.180451 8:0.172932
-1 1:-559 2:133 3:0.242647 4:0.294118 5:0.323529 6:0.180451 7:0.323308 8:0.323308
-1 1:-407 2:146 3:0.342282 4:0.302013 5:0.174497 6:0.335616 7:0.315068 8:0.150685
-1 1:-322 2:146 3:0.302013 4:0.342282 5:0.181208 6:0.315068 7:0.335616 8:0.19863
-1 1:-190 2:146 3:0.244898 4:0.421769 5:0.217687 6:0.219178 7:0.452055 8:0.184932
-1 1:-205 2:146 3:0.421769 4:0.244898 5:0.115646 6:0.452055 7:0.219178 8:0.143836
-1 1:-101 2:139 3:0.258993 4:0.446043 5:0.208633 6:0.217687 7:0.44898 8:0.176871
-1 1:-151 2:139 3:0.446043 4:0.258993 5:0.0863309 6:0.44898 7:0.217687 8:0.156463
-1 1:-401 2:139 3:0.266187 4:0.395683 5:0.194245 6:0.25 7:0.378378 8:0.162162
-1 1:-432 2:139 3:0.395683 4:0.266187 5:0.143885 6:0.378378 7:0.25 8:0.209459
-1 1:-162 2:147 3:0.278912 4:0.340136 5:0.231293 6:0.304054 7:0.324324 8:0.222973
-1 1:-332 2:147 3:0.340136 4:0.278912 5:0.14966 6:0.324324 7:0.304054 8:0.148649
-1 1:-257 2:148 3:0.216216 4:0.385135 5:0.25 6:0.236486 7:0.351351 8:0.236486
-1 1:-298 2:148 3:0.385135 4:0.216216 5:0.148649 6:0.351351 7:0.236486 8:0.175676
-1 1:-249 2:148 3:0.290541 4:0.398649 5:0.195946 6:0.304054 7:0.344595 8:0.189189
-1 1:-296 2:148 3:0.398649 4:0.290541 5:0.114865 6:0.344595 7:0.304054 8:0.162162
-1 1:-486 2:147 3:0.273333 4:0.326667 5:0.186667 6:0.292517 7:0.285714 8:0.170068
-1 1:-282 2:147 3:0.326667 4:0.273333 5:0.213333 6:0.285714 7:0.292517 8:0.251701
-1 1:-600 2:145 3:0.219178 4:0.308219 5:0.184932 6:0.227586 7:0.262069 8:0.206897
-1 1:-368 2:145 3:0.308219 4:0.219178 5:0.287671 6:0.262069 7:0.227586 8:0.303448
-1 1:-535 2:145 3:0.219178 4:0.308219 5:0.184932 6:0.227586 7:0.268966 8:0.2
-1 1:-385 2:145 3:0.308219 4:0.219178 5:0.287671 6:0.268966 7:0.227586 8:0.303448
-1 1:-362 2:88 3:0.215909 4:0.204545 5:0.340909 6:0.147727 7:0.215909 8:0.295455
-1 1:-319 2:88 3:0.204545 4:0.215909 5:0.238636 6:0.215909 7:0.147727 8:0.340909
-1 1:-206 2:143 3:0.391608 4:0.195804 5:0.216783 6:0.406897 7:0.213793 8:0.144828
-1 1:-340 2:143 3:0.195804 4:0.391608 5:0.195804 6:0.213793 7:0.406897 8:0.234483
-1 1:-317 2:148 3:0.369128 4:0.295302 5:0.154362 6:0.351351 7:0.290541 8:0.135135
-1 1:-358 2:148 3:0.295302 4:0.369128 5:0.181208 6:0.290541 7:0.351351 8:0.222973
-1 1:-286 2:147 3:0.367347 4:0.306122 5:0.14966 6:0.344595 7:0.310811 8:0.135135
-1 1:-288 2:147 3:0.306122 4:0.367347 5:0.176871 6:0.310811 7:0.344595 8:0.209459
-1 1:-509 2:116 3:0.275862 4:0.25 5:0.224138 6:0.307692 7:0.196581 8:0.213675
-1 1:-465 2:116 3:0.25 4:0.275862 5:0.25 6:0.196581 7:0.307692 8:0.282051
-1 1:-548 2:143 3:0.300699 4:0.265734 5:0.20979 6:0.293333 7:0.286667 8:0.2
-1 1:-408 2:143 3:0.265734 4:0.300699 5:0.223776 6:0.286667 7:0.293333 8:0.22
-1 1:-469 2:137 3:0.277372 4:0.284672 5:0.226277 6:0.28 7:0.286667 8:0.22
-1 1:-471 2:137 3:0.284672 4:0.277372 5:0.211679 6:0.286667 7:0.28 8:0.213333
-1 1:-297 2:87 3:0.342282 4:0.167785 5:0.181208 6:0.252874 7:0.241379 8:0.195402
-1 1:-160 2:87 3:0.167785 4:0.342282 5:0.308725 6:0.241379 7:0.252874 8:0.310345
-1 1:-193 2:80 3:0.348993 4:0.194631 5:0.14094 6:0.25 7:0.25 8:0.1875
-1 1:-24 2:80 3:0.194631 4:0.348993 5:0.315436 6:0.25 7:0.25 8:0.3125
-1 1:-574 2:147 3:0.278912 4:0.326531 5:0.156463 6:0.285714 7:0.258503 8:0.190476
-1 1:-400 2:147 3:0.326531 4:0.278912 5:0.238095 6:0.258503 7:0.285714 8:0.265306
-1 1:-528 2:149 3:0.255034 4:0.268456 5:0.255034 6:0.248322 7:0.234899 8:0.302013
-1 1:-733 2:149 3:0.268456 4:0.255034 5:0.221477 6:0.234899 7:0.248322 8:0.214765
-1 1:-507 2:150 3:0.293333 4:0.266667 5:0.246667 6:0.293333 7:0.273333 8:0.26
-1 1:-839 2:150 3:0.266667 4:0.293333 5:0.193333 6:0.273333 7:0.293333 8:0.173333
-1 1:-473 2:150 3:0.293333 4:0.28 5:0.253333 6:0.28 7:0.286667 8:0.266667
-1 1:-701 2:150 3:0.28 4:0.293333 5:0.173333 6:0.286667 7:0.28 8:0.166667
-1 1:-373 2:134 3:0.319728 4:0.312925 5:0.142857 6:0.30597 7:0.313433 8:0.141791
-1 1:-290 2:134 3:0.312925 4:0.319728 5:0.22449 6:0.313433 7:0.30597 8:0.238806
-1 1:-300 2:134 3:0.365517 4:0.262069 5:0.2 6:0.343284 7:0.246269 8:0.186567
-1 1:-336 2:134 3:0.262069 4:0.365517 5:0.172414 6:0.246269 7:0.343284 8:0.223881
-1 1:-320 2:146 3:0.335616 4:0.267123 5:0.226027 6:0.312925 7:0.258503 8:0.210884
-1 1:-440 2:146 3:0.267123 4:0.335616 5:0.171233 6:0.258503 7:0.312925 8:0.217687
-1 1:-412 2:145 3:0.317241 4:0.255172 5:0.234483 6:0.295302 7:0.275168 8:0.214765
-1 1:-522 2:145 3:0.255172 4:0.317241 5:0.193103 6:0.275168 7:0.295302 8:0.214765
-1 1:-486 2:147 3:0.278912 4:0.258503 5:0.238095 6:0.281879 7:0.281879 8:0.214765
-1 1:-518 2:147 3:0.258503 4:0.278912 5:0.22449 6:0.281879 7:0.281879 8:0.221477
-1 1:-291 2:59 3:0.237288 4:0.254237 5:0.288136 6:0.15 7:0.3 8:0.366667
-1 1:-320 2:59 3:0.254237 4:0.237288 5:0.220339 6:0.3 7:0.15 8:0.183333
-1 1:-581 2:112 3:0.142857 4:0.267857 5:0.3125 6:0.229508 7:0.213115 8:0.311475
-1 1:-592 2:112 3:0.267857 4:0.142857 5:0.276786 6:0.213115 7:0.229508 8:0.245902
-1 1:-285 2:119 3:0.319328 4:0.310924 5:0.193277 6:0.306122 7:0.258503 8:0.231293
-1 1:-365 2:119 3:0.310924 4:0.319328 5:0.176471 6:0.258503 7:0.306122 8:0.204082
-1 1:-285 2:119 3:0.319328 4:0.294118 5:0.201681 6:0.306122 7:0.265306 8:0.22449
-1 1:-343 2:119 3:0.294118 4:0.319328 5:0.184874 6:0.265306 7:0.306122 8:0.204082
-1 1:-181 2:96 3:0.3125 4:0.34375 5:0.177083 6:0.298969 7:0.319588 8:0.195876
-1 1:-120 2:96 3:0.34375 4:0.3125 5:0.166667 6:0.319588 7:0.298969 8:0.185567
-1 1:0 2:73 3:0.328767 4:0.30137 5:0.219178 6:0.293333 7:0.233333 8:0.293333
-1 1:-164 2:73 3:0.30137 4:0.328767 5:0.150685 6:0.233333 7:0.293333 8:0.18
-1 1:-608 2:144 3:0.333333 4:0.25 5:0.215278 6:0.305556 7:0.291667 8:0.166667
-1 1:-656 2:144 3:0.25 4:0.333333 5:0.201389 6:0.291667 7:0.305556 8:0.236111
-1 1:-643 2:142 3:0.273973 4:0.294521 5:0.239726 6:0.260563 7:0.302817 8:0.211268
-1 1:-606 2:142 3:0.294521 4:0.273973 5:0.191781 6:0.302817 7:0.260563 8:0.225352
-1 1:-417 2:69 3:0.275362 4:0.26087 5:0.231884 6:0.277778 7:0.208333 8:0.222222
-1 1:-317 2:69 3:0.26087 4:0.275362 5:0.231884 6:0.208333 7:0.277778 8:0.291667
-1 1:-221 2:60 3:0.233333 4:0.3 5:0.183333 6:0.205882 7:0.27451 8:0.264706
-1 1:-145 2:60 3:0.3 4:0.233333 5:0.283333 6:0.27451 7:0.205882 8:0.254902
-1 1:-474 2:150 3:0.32 4:0.3 5:0.133333 6:0.326667 7:0.306667 8:0.146667
-1 1:-338 2:150 3:0.3 4:0.32 5:0.246667 6:0.306667 7:0.326667 8:0.22
-1 1:-565 2:149 3:0.295302 4:0.328859 5:0.154362 6:0.328859 7:0.302013 8:0.187919
-1 1:-501 2:149 3:0.328859 4:0.295302 5:0.221477 6:0.302013 7:0.328859 8:0.181208
-1 1:-54 2:57 3:0.22807 4:0.333333 5:0.192982 6:0.263158 7:0.333333 8:0.175439
-1 1:-155 2:57 3:0.333333 4:0.22807 5:0.245614 6:0.333333 7:0.263158 8:0.22807
-1 1:-432 2:83 3:0.26506 4:0.216867 5:0.289157 6:0.22619 7:0.238095 8:0.297619
-1 1:-550 2:83 3:0.216867 4:0.26506 5:0.228916 6:0.238095 7:0.22619 8:0.238095
-1 1:-216 2:70 3:0.3 4:0.257143 5:0.214286 6:0.2875 7:0.2625 8:0.2375
-1 1:-255 2:70 3:0.257143 4:0.3 5:0.228571 6:0.2625 7:0.2875 8:0.2125
-1 1:-75 2:71 3:0.352113 4:0.338028 5:0.0985915 6:0.22 7:0.3 8:0.213333
-1 1:0 2:71 3:0.338028 4:0.352113 5:0.211268 6:0.3 7:0.22 8:0.266667
-1 1:-215 2:118 3:0.364407 4:0.254237 5:0.177966 6:0.322148 7:0.295302 8:0.181208
-1 1:-140 2:118 3:0.254237 4:0.364407 5:0.20339 6:0.295302 7:0.322148 8:0.201342
-1 1:-507 2:143 3:0.363636 4:0.237762 5:0.195804 6:0.308725 7:0.275168 8:0.201342
-1 1:-579 2:143 3:0.237762 4:0.363636 5:0.202797 6:0.275168 7:0.308725 8:0.214765
-1 1:-335 2:121 3:0.280992 4:0.280992 5:0.206612 6:0.3 7:0.226667 8:0.24
-1 1:-339 2:121 3:0.280992 4:0.280992 5:0.231405 6:0.226667 7:0.3 8:0.233333
-1 1:-370 2:89 3:0.280899 4:0.303371 5:0.202247 6:0.28 7:0.226667 8:0.2
-1 1:-56 2:89 3:0.303371 4:0.280899 5:0.213483 6:0.226667 7:0.28 8:0.293333
-1 1:-246 2:101 3:0.277228 4:0.277228 5:0.217822 6:0.275168 7:0.234899 8:0.241611
-1 1:-335 2:101 3:0.277228 4:0.277228 5:0.227723 6:0.234899 7:0.275168 8:0.248322
-1 1:-470 2:100 3:0.32 4:0.18 5:0.18 6:0.324074 7:0.12963 8:0.185185
-1 1:-508 2:100 3:0.18 4:0.32 5:0.32 6:0.12963 7:0.324074 8:0.361111
-1 1:-716 2:139 3:0.244604 4:0.280576 5:0.208633 6:0.241611 7:0.275168 8:0.241611
-1 1:-593 2:139 3:0.280576 4:0.244604 5:0.266187 6:0.275168 7:0.241611 8:0.241611
-1 1:-645 2:145 3:0.262069 4:0.275862 5:0.241379 6:0.24 7:0.286667 8:0.246667
-1 1:-594 2:145 3:0.275862 4:0.262069 5:0.22069 6:0.286667 7:0.24 8:0.226667
-1 1:-456 2:138 3:0.166667 4:0.347826 5:0.289855 6:0.14966 7:0.367347 8:0.265306
-1 1:-471 2:138 3:0.347826 4:0.166667 5:0.195652 6:0.367347 7:0.14966 8:0.217687
-1 1:-553 2:148 3:0.202703 4:0.290541 5:0.283784 6:0.175676 7:0.358108 8:0.236486
-1 1:-527 2:148 3:0.290541 4:0.202703 5:0.222973 6:0.358108 7:0.175676 8:0.22973
-1 1:-501 2:149 3:0.308725 4:0.275168 5:0.187919 6:0.288591 7:0.322148 8:0.154362
-1 1:-476 2:149 3:0.275168 4:0.308725 5:0.228188 6:0.322148 7:0.288591 8:0.234899
-1 1:-403 2:149 3:0.328859 4:0.348993 5:0.154362 6:0.33557 7:0.369128 8:0.107383
-1 1:-229 2:149 3:0.348993 4:0.328859 5:0.167785 6:0.369128 7:0.33557 8:0.187919
-1 1:-309 2:149 3:0.315436 4:0.322148 5:0.201342 6:0.313333 7:0.346667 8:0.14
-1 1:-283 2:149 3:0.322148 4:0.315436 5:0.161074 6:0.346667 7:0.313333 8:0.2
-1 1:-295 2:149 3:0.295302 4:0.33557 5:0.221477 6:0.313333 7:0.34 8:0.173333
-1 1:-404 2:149 3:0.33557 4:0.295302 5:0.147651 6:0.34 7:0.313333 8:0.173333
-1 1:-48 2:52 3:0.33871 4:0.306452 5:0.177419 6:0.25 7:0.346154 8:0.192308
-1 1:0 2:52 3:0.306452 4:0.33871 5:0.177419 6:0.346154 7:0.25 8:0.211538
-1 1:-325 2:54 3:0.37037 4:0.148148 5:0.259259 6:0.310345 7:0.189655 8:0.258621
-1 1:-316 2:54 3:0.148148 4:0.37037 5:0.222222 6:0.189655 7:0.310345 8:0.241379
-1 1:-452 2:146 3:0.408163 4:0.333333 5:0.122449 6:0.417808 7:0.342466 8:0.123288
-1 1:-507 2:146 3:0.333333 4:0.408163 5:0.136054 6:0.342466 7:0.417808 8:0.116438
-1 1:-162 2:147 3:0.38255 4:0.328859 5:0.14094 6:0.394558 7:0.333333 8:0.163265
-1 1:-373 2:147 3:0.328859 4:0.38255 5:0.147651 6:0.333333 7:0.394558 8:0.108844
-1 1:-521 2:148 3:0.310811 4:0.297297 5:0.195946 6:0.295302 7:0.268456 8:0.221477
-1 1:-656 2:148 3:0.297297 4:0.310811 5:0.195946 6:0.268456 7:0.295302 8:0.214765
-1 1:-675 2:130 3:0.255034 4:0.281879 5:0.214765 6:0.207692 7:0.246154 8:0.269231
-1 1:-601 2:130 3:0.281879 4:0.255034 5:0.248322 6:0.246154 7:0.207692 8:0.276923
-1 1:-589 2:130 3:0.241611 4:0.281879 5:0.221477 6:0.192308 7:0.246154 8:0.276923
-1 1:-576 2:130 3:0.281879 4:0.241611 5:0.255034 6:0.246154 7:0.192308 8:0.284615
-1 1:-496 2:73 3:0.260274 4:0.30137 5:0.232877 6:0.232877 7:0.287671 8:0.246575
-1 1:-338 2:73 3:0.30137 4:0.260274 5:0.205479 6:0.287671 7:0.232877 8:0.232877
-1 1:-496 2:148 3:0.290541 4:0.310811 5:0.141892 6:0.263514 7:0.358108 8:0.141892
-1 1:-185 2:148 3:0.310811 4:0.290541 5:0.256757 6:0.358108 7:0.263514 8:0.236486
-1 1:-555 2:142 3:0.316901 4:0.267606 5:0.169014 6:0.239437 7:0.316901 8:0.169014
-1 1:-268 2:142 3:0.267606 4:0.316901 5:0.246479 6:0.316901 7:0.239437 8:0.274648
-1 1:-283 2:140 3:0.342857 4:0.271429 5:0.2 6:0.338028 7:0.274648 8:0.133803
-1 1:-180 2:140 3:0.271429 4:0.342857 5:0.185714 6:0.274648 7:0.338028 8:0.253521
-1 1:-227 2:134 3:0.343284 4:0.328358 5:0.171642 6:0.346939 7:0.380952 8:0.108844
-1 1:-213 2:134 3:0.328358 4:0.343284 5:0.156716 6:0.380952 7:0.346939 8:0.163265
-1 1:-270 2:131 3:0.282443 4:0.435115 5:0.145038 6:0.289855 7:0.413043 8:0.137681
-1 1:-126 2:131 3:0.435115 4:0.282443 5:0.137405 6:0.413043 7:0.289855 8:0.15942
-1 1:-175 2:128 3:0.218978 4:0.474453 5:0.145985 6:0.273438 7:0.367188 8:0.179688
-1 1:-177 2:128 3:0.474453 4:0.218978 5:0.160584 6:0.367188 7:0.273438 8:0.179688
-1 1:-1036 2:148 3:0.18 4:0.306667 5:0.3 6:0.195946 7:0.277027 8:0.310811
-1 1:-1410 2:148 3:0.306667 4:0.18 5:0.213333 6:0.277027 7:0.195946 8:0.216216
-1 1:-86 2:117 3:0.298611 4:0.430556 5:0.118056 6:0.299145 7:0.393162 8:0.162393
-1 1:-111 2:117 3:0.430556 4:0.298611 5:0.152778 6:0.393162 7:0.299145 8:0.145299
-1 1:-122 2:119 3:0.324138 4:0.358621 5:0.17931 6:0.277311 7:0.319328 8:0.260504
-1 1:-239 2:119 3:0.358621 4:0.324138 5:0.137931 6:0.319328 7:0.277311 8:0.142857
-1 1:-396 2:127 3:0.265734 4:0.34965 5:0.223776 6:0.220472 7:0.259843 8:0.322835
-1 1:-544 2:127 3:0.34965 4:0.265734 5:0.160839 6:0.259843 7:0.220472 8:0.19685
-1 1:-342 2:55 3:0.163636 4:0.254545 5:0.345455 6:0.163636 7:0.236364 8:0.363636
-1 1:-466 2:55 3:0.254545 4:0.163636 5:0.236364 6:0.236364 7:0.163636 8:0.236364
-1 1:-199 2:70 3:0.232877 4:0.328767 5:0.232877 6:0.242857 7:0.3 8:0.2
-1 1:-186 2:70 3:0.328767 4:0.232877 5:0.205479 6:0.3 7:0.242857 8:0.257143
-1 1:-705 2:149 3:0.255034 4:0.241611 5:0.302013 6:0.275168 7:0.214765 8:0.308725
-1 1:-853 2:149 3:0.241611 4:0.255034 5:0.201342 6:0.214765 7:0.275168 8:0.201342
-1 1:-271 2:141 3:0.310345 4:0.268966 5:0.17931 6:0.361702 7:0.304965 8:0.12766
-1 1:-276 2:141 3:0.268966 4:0.310345 5:0.241379 6:0.304965 7:0.361702 8:0.205674
-1 1:-232 2:139 3:0.30137 4:0.287671 5:0.205479 6:0.352518 7:0.330935 8:0.151079
-1 1:-293 2:139 3:0.287671 4:0.30137 5:0.205479 6:0.330935 7:0.352518 8:0.165468
-1 1:-767 2:148 3:0.277027 4:0.216216 5:0.283784 6:0.302013 7:0.208054 8:0.281879
-1 1:-966 2:148 3:0.216216 4:0.277027 5:0.222973 6:0.208054 7:0.302013 8:0.208054
-1 1:-120 2:94 3:0.319149 4:0.319149 5:0.12766 6:0.342282 7:0.33557 8:0.120805
-1 1:-6 2:94 3:0.319149 4:0.319149 5:0.234043 6:0.33557 7:0.342282 8:0.201342
-1 1:-77 2:110 3:0.354545 4:0.3 5:0.118182 6:0.33557 7:0.355705 8:0.127517
-1 1:-237 2:110 3:0.3 4:0.354545 5:0.227273 6:0.355705 7:0.33557 8:0.181208
-1 1:-87 2:65 3:0.4 4:0.292308 5:0.138462 6:0.369231 7:0.307692 8:0.138462
-1 1:-102 2:65 3:0.292308 4:0.4 5:0.169231 6:0.307692 7:0.369231 8:0.184615
-1 1:-408 2:144 3:0.319444 4:0.298611 5:0.166667 6:0.317241 7:0.303448 8:0.151724
-1 1:-324 2:144 3:0.298611 4:0.319444 5:0.215278 6:0.303448 7:0.317241 8:0.227586
-1 1:-551 2:143 3:0.328671 4:0.27972 5:0.202797 6:0.321678 7:0.286713 8:0.195804
-1 1:-584 2:143 3:0.27972 4:0.328671 5:0.188811 6:0.286713 7:0.321678 8:0.195804
-1 1:-566 2:96 3:0.239583 4:0.322917 5:0.21875 6:0.247423 7:0.319588 8:0.216495
-1 1:-582 2:96 3:0.322917 4:0.239583 5:0.21875 6:0.319588 7:0.247423 8:0.216495
-1 1:-802 2:144 3:0.280822 4:0.267123 5:0.232877 6:0.256944 7:0.229167 8:0.25
-1 1:-841 2:144 3:0.267123 4:0.280822 5:0.219178 6:0.229167 7:0.256944 8:0.263889
-1 1:-503 2:73 3:0.287671 4:0.109589 5:0.287671 6:0.260274 7:0.136986 8:0.273973
-1 1:-557 2:73 3:0.109589 4:0.287671 5:0.315068 6:0.136986 7:0.260274 8:0.328767
-1 1:-380 2:102 3:0.196078 4:0.294118 5:0.245098 6:0.245098 7:0.303922 8:0.22549
-1 1:-531 2:102 3:0.294118 4:0.196078 5:0.264706 6:0.303922 7:0.245098 8:0.22549
-1 1:-504 2:67 3:0.19403 4:0.283582 5:0.313433 6:0.208955 7:0.298507 8:0.298507
-1 1:-503 2:67 3:0.283582 4:0.19403 5:0.208955 6:0.298507 7:0.208955 8:0.19403
-1 1:-342 2:60 3:0.296875 4:0.3125 5:0.234375 6:0.316667 7:0.366667 8:0.183333
-1 1:-410 2:60 3:0.3125 4:0.296875 5:0.15625 6:0.366667 7:0.316667 8:0.133333
-1 1:-336 2:131 3:0.348485 4:0.25 5:0.189394 6:0.290076 7:0.29771 8:0.167939
-1 1:-311 2:131 3:0.25 4:0.348485 5:0.212121 6:0.29771 7:0.290076 8:0.244275
-1 1:-283 2:101 3:0.346535 4:0.336634 5:0.128713 6:0.317757 7:0.345794 8:0.168224
-1 1:-305 2:101 3:0.336634 4:0.346535 5:0.188119 6:0.345794 7:0.317757 8:0.168224
-1 1:-122 2:77 3:0.22 4:0.246667 5:0.34 6:0.285714 7:0.272727 8:0.233766
-1 1:-255 2:77 3:0.246667 4:0.22 5:0.193333 6:0.272727 7:0.285714 8:0.207792
-1 1:-782 2:116 3:0.163793 4:0.284483 5:0.318966 6:0.136752 7:0.247863 8:0.333333
-1 1:-838 2:116 3:0.284483 4:0.163793 5:0.232759 6:0.247863 7:0.136752 8:0.282051
-1 1:-67 2:52 3:0.193333 4:0.306667 5:0.273333 6:0.346154 7:0.346154 8:0.115385
-1 1:0 2:52 3:0.306667 4:0.193333 5:0.226667 6:0.346154 7:0.346154 8:0.192308
-1 1:-302 2:136 3:0.257353 4:0.308824 5:0.286765 6:0.310811 7:0.216216 8:0.216216
-1 1:-390 2:136 3:0.308824 4:0.257353 5:0.147059 6:0.216216 7:0.310811 8:0.256757
-1 1:-425 2:139 3:0.22695 4:0.304965 5:0.29078 6:0.223022 7:0.280576 8:0.23741
-1 1:-413 2:139 3:0.304965 4:0.22695 5:0.177305 6:0.280576 7:0.223022 8:0.258993
-1 1:-171 2:56 3:0.160714 4:0.339286 5:0.285714 6:0.22807 7:0.350877 8:0.210526
-1 1:-132 2:56 3:0.339286 4:0.160714 5:0.214286 6:0.350877 7:0.22807 8:0.210526
-1 1:-41 2:76 3:0.26 4:0.3 5:0.213333 6:0.342105 7:0.25 8:0.210526
-1 1:-104 2:76 3:0.3 4:0.26 5:0.226667 6:0.25 7:0.342105 8:0.197368
-1 1:-133 2:54 3:0.203704 4:0.351852 5:0.277778 6:0.145455 7:0.363636 8:0.309091
-1 1:-11 2:54 3:0.351852 4:0.203704 5:0.166667 6:0.363636 7:0.145455 8:0.181818
-1 1:-364 2:130 3:0.330827 4:0.300752 5:0.180451 6:0.276923 7:0.338462 8:0.207692
-1 1:-433 2:130 3:0.300752 4:0.330827 5:0.18797 6:0.338462 7:0.276923 8:0.176923
-1 1:-392 2:55 3:0.2 4:0.327273 5:0.181818 6:0.235294 7:0.220588 8:0.235294
-1 1:-330 2:55 3:0.327273 4:0.2 5:0.290909 6:0.220588 7:0.235294 8:0.308824
-1 1:-530 2:146 3:0.239726 4:0.321918 5:0.246575 6:0.246575 7:0.30137 8:0.260274
-1 1:-594 2:146 3:0.321918 4:0.239726 5:0.191781 6:0.30137 7:0.246575 8:0.191781
-1 1:-531 2:148 3:0.216216 4:0.358108 5:0.222973 6:0.234899 7:0.362416 8:0.221477
-1 1:-478 2:148 3:0.358108 4:0.216216 5:0.202703 6:0.362416 7:0.234899 8:0.181208
-1 1:-541 2:148 3:0.216216 4:0.364865 5:0.236486 6:0.228188 7:0.362416 8:0.241611
-1 1:-496 2:148 3:0.364865 4:0.216216 5:0.182432 6:0.362416 7:0.228188 8:0.167785
-1 1:0 2:91 3:0.351648 4:0.175824 5:0.230769 6:0.304965 7:0.219858 8:0.22695
-1 1:-98 2:91 3:0.175824 4:0.351648 5:0.241758 6:0.219858 7:0.304965 8:0.248227
-1 1:-504 2:144 3:0.287671 4:0.260274 5:0.212329 6:0.340278 7:0.256944 8:0.1875
-1 1:-555 2:144 3:0.260274 4:0.287671 5:0.239726 6:0.256944 7:0.340278 8:0.215278
-1 1:-359 2:137 3:0.248175 4:0.335766 5:0.211679 6:0.267123 7:0.315068 8:0.205479
-1 1:-273 2:137 3:0.335766 4:0.248175 5:0.20438 6:0.315068 7:0.267123 8:0.212329
-1 1:-450 2:138 3:0.289855 4:0.384058 5:0.144928 6:0.241379 7:0.337931 8:0.165517
-1 1:-224 2:138 3:0.384058 4:0.289855 5:0.181159 6:0.337931 7:0.241379 8:0.255172
-1 1:-381 2:144 3:0.333333 4:0.29932 5:0.14966 6:0.256944 7:0.284722 8:0.180556
-1 1:-282 2:144 3:0.29932 4:0.333333 5:0.217687 6:0.284722 7:0.256944 8:0.277778
-1 1:-499 2:123 3:0.322835 4:0.267717 5:0.181102 6:0.300813 7:0.284553 8:0.186992
-1 1:-386 2:123 3:0.267717 4:0.322835 5:0.228346 6:0.284553 7:0.300813 8:0.227642
-1 1:-270 2:72 3:0.246154 4:0.269231 5:0.230769 6:0.277778 7:0.222222 8:0.222222
-1 1:-295 2:72 3:0.269231 4:0.246154 5:0.253846 6:0.222222 7:0.277778 8:0.277778
-1 1:-538 2:116 3:0.226891 4:0.294118 5:0.252101 6:0.206897 7:0.267241 8:0.258621
-1 1:-503 2:116 3:0.294118 4:0.226891 5:0.226891 6:0.267241 7:0.206897 8:0.267241
-1 1:-663 2:77 3:0.212329 4:0.19863 5:0.294521 6:0.181818 7:0.155844 8:0.337662
-1 1:-664 2:77 3:0.19863 4:0.212329 5:0.294521 6:0.155844 7:0.181818 8:0.324675
-1 1:-188 2:67 3:0.253731 4:0.38806 5:0.208955 6:0.231884 7:0.376812 8:0.217391
-1 1:-205 2:67 3:0.38806 4:0.253731 5:0.149254 6:0.376812 7:0.231884 8:0.173913
-1 1:-587 2:105 3:0.32381 4:0.171429 5:0.209524 6:0.32381 7:0.161905 8:0.219048
-1 1:-372 2:105 3:0.171429 4:0.32381 5:0.295238 6:0.161905 7:0.32381 8:0.295238
-1 1:-413 2:102 3:0.333333 4:0.188034 5:0.205128 6:0.264706 7:0.156863 8:0.303922
-1 1:-387 2:102 3:0.188034 4:0.333333 5:0.273504 6:0.156863 7:0.264706 8:0.27451
-1 1:-334 2:58 3:0.327586 4:0.189655 5:0.172414 6:0.293103 7:0.155172 8:0.155172
-1 1:-210 2:58 3:0.189655 4:0.327586 5:0.310345 6:0.155172 7:0.293103 8:0.396552
-1 1:-525 2:85 3:0.317647 4:0.211765 5:0.2 6:0.329412 7:0.2 8:0.176471
-1 1:-507 2:85 3:0.317647 4:0.211765 5:0.2 6:0.317647 7:0.2 8:0.176471
-1 1:-507 2:85 3:0.317647 4:0.211765 5:0.2 6:0.329412 7:0.2 8:0.176471
-1 1:-507 2:85 3:0.317647 4:0.211765 5:0.2 6:0.329412 7:0.2 8:0.176471
-1 1:-507 2:85 3:0.317647 4:0.211765 5:0.2 6:0.317647 7:0.2 8:0.176471
-1 1:-368 2:85 3:0.211765 4:0.317647 5:0.270588 6:0.2 7:0.329412 8:0.294118
-1 1:-425 2:85 3:0.211765 4:0.317647 5:0.270588 6:0.2 7:0.317647 8:0.305882
-1 1:-425 2:85 3:0.211765 4:0.317647 5:0.270588 6:0.2 7:0.329412 8:0.294118
-1 1:-425 2:85 3:0.211765 4:0.317647 5:0.270588 6:0.2 7:0.329412 8:0.294118
-1 1:-425 2:85 3:0.211765 4:0.317647 5:0.270588 6:0.2 7:0.317647 8:0.305882
-1 1:-363 2:128 3:0.335938 4:0.210938 5:0.273438 6:0.348993 7:0.187919 8:0.255034
-1 1:-529 2:128 3:0.210938 4:0.335938 5:0.179688 6:0.187919 7:0.348993 8:0.208054
-1 1:0 2:54 3:0.407407 4:0.203704 5:0.259259 6:0.246667 7:0.193333 8:0.326667
-1 1:-2 2:54 3:0.203704 4:0.407407 5:0.12963 6:0.193333 7:0.246667 8:0.233333
-1 1:-729 2:149 3:0.208054 4:0.241611 5:0.275168 6:0.226667 7:0.28 8:0.266667
-1 1:-681 2:149 3:0.241611 4:0.208054 5:0.275168 6:0.28 7:0.226667 8:0.226667
-1 1:-494 2:140 3:0.235714 4:0.271429 5:0.235714 6:0.26 7:0.26 8:0.253333
-1 1:-518 2:140 3:0.271429 4:0.235714 5:0.257143 6:0.26 7:0.26 8:0.226667
-1 1:-366 2:137 3:0.270073 4:0.270073 5:0.19708 6:0.317568 7:0.216216 8:0.222973
-1 1:-348 2:137 3:0.270073 4:0.270073 5:0.262774 6:0.216216 7:0.317568 8:0.243243
-1 1:-344 2:51 3:0.156863 4:0.333333 5:0.313725 6:0.137255 7:0.313725 8:0.352941
-1 1:-403 2:51 3:0.333333 4:0.156863 5:0.196078 6:0.313725 7:0.137255 8:0.196078
-1 1:-436 2:128 3:0.25 4:0.257812 5:0.203125 6:0.295302 7:0.194631 8:0.255034
-1 1:-362 2:128 3:0.257812 4:0.25 5:0.289062 6:0.194631 7:0.295302 8:0.255034
-1 1:-534 2:131 3:0.274809 4:0.259542 5:0.21374 6:0.263514 7:0.236486 8:0.243243
-1 1:-490 2:131 3:0.259542 4:0.274809 5:0.251908 6:0.236486 7:0.263514 8:0.256757
-1 1:-568 2:136 3:0.272059 4:0.257353 5:0.213235 6:0.256757 7:0.22973 8:0.243243
-1 1:-496 2:136 3:0.257353 4:0.272059 5:0.257353 6:0.22973 7:0.256757 8:0.27027
-1 1:-456 2:140 3:0.235714 4:0.264286 5:0.314286 6:0.188811 7:0.328671 8:0.300699
-1 1:-567 2:140 3:0.264286 4:0.235714 5:0.185714 6:0.328671 7:0.188811 8:0.181818
-1 1:-682 2:132 3:0.235714 4:0.25 5:0.278571 6:0.174242 7:0.318182 8:0.318182
-1 1:-592 2:132 3:0.25 4:0.235714 5:0.235714 6:0.318182 7:0.174242 8:0.189394
-1 1:-201 2:87 3:0.218391 4:0.287356 5:0.264368 6:0.214765 7:0.275168 8:0.275168
-1 1:-247 2:87 3:0.287356 4:0.218391 5:0.229885 6:0.275168 7:0.214765 8:0.234899
-1 1:-357 2:83 3:0.240964 4:0.325301 5:0.204819 6:0.147651 7:0.234899 8:0.355705
-1 1:-352 2:83 3:0.325301 4:0.240964 5:0.228916 6:0.234899 7:0.147651 8:0.261745
-1 1:-702 2:126 3:0.230159 4:0.238095 5:0.269841 6:0.212598 7:0.267717 8:0.283465
-1 1:-712 2:126 3:0.238095 4:0.230159 5:0.261905 6:0.267717 7:0.212598 8:0.23622
-1 1:-392 2:71 3:0.239437 4:0.253521 5:0.211268 6:0.211268 7:0.253521 8:0.253521
-1 1:-346 2:71 3:0.253521 4:0.239437 5:0.295775 6:0.253521 7:0.211268 8:0.28169
-1 1:-116 2:55 3:0.181818 4:0.381818 5:0.145455 6:0.181818 7:0.381818 8:0.145455
-1 1:-52 2:55 3:0.381818 4:0.181818 5:0.290909 6:0.381818 7:0.181818 8:0.290909
-1 1:-124 2:58 3:0.189655 4:0.37931 5:0.137931 6:0.189655 7:0.37931 8:0.137931
-1 1:-52 2:58 3:0.37931 4:0.189655 5:0.293103 6:0.37931 7:0.189655 8:0.293103
-1 1:-124 2:60 3:0.183333 4:0.4 5:0.133333 6:0.183333 7:0.383333 8:0.15
-1 1:-52 2:60 3:0.4 4:0.183333 5:0.283333 6:0.383333 7:0.183333 8:0.283333
-1 1:-608 2:146 3:0.28 4:0.24 5:0.26 6:0.273973 7:0.246575 8:0.239726
-1 1:-700 2:146 3:0.24 4:0.28 5:0.22 6:0.246575 7:0.273973 8:0.239726
-1 1:-546 2:145 3:0.248322 4:0.295302 5:0.275168 6:0.275862 7:0.268966 8:0.255172
-1 1:-734 2:145 3:0.295302 4:0.248322 5:0.181208 6:0.268966 7:0.275862 8:0.2
-1 1:-206 2:128 3:0.359375 4:0.34375 5:0.132812 6:0.398496 7:0.308271 8:0.135338
-1 1:-150 2:128 3:0.34375 4:0.359375 5:0.164062 6:0.308271 7:0.398496 8:0.157895
-1 1:-245 2:111 3:0.297297 4:0.27027 5:0.189189 6:0.29932 7:0.204082 8:0.22449
-1 1:-301 2:111 3:0.27027 4:0.297297 5:0.243243 6:0.204082 7:0.29932 8:0.272109
-1 1:-285 2:125 3:0.288 4:0.28 5:0.208 6:0.298611 7:0.215278 8:0.208333
-1 1:-236 2:125 3:0.28 4:0.288 5:0.224 6:0.215278 7:0.298611 8:0.277778
-1 1:-290 2:127 3:0.283465 4:0.299213 5:0.204724 6:0.284722 7:0.243056 8:0.201389
-1 1:-255 2:127 3:0.299213 4:0.283465 5:0.212598 6:0.243056 7:0.284722 8:0.270833
-1 1:-42 2:61 3:0.278689 4:0.262295 5:0.180328 6:0.173913 7:0.231884 8:0.275362
-1 1:-25 2:61 3:0.262295 4:0.278689 5:0.278689 6:0.231884 7:0.173913 8:0.318841
-1 1:-879 2:148 3:0.266667 4:0.24 5:0.206667 6:0.263514 7:0.22973 8:0.216216
-1 1:-781 2:148 3:0.24 4:0.266667 5:0.286667 6:0.22973 7:0.263514 8:0.290541
-1 1:-1051 2:149 3:0.18 4:0.24 5:0.293333 6:0.187919 7:0.241611 8:0.281879
-1 1:-1028 2:149 3:0.24 4:0.18 5:0.286667 6:0.241611 7:0.187919 8:0.288591
-1 1:-966 2:147 3:0.233333 4:0.233333 5:0.26 6:0.272109 7:0.231293 8:0.238095
-1 1:-805 2:147 3:0.233333 4:0.233333 5:0.273333 6:0.231293 7:0.272109 8:0.258503
-1 1:-1052 2:148 3:0.226667 4:0.226667 5:0.226667 6:0.256757 7:0.222973 8:0.216216
-1 1:-817 2:148 3:0.226667 4:0.226667 5:0.32 6:0.222973 7:0.256757 8:0.304054
-1 1:-616 2:77 3:0.168831 4:0.233766 5:0.272727 6:0.168831 7:0.233766 8:0.272727
-1 1:-574 2:77 3:0.233766 4:0.168831 5:0.324675 6:0.233766 7:0.168831 8:0.324675
-1 1:-616 2:78 3:0.179487 4:0.230769 5:0.269231 6:0.179487 7:0.230769 8:0.269231
-1 1:-574 2:78 3:0.230769 4:0.179487 5:0.320513 6:0.230769 7:0.179487 8:0.320513
-1 1:-987 2:149 3:0.255034 4:0.234899 5:0.228188 6:0.261745 7:0.214765 8:0.248322
-1 1:-818 2:149 3:0.234899 4:0.255034 5:0.281879 6:0.214765 7:0.261745 8:0.275168
-1 1:-586 2:149 3:0.33557 4:0.241611 5:0.187919 6:0.33557 7:0.214765 8:0.214765
-1 1:-539 2:149 3:0.241611 4:0.33557 5:0.234899 6:0.214765 7:0.33557 8:0.234899
-1 1:-614 2:149 3:0.328859 4:0.248322 5:0.187919 6:0.33557 7:0.221477 8:0.208054
-1 1:-562 2:149 3:0.248322 4:0.328859 5:0.234899 6:0.221477 7:0.33557 8:0.234899
-1 1:-215 2:56 3:0.285714 4:0.303571 5:0.214286 6:0.303571 7:0.232143 8:0.25
-1 1:-190 2:56 3:0.303571 4:0.285714 5:0.196429 6:0.232143 7:0.303571 8:0.214286
-1 1:-162 2:146 3:0.380952 4:0.265306 5:0.204082 6:0.342466 7:0.287671 8:0.19863
-1 1:-328 2:146 3:0.265306 4:0.380952 5:0.14966 6:0.287671 7:0.342466 8:0.171233
-1 1:-371 2:141 3:0.312057 4:0.269504 5:0.205674 6:0.319444 7:0.25 8:0.222222
-1 1:-482 2:141 3:0.269504 4:0.312057 5:0.212766 6:0.25 7:0.319444 8:0.208333
-1 1:-347 2:143 3:0.20979 4:0.384615 5:0.167832 6:0.280822 7:0.315068 8:0.184932
-1 1:-348 2:143 3:0.384615 4:0.20979 5:0.237762 6:0.315068 7:0.280822 8:0.219178
-1 1:-212 2:144 3:0.251701 4:0.408163 5:0.14966 6:0.270833 7:0.375 8:0.180556
-1 1:-227 2:144 3:0.408163 4:0.251701 5:0.190476 6:0.375 7:0.270833 8:0.173611
-1 1:-424 2:66 3:0.223881 4:0.283582 5:0.268657 6:0.227273 7:0.212121 8:0.272727
-1 1:-428 2:66 3:0.283582 4:0.223881 5:0.223881 6:0.212121 7:0.227273 8:0.287879
-1 1:-266 2:146 3:0.356164 4:0.356164 5:0.130137 6:0.335616 7:0.335616 8:0.178082
-1 1:-171 2:146 3:0.356164 4:0.356164 5:0.157534 6:0.335616 7:0.335616 8:0.150685
-1 1:-320 2:140 3:0.357143 4:0.264286 5:0.207143 6:0.258741 7:0.293706 8:0.237762
-1 1:-415 2:140 3:0.264286 4:0.357143 5:0.171429 6:0.293706 7:0.258741 8:0.20979
-1 1:-516 2:139 3:0.359712 4:0.230216 5:0.223022 6:0.253521 7:0.288732 8:0.246479
-1 1:-627 2:139 3:0.230216 4:0.359712 5:0.18705 6:0.288732 7:0.253521 8:0.211268
-1 1:-225 2:87 3:0.356322 4:0.275862 5:0.149425 6:0.273973 7:0.226027 8:0.212329
-1 1:-183 2:87 3:0.275862 4:0.356322 5:0.218391 6:0.226027 7:0.273973 8:0.287671
-1 1:-144 2:53 3:0.320755 4:0.245283 5:0.226415 6:0.301887 7:0.283019 8:0.207547
-1 1:-154 2:53 3:0.245283 4:0.320755 5:0.207547 6:0.283019 7:0.301887 8:0.207547
-1 1:-841 2:95 3:0.227723 4:0.29703 5:0.227723 6:0.210526 7:0.242105 8:0.242105
-1 1:-733 2:95 3:0.29703 4:0.227723 5:0.247525 6:0.242105 7:0.210526 8:0.305263
-1 1:-531 2:75 3:0.221053 4:0.326316 5:0.210526 6:0.213333 7:0.266667 8:0.253333
-1 1:-484 2:75 3:0.326316 4:0.221053 5:0.242105 6:0.266667 7:0.213333 8:0.266667
-1 1:-558 2:121 3:0.239669 4:0.280992 5:0.289256 6:0.254098 7:0.237705 8:0.311475
-1 1:-573 2:121 3:0.280992 4:0.239669 5:0.190083 6:0.237705 7:0.254098 8:0.196721
-1 1:-41 2:80 3:0.225 4:0.3125 5:0.2625 6:0.1 7:0.48 8:0.26
-1 1:0 2:80 3:0.3125 4:0.225 5:0.2 6:0.48 7:0.1 8:0.16
-1 1:-187 2:114 3:0.307018 4:0.342105 5:0.201754 6:0.184932 7:0.376712 8:0.260274
-1 1:-176 2:114 3:0.342105 4:0.307018 5:0.149123 6:0.376712 7:0.184932 8:0.178082
-1 1:-296 2:147 3:0.22449 4:0.37415 5:0.217687 6:0.295302 7:0.348993 8:0.181208
-1 1:-350 2:147 3:0.37415 4:0.22449 5:0.183673 6:0.348993 7:0.295302 8:0.174497
-1 1:-524 2:149 3:0.221477 4:0.322148 5:0.248322 6:0.241611 7:0.322148 8:0.214765
-1 1:-398 2:149 3:0.322148 4:0.221477 5:0.208054 6:0.322148 7:0.241611 8:0.221477
-1 1:-566 2:104 3:0.192308 4:0.269231 5:0.25 6:0.201923 7:0.278846 8:0.259615
-1 1:-399 2:104 3:0.269231 4:0.192308 5:0.288462 6:0.278846 7:0.201923 8:0.259615
-1 1:-364 2:104 3:0.394231 4:0.182692 5:0.201923 6:0.380952 7:0.171429 8:0.228571
-1 1:-466 2:104 3:0.182692 4:0.394231 5:0.221154 6:0.171429 7:0.380952 8:0.219048
-1 1:-401 2:149 3:0.315436 4:0.342282 5:0.114094 6:0.389262 7:0.308725 8:0.100671
-1 1:-175 2:149 3:0.342282 4:0.315436 5:0.228188 6:0.308725 7:0.389262 8:0.201342
-1 1:-382 2:150 3:0.313333 4:0.3 5:0.18 6:0.36 7:0.266667 8:0.173333
-1 1:-427 2:150 3:0.3 4:0.313333 5:0.206667 6:0.266667 7:0.36 8:0.2
-1 1:-306 2:150 3:0.266667 4:0.286667 5:0.266667 6:0.313333 7:0.253333 8:0.273333
-1 1:-697 2:150 3:0.286667 4:0.266667 5:0.18 6:0.253333 7:0.313333 8:0.16
-1 1:-380 2:120 3:0.263889 4:0.208333 5:0.284722 6:0.333333 7:0.15 8:0.266667
-1 1:-550 2:120 3:0.208333 4:0.263889 5:0.243056 6:0.15 7:0.333333 8:0.25
-1 1:-761 2:144 3:0.255034 4:0.348993 5:0.181208 6:0.305556 7:0.319444 8:0.1875
-1 1:-662 2:144 3:0.348993 4:0.255034 5:0.214765 6:0.319444 7:0.305556 8:0.1875
-1 1:-480 2:142 3:0.295775 4:0.274648 5:0.197183 6:0.316901 7:0.302817 8:0.21831
-1 1:-429 2:142 3:0.274648 4:0.295775 5:0.232394 6:0.302817 7:0.316901 8:0.161972
-1 1:-294 2:128 3:0.296875 4:0.25 5:0.242188 6:0.286713 7:0.223776 8:0.286713
-1 1:-462 2:128 3:0.25 4:0.296875 5:0.210938 6:0.223776 7:0.286713 8:0.202797
-1 1:-304 2:130 3:0.269231 4:0.246154 5:0.269231 6:0.253521 7:0.260563 8:0.288732
-1 1:-549 2:130 3:0.246154 4:0.269231 5:0.215385 6:0.260563 7:0.253521 8:0.197183
-1 1:-358 2:143 3:0.335616 4:0.294521 5:0.164384 6:0.300699 7:0.27972 8:0.188811
-1 1:-326 2:143 3:0.294521 4:0.335616 5:0.205479 6:0.27972 7:0.300699 8:0.230769
-1 1:-344 2:144 3:0.328767 4:0.294521 5:0.164384 6:0.305556 7:0.284722 8:0.1875
-1 1:-316 2:144 3:0.294521 4:0.328767 5:0.212329 6:0.284722 7:0.305556 8:0.222222
-1 1:-200 2:66 3:0.212121 4:0.272727 5:0.242424 6:0.227273 7:0.363636 8:0.181818
-1 1:-204 2:66 3:0.272727 4:0.212121 5:0.272727 6:0.363636 7:0.227273 8:0.227273
-1 1:-127 2:140 3:0.373333 4:0.38 5:0.126667 6:0.414286 7:0.371429 8:0.121429
-1 1:-166 2:140 3:0.38 4:0.373333 5:0.12 6:0.371429 7:0.414286 8:0.0928571
-1 1:-177 2:140 3:0.366667 4:0.386667 5:0.126667 6:0.407143 7:0.378571 8:0.121429
-1 1:-180 2:140 3:0.386667 4:0.366667 5:0.12 6:0.378571 7:0.407143 8:0.0928571
-1 1:-969 2:140 3:0.255172 4:0.172414 5:0.289655 6:0.264286 7:0.192857 8:0.271429
-1 1:-979 2:140 3:0.172414 4:0.255172 5:0.282759 6:0.192857 7:0.264286 8:0.271429
-1 1:-340 2:149 3:0.302013 4:0.302013 5:0.194631 6:0.328859 7:0.234899 8:0.214765
-1 1:-352 2:149 3:0.302013 4:0.302013 5:0.201342 6:0.234899 7:0.328859 8:0.221477
-1 1:-640 2:149 3:0.275168 4:0.275168 5:0.234899 6:0.288591 7:0.234899 8:0.248322
-1 1:-547 2:149 3:0.275168 4:0.275168 5:0.214765 6:0.234899 7:0.288591 8:0.228188
-1 1:-510 2:104 3:0.278846 4:0.230769 5:0.240385 6:0.278846 7:0.221154 8:0.25
-1 1:-544 2:104 3:0.230769 4:0.278846 5:0.25 6:0.221154 7:0.278846 8:0.25
-1 1:-510 2:101 3:0.277228 4:0.217822 5:0.247525 6:0.267327 7:0.217822 8:0.257426
-1 1:-490 2:101 3:0.217822 4:0.277228 5:0.257426 6:0.217822 7:0.267327 8:0.257426
-1 1:-484 2:88 3:0.261364 4:0.238636 5:0.261364 6:0.261364 7:0.227273 8:0.272727
-1 1:-476 2:88 3:0.238636 4:0.261364 5:0.238636 6:0.227273 7:0.261364 8:0.238636
-1 1:-116 2:55 3:0.181818 4:0.381818 5:0.145455 6:0.181818 7:0.381818 8:0.145455
-1 1:-116 2:55 3:0.181818 4:0.381818 5:0.145455 6:0.181818 7:0.381818 8:0.145455
-1 1:-52 2:55 3:0.381818 4:0.181818 5:0.290909 6:0.381818 7:0.181818 8:0.290909
-1 1:-52 2:55 3:0.381818 4:0.181818 5:0.290909 6:0.381818 7:0.181818 8:0.290909
-1 1:-165 2:62 3:0.193548 4:0.370968 5:0.129032 6:0.193548 7:0.370968 8:0.145161
-1 1:-102 2:62 3:0.370968 4:0.193548 5:0.306452 6:0.370968 7:0.193548 8:0.290323
-1 1:-111 2:98 3:0.387755 4:0.346939 5:0.153061 6:0.37 7:0.37 8:0.16
-1 1:-72 2:98 3:0.346939 4:0.387755 5:0.112245 6:0.37 7:0.37 8:0.1
-1 1:-745 2:148 3:0.290541 4:0.317568 5:0.182432 6:0.241611 7:0.288591 8:0.208054
-1 1:-718 2:148 3:0.317568 4:0.290541 5:0.209459 6:0.288591 7:0.241611 8:0.261745
-1 1:-480 2:118 3:0.211864 4:0.322034 5:0.237288 6:0.20339 7:0.305085 8:0.254237
-1 1:-527 2:118 3:0.322034 4:0.211864 5:0.228814 6:0.305085 7:0.20339 8:0.237288
-1 1:-476 2:98 3:0.204082 4:0.285714 5:0.255102 6:0.22449 7:0.27551 8:0.234694
-1 1:-494 2:98 3:0.285714 4:0.204082 5:0.255102 6:0.27551 7:0.22449 8:0.265306
-1 1:-476 2:86 3:0.232558 4:0.267442 5:0.232558 6:0.22093 7:0.267442 8:0.232558
-1 1:-484 2:86 3:0.267442 4:0.232558 5:0.267442 6:0.267442 7:0.22093 8:0.27907
-1 1:-631 2:148 3:0.25 4:0.290541 5:0.216216 6:0.243243 7:0.27027 8:0.243243
-1 1:-661 2:148 3:0.290541 4:0.25 5:0.243243 6:0.27027 7:0.243243 8:0.243243
-1 1:-433 2:146 3:0.277027 4:0.297297 5:0.209459 6:0.267123 7:0.260274 8:0.232877
-1 1:-422 2:146 3:0.297297 4:0.277027 5:0.216216 6:0.260274 7:0.267123 8:0.239726
-1 1:-464 2:84 3:0.27381 4:0.22619 5:0.27381 6:0.27381 7:0.22619 8:0.27381
-1 1:-484 2:84 3:0.27381 4:0.22619 5:0.27381 6:0.27381 7:0.214286 8:0.285714
-1 1:-484 2:84 3:0.27381 4:0.22619 5:0.27381 6:0.27381 7:0.214286 8:0.285714
-1 1:-476 2:84 3:0.22619 4:0.27381 5:0.22619 6:0.22619 7:0.27381 8:0.22619
-1 1:-476 2:84 3:0.22619 4:0.27381 5:0.22619 6:0.214286 7:0.27381 8:0.22619
-1 1:-476 2:84 3:0.22619 4:0.27381 5:0.22619 6:0.214286 7:0.27381 8:0.22619
-1 1:-484 2:88 3:0.272727 4:0.215909 5:0.272727 6:0.284091 7:0.215909 8:0.272727
-1 1:-476 2:88 3:0.215909 4:0.272727 5:0.238636 6:0.215909 7:0.284091 8:0.227273
-1 1:-528 2:105 3:0.27619 4:0.228571 5:0.247619 6:0.27619 7:0.219048 8:0.247619
-1 1:-510 2:105 3:0.27619 4:0.228571 5:0.247619 6:0.285714 7:0.219048 8:0.247619
-1 1:-490 2:105 3:0.228571 4:0.27619 5:0.247619 6:0.219048 7:0.27619 8:0.257143
-1 1:-508 2:105 3:0.228571 4:0.27619 5:0.247619 6:0.219048 7:0.285714 8:0.247619
-1 1:-485 2:97 3:0.257732 4:0.216495 5:0.257732 6:0.268041 7:0.226804 8:0.268041
-1 1:-476 2:97 3:0.216495 4:0.257732 5:0.268041 6:0.226804 7:0.268041 8:0.237113
-1 1:-484 2:88 3:0.261364 4:0.238636 5:0.261364 6:0.261364 7:0.227273 8:0.272727
-1 1:-476 2:88 3:0.238636 4:0.261364 5:0.238636 6:0.227273 7:0.261364 8:0.238636
-1 1:-433 2:60 3:0.2 4:0.316667 5:0.233333 6:0.193548 7:0.354839 8:0.225806
-1 1:-254 2:60 3:0.316667 4:0.2 5:0.25 6:0.354839 7:0.193548 8:0.225806
-1 1:-222 2:105 3:0.304762 4:0.27619 5:0.171429 6:0.316547 7:0.266187 8:0.179856
-1 1:-88 2:105 3:0.27619 4:0.304762 5:0.247619 6:0.266187 7:0.316547 8:0.23741
-1 1:-388 2:103 3:0.214765 4:0.302013 5:0.234899 6:0.252427 7:0.262136 8:0.223301
-1 1:-302 2:103 3:0.302013 4:0.214765 5:0.248322 6:0.262136 7:0.252427 8:0.262136
-1 1:-374 2:100 3:0.221477 4:0.315436 5:0.228188 6:0.22 7:0.32 8:0.21
-1 1:-332 2:100 3:0.315436 4:0.221477 5:0.234899 6:0.32 7:0.22 8:0.25
-1 1:-478 2:118 3:0.262712 4:0.322034 5:0.211864 6:0.286765 7:0.25 8:0.198529
-1 1:-393 2:118 3:0.322034 4:0.262712 5:0.20339 6:0.25 7:0.286765 8:0.264706
-1 1:-36 2:80 3:0.2875 4:0.3375 5:0.2125 6:0.317073 7:0.317073 8:0.207317
-1 1:-56 2:80 3:0.3375 4:0.2875 5:0.1625 6:0.317073 7:0.317073 8:0.158537
-1 1:-544 2:147 3:0.306122 4:0.278912 5:0.197279 6:0.288591 7:0.275168 8:0.208054
-1 1:-489 2:147 3:0.278912 4:0.306122 5:0.217687 6:0.275168 7:0.288591 8:0.228188
-1 1:-550 2:145 3:0.303448 4:0.262069 5:0.262069 6:0.315436 7:0.288591 8:0.221477
-1 1:-546 2:145 3:0.262069 4:0.303448 5:0.172414 6:0.288591 7:0.315436 8:0.174497
-1 1:-447 2:144 3:0.298611 4:0.298611 5:0.270833 6:0.304054 7:0.331081 8:0.216216
-1 1:-597 2:144 3:0.298611 4:0.298611 5:0.131944 6:0.331081 7:0.304054 8:0.148649
-1 1:-30 2:65 3:0.288591 4:0.33557 5:0.14094 6:0.338462 7:0.353846 8:0.215385
-1 1:0 2:65 3:0.33557 4:0.288591 5:0.234899 6:0.353846 7:0.338462 8:0.0923077
-1 1:-902 2:145 3:0.255172 4:0.268966 5:0.275862 6:0.232877 7:0.253425 8:0.294521
-1 1:-1029 2:145 3:0.268966 4:0.255172 5:0.2 6:0.253425 7:0.232877 8:0.219178
-1 1:-262 2:106 3:0.256881 4:0.40367 5:0.220183 6:0.292453 7:0.367925 8:0.160377
-1 1:-288 2:106 3:0.40367 4:0.256881 5:0.119266 6:0.367925 7:0.292453 8:0.179245
-1 1:-395 2:147 3:0.353741 4:0.333333 5:0.156463 6:0.319728 7:0.37415 8:0.136054
-1 1:-242 2:147 3:0.333333 4:0.353741 5:0.156463 6:0.37415 7:0.319728 8:0.170068
-1 1:-233 2:141 3:0.303448 4:0.365517 5:0.186207 6:0.22695 7:0.468085 8:0.156028
-1 1:-144 2:141 3:0.365517 4:0.303448 5:0.144828 6:0.468085 7:0.22695 8:0.148936
-1 1:-321 2:134 3:0.333333 4:0.37415 5:0.170068 6:0.231343 7:0.485075 8:0.141791
-1 1:-303 2:134 3:0.37415 4:0.333333 5:0.122449 6:0.485075 7:0.231343 8:0.141791
-1 1:-493 2:102 3:0.313725 4:0.264706 5:0.205882 6:0.320388 7:0.262136 8:0.203883
-1 1:-432 2:102 3:0.264706 4:0.313725 5:0.215686 6:0.262136 7:0.320388 8:0.213592
-1 1:-499 2:142 3:0.296552 4:0.262069 5:0.206897 6:0.323944 7:0.267606 8:0.15493
-1 1:-437 2:142 3:0.262069 4:0.296552 5:0.234483 6:0.267606 7:0.323944 8:0.253521
-1 1:-633 2:145 3:0.206897 4:0.296552 5:0.186207 6:0.246575 7:0.30137 8:0.164384
-1 1:-331 2:145 3:0.296552 4:0.206897 5:0.310345 6:0.30137 7:0.246575 8:0.287671
-1 1:-316 2:140 3:0.257143 4:0.357143 5:0.15 6:0.262069 7:0.386207 8:0.131034
-1 1:-161 2:140 3:0.357143 4:0.257143 5:0.235714 6:0.386207 7:0.262069 8:0.22069
-1 1:-703 2:141 3:0.347518 4:0.312057 5:0.148936 6:0.308219 7:0.315068 8:0.116438
-1 1:-483 2:141 3:0.312057 4:0.347518 5:0.191489 6:0.315068 7:0.308219 8:0.260274
-1 1:-807 2:141 3:0.347518 4:0.29078 5:0.148936 6:0.308219 7:0.294521 8:0.130137
-1 1:-503 2:141 3:0.29078 4:0.347518 5:0.212766 6:0.294521 7:0.308219 8:0.267123
-1 1:-336 2:139 3:0.390411 4:0.232877 5:0.191781 6:0.338129 7:0.251799 8:0.194245
-1 1:-317 2:139 3:0.232877 4:0.390411 5:0.184932 6:0.251799 7:0.338129 8:0.215827
-1 1:-267 2:139 3:0.381944 4:0.229167 5:0.194444 6:0.330935 7:0.280576 8:0.172662
-1 1:-233 2:139 3:0.229167 4:0.381944 5:0.194444 6:0.280576 7:0.330935 8:0.215827
-1 1:-402 2:51 3:0.230769 4:0.192308 5:0.25 6:0.215686 7:0.176471 8:0.254902
-1 1:-389 2:51 3:0.192308 4:0.230769 5:0.326923 6:0.176471 7:0.215686 8:0.352941
-1 1:-328 2:53 3:0.259259 4:0.203704 5:0.277778 6:0.245283 7:0.150943 8:0.339623
-1 1:-336 2:53 3:0.203704 4:0.259259 5:0.259259 6:0.150943 7:0.245283 8:0.264151
-1 1:-412 2:103 3:0.349515 4:0.184466 5:0.213592 6:0.272727 7:0.2 8:0.254545
-1 1:-374 2:103 3:0.184466 4:0.349515 5:0.252427 6:0.2 7:0.272727 8:0.272727
-1 1:-222 2:61 3:0.245902 4:0.180328 5:0.262295 6:0.241935 7:0.241935 8:0.274194
-1 1:-277 2:61 3:0.180328 4:0.245902 5:0.311475 6:0.241935 7:0.241935 8:0.241935
-1 1:-399 2:86 3:0.25 4:0.119565 5:0.369565 6:0.267442 7:0.151163 8:0.232558
-1 1:-540 2:86 3:0.119565 4:0.25 5:0.26087 6:0.151163 7:0.267442 8:0.348837
-1 1:-429 2:149 3:0.342282 4:0.322148 5:0.154362 6:0.315436 7:0.308725 8:0.181208
-1 1:-328 2:149 3:0.322148 4:0.342282 5:0.181208 6:0.308725 7:0.315436 8:0.194631
-1 1:-507 2:147 3:0.293333 4:0.313333 5:0.166667 6:0.278912 7:0.333333 8:0.163265
-1 1:-356 2:147 3:0.313333 4:0.293333 5:0.226667 6:0.333333 7:0.278912 8:0.22449
-1 1:-449 2:143 3:0.307692 4:0.258741 5:0.181818 6:0.319444 7:0.291667 8:0.125
-1 1:-167 2:143 3:0.258741 4:0.307692 5:0.251748 6:0.291667 7:0.319444 8:0.263889
-1 1:-279 2:135 3:0.318519 4:0.311111 5:0.214815 6:0.340278 7:0.284722 8:0.159722
-1 1:-193 2:135 3:0.311111 4:0.318519 5:0.155556 6:0.284722 7:0.340278 8:0.215278
-1 1:-232 2:141 3:0.319149 4:0.361702 5:0.212766 6:0.321918 7:0.349315 8:0.157534
-1 1:-189 2:141 3:0.361702 4:0.319149 5:0.106383 6:0.349315 7:0.321918 8:0.171233
-1 1:-163 2:146 3:0.383562 4:0.328767 5:0.178082 6:0.367347 7:0.353741 8:0.108844
-1 1:-118 2:146 3:0.328767 4:0.383562 5:0.109589 6:0.353741 7:0.367347 8:0.170068
-1 1:-167 2:135 3:0.422222 4:0.303704 5:0.155556 6:0.4 7:0.303448 8:0.124138
-1 1:-175 2:135 3:0.303704 4:0.422222 5:0.118519 6:0.303448 7:0.4 8:0.172414
-1 1:-202 2:135 3:0.385185 4:0.340741 5:0.133333 6:0.372414 7:0.303448 8:0.117241
-1 1:-158 2:135 3:0.340741 4:0.385185 5:0.140741 6:0.303448 7:0.372414 8:0.206897
-1 1:-324 2:90 3:0.285714 4:0.263736 5:0.164835 6:0.233333 7:0.288889 8:0.177778
-1 1:-131 2:90 3:0.263736 4:0.285714 5:0.285714 6:0.288889 7:0.233333 8:0.3
-1 1:-304 2:117 3:0.264957 4:0.282051 5:0.179487 6:0.288591 7:0.268456 8:0.221477
-1 1:-256 2:117 3:0.282051 4:0.264957 5:0.273504 6:0.268456 7:0.288591 8:0.221477
-1 1:-265 2:117 3:0.290598 4:0.264957 5:0.179487 6:0.295302 7:0.255034 8:0.234899
-1 1:-262 2:117 3:0.264957 4:0.290598 5:0.264957 6:0.255034 7:0.295302 8:0.214765
-1 1:-143 2:70 3:0.357143 4:0.185714 5:0.157143 6:0.371429 7:0.228571 8:0.114286
-1 1:-6 2:70 3:0.185714 4:0.357143 5:0.3 6:0.228571 7:0.371429 8:0.285714
-1 1:-712 2:117 3:0.288591 4:0.228188 5:0.234899 6:0.299145 7:0.247863 8:0.213675
-1 1:-635 2:117 3:0.228188 4:0.288591 5:0.248322 6:0.247863 7:0.299145 8:0.239316
-1 1:-190 2:78 3:0.293333 4:0.226667 5:0.18 6:0.294872 7:0.346154 8:0.166667
-1 1:-159 2:78 3:0.226667 4:0.293333 5:0.3 6:0.346154 7:0.294872 8:0.192308
-1 1:-348 2:73 3:0.286667 4:0.193333 5:0.233333 6:0.328767 7:0.109589 8:0.260274
-1 1:-435 2:73 3:0.193333 4:0.286667 5:0.286667 6:0.109589 7:0.328767 8:0.30137
-1 1:-351 2:74 3:0.337838 4:0.148649 5:0.22973 6:0.337838 7:0.135135 8:0.216216
-1 1:-479 2:74 3:0.148649 4:0.337838 5:0.283784 6:0.135135 7:0.337838 8:0.310811
-1 1:-482 2:116 3:0.310811 4:0.189189 5:0.202703 6:0.301724 7:0.12931 8:0.241379
-1 1:-551 2:116 3:0.189189 4:0.310811 5:0.297297 6:0.12931 7:0.301724 8:0.327586
-1 1:-412 2:55 3:0.214286 4:0.196429 5:0.321429 6:0.218182 7:0.181818 8:0.345455
-1 1:-453 2:55 3:0.196429 4:0.214286 5:0.267857 6:0.181818 7:0.218182 8:0.254545
-1 1:-562 2:91 3:0.195652 4:0.26087 5:0.25 6:0.197802 7:0.263736 8:0.252747
-1 1:-485 2:91 3:0.26087 4:0.195652 5:0.293478 6:0.263736 7:0.197802 8:0.285714
-1 1:-525 2:149 3:0.315436 4:0.308725 5:0.147651 6:0.295302 7:0.275168 8:0.194631
-1 1:-349 2:149 3:0.308725 4:0.315436 5:0.228188 6:0.275168 7:0.295302 8:0.234899
-1 1:-787 2:148 3:0.286667 4:0.313333 5:0.146667 6:0.277027 7:0.297297 8:0.162162
-1 1:-577 2:148 3:0.313333 4:0.286667 5:0.253333 6:0.297297 7:0.277027 8:0.263514
-1 1:-581 2:149 3:0.208054 4:0.328859 5:0.208054 6:0.18 7:0.353333 8:0.213333
-1 1:-413 2:149 3:0.328859 4:0.208054 5:0.255034 6:0.353333 7:0.18 8:0.253333
-1 1:-168 2:56 3:0.214286 4:0.303571 5:0.25 6:0.157895 7:0.403509 8:0.210526
-1 1:-121 2:56 3:0.303571 4:0.214286 5:0.232143 6:0.403509 7:0.157895 8:0.22807
-1 1:-562 2:149 3:0.187919 4:0.33557 5:0.221477 6:0.161074 7:0.362416 8:0.228188
-1 1:0 2:149 3:0.33557 4:0.187919 5:0.255034 6:0.362416 7:0.161074 8:0.248322
-1 1:-296 2:148 3:0.378378 4:0.22973 5:0.22973 6:0.333333 7:0.26 8:0.22
-1 1:-337 2:148 3:0.22973 4:0.378378 5:0.162162 6:0.26 7:0.333333 8:0.186667
-1 1:-280 2:144 3:0.344595 4:0.283784 5:0.216216 6:0.326389 7:0.277778 8:0.222222
-1 1:-362 2:144 3:0.283784 4:0.344595 5:0.155405 6:0.277778 7:0.326389 8:0.173611
-1 1:-733 2:124 3:0.244094 4:0.220472 5:0.259843 6:0.209677 7:0.225806 8:0.282258
-1 1:-675 2:124 3:0.220472 4:0.244094 5:0.275591 6:0.225806 7:0.209677 8:0.282258
-1 1:-281 2:110 3:0.207207 4:0.36036 5:0.297297 6:0.227273 7:0.345455 8:0.272727
-1 1:-388 2:110 3:0.36036 4:0.207207 5:0.135135 6:0.345455 7:0.227273 8:0.154545
-1 1:-135 2:101 3:0.346535 4:0.316832 5:0.128713 6:0.335878 7:0.305344 8:0.152672
-1 1:-133 2:101 3:0.316832 4:0.346535 5:0.207921 6:0.305344 7:0.335878 8:0.206107
-1 1:-512 2:117 3:0.239316 4:0.384615 5:0.196581 6:0.271186 7:0.355932 8:0.186441
-1 1:-458 2:117 3:0.384615 4:0.239316 5:0.179487 6:0.355932 7:0.271186 8:0.186441
-1 1:-409 2:148 3:0.243243 4:0.364865 5:0.135135 6:0.261745 7:0.342282 8:0.147651
-1 1:-165 2:148 3:0.364865 4:0.243243 5:0.256757 6:0.342282 7:0.261745 8:0.248322
-1 1:-462 2:148 3:0.168919 4:0.385135 5:0.222973 6:0.208054 7:0.342282 8:0.208054
-1 1:-410 2:148 3:0.385135 4:0.168919 5:0.222973 6:0.342282 7:0.208054 8:0.241611
-1 1:-161 2:59 3:0.355932 4:0.288136 5:0.169492 6:0.322034 7:0.372881 8:0.118644
-1 1:-157 2:59 3:0.288136 4:0.355932 5:0.186441 6:0.372881 7:0.322034 8:0.186441
-1 1:-215 2:121 3:0.313333 4:0.26 5:0.26 6:0.297521 7:0.280992 8:0.239669
-1 1:-312 2:121 3:0.26 4:0.313333 5:0.166667 6:0.280992 7:0.297521 8:0.181818
-1 1:-571 2:119 3:0.204082 4:0.238095 5:0.306122 6:0.210084 7:0.235294 8:0.336134
-1 1:-634 2:119 3:0.238095 4:0.204082 5:0.251701 6:0.235294 7:0.210084 8:0.218487
-1 1:-153 2:112 3:0.294643 4:0.294643 5:0.25 6:0.22 7:0.326667 8:0.22
-1 1:-206 2:112 3:0.294643 4:0.294643 5:0.160714 6:0.326667 7:0.22 8:0.233333
-1 1:-11 2:80 3:0.3125 4:0.35 5:0.2 6:0.18 7:0.38 8:0.22
-1 1:-9 2:80 3:0.35 4:0.3125 5:0.1375 6:0.38 7:0.18 8:0.22
-1 1:-140 2:94 3:0.361702 4:0.287234 5:0.180851 6:0.187919 7:0.362416 8:0.214765
-1 1:-142 2:94 3:0.287234 4:0.361702 5:0.170213 6:0.362416 7:0.187919 8:0.234899
-1 1:-797 2:146 3:0.19863 4:0.287671 5:0.287671 6:0.222973 7:0.243243 8:0.243243
-1 1:-589 2:146 3:0.287671 4:0.19863 5:0.226027 6:0.243243 7:0.222973 8:0.290541
-1 1:-845 2:146 3:0.184932 4:0.287671 5:0.287671 6:0.22449 7:0.231293 8:0.244898
-1 1:-629 2:146 3:0.287671 4:0.184932 5:0.239726 6:0.231293 7:0.22449 8:0.29932
-1 1:-333 2:109 3:0.376147 4:0.229358 5:0.211009 6:0.302752 7:0.229358 8:0.247706
-1 1:-325 2:109 3:0.229358 4:0.376147 5:0.183486 6:0.229358 7:0.302752 8:0.220183
-1 1:-298 2:52 3:0.25 4:0.346154 5:0.192308 6:0.246154 7:0.338462 8:0.169231
-1 1:-209 2:52 3:0.346154 4:0.25 5:0.211538 6:0.338462 7:0.246154 8:0.246154
-1 1:-511 2:148 3:0.283784 4:0.290541 5:0.22973 6:0.293333 7:0.28 8:0.213333
-1 1:-523 2:148 3:0.290541 4:0.283784 5:0.195946 6:0.28 7:0.293333 8:0.213333
-1 1:-564 2:149 3:0.234899 4:0.322148 5:0.234899 6:0.26 7:0.286667 8:0.206667
-1 1:-504 2:149 3:0.322148 4:0.234899 5:0.208054 6:0.286667 7:0.26 8:0.246667
-1 1:-150 2:111 3:0.310606 4:0.356061 5:0.143939 6:0.333333 7:0.396396 8:0.0990991
-1 1:-115 2:111 3:0.356061 4:0.310606 5:0.189394 6:0.396396 7:0.333333 8:0.171171
-1 1:-313 2:64 3:0.208955 4:0.261194 5:0.208955 6:0.265625 7:0.15625 8:0.296875
-1 1:-319 2:64 3:0.261194 4:0.208955 5:0.320896 6:0.15625 7:0.265625 8:0.28125
-1 1:-108 2:66 3:0.378788 4:0.242424 5:0.242424 6:0.348485 7:0.287879 8:0.19697
-1 1:-166 2:66 3:0.242424 4:0.378788 5:0.136364 6:0.287879 7:0.348485 8:0.166667
-1 1:-406 2:129 3:0.310078 4:0.286822 5:0.20155 6:0.310078 7:0.302326 8:0.193798
-1 1:-348 2:129 3:0.286822 4:0.310078 5:0.20155 6:0.302326 7:0.310078 8:0.193798
-1 1:-686 2:124 3:0.225806 4:0.185484 5:0.298387 6:0.228188 7:0.214765 8:0.255034
-1 1:-713 2:124 3:0.185484 4:0.225806 5:0.290323 6:0.214765 7:0.228188 8:0.302013
-1 1:-398 2:127 3:0.267717 4:0.204724 5:0.23622 6:0.275168 7:0.187919 8:0.228188
-1 1:-405 2:127 3:0.204724 4:0.267717 5:0.291339 6:0.187919 7:0.275168 8:0.308725
-1 1:-219 2:135 3:0.348148 4:0.274074 5:0.118519 6:0.440559 7:0.258741 8:0.160839
-1 1:-307 2:135 3:0.274074 4:0.348148 5:0.259259 6:0.258741 7:0.440559 8:0.13986
-1 1:-295 2:136 3:0.330882 4:0.301471 5:0.117647 6:0.426573 7:0.230769 8:0.181818
-1 1:-206 2:136 3:0.301471 4:0.330882 5:0.25 6:0.230769 7:0.426573 8:0.160839
-1 1:-803 2:149 3:0.246667 4:0.3 5:0.22 6:0.234899 7:0.322148 8:0.208054
-1 1:-752 2:149 3:0.3 4:0.246667 5:0.233333 6:0.322148 7:0.234899 8:0.234899
-1 1:-908 2:149 3:0.193333 4:0.313333 5:0.24 6:0.187919 7:0.308725 8:0.248322
-1 1:-897 2:149 3:0.313333 4:0.193333 5:0.253333 6:0.308725 7:0.187919 8:0.255034
-1 1:-960 2:149 3:0.193333 4:0.306667 5:0.253333 6:0.187919 7:0.295302 8:0.261745
-1 1:-1034 2:149 3:0.306667 4:0.193333 5:0.246667 6:0.295302 7:0.187919 8:0.255034
-1 1:-851 2:149 3:0.22 4:0.326667 5:0.226667 6:0.214765 7:0.315436 8:0.234899
-1 1:-906 2:149 3:0.326667 4:0.22 5:0.226667 6:0.315436 7:0.214765 8:0.234899
-1 1:-747 2:150 3:0.233333 4:0.3 5:0.233333 6:0.233333 7:0.28 8:0.246667
-1 1:-810 2:150 3:0.3 4:0.233333 5:0.233333 6:0.28 7:0.233333 8:0.24
-1 1:-741 2:150 3:0.22 4:0.326667 5:0.226667 6:0.22 7:0.306667 8:0.24
-1 1:-746 2:150 3:0.326667 4:0.22 5:0.226667 6:0.306667 7:0.22 8:0.233333
-1 1:-759 2:150 3:0.213333 4:0.326667 5:0.226667 6:0.213333 7:0.3 8:0.246667
-1 1:-769 2:150 3:0.326667 4:0.213333 5:0.233333 6:0.3 7:0.213333 8:0.24
-1 1:-731 2:150 3:0.226667 4:0.34 5:0.213333 6:0.226667 7:0.306667 8:0.24
-1 1:-731 2:150 3:0.226667 4:0.34 5:0.213333 6:0.226667 7:0.306667 8:0.24
-1 1:-809 2:150 3:0.34 4:0.226667 5:0.22 6:0.306667 7:0.226667 8:0.226667
-1 1:-809 2:150 3:0.34 4:0.226667 5:0.22 6:0.306667 7:0.226667 8:0.226667
-1 1:-634 2:150 3:0.24 4:0.346667 5:0.206667 6:0.24 7:0.313333 8:0.233333
-1 1:-693 2:150 3:0.346667 4:0.24 5:0.206667 6:0.313333 7:0.24 8:0.213333
-1 1:-612 2:150 3:0.26 4:0.34 5:0.193333 6:0.26 7:0.313333 8:0.213333
-1 1:-616 2:150 3:0.34 4:0.26 5:0.206667 6:0.313333 7:0.26 8:0.213333
-1 1:-618 2:150 3:0.266667 4:0.346667 5:0.18 6:0.266667 7:0.32 8:0.2
-1 1:-650 2:150 3:0.346667 4:0.266667 5:0.206667 6:0.32 7:0.266667 8:0.213333
-1 1:-622 2:150 3:0.286667 4:0.373333 5:0.173333 6:0.286667 7:0.353333 8:0.193333
-1 1:-666 2:150 3:0.373333 4:0.286667 5:0.166667 6:0.353333 7:0.286667 8:0.166667
-1 1:-664 2:150 3:0.28 4:0.353333 5:0.193333 6:0.28 7:0.333333 8:0.213333
-1 1:-843 2:150 3:0.353333 4:0.28 5:0.173333 6:0.333333 7:0.28 8:0.173333
-1 1:-558 2:150 3:0.273333 4:0.34 5:0.206667 6:0.273333 7:0.32 8:0.226667
-1 1:-558 2:150 3:0.273333 4:0.34 5:0.206667 6:0.273333 7:0.32 8:0.226667
-1 1:-762 2:150 3:0.34 4:0.273333 5:0.18 6:0.32 7:0.273333 8:0.18
-1 1:-762 2:150 3:0.34 4:0.273333 5:0.18 6:0.32 7:0.273333 8:0.18
-1 1:-553 2:150 3:0.266667 4:0.346667 5:0.2 6:0.266667 7:0.326667 8:0.22
-1 1:-737 2:150 3:0.346667 4:0.266667 5:0.186667 6:0.326667 7:0.266667 8:0.186667
-1 1:-546 2:150 3:0.253333 4:0.346667 5:0.206667 6:0.253333 7:0.333333 8:0.22
-1 1:-738 2:150 3:0.346667 4:0.253333 5:0.193333 6:0.333333 7:0.253333 8:0.193333
-1 1:-522 2:150 3:0.253333 4:0.36 5:0.206667 6:0.253333 7:0.346667 8:0.22
-1 1:-700 2:150 3:0.36 4:0.253333 5:0.18 6:0.346667 7:0.253333 8:0.18
-1 1:-490 2:150 3:0.26 4:0.333333 5:0.22 6:0.26 7:0.313333 8:0.233333
-1 1:-694 2:150 3:0.333333 4:0.26 5:0.186667 6:0.313333 7:0.26 8:0.193333
-1 1:-561 2:149 3:0.275168 4:0.315436 5:0.221477 6:0.266667 7:0.3 8:0.24
-1 1:-802 2:149 3:0.315436 4:0.275168 5:0.187919 6:0.3 7:0.266667 8:0.193333
-1 1:-317 2:60 3:0.266667 4:0.3 5:0.2 6:0.196429 7:0.285714 8:0.241071
-1 1:-237 2:60 3:0.3 4:0.266667 5:0.233333 6:0.285714 7:0.196429 8:0.276786
-1 1:-556 2:150 3:0.273333 4:0.273333 5:0.273333 6:0.266667 7:0.266667 8:0.28
-1 1:-556 2:150 3:0.273333 4:0.273333 5:0.273333 6:0.266667 7:0.266667 8:0.28
-1 1:-782 2:150 3:0.273333 4:0.273333 5:0.18 6:0.266667 7:0.266667 8:0.186667
-1 1:-782 2:150 3:0.273333 4:0.273333 5:0.18 6:0.266667 7:0.266667 8:0.186667
-1 1:-554 2:150 3:0.26 4:0.266667 5:0.293333 6:0.253333 7:0.26 8:0.3
-1 1:-828 2:150 3:0.266667 4:0.26 5:0.18 6:0.26 7:0.253333 8:0.186667
-1 1:-608 2:150 3:0.24 4:0.28 5:0.293333 6:0.233333 7:0.273333 8:0.3
-1 1:-808 2:150 3:0.28 4:0.24 5:0.186667 6:0.273333 7:0.233333 8:0.193333
-1 1:-522 2:150 3:0.24 4:0.26 5:0.326667 6:0.233333 7:0.253333 8:0.333333
-1 1:-712 2:150 3:0.26 4:0.24 5:0.173333 6:0.253333 7:0.233333 8:0.18
-1 1:-522 2:150 3:0.206667 4:0.266667 5:0.333333 6:0.2 7:0.26 8:0.34
-1 1:-700 2:150 3:0.266667 4:0.206667 5:0.193333 6:0.26 7:0.2 8:0.2
-1 1:-561 2:149 3:0.201342 4:0.268456 5:0.33557 6:0.193333 7:0.253333 8:0.353333
-1 1:-774 2:149 3:0.268456 4:0.201342 5:0.194631 6:0.253333 7:0.193333 8:0.2
-1 1:-512 2:150 3:0.186667 4:0.313333 5:0.306667 6:0.18 7:0.3 8:0.32
-1 1:-512 2:150 3:0.186667 4:0.313333 5:0.306667 6:0.18 7:0.3 8:0.32
-1 1:-739 2:150 3:0.313333 4:0.186667 5:0.193333 6:0.3 7:0.18 8:0.2
-1 1:-739 2:150 3:0.313333 4:0.186667 5:0.193333 6:0.3 7:0.18 8:0.2
-1 1:-518 2:150 3:0.186667 4:0.293333 5:0.333333 6:0.18 7:0.28 8:0.346667
-1 1:-751 2:150 3:0.293333 4:0.186667 5:0.186667 6:0.28 7:0.18 8:0.193333
-1 1:-544 2:150 3:0.186667 4:0.28 5:0.34 6:0.18 7:0.266667 8:0.353333
-1 1:-833 2:150 3:0.28 4:0.186667 5:0.193333 6:0.266667 7:0.18 8:0.2
-1 1:-87 2:100 3:0.32 4:0.22 5:0.29 6:0.246575 7:0.246575 8:0.273973
-1 1:-344 2:100 3:0.22 4:0.32 5:0.17 6:0.246575 7:0.246575 8:0.232877
-1 1:-646 2:150 3:0.2 4:0.26 5:0.333333 6:0.193333 7:0.246667 8:0.346667
-1 1:-903 2:150 3:0.26 4:0.2 5:0.206667 6:0.246667 7:0.193333 8:0.213333
-1 1:-212 2:95 3:0.326316 4:0.284211 5:0.2 6:0.333333 7:0.3 8:0.166667
-1 1:-128 2:95 3:0.284211 4:0.326316 5:0.189474 6:0.3 7:0.333333 8:0.2
-1 1:-668 2:150 3:0.2 4:0.246667 5:0.333333 6:0.193333 7:0.246667 8:0.34
-1 1:-986 2:150 3:0.246667 4:0.2 5:0.22 6:0.246667 7:0.193333 8:0.22
-1 1:-674 2:150 3:0.2 4:0.253333 5:0.34 6:0.206667 7:0.246667 8:0.34
-1 1:-961 2:150 3:0.253333 4:0.2 5:0.206667 6:0.246667 7:0.206667 8:0.206667
-1 1:-695 2:150 3:0.193333 4:0.26 5:0.326667 6:0.2 7:0.26 8:0.32
-1 1:-695 2:150 3:0.193333 4:0.26 5:0.326667 6:0.2 7:0.26 8:0.32
-1 1:-969 2:150 3:0.26 4:0.193333 5:0.22 6:0.26 7:0.2 8:0.22
-1 1:-969 2:150 3:0.26 4:0.193333 5:0.22 6:0.26 7:0.2 8:0.22
-1 1:-740 2:150 3:0.186667 4:0.26 5:0.326667 6:0.193333 7:0.26 8:0.32
-1 1:0 2:150 3:0.26 4:0.186667 5:0.226667 6:0.26 7:0.193333 8:0.226667
-1 1:-847 2:150 3:0.186667 4:0.253333 5:0.326667 6:0.193333 7:0.253333 8:0.32
-1 1:-1014 2:150 3:0.253333 4:0.186667 5:0.233333 6:0.253333 7:0.193333 8:0.233333
-1 1:-853 2:150 3:0.2 4:0.246667 5:0.306667 6:0.206667 7:0.246667 8:0.3
-1 1:-1020 2:150 3:0.246667 4:0.2 5:0.246667 6:0.246667 7:0.206667 8:0.246667
-1 1:-983 2:150 3:0.186667 4:0.24 5:0.32 6:0.193333 7:0.24 8:0.313333
-1 1:-1080 2:150 3:0.24 4:0.186667 5:0.253333 6:0.24 7:0.193333 8:0.253333
-1 1:-1011 2:150 3:0.18 4:0.246667 5:0.32 6:0.186667 7:0.253333 8:0.306667
-1 1:-1083 2:150 3:0.246667 4:0.18 5:0.253333 6:0.253333 7:0.186667 8:0.253333
-1 1:-559 2:137 3:0.291971 4:0.270073 5:0.240876 6:0.255172 7:0.262069 8:0.241379
-1 1:-587 2:137 3:0.270073 4:0.291971 5:0.19708 6:0.262069 7:0.255172 8:0.241379
-1 1:-530 2:137 3:0.284672 4:0.270073 5:0.248175 6:0.248276 7:0.262069 8:0.248276
-1 1:-587 2:137 3:0.270073 4:0.284672 5:0.19708 6:0.262069 7:0.248276 8:0.241379
-1 1:-1009 2:150 3:0.186667 4:0.213333 5:0.333333 6:0.193333 7:0.22 8:0.32
-1 1:-1009 2:150 3:0.186667 4:0.213333 5:0.333333 6:0.193333 7:0.22 8:0.32
-1 1:-1155 2:150 3:0.213333 4:0.186667 5:0.266667 6:0.22 7:0.193333 8:0.266667
-1 1:-1155 2:150 3:0.213333 4:0.186667 5:0.266667 6:0.22 7:0.193333 8:0.266667
-1 1:-998 2:150 3:0.186667 4:0.22 5:0.32 6:0.193333 7:0.226667 8:0.306667
-1 1:-1153 2:150 3:0.22 4:0.186667 5:0.273333 6:0.226667 7:0.193333 8:0.273333
-1 1:-933 2:150 3:0.18 4:0.233333 5:0.333333 6:0.186667 7:0.24 8:0.32
-1 1:-1137 2:150 3:0.233333 4:0.18 5:0.253333 6:0.24 7:0.186667 8:0.253333
-1 1:-933 2:150 3:0.18 4:0.246667 5:0.333333 6:0.186667 7:0.253333 8:0.32
-1 1:-1160 2:150 3:0.246667 4:0.18 5:0.24 6:0.253333 7:0.186667 8:0.24
-1 1:-923 2:150 3:0.173333 4:0.246667 5:0.34 6:0.18 7:0.246667 8:0.333333
-1 1:-1233 2:150 3:0.246667 4:0.173333 5:0.24 6:0.246667 7:0.18 8:0.24
-1 1:-1046 2:150 3:0.153333 4:0.246667 5:0.333333 6:0.153333 7:0.253333 8:0.326667
-1 1:-1164 2:150 3:0.246667 4:0.153333 5:0.266667 6:0.253333 7:0.153333 8:0.266667
-1 1:-996 2:150 3:0.16 4:0.246667 5:0.333333 6:0.16 7:0.246667 8:0.333333
-1 1:-996 2:150 3:0.16 4:0.246667 5:0.333333 6:0.16 7:0.246667 8:0.333333
-1 1:-1024 2:150 3:0.246667 4:0.16 5:0.26 6:0.246667 7:0.16 8:0.26
-1 1:-1024 2:150 3:0.246667 4:0.16 5:0.26 6:0.246667 7:0.16 8:0.26
-1 1:-972 2:150 3:0.173333 4:0.246667 5:0.326667 6:0.173333 7:0.246667 8:0.326667
-1 1:-1058 2:150 3:0.246667 4:0.173333 5:0.253333 6:0.246667 7:0.173333 8:0.253333
-1 1:-820 2:150 3:0.193333 4:0.253333 5:0.32 6:0.193333 7:0.253333 8:0.32
-1 1:-944 2:150 3:0.253333 4:0.193333 5:0.233333 6:0.253333 7:0.193333 8:0.233333
-1 1:-774 2:150 3:0.173333 4:0.26 5:0.333333 6:0.173333 7:0.26 8:0.333333
-1 1:-950 2:150 3:0.26 4:0.173333 5:0.233333 6:0.26 7:0.173333 8:0.233333
-1 1:-662 2:150 3:0.18 4:0.266667 5:0.346667 6:0.2 7:0.24 8:0.353333
-1 1:-860 2:150 3:0.266667 4:0.18 5:0.206667 6:0.24 7:0.2 8:0.206667
-1 1:-596 2:149 3:0.208054 4:0.255034 5:0.328859 6:0.2 7:0.246667 8:0.34
-1 1:-864 2:149 3:0.255034 4:0.208054 5:0.208054 6:0.246667 7:0.2 8:0.213333
-1 1:-686 2:149 3:0.214765 4:0.268456 5:0.322148 6:0.208054 7:0.261745 8:0.33557
-1 1:-686 2:149 3:0.214765 4:0.268456 5:0.322148 6:0.208054 7:0.261745 8:0.33557
-1 1:-900 2:149 3:0.268456 4:0.214765 5:0.194631 6:0.261745 7:0.208054 8:0.194631
-1 1:-900 2:149 3:0.268456 4:0.214765 5:0.194631 6:0.261745 7:0.208054 8:0.194631
-1 1:-604 2:149 3:0.214765 4:0.275168 5:0.315436 6:0.208054 7:0.268456 8:0.328859
-1 1:-924 2:149 3:0.275168 4:0.214765 5:0.194631 6:0.268456 7:0.208054 8:0.194631
-1 1:-750 2:149 3:0.221477 4:0.268456 5:0.288591 6:0.214765 7:0.261745 8:0.302013
-1 1:-906 2:149 3:0.268456 4:0.221477 5:0.221477 6:0.261745 7:0.214765 8:0.221477
-1 1:-790 2:149 3:0.208054 4:0.261745 5:0.295302 6:0.201342 7:0.255034 8:0.308725
-1 1:-926 2:149 3:0.261745 4:0.208054 5:0.234899 6:0.255034 7:0.201342 8:0.234899
-1 1:-774 2:149 3:0.208054 4:0.261745 5:0.295302 6:0.201342 7:0.255034 8:0.308725
-1 1:-912 2:149 3:0.261745 4:0.208054 5:0.234899 6:0.255034 7:0.201342 8:0.234899
-1 1:-678 2:147 3:0.312925 4:0.210884 5:0.244898 6:0.326531 7:0.204082 8:0.251701
-1 1:-765 2:147 3:0.210884 4:0.312925 5:0.231293 6:0.204082 7:0.326531 8:0.217687
-1 1:-720 2:149 3:0.208054 4:0.261745 5:0.315436 6:0.201342 7:0.255034 8:0.328859
-1 1:-952 2:149 3:0.261745 4:0.208054 5:0.214765 6:0.255034 7:0.201342 8:0.214765
-1 1:-329 2:99 3:0.313131 4:0.272727 5:0.212121 6:0.306667 7:0.273333 8:0.233333
-1 1:-382 2:99 3:0.272727 4:0.313131 5:0.20202 6:0.273333 7:0.306667 8:0.186667
-1 1:-15 2:90 3:0.222222 4:0.422222 5:0.2 6:0.293333 7:0.32 8:0.233333
-1 1:-107 2:90 3:0.422222 4:0.222222 5:0.155556 6:0.32 7:0.293333 8:0.153333
-1 1:-54 2:99 3:0.171717 4:0.444444 5:0.191919 6:0.286667 7:0.34 8:0.2
-1 1:-66 2:99 3:0.444444 4:0.171717 5:0.191919 6:0.34 7:0.286667 8:0.173333
-1 1:-708 2:149 3:0.214765 4:0.275168 5:0.302013 6:0.208054 7:0.268456 8:0.315436
-1 1:-708 2:149 3:0.214765 4:0.275168 5:0.302013 6:0.208054 7:0.268456 8:0.315436
-1 1:-956 2:149 3:0.275168 4:0.214765 5:0.208054 6:0.268456 7:0.208054 8:0.208054
-1 1:-956 2:149 3:0.275168 4:0.214765 5:0.208054 6:0.268456 7:0.208054 8:0.208054
-1 1:-708 2:149 3:0.201342 4:0.281879 5:0.302013 6:0.194631 7:0.275168 8:0.315436
-1 1:-956 2:149 3:0.281879 4:0.201342 5:0.214765 6:0.275168 7:0.194631 8:0.214765
-1 1:-704 2:149 3:0.167785 4:0.268456 5:0.328859 6:0.161074 7:0.261745 8:0.342282
-1 1:-992 2:149 3:0.268456 4:0.167785 5:0.234899 6:0.261745 7:0.161074 8:0.234899
-1 1:-688 2:149 3:0.201342 4:0.268456 5:0.308725 6:0.181208 7:0.261745 8:0.322148
-1 1:-890 2:149 3:0.268456 4:0.201342 5:0.221477 6:0.261745 7:0.181208 8:0.234899
-1 1:-659 2:149 3:0.214765 4:0.261745 5:0.281879 6:0.174497 7:0.275168 8:0.295302
-1 1:-772 2:149 3:0.261745 4:0.214765 5:0.241611 6:0.275168 7:0.174497 8:0.255034
-1 1:-815 2:149 3:0.186667 4:0.253333 5:0.3 6:0.174497 7:0.248322 8:0.308725
-1 1:-802 2:149 3:0.253333 4:0.186667 5:0.26 6:0.248322 7:0.174497 8:0.268456
-1 1:-830 2:150 3:0.193333 4:0.246667 5:0.306667 6:0.173333 7:0.246667 8:0.313333
-1 1:-830 2:150 3:0.193333 4:0.246667 5:0.306667 6:0.173333 7:0.246667 8:0.313333
-1 1:-1026 2:150 3:0.246667 4:0.193333 5:0.253333 6:0.246667 7:0.173333 8:0.266667
-1 1:-1026 2:150 3:0.246667 4:0.193333 5:0.253333 6:0.246667 7:0.173333 8:0.266667
-1 1:-831 2:150 3:0.2 4:0.24 5:0.306667 6:0.18 7:0.233333 8:0.32
-1 1:-1092 2:150 3:0.24 4:0.2 5:0.253333 6:0.233333 7:0.18 8:0.266667
-1 1:-783 2:150 3:0.213333 4:0.24 5:0.313333 6:0.2 7:0.233333 8:0.326667
-1 1:-1090 2:150 3:0.24 4:0.213333 5:0.233333 6:0.233333 7:0.2 8:0.24
-1 1:-607 2:150 3:0.206667 4:0.24 5:0.34 6:0.193333 7:0.233333 8:0.353333
-1 1:-998 2:150 3:0.24 4:0.206667 5:0.213333 6:0.233333 7:0.193333 8:0.22
-1 1:-554 2:150 3:0.226667 4:0.246667 5:0.333333 6:0.213333 7:0.24 8:0.346667
-1 1:-940 2:150 3:0.246667 4:0.226667 5:0.193333 6:0.24 7:0.213333 8:0.2
-1 1:-548 2:150 3:0.233333 4:0.246667 5:0.326667 6:0.22 7:0.24 8:0.34
-1 1:-938 2:150 3:0.246667 4:0.233333 5:0.193333 6:0.24 7:0.22 8:0.2
-1 1:-585 2:150 3:0.22 4:0.246667 5:0.34 6:0.206667 7:0.24 8:0.353333
-1 1:-585 2:150 3:0.22 4:0.246667 5:0.34 6:0.206667 7:0.24 8:0.353333
-1 1:-1069 2:150 3:0.246667 4:0.22 5:0.193333 6:0.24 7:0.206667 8:0.2
-1 1:-1069 2:150 3:0.246667 4:0.22 5:0.193333 6:0.24 7:0.206667 8:0.2
-1 1:-572 2:150 3:0.22 4:0.24 5:0.346667 6:0.206667 7:0.233333 8:0.36
-1 1:-1069 2:150 3:0.24 4:0.22 5:0.193333 6:0.233333 7:0.206667 8:0.2
-1 1:-621 2:150 3:0.22 4:0.24 5:0.34 6:0.206667 7:0.233333 8:0.353333
-1 1:-1020 2:150 3:0.24 4:0.22 5:0.2 6:0.233333 7:0.206667 8:0.206667
-1 1:-701 2:150 3:0.193333 4:0.24 5:0.353333 6:0.193333 7:0.24 8:0.36
-1 1:-1041 2:150 3:0.24 4:0.193333 5:0.213333 6:0.24 7:0.193333 8:0.206667
-1 1:-668 2:150 3:0.186667 4:0.233333 5:0.36 6:0.186667 7:0.24 8:0.36
-1 1:-1028 2:150 3:0.233333 4:0.186667 5:0.22 6:0.24 7:0.186667 8:0.213333
-1 1:-673 2:150 3:0.18 4:0.24 5:0.386667 6:0.18 7:0.246667 8:0.386667
-1 1:-985 2:150 3:0.24 4:0.18 5:0.193333 6:0.246667 7:0.18 8:0.186667
-1 1:-700 2:150 3:0.173333 4:0.26 5:0.373333 6:0.18 7:0.26 8:0.373333
-1 1:-700 2:150 3:0.173333 4:0.26 5:0.373333 6:0.18 7:0.26 8:0.373333
-1 1:-958 2:150 3:0.26 4:0.173333 5:0.193333 6:0.26 7:0.18 8:0.186667
-1 1:-958 2:150 3:0.26 4:0.173333 5:0.193333 6:0.26 7:0.18 8:0.186667
-1 1:-754 2:150 3:0.173333 4:0.26 5:0.38 6:0.18 7:0.266667 8:0.373333
-1 1:-1030 2:150 3:0.26 4:0.173333 5:0.186667 6:0.266667 7:0.18 8:0.18
-1 1:-744 2:150 3:0.16 4:0.253333 5:0.38 6:0.16 7:0.26 8:0.373333
-1 1:-976 2:150 3:0.253333 4:0.16 5:0.206667 6:0.26 7:0.16 8:0.206667
-1 1:-676 2:150 3:0.166667 4:0.273333 5:0.346667 6:0.166667 7:0.28 8:0.34
-1 1:-886 2:150 3:0.273333 4:0.166667 5:0.213333 6:0.28 7:0.166667 8:0.213333
-1 1:-683 2:150 3:0.173333 4:0.253333 5:0.36 6:0.18 7:0.26 8:0.346667
-1 1:-820 2:150 3:0.253333 4:0.173333 5:0.213333 6:0.26 7:0.18 8:0.213333
-1 1:-762 2:150 3:0.173333 4:0.24 5:0.36 6:0.18 7:0.246667 8:0.346667
-1 1:-920 2:150 3:0.24 4:0.173333 5:0.226667 6:0.246667 7:0.18 8:0.226667
-1 1:-571 2:143 3:0.284722 4:0.25 5:0.208333 6:0.258741 7:0.251748 8:0.230769
-1 1:-386 2:143 3:0.25 4:0.284722 5:0.256944 6:0.251748 7:0.258741 8:0.258741
-1 1:-317 2:143 3:0.305556 4:0.291667 5:0.201389 6:0.321678 7:0.27972 8:0.20979
-1 1:-313 2:143 3:0.291667 4:0.305556 5:0.201389 6:0.27972 7:0.321678 8:0.188811
-1 1:-331 2:135 3:0.296296 4:0.325926 5:0.207407 6:0.293706 7:0.398601 8:0.160839
-1 1:-310 2:135 3:0.325926 4:0.296296 5:0.17037 6:0.398601 7:0.293706 8:0.146853
-1 1:-834 2:150 3:0.18 4:0.226667 5:0.346667 6:0.186667 7:0.233333 8:0.333333
-1 1:-834 2:150 3:0.18 4:0.226667 5:0.346667 6:0.186667 7:0.233333 8:0.333333
-1 1:-978 2:150 3:0.226667 4:0.18 5:0.246667 6:0.233333 7:0.186667 8:0.246667
-1 1:-978 2:150 3:0.226667 4:0.18 5:0.246667 6:0.233333 7:0.186667 8:0.246667
-1 1:-173 2:119 3:0.243697 4:0.369748 5:0.235294 6:0.243056 7:0.388889 8:0.208333
-1 1:-198 2:119 3:0.369748 4:0.243697 5:0.151261 6:0.388889 7:0.243056 8:0.159722
-1 1:-808 2:150 3:0.186667 4:0.226667 5:0.34 6:0.193333 7:0.24 8:0.326667
-1 1:-961 2:150 3:0.226667 4:0.186667 5:0.246667 6:0.24 7:0.193333 8:0.24
-1 1:-817 2:150 3:0.193333 4:0.22 5:0.346667 6:0.2 7:0.233333 8:0.333333
-1 1:-1002 2:150 3:0.22 4:0.193333 5:0.24 6:0.233333 7:0.2 8:0.233333
-1 1:-776 2:150 3:0.193333 4:0.226667 5:0.346667 6:0.2 7:0.233333 8:0.34
-1 1:-1039 2:150 3:0.226667 4:0.193333 5:0.233333 6:0.233333 7:0.2 8:0.226667
-1 1:-788 2:150 3:0.193333 4:0.233333 5:0.333333 6:0.2 7:0.24 8:0.326667
-1 1:-984 2:150 3:0.233333 4:0.193333 5:0.24 6:0.24 7:0.2 8:0.233333
-1 1:-714 2:150 3:0.206667 4:0.253333 5:0.306667 6:0.213333 7:0.26 8:0.3
-1 1:-819 2:150 3:0.253333 4:0.206667 5:0.233333 6:0.26 7:0.213333 8:0.226667
-1 1:-824 2:150 3:0.186667 4:0.22 5:0.346667 6:0.193333 7:0.226667 8:0.34
-1 1:-824 2:150 3:0.186667 4:0.22 5:0.346667 6:0.193333 7:0.226667 8:0.34
-1 1:-926 2:150 3:0.22 4:0.186667 5:0.246667 6:0.226667 7:0.193333 8:0.24
-1 1:-926 2:150 3:0.22 4:0.186667 5:0.246667 6:0.226667 7:0.193333 8:0.24
-1 1:-800 2:150 3:0.193333 4:0.22 5:0.34 6:0.2 7:0.233333 8:0.326667
-1 1:-902 2:150 3:0.22 4:0.193333 5:0.246667 6:0.233333 7:0.2 8:0.24
-1 1:-666 2:150 3:0.213333 4:0.226667 5:0.34 6:0.22 7:0.233333 8:0.333333
-1 1:-897 2:150 3:0.226667 4:0.213333 5:0.22 6:0.233333 7:0.22 8:0.213333
-1 1:-684 2:150 3:0.213333 4:0.22 5:0.34 6:0.22 7:0.226667 8:0.333333
-1 1:-897 2:150 3:0.22 4:0.213333 5:0.226667 6:0.226667 7:0.22 8:0.22
-1 1:-732 2:150 3:0.193333 4:0.24 5:0.32 6:0.193333 7:0.246667 8:0.32
-1 1:-872 2:150 3:0.24 4:0.193333 5:0.246667 6:0.246667 7:0.193333 8:0.24
-1 1:-688 2:150 3:0.2 4:0.253333 5:0.293333 6:0.2 7:0.26 8:0.293333
-1 1:-740 2:150 3:0.253333 4:0.2 5:0.253333 6:0.26 7:0.2 8:0.246667
-1 1:-738 2:150 3:0.206667 4:0.266667 5:0.293333 6:0.206667 7:0.273333 8:0.293333
-1 1:-738 2:150 3:0.206667 4:0.266667 5:0.293333 6:0.206667 7:0.273333 8:0.293333
-1 1:-757 2:150 3:0.266667 4:0.206667 5:0.233333 6:0.273333 7:0.206667 8:0.226667
-1 1:-766 2:150 3:0.266667 4:0.206667 5:0.233333 6:0.273333 7:0.206667 8:0.226667
-1 1:-748 2:150 3:0.206667 4:0.266667 5:0.293333 6:0.206667 7:0.273333 8:0.286667
-1 1:-704 2:150 3:0.266667 4:0.206667 5:0.233333 6:0.273333 7:0.206667 8:0.233333
-1 1:-308 2:138 3:0.246667 4:0.32 5:0.206667 6:0.210145 7:0.369565 8:0.210145
-1 1:-250 2:138 3:0.32 4:0.246667 5:0.226667 6:0.369565 7:0.210145 8:0.210145
-1 1:-676 2:150 3:0.22 4:0.273333 5:0.28 6:0.22 7:0.273333 8:0.28
-1 1:-670 2:150 3:0.273333 4:0.22 5:0.226667 6:0.273333 7:0.22 8:0.226667
-1 1:-410 2:122 3:0.226667 4:0.293333 5:0.213333 6:0.188525 7:0.327869 8:0.245902
-1 1:-316 2:122 3:0.293333 4:0.226667 5:0.266667 6:0.327869 7:0.188525 8:0.237705
-1 1:-662 2:150 3:0.22 4:0.273333 5:0.28 6:0.22 7:0.273333 8:0.28
-1 1:-672 2:150 3:0.273333 4:0.22 5:0.226667 6:0.273333 7:0.22 8:0.226667
-1 1:-636 2:150 3:0.233333 4:0.246667 5:0.306667 6:0.233333 7:0.246667 8:0.306667
-1 1:-840 2:150 3:0.246667 4:0.233333 5:0.213333 6:0.246667 7:0.233333 8:0.213333
-1 1:-792 2:150 3:0.246667 4:0.213333 5:0.306667 6:0.246667 7:0.213333 8:0.306667
-1 1:-940 2:150 3:0.213333 4:0.246667 5:0.233333 6:0.213333 7:0.246667 8:0.233333
-1 1:-626 2:150 3:0.286667 4:0.22 5:0.286667 6:0.286667 7:0.22 8:0.286667
-1 1:-626 2:150 3:0.286667 4:0.22 5:0.286667 6:0.286667 7:0.22 8:0.286667
-1 1:-878 2:150 3:0.22 4:0.286667 5:0.206667 6:0.22 7:0.286667 8:0.206667
-1 1:-878 2:150 3:0.22 4:0.286667 5:0.206667 6:0.22 7:0.286667 8:0.206667
-1 1:-626 2:150 3:0.273333 4:0.226667 5:0.286667 6:0.273333 7:0.226667 8:0.286667
-1 1:-878 2:150 3:0.226667 4:0.273333 5:0.213333 6:0.226667 7:0.273333 8:0.213333
-1 1:-738 2:150 3:0.24 4:0.233333 5:0.286667 6:0.24 7:0.233333 8:0.286667
-1 1:-832 2:150 3:0.233333 4:0.24 5:0.24 6:0.233333 7:0.24 8:0.24
-1 1:-728 2:150 3:0.26 4:0.22 5:0.28 6:0.253333 7:0.22 8:0.28
-1 1:-814 2:150 3:0.22 4:0.26 5:0.24 6:0.22 7:0.253333 8:0.246667
-1 1:-726 2:150 3:0.28 4:0.193333 5:0.286667 6:0.273333 7:0.193333 8:0.286667
-1 1:-822 2:150 3:0.193333 4:0.28 5:0.24 6:0.193333 7:0.273333 8:0.246667
-1 1:-147 2:98 3:0.357143 4:0.346939 5:0.153061 6:0.341667 7:0.35 8:0.116667
-1 1:-42 2:98 3:0.346939 4:0.357143 5:0.142857 6:0.35 7:0.341667 8:0.191667
-1 1:-708 2:150 3:0.26 4:0.2 5:0.306667 6:0.253333 7:0.2 8:0.306667
-1 1:-868 2:150 3:0.2 4:0.26 5:0.233333 6:0.2 7:0.253333 8:0.24
-1 1:-737 2:150 3:0.246667 4:0.206667 5:0.306667 6:0.24 7:0.206667 8:0.306667
-1 1:-737 2:150 3:0.246667 4:0.206667 5:0.306667 6:0.24 7:0.206667 8:0.306667
-1 1:-888 2:150 3:0.206667 4:0.246667 5:0.24 6:0.206667 7:0.24 8:0.246667
-1 1:-888 2:150 3:0.206667 4:0.246667 5:0.24 6:0.206667 7:0.24 8:0.246667
-1 1:-760 2:150 3:0.24 4:0.213333 5:0.313333 6:0.233333 7:0.213333 8:0.313333
-1 1:-877 2:150 3:0.213333 4:0.24 5:0.233333 6:0.213333 7:0.233333 8:0.24
-1 1:-744 2:150 3:0.226667 4:0.22 5:0.34 6:0.22 7:0.22 8:0.34
-1 1:-903 2:150 3:0.22 4:0.226667 5:0.213333 6:0.22 7:0.22 8:0.22
-1 1:-710 2:150 3:0.233333 4:0.213333 5:0.333333 6:0.226667 7:0.213333 8:0.333333
-1 1:-923 2:150 3:0.213333 4:0.233333 5:0.22 6:0.213333 7:0.226667 8:0.226667
-1 1:-791 2:150 3:0.233333 4:0.226667 5:0.306667 6:0.226667 7:0.226667 8:0.306667
-1 1:-943 2:150 3:0.226667 4:0.233333 5:0.233333 6:0.226667 7:0.226667 8:0.24
-1 1:-955 2:150 3:0.206667 4:0.246667 5:0.306667 6:0.2 7:0.246667 8:0.306667
-1 1:-963 2:150 3:0.246667 4:0.206667 5:0.24 6:0.246667 7:0.2 8:0.246667
-1 1:-1011 2:150 3:0.186667 4:0.26 5:0.293333 6:0.18 7:0.26 8:0.293333
-1 1:-1011 2:150 3:0.186667 4:0.26 5:0.293333 6:0.18 7:0.26 8:0.293333
-1 1:-981 2:150 3:0.26 4:0.186667 5:0.26 6:0.26 7:0.18 8:0.266667
-1 1:-981 2:150 3:0.26 4:0.186667 5:0.26 6:0.26 7:0.18 8:0.266667
-1 1:-945 2:150 3:0.186667 4:0.266667 5:0.286667 6:0.18 7:0.266667 8:0.286667
-1 1:-963 2:150 3:0.266667 4:0.186667 5:0.26 6:0.266667 7:0.18 8:0.266667
-1 1:-404 2:73 3:0.30137 4:0.191781 5:0.164384 6:0.358974 7:0.230769 8:0.205128
-1 1:-445 2:73 3:0.191781 4:0.30137 5:0.342466 6:0.230769 7:0.358974 8:0.205128
-1 1:-787 2:150 3:0.186667 4:0.273333 5:0.293333 6:0.18 7:0.273333 8:0.293333
-1 1:-931 2:150 3:0.273333 4:0.186667 5:0.246667 6:0.273333 7:0.18 8:0.253333
-1 1:-798 2:150 3:0.166667 4:0.273333 5:0.313333 6:0.166667 7:0.273333 8:0.313333
-1 1:-914 2:150 3:0.273333 4:0.166667 5:0.246667 6:0.273333 7:0.166667 8:0.246667
-1 1:-798 2:150 3:0.14 4:0.306667 5:0.306667 6:0.14 7:0.306667 8:0.306667
-1 1:-948 2:150 3:0.306667 4:0.14 5:0.246667 6:0.306667 7:0.14 8:0.246667
-1 1:-793 2:150 3:0.16 4:0.3 5:0.306667 6:0.16 7:0.3 8:0.306667
-1 1:-949 2:150 3:0.3 4:0.16 5:0.233333 6:0.3 7:0.16 8:0.233333
-1 1:-810 2:150 3:0.166667 4:0.273333 5:0.313333 6:0.166667 7:0.273333 8:0.313333
-1 1:-810 2:150 3:0.166667 4:0.273333 5:0.313333 6:0.166667 7:0.273333 8:0.313333
-1 1:-938 2:150 3:0.273333 4:0.166667 5:0.246667 6:0.273333 7:0.166667 8:0.246667
-1 1:-938 2:150 3:0.273333 4:0.166667 5:0.246667 6:0.273333 7:0.166667 8:0.246667
-1 1:-886 2:150 3:0.173333 4:0.273333 5:0.293333 6:0.173333 7:0.273333 8:0.293333
-1 1:-934 2:150 3:0.273333 4:0.173333 5:0.26 6:0.273333 7:0.173333 8:0.26
-1 1:-940 2:150 3:0.18 4:0.273333 5:0.273333 6:0.18 7:0.273333 8:0.273333
-1 1:-962 2:150 3:0.273333 4:0.18 5:0.273333 6:0.273333 7:0.18 8:0.273333
-1 1:-916 2:150 3:0.18 4:0.28 5:0.266667 6:0.18 7:0.28 8:0.266667
-1 1:-908 2:150 3:0.28 4:0.18 5:0.273333 6:0.28 7:0.18 8:0.273333
-1 1:-842 2:150 3:0.173333 4:0.293333 5:0.28 6:0.173333 7:0.293333 8:0.28
-1 1:-882 2:150 3:0.293333 4:0.173333 5:0.253333 6:0.293333 7:0.173333 8:0.253333
-1 1:-852 2:150 3:0.186667 4:0.293333 5:0.28 6:0.186667 7:0.293333 8:0.28
-1 1:-912 2:150 3:0.293333 4:0.186667 5:0.24 6:0.293333 7:0.186667 8:0.24
-1 1:-878 2:150 3:0.193333 4:0.273333 5:0.28 6:0.193333 7:0.273333 8:0.28
-1 1:-878 2:150 3:0.193333 4:0.273333 5:0.28 6:0.193333 7:0.273333 8:0.28
-1 1:-836 2:150 3:0.273333 4:0.193333 5:0.253333 6:0.273333 7:0.193333 8:0.253333
-1 1:-836 2:150 3:0.273333 4:0.193333 5:0.253333 6:0.273333 7:0.193333 8:0.253333
-1 1:-944 2:150 3:0.193333 4:0.253333 5:0.286667 6:0.193333 7:0.253333 8:0.286667
-1 1:-846 2:150 3:0.253333 4:0.193333 5:0.266667 6:0.253333 7:0.193333 8:0.266667
-1 1:-940 2:150 3:0.2 4:0.246667 5:0.266667 6:0.2 7:0.246667 8:0.266667
-1 1:-842 2:150 3:0.246667 4:0.2 5:0.286667 6:0.246667 7:0.2 8:0.286667
-1 1:-954 2:150 3:0.206667 4:0.246667 5:0.273333 6:0.206667 7:0.246667 8:0.273333
-1 1:-822 2:150 3:0.246667 4:0.206667 5:0.273333 6:0.246667 7:0.206667 8:0.273333
-1 1:-822 2:150 3:0.213333 4:0.253333 5:0.286667 6:0.213333 7:0.253333 8:0.286667
-1 1:-882 2:150 3:0.253333 4:0.213333 5:0.246667 6:0.253333 7:0.213333 8:0.246667
-1 1:-858 2:150 3:0.22 4:0.253333 5:0.273333 6:0.22 7:0.253333 8:0.273333
-1 1:-896 2:150 3:0.253333 4:0.22 5:0.253333 6:0.253333 7:0.22 8:0.253333
-1 1:-794 2:150 3:0.22 4:0.246667 5:0.28 6:0.22 7:0.246667 8:0.28
-1 1:-794 2:150 3:0.22 4:0.246667 5:0.28 6:0.22 7:0.246667 8:0.28
-1 1:-844 2:150 3:0.246667 4:0.22 5:0.253333 6:0.246667 7:0.22 8:0.253333
-1 1:-844 2:150 3:0.246667 4:0.22 5:0.253333 6:0.246667 7:0.22 8:0.253333
-1 1:-692 2:150 3:0.226667 4:0.246667 5:0.286667 6:0.226667 7:0.246667 8:0.286667
-1 1:-842 2:150 3:0.246667 4:0.226667 5:0.24 6:0.246667 7:0.226667 8:0.24
-1 1:-704 2:150 3:0.233333 4:0.24 5:0.286667 6:0.233333 7:0.233333 8:0.293333
-1 1:-940 2:150 3:0.24 4:0.233333 5:0.24 6:0.233333 7:0.233333 8:0.24
-1 1:-762 2:150 3:0.233333 4:0.24 5:0.3 6:0.233333 7:0.233333 8:0.306667
-1 1:-1001 2:150 3:0.24 4:0.233333 5:0.226667 6:0.233333 7:0.233333 8:0.226667
-1 1:-830 2:150 3:0.226667 4:0.24 5:0.293333 6:0.226667 7:0.233333 8:0.3
-1 1:-945 2:150 3:0.24 4:0.226667 5:0.24 6:0.233333 7:0.226667 8:0.24
-1 1:-902 2:150 3:0.213333 4:0.233333 5:0.313333 6:0.213333 7:0.226667 8:0.32
-1 1:-1085 2:150 3:0.233333 4:0.213333 5:0.24 6:0.226667 7:0.213333 8:0.24
-1 1:-816 2:150 3:0.233333 4:0.24 5:0.293333 6:0.233333 7:0.24 8:0.293333
-1 1:-816 2:150 3:0.233333 4:0.24 5:0.293333 6:0.233333 7:0.24 8:0.293333
-1 1:-1054 2:150 3:0.24 4:0.233333 5:0.233333 6:0.24 7:0.233333 8:0.233333
-1 1:-1054 2:150 3:0.24 4:0.233333 5:0.233333 6:0.24 7:0.233333 8:0.233333
-1 1:-742 2:150 3:0.233333 4:0.26 5:0.293333 6:0.233333 7:0.26 8:0.293333
-1 1:-1054 2:150 3:0.26 4:0.233333 5:0.213333 6:0.26 7:0.233333 8:0.213333
-1 1:-722 2:150 3:0.253333 4:0.246667 5:0.306667 6:0.253333 7:0.24 8:0.313333
-1 1:-987 2:150 3:0.246667 4:0.253333 5:0.193333 6:0.24 7:0.253333 8:0.193333
-1 1:-736 2:150 3:0.253333 4:0.246667 5:0.293333 6:0.253333 7:0.24 8:0.3
-1 1:-945 2:150 3:0.246667 4:0.253333 5:0.206667 6:0.24 7:0.253333 8:0.206667
-1 1:-672 2:150 3:0.266667 4:0.233333 5:0.28 6:0.266667 7:0.226667 8:0.286667
-1 1:-810 2:150 3:0.233333 4:0.266667 5:0.22 6:0.226667 7:0.266667 8:0.22
-1 1:-640 2:149 3:0.248322 4:0.261745 5:0.281879 6:0.246667 7:0.26 8:0.286667
-1 1:-770 2:149 3:0.261745 4:0.248322 5:0.208054 6:0.26 7:0.246667 8:0.206667
-1 1:-723 2:149 3:0.255034 4:0.281879 5:0.255034 6:0.246667 7:0.286667 8:0.253333
-1 1:-723 2:149 3:0.255034 4:0.281879 5:0.255034 6:0.246667 7:0.286667 8:0.253333
-1 1:-744 2:149 3:0.281879 4:0.255034 5:0.208054 6:0.286667 7:0.246667 8:0.213333
-1 1:-744 2:149 3:0.281879 4:0.255034 5:0.208054 6:0.286667 7:0.246667 8:0.213333
-1 1:-757 2:149 3:0.241611 4:0.281879 5:0.261745 6:0.233333 7:0.286667 8:0.26
-1 1:-837 2:149 3:0.281879 4:0.241611 5:0.214765 6:0.286667 7:0.233333 8:0.22
-1 1:-629 2:140 3:0.241611 4:0.281879 5:0.268456 6:0.228571 7:0.292857 8:0.271429
-1 1:-681 2:140 3:0.281879 4:0.241611 5:0.208054 6:0.292857 7:0.228571 8:0.207143
-1 1:-691 2:139 3:0.234899 4:0.275168 5:0.248322 6:0.230216 7:0.280576 8:0.251799
-1 1:-637 2:139 3:0.275168 4:0.234899 5:0.241611 6:0.280576 7:0.230216 8:0.23741
-1 1:-653 2:134 3:0.236486 4:0.263514 5:0.277027 6:0.238806 7:0.261194 8:0.261194
-1 1:-513 2:134 3:0.263514 4:0.236486 5:0.222973 6:0.261194 7:0.238806 8:0.238806
-1 1:-581 2:128 3:0.256757 4:0.263514 5:0.256757 6:0.242188 7:0.273438 8:0.234375
-1 1:-508 2:128 3:0.263514 4:0.256757 5:0.222973 6:0.273438 7:0.242188 8:0.25
-1 1:-622 2:139 3:0.230216 4:0.266187 5:0.273381 6:0.24 7:0.26 8:0.26
-1 1:-622 2:139 3:0.230216 4:0.266187 5:0.273381 6:0.24 7:0.26 8:0.26
-1 1:-714 2:139 3:0.266187 4:0.230216 5:0.230216 6:0.26 7:0.24 8:0.24
-1 1:-714 2:139 3:0.266187 4:0.230216 5:0.230216 6:0.26 7:0.24 8:0.24
-1 1:-622 2:138 3:0.23913 4:0.26087 5:0.268116 6:0.246667 7:0.253333 8:0.26
-1 1:-678 2:138 3:0.26087 4:0.23913 5:0.231884 6:0.253333 7:0.246667 8:0.24
-1 1:-463 2:107 3:0.22973 4:0.283784 5:0.27027 6:0.205607 7:0.252336 8:0.261682
-1 1:-415 2:107 3:0.283784 4:0.22973 5:0.216216 6:0.252336 7:0.205607 8:0.280374
-1 1:-434 2:104 3:0.243243 4:0.290541 5:0.263514 6:0.201923 7:0.269231 8:0.259615
-1 1:-468 2:104 3:0.290541 4:0.243243 5:0.202703 6:0.269231 7:0.201923 8:0.269231
-1 1:-404 2:95 3:0.25 4:0.277027 5:0.27027 6:0.189474 7:0.252632 8:0.284211
-1 1:-408 2:95 3:0.277027 4:0.25 5:0.202703 6:0.252632 7:0.189474 8:0.273684
-1 1:-472 2:94 3:0.255034 4:0.248322 5:0.281879 6:0.191489 7:0.202128 8:0.287234
-1 1:-449 2:94 3:0.248322 4:0.255034 5:0.214765 6:0.202128 7:0.191489 8:0.319149
-1 1:-144 2:83 3:0.228916 4:0.240964 5:0.289157 6:0.286667 7:0.246667 8:0.233333
-1 1:-144 2:83 3:0.228916 4:0.240964 5:0.289157 6:0.286667 7:0.246667 8:0.233333
-1 1:-296 2:83 3:0.240964 4:0.228916 5:0.240964 6:0.246667 7:0.286667 8:0.233333
-1 1:-296 2:83 3:0.240964 4:0.228916 5:0.240964 6:0.246667 7:0.286667 8:0.233333
-1 1:-109 2:80 3:0.2375 4:0.2375 5:0.2875 6:0.293333 7:0.24 8:0.233333
-1 1:-226 2:80 3:0.2375 4:0.2375 5:0.2375 6:0.24 7:0.293333 8:0.233333
-1 1:-412 2:93 3:0.248322 4:0.221477 5:0.302013 6:0.204301 7:0.172043 8:0.301075
-1 1:-418 2:93 3:0.221477 4:0.248322 5:0.228188 6:0.172043 7:0.204301 8:0.322581
-1 1:-358 2:92 3:0.25 4:0.222973 5:0.310811 6:0.184783 7:0.206522 8:0.326087
-1 1:-375 2:92 3:0.222973 4:0.25 5:0.216216 6:0.206522 7:0.184783 8:0.282609
-1 1:-373 2:90 3:0.255034 4:0.221477 5:0.261745 6:0.188889 7:0.2 8:0.311111
-1 1:-501 2:90 3:0.221477 4:0.255034 5:0.261745 6:0.2 7:0.188889 8:0.3
-1 1:-349 2:90 3:0.266667 4:0.233333 5:0.26 6:0.222222 7:0.188889 8:0.3
-1 1:-489 2:90 3:0.233333 4:0.266667 5:0.24 6:0.188889 7:0.222222 8:0.288889
-1 1:-150 2:89 3:0.269663 4:0.247191 5:0.303371 6:0.27027 7:0.256757 8:0.263514
-1 1:-150 2:89 3:0.269663 4:0.247191 5:0.303371 6:0.27027 7:0.256757 8:0.263514
-1 1:-178 2:89 3:0.247191 4:0.269663 5:0.179775 6:0.256757 7:0.27027 8:0.209459
-1 1:-178 2:89 3:0.247191 4:0.269663 5:0.179775 6:0.256757 7:0.27027 8:0.209459
-1 1:-181 2:90 3:0.266667 4:0.222222 5:0.311111 6:0.27027 7:0.243243 8:0.263514
-1 1:-213 2:90 3:0.222222 4:0.266667 5:0.2 6:0.243243 7:0.27027 8:0.222973
-1 1:-706 2:145 3:0.262069 4:0.255172 5:0.262069 6:0.232877 7:0.246575 8:0.280822
-1 1:-706 2:145 3:0.262069 4:0.255172 5:0.262069 6:0.232877 7:0.246575 8:0.280822
-1 1:-755 2:145 3:0.255172 4:0.262069 5:0.22069 6:0.246575 7:0.232877 8:0.239726
-1 1:-755 2:145 3:0.255172 4:0.262069 5:0.22069 6:0.246575 7:0.232877 8:0.239726
-1 1:-715 2:146 3:0.263514 4:0.256757 5:0.263514 6:0.232877 7:0.246575 8:0.287671
-1 1:-799 2:146 3:0.256757 4:0.263514 5:0.216216 6:0.246575 7:0.232877 8:0.232877
-1 1:-295 2:99 3:0.275168 4:0.241611 5:0.255034 6:0.242424 7:0.242424 8:0.282828
-1 1:-483 2:99 3:0.241611 4:0.275168 5:0.228188 6:0.242424 7:0.242424 8:0.232323
-1 1:-353 2:100 3:0.256757 4:0.243243 5:0.263514 6:0.24 7:0.25 8:0.28
-1 1:-575 2:100 3:0.243243 4:0.256757 5:0.236486 6:0.25 7:0.24 8:0.23
-1 1:-547 2:79 3:0.21519 4:0.177215 5:0.316456 6:0.21519 7:0.202532 8:0.316456
-1 1:-563 2:79 3:0.177215 4:0.21519 5:0.291139 6:0.202532 7:0.21519 8:0.265823
-1 1:-507 2:77 3:0.207792 4:0.168831 5:0.324675 6:0.207792 7:0.194805 8:0.324675
-1 1:-563 2:77 3:0.168831 4:0.207792 5:0.298701 6:0.194805 7:0.207792 8:0.272727
-1 1:-353 2:109 3:0.27027 4:0.256757 5:0.236486 6:0.275229 7:0.266055 8:0.229358
-1 1:-499 2:109 3:0.256757 4:0.27027 5:0.236486 6:0.266055 7:0.275229 8:0.229358
-1 1:-332 2:111 3:0.268456 4:0.275168 5:0.228188 6:0.279279 7:0.288288 8:0.234234
-1 1:-411 2:111 3:0.275168 4:0.268456 5:0.228188 6:0.288288 7:0.279279 8:0.198198
-1 1:-616 2:148 3:0.281879 4:0.322148 5:0.194631 6:0.263514 7:0.317568 8:0.209459
-1 1:-616 2:148 3:0.281879 4:0.322148 5:0.194631 6:0.263514 7:0.317568 8:0.209459
-1 1:-601 2:148 3:0.322148 4:0.281879 5:0.201342 6:0.317568 7:0.263514 8:0.209459
-1 1:-601 2:148 3:0.322148 4:0.281879 5:0.201342 6:0.317568 7:0.263514 8:0.209459
-1 1:-620 2:148 3:0.288591 4:0.322148 5:0.194631 6:0.27027 7:0.317568 8:0.209459
-1 1:-665 2:148 3:0.322148 4:0.288591 5:0.194631 6:0.317568 7:0.27027 8:0.202703
-1 1:-339 2:122 3:0.288591 4:0.328859 5:0.187919 6:0.278689 7:0.344262 8:0.196721
-1 1:-422 2:122 3:0.328859 4:0.288591 5:0.194631 6:0.344262 7:0.278689 8:0.180328
-1 1:-380 2:123 3:0.288591 4:0.342282 5:0.181208 6:0.284553 7:0.341463 8:0.178862
-1 1:-388 2:123 3:0.342282 4:0.288591 5:0.187919 6:0.341463 7:0.284553 8:0.195122
-1 1:-368 2:130 3:0.295302 4:0.348993 5:0.194631 6:0.284615 7:0.353846 8:0.176923
-1 1:-468 2:130 3:0.348993 4:0.295302 5:0.161074 6:0.353846 7:0.284615 8:0.184615
-1 1:-472 2:137 3:0.268456 4:0.355705 5:0.194631 6:0.262774 7:0.379562 8:0.182482
-1 1:-462 2:137 3:0.355705 4:0.268456 5:0.181208 6:0.379562 7:0.262774 8:0.175182
-1 1:-667 2:150 3:0.286667 4:0.313333 5:0.226667 6:0.273333 7:0.326667 8:0.226667
-1 1:-667 2:150 3:0.286667 4:0.313333 5:0.226667 6:0.273333 7:0.326667 8:0.226667
-1 1:-788 2:150 3:0.313333 4:0.286667 5:0.173333 6:0.326667 7:0.273333 8:0.173333
-1 1:-788 2:150 3:0.313333 4:0.286667 5:0.173333 6:0.326667 7:0.273333 8:0.173333
-1 1:-679 2:150 3:0.28 4:0.32 5:0.22 6:0.266667 7:0.34 8:0.213333
-1 1:-770 2:150 3:0.32 4:0.28 5:0.18 6:0.34 7:0.266667 8:0.18
-1 1:-649 2:149 3:0.273333 4:0.326667 5:0.22 6:0.261745 7:0.355705 8:0.208054
-1 1:-748 2:149 3:0.326667 4:0.273333 5:0.18 6:0.355705 7:0.261745 8:0.174497
-1 1:-649 2:150 3:0.273333 4:0.32 5:0.233333 6:0.26 7:0.34 8:0.226667
-1 1:-748 2:150 3:0.32 4:0.273333 5:0.173333 6:0.34 7:0.26 8:0.173333
-1 1:-707 2:150 3:0.24 4:0.306667 5:0.266667 6:0.226667 7:0.326667 8:0.26
-1 1:-812 2:150 3:0.306667 4:0.24 5:0.186667 6:0.326667 7:0.226667 8:0.186667
-1 1:-759 2:150 3:0.233333 4:0.293333 5:0.286667 6:0.22 7:0.306667 8:0.286667
-1 1:-921 2:150 3:0.293333 4:0.233333 5:0.186667 6:0.306667 7:0.22 8:0.186667
-1 1:-763 2:150 3:0.233333 4:0.26 5:0.306667 6:0.226667 7:0.266667 8:0.306667
-1 1:-763 2:150 3:0.233333 4:0.26 5:0.306667 6:0.226667 7:0.266667 8:0.306667
-1 1:-867 2:150 3:0.26 4:0.233333 5:0.2 6:0.266667 7:0.226667 8:0.2
-1 1:-867 2:150 3:0.26 4:0.233333 5:0.2 6:0.266667 7:0.226667 8:0.2
-1 1:-701 2:150 3:0.226667 4:0.273333 5:0.306667 6:0.22 7:0.28 8:0.306667
-1 1:-823 2:150 3:0.273333 4:0.226667 5:0.193333 6:0.28 7:0.22 8:0.193333
-1 1:-641 2:150 3:0.22 4:0.28 5:0.3 6:0.213333 7:0.286667 8:0.3
-1 1:-779 2:150 3:0.28 4:0.22 5:0.2 6:0.286667 7:0.213333 8:0.2
-1 1:-661 2:150 3:0.233333 4:0.273333 5:0.306667 6:0.226667 7:0.28 8:0.306667
-1 1:-829 2:150 3:0.273333 4:0.233333 5:0.186667 6:0.28 7:0.226667 8:0.186667
-1 1:-571 2:150 3:0.226667 4:0.266667 5:0.313333 6:0.206667 7:0.28 8:0.313333
-1 1:-730 2:150 3:0.266667 4:0.226667 5:0.193333 6:0.28 7:0.206667 8:0.2
-1 1:-645 2:150 3:0.226667 4:0.253333 5:0.326667 6:0.206667 7:0.253333 8:0.333333
-1 1:-832 2:150 3:0.253333 4:0.226667 5:0.193333 6:0.253333 7:0.206667 8:0.206667
-1 1:-698 2:150 3:0.226667 4:0.28 5:0.286667 6:0.206667 7:0.28 8:0.293333
-1 1:-698 2:150 3:0.226667 4:0.28 5:0.286667 6:0.206667 7:0.28 8:0.293333
-1 1:-809 2:150 3:0.28 4:0.226667 5:0.206667 6:0.28 7:0.206667 8:0.22
-1 1:-809 2:150 3:0.28 4:0.226667 5:0.206667 6:0.28 7:0.206667 8:0.22
-1 1:-732 2:150 3:0.233333 4:0.273333 5:0.28 6:0.213333 7:0.273333 8:0.286667
-1 1:-848 2:150 3:0.273333 4:0.233333 5:0.213333 6:0.273333 7:0.213333 8:0.226667
-1 1:-728 2:150 3:0.24 4:0.273333 5:0.286667 6:0.22 7:0.273333 8:0.293333
-1 1:0 2:150 3:0.273333 4:0.24 5:0.2 6:0.273333 7:0.22 8:0.213333
-1 1:-709 2:150 3:0.24 4:0.28 5:0.28 6:0.22 7:0.28 8:0.286667
-1 1:-900 2:150 3:0.28 4:0.24 5:0.2 6:0.28 7:0.22 8:0.213333
-1 1:-611 2:150 3:0.226667 4:0.293333 5:0.286667 6:0.206667 7:0.293333 8:0.293333
-1 1:-834 2:150 3:0.293333 4:0.226667 5:0.193333 6:0.293333 7:0.206667 8:0.206667
-1 1:-682 2:150 3:0.233333 4:0.306667 5:0.246667 6:0.213333 7:0.313333 8:0.246667
-1 1:-810 2:150 3:0.306667 4:0.233333 5:0.213333 6:0.313333 7:0.213333 8:0.226667
-1 1:-790 2:150 3:0.206667 4:0.34 5:0.233333 6:0.193333 7:0.346667 8:0.233333
-1 1:-790 2:150 3:0.206667 4:0.34 5:0.233333 6:0.193333 7:0.346667 8:0.233333
-1 1:-728 2:150 3:0.34 4:0.206667 5:0.22 6:0.346667 7:0.193333 8:0.226667
-1 1:-728 2:150 3:0.34 4:0.206667 5:0.22 6:0.346667 7:0.193333 8:0.226667
-1 1:-869 2:150 3:0.2 4:0.333333 5:0.226667 6:0.186667 7:0.34 8:0.226667
-1 1:-771 2:150 3:0.333333 4:0.2 5:0.24 6:0.34 7:0.186667 8:0.246667
-1 1:-856 2:150 3:0.2 4:0.326667 5:0.24 6:0.186667 7:0.333333 8:0.24
-1 1:-805 2:150 3:0.326667 4:0.2 5:0.233333 6:0.333333 7:0.186667 8:0.24
-1 1:-862 2:150 3:0.18 4:0.32 5:0.253333 6:0.166667 7:0.326667 8:0.253333
-1 1:-825 2:150 3:0.32 4:0.18 5:0.246667 6:0.326667 7:0.166667 8:0.253333
-1 1:-861 2:150 3:0.153333 4:0.326667 5:0.28 6:0.153333 7:0.326667 8:0.28
-1 1:-901 2:150 3:0.326667 4:0.153333 5:0.24 6:0.326667 7:0.153333 8:0.24
-1 1:-731 2:150 3:0.16 4:0.326667 5:0.273333 6:0.153333 7:0.333333 8:0.266667
-1 1:-747 2:150 3:0.326667 4:0.16 5:0.24 6:0.333333 7:0.153333 8:0.246667
-1 1:-718 2:150 3:0.153333 4:0.306667 5:0.326667 6:0.146667 7:0.313333 8:0.32
-1 1:-718 2:150 3:0.153333 4:0.306667 5:0.326667 6:0.146667 7:0.313333 8:0.32
-1 1:-734 2:150 3:0.306667 4:0.153333 5:0.213333 6:0.313333 7:0.146667 8:0.22
-1 1:-734 2:150 3:0.306667 4:0.153333 5:0.213333 6:0.313333 7:0.146667 8:0.22
-1 1:-718 2:150 3:0.146667 4:0.3 5:0.34 6:0.14 7:0.306667 8:0.333333
-1 1:-818 2:150 3:0.3 4:0.146667 5:0.213333 6:0.306667 7:0.14 8:0.22
-1 1:-712 2:150 3:0.14 4:0.3 5:0.34 6:0.133333 7:0.306667 8:0.333333
-1 1:-798 2:150 3:0.3 4:0.14 5:0.22 6:0.306667 7:0.133333 8:0.226667
-1 1:-709 2:150 3:0.14 4:0.293333 5:0.34 6:0.133333 7:0.3 8:0.333333
-1 1:-786 2:150 3:0.293333 4:0.14 5:0.226667 6:0.3 7:0.133333 8:0.233333
-1 1:-770 2:150 3:0.14 4:0.3 5:0.313333 6:0.133333 7:0.306667 8:0.306667
-1 1:-706 2:150 3:0.3 4:0.14 5:0.246667 6:0.306667 7:0.133333 8:0.253333
-1 1:-754 2:150 3:0.146667 4:0.293333 5:0.326667 6:0.14 7:0.293333 8:0.326667
-1 1:-926 2:150 3:0.293333 4:0.146667 5:0.233333 6:0.293333 7:0.14 8:0.24
-1 1:-687 2:150 3:0.153333 4:0.253333 5:0.366667 6:0.146667 7:0.253333 8:0.366667
-1 1:-687 2:150 3:0.153333 4:0.253333 5:0.366667 6:0.146667 7:0.253333 8:0.366667
-1 1:-1058 2:150 3:0.253333 4:0.153333 5:0.226667 6:0.253333 7:0.146667 8:0.233333
-1 1:-1058 2:150 3:0.253333 4:0.153333 5:0.226667 6:0.253333 7:0.146667 8:0.233333
-1 1:-617 2:150 3:0.16 4:0.253333 5:0.38 6:0.153333 7:0.253333 8:0.38
-1 1:-1014 2:150 3:0.253333 4:0.16 5:0.206667 6:0.253333 7:0.153333 8:0.213333
-1 1:-731 2:150 3:0.173333 4:0.246667 5:0.366667 6:0.166667 7:0.246667 8:0.366667
-1 1:-1034 2:150 3:0.246667 4:0.173333 5:0.213333 6:0.246667 7:0.166667 8:0.22
-1 1:-690 2:150 3:0.186667 4:0.253333 5:0.353333 6:0.18 7:0.253333 8:0.353333
-1 1:-1098 2:150 3:0.253333 4:0.186667 5:0.206667 6:0.253333 7:0.18 8:0.213333
-1 1:-664 2:150 3:0.206667 4:0.24 5:0.34 6:0.2 7:0.24 8:0.34
-1 1:-1114 2:150 3:0.24 4:0.206667 5:0.213333 6:0.24 7:0.2 8:0.22
-1 1:-675 2:150 3:0.206667 4:0.253333 5:0.32 6:0.206667 7:0.246667 8:0.326667
-1 1:-966 2:150 3:0.253333 4:0.206667 5:0.22 6:0.246667 7:0.206667 8:0.22
-1 1:-747 2:150 3:0.186667 4:0.266667 5:0.286667 6:0.186667 7:0.26 8:0.293333
-1 1:-747 2:150 3:0.186667 4:0.266667 5:0.286667 6:0.186667 7:0.26 8:0.293333
-1 1:-781 2:150 3:0.266667 4:0.186667 5:0.26 6:0.26 7:0.186667 8:0.26
-1 1:-781 2:150 3:0.266667 4:0.186667 5:0.26 6:0.26 7:0.186667 8:0.26
-1 1:-750 2:150 3:0.193333 4:0.273333 5:0.286667 6:0.193333 7:0.266667 8:0.293333
-1 1:-756 2:150 3:0.273333 4:0.193333 5:0.246667 6:0.266667 7:0.193333 8:0.246667
-1 1:-721 2:150 3:0.186667 4:0.28 5:0.293333 6:0.186667 7:0.273333 8:0.3
-1 1:-762 2:150 3:0.28 4:0.186667 5:0.24 6:0.273333 7:0.186667 8:0.24
-1 1:-669 2:150 3:0.18 4:0.286667 5:0.293333 6:0.18 7:0.28 8:0.3
-1 1:-705 2:150 3:0.286667 4:0.18 5:0.24 6:0.28 7:0.18 8:0.24
-1 1:-595 2:150 3:0.173333 4:0.28 5:0.32 6:0.173333 7:0.273333 8:0.326667
-1 1:-698 2:150 3:0.28 4:0.173333 5:0.226667 6:0.273333 7:0.173333 8:0.226667
-1 1:-612 2:150 3:0.153333 4:0.3 5:0.326667 6:0.153333 7:0.3 8:0.326667
-1 1:-734 2:150 3:0.3 4:0.153333 5:0.22 6:0.3 7:0.153333 8:0.22
-1 1:0 2:150 3:0.16 4:0.313333 5:0.306667 6:0.16 7:0.313333 8:0.306667
-1 1:-542 2:150 3:0.16 4:0.313333 5:0.306667 6:0.16 7:0.313333 8:0.306667
-1 1:-698 2:150 3:0.313333 4:0.16 5:0.22 6:0.313333 7:0.16 8:0.22
-1 1:-698 2:150 3:0.313333 4:0.16 5:0.22 6:0.313333 7:0.16 8:0.22
-1 1:-604 2:149 3:0.154362 4:0.315436 5:0.302013 6:0.153333 7:0.313333 8:0.3
-1 1:-728 2:149 3:0.315436 4:0.154362 5:0.228188 6:0.313333 7:0.153333 8:0.233333
-1 1:-772 2:146 3:0.238095 4:0.333333 5:0.210884 6:0.239726 7:0.328767 8:0.19863
-1 1:-533 2:146 3:0.333333 4:0.238095 5:0.217687 6:0.328767 7:0.239726 8:0.232877
-1 1:-572 2:144 3:0.138889 4:0.333333 5:0.305556 6:0.133333 7:0.326667 8:0.293333
-1 1:-688 2:144 3:0.333333 4:0.138889 5:0.222222 6:0.326667 7:0.133333 8:0.246667
-1 1:-452 2:145 3:0.296552 4:0.317241 5:0.206897 6:0.280822 7:0.30137 8:0.19863
-1 1:-316 2:145 3:0.317241 4:0.296552 5:0.17931 6:0.30137 7:0.280822 8:0.219178
-1 1:-395 2:136 3:0.132353 4:0.330882 5:0.316176 6:0.126667 7:0.326667 8:0.293333
-1 1:-503 2:136 3:0.330882 4:0.132353 5:0.220588 6:0.326667 7:0.126667 8:0.253333
-1 1:-385 2:144 3:0.319444 4:0.270833 5:0.208333 6:0.360544 7:0.238095 8:0.183673
-1 1:-363 2:144 3:0.270833 4:0.319444 5:0.201389 6:0.238095 7:0.360544 8:0.217687
-1 1:-331 2:146 3:0.315068 4:0.226027 5:0.19863 6:0.358108 7:0.209459 8:0.182432
-1 1:-344 2:146 3:0.226027 4:0.315068 5:0.260274 6:0.209459 7:0.358108 8:0.25
-1 1:-368 2:146 3:0.315068 4:0.219178 5:0.205479 6:0.358108 7:0.209459 8:0.182432
-1 1:-353 2:146 3:0.219178 4:0.315068 5:0.260274 6:0.209459 7:0.358108 8:0.25
-1 1:-265 2:119 3:0.12605 4:0.352941 5:0.310924 6:0.126667 7:0.34 8:0.28
-1 1:-198 2:119 3:0.352941 4:0.12605 5:0.210084 6:0.34 7:0.126667 8:0.253333
-1 1:-237 2:111 3:0.135135 4:0.333333 5:0.324324 6:0.146667 7:0.313333 8:0.28
-1 1:-172 2:111 3:0.333333 4:0.135135 5:0.207207 6:0.313333 7:0.146667 8:0.26
-1 1:-76 2:87 3:0.114943 4:0.344828 5:0.367816 6:0.126667 7:0.32 8:0.32
-1 1:-76 2:87 3:0.114943 4:0.344828 5:0.367816 6:0.126667 7:0.32 8:0.32
-1 1:-78 2:87 3:0.344828 4:0.114943 5:0.172414 6:0.32 7:0.126667 8:0.233333
-1 1:-78 2:87 3:0.344828 4:0.114943 5:0.172414 6:0.32 7:0.126667 8:0.233333
-1 1:-103 2:86 3:0.116279 4:0.337209 5:0.360465 6:0.126667 7:0.32 8:0.313333
-1 1:-111 2:86 3:0.337209 4:0.116279 5:0.186047 6:0.32 7:0.126667 8:0.24
-1 1:-117 2:80 3:0.125 4:0.325 5:0.35 6:0.133333 7:0.313333 8:0.293333
-1 1:-121 2:80 3:0.325 4:0.125 5:0.2 6:0.313333 7:0.133333 8:0.26
-1 1:-81 2:69 3:0.130435 4:0.347826 5:0.318841 6:0.14 7:0.326667 8:0.273333
-1 1:-59 2:69 3:0.347826 4:0.130435 5:0.202899 6:0.326667 7:0.14 8:0.26
-1 1:-15 2:55 3:0.163636 4:0.345455 5:0.309091 6:0.153333 7:0.326667 8:0.28
-1 1:0 2:55 3:0.345455 4:0.163636 5:0.181818 6:0.326667 7:0.153333 8:0.24
-1 1:0 2:50 3:0.34 4:0.2 5:0.28 6:0.213333 7:0.266667 8:0.293333
-1 1:0 2:50 3:0.2 4:0.34 5:0.18 6:0.266667 7:0.213333 8:0.226667
-1 1:0 2:63 3:0.349206 4:0.206349 5:0.253968 6:0.24 7:0.26 8:0.3
-1 1:-16 2:63 3:0.206349 4:0.349206 5:0.190476 6:0.26 7:0.24 8:0.2
-1 1:0 2:80 3:0.3125 4:0.2375 5:0.275 6:0.253333 7:0.26 8:0.313333
-1 1:-188 2:80 3:0.2375 4:0.3125 5:0.175 6:0.26 7:0.253333 8:0.173333
-1 1:0 2:55 3:0.381818 4:0.181818 5:0.254545 6:0.24 7:0.26 8:0.293333
-1 1:-53 2:55 3:0.181818 4:0.381818 5:0.181818 6:0.26 7:0.24 8:0.206667
-1 1:0 2:88 3:0.25 4:0.272727 5:0.306818 6:0.213333 7:0.28 8:0.346667
-1 1:-207 2:88 3:0.272727 4:0.25 5:0.170455 6:0.28 7:0.213333 8:0.16
-1 1:-270 2:130 3:0.246154 4:0.269231 5:0.307692 6:0.24 7:0.253333 8:0.346667
-1 1:-613 2:130 3:0.269231 4:0.246154 5:0.176923 6:0.253333 7:0.24 8:0.16
-1 1:-114 2:112 3:0.267857 4:0.258929 5:0.294643 6:0.246667 7:0.26 8:0.32
-1 1:-114 2:112 3:0.267857 4:0.258929 5:0.294643 6:0.246667 7:0.26 8:0.32
-1 1:-386 2:112 3:0.258929 4:0.267857 5:0.178571 6:0.26 7:0.246667 8:0.173333
-1 1:-386 2:112 3:0.258929 4:0.267857 5:0.178571 6:0.26 7:0.246667 8:0.173333
-1 1:-495 2:144 3:0.25 4:0.263889 5:0.291667 6:0.253333 7:0.24 8:0.32
-1 1:-785 2:144 3:0.263889 4:0.25 5:0.194444 6:0.24 7:0.253333 8:0.186667
-1 1:-121 2:113 3:0.265487 4:0.256637 5:0.309735 6:0.246667 7:0.253333 8:0.333333
-1 1:-393 2:113 3:0.256637 4:0.265487 5:0.168142 6:0.253333 7:0.246667 8:0.166667
-1 1:-112 2:119 3:0.260504 4:0.268908 5:0.302521 6:0.246667 7:0.26 8:0.34
-1 1:-428 2:119 3:0.268908 4:0.260504 5:0.168067 6:0.26 7:0.246667 8:0.153333
-1 1:-547 2:150 3:0.24 4:0.266667 5:0.306667 6:0.246667 7:0.253333 8:0.313333
-1 1:-866 2:150 3:0.266667 4:0.24 5:0.186667 6:0.253333 7:0.246667 8:0.186667
-1 1:-531 2:150 3:0.206667 4:0.286667 5:0.313333 6:0.213333 7:0.273333 8:0.32
-1 1:-531 2:150 3:0.206667 4:0.286667 5:0.313333 6:0.213333 7:0.273333 8:0.32
-1 1:-902 2:150 3:0.286667 4:0.206667 5:0.193333 6:0.273333 7:0.213333 8:0.193333
-1 1:-902 2:150 3:0.286667 4:0.206667 5:0.193333 6:0.273333 7:0.213333 8:0.193333
-1 1:-567 2:150 3:0.193333 4:0.286667 5:0.32 6:0.2 7:0.273333 8:0.326667
-1 1:-876 2:150 3:0.286667 4:0.193333 5:0.2 6:0.273333 7:0.2 8:0.2
-1 1:-577 2:150 3:0.186667 4:0.293333 5:0.326667 6:0.193333 7:0.28 8:0.333333
-1 1:-824 2:150 3:0.293333 4:0.186667 5:0.193333 6:0.28 7:0.193333 8:0.193333
-1 1:-577 2:150 3:0.186667 4:0.306667 5:0.32 6:0.193333 7:0.293333 8:0.326667
-1 1:-836 2:150 3:0.306667 4:0.186667 5:0.186667 6:0.293333 7:0.193333 8:0.186667
-1 1:-641 2:150 3:0.206667 4:0.293333 5:0.313333 6:0.193333 7:0.286667 8:0.32
-1 1:-832 2:150 3:0.293333 4:0.206667 5:0.186667 6:0.286667 7:0.193333 8:0.2
-1 1:-543 2:150 3:0.22 4:0.273333 5:0.333333 6:0.206667 7:0.273333 8:0.333333
-1 1:-1018 2:150 3:0.273333 4:0.22 5:0.173333 6:0.273333 7:0.206667 8:0.186667
-1 1:-594 2:150 3:0.2 4:0.286667 5:0.333333 6:0.193333 7:0.286667 8:0.333333
-1 1:-594 2:150 3:0.2 4:0.286667 5:0.333333 6:0.193333 7:0.286667 8:0.333333
-1 1:-1066 2:150 3:0.286667 4:0.2 5:0.18 6:0.286667 7:0.193333 8:0.186667
-1 1:-1066 2:150 3:0.286667 4:0.2 5:0.18 6:0.286667 7:0.193333 8:0.186667
-1 1:-642 2:150 3:0.2 4:0.286667 5:0.313333 6:0.193333 7:0.286667 8:0.313333
-1 1:-978 2:150 3:0.286667 4:0.2 5:0.2 6:0.286667 7:0.193333 8:0.206667
-1 1:-616 2:150 3:0.193333 4:0.286667 5:0.313333 6:0.186667 7:0.286667 8:0.313333
-1 1:-1030 2:150 3:0.286667 4:0.193333 5:0.206667 6:0.286667 7:0.186667 8:0.213333
-1 1:-644 2:150 3:0.213333 4:0.273333 5:0.313333 6:0.206667 7:0.273333 8:0.313333
-1 1:-1078 2:150 3:0.273333 4:0.213333 5:0.2 6:0.273333 7:0.206667 8:0.206667
-1 1:-592 2:150 3:0.213333 4:0.273333 5:0.326667 6:0.206667 7:0.273333 8:0.326667
-1 1:-939 2:150 3:0.273333 4:0.213333 5:0.186667 6:0.273333 7:0.206667 8:0.193333
-1 1:-678 2:150 3:0.213333 4:0.266667 5:0.306667 6:0.213333 7:0.266667 8:0.306667
-1 1:-849 2:150 3:0.266667 4:0.213333 5:0.213333 6:0.266667 7:0.213333 8:0.213333
-1 1:-593 2:150 3:0.226667 4:0.246667 5:0.32 6:0.226667 7:0.24 8:0.32
-1 1:-593 2:150 3:0.226667 4:0.246667 5:0.32 6:0.226667 7:0.24 8:0.32
-1 1:-841 2:150 3:0.246667 4:0.226667 5:0.206667 6:0.24 7:0.226667 8:0.213333
-1 1:-841 2:150 3:0.246667 4:0.226667 5:0.206667 6:0.24 7:0.226667 8:0.213333
-1 1:-717 2:150 3:0.233333 4:0.24 5:0.313333 6:0.233333 7:0.233333 8:0.313333
-1 1:-897 2:150 3:0.24 4:0.233333 5:0.213333 6:0.233333 7:0.233333 8:0.22
-1 1:-727 2:150 3:0.226667 4:0.24 5:0.313333 6:0.226667 7:0.226667 8:0.32
-1 1:-902 2:150 3:0.24 4:0.226667 5:0.22 6:0.226667 7:0.226667 8:0.226667
-1 1:-741 2:150 3:0.22 4:0.226667 5:0.306667 6:0.22 7:0.213333 8:0.313333
-1 1:-902 2:150 3:0.226667 4:0.22 5:0.246667 6:0.213333 7:0.22 8:0.253333
-1 1:-719 2:150 3:0.2 4:0.24 5:0.3 6:0.206667 7:0.226667 8:0.306667
-1 1:-948 2:150 3:0.24 4:0.2 5:0.26 6:0.226667 7:0.206667 8:0.26
-1 1:-828 2:150 3:0.213333 4:0.253333 5:0.266667 6:0.22 7:0.24 8:0.273333
-1 1:-913 2:150 3:0.253333 4:0.213333 5:0.266667 6:0.24 7:0.22 8:0.266667
-1 1:-880 2:150 3:0.193333 4:0.246667 5:0.28 6:0.206667 7:0.233333 8:0.286667
-1 1:-880 2:150 3:0.193333 4:0.246667 5:0.28 6:0.206667 7:0.233333 8:0.286667
-1 1:-1039 2:150 3:0.246667 4:0.193333 5:0.28 6:0.233333 7:0.206667 8:0.273333
-1 1:-1039 2:150 3:0.246667 4:0.193333 5:0.28 6:0.233333 7:0.206667 8:0.273333
-1 1:-854 2:150 3:0.193333 4:0.246667 5:0.286667 6:0.206667 7:0.233333 8:0.293333
-1 1:-997 2:150 3:0.246667 4:0.193333 5:0.273333 6:0.233333 7:0.206667 8:0.266667
-1 1:-889 2:150 3:0.206667 4:0.226667 5:0.3 6:0.22 7:0.213333 8:0.306667
-1 1:-1221 2:150 3:0.226667 4:0.206667 5:0.266667 6:0.213333 7:0.22 8:0.26
-1 1:-889 2:150 3:0.186667 4:0.24 5:0.313333 6:0.2 7:0.226667 8:0.32
-1 1:-1153 2:150 3:0.24 4:0.186667 5:0.26 6:0.226667 7:0.2 8:0.253333
-1 1:-873 2:150 3:0.16 4:0.266667 5:0.293333 6:0.173333 7:0.253333 8:0.3
-1 1:-1047 2:150 3:0.266667 4:0.16 5:0.28 6:0.253333 7:0.173333 8:0.273333
-1 1:-787 2:150 3:0.153333 4:0.286667 5:0.28 6:0.16 7:0.273333 8:0.286667
-1 1:-935 2:150 3:0.286667 4:0.153333 5:0.28 6:0.273333 7:0.16 8:0.28
-1 1:-760 2:150 3:0.16 4:0.3 5:0.28 6:0.166667 7:0.293333 8:0.286667
-1 1:-760 2:150 3:0.16 4:0.3 5:0.28 6:0.166667 7:0.293333 8:0.286667
-1 1:-994 2:150 3:0.3 4:0.16 5:0.26 6:0.293333 7:0.166667 8:0.253333
-1 1:-994 2:150 3:0.3 4:0.16 5:0.26 6:0.293333 7:0.166667 8:0.253333
-1 1:-662 2:150 3:0.153333 4:0.313333 5:0.293333 6:0.16 7:0.306667 8:0.3
-1 1:-849 2:150 3:0.313333 4:0.153333 5:0.24 6:0.306667 7:0.16 8:0.233333
-1 1:-738 2:150 3:0.14 4:0.306667 5:0.3 6:0.146667 7:0.306667 8:0.3
-1 1:-866 2:150 3:0.306667 4:0.14 5:0.253333 6:0.306667 7:0.146667 8:0.246667
-1 1:-694 2:150 3:0.14 4:0.306667 5:0.313333 6:0.146667 7:0.306667 8:0.313333
-1 1:-848 2:150 3:0.306667 4:0.14 5:0.24 6:0.306667 7:0.146667 8:0.233333
-1 1:-748 2:150 3:0.153333 4:0.293333 5:0.326667 6:0.16 7:0.293333 8:0.326667
-1 1:-915 2:150 3:0.293333 4:0.153333 5:0.226667 6:0.293333 7:0.16 8:0.22
-1 1:-792 2:150 3:0.153333 4:0.293333 5:0.313333 6:0.16 7:0.293333 8:0.313333
-1 1:-908 2:150 3:0.293333 4:0.153333 5:0.24 6:0.293333 7:0.16 8:0.233333
-1 1:-796 2:150 3:0.173333 4:0.313333 5:0.293333 6:0.173333 7:0.313333 8:0.293333
-1 1:-796 2:150 3:0.173333 4:0.313333 5:0.293333 6:0.173333 7:0.313333 8:0.293333
-1 1:-802 2:150 3:0.313333 4:0.173333 5:0.22 6:0.313333 7:0.173333 8:0.22
-1 1:-802 2:150 3:0.313333 4:0.173333 5:0.22 6:0.313333 7:0.173333 8:0.22
-1 1:-846 2:150 3:0.173333 4:0.313333 5:0.3 6:0.173333 7:0.313333 8:0.3
-1 1:-814 2:150 3:0.313333 4:0.173333 5:0.213333 6:0.313333 7:0.173333 8:0.213333
-1 1:-870 2:150 3:0.166667 4:0.313333 5:0.293333 6:0.166667 7:0.313333 8:0.293333
-1 1:-814 2:150 3:0.313333 4:0.166667 5:0.226667 6:0.313333 7:0.166667 8:0.226667
-1 1:-856 2:150 3:0.166667 4:0.306667 5:0.293333 6:0.166667 7:0.306667 8:0.293333
-1 1:-803 2:150 3:0.306667 4:0.166667 5:0.233333 6:0.306667 7:0.166667 8:0.233333
-1 1:-654 2:150 3:0.186667 4:0.3 5:0.313333 6:0.186667 7:0.3 8:0.313333
-1 1:-800 2:150 3:0.3 4:0.186667 5:0.2 6:0.3 7:0.186667 8:0.2
-1 1:-429 2:141 3:0.340426 4:0.297872 5:0.170213 6:0.351724 7:0.282759 8:0.151724
-1 1:-498 2:141 3:0.297872 4:0.340426 5:0.191489 6:0.282759 7:0.351724 8:0.213793
-1 1:-290 2:144 3:0.344828 4:0.317241 5:0.110345 6:0.340278 7:0.298611 8:0.145833
-1 1:-117 2:144 3:0.317241 4:0.344828 5:0.227586 6:0.298611 7:0.340278 8:0.215278
-1 1:-672 2:150 3:0.186667 4:0.293333 5:0.313333 6:0.186667 7:0.293333 8:0.313333
-1 1:-778 2:150 3:0.293333 4:0.186667 5:0.206667 6:0.293333 7:0.186667 8:0.206667
-1 1:-350 2:146 3:0.315068 4:0.280822 5:0.143836 6:0.315068 7:0.308219 8:0.150685
-1 1:-168 2:146 3:0.280822 4:0.315068 5:0.260274 6:0.308219 7:0.315068 8:0.226027
-1 1:-413 2:147 3:0.315436 4:0.228188 5:0.221477 6:0.306122 7:0.272109 8:0.197279
-1 1:-486 2:147 3:0.228188 4:0.315436 5:0.234899 6:0.272109 7:0.306122 8:0.22449
-1 1:-343 2:148 3:0.34 4:0.286667 5:0.186667 6:0.324324 7:0.310811 8:0.182432
-1 1:-391 2:148 3:0.286667 4:0.34 5:0.186667 6:0.310811 7:0.324324 8:0.182432
-1 1:-738 2:149 3:0.186667 4:0.26 5:0.32 6:0.181208 7:0.261745 8:0.322148
-1 1:-738 2:149 3:0.186667 4:0.26 5:0.32 6:0.181208 7:0.261745 8:0.322148
-1 1:-968 2:149 3:0.26 4:0.186667 5:0.233333 6:0.261745 7:0.181208 8:0.234899
-1 1:-968 2:149 3:0.26 4:0.186667 5:0.233333 6:0.261745 7:0.181208 8:0.234899
-1 1:-738 2:149 3:0.193333 4:0.253333 5:0.32 6:0.187919 7:0.255034 8:0.322148
-1 1:-946 2:149 3:0.253333 4:0.193333 5:0.233333 6:0.255034 7:0.187919 8:0.234899
-1 1:-648 2:149 3:0.193333 4:0.253333 5:0.333333 6:0.187919 7:0.255034 8:0.33557
-1 1:-918 2:149 3:0.253333 4:0.193333 5:0.22 6:0.255034 7:0.187919 8:0.221477
-1 1:-582 2:149 3:0.213333 4:0.24 5:0.333333 6:0.208054 7:0.241611 8:0.33557
-1 1:-956 2:149 3:0.24 4:0.213333 5:0.213333 6:0.241611 7:0.208054 8:0.214765
-1 1:-550 2:149 3:0.213333 4:0.24 5:0.333333 6:0.208054 7:0.241611 8:0.33557
-1 1:-890 2:149 3:0.24 4:0.213333 5:0.213333 6:0.241611 7:0.208054 8:0.214765
-1 1:-513 2:149 3:0.22 4:0.226667 5:0.353333 6:0.208054 7:0.221477 8:0.362416
-1 1:-948 2:149 3:0.226667 4:0.22 5:0.2 6:0.221477 7:0.208054 8:0.208054
-1 1:-502 2:149 3:0.22 4:0.213333 5:0.373333 6:0.208054 7:0.208054 8:0.38255
-1 1:-502 2:149 3:0.22 4:0.213333 5:0.373333 6:0.208054 7:0.208054 8:0.38255
-1 1:-1062 2:149 3:0.213333 4:0.22 5:0.193333 6:0.208054 7:0.208054 8:0.201342
-1 1:-1062 2:149 3:0.213333 4:0.22 5:0.193333 6:0.208054 7:0.208054 8:0.201342
-1 1:-426 2:149 3:0.22 4:0.233333 5:0.36 6:0.208054 7:0.228188 8:0.369128
-1 1:-924 2:149 3:0.233333 4:0.22 5:0.186667 6:0.228188 7:0.208054 8:0.194631
-1 1:-370 2:149 3:0.22 4:0.246667 5:0.36 6:0.208054 7:0.241611 8:0.369128
-1 1:-914 2:149 3:0.246667 4:0.22 5:0.173333 6:0.241611 7:0.208054 8:0.181208
-1 1:-374 2:149 3:0.226667 4:0.26 5:0.346667 6:0.214765 7:0.255034 8:0.355705
-1 1:-913 2:149 3:0.26 4:0.226667 5:0.166667 6:0.255034 7:0.214765 8:0.174497
-1 1:-524 2:149 3:0.22 4:0.246667 5:0.346667 6:0.208054 7:0.241611 8:0.355705
-1 1:-1020 2:149 3:0.246667 4:0.22 5:0.186667 6:0.241611 7:0.208054 8:0.194631
-1 1:-514 2:149 3:0.206667 4:0.253333 5:0.36 6:0.194631 7:0.248322 8:0.369128
-1 1:-1018 2:149 3:0.253333 4:0.206667 5:0.18 6:0.248322 7:0.194631 8:0.187919
-1 1:-572 2:150 3:0.206667 4:0.266667 5:0.34 6:0.2 7:0.26 8:0.346667
-1 1:-572 2:150 3:0.206667 4:0.266667 5:0.34 6:0.2 7:0.26 8:0.346667
-1 1:-888 2:150 3:0.266667 4:0.206667 5:0.186667 6:0.26 7:0.2 8:0.193333
-1 1:-888 2:150 3:0.266667 4:0.206667 5:0.186667 6:0.26 7:0.2 8:0.193333
-1 1:-572 2:150 3:0.206667 4:0.26 5:0.346667 6:0.2 7:0.253333 8:0.353333
-1 1:-982 2:150 3:0.26 4:0.206667 5:0.186667 6:0.253333 7:0.2 8:0.193333
-1 1:-572 2:150 3:0.213333 4:0.26 5:0.34 6:0.206667 7:0.253333 8:0.346667
-1 1:-946 2:150 3:0.26 4:0.213333 5:0.186667 6:0.253333 7:0.206667 8:0.193333
-1 1:-674 2:150 3:0.2 4:0.266667 5:0.326667 6:0.193333 7:0.26 8:0.333333
-1 1:-906 2:150 3:0.266667 4:0.2 5:0.206667 6:0.26 7:0.193333 8:0.213333
-1 1:-750 2:150 3:0.166667 4:0.28 5:0.34 6:0.16 7:0.273333 8:0.346667
-1 1:-886 2:150 3:0.28 4:0.166667 5:0.213333 6:0.273333 7:0.16 8:0.22
-1 1:-775 2:150 3:0.153333 4:0.286667 5:0.346667 6:0.153333 7:0.286667 8:0.346667
-1 1:-920 2:150 3:0.286667 4:0.153333 5:0.213333 6:0.286667 7:0.153333 8:0.213333
-1 1:-883 2:150 3:0.193333 4:0.273333 5:0.32 6:0.186667 7:0.266667 8:0.326667
-1 1:-883 2:150 3:0.193333 4:0.273333 5:0.32 6:0.186667 7:0.266667 8:0.326667
-1 1:-1074 2:150 3:0.273333 4:0.193333 5:0.213333 6:0.266667 7:0.186667 8:0.22
-1 1:-1074 2:150 3:0.273333 4:0.193333 5:0.213333 6:0.266667 7:0.186667 8:0.22
-1 1:-901 2:150 3:0.2 4:0.26 5:0.32 6:0.193333 7:0.26 8:0.32
-1 1:-1054 2:150 3:0.26 4:0.2 5:0.22 6:0.26 7:0.193333 8:0.226667
-1 1:-935 2:150 3:0.193333 4:0.26 5:0.326667 6:0.186667 7:0.253333 8:0.333333
-1 1:-1213 2:150 3:0.26 4:0.193333 5:0.22 6:0.253333 7:0.186667 8:0.226667
-1 1:-185 2:75 3:0.28 4:0.28 5:0.266667 6:0.195122 7:0.292683 8:0.243902
-1 1:-167 2:75 3:0.28 4:0.28 5:0.173333 6:0.292683 7:0.195122 8:0.268293
-1 1:-899 2:150 3:0.186667 4:0.24 5:0.353333 6:0.18 7:0.233333 8:0.36
-1 1:-1181 2:150 3:0.24 4:0.186667 5:0.22 6:0.233333 7:0.18 8:0.226667
-1 1:-723 2:150 3:0.2 4:0.24 5:0.36 6:0.193333 7:0.233333 8:0.366667
-1 1:-999 2:150 3:0.24 4:0.2 5:0.2 6:0.233333 7:0.193333 8:0.206667
-1 1:-643 2:150 3:0.213333 4:0.213333 5:0.38 6:0.206667 7:0.206667 8:0.386667
-1 1:-1029 2:150 3:0.213333 4:0.213333 5:0.193333 6:0.206667 7:0.206667 8:0.2
-1 1:-601 2:150 3:0.233333 4:0.2 5:0.386667 6:0.226667 7:0.2 8:0.393333
-1 1:-601 2:150 3:0.233333 4:0.2 5:0.386667 6:0.226667 7:0.2 8:0.393333
-1 1:-897 2:150 3:0.2 4:0.233333 5:0.18 6:0.2 7:0.226667 8:0.18
-1 1:-897 2:150 3:0.2 4:0.233333 5:0.18 6:0.2 7:0.226667 8:0.18
-1 1:-601 2:150 3:0.233333 4:0.206667 5:0.366667 6:0.226667 7:0.213333 8:0.366667
-1 1:-882 2:150 3:0.206667 4:0.233333 5:0.193333 6:0.213333 7:0.226667 8:0.193333
-1 1:-541 2:150 3:0.226667 4:0.22 5:0.36 6:0.226667 7:0.22 8:0.366667
-1 1:-932 2:150 3:0.22 4:0.226667 5:0.193333 6:0.22 7:0.226667 8:0.186667
-1 1:-480 2:149 3:0.228188 4:0.214765 5:0.375839 6:0.233333 7:0.213333 8:0.38
-1 1:-862 2:149 3:0.214765 4:0.228188 5:0.181208 6:0.213333 7:0.233333 8:0.173333
-1 1:-472 2:148 3:0.243243 4:0.222973 5:0.358108 6:0.266667 7:0.206667 8:0.346667
-1 1:-789 2:148 3:0.222973 4:0.243243 5:0.175676 6:0.206667 7:0.266667 8:0.18
-1 1:-445 2:148 3:0.236486 4:0.222973 5:0.358108 6:0.253333 7:0.206667 8:0.346667
-1 1:-828 2:148 3:0.222973 4:0.236486 5:0.182432 6:0.206667 7:0.253333 8:0.193333
-1 1:-540 2:148 3:0.195946 4:0.236486 5:0.358108 6:0.22 7:0.226667 8:0.34
-1 1:-540 2:148 3:0.195946 4:0.236486 5:0.358108 6:0.22 7:0.226667 8:0.34
-1 1:-835 2:148 3:0.236486 4:0.195946 5:0.209459 6:0.226667 7:0.22 8:0.213333
-1 1:-835 2:148 3:0.236486 4:0.195946 5:0.209459 6:0.226667 7:0.22 8:0.213333
-1 1:-556 2:148 3:0.195946 4:0.22973 5:0.364865 6:0.22 7:0.22 8:0.346667
-1 1:-892 2:148 3:0.22973 4:0.195946 5:0.209459 6:0.22 7:0.22 8:0.213333
-1 1:-642 2:148 3:0.195946 4:0.22973 5:0.358108 6:0.22 7:0.22 8:0.34
-1 1:-923 2:148 3:0.22973 4:0.195946 5:0.216216 6:0.22 7:0.22 8:0.22
-1 1:-688 2:148 3:0.195946 4:0.243243 5:0.331081 6:0.22 7:0.233333 8:0.313333
-1 1:-855 2:148 3:0.243243 4:0.195946 5:0.22973 6:0.233333 7:0.22 8:0.233333
-1 1:-712 2:148 3:0.195946 4:0.256757 5:0.304054 6:0.22 7:0.246667 8:0.286667
-1 1:-840 2:148 3:0.256757 4:0.195946 5:0.243243 6:0.246667 7:0.22 8:0.246667
-1 1:-680 2:148 3:0.202703 4:0.283784 5:0.256757 6:0.226667 7:0.273333 8:0.24
-1 1:-699 2:148 3:0.283784 4:0.202703 5:0.256757 6:0.273333 7:0.226667 8:0.26
-1 1:-699 2:148 3:0.155405 4:0.331081 5:0.256757 6:0.18 7:0.313333 8:0.24
-1 1:-699 2:148 3:0.155405 4:0.331081 5:0.256757 6:0.18 7:0.313333 8:0.24
-1 1:-611 2:148 3:0.331081 4:0.155405 5:0.256757 6:0.313333 7:0.18 8:0.266667
-1 1:-611 2:148 3:0.331081 4:0.155405 5:0.256757 6:0.313333 7:0.18 8:0.266667
-1 1:-679 2:148 3:0.155405 4:0.337838 5:0.256757 6:0.18 7:0.32 8:0.24
-1 1:-586 2:148 3:0.337838 4:0.155405 5:0.25 6:0.32 7:0.18 8:0.26
-1 1:-679 2:148 3:0.155405 4:0.331081 5:0.256757 6:0.173333 7:0.313333 8:0.24
-1 1:-640 2:148 3:0.331081 4:0.155405 5:0.256757 6:0.313333 7:0.173333 8:0.273333
-1 1:-720 2:149 3:0.161074 4:0.33557 5:0.255034 6:0.173333 7:0.32 8:0.24
-1 1:-700 2:149 3:0.33557 4:0.161074 5:0.248322 6:0.32 7:0.173333 8:0.266667
-1 1:-738 2:150 3:0.16 4:0.32 5:0.273333 6:0.153333 7:0.32 8:0.273333
-1 1:-768 2:150 3:0.32 4:0.16 5:0.246667 6:0.32 7:0.153333 8:0.253333
-1 1:-714 2:150 3:0.16 4:0.34 5:0.26 6:0.16 7:0.34 8:0.26
-1 1:-676 2:150 3:0.34 4:0.16 5:0.24 6:0.34 7:0.16 8:0.24
-1 1:-690 2:150 3:0.16 4:0.326667 5:0.28 6:0.16 7:0.326667 8:0.28
-1 1:-690 2:150 3:0.16 4:0.326667 5:0.28 6:0.16 7:0.326667 8:0.28
-1 1:-726 2:150 3:0.326667 4:0.16 5:0.233333 6:0.326667 7:0.16 8:0.233333
-1 1:-726 2:150 3:0.326667 4:0.16 5:0.233333 6:0.326667 7:0.16 8:0.233333
-1 1:-660 2:150 3:0.153333 4:0.34 5:0.28 6:0.146667 7:0.34 8:0.28
-1 1:-716 2:150 3:0.34 4:0.153333 5:0.226667 6:0.34 7:0.146667 8:0.233333
-1 1:-666 2:150 3:0.166667 4:0.333333 5:0.286667 6:0.153333 7:0.333333 8:0.286667
-1 1:-688 2:150 3:0.333333 4:0.166667 5:0.213333 6:0.333333 7:0.153333 8:0.226667
-1 1:-666 2:150 3:0.173333 4:0.326667 5:0.293333 6:0.166667 7:0.326667 8:0.293333
-1 1:-682 2:150 3:0.326667 4:0.173333 5:0.206667 6:0.326667 7:0.166667 8:0.213333
-1 1:-643 2:150 3:0.18 4:0.3 5:0.313333 6:0.173333 7:0.313333 8:0.3
-1 1:-752 2:150 3:0.3 4:0.18 5:0.206667 6:0.313333 7:0.173333 8:0.213333
-1 1:-565 2:150 3:0.173333 4:0.313333 5:0.333333 6:0.16 7:0.32 8:0.326667
-1 1:-796 2:150 3:0.313333 4:0.173333 5:0.18 6:0.32 7:0.16 8:0.193333
-1 1:-616 2:150 3:0.213333 4:0.293333 5:0.306667 6:0.2 7:0.3 8:0.3
-1 1:-616 2:150 3:0.213333 4:0.293333 5:0.306667 6:0.2 7:0.3 8:0.3
-1 1:-743 2:150 3:0.293333 4:0.213333 5:0.186667 6:0.3 7:0.2 8:0.2
-1 1:-743 2:150 3:0.293333 4:0.213333 5:0.186667 6:0.3 7:0.2 8:0.2
-1 1:-566 2:150 3:0.206667 4:0.3 5:0.306667 6:0.193333 7:0.306667 8:0.3
-1 1:-742 2:150 3:0.3 4:0.206667 5:0.186667 6:0.306667 7:0.193333 8:0.2
-1 1:-598 2:150 3:0.206667 4:0.306667 5:0.3 6:0.193333 7:0.313333 8:0.293333
-1 1:-765 2:150 3:0.306667 4:0.206667 5:0.186667 6:0.313333 7:0.193333 8:0.2
-1 1:-602 2:150 3:0.206667 4:0.3 5:0.3 6:0.193333 7:0.306667 8:0.293333
-1 1:-694 2:150 3:0.3 4:0.206667 5:0.193333 6:0.306667 7:0.193333 8:0.206667
-1 1:-562 2:150 3:0.2 4:0.32 5:0.28 6:0.186667 7:0.326667 8:0.273333
-1 1:-680 2:150 3:0.32 4:0.2 5:0.2 6:0.326667 7:0.186667 8:0.213333
-1 1:-589 2:150 3:0.213333 4:0.293333 5:0.286667 6:0.2 7:0.3 8:0.28
-1 1:-734 2:150 3:0.293333 4:0.213333 5:0.206667 6:0.3 7:0.2 8:0.22
-1 1:-562 2:150 3:0.226667 4:0.286667 5:0.286667 6:0.213333 7:0.293333 8:0.28
-1 1:-562 2:150 3:0.226667 4:0.286667 5:0.286667 6:0.213333 7:0.293333 8:0.28
-1 1:-737 2:150 3:0.286667 4:0.226667 5:0.2 6:0.293333 7:0.213333 8:0.213333
-1 1:-737 2:150 3:0.286667 4:0.226667 5:0.2 6:0.293333 7:0.213333 8:0.213333
-1 1:-562 2:150 3:0.22 4:0.273333 5:0.306667 6:0.213333 7:0.28 8:0.3
-1 1:-749 2:150 3:0.273333 4:0.22 5:0.2 6:0.28 7:0.213333 8:0.206667
-1 1:-566 2:150 3:0.22 4:0.273333 5:0.3 6:0.213333 7:0.28 8:0.293333
-1 1:-778 2:150 3:0.273333 4:0.22 5:0.206667 6:0.28 7:0.213333 8:0.213333
-1 1:-623 2:150 3:0.213333 4:0.273333 5:0.3 6:0.2 7:0.28 8:0.293333
-1 1:-728 2:150 3:0.273333 4:0.213333 5:0.213333 6:0.28 7:0.2 8:0.226667
-1 1:-602 2:150 3:0.206667 4:0.293333 5:0.286667 6:0.186667 7:0.286667 8:0.293333
-1 1:-700 2:150 3:0.293333 4:0.206667 5:0.213333 6:0.286667 7:0.186667 8:0.233333
-1 1:-697 2:150 3:0.2 4:0.266667 5:0.3 6:0.186667 7:0.266667 8:0.3
-1 1:-879 2:150 3:0.266667 4:0.2 5:0.233333 6:0.266667 7:0.186667 8:0.246667
-1 1:-677 2:150 3:0.18 4:0.273333 5:0.306667 6:0.166667 7:0.273333 8:0.306667
-1 1:-677 2:150 3:0.18 4:0.273333 5:0.306667 6:0.166667 7:0.273333 8:0.306667
-1 1:-937 2:150 3:0.273333 4:0.18 5:0.24 6:0.273333 7:0.166667 8:0.253333
-1 1:-937 2:150 3:0.273333 4:0.18 5:0.24 6:0.273333 7:0.166667 8:0.253333
-1 1:-677 2:150 3:0.18 4:0.273333 5:0.313333 6:0.166667 7:0.273333 8:0.313333
-1 1:-995 2:150 3:0.273333 4:0.18 5:0.233333 6:0.273333 7:0.166667 8:0.246667
-1 1:-637 2:150 3:0.206667 4:0.253333 5:0.306667 6:0.193333 7:0.253333 8:0.306667
-1 1:-945 2:150 3:0.253333 4:0.206667 5:0.233333 6:0.253333 7:0.193333 8:0.246667
-1 1:-637 2:150 3:0.2 4:0.253333 5:0.32 6:0.186667 7:0.253333 8:0.32
-1 1:-918 2:150 3:0.253333 4:0.2 5:0.226667 6:0.253333 7:0.186667 8:0.24
-1 1:-741 2:150 3:0.22 4:0.226667 5:0.306667 6:0.206667 7:0.226667 8:0.306667
-1 1:-1027 2:150 3:0.226667 4:0.22 5:0.246667 6:0.226667 7:0.206667 8:0.26
-1 1:-759 2:150 3:0.22 4:0.24 5:0.306667 6:0.206667 7:0.24 8:0.306667
-1 1:-975 2:150 3:0.24 4:0.22 5:0.233333 6:0.24 7:0.206667 8:0.246667
-1 1:-833 2:150 3:0.2 4:0.24 5:0.293333 6:0.186667 7:0.24 8:0.293333
-1 1:-833 2:150 3:0.2 4:0.24 5:0.293333 6:0.186667 7:0.24 8:0.293333
-1 1:-875 2:150 3:0.24 4:0.2 5:0.266667 6:0.24 7:0.186667 8:0.28
-1 1:-875 2:150 3:0.24 4:0.2 5:0.266667 6:0.24 7:0.186667 8:0.28
-1 1:-833 2:150 3:0.206667 4:0.246667 5:0.28 6:0.193333 7:0.246667 8:0.28
-1 1:-811 2:150 3:0.246667 4:0.206667 5:0.266667 6:0.246667 7:0.193333 8:0.28
-1 1:-430 2:144 3:0.340278 4:0.263889 5:0.152778 6:0.310345 7:0.282759 8:0.137931
-1 1:-172 2:144 3:0.263889 4:0.340278 5:0.243056 6:0.282759 7:0.310345 8:0.268966
-1 1:-741 2:150 3:0.206667 4:0.26 5:0.273333 6:0.2 7:0.26 8:0.273333
-1 1:-785 2:150 3:0.26 4:0.206667 5:0.26 6:0.26 7:0.2 8:0.266667
-1 1:-436 2:142 3:0.323944 4:0.21831 5:0.232394 6:0.274648 7:0.260563 8:0.21831
-1 1:-541 2:142 3:0.21831 4:0.323944 5:0.225352 6:0.260563 7:0.274648 8:0.246479
-1 1:-793 2:150 3:0.213333 4:0.253333 5:0.266667 6:0.206667 7:0.253333 8:0.266667
-1 1:-781 2:150 3:0.253333 4:0.213333 5:0.266667 6:0.253333 7:0.206667 8:0.273333
-1 1:-316 2:147 3:0.351351 4:0.283784 5:0.202703 6:0.306122 7:0.353741 8:0.190476
-1 1:-350 2:147 3:0.283784 4:0.351351 5:0.162162 6:0.353741 7:0.306122 8:0.14966
-1 1:-352 2:147 3:0.351351 4:0.297297 5:0.189189 6:0.306122 7:0.360544 8:0.183673
-1 1:-343 2:147 3:0.297297 4:0.351351 5:0.162162 6:0.360544 7:0.306122 8:0.14966
-1 1:-793 2:150 3:0.22 4:0.253333 5:0.28 6:0.22 7:0.253333 8:0.28
-1 1:-860 2:150 3:0.253333 4:0.22 5:0.246667 6:0.253333 7:0.22 8:0.246667
-1 1:-818 2:150 3:0.213333 4:0.253333 5:0.28 6:0.213333 7:0.253333 8:0.28
-1 1:-828 2:150 3:0.253333 4:0.213333 5:0.253333 6:0.253333 7:0.213333 8:0.253333
-1 1:-925 2:150 3:0.213333 4:0.26 5:0.266667 6:0.213333 7:0.26 8:0.266667
-1 1:-925 2:150 3:0.213333 4:0.26 5:0.266667 6:0.213333 7:0.26 8:0.266667
-1 1:-764 2:150 3:0.26 4:0.213333 5:0.26 6:0.26 7:0.213333 8:0.26
-1 1:-764 2:150 3:0.26 4:0.213333 5:0.26 6:0.26 7:0.213333 8:0.26
-1 1:-925 2:150 3:0.226667 4:0.246667 5:0.266667 6:0.226667 7:0.246667 8:0.266667
-1 1:-776 2:150 3:0.246667 4:0.226667 5:0.26 6:0.246667 7:0.226667 8:0.26
-1 1:-938 2:150 3:0.206667 4:0.26 5:0.273333 6:0.206667 7:0.26 8:0.273333
-1 1:-788 2:150 3:0.26 4:0.206667 5:0.26 6:0.26 7:0.206667 8:0.26
-1 1:-810 2:150 3:0.213333 4:0.273333 5:0.253333 6:0.213333 7:0.273333 8:0.253333
-1 1:-628 2:150 3:0.273333 4:0.213333 5:0.26 6:0.273333 7:0.213333 8:0.26
-1 1:-838 2:150 3:0.22 4:0.273333 5:0.273333 6:0.22 7:0.273333 8:0.273333
-1 1:-714 2:150 3:0.273333 4:0.22 5:0.233333 6:0.273333 7:0.22 8:0.233333
-1 1:-778 2:150 3:0.226667 4:0.253333 5:0.286667 6:0.226667 7:0.253333 8:0.286667
-1 1:-762 2:150 3:0.253333 4:0.226667 5:0.233333 6:0.253333 7:0.226667 8:0.233333
-1 1:-572 2:150 3:0.233333 4:0.26 5:0.313333 6:0.233333 7:0.26 8:0.313333
-1 1:-572 2:150 3:0.233333 4:0.26 5:0.313333 6:0.233333 7:0.26 8:0.313333
-1 1:-704 2:150 3:0.26 4:0.233333 5:0.193333 6:0.26 7:0.233333 8:0.193333
-1 1:-704 2:150 3:0.26 4:0.233333 5:0.193333 6:0.26 7:0.233333 8:0.193333
-1 1:-598 2:150 3:0.226667 4:0.26 5:0.306667 6:0.226667 7:0.26 8:0.306667
-1 1:-836 2:150 3:0.26 4:0.226667 5:0.206667 6:0.26 7:0.226667 8:0.206667
-1 1:-620 2:150 3:0.226667 4:0.246667 5:0.306667 6:0.226667 7:0.246667 8:0.306667
-1 1:-854 2:150 3:0.246667 4:0.226667 5:0.22 6:0.246667 7:0.226667 8:0.22
-1 1:-614 2:150 3:0.226667 4:0.26 5:0.3 6:0.226667 7:0.26 8:0.3
-1 1:-812 2:150 3:0.26 4:0.226667 5:0.213333 6:0.26 7:0.226667 8:0.213333
-1 1:-614 2:150 3:0.246667 4:0.253333 5:0.273333 6:0.246667 7:0.253333 8:0.273333
-1 1:-732 2:150 3:0.253333 4:0.246667 5:0.226667 6:0.253333 7:0.246667 8:0.226667
-1 1:-520 2:150 3:0.28 4:0.253333 5:0.253333 6:0.273333 7:0.253333 8:0.26
-1 1:-768 2:150 3:0.253333 4:0.28 5:0.213333 6:0.253333 7:0.273333 8:0.213333
-1 1:-756 2:150 3:0.286667 4:0.22 5:0.293333 6:0.28 7:0.213333 8:0.306667
-1 1:-756 2:150 3:0.286667 4:0.22 5:0.293333 6:0.28 7:0.213333 8:0.306667
-1 1:-1066 2:150 3:0.22 4:0.286667 5:0.2 6:0.213333 7:0.28 8:0.2
-1 1:-1066 2:150 3:0.22 4:0.286667 5:0.2 6:0.213333 7:0.28 8:0.2
-1 1:-632 2:150 3:0.28 4:0.213333 5:0.306667 6:0.273333 7:0.206667 8:0.32
-1 1:-984 2:150 3:0.213333 4:0.28 5:0.2 6:0.206667 7:0.273333 8:0.2
-1 1:-488 2:145 3:0.248276 4:0.303448 5:0.234483 6:0.263514 7:0.297297 8:0.236486
-1 1:-515 2:145 3:0.303448 4:0.248276 5:0.213793 6:0.297297 7:0.263514 8:0.202703
-1 1:-498 2:145 3:0.241379 4:0.310345 5:0.22069 6:0.256757 7:0.304054 8:0.222973
-1 1:-455 2:145 3:0.310345 4:0.241379 5:0.227586 6:0.304054 7:0.256757 8:0.216216
-1 1:-572 2:150 3:0.293333 4:0.206667 5:0.313333 6:0.286667 7:0.2 8:0.326667
-1 1:-884 2:150 3:0.206667 4:0.293333 5:0.186667 6:0.2 7:0.286667 8:0.186667
-1 1:-584 2:150 3:0.293333 4:0.2 5:0.32 6:0.286667 7:0.193333 8:0.333333
-1 1:-852 2:150 3:0.2 4:0.293333 5:0.186667 6:0.193333 7:0.286667 8:0.186667
-1 1:-736 2:150 3:0.286667 4:0.186667 5:0.313333 6:0.28 7:0.18 8:0.326667
-1 1:-982 2:150 3:0.186667 4:0.286667 5:0.213333 6:0.18 7:0.28 8:0.213333
-1 1:-830 2:150 3:0.26 4:0.213333 5:0.313333 6:0.253333 7:0.206667 8:0.326667
-1 1:-952 2:150 3:0.213333 4:0.26 5:0.213333 6:0.206667 7:0.253333 8:0.213333
-1 1:-882 2:150 3:0.266667 4:0.213333 5:0.3 6:0.26 7:0.206667 8:0.313333
-1 1:-882 2:150 3:0.266667 4:0.213333 5:0.3 6:0.26 7:0.206667 8:0.313333
-1 1:-1014 2:150 3:0.213333 4:0.266667 5:0.22 6:0.206667 7:0.26 8:0.22
-1 1:-1014 2:150 3:0.213333 4:0.266667 5:0.22 6:0.206667 7:0.26 8:0.22
-1 1:-708 2:150 3:0.273333 4:0.213333 5:0.293333 6:0.266667 7:0.206667 8:0.306667
-1 1:-935 2:150 3:0.213333 4:0.273333 5:0.22 6:0.206667 7:0.266667 8:0.22
-1 1:-766 2:150 3:0.26 4:0.22 5:0.313333 6:0.253333 7:0.213333 8:0.326667
-1 1:-935 2:150 3:0.22 4:0.26 5:0.206667 6:0.213333 7:0.253333 8:0.206667
-1 1:-658 2:150 3:0.273333 4:0.206667 5:0.326667 6:0.266667 7:0.2 8:0.34
-1 1:-954 2:150 3:0.206667 4:0.273333 5:0.193333 6:0.2 7:0.266667 8:0.193333
-1 1:-786 2:150 3:0.233333 4:0.22 5:0.34 6:0.226667 7:0.213333 8:0.353333
-1 1:-1044 2:150 3:0.22 4:0.233333 5:0.206667 6:0.213333 7:0.226667 8:0.206667
-1 1:-676 2:150 3:0.226667 4:0.213333 5:0.36 6:0.226667 7:0.206667 8:0.366667
-1 1:-1020 2:150 3:0.213333 4:0.226667 5:0.2 6:0.206667 7:0.226667 8:0.2
-1 1:-738 2:150 3:0.193333 4:0.233333 5:0.373333 6:0.193333 7:0.233333 8:0.373333
-1 1:-738 2:150 3:0.193333 4:0.233333 5:0.373333 6:0.193333 7:0.233333 8:0.373333
-1 1:-1108 2:150 3:0.233333 4:0.193333 5:0.2 6:0.233333 7:0.193333 8:0.2
-1 1:-1108 2:150 3:0.233333 4:0.193333 5:0.2 6:0.233333 7:0.193333 8:0.2
-1 1:-812 2:150 3:0.193333 4:0.246667 5:0.353333 6:0.193333 7:0.246667 8:0.353333
-1 1:-1114 2:150 3:0.246667 4:0.193333 5:0.206667 6:0.246667 7:0.193333 8:0.206667
-1 1:-798 2:150 3:0.186667 4:0.246667 5:0.353333 6:0.186667 7:0.246667 8:0.353333
-1 1:-1126 2:150 3:0.246667 4:0.186667 5:0.213333 6:0.246667 7:0.186667 8:0.213333
-1 1:-782 2:150 3:0.18 4:0.24 5:0.366667 6:0.18 7:0.24 8:0.366667
-1 1:-1076 2:150 3:0.24 4:0.18 5:0.213333 6:0.24 7:0.18 8:0.213333
-1 1:-604 2:150 3:0.18 4:0.253333 5:0.373333 6:0.18 7:0.253333 8:0.373333
-1 1:-1006 2:150 3:0.253333 4:0.18 5:0.193333 6:0.253333 7:0.18 8:0.193333
-1 1:-658 2:150 3:0.193333 4:0.246667 5:0.346667 6:0.193333 7:0.246667 8:0.346667
-1 1:-1082 2:150 3:0.246667 4:0.193333 5:0.213333 6:0.246667 7:0.193333 8:0.213333
-1 1:-406 2:124 3:0.298387 4:0.282258 5:0.258065 6:0.306452 7:0.266129 8:0.225806
-1 1:-589 2:124 3:0.282258 4:0.298387 5:0.16129 6:0.266129 7:0.306452 8:0.201613
-1 1:-664 2:150 3:0.18 4:0.266667 5:0.346667 6:0.18 7:0.266667 8:0.346667
-1 1:-664 2:150 3:0.18 4:0.266667 5:0.346667 6:0.18 7:0.266667 8:0.346667
-1 1:-1038 2:150 3:0.266667 4:0.18 5:0.206667 6:0.266667 7:0.18 8:0.206667
-1 1:-1038 2:150 3:0.266667 4:0.18 5:0.206667 6:0.266667 7:0.18 8:0.206667
-1 1:-706 2:150 3:0.18 4:0.266667 5:0.346667 6:0.18 7:0.266667 8:0.346667
-1 1:-1038 2:150 3:0.266667 4:0.18 5:0.206667 6:0.266667 7:0.18 8:0.206667
-1 1:-736 2:150 3:0.18 4:0.266667 5:0.326667 6:0.18 7:0.266667 8:0.326667
-1 1:-1008 2:150 3:0.266667 4:0.18 5:0.226667 6:0.266667 7:0.18 8:0.226667
-1 1:-716 2:150 3:0.173333 4:0.266667 5:0.326667 6:0.173333 7:0.266667 8:0.326667
-1 1:-1008 2:150 3:0.266667 4:0.173333 5:0.233333 6:0.266667 7:0.173333 8:0.233333
-1 1:-660 2:150 3:0.193333 4:0.246667 5:0.34 6:0.193333 7:0.246667 8:0.34
-1 1:-1022 2:150 3:0.246667 4:0.193333 5:0.22 6:0.246667 7:0.193333 8:0.22
-1 1:-648 2:150 3:0.193333 4:0.246667 5:0.326667 6:0.193333 7:0.246667 8:0.326667
-1 1:-982 2:150 3:0.246667 4:0.193333 5:0.233333 6:0.246667 7:0.193333 8:0.233333
-1 1:-668 2:150 3:0.22 4:0.24 5:0.3 6:0.22 7:0.24 8:0.3
-1 1:-668 2:150 3:0.22 4:0.24 5:0.3 6:0.22 7:0.24 8:0.3
-1 1:-940 2:150 3:0.24 4:0.22 5:0.24 6:0.24 7:0.22 8:0.24
-1 1:-940 2:150 3:0.24 4:0.22 5:0.24 6:0.24 7:0.22 8:0.24
-1 1:-668 2:150 3:0.22 4:0.226667 5:0.313333 6:0.22 7:0.226667 8:0.313333
-1 1:-952 2:150 3:0.226667 4:0.22 5:0.24 6:0.226667 7:0.22 8:0.24
-1 1:-722 2:150 3:0.206667 4:0.233333 5:0.313333 6:0.206667 7:0.233333 8:0.313333
-1 1:-1074 2:150 3:0.233333 4:0.206667 5:0.246667 6:0.233333 7:0.206667 8:0.246667
-1 1:-754 2:150 3:0.213333 4:0.24 5:0.306667 6:0.213333 7:0.24 8:0.306667
-1 1:-1000 2:150 3:0.24 4:0.213333 5:0.24 6:0.24 7:0.213333 8:0.24
-1 1:-786 2:150 3:0.226667 4:0.24 5:0.286667 6:0.226667 7:0.24 8:0.286667
-1 1:-982 2:150 3:0.24 4:0.226667 5:0.246667 6:0.24 7:0.226667 8:0.246667
-1 1:-810 2:150 3:0.226667 4:0.22 5:0.313333 6:0.226667 7:0.22 8:0.313333
-1 1:-1054 2:150 3:0.22 4:0.226667 5:0.24 6:0.22 7:0.226667 8:0.24
-1 1:-504 2:145 3:0.197279 4:0.37415 5:0.22449 6:0.22069 7:0.317241 8:0.227586
-1 1:-523 2:145 3:0.37415 4:0.197279 5:0.204082 6:0.317241 7:0.22069 8:0.234483
-1 1:-396 2:145 3:0.238095 4:0.353741 5:0.204082 6:0.255172 7:0.310345 8:0.213793
-1 1:-296 2:145 3:0.353741 4:0.238095 5:0.204082 6:0.310345 7:0.255172 8:0.22069
-1 1:-802 2:150 3:0.253333 4:0.2 5:0.313333 6:0.253333 7:0.2 8:0.313333
-1 1:-802 2:150 3:0.253333 4:0.2 5:0.313333 6:0.253333 7:0.2 8:0.313333
-1 1:-1102 2:150 3:0.2 4:0.253333 5:0.233333 6:0.2 7:0.253333 8:0.233333
-1 1:-1102 2:150 3:0.2 4:0.253333 5:0.233333 6:0.2 7:0.253333 8:0.233333
-1 1:-792 2:150 3:0.253333 4:0.193333 5:0.313333 6:0.253333 7:0.193333 8:0.313333
-1 1:-1110 2:150 3:0.193333 4:0.253333 5:0.24 6:0.193333 7:0.253333 8:0.24
-1 1:-772 2:150 3:0.266667 4:0.186667 5:0.313333 6:0.266667 7:0.186667 8:0.313333
-1 1:-1098 2:150 3:0.186667 4:0.266667 5:0.233333 6:0.186667 7:0.266667 8:0.233333
-1 1:-833 2:150 3:0.26 4:0.18 5:0.326667 6:0.26 7:0.18 8:0.326667
-1 1:-1132 2:150 3:0.18 4:0.26 5:0.233333 6:0.18 7:0.26 8:0.233333
-1 1:-754 2:150 3:0.24 4:0.186667 5:0.34 6:0.24 7:0.186667 8:0.34
-1 1:-1009 2:150 3:0.186667 4:0.24 5:0.233333 6:0.186667 7:0.24 8:0.233333
-1 1:-770 2:150 3:0.24 4:0.186667 5:0.346667 6:0.24 7:0.186667 8:0.346667
-1 1:-1044 2:150 3:0.186667 4:0.24 5:0.226667 6:0.186667 7:0.24 8:0.226667
-1 1:-764 2:150 3:0.22 4:0.193333 5:0.36 6:0.22 7:0.193333 8:0.36
-1 1:-764 2:150 3:0.22 4:0.193333 5:0.36 6:0.22 7:0.193333 8:0.36
-1 1:-912 2:150 3:0.193333 4:0.22 5:0.226667 6:0.193333 7:0.22 8:0.226667
-1 1:-912 2:150 3:0.193333 4:0.22 5:0.226667 6:0.193333 7:0.22 8:0.226667
-1 1:-730 2:150 3:0.22 4:0.193333 5:0.366667 6:0.22 7:0.193333 8:0.366667
-1 1:-870 2:150 3:0.193333 4:0.22 5:0.22 6:0.193333 7:0.22 8:0.22
-1 1:-730 2:150 3:0.233333 4:0.18 5:0.373333 6:0.233333 7:0.18 8:0.373333
-1 1:-926 2:150 3:0.18 4:0.233333 5:0.213333 6:0.18 7:0.233333 8:0.213333
-1 1:-644 2:150 3:0.24 4:0.18 5:0.36 6:0.24 7:0.18 8:0.36
-1 1:-912 2:150 3:0.18 4:0.24 5:0.22 6:0.18 7:0.24 8:0.22
-1 1:-758 2:150 3:0.22 4:0.173333 5:0.366667 6:0.22 7:0.173333 8:0.366667
-1 1:-984 2:150 3:0.173333 4:0.22 5:0.24 6:0.173333 7:0.22 8:0.24
-1 1:-802 2:150 3:0.22 4:0.186667 5:0.36 6:0.22 7:0.186667 8:0.36
-1 1:-1039 2:150 3:0.186667 4:0.22 5:0.233333 6:0.186667 7:0.22 8:0.233333
-1 1:-686 2:150 3:0.2 4:0.226667 5:0.346667 6:0.2 7:0.226667 8:0.346667
-1 1:-686 2:150 3:0.2 4:0.226667 5:0.346667 6:0.2 7:0.226667 8:0.346667
-1 1:-892 2:150 3:0.226667 4:0.2 5:0.226667 6:0.226667 7:0.2 8:0.226667
-1 1:-892 2:150 3:0.226667 4:0.2 5:0.226667 6:0.226667 7:0.2 8:0.226667
-1 1:-682 2:150 3:0.193333 4:0.233333 5:0.353333 6:0.193333 7:0.233333 8:0.353333
-1 1:-958 2:150 3:0.233333 4:0.193333 5:0.22 6:0.233333 7:0.193333 8:0.22
-1 1:-668 2:150 3:0.193333 4:0.246667 5:0.346667 6:0.193333 7:0.246667 8:0.346667
-1 1:-868 2:150 3:0.246667 4:0.193333 5:0.213333 6:0.246667 7:0.193333 8:0.213333
-1 1:-774 2:150 3:0.186667 4:0.246667 5:0.333333 6:0.186667 7:0.246667 8:0.333333
-1 1:-962 2:150 3:0.246667 4:0.186667 5:0.233333 6:0.246667 7:0.186667 8:0.233333
-1 1:-756 2:150 3:0.206667 4:0.246667 5:0.306667 6:0.206667 7:0.246667 8:0.306667
-1 1:-942 2:150 3:0.246667 4:0.206667 5:0.24 6:0.246667 7:0.206667 8:0.24
-1 1:-663 2:148 3:0.241611 4:0.241611 5:0.295302 6:0.243243 7:0.216216 8:0.283784
-1 1:-736 2:148 3:0.241611 4:0.241611 5:0.221477 6:0.216216 7:0.243243 8:0.256757
-1 1:-788 2:150 3:0.213333 4:0.246667 5:0.293333 6:0.22 7:0.246667 8:0.293333
-1 1:-934 2:150 3:0.246667 4:0.213333 5:0.246667 6:0.246667 7:0.22 8:0.24
-1 1:-669 2:148 3:0.214765 4:0.241611 5:0.295302 6:0.222973 7:0.209459 8:0.283784
-1 1:-752 2:148 3:0.241611 4:0.214765 5:0.248322 6:0.209459 7:0.222973 8:0.283784
-1 1:-762 2:150 3:0.22 4:0.26 5:0.293333 6:0.226667 7:0.26 8:0.293333
-1 1:-762 2:150 3:0.22 4:0.26 5:0.293333 6:0.226667 7:0.26 8:0.293333
-1 1:-842 2:150 3:0.26 4:0.22 5:0.226667 6:0.26 7:0.226667 8:0.22
-1 1:-842 2:150 3:0.26 4:0.22 5:0.226667 6:0.26 7:0.226667 8:0.22
-1 1:-762 2:150 3:0.22 4:0.273333 5:0.28 6:0.226667 7:0.273333 8:0.28
-1 1:-794 2:150 3:0.273333 4:0.22 5:0.226667 6:0.273333 7:0.226667 8:0.22
-1 1:-770 2:150 3:0.206667 4:0.273333 5:0.286667 6:0.213333 7:0.273333 8:0.286667
-1 1:-830 2:150 3:0.273333 4:0.206667 5:0.233333 6:0.273333 7:0.213333 8:0.226667
-1 1:-731 2:150 3:0.206667 4:0.273333 5:0.293333 6:0.213333 7:0.273333 8:0.293333
-1 1:-868 2:150 3:0.273333 4:0.206667 5:0.226667 6:0.273333 7:0.213333 8:0.22
-1 1:-684 2:150 3:0.206667 4:0.273333 5:0.313333 6:0.213333 7:0.273333 8:0.313333
-1 1:-716 2:150 3:0.273333 4:0.206667 5:0.206667 6:0.273333 7:0.213333 8:0.2
-1 1:-752 2:150 3:0.206667 4:0.28 5:0.293333 6:0.213333 7:0.28 8:0.293333
-1 1:-796 2:150 3:0.28 4:0.206667 5:0.22 6:0.28 7:0.213333 8:0.213333
-1 1:-702 2:150 3:0.213333 4:0.26 5:0.28 6:0.22 7:0.26 8:0.28
-1 1:-702 2:150 3:0.213333 4:0.26 5:0.28 6:0.22 7:0.26 8:0.28
-1 1:-831 2:150 3:0.26 4:0.213333 5:0.246667 6:0.26 7:0.22 8:0.24
-1 1:-831 2:150 3:0.26 4:0.213333 5:0.246667 6:0.26 7:0.22 8:0.24
-1 1:-844 2:150 3:0.213333 4:0.253333 5:0.286667 6:0.22 7:0.253333 8:0.286667
-1 1:-872 2:150 3:0.253333 4:0.213333 5:0.246667 6:0.253333 7:0.22 8:0.24
-1 1:0 2:150 3:0.206667 4:0.246667 5:0.3 6:0.213333 7:0.253333 8:0.3
-1 1:-872 2:150 3:0.246667 4:0.206667 5:0.246667 6:0.253333 7:0.213333 8:0.233333
-1 1:-802 2:150 3:0.233333 4:0.246667 5:0.3 6:0.24 7:0.253333 8:0.3
-1 1:-830 2:150 3:0.246667 4:0.233333 5:0.22 6:0.253333 7:0.24 8:0.206667
-1 1:-580 2:149 3:0.226667 4:0.26 5:0.313333 6:0.228188 7:0.261745 8:0.315436
-1 1:-943 2:149 3:0.26 4:0.226667 5:0.2 6:0.261745 7:0.228188 8:0.194631
-1 1:-536 2:149 3:0.221477 4:0.275168 5:0.308725 6:0.221477 7:0.268456 8:0.308725
-1 1:-889 2:149 3:0.275168 4:0.221477 5:0.194631 6:0.268456 7:0.221477 8:0.201342
-1 1:-476 2:144 3:0.222222 4:0.291667 5:0.284722 6:0.231293 7:0.285714 8:0.292517
-1 1:-476 2:144 3:0.222222 4:0.291667 5:0.284722 6:0.231293 7:0.285714 8:0.292517
-1 1:-779 2:144 3:0.291667 4:0.222222 5:0.201389 6:0.285714 7:0.231293 8:0.190476
-1 1:-779 2:144 3:0.291667 4:0.222222 5:0.201389 6:0.285714 7:0.231293 8:0.190476
-1 1:-469 2:144 3:0.222222 4:0.277778 5:0.291667 6:0.238095 7:0.278912 8:0.292517
-1 1:-755 2:144 3:0.277778 4:0.222222 5:0.208333 6:0.278912 7:0.238095 8:0.190476
-1 1:-471 2:144 3:0.236111 4:0.298611 5:0.270833 6:0.258503 7:0.278912 8:0.272109
-1 1:-670 2:144 3:0.298611 4:0.236111 5:0.194444 6:0.278912 7:0.258503 8:0.190476
-1 1:-545 2:140 3:0.221429 4:0.314286 5:0.264286 6:0.238095 7:0.285714 8:0.272109
-1 1:-731 2:140 3:0.314286 4:0.221429 5:0.2 6:0.285714 7:0.238095 8:0.204082
-1 1:-489 2:140 3:0.228571 4:0.314286 5:0.257143 6:0.244898 7:0.285714 8:0.265306
-1 1:-725 2:140 3:0.314286 4:0.228571 5:0.2 6:0.285714 7:0.244898 8:0.204082
-1 1:-514 2:140 3:0.228571 4:0.285714 5:0.285714 6:0.244898 7:0.265306 8:0.285714
-1 1:-750 2:140 3:0.285714 4:0.228571 5:0.2 6:0.265306 7:0.244898 8:0.204082
-1 1:-637 2:140 3:0.207143 4:0.271429 5:0.278571 6:0.22449 7:0.251701 8:0.278912
-1 1:-637 2:140 3:0.207143 4:0.271429 5:0.278571 6:0.22449 7:0.251701 8:0.278912
-1 1:-711 2:140 3:0.271429 4:0.207143 5:0.242857 6:0.251701 7:0.22449 8:0.244898
-1 1:-711 2:140 3:0.271429 4:0.207143 5:0.242857 6:0.251701 7:0.22449 8:0.244898
-1 1:-599 2:140 3:0.214286 4:0.278571 5:0.278571 6:0.231293 7:0.258503 8:0.278912
-1 1:-671 2:140 3:0.278571 4:0.214286 5:0.228571 6:0.258503 7:0.231293 8:0.231293
-1 1:-226 2:90 3:0.244444 4:0.311111 5:0.266667 6:0.22449 7:0.258503 8:0.272109
-1 1:-269 2:90 3:0.311111 4:0.244444 5:0.177778 6:0.258503 7:0.22449 8:0.244898
-1 1:-696 2:140 3:0.185714 4:0.292857 5:0.271429 6:0.204082 7:0.265306 8:0.272109
-1 1:-638 2:140 3:0.292857 4:0.185714 5:0.25 6:0.265306 7:0.204082 8:0.258503
-1 1:-745 2:140 3:0.185714 4:0.264286 5:0.292857 6:0.209459 7:0.243243 8:0.290541
-1 1:-693 2:140 3:0.264286 4:0.185714 5:0.257143 6:0.243243 7:0.209459 8:0.256757
-1 1:-835 2:141 3:0.177305 4:0.248227 5:0.304965 6:0.195946 7:0.236486 8:0.304054
-1 1:-894 2:141 3:0.248227 4:0.177305 5:0.269504 6:0.236486 7:0.195946 8:0.263514
-1 1:-1041 2:146 3:0.184932 4:0.239726 5:0.308219 6:0.193333 7:0.226667 8:0.3
-1 1:-1041 2:146 3:0.184932 4:0.239726 5:0.308219 6:0.193333 7:0.226667 8:0.3
-1 1:-997 2:146 3:0.239726 4:0.184932 5:0.267123 6:0.226667 7:0.193333 8:0.28
-1 1:-997 2:146 3:0.239726 4:0.184932 5:0.267123 6:0.226667 7:0.193333 8:0.28
-1 1:-1041 2:150 3:0.18 4:0.246667 5:0.306667 6:0.18 7:0.233333 8:0.3
-1 1:-995 2:150 3:0.246667 4:0.18 5:0.266667 6:0.233333 7:0.18 8:0.286667
-1 1:-1005 2:146 3:0.178082 4:0.253425 5:0.30137 6:0.18 7:0.233333 8:0.3
-1 1:-992 2:146 3:0.253425 4:0.178082 5:0.267123 6:0.233333 7:0.18 8:0.286667
-1 1:-825 2:150 3:0.18 4:0.246667 5:0.306667 6:0.2 7:0.273333 8:0.286667
-1 1:-880 2:150 3:0.246667 4:0.18 5:0.266667 6:0.273333 7:0.2 8:0.24
-1 1:-467 2:119 3:0.168067 4:0.243697 5:0.310924 6:0.18 7:0.266667 8:0.3
-1 1:-510 2:119 3:0.243697 4:0.168067 5:0.277311 6:0.266667 7:0.18 8:0.253333
-1 1:-890 2:150 3:0.18 4:0.28 5:0.293333 6:0.2 7:0.3 8:0.28
-1 1:-910 2:150 3:0.28 4:0.18 5:0.246667 6:0.3 7:0.2 8:0.22
-1 1:-636 2:150 3:0.213333 4:0.246667 5:0.32 6:0.24 7:0.266667 8:0.306667
-1 1:-929 2:150 3:0.246667 4:0.213333 5:0.22 6:0.266667 7:0.24 8:0.186667
-1 1:-698 2:150 3:0.213333 4:0.24 5:0.313333 6:0.24 7:0.26 8:0.3
-1 1:-917 2:150 3:0.24 4:0.213333 5:0.233333 6:0.26 7:0.24 8:0.2
-1 1:-748 2:146 3:0.30137 4:0.19863 5:0.273973 6:0.294521 7:0.191781 8:0.280822
-1 1:-1079 2:146 3:0.19863 4:0.30137 5:0.226027 6:0.191781 7:0.294521 8:0.232877
-1 1:-402 2:77 3:0.220779 4:0.142857 5:0.350649 6:0.233766 7:0.142857 8:0.350649
-1 1:-537 2:77 3:0.142857 4:0.220779 5:0.285714 6:0.142857 7:0.233766 8:0.272727
-1 1:-605 2:144 3:0.340278 4:0.236111 5:0.145833 6:0.340278 7:0.215278 8:0.159722
-1 1:-490 2:144 3:0.236111 4:0.340278 5:0.277778 6:0.215278 7:0.340278 8:0.284722
-1 1:-391 2:146 3:0.246575 4:0.349315 5:0.191781 6:0.280822 7:0.321918 8:0.212329
-1 1:-332 2:146 3:0.349315 4:0.246575 5:0.212329 6:0.321918 7:0.280822 8:0.184932
-1 1:-327 2:149 3:0.268456 4:0.33557 5:0.241611 6:0.322148 7:0.328859 8:0.208054
-1 1:-458 2:149 3:0.33557 4:0.268456 5:0.154362 6:0.328859 7:0.322148 8:0.14094
-1 1:-341 2:142 3:0.302817 4:0.323944 5:0.21831 6:0.317241 7:0.386207 8:0.137931
-1 1:-312 2:142 3:0.323944 4:0.302817 5:0.15493 6:0.386207 7:0.317241 8:0.158621
-1 1:-186 2:138 3:0.362319 4:0.34058 5:0.152174 6:0.368056 7:0.409722 8:0.118056
-1 1:-158 2:138 3:0.34058 4:0.362319 5:0.144928 6:0.409722 7:0.368056 8:0.104167
-1 1:-133 2:140 3:0.271429 4:0.442857 5:0.157143 6:0.309859 7:0.429577 8:0.147887
-1 1:-162 2:140 3:0.442857 4:0.271429 5:0.128571 6:0.429577 7:0.309859 8:0.112676
-1 1:-200 2:75 3:0.24 4:0.346667 5:0.16 6:0.253333 7:0.346667 8:0.12
-1 1:-71 2:75 3:0.346667 4:0.24 5:0.253333 6:0.346667 7:0.253333 8:0.28
-1 1:-235 2:70 3:0.214286 4:0.257143 5:0.2 6:0.2875 7:0.2625 8:0.175
-1 1:-182 2:70 3:0.257143 4:0.214286 5:0.328571 6:0.2625 7:0.2875 8:0.275
-1 1:-80 2:58 3:0.413793 4:0.310345 5:0.137931 6:0.431034 7:0.293103 8:0.103448
-1 1:-67 2:58 3:0.310345 4:0.413793 5:0.137931 6:0.293103 7:0.431034 8:0.172414
-1 1:-496 2:111 3:0.207207 4:0.342342 5:0.225225 6:0.254386 7:0.280702 8:0.22807
-1 1:-444 2:111 3:0.342342 4:0.207207 5:0.225225 6:0.280702 7:0.254386 8:0.236842
-1 1:-611 2:123 3:0.243902 4:0.357724 5:0.211382 6:0.243902 7:0.349593 8:0.227642
-1 1:-507 2:123 3:0.357724 4:0.243902 5:0.186992 6:0.349593 7:0.243902 8:0.178862
-1 1:-527 2:149 3:0.353333 4:0.306667 5:0.113333 6:0.33557 7:0.308725 8:0.127517
-1 1:-362 2:149 3:0.306667 4:0.353333 5:0.226667 6:0.308725 7:0.33557 8:0.228188
-1 1:-328 2:146 3:0.292517 4:0.37415 5:0.170068 6:0.294521 7:0.431507 8:0.123288
-1 1:-110 2:146 3:0.37415 4:0.292517 5:0.163265 6:0.431507 7:0.294521 8:0.150685
-1 1:-74 2:141 3:0.312057 4:0.390071 5:0.156028 6:0.312057 7:0.453901 8:0.113475
-1 1:-115 2:141 3:0.390071 4:0.312057 5:0.141844 6:0.453901 7:0.312057 8:0.120567
-1 1:-265 2:144 3:0.298611 4:0.388889 5:0.0833333 6:0.296552 7:0.413793 8:0.110345
-1 1:-68 2:144 3:0.388889 4:0.298611 5:0.229167 6:0.413793 7:0.296552 8:0.17931
-1 1:-428 2:148 3:0.371622 4:0.256757 5:0.101351 6:0.375839 7:0.268456 8:0.120805
-1 1:-333 2:148 3:0.256757 4:0.371622 5:0.27027 6:0.268456 7:0.375839 8:0.234899
-1 1:-353 2:138 3:0.398551 4:0.253623 5:0.101449 6:0.353741 7:0.190476 8:0.136054
-1 1:-376 2:138 3:0.253623 4:0.398551 5:0.246377 6:0.190476 7:0.353741 8:0.319728
-1 1:-226 2:136 3:0.423358 4:0.284672 5:0.116788 6:0.345588 7:0.286765 8:0.125
-1 1:-205 2:136 3:0.284672 4:0.423358 5:0.175182 6:0.286765 7:0.345588 8:0.242647
-1 1:-252 2:128 3:0.367347 4:0.278912 5:0.183673 6:0.359375 7:0.242188 8:0.203125
-1 1:-270 2:128 3:0.278912 4:0.367347 5:0.170068 6:0.242188 7:0.359375 8:0.195312
-1 1:-457 2:138 3:0.277027 4:0.317568 5:0.182432 6:0.318841 7:0.181159 8:0.224638
-1 1:-263 2:138 3:0.317568 4:0.277027 5:0.222973 6:0.181159 7:0.318841 8:0.275362
-1 1:-397 2:138 3:0.27027 4:0.317568 5:0.182432 6:0.297101 7:0.217391 8:0.217391
-1 1:-224 2:138 3:0.317568 4:0.27027 5:0.22973 6:0.217391 7:0.297101 8:0.268116
-1 1:-463 2:90 3:0.255034 4:0.255034 5:0.228188 6:0.244444 7:0.188889 8:0.233333
-1 1:-460 2:90 3:0.255034 4:0.255034 5:0.261745 6:0.188889 7:0.244444 8:0.333333
-1 1:-701 2:101 3:0.275168 4:0.248322 5:0.221477 6:0.267327 7:0.178218 8:0.227723
-1 1:-736 2:101 3:0.248322 4:0.275168 5:0.255034 6:0.178218 7:0.267327 8:0.326733
-1 1:-126 2:55 3:0.181818 4:0.236364 5:0.4 6:0.181818 7:0.309091 8:0.345455
-1 1:-212 2:55 3:0.236364 4:0.181818 5:0.181818 6:0.309091 7:0.181818 8:0.163636
-1 1:-148 2:55 3:0.254545 4:0.309091 5:0.127273 6:0.254545 7:0.309091 8:0.127273
-1 1:-74 2:55 3:0.309091 4:0.254545 5:0.309091 6:0.309091 7:0.254545 8:0.309091
-1 1:-959 2:83 3:0.216867 4:0.168675 5:0.277108 6:0.25 7:0.204545 8:0.238636
-1 1:-738 2:83 3:0.168675 4:0.216867 5:0.337349 6:0.204545 7:0.25 8:0.306818
-1 1:-436 2:52 3:0.211538 4:0.211538 5:0.25 6:0.267857 7:0.232143 8:0.25
-1 1:-417 2:52 3:0.211538 4:0.211538 5:0.326923 6:0.232143 7:0.267857 8:0.25
-1 1:-202 2:71 3:0.225352 4:0.338028 5:0.267606 6:0.239437 7:0.366197 8:0.253521
-1 1:-194 2:71 3:0.338028 4:0.225352 5:0.169014 6:0.366197 7:0.239437 8:0.140845
-1 1:-431 2:60 3:0.22 4:0.166667 5:0.326667 6:0.266667 7:0.166667 8:0.333333
-1 1:-477 2:60 3:0.166667 4:0.22 5:0.286667 6:0.166667 7:0.266667 8:0.233333
-1 1:-495 2:67 3:0.208955 4:0.179104 5:0.313433 6:0.223881 7:0.164179 8:0.328358
-1 1:-608 2:67 3:0.208955 4:0.179104 5:0.313433 6:0.144928 7:0.202899 8:0.333333
-1 1:-537 2:67 3:0.179104 4:0.208955 5:0.298507 6:0.164179 7:0.223881 8:0.283582
-1 1:-530 2:67 3:0.179104 4:0.208955 5:0.298507 6:0.202899 7:0.144928 8:0.318841
-1 1:-739 2:80 3:0.1875 4:0.175 5:0.325 6:0.206897 7:0.241379 8:0.310345
-1 1:-890 2:80 3:0.175 4:0.1875 5:0.3125 6:0.241379 7:0.206897 8:0.241379
-1 1:-797 2:79 3:0.195122 4:0.170732 5:0.329268 6:0.189873 7:0.21519 8:0.329114
-1 1:-825 2:79 3:0.170732 4:0.195122 5:0.304878 6:0.21519 7:0.189873 8:0.265823
-1 1:-659 2:80 3:0.186667 4:0.213333 5:0.3 6:0.225 7:0.175 8:0.2875
-1 1:-742 2:80 3:0.213333 4:0.186667 5:0.3 6:0.175 7:0.225 8:0.3125
-1 1:-637 2:85 3:0.181208 4:0.228188 5:0.281879 6:0.235294 7:0.188235 8:0.258824
-1 1:-660 2:85 3:0.228188 4:0.181208 5:0.308725 6:0.188235 7:0.235294 8:0.317647
-1 1:-602 2:68 3:0.205882 4:0.191176 5:0.308824 6:0.144928 7:0.202899 8:0.333333
-1 1:-512 2:68 3:0.191176 4:0.205882 5:0.294118 6:0.202899 7:0.144928 8:0.318841
-1 1:-727 2:82 3:0.182927 4:0.195122 5:0.317073 6:0.204545 7:0.25 8:0.306818
-1 1:-864 2:82 3:0.195122 4:0.182927 5:0.304878 6:0.25 7:0.204545 8:0.238636
-1 1:-367 2:137 3:0.315068 4:0.294521 5:0.19863 6:0.284672 7:0.270073 8:0.20438
-1 1:-252 2:137 3:0.294521 4:0.315068 5:0.191781 6:0.270073 7:0.284672 8:0.240876
-1 1:-151 2:109 3:0.286667 4:0.393333 5:0.16 6:0.284404 7:0.330275 8:0.220183
-1 1:-150 2:109 3:0.393333 4:0.286667 5:0.16 6:0.330275 7:0.284404 8:0.165138
-1 1:-84 2:108 3:0.28 4:0.406667 5:0.153333 6:0.268519 7:0.407407 8:0.175926
-1 1:-47 2:108 3:0.406667 4:0.28 5:0.16 6:0.407407 7:0.268519 8:0.148148
-1 1:-94 2:63 3:0.265625 4:0.328125 5:0.1875 6:0.253968 7:0.365079 8:0.174603
-1 1:-102 2:63 3:0.328125 4:0.265625 5:0.21875 6:0.365079 7:0.253968 8:0.206349
-1 1:-515 2:148 3:0.27027 4:0.27027 5:0.236486 6:0.256757 7:0.317568 8:0.25
-1 1:-542 2:148 3:0.27027 4:0.27027 5:0.222973 6:0.317568 7:0.256757 8:0.175676
-1 1:-567 2:136 3:0.235294 4:0.272059 5:0.272059 6:0.262069 7:0.310345 8:0.22069
-1 1:-641 2:136 3:0.272059 4:0.235294 5:0.220588 6:0.310345 7:0.262069 8:0.206897
-1 1:-336 2:128 3:0.234375 4:0.289062 5:0.304688 6:0.262069 7:0.310345 8:0.234483
-1 1:-401 2:128 3:0.289062 4:0.234375 5:0.171875 6:0.310345 7:0.262069 8:0.193103
-1 1:-373 2:99 3:0.212121 4:0.30303 5:0.292929 6:0.210526 7:0.333333 8:0.280702
-1 1:-330 2:99 3:0.30303 4:0.212121 5:0.191919 6:0.333333 7:0.210526 8:0.175439
-1 1:-368 2:139 3:0.302158 4:0.431655 5:0.100719 6:0.278571 7:0.314286 8:0.164286
-1 1:-113 2:139 3:0.431655 4:0.302158 5:0.165468 6:0.314286 7:0.278571 8:0.242857
-1 1:-321 2:136 3:0.337931 4:0.365517 5:0.117241 6:0.272059 7:0.294118 8:0.213235
-1 1:-294 2:136 3:0.365517 4:0.337931 5:0.17931 6:0.294118 7:0.272059 8:0.220588
-1 1:-468 2:145 3:0.2 4:0.324138 5:0.255172 6:0.260274 7:0.273973 8:0.232877
-1 1:-513 2:145 3:0.324138 4:0.2 5:0.22069 6:0.273973 7:0.260274 8:0.232877
-1 1:-767 2:149 3:0.193333 4:0.24 5:0.293333 6:0.194631 7:0.221477 8:0.308725
-1 1:-846 2:149 3:0.24 4:0.193333 5:0.273333 6:0.221477 7:0.194631 8:0.275168
-1 1:-402 2:78 3:0.217949 4:0.141026 5:0.346154 6:0.230769 7:0.141026 8:0.346154
-1 1:-537 2:78 3:0.141026 4:0.217949 5:0.294872 6:0.141026 7:0.230769 8:0.282051
-1 1:-402 2:79 3:0.227848 4:0.139241 5:0.341772 6:0.240506 7:0.139241 8:0.341772
-1 1:-537 2:79 3:0.139241 4:0.227848 5:0.291139 6:0.139241 7:0.240506 8:0.278481
-1 1:-28 2:68 3:0.222222 4:0.430556 5:0.208333 6:0.205882 7:0.426471 8:0.176471
-1 1:0 2:68 3:0.430556 4:0.222222 5:0.138889 6:0.426471 7:0.205882 8:0.191176
-1 1:-106 2:85 3:0.294118 4:0.341176 5:0.235294 6:0.294118 7:0.317647 8:0.270588
-1 1:-239 2:85 3:0.341176 4:0.294118 5:0.129412 6:0.317647 7:0.294118 8:0.117647
-1 1:-444 2:78 3:0.217949 4:0.294872 5:0.24359 6:0.24 7:0.25 8:0.26
-1 1:-450 2:78 3:0.294872 4:0.217949 5:0.24359 6:0.25 7:0.24 8:0.25
-1 1:-1042 2:150 3:0.106667 4:0.306667 5:0.266667 6:0.113333 7:0.293333 8:0.28
-1 1:-662 2:150 3:0.306667 4:0.106667 5:0.32 6:0.293333 7:0.113333 8:0.313333
-1 1:-862 2:150 3:0.193333 4:0.266667 5:0.286667 6:0.18 7:0.266667 8:0.3
-1 1:-735 2:150 3:0.266667 4:0.193333 5:0.253333 6:0.266667 7:0.18 8:0.253333
-1 1:-187 2:73 3:0.30137 4:0.273973 5:0.178082 6:0.246667 7:0.226667 8:0.213333
-1 1:-1 2:73 3:0.273973 4:0.30137 5:0.246575 6:0.226667 7:0.246667 8:0.313333
-1 1:-335 2:76 3:0.210526 4:0.25 5:0.289474 6:0.226667 7:0.186667 8:0.293333
-1 1:-376 2:76 3:0.25 4:0.210526 5:0.25 6:0.186667 7:0.226667 8:0.293333
-1 1:-266 2:81 3:0.209877 4:0.197531 5:0.308642 6:0.293333 7:0.2 8:0.26
-1 1:-275 2:81 3:0.197531 4:0.209877 5:0.283951 6:0.2 7:0.293333 8:0.246667
-1 1:-356 2:86 3:0.204301 4:0.311828 5:0.27957 6:0.232558 7:0.232558 8:0.337209
-1 1:-495 2:86 3:0.311828 4:0.204301 5:0.204301 6:0.232558 7:0.232558 8:0.197674
-1 1:-784 2:148 3:0.313333 4:0.3 5:0.173333 6:0.290541 7:0.317568 8:0.182432
-1 1:-639 2:148 3:0.3 4:0.313333 5:0.213333 6:0.317568 7:0.290541 8:0.209459
-1 1:-480 2:148 3:0.38255 4:0.348993 5:0.0805369 6:0.351351 7:0.378378 8:0.0810811
-1 1:-293 2:148 3:0.348993 4:0.38255 5:0.187919 6:0.378378 7:0.351351 8:0.189189
-1 1:-659 2:146 3:0.335616 4:0.294521 5:0.150685 6:0.328767 7:0.308219 8:0.171233
-1 1:-478 2:146 3:0.294521 4:0.335616 5:0.219178 6:0.308219 7:0.328767 8:0.191781
-1 1:-425 2:147 3:0.319728 4:0.258503 5:0.217687 6:0.306122 7:0.278912 8:0.238095
-1 1:-343 2:147 3:0.258503 4:0.319728 5:0.204082 6:0.278912 7:0.306122 8:0.176871
-1 1:-405 2:149 3:0.326667 4:0.266667 5:0.213333 6:0.315436 7:0.261745 8:0.221477
-1 1:-364 2:149 3:0.266667 4:0.326667 5:0.193333 6:0.261745 7:0.315436 8:0.201342
-1 1:-525 2:78 3:0.285714 4:0.27381 5:0.190476 6:0.320513 7:0.230769 8:0.192308
-1 1:-462 2:78 3:0.27381 4:0.285714 5:0.25 6:0.230769 7:0.320513 8:0.25641
-1 1:-562 2:142 3:0.260563 4:0.309859 5:0.197183 6:0.293333 7:0.3 8:0.2
-1 1:-503 2:142 3:0.309859 4:0.260563 5:0.232394 6:0.3 7:0.293333 8:0.206667
-1 1:-474 2:143 3:0.265734 4:0.314685 5:0.202797 6:0.285714 7:0.340136 8:0.170068
-1 1:-399 2:143 3:0.314685 4:0.265734 5:0.216783 6:0.340136 7:0.285714 8:0.204082
-1 1:-217 2:138 3:0.363014 4:0.273973 5:0.171233 6:0.318841 7:0.318841 8:0.173913
-1 1:-311 2:138 3:0.273973 4:0.363014 5:0.191781 6:0.318841 7:0.318841 8:0.188406
-1 1:-422 2:137 3:0.297872 4:0.255319 5:0.219858 6:0.284672 7:0.364964 8:0.189781
-1 1:-354 2:137 3:0.255319 4:0.297872 5:0.22695 6:0.364964 7:0.284672 8:0.160584
-1 1:-365 2:129 3:0.24031 4:0.271318 5:0.232558 6:0.267123 7:0.376712 8:0.150685
-1 1:-221 2:129 3:0.271318 4:0.24031 5:0.255814 6:0.376712 7:0.267123 8:0.205479
-1 1:-180 2:138 3:0.362319 4:0.318841 5:0.144928 6:0.328859 7:0.33557 8:0.134228
-1 1:-90 2:138 3:0.318841 4:0.362319 5:0.173913 6:0.33557 7:0.328859 8:0.201342
-1 1:-214 2:146 3:0.371622 4:0.358108 5:0.0945946 6:0.363014 7:0.390411 8:0.0821918
-1 1:-109 2:146 3:0.358108 4:0.371622 5:0.175676 6:0.390411 7:0.363014 8:0.164384
-1 1:-313 2:144 3:0.303448 4:0.324138 5:0.117241 6:0.319444 7:0.347222 8:0.0972222
-1 1:-68 2:144 3:0.324138 4:0.303448 5:0.255172 6:0.347222 7:0.319444 8:0.236111
-1 1:-371 2:142 3:0.277778 4:0.361111 5:0.138889 6:0.260563 7:0.34507 8:0.133803
-1 1:-115 2:142 3:0.361111 4:0.277778 5:0.222222 6:0.34507 7:0.260563 8:0.260563
-1 1:-250 2:142 3:0.337931 4:0.406897 5:0.0965517 6:0.246479 7:0.464789 8:0.0985915
-1 1:-38 2:142 3:0.406897 4:0.337931 5:0.158621 6:0.464789 7:0.246479 8:0.190141
-1 1:-337 2:145 3:0.296552 4:0.331034 5:0.131034 6:0.248276 7:0.434483 8:0.124138
-1 1:-105 2:145 3:0.331034 4:0.296552 5:0.241379 6:0.434483 7:0.248276 8:0.193103
-1 1:-501 2:147 3:0.238095 4:0.306122 5:0.210884 6:0.265306 7:0.326531 8:0.204082
-1 1:-379 2:147 3:0.306122 4:0.238095 5:0.244898 6:0.326531 7:0.265306 8:0.204082
-1 1:-460 2:83 3:0.277108 4:0.240964 5:0.204819 6:0.258065 7:0.290323 8:0.172043
-1 1:-338 2:83 3:0.240964 4:0.277108 5:0.277108 6:0.290323 7:0.258065 8:0.27957
-1 1:-495 2:57 3:0.175439 4:0.210526 5:0.315789 6:0.241758 7:0.142857 8:0.285714
-1 1:-438 2:57 3:0.210526 4:0.175439 5:0.298246 6:0.142857 7:0.241758 8:0.32967
-1 1:-380 2:75 3:0.246753 4:0.311688 5:0.246753 6:0.226667 7:0.306667 8:0.24
-1 1:-415 2:75 3:0.311688 4:0.246753 5:0.194805 6:0.306667 7:0.226667 8:0.226667
-1 1:-263 2:64 3:0.28125 4:0.328125 5:0.234375 6:0.28125 7:0.296875 8:0.265625
-1 1:-294 2:64 3:0.328125 4:0.28125 5:0.15625 6:0.296875 7:0.28125 8:0.15625
-1 1:-441 2:146 3:0.287671 4:0.328767 5:0.136986 6:0.278912 7:0.333333 8:0.170068
-1 1:-346 2:146 3:0.328767 4:0.287671 5:0.246575 6:0.333333 7:0.278912 8:0.217687
-1 1:-600 2:145 3:0.324138 4:0.303448 5:0.151724 6:0.306122 7:0.292517 8:0.190476
-1 1:-596 2:145 3:0.303448 4:0.324138 5:0.22069 6:0.292517 7:0.306122 8:0.210884
-1 1:-602 2:148 3:0.304054 4:0.324324 5:0.175676 6:0.268456 7:0.322148 8:0.181208
-1 1:-568 2:148 3:0.324324 4:0.304054 5:0.195946 6:0.322148 7:0.268456 8:0.228188
-1 1:-529 2:149 3:0.322148 4:0.288591 5:0.174497 6:0.293333 7:0.293333 8:0.173333
-1 1:-682 2:149 3:0.288591 4:0.322148 5:0.214765 6:0.293333 7:0.293333 8:0.24
-1 1:-623 2:74 3:0.202703 4:0.256757 5:0.256757 6:0.197368 7:0.263158 8:0.236842
-1 1:-682 2:74 3:0.256757 4:0.202703 5:0.283784 6:0.263158 7:0.197368 8:0.302632
-1 1:-503 2:118 3:0.398305 4:0.20339 5:0.152542 6:0.244898 7:0.22449 8:0.272109
-1 1:-612 2:118 3:0.20339 4:0.398305 5:0.245763 6:0.22449 7:0.244898 8:0.258503
-1 1:-406 2:140 3:0.407143 4:0.228571 5:0.128571 6:0.331034 7:0.213793 8:0.193103
-1 1:-247 2:140 3:0.228571 4:0.407143 5:0.235714 6:0.213793 7:0.331034 8:0.262069
-1 1:-103 2:54 3:0.351852 4:0.185185 5:0.259259 6:0.339286 7:0.214286 8:0.232143
-1 1:-194 2:54 3:0.185185 4:0.351852 5:0.203704 6:0.214286 7:0.339286 8:0.214286
-1 1:-58 2:52 3:0.307692 4:0.269231 5:0.192308 6:0.326923 7:0.326923 8:0.192308
-1 1:-18 2:52 3:0.269231 4:0.307692 5:0.230769 6:0.326923 7:0.326923 8:0.153846
-1 1:-277 2:69 3:0.275362 4:0.101449 5:0.318841 6:0.233333 7:0.173333 8:0.28
-1 1:-151 2:69 3:0.101449 4:0.275362 5:0.304348 6:0.173333 7:0.233333 8:0.313333
-1 1:-250 2:59 3:0.254237 4:0.118644 5:0.271186 6:0.246667 7:0.173333 8:0.253333
-1 1:-120 2:59 3:0.118644 4:0.254237 5:0.355932 6:0.173333 7:0.246667 8:0.326667
-1 1:-430 2:142 3:0.352113 4:0.309859 5:0.147887 6:0.294521 7:0.287671 8:0.184932
-1 1:-234 2:142 3:0.309859 4:0.352113 5:0.190141 6:0.287671 7:0.294521 8:0.232877
-1 1:-604 2:126 3:0.269841 4:0.31746 5:0.15873 6:0.272109 7:0.278912 8:0.197279
-1 1:-260 2:126 3:0.31746 4:0.269841 5:0.253968 6:0.278912 7:0.272109 8:0.251701
-1 1:-395 2:125 3:0.28 4:0.296 5:0.176 6:0.293706 7:0.237762 8:0.195804
-1 1:-305 2:125 3:0.296 4:0.28 5:0.248 6:0.237762 7:0.293706 8:0.272727
-1 1:-319 2:148 3:0.369128 4:0.268456 5:0.194631 6:0.378378 7:0.236486 8:0.189189
-1 1:-378 2:148 3:0.268456 4:0.369128 5:0.167785 6:0.236486 7:0.378378 8:0.195946
-1 1:-368 2:149 3:0.288591 4:0.328859 5:0.228188 6:0.315436 7:0.295302 8:0.228188
-1 1:-528 2:149 3:0.328859 4:0.288591 5:0.154362 6:0.295302 7:0.315436 8:0.161074
-1 1:-301 2:126 3:0.230159 4:0.301587 5:0.301587 6:0.233333 7:0.313333 8:0.266667
-1 1:-401 2:126 3:0.301587 4:0.230159 5:0.166667 6:0.313333 7:0.233333 8:0.186667
-1 1:-797 2:147 3:0.285714 4:0.272109 5:0.197279 6:0.273333 7:0.28 8:0.2
-1 1:-734 2:147 3:0.272109 4:0.285714 5:0.244898 6:0.28 7:0.273333 8:0.246667
-1 1:-391 2:105 3:0.266667 4:0.247619 5:0.238095 6:0.246667 7:0.26 8:0.22
-1 1:-324 2:105 3:0.247619 4:0.266667 5:0.247619 6:0.26 7:0.246667 8:0.273333
-1 1:-566 2:99 3:0.191919 4:0.191919 5:0.292929 6:0.204082 7:0.238095 8:0.244898
-1 1:-471 2:99 3:0.191919 4:0.191919 5:0.323232 6:0.238095 7:0.204082 8:0.312925
-1 1:-700 2:109 3:0.183486 4:0.211009 5:0.293578 6:0.204082 7:0.22449 8:0.251701
-1 1:-585 2:109 3:0.211009 4:0.183486 5:0.311927 6:0.22449 7:0.204082 8:0.319728
-1 1:-526 2:67 3:0.231884 4:0.246377 5:0.289855 6:0.268657 7:0.208955 8:0.253731
-1 1:-446 2:67 3:0.246377 4:0.231884 5:0.231884 6:0.208955 7:0.268657 8:0.268657
-1 1:-571 2:144 3:0.273333 4:0.28 5:0.22 6:0.270833 7:0.298611 8:0.201389
-1 1:-540 2:144 3:0.28 4:0.273333 5:0.226667 6:0.298611 7:0.270833 8:0.229167
-1 1:-571 2:144 3:0.286667 4:0.28 5:0.2 6:0.277778 7:0.305556 8:0.180556
-1 1:-509 2:144 3:0.28 4:0.286667 5:0.233333 6:0.305556 7:0.277778 8:0.236111
-1 1:-392 2:148 3:0.348993 4:0.275168 5:0.187919 6:0.331081 7:0.283784 8:0.22973
-1 1:-423 2:148 3:0.275168 4:0.348993 5:0.187919 6:0.283784 7:0.331081 8:0.155405
-1 1:-463 2:148 3:0.342282 4:0.234899 5:0.174497 6:0.304054 7:0.263514 8:0.202703
-1 1:-366 2:148 3:0.234899 4:0.342282 5:0.248322 6:0.263514 7:0.304054 8:0.22973
-1 1:-353 2:65 3:0.184615 4:0.353846 5:0.261538 6:0.238806 7:0.328358 8:0.223881
-1 1:-251 2:65 3:0.353846 4:0.184615 5:0.2 6:0.328358 7:0.238806 8:0.208955
-1 1:-178 2:98 3:0.265306 4:0.27551 5:0.27551 6:0.28 7:0.3 8:0.24
-1 1:-295 2:98 3:0.27551 4:0.265306 5:0.183673 6:0.3 7:0.28 8:0.18
-1 1:-270 2:98 3:0.244898 4:0.346939 5:0.183673 6:0.30303 7:0.292929 8:0.171717
-1 1:-249 2:98 3:0.346939 4:0.244898 5:0.22449 6:0.292929 7:0.30303 8:0.232323
-1 1:-878 2:114 3:0.227586 4:0.2 5:0.275862 6:0.210526 7:0.192982 8:0.324561
-1 1:-870 2:114 3:0.2 4:0.227586 5:0.296552 6:0.192982 7:0.210526 8:0.27193
-1 1:-593 2:119 3:0.236486 4:0.216216 5:0.243243 6:0.260504 7:0.201681 8:0.302521
-1 1:-601 2:119 3:0.216216 4:0.236486 5:0.304054 6:0.201681 7:0.260504 8:0.235294
-1 1:-454 2:51 3:0.224138 4:0.181034 5:0.301724 6:0.137255 7:0.176471 8:0.372549
-1 1:-451 2:51 3:0.181034 4:0.224138 5:0.293103 6:0.176471 7:0.137255 8:0.313725
-1 1:-724 2:142 3:0.309859 4:0.267606 5:0.190141 6:0.286667 7:0.24 8:0.193333
-1 1:-573 2:142 3:0.267606 4:0.309859 5:0.232394 6:0.24 7:0.286667 8:0.28
-1 1:-669 2:147 3:0.285714 4:0.272109 5:0.204082 6:0.315436 7:0.241611 8:0.214765
-1 1:-552 2:147 3:0.272109 4:0.285714 5:0.238095 6:0.241611 7:0.315436 8:0.228188
-1 1:-373 2:114 3:0.236842 4:0.333333 5:0.210526 6:0.22807 7:0.289474 8:0.22807
-1 1:-350 2:114 3:0.333333 4:0.236842 5:0.219298 6:0.289474 7:0.22807 8:0.254386
-1 1:-508 2:148 3:0.194631 4:0.409396 5:0.214765 6:0.189189 7:0.405405 8:0.209459
-1 1:-298 2:148 3:0.409396 4:0.194631 5:0.181208 6:0.405405 7:0.189189 8:0.195946
-1 1:-614 2:147 3:0.174497 4:0.369128 5:0.268456 6:0.170068 7:0.37415 8:0.265306
-1 1:-606 2:147 3:0.369128 4:0.174497 5:0.187919 6:0.37415 7:0.170068 8:0.190476
-1 1:-429 2:146 3:0.246575 4:0.335616 5:0.191781 6:0.217687 7:0.306122 8:0.238095
-1 1:-328 2:146 3:0.335616 4:0.246575 5:0.226027 6:0.306122 7:0.217687 8:0.238095
-1 1:-488 2:146 3:0.246575 4:0.369863 5:0.150685 6:0.244898 7:0.367347 8:0.14966
-1 1:-254 2:146 3:0.369863 4:0.246575 5:0.232877 6:0.367347 7:0.244898 8:0.238095
-1 1:-550 2:149 3:0.293333 4:0.26 5:0.166667 6:0.281879 7:0.268456 8:0.154362
-1 1:-387 2:149 3:0.26 4:0.293333 5:0.28 6:0.268456 7:0.281879 8:0.295302
-1 1:-545 2:149 3:0.28 4:0.313333 5:0.16 6:0.295302 7:0.308725 8:0.154362
-1 1:-369 2:149 3:0.313333 4:0.28 5:0.246667 6:0.308725 7:0.295302 8:0.241611
-1 1:-575 2:147 3:0.324324 4:0.209459 5:0.236486 6:0.292517 7:0.22449 8:0.238095
-1 1:-478 2:147 3:0.209459 4:0.324324 5:0.22973 6:0.22449 7:0.292517 8:0.244898
-1 1:-398 2:144 3:0.273973 4:0.260274 5:0.232877 6:0.284722 7:0.291667 8:0.215278
-1 1:-369 2:144 3:0.260274 4:0.273973 5:0.232877 6:0.291667 7:0.284722 8:0.208333
-1 1:-392 2:142 3:0.232877 4:0.321918 5:0.19863 6:0.267606 7:0.338028 8:0.190141
-1 1:-301 2:142 3:0.321918 4:0.232877 5:0.246575 6:0.338028 7:0.267606 8:0.204225
-1 1:-858 2:147 3:0.244898 4:0.238095 5:0.258503 6:0.22449 7:0.238095 8:0.272109
-1 1:-926 2:147 3:0.238095 4:0.244898 5:0.258503 6:0.238095 7:0.22449 8:0.265306
-1 1:-857 2:147 3:0.244898 4:0.238095 5:0.244898 6:0.22449 7:0.244898 8:0.251701
-1 1:-934 2:147 3:0.238095 4:0.244898 5:0.272109 6:0.244898 7:0.22449 8:0.278912
-1 1:-315 2:139 3:0.323741 4:0.345324 5:0.136691 6:0.25 7:0.412162 8:0.162162
-1 1:-120 2:139 3:0.345324 4:0.323741 5:0.194245 6:0.412162 7:0.25 8:0.175676
-1 1:-315 2:142 3:0.316901 4:0.34507 5:0.147887 6:0.256757 7:0.412162 8:0.162162
-1 1:-152 2:142 3:0.34507 4:0.316901 5:0.190141 6:0.412162 7:0.256757 8:0.168919
-1 1:-315 2:149 3:0.36 4:0.273333 5:0.18 6:0.308725 7:0.348993 8:0.208054
-1 1:-335 2:149 3:0.273333 4:0.36 5:0.186667 6:0.348993 7:0.308725 8:0.134228
-1 1:-203 2:80 3:0.325 4:0.225 5:0.175 6:0.325843 7:0.247191 8:0.179775
-1 1:-189 2:80 3:0.225 4:0.325 5:0.275 6:0.247191 7:0.325843 8:0.247191
-1 1:-183 2:106 3:0.424528 4:0.216981 5:0.103774 6:0.362416 7:0.221477 8:0.181208
-1 1:-150 2:106 3:0.216981 4:0.424528 5:0.254717 6:0.221477 7:0.362416 8:0.234899
-1 1:-250 2:128 3:0.390625 4:0.296875 5:0.148438 6:0.331081 7:0.277027 8:0.189189
-1 1:-219 2:128 3:0.296875 4:0.390625 5:0.164062 6:0.277027 7:0.331081 8:0.202703
-1 1:-507 2:147 3:0.292517 4:0.278912 5:0.231293 6:0.27027 7:0.290541 8:0.22973
-1 1:-569 2:147 3:0.278912 4:0.292517 5:0.197279 6:0.290541 7:0.27027 8:0.209459
-1 1:-476 2:143 3:0.300699 4:0.223776 5:0.258741 6:0.290541 7:0.27027 8:0.222973
-1 1:-574 2:143 3:0.223776 4:0.300699 5:0.216783 6:0.27027 7:0.290541 8:0.216216
-1 1:-268 2:143 3:0.328671 4:0.272727 5:0.237762 6:0.321918 7:0.30137 8:0.205479
-1 1:-417 2:143 3:0.272727 4:0.328671 5:0.160839 6:0.30137 7:0.321918 8:0.171233
-1 1:-279 2:118 3:0.330508 4:0.262712 5:0.245763 6:0.29932 7:0.265306 8:0.251701
-1 1:-444 2:118 3:0.262712 4:0.330508 5:0.161017 6:0.265306 7:0.29932 8:0.183673
-1 1:-418 2:80 3:0.2625 4:0.275 5:0.2375 6:0.273333 7:0.246667 8:0.213333
-1 1:-220 2:80 3:0.275 4:0.2625 5:0.225 6:0.246667 7:0.273333 8:0.266667
-1 1:-498 2:79 3:0.240506 4:0.227848 5:0.265823 6:0.2125 7:0.25 8:0.25
-1 1:-384 2:79 3:0.227848 4:0.240506 5:0.265823 6:0.25 7:0.2125 8:0.2875
-1 1:-443 2:150 3:0.26 4:0.3 5:0.18 6:0.293333 7:0.313333 8:0.153333
-1 1:-278 2:150 3:0.3 4:0.26 5:0.26 6:0.313333 7:0.293333 8:0.24
-1 1:-492 2:150 3:0.226667 4:0.3 5:0.226667 6:0.24 7:0.306667 8:0.226667
-1 1:-452 2:150 3:0.3 4:0.226667 5:0.246667 6:0.306667 7:0.24 8:0.226667
-1 1:-480 2:113 3:0.263158 4:0.280702 5:0.245614 6:0.265487 7:0.327434 8:0.230088
-1 1:-764 2:113 3:0.280702 4:0.263158 5:0.210526 6:0.327434 7:0.265487 8:0.176991
-1 1:-371 2:60 3:0.2 4:0.226087 5:0.269565 6:0.25 7:0.166667 8:0.216667
-1 1:-327 2:60 3:0.226087 4:0.2 5:0.304348 6:0.166667 7:0.25 8:0.366667
-1 1:-315 2:143 3:0.34965 4:0.307692 5:0.188811 6:0.340136 7:0.278912 8:0.210884
-1 1:-397 2:143 3:0.307692 4:0.34965 5:0.153846 6:0.278912 7:0.340136 8:0.170068
-1 1:-168 2:139 3:0.338129 4:0.323741 5:0.194245 6:0.315068 7:0.321918 8:0.205479
-1 1:-267 2:139 3:0.323741 4:0.338129 5:0.143885 6:0.321918 7:0.315068 8:0.157534
-1 1:-184 2:145 3:0.351724 4:0.289655 5:0.165517 6:0.391892 7:0.277027 8:0.162162
-1 1:-287 2:145 3:0.289655 4:0.351724 5:0.193103 6:0.277027 7:0.391892 8:0.168919
-1 1:-303 2:149 3:0.308725 4:0.315436 5:0.181208 6:0.355705 7:0.295302 8:0.181208
-1 1:-359 2:149 3:0.315436 4:0.308725 5:0.194631 6:0.295302 7:0.355705 8:0.167785
-1 1:-978 2:146 3:0.219178 4:0.232877 5:0.273973 6:0.241611 7:0.241611 8:0.248322
-1 1:-870 2:146 3:0.232877 4:0.219178 5:0.273973 6:0.241611 7:0.241611 8:0.268456
-1 1:-441 2:83 3:0.226667 4:0.233333 5:0.286667 6:0.204819 7:0.228916 8:0.253012
-1 1:-400 2:83 3:0.233333 4:0.226667 5:0.253333 6:0.228916 7:0.204819 8:0.313253
-1 1:-563 2:77 3:0.194805 4:0.207792 5:0.272727 6:0.168831 7:0.207792 8:0.298701
-1 1:-563 2:77 3:0.194805 4:0.207792 5:0.272727 6:0.168831 7:0.207792 8:0.298701
-1 1:-563 2:77 3:0.194805 4:0.207792 5:0.272727 6:0.168831 7:0.207792 8:0.298701
-1 1:-507 2:77 3:0.207792 4:0.194805 5:0.324675 6:0.207792 7:0.168831 8:0.324675
-1 1:-507 2:77 3:0.207792 4:0.194805 5:0.324675 6:0.207792 7:0.168831 8:0.324675
-1 1:-507 2:77 3:0.207792 4:0.194805 5:0.324675 6:0.207792 7:0.168831 8:0.324675
-1 1:-898 2:146 3:0.226027 4:0.219178 5:0.260274 6:0.241611 7:0.234899 8:0.241611
-1 1:-842 2:146 3:0.219178 4:0.226027 5:0.294521 6:0.234899 7:0.241611 8:0.281879
-1 1:-813 2:150 3:0.226667 4:0.226667 5:0.273333 6:0.226667 7:0.233333 8:0.266667
-1 1:-886 2:150 3:0.226667 4:0.226667 5:0.273333 6:0.233333 7:0.226667 8:0.273333
-1 1:-268 2:79 3:0.21519 4:0.189873 5:0.278481 6:0.24 7:0.233333 8:0.273333
-1 1:-302 2:79 3:0.189873 4:0.21519 5:0.316456 6:0.233333 7:0.24 8:0.253333
-1 1:-555 2:76 3:0.197368 4:0.197368 5:0.276316 6:0.171053 7:0.197368 8:0.302632
-1 1:-555 2:76 3:0.197368 4:0.197368 5:0.276316 6:0.171053 7:0.197368 8:0.302632
-1 1:-555 2:76 3:0.197368 4:0.197368 5:0.276316 6:0.171053 7:0.197368 8:0.302632
-1 1:-485 2:76 3:0.197368 4:0.197368 5:0.328947 6:0.197368 7:0.171053 8:0.328947
-1 1:-485 2:76 3:0.197368 4:0.197368 5:0.328947 6:0.197368 7:0.171053 8:0.328947
-1 1:-485 2:76 3:0.197368 4:0.197368 5:0.328947 6:0.197368 7:0.171053 8:0.328947
-1 1:-387 2:101 3:0.234899 4:0.248322 5:0.241611 6:0.247525 7:0.29703 8:0.237624
-1 1:-373 2:101 3:0.248322 4:0.234899 5:0.275168 6:0.29703 7:0.247525 8:0.217822
-1 1:-469 2:149 3:0.248322 4:0.295302 5:0.228188 6:0.228188 7:0.315436 8:0.214765
-1 1:-445 2:149 3:0.295302 4:0.248322 5:0.228188 6:0.315436 7:0.228188 8:0.241611
-1 1:-322 2:102 3:0.235294 4:0.284314 5:0.254902 6:0.234899 7:0.261745 8:0.221477
-1 1:-353 2:102 3:0.284314 4:0.235294 5:0.22549 6:0.261745 7:0.234899 8:0.281879
-1 1:-403 2:149 3:0.288591 4:0.302013 5:0.214765 6:0.241611 7:0.33557 8:0.201342
-1 1:-380 2:149 3:0.302013 4:0.288591 5:0.194631 6:0.33557 7:0.241611 8:0.221477
-1 1:-403 2:149 3:0.288591 4:0.308725 5:0.208054 6:0.241611 7:0.342282 8:0.194631
-1 1:-358 2:149 3:0.308725 4:0.288591 5:0.194631 6:0.342282 7:0.241611 8:0.221477
-1 1:-369 2:147 3:0.285714 4:0.340136 5:0.190476 6:0.22973 7:0.364865 8:0.175676
-1 1:-279 2:147 3:0.340136 4:0.285714 5:0.183673 6:0.364865 7:0.22973 8:0.22973
-1 1:-368 2:147 3:0.29932 4:0.333333 5:0.190476 6:0.241611 7:0.355705 8:0.174497
-1 1:-279 2:147 3:0.333333 4:0.29932 5:0.176871 6:0.355705 7:0.241611 8:0.228188
-1 1:-369 2:149 3:0.295302 4:0.275168 5:0.201342 6:0.295302 7:0.268456 8:0.221477
-1 1:-456 2:149 3:0.275168 4:0.295302 5:0.228188 6:0.268456 7:0.295302 8:0.214765
-1 1:-265 2:150 3:0.366667 4:0.233333 5:0.173333 6:0.333333 7:0.266667 8:0.206667
-1 1:-321 2:150 3:0.233333 4:0.366667 5:0.226667 6:0.266667 7:0.333333 8:0.193333
-1 1:-573 2:150 3:0.286667 4:0.26 5:0.213333 6:0.266667 7:0.293333 8:0.206667
-1 1:-493 2:150 3:0.26 4:0.286667 5:0.24 6:0.293333 7:0.266667 8:0.233333
-1 1:-999 2:149 3:0.221477 4:0.234899 5:0.255034 6:0.233333 7:0.246667 8:0.246667
-1 1:-882 2:149 3:0.234899 4:0.221477 5:0.288591 6:0.246667 7:0.233333 8:0.273333
-1 1:-836 2:149 3:0.221477 4:0.208054 5:0.302013 6:0.233333 7:0.22 8:0.3
-1 1:-1018 2:149 3:0.208054 4:0.221477 5:0.268456 6:0.22 7:0.233333 8:0.246667
-1 1:-1023 2:145 3:0.233333 4:0.24 5:0.293333 6:0.241379 7:0.22069 8:0.296552
-1 1:-1055 2:145 3:0.24 4:0.233333 5:0.233333 6:0.22069 7:0.241379 8:0.241379
-1 1:-845 2:145 3:0.246667 4:0.22 5:0.26 6:0.255172 7:0.2 8:0.262069
-1 1:-903 2:145 3:0.22 4:0.246667 5:0.273333 6:0.2 7:0.255172 8:0.282759
-1 1:-549 2:115 3:0.233333 4:0.226667 5:0.246667 6:0.26087 7:0.191304 8:0.278261
-1 1:-1114 2:150 3:0.233333 4:0.226667 5:0.246667 6:0.233333 7:0.226667 8:0.246667
-1 1:-577 2:115 3:0.226667 4:0.233333 5:0.293333 6:0.191304 7:0.26087 8:0.269565
-1 1:-939 2:150 3:0.226667 4:0.233333 5:0.293333 6:0.226667 7:0.233333 8:0.293333
-1 1:-1068 2:149 3:0.28 4:0.26 5:0.226667 6:0.295302 7:0.241611 8:0.234899
-1 1:-1045 2:149 3:0.26 4:0.28 5:0.233333 6:0.241611 7:0.295302 8:0.228188
-1 1:-1069 2:146 3:0.272109 4:0.265306 5:0.231293 6:0.273973 7:0.246575 8:0.253425
-1 1:-1045 2:146 3:0.265306 4:0.272109 5:0.231293 6:0.246575 7:0.273973 8:0.226027
-1 1:-363 2:103 3:0.273333 4:0.266667 5:0.233333 6:0.291262 7:0.271845 8:0.223301
-1 1:-294 2:104 3:0.273333 4:0.266667 5:0.233333 6:0.259615 7:0.269231 8:0.269231
-1 1:-474 2:103 3:0.266667 4:0.273333 5:0.226667 6:0.271845 7:0.291262 8:0.213592
-1 1:-381 2:104 3:0.266667 4:0.273333 5:0.226667 6:0.269231 7:0.259615 8:0.201923
-1 1:-505 2:93 3:0.175676 4:0.277027 5:0.283784 6:0.193548 7:0.290323 8:0.268817
-1 1:-392 2:92 3:0.175676 4:0.277027 5:0.283784 6:0.184783 7:0.304348 8:0.315217
-1 1:-539 2:93 3:0.277027 4:0.175676 5:0.263514 6:0.290323 7:0.193548 8:0.247312
-1 1:-455 2:92 3:0.277027 4:0.175676 5:0.263514 6:0.304348 7:0.184783 8:0.195652
-1 1:-497 2:102 3:0.162162 4:0.256757 5:0.283784 6:0.176471 7:0.294118 8:0.254902
-1 1:-452 2:94 3:0.162162 4:0.256757 5:0.283784 6:0.159574 7:0.287234 8:0.319149
-1 1:-428 2:102 3:0.256757 4:0.162162 5:0.297297 6:0.294118 7:0.176471 8:0.27451
-1 1:-451 2:94 3:0.256757 4:0.162162 5:0.297297 6:0.287234 7:0.159574 8:0.234043
-1 1:-317 2:63 3:0.18 4:0.253333 5:0.286667 6:0.269841 7:0.269841 8:0.174603
-1 1:-198 2:63 3:0.253333 4:0.18 5:0.28 6:0.269841 7:0.269841 8:0.285714
-1 1:-392 2:61 3:0.245902 4:0.278689 5:0.180328 6:0.245902 7:0.278689 8:0.180328
-1 1:-406 2:61 3:0.278689 4:0.245902 5:0.295082 6:0.278689 7:0.245902 8:0.295082
-1 1:-227 2:54 3:0.392857 4:0.125 5:0.196429 6:0.333333 7:0.203704 8:0.240741
-1 1:-210 2:54 3:0.125 4:0.392857 5:0.285714 6:0.203704 7:0.333333 8:0.222222
-1 1:-286 2:149 3:0.369128 4:0.248322 5:0.161074 6:0.355705 7:0.281879 8:0.147651
-1 1:-184 2:149 3:0.248322 4:0.369128 5:0.221477 6:0.281879 7:0.355705 8:0.214765
-1 1:-177 2:139 3:0.381295 4:0.302158 5:0.129496 6:0.39726 7:0.30137 8:0.136986
-1 1:-173 2:139 3:0.302158 4:0.381295 5:0.18705 6:0.30137 7:0.39726 8:0.164384
-1 1:-292 2:140 3:0.371429 4:0.314286 5:0.142857 6:0.380952 7:0.312925 8:0.14966
-1 1:-189 2:140 3:0.314286 4:0.371429 5:0.171429 6:0.312925 7:0.380952 8:0.156463
-1 1:-120 2:89 3:0.337079 4:0.325843 5:0.157303 6:0.303371 7:0.370787 8:0.146067
-1 1:-34 2:89 3:0.325843 4:0.337079 5:0.179775 6:0.370787 7:0.303371 8:0.179775
-1 1:-301 2:70 3:0.214286 4:0.314286 5:0.242857 6:0.183099 7:0.352113 8:0.183099
-1 1:-284 2:70 3:0.314286 4:0.214286 5:0.228571 6:0.352113 7:0.183099 8:0.28169
-1 1:-618 2:150 3:0.34 4:0.286667 5:0.146667 6:0.353333 7:0.26 8:0.186667
-1 1:-621 2:150 3:0.286667 4:0.34 5:0.226667 6:0.26 7:0.353333 8:0.2
-1 1:-368 2:148 3:0.304054 4:0.297297 5:0.189189 6:0.3 7:0.28 8:0.226667
-1 1:-475 2:148 3:0.297297 4:0.304054 5:0.209459 6:0.28 7:0.3 8:0.193333
-1 1:-360 2:148 3:0.317568 4:0.290541 5:0.182432 6:0.306667 7:0.28 8:0.22
-1 1:-381 2:148 3:0.290541 4:0.317568 5:0.209459 6:0.28 7:0.306667 8:0.193333
-1 1:-28 2:83 3:0.39759 4:0.204819 5:0.120482 6:0.286667 7:0.293333 8:0.166667
-1 1:-74 2:83 3:0.204819 4:0.39759 5:0.277108 6:0.293333 7:0.286667 8:0.253333
-1 1:-663 2:150 3:0.346667 4:0.246667 5:0.193333 6:0.326667 7:0.26 8:0.186667
-1 1:-721 2:150 3:0.246667 4:0.346667 5:0.213333 6:0.26 7:0.326667 8:0.226667
-1 1:-447 2:150 3:0.346667 4:0.28 5:0.2 6:0.333333 7:0.273333 8:0.2
-1 1:0 2:150 3:0.28 4:0.346667 5:0.173333 6:0.273333 7:0.333333 8:0.193333
-1 1:-555 2:149 3:0.281879 4:0.268456 5:0.221477 6:0.288591 7:0.241611 8:0.241611
-1 1:-614 2:149 3:0.268456 4:0.281879 5:0.228188 6:0.241611 7:0.288591 8:0.228188
-1 1:-671 2:149 3:0.214765 4:0.288591 5:0.221477 6:0.221477 7:0.268456 8:0.241611
-1 1:-662 2:149 3:0.288591 4:0.214765 5:0.275168 6:0.268456 7:0.221477 8:0.268456
-1 1:-705 2:149 3:0.214765 4:0.295302 5:0.221477 6:0.221477 7:0.281879 8:0.234899
-1 1:-711 2:149 3:0.295302 4:0.214765 5:0.268456 6:0.281879 7:0.221477 8:0.261745
-1 1:-523 2:142 3:0.401408 4:0.239437 5:0.140845 6:0.405594 7:0.230769 8:0.13986
-1 1:-417 2:142 3:0.239437 4:0.401408 5:0.21831 6:0.230769 7:0.405594 8:0.223776
-1 1:-606 2:116 3:0.206897 4:0.336207 5:0.275862 6:0.206897 7:0.310345 8:0.284483
-1 1:-892 2:116 3:0.336207 4:0.206897 5:0.181034 6:0.310345 7:0.206897 8:0.198276
-1 1:-858 2:128 3:0.210938 4:0.34375 5:0.273438 6:0.1875 7:0.328125 8:0.289062
-1 1:-1100 2:128 3:0.34375 4:0.210938 5:0.171875 6:0.328125 7:0.1875 8:0.195312
-1 1:-217 2:62 3:0.145161 4:0.33871 5:0.33871 6:0.177419 7:0.290323 8:0.354839
-1 1:-417 2:62 3:0.33871 4:0.145161 5:0.177419 6:0.290323 7:0.177419 8:0.177419
-1 1:-678 2:120 3:0.255639 4:0.225564 5:0.233083 6:0.208333 7:0.283333 8:0.241667
-1 1:-297 2:120 3:0.225564 4:0.255639 5:0.285714 6:0.283333 7:0.208333 8:0.266667
-1 1:-343 2:125 3:0.32 4:0.313333 5:0.226667 6:0.328 7:0.328 8:0.184
-1 1:-269 2:125 3:0.313333 4:0.32 5:0.14 6:0.328 7:0.328 8:0.16
-1 1:-331 2:77 3:0.22 4:0.3 5:0.3 6:0.194805 7:0.311688 8:0.298701
-1 1:-201 2:77 3:0.3 4:0.22 5:0.18 6:0.311688 7:0.194805 8:0.194805
-1 1:-353 2:75 3:0.213333 4:0.306667 5:0.306667 6:0.186667 7:0.32 8:0.306667
-1 1:-205 2:75 3:0.306667 4:0.213333 5:0.173333 6:0.32 7:0.186667 8:0.186667
-1 1:-160 2:56 3:0.142857 4:0.392857 5:0.25 6:0.267123 7:0.219178 8:0.267123
-1 1:-142 2:56 3:0.392857 4:0.142857 5:0.214286 6:0.219178 7:0.267123 8:0.246575
-1 1:-60 2:67 3:0.338235 4:0.161765 5:0.294118 6:0.343284 7:0.223881 8:0.283582
-1 1:-239 2:67 3:0.161765 4:0.338235 5:0.205882 6:0.223881 7:0.343284 8:0.149254
-1 1:-83 2:60 3:0.316667 4:0.266667 5:0.2 6:0.360656 7:0.213115 8:0.213115
-1 1:-52 2:60 3:0.266667 4:0.316667 5:0.216667 6:0.213115 7:0.360656 8:0.213115
-1 1:-229 2:101 3:0.254902 4:0.382353 5:0.156863 6:0.267327 7:0.366337 8:0.148515
-1 1:-156 2:101 3:0.382353 4:0.254902 5:0.205882 6:0.366337 7:0.267327 8:0.217822
-1 1:-400 2:135 3:0.227586 4:0.310345 5:0.255172 6:0.237037 7:0.303704 8:0.251852
-1 1:-342 2:135 3:0.310345 4:0.227586 5:0.206897 6:0.303704 7:0.237037 8:0.207407
-1 1:-464 2:143 3:0.262069 4:0.262069 5:0.241379 6:0.258741 7:0.265734 8:0.20979
-1 1:-436 2:143 3:0.262069 4:0.262069 5:0.234483 6:0.265734 7:0.258741 8:0.265734
-1 1:-453 2:145 3:0.248276 4:0.268966 5:0.234483 6:0.251701 7:0.272109 8:0.217687
-1 1:-453 2:145 3:0.268966 4:0.248276 5:0.248276 6:0.272109 7:0.251701 8:0.258503
-1 1:-567 2:81 3:0.17284 4:0.333333 5:0.234568 6:0.160494 7:0.333333 8:0.234568
-1 1:-487 2:81 3:0.333333 4:0.17284 5:0.259259 6:0.333333 7:0.160494 8:0.271605
-1 1:-423 2:88 3:0.340659 4:0.175824 5:0.241758 6:0.25 7:0.227273 8:0.272727
-1 1:-473 2:88 3:0.175824 4:0.340659 5:0.241758 6:0.227273 7:0.25 8:0.25
-1 1:-532 2:98 3:0.234899 4:0.187919 5:0.281879 6:0.285714 7:0.183673 8:0.255102
-1 1:-690 2:98 3:0.187919 4:0.234899 5:0.295302 6:0.183673 7:0.285714 8:0.27551
-1 1:-1118 2:95 3:0.208054 4:0.201342 5:0.281879 6:0.242105 7:0.210526 8:0.273684
-1 1:-1128 2:95 3:0.201342 4:0.208054 5:0.308725 6:0.210526 7:0.242105 8:0.273684
-1 1:-816 2:111 3:0.225225 4:0.27027 5:0.234234 6:0.246479 7:0.197183 8:0.295775
-1 1:-908 2:111 3:0.27027 4:0.225225 5:0.27027 6:0.197183 7:0.246479 8:0.260563
-1 1:-998 2:87 3:0.218391 4:0.195402 5:0.298851 6:0.25 7:0.204545 8:0.238636
-1 1:-797 2:87 3:0.195402 4:0.218391 5:0.287356 6:0.204545 7:0.25 8:0.306818
-1 1:-780 2:114 3:0.210526 4:0.280702 5:0.245614 6:0.258741 7:0.188811 8:0.300699
-1 1:-859 2:114 3:0.280702 4:0.210526 5:0.263158 6:0.188811 7:0.258741 8:0.251748
-1 1:-482 2:128 3:0.287671 4:0.267123 5:0.191781 6:0.273438 7:0.242188 8:0.226562
-1 1:-309 2:128 3:0.267123 4:0.287671 5:0.253425 6:0.242188 7:0.273438 8:0.257812
-1 1:-471 2:144 3:0.347222 4:0.263889 5:0.152778 6:0.306122 7:0.265306 8:0.183673
-1 1:-229 2:144 3:0.263889 4:0.347222 5:0.236111 6:0.265306 7:0.306122 8:0.244898
-1 1:-436 2:147 3:0.360544 4:0.272109 5:0.14966 6:0.364865 7:0.27027 8:0.141892
-1 1:-367 2:147 3:0.272109 4:0.360544 5:0.217687 6:0.27027 7:0.364865 8:0.222973
-1 1:0 2:57 3:0.280702 4:0.385965 5:0.175439 6:0.350877 7:0.350877 8:0.192982
-1 1:-108 2:57 3:0.385965 4:0.280702 5:0.157895 6:0.350877 7:0.350877 8:0.105263
-1 1:-355 2:124 3:0.256 4:0.312 5:0.224 6:0.330645 7:0.258065 8:0.193548
-1 1:-365 2:124 3:0.312 4:0.256 5:0.208 6:0.258065 7:0.330645 8:0.217742
-1 1:-217 2:59 3:0.254237 4:0.254237 5:0.237288 6:0.288136 7:0.220339 8:0.305085
-1 1:-372 2:59 3:0.254237 4:0.254237 5:0.254237 6:0.220339 7:0.288136 8:0.186441
-1 1:-410 2:147 3:0.337838 4:0.290541 5:0.175676 6:0.306122 7:0.265306 8:0.217687
-1 1:-528 2:147 3:0.290541 4:0.337838 5:0.195946 6:0.265306 7:0.306122 8:0.210884
-1 1:-392 2:128 3:0.277027 4:0.310811 5:0.216216 6:0.226562 7:0.289062 8:0.265625
-1 1:-346 2:128 3:0.310811 4:0.277027 5:0.195946 6:0.289062 7:0.226562 8:0.21875
-1 1:-492 2:129 3:0.302326 4:0.27907 5:0.170543 6:0.273333 7:0.273333 8:0.22
-1 1:-434 2:129 3:0.27907 4:0.302326 5:0.248062 6:0.273333 7:0.273333 8:0.233333
-1 1:-346 2:134 3:0.291045 4:0.291045 5:0.179104 6:0.313333 7:0.273333 8:0.186667
-1 1:-263 2:134 3:0.291045 4:0.291045 5:0.238806 6:0.273333 7:0.313333 8:0.226667
-1 1:-530 2:136 3:0.323529 4:0.264706 5:0.191176 6:0.280576 7:0.215827 8:0.244604
-1 1:-589 2:136 3:0.264706 4:0.323529 5:0.220588 6:0.215827 7:0.280576 8:0.258993
-1 1:-478 2:136 3:0.338235 4:0.220588 5:0.191176 6:0.284722 7:0.215278 8:0.236111
-1 1:-545 2:136 3:0.220588 4:0.338235 5:0.25 6:0.215278 7:0.284722 8:0.263889
-1 1:-243 2:143 3:0.29932 4:0.285714 5:0.176871 6:0.363636 7:0.237762 8:0.195804
-1 1:-333 2:143 3:0.285714 4:0.29932 5:0.238095 6:0.237762 7:0.363636 8:0.202797
-1 1:-190 2:144 3:0.326667 4:0.273333 5:0.213333 6:0.381944 7:0.270833 8:0.166667
-1 1:-312 2:144 3:0.273333 4:0.326667 5:0.186667 6:0.270833 7:0.381944 8:0.180556
-1 1:-207 2:135 3:0.348148 4:0.355556 5:0.17037 6:0.324324 7:0.351351 8:0.135135
-1 1:-101 2:135 3:0.355556 4:0.348148 5:0.125926 6:0.351351 7:0.324324 8:0.189189
-1 1:-52 2:120 3:0.408333 4:0.383333 5:0.125 6:0.290541 7:0.358108 8:0.155405
-1 1:-153 2:120 3:0.383333 4:0.408333 5:0.0833333 6:0.358108 7:0.290541 8:0.195946
-1 1:-111 2:127 3:0.417323 4:0.346457 5:0.11811 6:0.333333 7:0.32 8:0.146667
-1 1:-195 2:127 3:0.346457 4:0.417323 5:0.11811 6:0.32 7:0.333333 8:0.2
-1 1:-234 2:147 3:0.346667 4:0.36 5:0.173333 6:0.346939 7:0.333333 8:0.210884
-1 1:-472 2:147 3:0.36 4:0.346667 5:0.12 6:0.333333 7:0.346939 8:0.108844
-1 1:-378 2:150 3:0.286667 4:0.34 5:0.193333 6:0.3 7:0.313333 8:0.213333
-1 1:-384 2:150 3:0.34 4:0.286667 5:0.18 6:0.313333 7:0.3 8:0.173333
-1 1:-493 2:148 3:0.253333 4:0.293333 5:0.213333 6:0.290541 7:0.256757 8:0.216216
-1 1:-428 2:148 3:0.293333 4:0.253333 5:0.24 6:0.256757 7:0.290541 8:0.236486
-1 1:-315 2:119 3:0.231293 4:0.306122 5:0.285714 6:0.218487 7:0.268908 8:0.268908
-1 1:-291 2:119 3:0.306122 4:0.231293 5:0.176871 6:0.268908 7:0.218487 8:0.243697
-1 1:-349 2:113 3:0.209459 4:0.324324 5:0.304054 6:0.176991 7:0.292035 8:0.318584
-1 1:-350 2:113 3:0.324324 4:0.209459 5:0.162162 6:0.292035 7:0.176991 8:0.212389
-1 1:-281 2:112 3:0.333333 4:0.213333 5:0.226667 6:0.3125 7:0.232143 8:0.241071
-1 1:-361 2:112 3:0.213333 4:0.333333 5:0.226667 6:0.232143 7:0.3125 8:0.214286
-1 1:-701 2:135 3:0.266667 4:0.26 5:0.22 6:0.266667 7:0.22963 8:0.251852
-1 1:-681 2:135 3:0.26 4:0.266667 5:0.253333 6:0.22963 7:0.266667 8:0.251852
-1 1:-166 2:79 3:0.240506 4:0.291139 5:0.253165 6:0.21519 7:0.303797 8:0.227848
-1 1:-175 2:79 3:0.291139 4:0.240506 5:0.21519 6:0.303797 7:0.21519 8:0.253165
-1 1:-497 2:143 3:0.248276 4:0.310345 5:0.22069 6:0.286713 7:0.314685 8:0.195804
-1 1:-471 2:143 3:0.310345 4:0.248276 5:0.22069 6:0.314685 7:0.286713 8:0.202797
-1 1:-305 2:140 3:0.270833 4:0.284722 5:0.25 6:0.292857 7:0.292857 8:0.235714
-1 1:-426 2:140 3:0.284722 4:0.270833 5:0.194444 6:0.292857 7:0.292857 8:0.178571
-1 1:-306 2:85 3:0.411765 4:0.282353 5:0.141176 6:0.436782 7:0.264368 8:0.16092
-1 1:-321 2:85 3:0.282353 4:0.411765 5:0.164706 6:0.264368 7:0.436782 8:0.137931
-1 1:-245 2:126 3:0.349206 4:0.349206 5:0.174603 6:0.222973 7:0.364865 8:0.189189
-1 1:-185 2:126 3:0.349206 4:0.349206 5:0.126984 6:0.364865 7:0.222973 8:0.222973
-1 1:-185 2:103 3:0.339806 4:0.31068 5:0.165049 6:0.277027 7:0.304054 8:0.209459
-1 1:-246 2:103 3:0.31068 4:0.339806 5:0.184466 6:0.304054 7:0.277027 8:0.209459
-1 1:-211 2:90 3:0.222222 4:0.277778 5:0.233333 6:0.226667 7:0.3 8:0.2
-1 1:-112 2:90 3:0.277778 4:0.222222 5:0.266667 6:0.3 7:0.226667 8:0.273333
-1 1:-345 2:117 3:0.264957 4:0.247863 5:0.273504 6:0.189189 7:0.331081 8:0.216216
-1 1:-327 2:117 3:0.247863 4:0.264957 5:0.213675 6:0.331081 7:0.189189 8:0.263514
-1 1:-884 2:149 3:0.268456 4:0.248322 5:0.241611 6:0.233333 7:0.24 8:0.253333
-1 1:-816 2:149 3:0.248322 4:0.268456 5:0.241611 6:0.24 7:0.233333 8:0.273333
-1 1:-813 2:149 3:0.288591 4:0.208054 5:0.241611 6:0.26 7:0.213333 8:0.226667
-1 1:-796 2:149 3:0.208054 4:0.288591 5:0.261745 6:0.213333 7:0.26 8:0.3
-1 1:-407 2:130 3:0.315385 4:0.215385 5:0.169231 6:0.351351 7:0.182432 8:0.209459
-1 1:-419 2:130 3:0.215385 4:0.315385 5:0.3 6:0.182432 7:0.351351 8:0.256757
-1 1:-352 2:134 3:0.313433 4:0.261194 5:0.186567 6:0.344595 7:0.243243 8:0.189189
-1 1:-389 2:134 3:0.261194 4:0.313433 5:0.238806 6:0.243243 7:0.344595 8:0.222973
-1 1:-430 2:95 3:0.231579 4:0.305263 5:0.210526 6:0.1875 7:0.333333 8:0.197917
-1 1:-286 2:95 3:0.305263 4:0.231579 5:0.252632 6:0.333333 7:0.1875 8:0.28125
-1 1:-20 2:54 3:0.314815 4:0.388889 5:0.111111 6:0.257143 7:0.385714 8:0.171429
-1 1:0 2:54 3:0.388889 4:0.314815 5:0.185185 6:0.385714 7:0.257143 8:0.185714
-1 1:-132 2:100 3:0.375839 4:0.214765 5:0.187919 6:0.33 7:0.2 8:0.22
-1 1:-259 2:100 3:0.214765 4:0.375839 5:0.221477 6:0.2 7:0.33 8:0.25
-1 1:-152 2:95 3:0.433333 4:0.32 5:0.126667 6:0.305263 7:0.326316 8:0.136842
-1 1:-123 2:95 3:0.32 4:0.433333 5:0.12 6:0.326316 7:0.305263 8:0.231579
-1 1:-186 2:122 3:0.469388 4:0.319728 5:0.0884354 6:0.385246 7:0.368852 8:0.0983607
-1 1:-116 2:122 3:0.319728 4:0.469388 5:0.122449 6:0.368852 7:0.385246 8:0.147541
-1 1:-84 2:125 3:0.458904 4:0.308219 5:0.10274 6:0.392 7:0.352 8:0.104
-1 1:-44 2:125 3:0.308219 4:0.458904 5:0.130137 6:0.352 7:0.392 8:0.152
-1 1:-385 2:68 3:0.176471 4:0.367647 5:0.264706 6:0.15942 7:0.362319 8:0.275362
-1 1:-424 2:68 3:0.367647 4:0.176471 5:0.191176 6:0.362319 7:0.15942 8:0.202899
-1 1:-482 2:149 3:0.293333 4:0.273333 5:0.206667 6:0.322148 7:0.261745 8:0.208054
-1 1:-496 2:149 3:0.273333 4:0.293333 5:0.226667 6:0.261745 7:0.322148 8:0.208054
-1 1:-577 2:149 3:0.28 4:0.273333 5:0.206667 6:0.308725 7:0.261745 8:0.208054
-1 1:-536 2:149 3:0.273333 4:0.28 5:0.24 6:0.261745 7:0.308725 8:0.221477
-1 1:-490 2:78 3:0.205128 4:0.307692 5:0.25641 6:0.225 7:0.3 8:0.2
-1 1:-472 2:78 3:0.307692 4:0.205128 5:0.230769 6:0.3 7:0.225 8:0.275
-1 1:-842 2:110 3:0.281818 4:0.254545 5:0.2 6:0.236364 7:0.245455 8:0.209091
-1 1:-736 2:110 3:0.254545 4:0.281818 5:0.263636 6:0.245455 7:0.236364 8:0.309091
-1 1:-620 2:141 3:0.241135 4:0.297872 5:0.198582 6:0.187919 7:0.308725 8:0.228188
-1 1:-311 2:141 3:0.297872 4:0.241135 5:0.262411 6:0.308725 7:0.187919 8:0.275168
-1 1:-577 2:147 3:0.272109 4:0.319728 5:0.163265 6:0.248322 7:0.33557 8:0.187919
-1 1:-337 2:147 3:0.319728 4:0.272109 5:0.244898 6:0.33557 7:0.248322 8:0.228188
-1 1:-841 2:149 3:0.261745 4:0.348993 5:0.154362 6:0.241611 7:0.315436 8:0.181208
-1 1:-623 2:149 3:0.348993 4:0.261745 5:0.234899 6:0.315436 7:0.241611 8:0.261745
-1 1:-837 2:139 3:0.230216 4:0.194245 5:0.302158 6:0.233333 7:0.246667 8:0.266667
-1 1:-779 2:139 3:0.194245 4:0.230216 5:0.273381 6:0.246667 7:0.233333 8:0.253333
-1 1:-341 2:93 3:0.215054 4:0.182796 5:0.311828 6:0.22 7:0.286667 8:0.253333
-1 1:-406 2:93 3:0.182796 4:0.215054 5:0.290323 6:0.286667 7:0.22 8:0.24
-1 1:-143 2:117 3:0.340909 4:0.295455 5:0.219697 6:0.324786 7:0.324786 8:0.188034
-1 1:-331 2:117 3:0.295455 4:0.340909 5:0.143939 6:0.324786 7:0.324786 8:0.162393
-1 1:-198 2:86 3:0.302326 4:0.27907 5:0.174419 6:0.28 7:0.22 8:0.24
-1 1:-193 2:86 3:0.27907 4:0.302326 5:0.244186 6:0.22 7:0.28 8:0.26
-1 1:-434 2:127 3:0.291339 4:0.204724 5:0.244094 6:0.248322 7:0.261745 8:0.241611
-1 1:-478 2:127 3:0.204724 4:0.291339 5:0.259843 6:0.261745 7:0.248322 8:0.248322
-1 1:-575 2:146 3:0.294521 4:0.232877 5:0.232877 6:0.243243 7:0.27027 8:0.216216
-1 1:-487 2:146 3:0.232877 4:0.294521 5:0.239726 6:0.27027 7:0.243243 8:0.27027
-1 1:-662 2:146 3:0.287671 4:0.205479 5:0.273973 6:0.241611 7:0.221477 8:0.241611
-1 1:-772 2:146 3:0.205479 4:0.287671 5:0.232877 6:0.221477 7:0.241611 8:0.295302
-1 1:-775 2:150 3:0.293333 4:0.193333 5:0.293333 6:0.24 7:0.193333 8:0.293333
-1 1:-1255 2:150 3:0.193333 4:0.293333 5:0.22 6:0.193333 7:0.24 8:0.273333
-1 1:-614 2:139 3:0.310345 4:0.206897 5:0.275862 6:0.280576 7:0.179856 8:0.273381
-1 1:-873 2:139 3:0.206897 4:0.310345 5:0.206897 6:0.179856 7:0.280576 8:0.266187
-1 1:-867 2:136 3:0.293706 4:0.230769 5:0.244755 6:0.294118 7:0.161765 8:0.272059
-1 1:-979 2:136 3:0.230769 4:0.293706 5:0.230769 6:0.161765 7:0.294118 8:0.272059
-1 1:-693 2:100 3:0.280303 4:0.242424 5:0.257576 6:0.21 7:0.26 8:0.27
-1 1:-717 2:100 3:0.242424 4:0.280303 5:0.219697 6:0.26 7:0.21 8:0.26
-1 1:-721 2:94 3:0.265306 4:0.22449 5:0.27551 6:0.244681 7:0.202128 8:0.308511
-1 1:-838 2:94 3:0.22449 4:0.265306 5:0.234694 6:0.202128 7:0.244681 8:0.244681
-1 1:-420 2:62 3:0.145161 4:0.290323 5:0.33871 6:0.145161 7:0.258065 8:0.322581
-1 1:-380 2:62 3:0.145161 4:0.290323 5:0.33871 6:0.129032 7:0.290323 8:0.306452
-1 1:-562 2:62 3:0.290323 4:0.145161 5:0.225806 6:0.258065 7:0.145161 8:0.274194
-1 1:-481 2:62 3:0.290323 4:0.145161 5:0.225806 6:0.290323 7:0.129032 8:0.274194
-1 1:-383 2:64 3:0.15625 4:0.296875 5:0.328125 6:0.171875 7:0.25 8:0.359375
-1 1:-480 2:64 3:0.296875 4:0.15625 5:0.21875 6:0.25 7:0.171875 8:0.21875
-1 1:-547 2:89 3:0.146067 4:0.269663 5:0.292135 6:0.226562 7:0.226562 8:0.242188
-1 1:-336 2:89 3:0.269663 4:0.146067 5:0.292135 6:0.226562 7:0.226562 8:0.304688
-1 1:-200 2:57 3:0.140351 4:0.280702 5:0.298246 6:0.241379 7:0.186207 8:0.248276
-1 1:-99 2:57 3:0.280702 4:0.140351 5:0.280702 6:0.186207 7:0.241379 8:0.324138
-1 1:-419 2:110 3:0.309091 4:0.236364 5:0.209091 6:0.256757 7:0.209459 8:0.22973
-1 1:-301 2:110 3:0.236364 4:0.309091 5:0.245455 6:0.209459 7:0.256757 8:0.304054
-1 1:-83 2:79 3:0.316456 4:0.21519 5:0.253165 6:0.241611 7:0.221477 8:0.268456
-1 1:-264 2:79 3:0.21519 4:0.316456 5:0.21519 6:0.221477 7:0.241611 8:0.268456
-1 1:-672 2:135 3:0.333333 4:0.226667 5:0.22 6:0.325926 7:0.266667 8:0.214815
-1 1:-549 2:135 3:0.226667 4:0.333333 5:0.22 6:0.266667 7:0.325926 8:0.192593
-1 1:-54 2:82 3:0.353333 4:0.186667 5:0.24 6:0.353659 7:0.256098 8:0.231707
-1 1:-335 2:82 3:0.186667 4:0.353333 5:0.22 6:0.256098 7:0.353659 8:0.158537
-1 1:-268 2:50 3:0.273333 4:0.166667 5:0.293333 6:0.3 7:0.08 8:0.34
-1 1:-349 2:50 3:0.166667 4:0.273333 5:0.266667 6:0.08 7:0.3 8:0.28
-1 1:-295 2:57 3:0.213333 4:0.206667 5:0.306667 6:0.245614 7:0.157895 8:0.315789
-1 1:-457 2:57 3:0.206667 4:0.213333 5:0.273333 6:0.157895 7:0.245614 8:0.280702
-1 1:-474 2:66 3:0.257576 4:0.166667 5:0.30303 6:0.283582 7:0.149254 8:0.298507
-1 1:-463 2:66 3:0.166667 4:0.257576 5:0.272727 6:0.149254 7:0.283582 8:0.268657
-1 1:-264 2:55 3:0.233333 4:0.206667 5:0.28 6:0.163636 7:0.254545 8:0.309091
-1 1:-228 2:55 3:0.206667 4:0.233333 5:0.28 6:0.254545 7:0.163636 8:0.272727
-1 1:-291 2:55 3:0.233333 4:0.2 5:0.286667 6:0.163636 7:0.236364 8:0.327273
-1 1:-273 2:55 3:0.2 4:0.233333 5:0.28 6:0.236364 7:0.163636 8:0.272727
-1 1:-474 2:66 3:0.257576 4:0.166667 5:0.30303 6:0.283582 7:0.149254 8:0.298507
-1 1:-463 2:66 3:0.166667 4:0.257576 5:0.272727 6:0.149254 7:0.283582 8:0.268657
-1 1:-475 2:118 3:0.313559 4:0.254237 5:0.169492 6:0.305085 7:0.254237 8:0.169492
-1 1:-354 2:118 3:0.254237 4:0.313559 5:0.262712 6:0.254237 7:0.305085 8:0.271186
-1 1:-480 2:78 3:0.294872 4:0.179487 5:0.179487 6:0.316456 7:0.139241 8:0.202532
-1 1:-465 2:78 3:0.179487 4:0.294872 5:0.346154 6:0.139241 7:0.316456 8:0.341772
-1 1:-547 2:146 3:0.25 4:0.304054 5:0.209459 6:0.253425 7:0.308219 8:0.19863
-1 1:-405 2:146 3:0.304054 4:0.25 5:0.236486 6:0.308219 7:0.253425 8:0.239726
-1 1:-309 2:147 3:0.292517 4:0.306122 5:0.210884 6:0.333333 7:0.265306 8:0.204082
-1 1:-323 2:147 3:0.306122 4:0.292517 5:0.190476 6:0.265306 7:0.333333 8:0.197279
-1 1:-367 2:148 3:0.33557 4:0.315436 5:0.174497 6:0.337838 7:0.290541 8:0.195946
-1 1:-327 2:148 3:0.315436 4:0.33557 5:0.174497 6:0.290541 7:0.337838 8:0.175676
-1 1:-294 2:148 3:0.328859 4:0.355705 5:0.147651 6:0.351351 7:0.317568 8:0.175676
-1 1:-276 2:148 3:0.355705 4:0.328859 5:0.167785 6:0.317568 7:0.351351 8:0.155405
-1 1:-79 2:60 3:0.3 4:0.283333 5:0.166667 6:0.365079 7:0.222222 8:0.206349
-1 1:-44 2:60 3:0.283333 4:0.3 5:0.25 6:0.222222 7:0.365079 8:0.206349
-1 1:-830 2:150 3:0.28 4:0.213333 5:0.286667 6:0.26 7:0.226667 8:0.286667
-1 1:-793 2:150 3:0.213333 4:0.28 5:0.22 6:0.226667 7:0.26 8:0.226667
-1 1:-577 2:150 3:0.286667 4:0.266667 5:0.266667 6:0.286667 7:0.273333 8:0.246667
-1 1:-662 2:150 3:0.266667 4:0.286667 5:0.18 6:0.273333 7:0.286667 8:0.193333
-1 1:-253 2:145 3:0.317241 4:0.268966 5:0.241379 6:0.331034 7:0.317241 8:0.186207
-1 1:-440 2:145 3:0.268966 4:0.317241 5:0.172414 6:0.317241 7:0.331034 8:0.165517
-1 1:-156 2:142 3:0.316901 4:0.323944 5:0.197183 6:0.338028 7:0.366197 8:0.112676
-1 1:-203 2:142 3:0.323944 4:0.316901 5:0.161972 6:0.366197 7:0.338028 8:0.183099
-1 1:-379 2:124 3:0.225806 4:0.419355 5:0.169355 6:0.30137 7:0.315068 8:0.136986
-1 1:-289 2:124 3:0.419355 4:0.225806 5:0.185484 6:0.315068 7:0.30137 8:0.246575
-1 1:-517 2:100 3:0.22 4:0.29 5:0.25 6:0.248322 7:0.201342 8:0.221477
-1 1:-368 2:100 3:0.29 4:0.22 5:0.24 6:0.201342 7:0.248322 8:0.328859
-1 1:-191 2:76 3:0.236842 4:0.210526 5:0.328947 6:0.213333 7:0.22 8:0.273333
-1 1:-288 2:76 3:0.210526 4:0.236842 5:0.223684 6:0.22 7:0.213333 8:0.293333
-1 1:-359 2:146 3:0.236486 4:0.283784 5:0.263514 6:0.253425 7:0.253425 8:0.260274
-1 1:-518 2:146 3:0.283784 4:0.236486 5:0.216216 6:0.253425 7:0.253425 8:0.232877
-1 1:-429 2:146 3:0.292517 4:0.278912 5:0.204082 6:0.308219 7:0.267123 8:0.19863
-1 1:-465 2:146 3:0.278912 4:0.292517 5:0.22449 6:0.267123 7:0.308219 8:0.226027
-1 1:-491 2:146 3:0.273973 4:0.287671 5:0.212329 6:0.280822 7:0.273973 8:0.205479
-1 1:-441 2:146 3:0.287671 4:0.273973 5:0.226027 6:0.273973 7:0.280822 8:0.239726
-1 1:-95 2:51 3:0.372549 4:0.156863 5:0.27451 6:0.346154 7:0.230769 8:0.230769
-1 1:-65 2:51 3:0.156863 4:0.372549 5:0.196078 6:0.230769 7:0.346154 8:0.192308
-1 1:-995 2:146 3:0.248322 4:0.275168 5:0.234899 6:0.184932 7:0.294521 8:0.232877
-1 1:-878 2:146 3:0.275168 4:0.248322 5:0.241611 6:0.294521 7:0.184932 8:0.287671
-1 1:-524 2:145 3:0.27027 4:0.22973 5:0.277027 6:0.22069 7:0.282759 8:0.275862
-1 1:-617 2:145 3:0.22973 4:0.27027 5:0.222973 6:0.282759 7:0.22069 8:0.22069
-1 1:-877 2:146 3:0.219178 4:0.287671 5:0.267123 6:0.195946 7:0.310811 8:0.25
-1 1:-890 2:146 3:0.287671 4:0.219178 5:0.226027 6:0.310811 7:0.195946 8:0.243243
-1 1:-527 2:147 3:0.315436 4:0.275168 5:0.221477 6:0.272109 7:0.285714 8:0.244898
-1 1:-430 2:147 3:0.275168 4:0.315436 5:0.187919 6:0.285714 7:0.272109 8:0.197279
-1 1:-379 2:112 3:0.267857 4:0.330357 5:0.205357 6:0.194631 7:0.328859 8:0.228188
-1 1:-292 2:112 3:0.330357 4:0.267857 5:0.196429 6:0.328859 7:0.194631 8:0.248322
-1 1:-303 2:106 3:0.264151 4:0.330189 5:0.216981 6:0.181208 7:0.322148 8:0.248322
-1 1:-326 2:106 3:0.330189 4:0.264151 5:0.188679 6:0.322148 7:0.181208 8:0.248322
-1 1:-625 2:150 3:0.293333 4:0.253333 5:0.213333 6:0.3 7:0.246667 8:0.206667
-1 1:-372 2:150 3:0.253333 4:0.293333 5:0.24 6:0.246667 7:0.3 8:0.246667
-1 1:-308 2:149 3:0.36 4:0.266667 5:0.193333 6:0.369128 7:0.241611 8:0.194631
-1 1:-333 2:149 3:0.266667 4:0.36 5:0.18 6:0.241611 7:0.369128 8:0.194631
-1 1:-351 2:136 3:0.316176 4:0.294118 5:0.117647 6:0.308725 7:0.302013 8:0.127517
-1 1:-100 2:136 3:0.294118 4:0.316176 5:0.272059 6:0.302013 7:0.308725 8:0.261745
-1 1:-259 2:131 3:0.29771 4:0.251908 5:0.152672 6:0.369128 7:0.288591 8:0.114094
-1 1:-86 2:131 3:0.251908 4:0.29771 5:0.29771 6:0.288591 7:0.369128 8:0.228188
-1 1:-301 2:137 3:0.284672 4:0.321168 5:0.167883 6:0.371622 7:0.297297 8:0.128378
-1 1:-176 2:137 3:0.321168 4:0.284672 5:0.226277 6:0.297297 7:0.371622 8:0.202703
-1 1:-409 2:58 3:0.245902 4:0.245902 5:0.262295 6:0.206897 7:0.275862 8:0.258621
-1 1:-445 2:58 3:0.245902 4:0.245902 5:0.245902 6:0.275862 7:0.206897 8:0.258621
-1 1:-108 2:57 3:0.315789 4:0.315789 5:0.192982 6:0.350877 7:0.333333 8:0.175439
-1 1:-81 2:57 3:0.315789 4:0.315789 5:0.175439 6:0.333333 7:0.350877 8:0.140351
-1 1:-422 2:55 3:0.218182 4:0.290909 5:0.218182 6:0.186441 7:0.338983 8:0.20339
-1 1:-368 2:55 3:0.290909 4:0.218182 5:0.272727 6:0.338983 7:0.186441 8:0.271186
-1 1:-567 2:146 3:0.315068 4:0.294521 5:0.164384 6:0.302013 7:0.295302 8:0.167785
-1 1:-407 2:146 3:0.294521 4:0.315068 5:0.226027 6:0.295302 7:0.302013 8:0.234899
-1 1:-202 2:146 3:0.369863 4:0.321918 5:0.130137 6:0.342282 7:0.362416 8:0.100671
-1 1:-189 2:146 3:0.321918 4:0.369863 5:0.178082 6:0.362416 7:0.342282 8:0.194631
-1 1:-162 2:139 3:0.374101 4:0.302158 5:0.201439 6:0.333333 7:0.32 8:0.18
-1 1:-251 2:139 3:0.302158 4:0.374101 5:0.122302 6:0.32 7:0.333333 8:0.166667
-1 1:-226 2:139 3:0.323741 4:0.309353 5:0.230216 6:0.293333 7:0.326667 8:0.193333
-1 1:-342 2:139 3:0.309353 4:0.323741 5:0.136691 6:0.326667 7:0.293333 8:0.186667
-1 1:-399 2:150 3:0.253333 4:0.266667 5:0.206667 6:0.3 7:0.28 8:0.186667
-1 1:-407 2:150 3:0.266667 4:0.253333 5:0.273333 6:0.28 7:0.3 8:0.233333
-1 1:-502 2:147 3:0.286667 4:0.293333 5:0.18 6:0.29932 7:0.29932 8:0.190476
-1 1:-377 2:147 3:0.293333 4:0.286667 5:0.24 6:0.29932 7:0.29932 8:0.210884
-1 1:-346 2:110 3:0.272727 4:0.281818 5:0.245455 6:0.288288 7:0.297297 8:0.225225
-1 1:-344 2:110 3:0.281818 4:0.272727 5:0.2 6:0.297297 7:0.288288 8:0.189189
-1 1:-30 2:68 3:0.220588 4:0.294118 5:0.352941 6:0.266667 7:0.246667 8:0.28
-1 1:0 2:68 3:0.294118 4:0.220588 5:0.132353 6:0.246667 7:0.266667 8:0.206667
-1 1:-18 2:66 3:0.242424 4:0.242424 5:0.378788 6:0.22 7:0.226667 8:0.286667
-1 1:-98 2:66 3:0.242424 4:0.242424 5:0.136364 6:0.226667 7:0.22 8:0.266667
-1 1:-261 2:69 3:0.289855 4:0.202899 5:0.289855 6:0.24 7:0.173333 8:0.28
-1 1:-218 2:69 3:0.202899 4:0.289855 5:0.217391 6:0.173333 7:0.24 8:0.306667
-1 1:-40 2:57 3:0.22807 4:0.22807 5:0.245614 6:0.22 7:0.16 8:0.28
-1 1:-42 2:57 3:0.22807 4:0.22807 5:0.298246 6:0.16 7:0.22 8:0.34
-1 1:-1138 2:146 3:0.226027 4:0.205479 5:0.273973 6:0.27027 7:0.189189 8:0.263514
-1 1:-1098 2:146 3:0.205479 4:0.226027 5:0.294521 6:0.189189 7:0.27027 8:0.277027
-1 1:-275 2:71 3:0.267606 4:0.225352 5:0.225352 6:0.253333 7:0.213333 8:0.226667
-1 1:-256 2:71 3:0.225352 4:0.267606 5:0.28169 6:0.213333 7:0.253333 8:0.306667
-1 1:-1202 2:148 3:0.222973 4:0.195946 5:0.277027 6:0.226667 7:0.2 8:0.266667
-1 1:-1202 2:148 3:0.222973 4:0.195946 5:0.277027 6:0.226667 7:0.2 8:0.266667
-1 1:-1046 2:148 3:0.195946 4:0.222973 5:0.304054 6:0.2 7:0.226667 8:0.306667
-1 1:-1046 2:148 3:0.195946 4:0.222973 5:0.304054 6:0.2 7:0.226667 8:0.306667
-1 1:-612 2:123 3:0.243902 4:0.170732 5:0.276423 6:0.246667 7:0.2 8:0.26
-1 1:-578 2:123 3:0.170732 4:0.243902 5:0.308943 6:0.2 7:0.246667 8:0.293333
-1 1:-997 2:146 3:0.239726 4:0.184932 5:0.267123 6:0.226667 7:0.193333 8:0.28
-1 1:-1041 2:146 3:0.184932 4:0.239726 5:0.308219 6:0.193333 7:0.226667 8:0.3
-1 1:-218 2:81 3:0.185185 4:0.17284 5:0.320988 6:0.233333 7:0.22 8:0.26
-1 1:-286 2:81 3:0.17284 4:0.185185 5:0.320988 6:0.22 7:0.233333 8:0.286667
-1 1:-753 2:141 3:0.255319 4:0.184397 5:0.269504 6:0.22973 7:0.209459 8:0.27027
-1 1:-809 2:141 3:0.184397 4:0.255319 5:0.29078 6:0.209459 7:0.22973 8:0.290541
-1 1:-768 2:140 3:0.257143 4:0.185714 5:0.264286 6:0.236486 7:0.209459 8:0.263514
-1 1:-768 2:140 3:0.257143 4:0.185714 5:0.264286 6:0.236486 7:0.209459 8:0.263514
-1 1:-795 2:140 3:0.185714 4:0.257143 5:0.292857 6:0.209459 7:0.236486 8:0.290541
-1 1:-795 2:140 3:0.185714 4:0.257143 5:0.292857 6:0.209459 7:0.236486 8:0.290541
-1 1:-738 2:140 3:0.264286 4:0.178571 5:0.257143 6:0.243243 7:0.202703 8:0.256757
-1 1:-738 2:140 3:0.264286 4:0.178571 5:0.257143 6:0.243243 7:0.202703 8:0.256757
-1 1:-712 2:140 3:0.178571 4:0.264286 5:0.3 6:0.202703 7:0.243243 8:0.297297
-1 1:-712 2:140 3:0.178571 4:0.264286 5:0.3 6:0.202703 7:0.243243 8:0.297297
-1 1:-753 2:140 3:0.271429 4:0.2 5:0.25 6:0.25 7:0.222973 8:0.25
-1 1:-675 2:140 3:0.2 4:0.271429 5:0.278571 6:0.222973 7:0.25 8:0.277027
-1 1:-725 2:140 3:0.3 4:0.221429 5:0.214286 6:0.277027 7:0.243243 8:0.216216
-1 1:-573 2:140 3:0.221429 4:0.3 5:0.264286 6:0.243243 7:0.277027 8:0.263514
-1 1:-719 2:140 3:0.314286 4:0.221429 5:0.207143 6:0.290541 7:0.243243 8:0.209459
-1 1:-719 2:140 3:0.314286 4:0.221429 5:0.207143 6:0.290541 7:0.243243 8:0.209459
-1 1:-557 2:140 3:0.221429 4:0.314286 5:0.257143 6:0.243243 7:0.290541 8:0.256757
-1 1:-557 2:140 3:0.221429 4:0.314286 5:0.257143 6:0.243243 7:0.290541 8:0.256757
-1 1:0 2:54 3:0.351852 4:0.185185 5:0.203704 6:0.236486 7:0.195946 8:0.27027
-1 1:-32 2:54 3:0.185185 4:0.351852 5:0.259259 6:0.195946 7:0.236486 8:0.297297
-1 1:-532 2:128 3:0.3125 4:0.226562 5:0.203125 6:0.27027 7:0.243243 8:0.202703
-1 1:-353 2:128 3:0.226562 4:0.3125 5:0.257812 6:0.243243 7:0.27027 8:0.283784
-1 1:-755 2:140 3:0.307143 4:0.221429 5:0.214286 6:0.283784 7:0.243243 8:0.209459
-1 1:-755 2:140 3:0.307143 4:0.221429 5:0.214286 6:0.283784 7:0.243243 8:0.209459
-1 1:-557 2:140 3:0.221429 4:0.307143 5:0.257143 6:0.243243 7:0.283784 8:0.263514
-1 1:-557 2:140 3:0.221429 4:0.307143 5:0.257143 6:0.243243 7:0.283784 8:0.263514
-1 1:-781 2:144 3:0.291667 4:0.215278 5:0.201389 6:0.283784 7:0.22973 8:0.189189
-1 1:-484 2:144 3:0.215278 4:0.291667 5:0.291667 6:0.22973 7:0.283784 8:0.297297
-1 1:-936 2:149 3:0.268456 4:0.221477 5:0.201342 6:0.266667 7:0.226667 8:0.2
-1 1:-542 2:149 3:0.221477 4:0.268456 5:0.308725 6:0.226667 7:0.266667 8:0.306667
-1 1:-936 2:149 3:0.268456 4:0.214765 5:0.194631 6:0.266667 7:0.22 8:0.2
-1 1:-576 2:149 3:0.214765 4:0.268456 5:0.322148 6:0.22 7:0.266667 8:0.313333
-1 1:-928 2:150 3:0.266667 4:0.226667 5:0.186667 6:0.26 7:0.233333 8:0.193333
-1 1:-928 2:150 3:0.266667 4:0.226667 5:0.186667 6:0.26 7:0.233333 8:0.193333
-1 1:-576 2:150 3:0.226667 4:0.266667 5:0.32 6:0.233333 7:0.26 8:0.313333
-1 1:-576 2:150 3:0.226667 4:0.266667 5:0.32 6:0.233333 7:0.26 8:0.313333
-1 1:-917 2:150 3:0.26 4:0.233333 5:0.193333 6:0.26 7:0.24 8:0.193333
-1 1:-917 2:150 3:0.26 4:0.233333 5:0.193333 6:0.26 7:0.24 8:0.193333
-1 1:-576 2:150 3:0.233333 4:0.26 5:0.313333 6:0.24 7:0.26 8:0.306667
-1 1:-576 2:150 3:0.233333 4:0.26 5:0.313333 6:0.24 7:0.26 8:0.306667
-1 1:-871 2:150 3:0.26 4:0.213333 5:0.24 6:0.26 7:0.22 8:0.233333
-1 1:-715 2:150 3:0.213333 4:0.26 5:0.286667 6:0.22 7:0.26 8:0.286667
-1 1:-887 2:150 3:0.273333 4:0.2 5:0.22 6:0.273333 7:0.206667 8:0.213333
-1 1:-773 2:150 3:0.2 4:0.273333 5:0.306667 6:0.206667 7:0.273333 8:0.306667
-1 1:-749 2:150 3:0.286667 4:0.206667 5:0.206667 6:0.286667 7:0.213333 8:0.2
-1 1:-777 2:150 3:0.206667 4:0.286667 5:0.3 6:0.213333 7:0.286667 8:0.3
-1 1:-789 2:150 3:0.273333 4:0.206667 5:0.213333 6:0.273333 7:0.213333 8:0.206667
-1 1:-789 2:150 3:0.273333 4:0.206667 5:0.213333 6:0.273333 7:0.213333 8:0.206667
-1 1:-773 2:150 3:0.206667 4:0.273333 5:0.306667 6:0.213333 7:0.273333 8:0.306667
-1 1:-773 2:150 3:0.206667 4:0.273333 5:0.306667 6:0.213333 7:0.273333 8:0.306667
-1 1:-747 2:150 3:0.28 4:0.206667 5:0.206667 6:0.28 7:0.213333 8:0.2
-1 1:-747 2:150 3:0.28 4:0.206667 5:0.206667 6:0.28 7:0.213333 8:0.2
-1 1:-705 2:150 3:0.206667 4:0.28 5:0.306667 6:0.213333 7:0.28 8:0.306667
-1 1:-705 2:150 3:0.206667 4:0.28 5:0.306667 6:0.213333 7:0.28 8:0.306667
-1 1:-889 2:150 3:0.26 4:0.226667 5:0.226667 6:0.26 7:0.233333 8:0.22
-1 1:-783 2:150 3:0.226667 4:0.26 5:0.286667 6:0.233333 7:0.26 8:0.286667
-1 1:-957 2:150 3:0.253333 4:0.213333 5:0.24 6:0.253333 7:0.22 8:0.233333
-1 1:-809 2:150 3:0.213333 4:0.253333 5:0.293333 6:0.22 7:0.253333 8:0.293333
-1 1:-854 2:150 3:0.246667 4:0.22 5:0.253333 6:0.253333 7:0.22 8:0.24
-1 1:-702 2:150 3:0.22 4:0.246667 5:0.28 6:0.22 7:0.253333 8:0.286667
-1 1:-854 2:150 3:0.246667 4:0.213333 5:0.253333 6:0.253333 7:0.213333 8:0.24
-1 1:-854 2:150 3:0.246667 4:0.213333 5:0.253333 6:0.253333 7:0.213333 8:0.24
-1 1:-702 2:150 3:0.213333 4:0.246667 5:0.286667 6:0.213333 7:0.253333 8:0.293333
-1 1:-702 2:150 3:0.213333 4:0.246667 5:0.286667 6:0.213333 7:0.253333 8:0.293333
-1 1:-876 2:150 3:0.246667 4:0.206667 5:0.246667 6:0.246667 7:0.206667 8:0.24
-1 1:-876 2:150 3:0.246667 4:0.206667 5:0.246667 6:0.246667 7:0.206667 8:0.24
-1 1:-702 2:150 3:0.206667 4:0.246667 5:0.3 6:0.206667 7:0.246667 8:0.306667
-1 1:-702 2:150 3:0.206667 4:0.246667 5:0.3 6:0.206667 7:0.246667 8:0.306667
-1 1:-906 2:150 3:0.226667 4:0.206667 5:0.226667 6:0.226667 7:0.206667 8:0.226667
-1 1:-686 2:150 3:0.206667 4:0.226667 5:0.34 6:0.206667 7:0.226667 8:0.34
-1 1:-1000 2:150 3:0.186667 4:0.22 5:0.233333 6:0.186667 7:0.22 8:0.233333
-1 1:-776 2:150 3:0.22 4:0.186667 5:0.36 6:0.22 7:0.186667 8:0.36
-1 1:-1052 2:150 3:0.173333 4:0.213333 5:0.24 6:0.173333 7:0.213333 8:0.24
-1 1:-784 2:150 3:0.213333 4:0.173333 5:0.373333 6:0.213333 7:0.173333 8:0.373333
-1 1:-1024 2:150 3:0.18 4:0.213333 5:0.24 6:0.18 7:0.213333 8:0.24
-1 1:-1024 2:150 3:0.18 4:0.213333 5:0.24 6:0.18 7:0.213333 8:0.24
-1 1:-794 2:150 3:0.213333 4:0.18 5:0.366667 6:0.213333 7:0.18 8:0.366667
-1 1:-794 2:150 3:0.213333 4:0.18 5:0.366667 6:0.213333 7:0.18 8:0.366667
-1 1:-988 2:150 3:0.173333 4:0.213333 5:0.24 6:0.173333 7:0.213333 8:0.24
-1 1:-988 2:150 3:0.173333 4:0.213333 5:0.24 6:0.173333 7:0.213333 8:0.24
-1 1:-794 2:150 3:0.213333 4:0.173333 5:0.373333 6:0.213333 7:0.173333 8:0.373333
-1 1:-794 2:150 3:0.213333 4:0.173333 5:0.373333 6:0.213333 7:0.173333 8:0.373333
-1 1:-884 2:150 3:0.2 4:0.213333 5:0.226667 6:0.2 7:0.213333 8:0.226667
-1 1:-778 2:150 3:0.213333 4:0.2 5:0.36 6:0.213333 7:0.2 8:0.36
-1 1:-1026 2:150 3:0.18 4:0.24 5:0.233333 6:0.18 7:0.24 8:0.233333
-1 1:-782 2:150 3:0.24 4:0.18 5:0.346667 6:0.24 7:0.18 8:0.346667
-1 1:-992 2:150 3:0.18 4:0.24 5:0.226667 6:0.18 7:0.24 8:0.226667
-1 1:-684 2:150 3:0.24 4:0.18 5:0.353333 6:0.24 7:0.18 8:0.353333
-1 1:-1037 2:150 3:0.186667 4:0.233333 5:0.233333 6:0.186667 7:0.233333 8:0.233333
-1 1:-1037 2:150 3:0.186667 4:0.233333 5:0.233333 6:0.186667 7:0.233333 8:0.233333
-1 1:-754 2:150 3:0.233333 4:0.186667 5:0.346667 6:0.233333 7:0.186667 8:0.346667
-1 1:-754 2:150 3:0.233333 4:0.186667 5:0.346667 6:0.233333 7:0.186667 8:0.346667
-1 1:-1009 2:150 3:0.186667 4:0.233333 5:0.233333 6:0.186667 7:0.233333 8:0.233333
-1 1:-1009 2:150 3:0.186667 4:0.233333 5:0.233333 6:0.186667 7:0.233333 8:0.233333
-1 1:-754 2:150 3:0.233333 4:0.186667 5:0.346667 6:0.233333 7:0.186667 8:0.346667
-1 1:-754 2:150 3:0.233333 4:0.186667 5:0.346667 6:0.233333 7:0.186667 8:0.346667
-1 1:-1102 2:150 3:0.206667 4:0.246667 5:0.233333 6:0.206667 7:0.246667 8:0.233333
-1 1:-802 2:150 3:0.246667 4:0.206667 5:0.313333 6:0.246667 7:0.206667 8:0.313333
-1 1:-992 2:150 3:0.226667 4:0.233333 5:0.24 6:0.226667 7:0.233333 8:0.24
-1 1:-810 2:150 3:0.233333 4:0.226667 5:0.3 6:0.233333 7:0.226667 8:0.3
-1 1:-958 2:150 3:0.24 4:0.226667 5:0.24 6:0.24 7:0.226667 8:0.24
-1 1:-756 2:150 3:0.226667 4:0.24 5:0.293333 6:0.226667 7:0.24 8:0.293333
-1 1:-988 2:150 3:0.233333 4:0.233333 5:0.24 6:0.233333 7:0.233333 8:0.24
-1 1:-988 2:150 3:0.233333 4:0.233333 5:0.24 6:0.233333 7:0.233333 8:0.24
-1 1:-742 2:150 3:0.233333 4:0.233333 5:0.293333 6:0.233333 7:0.233333 8:0.293333
-1 1:-742 2:150 3:0.233333 4:0.233333 5:0.293333 6:0.233333 7:0.233333 8:0.293333
-1 1:-982 2:150 3:0.233333 4:0.233333 5:0.246667 6:0.233333 7:0.233333 8:0.246667
-1 1:-982 2:150 3:0.233333 4:0.233333 5:0.246667 6:0.233333 7:0.233333 8:0.246667
-1 1:-786 2:150 3:0.233333 4:0.233333 5:0.286667 6:0.233333 7:0.233333 8:0.286667
-1 1:-786 2:150 3:0.233333 4:0.233333 5:0.286667 6:0.233333 7:0.233333 8:0.286667
-1 1:-946 2:150 3:0.233333 4:0.226667 5:0.24 6:0.233333 7:0.226667 8:0.24
-1 1:-654 2:150 3:0.226667 4:0.233333 5:0.3 6:0.226667 7:0.233333 8:0.3
-1 1:-932 2:150 3:0.246667 4:0.193333 5:0.226667 6:0.246667 7:0.193333 8:0.226667
-1 1:-668 2:150 3:0.193333 4:0.246667 5:0.333333 6:0.193333 7:0.246667 8:0.333333
-1 1:-1016 2:150 3:0.246667 4:0.18 5:0.226667 6:0.246667 7:0.18 8:0.226667
-1 1:-616 2:150 3:0.18 4:0.246667 5:0.346667 6:0.18 7:0.246667 8:0.346667
-1 1:-1058 2:150 3:0.24 4:0.186667 5:0.226667 6:0.24 7:0.186667 8:0.226667
-1 1:-1058 2:150 3:0.24 4:0.186667 5:0.226667 6:0.24 7:0.186667 8:0.226667
-1 1:-640 2:150 3:0.186667 4:0.24 5:0.346667 6:0.186667 7:0.24 8:0.346667
-1 1:-640 2:150 3:0.186667 4:0.24 5:0.346667 6:0.186667 7:0.24 8:0.346667
-1 1:-1012 2:150 3:0.246667 4:0.193333 5:0.22 6:0.246667 7:0.193333 8:0.22
-1 1:-1012 2:150 3:0.246667 4:0.193333 5:0.22 6:0.246667 7:0.193333 8:0.22
-1 1:-648 2:150 3:0.193333 4:0.246667 5:0.34 6:0.193333 7:0.246667 8:0.34
-1 1:-648 2:150 3:0.193333 4:0.246667 5:0.34 6:0.193333 7:0.246667 8:0.34
-1 1:-1038 2:150 3:0.266667 4:0.18 5:0.206667 6:0.266667 7:0.18 8:0.206667
-1 1:-636 2:150 3:0.18 4:0.266667 5:0.346667 6:0.18 7:0.266667 8:0.346667
-1 1:-1076 2:150 3:0.246667 4:0.186667 5:0.213333 6:0.246667 7:0.186667 8:0.213333
-1 1:-658 2:150 3:0.186667 4:0.246667 5:0.353333 6:0.186667 7:0.246667 8:0.353333
-1 1:-1106 2:150 3:0.24 4:0.186667 5:0.206667 6:0.24 7:0.186667 8:0.206667
-1 1:-652 2:150 3:0.186667 4:0.24 5:0.366667 6:0.186667 7:0.24 8:0.366667
-1 1:-1106 2:150 3:0.246667 4:0.186667 5:0.2 6:0.246667 7:0.186667 8:0.2
-1 1:-1106 2:150 3:0.246667 4:0.186667 5:0.2 6:0.246667 7:0.186667 8:0.2
-1 1:-642 2:150 3:0.186667 4:0.246667 5:0.366667 6:0.186667 7:0.246667 8:0.366667
-1 1:-642 2:150 3:0.186667 4:0.246667 5:0.366667 6:0.186667 7:0.246667 8:0.366667
-1 1:-1040 2:150 3:0.253333 4:0.18 5:0.193333 6:0.253333 7:0.18 8:0.193333
-1 1:-1040 2:150 3:0.253333 4:0.18 5:0.193333 6:0.253333 7:0.18 8:0.193333
-1 1:-612 2:150 3:0.18 4:0.253333 5:0.373333 6:0.18 7:0.253333 8:0.373333
-1 1:-612 2:150 3:0.18 4:0.253333 5:0.373333 6:0.18 7:0.253333 8:0.373333
-1 1:-1108 2:150 3:0.233333 4:0.186667 5:0.2 6:0.233333 7:0.186667 8:0.2
-1 1:-738 2:150 3:0.186667 4:0.233333 5:0.38 6:0.186667 7:0.233333 8:0.38
-1 1:-1063 2:150 3:0.213333 4:0.22 5:0.213333 6:0.206667 7:0.22 8:0.213333
-1 1:-788 2:150 3:0.22 4:0.213333 5:0.353333 6:0.22 7:0.206667 8:0.36
-1 1:-1063 2:150 3:0.22 4:0.233333 5:0.206667 6:0.213333 7:0.226667 8:0.206667
-1 1:-740 2:150 3:0.233333 4:0.22 5:0.34 6:0.226667 7:0.213333 8:0.353333
-1 1:-1063 2:150 3:0.226667 4:0.233333 5:0.2 6:0.22 7:0.226667 8:0.2
-1 1:-1063 2:150 3:0.226667 4:0.233333 5:0.2 6:0.22 7:0.226667 8:0.2
-1 1:-712 2:150 3:0.233333 4:0.226667 5:0.34 6:0.226667 7:0.22 8:0.353333
-1 1:-712 2:150 3:0.233333 4:0.226667 5:0.34 6:0.226667 7:0.22 8:0.353333
-1 1:-1027 2:150 3:0.22 4:0.24 5:0.206667 6:0.213333 7:0.233333 8:0.206667
-1 1:-1027 2:150 3:0.22 4:0.24 5:0.206667 6:0.213333 7:0.233333 8:0.206667
-1 1:-786 2:150 3:0.24 4:0.22 5:0.333333 6:0.233333 7:0.213333 8:0.346667
-1 1:-786 2:150 3:0.24 4:0.22 5:0.333333 6:0.233333 7:0.213333 8:0.346667
-1 1:-992 2:150 3:0.206667 4:0.266667 5:0.22 6:0.2 7:0.26 8:0.22
-1 1:-890 2:150 3:0.266667 4:0.206667 5:0.306667 6:0.26 7:0.2 8:0.32
-1 1:-864 2:150 3:0.206667 4:0.273333 5:0.213333 6:0.2 7:0.266667 8:0.213333
-1 1:-786 2:150 3:0.273333 4:0.206667 5:0.306667 6:0.266667 7:0.2 8:0.32
-1 1:-882 2:150 3:0.2 4:0.28 5:0.213333 6:0.193333 7:0.273333 8:0.213333
-1 1:-720 2:150 3:0.28 4:0.2 5:0.306667 6:0.273333 7:0.193333 8:0.32
-1 1:-926 2:150 3:0.193333 4:0.28 5:0.213333 6:0.186667 7:0.273333 8:0.213333
-1 1:-926 2:150 3:0.193333 4:0.28 5:0.213333 6:0.186667 7:0.273333 8:0.213333
-1 1:-736 2:150 3:0.28 4:0.193333 5:0.313333 6:0.273333 7:0.186667 8:0.326667
-1 1:-736 2:150 3:0.28 4:0.193333 5:0.313333 6:0.273333 7:0.186667 8:0.326667
-1 1:-954 2:150 3:0.193333 4:0.28 5:0.213333 6:0.186667 7:0.273333 8:0.213333
-1 1:-954 2:150 3:0.193333 4:0.28 5:0.213333 6:0.186667 7:0.273333 8:0.213333
-1 1:-736 2:150 3:0.28 4:0.193333 5:0.313333 6:0.273333 7:0.186667 8:0.326667
-1 1:-736 2:150 3:0.28 4:0.193333 5:0.313333 6:0.273333 7:0.186667 8:0.326667
-1 1:-1066 2:150 3:0.22 4:0.286667 5:0.206667 6:0.213333 7:0.28 8:0.206667
-1 1:-756 2:150 3:0.286667 4:0.22 5:0.286667 6:0.28 7:0.213333 8:0.3
-1 1:-772 2:150 3:0.253333 4:0.28 5:0.2 6:0.253333 7:0.273333 8:0.2
-1 1:-564 2:150 3:0.28 4:0.253333 5:0.266667 6:0.273333 7:0.253333 8:0.273333
-1 1:-816 2:150 3:0.26 4:0.266667 5:0.206667 6:0.26 7:0.266667 8:0.206667
-1 1:-608 2:150 3:0.266667 4:0.26 5:0.266667 6:0.266667 7:0.26 8:0.266667
-1 1:-832 2:150 3:0.253333 4:0.26 5:0.213333 6:0.253333 7:0.26 8:0.213333
-1 1:-832 2:150 3:0.253333 4:0.26 5:0.213333 6:0.253333 7:0.26 8:0.213333
-1 1:-690 2:150 3:0.26 4:0.253333 5:0.273333 6:0.26 7:0.253333 8:0.273333
-1 1:-690 2:150 3:0.26 4:0.253333 5:0.273333 6:0.26 7:0.253333 8:0.273333
-1 1:-732 2:150 3:0.253333 4:0.246667 5:0.22 6:0.253333 7:0.246667 8:0.22
-1 1:-732 2:150 3:0.253333 4:0.246667 5:0.22 6:0.253333 7:0.246667 8:0.22
-1 1:-644 2:150 3:0.246667 4:0.253333 5:0.28 6:0.246667 7:0.253333 8:0.28
-1 1:-644 2:150 3:0.246667 4:0.253333 5:0.28 6:0.246667 7:0.253333 8:0.28
-1 1:-712 2:150 3:0.266667 4:0.233333 5:0.193333 6:0.266667 7:0.233333 8:0.193333
-1 1:-578 2:150 3:0.233333 4:0.266667 5:0.306667 6:0.233333 7:0.266667 8:0.306667
-1 1:-760 2:150 3:0.26 4:0.22 5:0.233333 6:0.26 7:0.22 8:0.233333
-1 1:-778 2:150 3:0.22 4:0.26 5:0.286667 6:0.22 7:0.26 8:0.286667
-1 1:-678 2:150 3:0.266667 4:0.226667 5:0.233333 6:0.266667 7:0.226667 8:0.233333
-1 1:-740 2:150 3:0.226667 4:0.266667 5:0.273333 6:0.226667 7:0.266667 8:0.273333
-1 1:-766 2:150 3:0.266667 4:0.22 5:0.233333 6:0.266667 7:0.22 8:0.233333
-1 1:-766 2:150 3:0.266667 4:0.22 5:0.233333 6:0.266667 7:0.22 8:0.233333
-1 1:-804 2:150 3:0.22 4:0.266667 5:0.28 6:0.22 7:0.266667 8:0.28
-1 1:-804 2:150 3:0.22 4:0.266667 5:0.28 6:0.22 7:0.266667 8:0.28
-1 1:-714 2:150 3:0.273333 4:0.226667 5:0.233333 6:0.273333 7:0.226667 8:0.233333
-1 1:-714 2:150 3:0.273333 4:0.226667 5:0.233333 6:0.273333 7:0.226667 8:0.233333
-1 1:-838 2:150 3:0.226667 4:0.273333 5:0.266667 6:0.226667 7:0.273333 8:0.266667
-1 1:-838 2:150 3:0.226667 4:0.273333 5:0.266667 6:0.226667 7:0.273333 8:0.266667
-1 1:-764 2:150 3:0.26 4:0.213333 5:0.26 6:0.26 7:0.213333 8:0.26
-1 1:-925 2:150 3:0.213333 4:0.26 5:0.266667 6:0.213333 7:0.26 8:0.266667
-1 1:-866 2:150 3:0.253333 4:0.213333 5:0.253333 6:0.253333 7:0.213333 8:0.253333
-1 1:-836 2:150 3:0.213333 4:0.253333 5:0.28 6:0.213333 7:0.253333 8:0.28
-1 1:-860 2:150 3:0.253333 4:0.213333 5:0.253333 6:0.253333 7:0.213333 8:0.253333
-1 1:-838 2:150 3:0.213333 4:0.253333 5:0.28 6:0.213333 7:0.253333 8:0.28
-1 1:-843 2:150 3:0.253333 4:0.22 5:0.246667 6:0.253333 7:0.22 8:0.246667
-1 1:-843 2:150 3:0.253333 4:0.22 5:0.246667 6:0.253333 7:0.22 8:0.246667
-1 1:-822 2:150 3:0.22 4:0.253333 5:0.28 6:0.22 7:0.253333 8:0.28
-1 1:-822 2:150 3:0.22 4:0.253333 5:0.28 6:0.22 7:0.253333 8:0.28
-1 1:-870 2:150 3:0.253333 4:0.22 5:0.246667 6:0.253333 7:0.22 8:0.246667
-1 1:-870 2:150 3:0.253333 4:0.22 5:0.246667 6:0.253333 7:0.22 8:0.246667
-1 1:-788 2:150 3:0.22 4:0.253333 5:0.28 6:0.22 7:0.253333 8:0.28
-1 1:-788 2:150 3:0.22 4:0.253333 5:0.28 6:0.22 7:0.253333 8:0.28
-1 1:-883 2:150 3:0.233333 4:0.206667 5:0.266667 6:0.233333 7:0.193333 8:0.28
-1 1:-833 2:150 3:0.206667 4:0.233333 5:0.293333 6:0.193333 7:0.233333 8:0.293333
-1 1:-1007 2:150 3:0.233333 4:0.213333 5:0.24 6:0.233333 7:0.2 8:0.253333
-1 1:-759 2:150 3:0.213333 4:0.233333 5:0.313333 6:0.2 7:0.233333 8:0.313333
-1 1:-1023 2:150 3:0.226667 4:0.213333 5:0.24 6:0.226667 7:0.2 8:0.253333
-1 1:-739 2:150 3:0.213333 4:0.226667 5:0.32 6:0.2 7:0.226667 8:0.32
-1 1:-1027 2:150 3:0.226667 4:0.213333 5:0.246667 6:0.226667 7:0.2 8:0.26
-1 1:-1027 2:150 3:0.226667 4:0.213333 5:0.246667 6:0.226667 7:0.2 8:0.26
-1 1:-739 2:150 3:0.213333 4:0.226667 5:0.313333 6:0.2 7:0.226667 8:0.313333
-1 1:-739 2:150 3:0.213333 4:0.226667 5:0.313333 6:0.2 7:0.226667 8:0.313333
-1 1:-1027 2:150 3:0.226667 4:0.213333 5:0.246667 6:0.226667 7:0.2 8:0.26
-1 1:-1027 2:150 3:0.226667 4:0.213333 5:0.246667 6:0.226667 7:0.2 8:0.26
-1 1:-739 2:150 3:0.213333 4:0.226667 5:0.313333 6:0.2 7:0.226667 8:0.313333
-1 1:-739 2:150 3:0.213333 4:0.226667 5:0.313333 6:0.2 7:0.226667 8:0.313333
-1 1:-937 2:150 3:0.28 4:0.18 5:0.233333 6:0.28 7:0.166667 8:0.246667
-1 1:-677 2:150 3:0.18 4:0.28 5:0.306667 6:0.166667 7:0.28 8:0.306667
-1 1:-865 2:150 3:0.273333 4:0.2 5:0.233333 6:0.273333 7:0.186667 8:0.246667
-1 1:-697 2:150 3:0.2 4:0.273333 5:0.293333 6:0.186667 7:0.273333 8:0.293333
-1 1:-805 2:150 3:0.273333 4:0.206667 5:0.226667 6:0.273333 7:0.186667 8:0.246667
-1 1:-662 2:150 3:0.206667 4:0.273333 5:0.293333 6:0.186667 7:0.273333 8:0.293333
-1 1:-729 2:150 3:0.273333 4:0.206667 5:0.233333 6:0.273333 7:0.186667 8:0.253333
-1 1:-729 2:150 3:0.273333 4:0.206667 5:0.233333 6:0.273333 7:0.186667 8:0.253333
-1 1:-670 2:150 3:0.206667 4:0.273333 5:0.286667 6:0.186667 7:0.273333 8:0.286667
-1 1:-670 2:150 3:0.206667 4:0.273333 5:0.286667 6:0.186667 7:0.273333 8:0.286667
-1 1:-705 2:150 3:0.293333 4:0.206667 5:0.22 6:0.286667 7:0.186667 8:0.24
-1 1:-705 2:150 3:0.293333 4:0.206667 5:0.22 6:0.286667 7:0.186667 8:0.24
-1 1:-612 2:150 3:0.206667 4:0.293333 5:0.28 6:0.186667 7:0.286667 8:0.286667
-1 1:-612 2:150 3:0.206667 4:0.293333 5:0.28 6:0.186667 7:0.286667 8:0.286667
-1 1:-745 2:150 3:0.28 4:0.22 5:0.206667 6:0.293333 7:0.213333 8:0.213333
-1 1:-560 2:150 3:0.22 4:0.28 5:0.293333 6:0.213333 7:0.293333 8:0.28
-1 1:-745 2:150 3:0.286667 4:0.206667 5:0.206667 6:0.3 7:0.2 8:0.213333
-1 1:-601 2:150 3:0.206667 4:0.286667 5:0.3 6:0.2 7:0.3 8:0.286667
-1 1:-676 2:150 3:0.306667 4:0.2 5:0.206667 6:0.32 7:0.193333 8:0.213333
-1 1:-601 2:150 3:0.2 4:0.306667 5:0.286667 6:0.193333 7:0.32 8:0.273333
-1 1:-706 2:150 3:0.313333 4:0.2 5:0.2 6:0.326667 7:0.193333 8:0.206667
-1 1:-706 2:150 3:0.313333 4:0.2 5:0.2 6:0.326667 7:0.193333 8:0.206667
-1 1:-605 2:150 3:0.2 4:0.313333 5:0.286667 6:0.193333 7:0.326667 8:0.273333
-1 1:-605 2:150 3:0.2 4:0.313333 5:0.286667 6:0.193333 7:0.326667 8:0.273333
-1 1:-686 2:150 3:0.306667 4:0.2 5:0.206667 6:0.32 7:0.193333 8:0.213333
-1 1:-686 2:150 3:0.306667 4:0.2 5:0.206667 6:0.32 7:0.193333 8:0.213333
-1 1:-569 2:150 3:0.2 4:0.306667 5:0.286667 6:0.193333 7:0.32 8:0.273333
-1 1:-569 2:150 3:0.2 4:0.306667 5:0.286667 6:0.193333 7:0.32 8:0.273333
-1 1:-727 2:150 3:0.286667 4:0.206667 5:0.193333 6:0.3 7:0.2 8:0.2
-1 1:-620 2:150 3:0.206667 4:0.286667 5:0.313333 6:0.2 7:0.3 8:0.3
-1 1:-797 2:150 3:0.3 4:0.166667 5:0.2 6:0.313333 7:0.16 8:0.206667
-1 1:-581 2:150 3:0.166667 4:0.3 5:0.333333 6:0.16 7:0.313333 8:0.32
-1 1:-703 2:150 3:0.286667 4:0.173333 5:0.213333 6:0.3 7:0.173333 8:0.213333
-1 1:-615 2:150 3:0.173333 4:0.286667 5:0.326667 6:0.173333 7:0.3 8:0.313333
-1 1:-701 2:150 3:0.3 4:0.166667 5:0.206667 6:0.313333 7:0.166667 8:0.206667
-1 1:-701 2:150 3:0.3 4:0.166667 5:0.206667 6:0.313333 7:0.166667 8:0.206667
-1 1:-602 2:150 3:0.166667 4:0.3 5:0.326667 6:0.166667 7:0.313333 8:0.313333
-1 1:-602 2:150 3:0.166667 4:0.3 5:0.326667 6:0.166667 7:0.313333 8:0.313333
-1 1:-709 2:150 3:0.286667 4:0.173333 5:0.213333 6:0.306667 7:0.173333 8:0.213333
-1 1:-709 2:150 3:0.286667 4:0.173333 5:0.213333 6:0.306667 7:0.173333 8:0.213333
-1 1:-607 2:150 3:0.173333 4:0.286667 5:0.326667 6:0.173333 7:0.306667 8:0.306667
-1 1:-607 2:150 3:0.173333 4:0.286667 5:0.326667 6:0.173333 7:0.306667 8:0.306667
-1 1:-736 2:150 3:0.326667 4:0.16 5:0.233333 6:0.326667 7:0.16 8:0.233333
-1 1:-720 2:150 3:0.16 4:0.326667 5:0.28 6:0.16 7:0.326667 8:0.28
-1 1:-686 2:150 3:0.346667 4:0.16 5:0.246667 6:0.346667 7:0.16 8:0.246667
-1 1:-714 2:150 3:0.16 4:0.346667 5:0.246667 6:0.16 7:0.346667 8:0.246667
-1 1:-768 2:150 3:0.333333 4:0.153333 5:0.246667 6:0.333333 7:0.153333 8:0.246667
-1 1:-760 2:150 3:0.153333 4:0.333333 5:0.266667 6:0.153333 7:0.333333 8:0.266667
-1 1:-768 2:150 3:0.333333 4:0.16 5:0.246667 6:0.333333 7:0.153333 8:0.253333
-1 1:-768 2:150 3:0.333333 4:0.16 5:0.246667 6:0.333333 7:0.153333 8:0.253333
-1 1:-760 2:150 3:0.16 4:0.333333 5:0.26 6:0.153333 7:0.333333 8:0.26
-1 1:-760 2:150 3:0.16 4:0.333333 5:0.26 6:0.153333 7:0.333333 8:0.26
-1 1:-768 2:150 3:0.326667 4:0.16 5:0.24 6:0.326667 7:0.153333 8:0.246667
-1 1:-768 2:150 3:0.326667 4:0.16 5:0.24 6:0.326667 7:0.153333 8:0.246667
-1 1:-758 2:150 3:0.16 4:0.326667 5:0.273333 6:0.153333 7:0.326667 8:0.273333
-1 1:-758 2:150 3:0.16 4:0.326667 5:0.273333 6:0.153333 7:0.326667 8:0.273333
-1 1:-611 2:148 3:0.324324 4:0.162162 5:0.256757 6:0.306667 7:0.186667 8:0.266667
-1 1:-703 2:148 3:0.162162 4:0.324324 5:0.256757 6:0.186667 7:0.306667 8:0.24
-1 1:-715 2:148 3:0.283784 4:0.209459 5:0.243243 6:0.273333 7:0.233333 8:0.246667
-1 1:-656 2:148 3:0.209459 4:0.283784 5:0.263514 6:0.233333 7:0.273333 8:0.246667
-1 1:-745 2:148 3:0.283784 4:0.202703 5:0.236486 6:0.273333 7:0.226667 8:0.24
-1 1:-675 2:148 3:0.202703 4:0.283784 5:0.277027 6:0.226667 7:0.273333 8:0.26
-1 1:-785 2:148 3:0.27027 4:0.202703 5:0.236486 6:0.26 7:0.226667 8:0.24
-1 1:-785 2:148 3:0.27027 4:0.202703 5:0.236486 6:0.26 7:0.226667 8:0.24
-1 1:-675 2:148 3:0.202703 4:0.27027 5:0.290541 6:0.226667 7:0.26 8:0.273333
-1 1:-675 2:148 3:0.202703 4:0.27027 5:0.290541 6:0.226667 7:0.26 8:0.273333
-1 1:-837 2:148 3:0.263514 4:0.195946 5:0.243243 6:0.253333 7:0.22 8:0.246667
-1 1:-837 2:148 3:0.263514 4:0.195946 5:0.243243 6:0.253333 7:0.22 8:0.246667
-1 1:-704 2:148 3:0.195946 4:0.263514 5:0.297297 6:0.22 7:0.253333 8:0.28
-1 1:-704 2:148 3:0.195946 4:0.263514 5:0.297297 6:0.22 7:0.253333 8:0.28
-1 1:-835 2:148 3:0.236486 4:0.195946 5:0.209459 6:0.226667 7:0.22 8:0.213333
-1 1:-531 2:148 3:0.195946 4:0.236486 5:0.358108 6:0.22 7:0.226667 8:0.34
-1 1:-828 2:148 3:0.22973 4:0.236486 5:0.175676 6:0.213333 7:0.253333 8:0.186667
-1 1:-428 2:148 3:0.236486 4:0.22973 5:0.358108 6:0.253333 7:0.213333 8:0.346667
-1 1:-753 2:148 3:0.222973 4:0.243243 5:0.175676 6:0.206667 7:0.26 8:0.186667
-1 1:-426 2:148 3:0.243243 4:0.222973 5:0.358108 6:0.26 7:0.206667 8:0.346667
-1 1:-769 2:148 3:0.216216 4:0.243243 5:0.175676 6:0.2 7:0.266667 8:0.18
-1 1:-769 2:148 3:0.216216 4:0.243243 5:0.175676 6:0.2 7:0.266667 8:0.18
-1 1:-426 2:148 3:0.243243 4:0.216216 5:0.364865 6:0.266667 7:0.2 8:0.353333
-1 1:-426 2:148 3:0.243243 4:0.216216 5:0.364865 6:0.266667 7:0.2 8:0.353333
-1 1:-753 2:148 3:0.222973 4:0.243243 5:0.175676 6:0.206667 7:0.266667 8:0.18
-1 1:-753 2:148 3:0.222973 4:0.243243 5:0.175676 6:0.206667 7:0.266667 8:0.18
-1 1:-452 2:148 3:0.243243 4:0.222973 5:0.358108 6:0.266667 7:0.206667 8:0.346667
-1 1:-452 2:148 3:0.243243 4:0.222973 5:0.358108 6:0.266667 7:0.206667 8:0.346667
-1 1:-897 2:150 3:0.206667 4:0.226667 5:0.18 6:0.206667 7:0.22 8:0.18
-1 1:-601 2:150 3:0.226667 4:0.206667 5:0.386667 6:0.22 7:0.206667 8:0.393333
-1 1:-1029 2:150 3:0.22 4:0.206667 5:0.193333 6:0.213333 7:0.2 8:0.2
-1 1:-643 2:150 3:0.206667 4:0.22 5:0.38 6:0.2 7:0.213333 8:0.386667
-1 1:-938 2:150 3:0.24 4:0.2 5:0.193333 6:0.24 7:0.193333 8:0.2
-1 1:-707 2:150 3:0.2 4:0.24 5:0.366667 6:0.193333 7:0.24 8:0.366667
-1 1:-999 2:150 3:0.24 4:0.2 5:0.193333 6:0.233333 7:0.193333 8:0.2
-1 1:-999 2:150 3:0.24 4:0.2 5:0.193333 6:0.233333 7:0.193333 8:0.2
-1 1:-715 2:150 3:0.2 4:0.24 5:0.366667 6:0.193333 7:0.233333 8:0.373333
-1 1:-715 2:150 3:0.2 4:0.24 5:0.366667 6:0.193333 7:0.233333 8:0.373333
-1 1:-969 2:150 3:0.24 4:0.2 5:0.193333 6:0.233333 7:0.193333 8:0.2
-1 1:-969 2:150 3:0.24 4:0.2 5:0.193333 6:0.233333 7:0.193333 8:0.2
-1 1:-675 2:150 3:0.2 4:0.24 5:0.366667 6:0.193333 7:0.233333 8:0.373333
-1 1:-675 2:150 3:0.2 4:0.24 5:0.366667 6:0.193333 7:0.233333 8:0.373333
-1 1:-1074 2:150 3:0.273333 4:0.186667 5:0.22 6:0.266667 7:0.18 8:0.226667
-1 1:-883 2:150 3:0.186667 4:0.273333 5:0.32 6:0.18 7:0.266667 8:0.326667
-1 1:-956 2:150 3:0.273333 4:0.16 5:0.22 6:0.273333 7:0.16 8:0.22
-1 1:-775 2:150 3:0.16 4:0.273333 5:0.346667 6:0.16 7:0.273333 8:0.346667
-1 1:-962 2:150 3:0.28 4:0.16 5:0.22 6:0.286667 7:0.16 8:0.22
-1 1:-795 2:150 3:0.16 4:0.28 5:0.34 6:0.16 7:0.286667 8:0.333333
-1 1:-962 2:150 3:0.28 4:0.16 5:0.22 6:0.28 7:0.16 8:0.22
-1 1:-962 2:150 3:0.28 4:0.16 5:0.22 6:0.28 7:0.16 8:0.22
-1 1:-795 2:150 3:0.16 4:0.28 5:0.34 6:0.16 7:0.28 8:0.34
-1 1:-795 2:150 3:0.16 4:0.28 5:0.34 6:0.16 7:0.28 8:0.34
-1 1:-928 2:150 3:0.273333 4:0.16 5:0.226667 6:0.273333 7:0.16 8:0.226667
-1 1:-928 2:150 3:0.273333 4:0.16 5:0.226667 6:0.273333 7:0.16 8:0.226667
-1 1:-776 2:150 3:0.16 4:0.273333 5:0.34 6:0.16 7:0.273333 8:0.34
-1 1:-776 2:150 3:0.16 4:0.273333 5:0.34 6:0.16 7:0.273333 8:0.34
-1 1:-914 2:150 3:0.253333 4:0.193333 5:0.2 6:0.253333 7:0.2 8:0.193333
-1 1:-592 2:150 3:0.193333 4:0.253333 5:0.353333 6:0.2 7:0.253333 8:0.353333
-1 1:-1086 2:149 3:0.24 4:0.2 5:0.2 6:0.241611 7:0.201342 8:0.194631
-1 1:-534 2:149 3:0.2 4:0.24 5:0.36 6:0.201342 7:0.241611 8:0.362416
-1 1:-1113 2:149 3:0.233333 4:0.2 5:0.2 6:0.234899 7:0.201342 8:0.194631
-1 1:-586 2:149 3:0.2 4:0.233333 5:0.366667 6:0.201342 7:0.234899 8:0.369128
-1 1:-1092 2:149 3:0.233333 4:0.2 5:0.206667 6:0.234899 7:0.201342 8:0.201342
-1 1:-1092 2:149 3:0.233333 4:0.2 5:0.206667 6:0.234899 7:0.201342 8:0.201342
-1 1:-576 2:149 3:0.2 4:0.233333 5:0.36 6:0.201342 7:0.234899 8:0.362416
-1 1:-576 2:149 3:0.2 4:0.233333 5:0.36 6:0.201342 7:0.234899 8:0.362416
-1 1:-1046 2:149 3:0.24 4:0.206667 5:0.2 6:0.241611 7:0.208054 8:0.194631
-1 1:-1046 2:149 3:0.24 4:0.206667 5:0.2 6:0.241611 7:0.208054 8:0.194631
-1 1:-570 2:149 3:0.206667 4:0.24 5:0.353333 6:0.208054 7:0.241611 8:0.355705
-1 1:-570 2:149 3:0.206667 4:0.24 5:0.353333 6:0.208054 7:0.241611 8:0.355705
-1 1:-1032 2:149 3:0.213333 4:0.206667 5:0.2 6:0.214765 7:0.208054 8:0.194631
-1 1:-479 2:149 3:0.206667 4:0.213333 5:0.38 6:0.208054 7:0.214765 8:0.38255
-1 1:-979 2:149 3:0.226667 4:0.206667 5:0.206667 6:0.228188 7:0.208054 8:0.201342
-1 1:-526 2:149 3:0.206667 4:0.226667 5:0.36 6:0.208054 7:0.228188 8:0.362416
-1 1:-889 2:149 3:0.226667 4:0.22 5:0.213333 6:0.228188 7:0.221477 8:0.208054
-1 1:-478 2:149 3:0.22 4:0.226667 5:0.34 6:0.221477 7:0.228188 8:0.342282
-1 1:-870 2:149 3:0.226667 4:0.213333 5:0.22 6:0.228188 7:0.214765 8:0.214765
-1 1:-870 2:149 3:0.226667 4:0.213333 5:0.22 6:0.228188 7:0.214765 8:0.214765
-1 1:-526 2:149 3:0.213333 4:0.226667 5:0.34 6:0.214765 7:0.228188 8:0.342282
-1 1:-526 2:149 3:0.213333 4:0.226667 5:0.34 6:0.214765 7:0.228188 8:0.342282
-1 1:-890 2:149 3:0.233333 4:0.206667 5:0.22 6:0.234899 7:0.208054 8:0.214765
-1 1:-890 2:149 3:0.233333 4:0.206667 5:0.22 6:0.234899 7:0.208054 8:0.214765
-1 1:-550 2:149 3:0.206667 4:0.233333 5:0.34 6:0.208054 7:0.234899 8:0.342282
-1 1:-550 2:149 3:0.206667 4:0.233333 5:0.34 6:0.208054 7:0.234899 8:0.342282
-1 1:-942 2:149 3:0.26 4:0.186667 5:0.233333 6:0.261745 7:0.181208 8:0.234899
-1 1:-738 2:149 3:0.186667 4:0.26 5:0.32 6:0.181208 7:0.261745 8:0.322148
-1 1:-778 2:150 3:0.306667 4:0.18 5:0.2 6:0.306667 7:0.18 8:0.2
-1 1:-674 2:150 3:0.18 4:0.306667 5:0.313333 6:0.18 7:0.306667 8:0.313333
-1 1:-800 2:150 3:0.293333 4:0.186667 5:0.206667 6:0.293333 7:0.186667 8:0.206667
-1 1:-694 2:150 3:0.186667 4:0.293333 5:0.313333 6:0.186667 7:0.293333 8:0.313333
-1 1:-800 2:150 3:0.3 4:0.193333 5:0.2 6:0.3 7:0.193333 8:0.2
-1 1:-800 2:150 3:0.3 4:0.193333 5:0.2 6:0.3 7:0.193333 8:0.2
-1 1:-654 2:150 3:0.193333 4:0.3 5:0.306667 6:0.193333 7:0.3 8:0.306667
-1 1:-654 2:150 3:0.193333 4:0.3 5:0.306667 6:0.193333 7:0.3 8:0.306667
-1 1:-800 2:150 3:0.3 4:0.186667 5:0.2 6:0.3 7:0.186667 8:0.2
-1 1:-800 2:150 3:0.3 4:0.186667 5:0.2 6:0.3 7:0.186667 8:0.2
-1 1:-654 2:150 3:0.186667 4:0.3 5:0.313333 6:0.186667 7:0.3 8:0.313333
-1 1:-654 2:150 3:0.186667 4:0.3 5:0.313333 6:0.186667 7:0.3 8:0.313333
-1 1:-802 2:150 3:0.306667 4:0.173333 5:0.226667 6:0.306667 7:0.18 8:0.22
-1 1:-796 2:150 3:0.173333 4:0.306667 5:0.293333 6:0.18 7:0.306667 8:0.293333
-1 1:-898 2:150 3:0.293333 4:0.153333 5:0.24 6:0.293333 7:0.16 8:0.233333
-1 1:-842 2:150 3:0.153333 4:0.293333 5:0.313333 6:0.16 7:0.293333 8:0.313333
-1 1:-868 2:150 3:0.293333 4:0.153333 5:0.226667 6:0.293333 7:0.16 8:0.22
-1 1:-764 2:150 3:0.153333 4:0.293333 5:0.326667 6:0.16 7:0.293333 8:0.326667
-1 1:-857 2:150 3:0.3 4:0.153333 5:0.22 6:0.3 7:0.16 8:0.213333
-1 1:-857 2:150 3:0.3 4:0.153333 5:0.22 6:0.3 7:0.16 8:0.213333
-1 1:-748 2:150 3:0.153333 4:0.3 5:0.326667 6:0.16 7:0.3 8:0.326667
-1 1:-748 2:150 3:0.153333 4:0.3 5:0.326667 6:0.16 7:0.3 8:0.326667
-1 1:-914 2:150 3:0.293333 4:0.153333 5:0.226667 6:0.293333 7:0.16 8:0.22
-1 1:-914 2:150 3:0.293333 4:0.153333 5:0.226667 6:0.293333 7:0.16 8:0.22
-1 1:-748 2:150 3:0.153333 4:0.293333 5:0.326667 6:0.16 7:0.293333 8:0.326667
-1 1:-748 2:150 3:0.153333 4:0.293333 5:0.326667 6:0.16 7:0.293333 8:0.326667
-1 1:-994 2:150 3:0.306667 4:0.16 5:0.26 6:0.3 7:0.166667 8:0.253333
-1 1:-772 2:150 3:0.16 4:0.306667 5:0.273333 6:0.166667 7:0.3 8:0.28
-1 1:-961 2:150 3:0.273333 4:0.153333 5:0.28 6:0.26 7:0.16 8:0.28
-1 1:-787 2:150 3:0.153333 4:0.273333 5:0.293333 6:0.16 7:0.26 8:0.3
-1 1:-1041 2:150 3:0.266667 4:0.153333 5:0.28 6:0.253333 7:0.16 8:0.28
-1 1:-835 2:150 3:0.153333 4:0.266667 5:0.3 6:0.16 7:0.253333 8:0.306667
-1 1:-1045 2:150 3:0.266667 4:0.153333 5:0.28 6:0.253333 7:0.16 8:0.28
-1 1:-1045 2:150 3:0.266667 4:0.153333 5:0.28 6:0.253333 7:0.16 8:0.28
-1 1:-857 2:150 3:0.153333 4:0.266667 5:0.3 6:0.16 7:0.253333 8:0.306667
-1 1:-857 2:150 3:0.153333 4:0.266667 5:0.3 6:0.16 7:0.253333 8:0.306667
-1 1:-1047 2:150 3:0.26 4:0.166667 5:0.28 6:0.246667 7:0.173333 8:0.28
-1 1:-1047 2:150 3:0.26 4:0.166667 5:0.28 6:0.246667 7:0.173333 8:0.28
-1 1:-873 2:150 3:0.166667 4:0.26 5:0.293333 6:0.173333 7:0.246667 8:0.3
-1 1:-873 2:150 3:0.166667 4:0.26 5:0.293333 6:0.173333 7:0.246667 8:0.3
-1 1:-1039 2:150 3:0.246667 4:0.206667 5:0.266667 6:0.233333 7:0.206667 8:0.273333
-1 1:-880 2:150 3:0.206667 4:0.246667 5:0.28 6:0.206667 7:0.233333 8:0.286667
-1 1:-941 2:150 3:0.253333 4:0.213333 5:0.26 6:0.24 7:0.213333 8:0.266667
-1 1:-848 2:150 3:0.213333 4:0.253333 5:0.273333 6:0.213333 7:0.24 8:0.28
-1 1:-915 2:150 3:0.253333 4:0.2 5:0.26 6:0.24 7:0.2 8:0.266667
-1 1:-751 2:150 3:0.2 4:0.253333 5:0.286667 6:0.2 7:0.24 8:0.293333
-1 1:-1037 2:150 3:0.246667 4:0.2 5:0.26 6:0.233333 7:0.2 8:0.266667
-1 1:-1037 2:150 3:0.246667 4:0.2 5:0.26 6:0.233333 7:0.2 8:0.266667
-1 1:-727 2:150 3:0.2 4:0.246667 5:0.293333 6:0.2 7:0.233333 8:0.3
-1 1:-727 2:150 3:0.2 4:0.246667 5:0.293333 6:0.2 7:0.233333 8:0.3
-1 1:-985 2:150 3:0.246667 4:0.206667 5:0.253333 6:0.233333 7:0.206667 8:0.26
-1 1:-985 2:150 3:0.246667 4:0.206667 5:0.253333 6:0.233333 7:0.206667 8:0.26
-1 1:-719 2:150 3:0.206667 4:0.246667 5:0.293333 6:0.206667 7:0.233333 8:0.3
-1 1:-719 2:150 3:0.206667 4:0.246667 5:0.293333 6:0.206667 7:0.233333 8:0.3
-1 1:-882 2:150 3:0.24 4:0.233333 5:0.206667 6:0.233333 7:0.226667 8:0.22
-1 1:-637 2:150 3:0.233333 4:0.24 5:0.32 6:0.226667 7:0.233333 8:0.32
-1 1:-886 2:150 3:0.266667 4:0.226667 5:0.206667 6:0.266667 7:0.22 8:0.213333
-1 1:-680 2:150 3:0.226667 4:0.266667 5:0.3 6:0.22 7:0.266667 8:0.3
-1 1:-825 2:150 3:0.28 4:0.233333 5:0.186667 6:0.28 7:0.226667 8:0.193333
-1 1:-614 2:150 3:0.233333 4:0.28 5:0.3 6:0.226667 7:0.28 8:0.3
-1 1:-827 2:150 3:0.28 4:0.226667 5:0.186667 6:0.28 7:0.22 8:0.193333
-1 1:-827 2:150 3:0.28 4:0.226667 5:0.186667 6:0.28 7:0.22 8:0.193333
-1 1:-600 2:150 3:0.226667 4:0.28 5:0.306667 6:0.22 7:0.28 8:0.306667
-1 1:-600 2:150 3:0.226667 4:0.28 5:0.306667 6:0.22 7:0.28 8:0.306667
-1 1:-929 2:150 3:0.28 4:0.213333 5:0.186667 6:0.28 7:0.206667 8:0.193333
-1 1:-929 2:150 3:0.28 4:0.213333 5:0.186667 6:0.28 7:0.206667 8:0.193333
-1 1:-577 2:150 3:0.213333 4:0.28 5:0.32 6:0.206667 7:0.28 8:0.32
-1 1:-577 2:150 3:0.213333 4:0.28 5:0.32 6:0.206667 7:0.28 8:0.32
-1 1:-1066 2:150 3:0.293333 4:0.193333 5:0.18 6:0.293333 7:0.186667 8:0.186667
-1 1:-618 2:150 3:0.193333 4:0.293333 5:0.333333 6:0.186667 7:0.293333 8:0.333333
-1 1:-1018 2:150 3:0.273333 4:0.22 5:0.18 6:0.273333 7:0.206667 8:0.193333
-1 1:-601 2:150 3:0.22 4:0.273333 5:0.326667 6:0.206667 7:0.273333 8:0.326667
-1 1:-1018 2:150 3:0.286667 4:0.213333 5:0.18 6:0.28 7:0.2 8:0.193333
-1 1:-633 2:150 3:0.213333 4:0.286667 5:0.32 6:0.2 7:0.28 8:0.326667
-1 1:-946 2:150 3:0.286667 4:0.213333 5:0.186667 6:0.28 7:0.2 8:0.2
-1 1:-946 2:150 3:0.286667 4:0.213333 5:0.186667 6:0.28 7:0.2 8:0.2
-1 1:-633 2:150 3:0.213333 4:0.286667 5:0.313333 6:0.2 7:0.28 8:0.32
-1 1:-633 2:150 3:0.213333 4:0.286667 5:0.313333 6:0.2 7:0.28 8:0.32
-1 1:-832 2:150 3:0.293333 4:0.206667 5:0.186667 6:0.286667 7:0.193333 8:0.2
-1 1:-846 2:150 3:0.293333 4:0.206667 5:0.186667 6:0.286667 7:0.193333 8:0.2
-1 1:-645 2:150 3:0.206667 4:0.293333 5:0.313333 6:0.193333 7:0.286667 8:0.32
-1 1:-645 2:150 3:0.206667 4:0.293333 5:0.313333 6:0.193333 7:0.286667 8:0.32
-1 1:-918 2:150 3:0.293333 4:0.206667 5:0.186667 6:0.28 7:0.213333 8:0.186667
-1 1:-513 2:150 3:0.206667 4:0.293333 5:0.313333 6:0.213333 7:0.28 8:0.32
-1 1:-832 2:150 3:0.266667 4:0.24 5:0.186667 6:0.253333 7:0.246667 8:0.186667
-1 1:-531 2:150 3:0.24 4:0.266667 5:0.306667 6:0.246667 7:0.253333 8:0.313333
-1 1:-831 2:148 3:0.263514 4:0.236486 5:0.195946 6:0.246667 7:0.24 8:0.193333
-1 1:-535 2:148 3:0.236486 4:0.263514 5:0.304054 6:0.24 7:0.246667 8:0.32
-1 1:-806 2:146 3:0.260274 4:0.239726 5:0.19863 6:0.24 7:0.246667 8:0.193333
-1 1:-806 2:146 3:0.260274 4:0.239726 5:0.19863 6:0.24 7:0.246667 8:0.193333
-1 1:-535 2:146 3:0.239726 4:0.260274 5:0.30137 6:0.246667 7:0.24 8:0.32
-1 1:-535 2:146 3:0.239726 4:0.260274 5:0.30137 6:0.246667 7:0.24 8:0.32
-1 1:-785 2:145 3:0.262069 4:0.248276 5:0.193103 6:0.24 7:0.253333 8:0.186667
-1 1:-785 2:145 3:0.262069 4:0.248276 5:0.193103 6:0.24 7:0.253333 8:0.186667
-1 1:-495 2:145 3:0.248276 4:0.262069 5:0.296552 6:0.253333 7:0.24 8:0.32
-1 1:-495 2:145 3:0.248276 4:0.262069 5:0.296552 6:0.253333 7:0.24 8:0.32
-1 1:-354 2:111 3:0.252252 4:0.27027 5:0.18018 6:0.253333 7:0.246667 8:0.173333
-1 1:-104 2:111 3:0.27027 4:0.252252 5:0.297297 6:0.246667 7:0.253333 8:0.326667
-1 1:-183 2:86 3:0.267442 4:0.255814 5:0.162791 6:0.273333 7:0.22 8:0.16
-1 1:0 2:86 3:0.255814 4:0.267442 5:0.313953 6:0.22 7:0.273333 8:0.346667
-1 1:-141 2:81 3:0.234568 4:0.296296 5:0.17284 6:0.253333 7:0.246667 8:0.173333
-1 1:0 2:81 3:0.296296 4:0.234568 5:0.296296 6:0.246667 7:0.253333 8:0.326667
-1 1:-122 2:80 3:0.2375 4:0.3 5:0.175 6:0.26 7:0.246667 8:0.173333
-1 1:-122 2:80 3:0.2375 4:0.3 5:0.175 6:0.26 7:0.246667 8:0.173333
-1 1:0 2:80 3:0.3 4:0.2375 5:0.2875 6:0.246667 7:0.26 8:0.32
-1 1:0 2:80 3:0.3 4:0.2375 5:0.2875 6:0.246667 7:0.26 8:0.32
-1 1:-162 2:80 3:0.2375 4:0.3 5:0.175 6:0.26 7:0.246667 8:0.173333
-1 1:-162 2:80 3:0.2375 4:0.3 5:0.175 6:0.26 7:0.246667 8:0.173333
-1 1:0 2:80 3:0.3 4:0.2375 5:0.2875 6:0.246667 7:0.26 8:0.32
-1 1:0 2:80 3:0.3 4:0.2375 5:0.2875 6:0.246667 7:0.26 8:0.32
-1 1:0 2:51 3:0.333333 4:0.156863 5:0.215686 6:0.313333 7:0.16 8:0.24
-1 1:-21 2:51 3:0.156863 4:0.333333 5:0.294118 6:0.16 7:0.313333 8:0.286667
-1 1:0 2:53 3:0.339623 4:0.150943 5:0.207547 6:0.32 7:0.153333 8:0.24
-1 1:0 2:53 3:0.339623 4:0.150943 5:0.207547 6:0.32 7:0.153333 8:0.24
-1 1:-21 2:53 3:0.150943 4:0.339623 5:0.301887 6:0.153333 7:0.32 8:0.286667
-1 1:-21 2:53 3:0.150943 4:0.339623 5:0.301887 6:0.153333 7:0.32 8:0.286667
-1 1:0 2:54 3:0.351852 4:0.148148 5:0.203704 6:0.326667 7:0.153333 8:0.24
-1 1:0 2:54 3:0.351852 4:0.148148 5:0.203704 6:0.326667 7:0.153333 8:0.24
-1 1:-24 2:54 3:0.148148 4:0.351852 5:0.296296 6:0.153333 7:0.326667 8:0.28
-1 1:-24 2:54 3:0.148148 4:0.351852 5:0.296296 6:0.153333 7:0.326667 8:0.28
-1 1:-105 2:88 3:0.340909 4:0.102273 5:0.193182 6:0.32 7:0.126667 8:0.24
-1 1:-95 2:88 3:0.102273 4:0.340909 5:0.363636 6:0.126667 7:0.32 8:0.313333
-1 1:-184 2:113 3:0.327434 4:0.132743 5:0.221239 6:0.313333 7:0.146667 8:0.26
-1 1:-273 2:113 3:0.132743 4:0.327434 5:0.318584 6:0.146667 7:0.313333 8:0.28
-1 1:-222 2:118 3:0.347458 4:0.127119 5:0.220339 6:0.34 7:0.133333 8:0.253333
-1 1:-301 2:118 3:0.127119 4:0.347458 5:0.305085 6:0.133333 7:0.34 8:0.273333
-1 1:-220 2:119 3:0.344538 4:0.12605 5:0.218487 6:0.333333 7:0.133333 8:0.253333
-1 1:-220 2:119 3:0.344538 4:0.12605 5:0.218487 6:0.333333 7:0.133333 8:0.253333
-1 1:-307 2:119 3:0.12605 4:0.344538 5:0.310924 6:0.133333 7:0.333333 8:0.28
-1 1:-307 2:119 3:0.12605 4:0.344538 5:0.310924 6:0.133333 7:0.333333 8:0.28
-1 1:-194 2:119 3:0.352941 4:0.12605 5:0.210084 6:0.34 7:0.133333 8:0.246667
-1 1:-194 2:119 3:0.352941 4:0.12605 5:0.210084 6:0.34 7:0.133333 8:0.246667
-1 1:-298 2:119 3:0.12605 4:0.352941 5:0.310924 6:0.133333 7:0.34 8:0.28
-1 1:-298 2:119 3:0.12605 4:0.352941 5:0.310924 6:0.133333 7:0.34 8:0.28
-1 1:-692 2:150 3:0.313333 4:0.166667 5:0.22 6:0.313333 7:0.166667 8:0.22
-1 1:-548 2:150 3:0.166667 4:0.313333 5:0.3 6:0.166667 7:0.313333 8:0.3
-1 1:-734 2:150 3:0.3 4:0.16 5:0.206667 6:0.3 7:0.16 8:0.206667
-1 1:-582 2:150 3:0.16 4:0.3 5:0.333333 6:0.16 7:0.3 8:0.333333
-1 1:-770 2:150 3:0.273333 4:0.173333 5:0.22 6:0.273333 7:0.18 8:0.213333
-1 1:-592 2:150 3:0.173333 4:0.273333 5:0.333333 6:0.18 7:0.273333 8:0.333333
-1 1:-766 2:150 3:0.266667 4:0.173333 5:0.226667 6:0.266667 7:0.18 8:0.22
-1 1:-766 2:150 3:0.266667 4:0.173333 5:0.226667 6:0.266667 7:0.18 8:0.22
-1 1:-592 2:150 3:0.173333 4:0.266667 5:0.333333 6:0.18 7:0.266667 8:0.333333
-1 1:-592 2:150 3:0.173333 4:0.266667 5:0.333333 6:0.18 7:0.266667 8:0.333333
-1 1:-748 2:150 3:0.273333 4:0.173333 5:0.226667 6:0.266667 7:0.173333 8:0.226667
-1 1:-748 2:150 3:0.273333 4:0.173333 5:0.226667 6:0.266667 7:0.173333 8:0.226667
-1 1:-605 2:150 3:0.173333 4:0.273333 5:0.326667 6:0.173333 7:0.266667 8:0.333333
-1 1:-605 2:150 3:0.173333 4:0.273333 5:0.326667 6:0.173333 7:0.266667 8:0.333333
-1 1:-797 2:150 3:0.266667 4:0.186667 5:0.253333 6:0.26 7:0.186667 8:0.253333
-1 1:-747 2:150 3:0.186667 4:0.266667 5:0.293333 6:0.186667 7:0.26 8:0.3
-1 1:-963 2:150 3:0.253333 4:0.206667 5:0.213333 6:0.253333 7:0.2 8:0.22
-1 1:-653 2:150 3:0.206667 4:0.253333 5:0.326667 6:0.2 7:0.253333 8:0.326667
-1 1:-1110 2:150 3:0.246667 4:0.2 5:0.213333 6:0.246667 7:0.193333 8:0.22
-1 1:-633 2:150 3:0.2 4:0.246667 5:0.34 6:0.193333 7:0.246667 8:0.34
-1 1:-1110 2:150 3:0.246667 4:0.206667 5:0.213333 6:0.246667 7:0.2 8:0.22
-1 1:-1110 2:150 3:0.246667 4:0.206667 5:0.213333 6:0.246667 7:0.2 8:0.22
-1 1:-627 2:150 3:0.206667 4:0.246667 5:0.333333 6:0.2 7:0.246667 8:0.333333
-1 1:-627 2:150 3:0.206667 4:0.246667 5:0.333333 6:0.2 7:0.246667 8:0.333333
-1 1:-1068 2:150 3:0.24 4:0.206667 5:0.22 6:0.24 7:0.2 8:0.226667
-1 1:-1068 2:150 3:0.24 4:0.206667 5:0.22 6:0.24 7:0.2 8:0.226667
-1 1:-651 2:150 3:0.206667 4:0.24 5:0.333333 6:0.2 7:0.24 8:0.333333
-1 1:-651 2:150 3:0.206667 4:0.24 5:0.333333 6:0.2 7:0.24 8:0.333333
-1 1:-1106 2:150 3:0.253333 4:0.146667 5:0.24 6:0.253333 7:0.14 8:0.24
-1 1:-732 2:150 3:0.146667 4:0.253333 5:0.36 6:0.14 7:0.253333 8:0.366667
-1 1:-848 2:150 3:0.293333 4:0.14 5:0.253333 6:0.293333 7:0.133333 8:0.253333
-1 1:-751 2:150 3:0.14 4:0.293333 5:0.313333 6:0.133333 7:0.293333 8:0.32
-1 1:-704 2:150 3:0.3 4:0.14 5:0.246667 6:0.3 7:0.126667 8:0.253333
-1 1:-770 2:150 3:0.14 4:0.3 5:0.313333 6:0.126667 7:0.3 8:0.32
-1 1:-704 2:150 3:0.3 4:0.146667 5:0.246667 6:0.3 7:0.133333 8:0.253333
-1 1:-704 2:150 3:0.3 4:0.146667 5:0.246667 6:0.3 7:0.133333 8:0.253333
-1 1:-770 2:150 3:0.146667 4:0.3 5:0.306667 6:0.133333 7:0.3 8:0.313333
-1 1:-770 2:150 3:0.146667 4:0.3 5:0.306667 6:0.133333 7:0.3 8:0.313333
-1 1:-704 2:150 3:0.3 4:0.14 5:0.253333 6:0.306667 7:0.133333 8:0.253333
-1 1:-704 2:150 3:0.3 4:0.14 5:0.253333 6:0.306667 7:0.133333 8:0.253333
-1 1:-770 2:150 3:0.14 4:0.3 5:0.306667 6:0.133333 7:0.306667 8:0.306667
-1 1:-770 2:150 3:0.14 4:0.3 5:0.306667 6:0.133333 7:0.306667 8:0.306667
-1 1:-728 2:150 3:0.306667 4:0.16 5:0.22 6:0.313333 7:0.153333 8:0.22
-1 1:-704 2:150 3:0.16 4:0.306667 5:0.313333 6:0.153333 7:0.313333 8:0.313333
-1 1:-781 2:150 3:0.326667 4:0.16 5:0.246667 6:0.326667 7:0.16 8:0.24
-1 1:-723 2:150 3:0.16 4:0.326667 5:0.266667 6:0.16 7:0.326667 8:0.273333
-1 1:-825 2:150 3:0.32 4:0.16 5:0.26 6:0.32 7:0.16 8:0.253333
-1 1:-837 2:150 3:0.16 4:0.32 5:0.26 6:0.16 7:0.32 8:0.266667
-1 1:-817 2:150 3:0.333333 4:0.153333 5:0.253333 6:0.333333 7:0.153333 8:0.246667
-1 1:-817 2:150 3:0.333333 4:0.153333 5:0.253333 6:0.333333 7:0.153333 8:0.246667
-1 1:-815 2:150 3:0.153333 4:0.333333 5:0.26 6:0.153333 7:0.333333 8:0.266667
-1 1:-815 2:150 3:0.153333 4:0.333333 5:0.26 6:0.153333 7:0.333333 8:0.266667
-1 1:-879 2:150 3:0.326667 4:0.153333 5:0.246667 6:0.326667 7:0.153333 8:0.24
-1 1:-879 2:150 3:0.326667 4:0.153333 5:0.246667 6:0.326667 7:0.153333 8:0.24
-1 1:-841 2:150 3:0.153333 4:0.326667 5:0.273333 6:0.153333 7:0.326667 8:0.28
-1 1:-841 2:150 3:0.153333 4:0.326667 5:0.273333 6:0.153333 7:0.326667 8:0.28
-1 1:-735 2:150 3:0.34 4:0.213333 5:0.213333 6:0.346667 7:0.2 8:0.22
-1 1:-790 2:150 3:0.213333 4:0.34 5:0.233333 6:0.2 7:0.346667 8:0.233333
-1 1:-800 2:150 3:0.306667 4:0.24 5:0.2 6:0.313333 7:0.22 8:0.213333
-1 1:-617 2:150 3:0.24 4:0.306667 5:0.253333 6:0.22 7:0.313333 8:0.253333
-1 1:-800 2:150 3:0.306667 4:0.226667 5:0.2 6:0.306667 7:0.206667 8:0.213333
-1 1:-662 2:150 3:0.226667 4:0.306667 5:0.266667 6:0.206667 7:0.306667 8:0.273333
-1 1:-800 2:150 3:0.306667 4:0.226667 5:0.193333 6:0.306667 7:0.206667 8:0.206667
-1 1:-800 2:150 3:0.306667 4:0.226667 5:0.193333 6:0.306667 7:0.206667 8:0.206667
-1 1:-611 2:150 3:0.226667 4:0.306667 5:0.273333 6:0.206667 7:0.306667 8:0.28
-1 1:-611 2:150 3:0.226667 4:0.306667 5:0.273333 6:0.206667 7:0.306667 8:0.28
-1 1:-800 2:150 3:0.3 4:0.226667 5:0.193333 6:0.3 7:0.206667 8:0.206667
-1 1:-800 2:150 3:0.3 4:0.226667 5:0.193333 6:0.3 7:0.206667 8:0.206667
-1 1:-611 2:150 3:0.226667 4:0.3 5:0.28 6:0.206667 7:0.3 8:0.286667
-1 1:-611 2:150 3:0.226667 4:0.3 5:0.28 6:0.206667 7:0.3 8:0.286667
-1 1:-809 2:150 3:0.28 4:0.226667 5:0.206667 6:0.28 7:0.206667 8:0.22
-1 1:-698 2:150 3:0.226667 4:0.28 5:0.286667 6:0.206667 7:0.28 8:0.293333
-1 1:-832 2:150 3:0.26 4:0.22 5:0.2 6:0.26 7:0.2 8:0.213333
-1 1:-645 2:150 3:0.22 4:0.26 5:0.32 6:0.2 7:0.26 8:0.326667
-1 1:-728 2:146 3:0.267123 4:0.219178 5:0.184932 6:0.28 7:0.193333 8:0.193333
-1 1:-571 2:146 3:0.219178 4:0.267123 5:0.328767 6:0.193333 7:0.28 8:0.333333
-1 1:-726 2:145 3:0.255172 4:0.227586 5:0.186207 6:0.266667 7:0.2 8:0.2
-1 1:-726 2:145 3:0.255172 4:0.227586 5:0.186207 6:0.266667 7:0.2 8:0.2
-1 1:-571 2:145 3:0.227586 4:0.255172 5:0.331034 6:0.2 7:0.266667 8:0.333333
-1 1:-571 2:145 3:0.227586 4:0.255172 5:0.331034 6:0.2 7:0.266667 8:0.333333
-1 1:-726 2:146 3:0.267123 4:0.226027 5:0.184932 6:0.28 7:0.2 8:0.2
-1 1:-726 2:146 3:0.267123 4:0.226027 5:0.184932 6:0.28 7:0.2 8:0.2
-1 1:-571 2:146 3:0.226027 4:0.267123 5:0.321918 6:0.2 7:0.28 8:0.32
-1 1:-571 2:146 3:0.226027 4:0.267123 5:0.321918 6:0.2 7:0.28 8:0.32
-1 1:-785 2:141 3:0.248227 4:0.248227 5:0.198582 6:0.266667 7:0.226667 8:0.2
-1 1:-566 2:141 3:0.248227 4:0.248227 5:0.304965 6:0.226667 7:0.266667 8:0.306667
-1 1:-839 2:141 3:0.297872 4:0.241135 5:0.184397 6:0.32 7:0.213333 8:0.186667
-1 1:-542 2:141 3:0.241135 4:0.297872 5:0.276596 6:0.213333 7:0.32 8:0.28
-1 1:-786 2:141 3:0.297872 4:0.248227 5:0.184397 6:0.326667 7:0.22 8:0.186667
-1 1:-575 2:141 3:0.248227 4:0.297872 5:0.269504 6:0.22 7:0.326667 8:0.266667
-1 1:-796 2:141 3:0.297872 4:0.248227 5:0.191489 6:0.326667 7:0.22 8:0.193333
-1 1:-796 2:141 3:0.297872 4:0.248227 5:0.191489 6:0.326667 7:0.22 8:0.193333
-1 1:-575 2:141 3:0.248227 4:0.297872 5:0.262411 6:0.22 7:0.326667 8:0.26
-1 1:-575 2:141 3:0.248227 4:0.297872 5:0.262411 6:0.22 7:0.326667 8:0.26
-1 1:-726 2:141 3:0.297872 4:0.248227 5:0.184397 6:0.326667 7:0.22 8:0.186667
-1 1:-726 2:141 3:0.297872 4:0.248227 5:0.184397 6:0.326667 7:0.22 8:0.186667
-1 1:-523 2:141 3:0.248227 4:0.297872 5:0.269504 6:0.22 7:0.326667 8:0.266667
-1 1:-523 2:141 3:0.248227 4:0.297872 5:0.269504 6:0.22 7:0.326667 8:0.266667
-1 1:-657 2:141 3:0.312057 4:0.326241 5:0.156028 6:0.34 7:0.273333 8:0.166667
-1 1:-468 2:141 3:0.326241 4:0.312057 5:0.205674 6:0.273333 7:0.34 8:0.22
-1 1:-578 2:141 3:0.340426 4:0.319149 5:0.177305 6:0.36 7:0.273333 8:0.186667
-1 1:-664 2:141 3:0.319149 4:0.340426 5:0.163121 6:0.273333 7:0.36 8:0.18
-1 1:-396 2:130 3:0.338462 4:0.338462 5:0.161538 6:0.346667 7:0.28 8:0.173333
-1 1:-405 2:130 3:0.338462 4:0.338462 5:0.161538 6:0.28 7:0.346667 8:0.2
-1 1:-396 2:130 3:0.346154 4:0.330769 5:0.161538 6:0.353333 7:0.273333 8:0.166667
-1 1:-396 2:130 3:0.346154 4:0.330769 5:0.161538 6:0.353333 7:0.273333 8:0.166667
-1 1:-405 2:130 3:0.330769 4:0.346154 5:0.161538 6:0.273333 7:0.353333 8:0.206667
-1 1:-405 2:130 3:0.330769 4:0.346154 5:0.161538 6:0.273333 7:0.353333 8:0.206667
-1 1:-655 2:145 3:0.331034 4:0.317241 5:0.186207 6:0.333333 7:0.286667 8:0.186667
-1 1:-657 2:145 3:0.331034 4:0.317241 5:0.186207 6:0.333333 7:0.286667 8:0.186667
-1 1:-729 2:145 3:0.317241 4:0.331034 5:0.165517 6:0.286667 7:0.333333 8:0.193333
-1 1:-729 2:145 3:0.317241 4:0.331034 5:0.165517 6:0.286667 7:0.333333 8:0.193333
-1 1:-664 2:150 3:0.313333 4:0.286667 5:0.193333 6:0.32 7:0.246667 8:0.206667
-1 1:-545 2:150 3:0.286667 4:0.313333 5:0.206667 6:0.246667 7:0.32 8:0.226667
-1 1:-912 2:150 3:0.246667 4:0.286667 5:0.233333 6:0.246667 7:0.26 8:0.24
-1 1:-760 2:150 3:0.286667 4:0.246667 5:0.233333 6:0.26 7:0.246667 8:0.253333
-1 1:-401 2:112 3:0.258929 4:0.321429 5:0.214286 6:0.233333 7:0.266667 8:0.24
-1 1:-295 2:112 3:0.321429 4:0.258929 5:0.205357 6:0.266667 7:0.233333 8:0.26
-1 1:-406 2:112 3:0.267857 4:0.3125 5:0.205357 6:0.24 7:0.266667 8:0.233333
-1 1:-406 2:112 3:0.267857 4:0.3125 5:0.205357 6:0.24 7:0.266667 8:0.233333
-1 1:-308 2:112 3:0.3125 4:0.267857 5:0.214286 6:0.266667 7:0.24 8:0.26
-1 1:-308 2:112 3:0.3125 4:0.267857 5:0.214286 6:0.266667 7:0.24 8:0.26
-1 1:-964 2:150 3:0.246667 4:0.273333 5:0.246667 6:0.246667 7:0.246667 8:0.253333
-1 1:-964 2:150 3:0.246667 4:0.273333 5:0.246667 6:0.246667 7:0.246667 8:0.253333
-1 1:-804 2:150 3:0.273333 4:0.246667 5:0.233333 6:0.246667 7:0.246667 8:0.253333
-1 1:-804 2:150 3:0.273333 4:0.246667 5:0.233333 6:0.246667 7:0.246667 8:0.253333
-1 1:-640 2:136 3:0.22 4:0.24 5:0.28 6:0.220588 7:0.220588 8:0.294118
-1 1:-648 2:136 3:0.24 4:0.22 5:0.26 6:0.220588 7:0.220588 8:0.264706
-1 1:-496 2:109 3:0.183486 4:0.211009 5:0.321101 6:0.213333 7:0.26 8:0.26
-1 1:-483 2:109 3:0.211009 4:0.183486 5:0.284404 6:0.26 7:0.213333 8:0.266667
-1 1:-543 2:110 3:0.172727 4:0.218182 5:0.318182 6:0.206667 7:0.266667 8:0.26
-1 1:-543 2:110 3:0.172727 4:0.218182 5:0.318182 6:0.206667 7:0.266667 8:0.26
-1 1:-476 2:110 3:0.218182 4:0.172727 5:0.290909 6:0.266667 7:0.206667 8:0.266667
-1 1:-476 2:110 3:0.218182 4:0.172727 5:0.290909 6:0.266667 7:0.206667 8:0.266667
-1 1:-598 2:110 3:0.226667 4:0.22 5:0.3 6:0.2 7:0.2 8:0.3
-1 1:-633 2:110 3:0.22 4:0.226667 5:0.253333 6:0.2 7:0.2 8:0.3
-1 1:-494 2:104 3:0.24 4:0.233333 5:0.286667 6:0.211538 7:0.182692 8:0.317308
-1 1:-494 2:104 3:0.24 4:0.233333 5:0.286667 6:0.211538 7:0.182692 8:0.317308
-1 1:-633 2:104 3:0.233333 4:0.24 5:0.24 6:0.182692 7:0.211538 8:0.288462
-1 1:-633 2:104 3:0.233333 4:0.24 5:0.24 6:0.182692 7:0.211538 8:0.288462
-1 1:-339 2:121 3:0.264463 4:0.231405 5:0.289256 6:0.272727 7:0.300699 8:0.230769
-1 1:-485 2:121 3:0.231405 4:0.264463 5:0.214876 6:0.300699 7:0.272727 8:0.195804
-1 1:-305 2:119 3:0.260504 4:0.235294 5:0.294118 6:0.265734 7:0.293706 8:0.230769
-1 1:-305 2:119 3:0.260504 4:0.235294 5:0.294118 6:0.265734 7:0.293706 8:0.230769
-1 1:-434 2:119 3:0.235294 4:0.260504 5:0.210084 6:0.293706 7:0.265734 8:0.20979
-1 1:-434 2:119 3:0.235294 4:0.260504 5:0.210084 6:0.293706 7:0.265734 8:0.20979
-1 1:-216 2:71 3:0.266667 4:0.226667 5:0.26 6:0.211268 7:0.183099 8:0.323944
-1 1:-412 2:71 3:0.226667 4:0.266667 5:0.246667 6:0.183099 7:0.211268 8:0.28169
-1 1:-79 2:64 3:0.286667 4:0.233333 5:0.226667 6:0.265625 7:0.1875 8:0.265625
-1 1:-127 2:64 3:0.233333 4:0.286667 5:0.253333 6:0.1875 7:0.265625 8:0.28125
-1 1:-91 2:64 3:0.286667 4:0.26 5:0.206667 6:0.265625 7:0.25 8:0.21875
-1 1:-91 2:64 3:0.286667 4:0.26 5:0.206667 6:0.265625 7:0.25 8:0.21875
-1 1:-214 2:64 3:0.26 4:0.286667 5:0.246667 6:0.25 7:0.265625 8:0.265625
-1 1:-214 2:64 3:0.26 4:0.286667 5:0.246667 6:0.25 7:0.265625 8:0.265625
-1 1:-450 2:124 3:0.306452 4:0.241935 5:0.193548 6:0.265734 7:0.244755 8:0.237762
-1 1:-403 2:124 3:0.241935 4:0.306452 5:0.258065 6:0.244755 7:0.265734 8:0.251748
-1 1:-442 2:124 3:0.322581 4:0.233871 5:0.193548 6:0.27972 7:0.237762 8:0.237762
-1 1:-442 2:124 3:0.322581 4:0.233871 5:0.193548 6:0.27972 7:0.237762 8:0.237762
-1 1:-403 2:124 3:0.233871 4:0.322581 5:0.25 6:0.237762 7:0.27972 8:0.244755
-1 1:-403 2:124 3:0.233871 4:0.322581 5:0.25 6:0.237762 7:0.27972 8:0.244755
-1 1:-166 2:78 3:0.32 4:0.24 5:0.2 6:0.320513 7:0.230769 8:0.192308
-1 1:-142 2:78 3:0.24 4:0.32 5:0.24 6:0.230769 7:0.320513 8:0.25641
-1 1:-236 2:104 3:0.28 4:0.26 5:0.186667 6:0.278846 7:0.240385 8:0.221154
-1 1:-232 2:104 3:0.26 4:0.28 5:0.273333 6:0.240385 7:0.278846 8:0.259615
-1 1:-503 2:110 3:0.26 4:0.246667 5:0.2 6:0.263636 7:0.245455 8:0.218182
-1 1:-503 2:110 3:0.26 4:0.246667 5:0.2 6:0.263636 7:0.245455 8:0.218182
-1 1:-346 2:110 3:0.246667 4:0.26 5:0.293333 6:0.245455 7:0.263636 8:0.272727
-1 1:-346 2:110 3:0.246667 4:0.26 5:0.293333 6:0.245455 7:0.263636 8:0.272727
-1 1:-507 2:135 3:0.266667 4:0.244444 5:0.2 6:0.26 7:0.233333 8:0.226667
-1 1:-489 2:135 3:0.244444 4:0.266667 5:0.288889 6:0.233333 7:0.26 8:0.28
-1 1:-529 2:137 3:0.262774 4:0.240876 5:0.19708 6:0.26 7:0.233333 8:0.226667
-1 1:-529 2:137 3:0.262774 4:0.240876 5:0.19708 6:0.26 7:0.233333 8:0.226667
-1 1:-492 2:137 3:0.240876 4:0.262774 5:0.29927 6:0.233333 7:0.26 8:0.28
-1 1:-492 2:137 3:0.240876 4:0.262774 5:0.29927 6:0.233333 7:0.26 8:0.28
-1 1:-798 2:143 3:0.26 4:0.266667 5:0.193333 6:0.265734 7:0.265734 8:0.195804
-1 1:-614 2:143 3:0.266667 4:0.26 5:0.28 6:0.265734 7:0.265734 8:0.272727
-1 1:-798 2:150 3:0.253333 4:0.26 5:0.22 6:0.253333 7:0.26 8:0.22
-1 1:-789 2:150 3:0.253333 4:0.26 5:0.22 6:0.246667 7:0.26 8:0.22
-1 1:-650 2:150 3:0.26 4:0.253333 5:0.266667 6:0.26 7:0.253333 8:0.266667
-1 1:-650 2:150 3:0.26 4:0.253333 5:0.266667 6:0.26 7:0.246667 8:0.273333
-1 1:-798 2:150 3:0.24 4:0.266667 5:0.22 6:0.24 7:0.266667 8:0.22
-1 1:-798 2:150 3:0.24 4:0.266667 5:0.22 6:0.24 7:0.266667 8:0.22
-1 1:-652 2:150 3:0.266667 4:0.24 5:0.273333 6:0.266667 7:0.24 8:0.273333
-1 1:-652 2:150 3:0.266667 4:0.24 5:0.273333 6:0.266667 7:0.24 8:0.273333
-1 1:-885 2:150 3:0.266667 4:0.246667 5:0.213333 6:0.26 7:0.246667 8:0.213333
-1 1:-885 2:150 3:0.266667 4:0.246667 5:0.213333 6:0.26 7:0.246667 8:0.213333
-1 1:-708 2:150 3:0.246667 4:0.266667 5:0.273333 6:0.246667 7:0.26 8:0.28
-1 1:-708 2:150 3:0.246667 4:0.266667 5:0.273333 6:0.246667 7:0.26 8:0.28
-1 1:-1059 2:150 3:0.246667 4:0.22 5:0.24 6:0.24 7:0.22 8:0.24
-1 1:-916 2:150 3:0.22 4:0.246667 5:0.293333 6:0.22 7:0.24 8:0.3
-1 1:-962 2:150 3:0.24 4:0.22 5:0.24 6:0.24 7:0.22 8:0.24
-1 1:-973 2:150 3:0.24 4:0.22 5:0.24 6:0.233333 7:0.22 8:0.24
-1 1:-836 2:150 3:0.22 4:0.24 5:0.3 6:0.22 7:0.24 8:0.3
-1 1:-836 2:150 3:0.22 4:0.24 5:0.3 6:0.22 7:0.233333 8:0.306667
-1 1:-940 2:150 3:0.24 4:0.226667 5:0.24 6:0.24 7:0.226667 8:0.24
-1 1:-940 2:150 3:0.24 4:0.226667 5:0.24 6:0.24 7:0.226667 8:0.24
-1 1:-836 2:150 3:0.226667 4:0.24 5:0.293333 6:0.226667 7:0.24 8:0.293333
-1 1:-836 2:150 3:0.226667 4:0.24 5:0.293333 6:0.226667 7:0.24 8:0.293333
-1 1:-885 2:150 3:0.246667 4:0.226667 5:0.233333 6:0.24 7:0.226667 8:0.233333
-1 1:-885 2:150 3:0.246667 4:0.226667 5:0.233333 6:0.24 7:0.226667 8:0.233333
-1 1:-794 2:150 3:0.226667 4:0.246667 5:0.293333 6:0.226667 7:0.24 8:0.3
-1 1:-794 2:150 3:0.226667 4:0.246667 5:0.293333 6:0.226667 7:0.24 8:0.3
-1 1:-873 2:150 3:0.253333 4:0.206667 5:0.26 6:0.246667 7:0.206667 8:0.26
-1 1:-832 2:150 3:0.206667 4:0.253333 5:0.28 6:0.206667 7:0.246667 8:0.286667
-1 1:-894 2:150 3:0.24 4:0.22 5:0.246667 6:0.24 7:0.22 8:0.246667
-1 1:-894 2:150 3:0.24 4:0.22 5:0.246667 6:0.24 7:0.22 8:0.246667
-1 1:-826 2:150 3:0.22 4:0.24 5:0.293333 6:0.22 7:0.24 8:0.293333
-1 1:-826 2:150 3:0.22 4:0.24 5:0.293333 6:0.22 7:0.24 8:0.293333
-1 1:-898 2:150 3:0.246667 4:0.213333 5:0.246667 6:0.246667 7:0.213333 8:0.246667
-1 1:-898 2:150 3:0.246667 4:0.213333 5:0.246667 6:0.246667 7:0.213333 8:0.246667
-1 1:-826 2:150 3:0.213333 4:0.246667 5:0.293333 6:0.213333 7:0.246667 8:0.293333
-1 1:-826 2:150 3:0.213333 4:0.246667 5:0.293333 6:0.213333 7:0.246667 8:0.293333
-1 1:-928 2:150 3:0.233333 4:0.22 5:0.266667 6:0.233333 7:0.22 8:0.266667
-1 1:-928 2:150 3:0.233333 4:0.22 5:0.266667 6:0.233333 7:0.22 8:0.266667
-1 1:-878 2:150 3:0.22 4:0.233333 5:0.28 6:0.22 7:0.233333 8:0.28
-1 1:-878 2:150 3:0.22 4:0.233333 5:0.28 6:0.22 7:0.233333 8:0.28
-1 1:-828 2:150 3:0.266667 4:0.2 5:0.246667 6:0.266667 7:0.2 8:0.246667
-1 1:-914 2:150 3:0.2 4:0.266667 5:0.286667 6:0.2 7:0.266667 8:0.286667
-1 1:-855 2:150 3:0.293333 4:0.18 5:0.246667 6:0.293333 7:0.18 8:0.246667
-1 1:-855 2:150 3:0.293333 4:0.18 5:0.246667 6:0.293333 7:0.18 8:0.246667
-1 1:-804 2:150 3:0.18 4:0.293333 5:0.28 6:0.18 7:0.293333 8:0.28
-1 1:-804 2:150 3:0.18 4:0.293333 5:0.28 6:0.18 7:0.293333 8:0.28
-1 1:-882 2:150 3:0.293333 4:0.173333 5:0.253333 6:0.293333 7:0.173333 8:0.253333
-1 1:-882 2:150 3:0.293333 4:0.173333 5:0.253333 6:0.293333 7:0.173333 8:0.253333
-1 1:-842 2:150 3:0.173333 4:0.293333 5:0.28 6:0.173333 7:0.293333 8:0.28
-1 1:-842 2:150 3:0.173333 4:0.293333 5:0.28 6:0.173333 7:0.293333 8:0.28
-1 1:-938 2:150 3:0.28 4:0.18 5:0.266667 6:0.28 7:0.18 8:0.266667
-1 1:-938 2:150 3:0.28 4:0.18 5:0.266667 6:0.28 7:0.18 8:0.266667
-1 1:-912 2:150 3:0.18 4:0.28 5:0.273333 6:0.18 7:0.28 8:0.273333
-1 1:-912 2:150 3:0.18 4:0.28 5:0.273333 6:0.18 7:0.28 8:0.273333
-1 1:-921 2:150 3:0.286667 4:0.166667 5:0.24 6:0.286667 7:0.166667 8:0.24
-1 1:-788 2:150 3:0.166667 4:0.286667 5:0.306667 6:0.166667 7:0.286667 8:0.306667
-1 1:-864 2:150 3:0.32 4:0.14 5:0.24 6:0.32 7:0.14 8:0.24
-1 1:-864 2:150 3:0.32 4:0.14 5:0.24 6:0.32 7:0.14 8:0.24
-1 1:-770 2:150 3:0.14 4:0.32 5:0.3 6:0.14 7:0.32 8:0.3
-1 1:-770 2:150 3:0.14 4:0.32 5:0.3 6:0.14 7:0.32 8:0.3
-1 1:-888 2:150 3:0.313333 4:0.14 5:0.246667 6:0.313333 7:0.14 8:0.246667
-1 1:-888 2:150 3:0.313333 4:0.14 5:0.246667 6:0.313333 7:0.14 8:0.246667
-1 1:-770 2:150 3:0.14 4:0.313333 5:0.3 6:0.14 7:0.313333 8:0.3
-1 1:-770 2:150 3:0.14 4:0.313333 5:0.3 6:0.14 7:0.313333 8:0.3
-1 1:-930 2:150 3:0.293333 4:0.133333 5:0.253333 6:0.293333 7:0.133333 8:0.253333
-1 1:-930 2:150 3:0.293333 4:0.133333 5:0.253333 6:0.293333 7:0.133333 8:0.253333
-1 1:-864 2:150 3:0.133333 4:0.293333 5:0.32 6:0.133333 7:0.293333 8:0.32
-1 1:-864 2:150 3:0.133333 4:0.293333 5:0.32 6:0.133333 7:0.293333 8:0.32
-1 1:-992 2:150 3:0.246667 4:0.18 5:0.28 6:0.246667 7:0.18 8:0.28
-1 1:-1104 2:150 3:0.18 4:0.246667 5:0.293333 6:0.18 7:0.246667 8:0.293333
-1 1:-970 2:150 3:0.233333 4:0.22 5:0.24 6:0.233333 7:0.22 8:0.24
-1 1:-970 2:150 3:0.233333 4:0.22 5:0.24 6:0.233333 7:0.22 8:0.24
-1 1:-852 2:150 3:0.22 4:0.233333 5:0.306667 6:0.22 7:0.233333 8:0.306667
-1 1:-852 2:150 3:0.22 4:0.233333 5:0.306667 6:0.22 7:0.233333 8:0.306667
-1 1:-970 2:150 3:0.233333 4:0.226667 5:0.233333 6:0.233333 7:0.226667 8:0.233333
-1 1:-970 2:150 3:0.233333 4:0.226667 5:0.233333 6:0.233333 7:0.226667 8:0.233333
-1 1:-828 2:150 3:0.226667 4:0.233333 5:0.306667 6:0.226667 7:0.233333 8:0.306667
-1 1:-828 2:150 3:0.226667 4:0.233333 5:0.306667 6:0.226667 7:0.233333 8:0.306667
-1 1:-1010 2:150 3:0.226667 4:0.226667 5:0.233333 6:0.226667 7:0.226667 8:0.233333
-1 1:-1010 2:150 3:0.226667 4:0.226667 5:0.233333 6:0.226667 7:0.226667 8:0.233333
-1 1:-832 2:150 3:0.226667 4:0.226667 5:0.313333 6:0.226667 7:0.226667 8:0.313333
-1 1:-832 2:150 3:0.226667 4:0.226667 5:0.313333 6:0.226667 7:0.226667 8:0.313333
-1 1:-868 2:149 3:0.201342 4:0.234899 5:0.248322 6:0.193333 7:0.246667 8:0.24
-1 1:-745 2:149 3:0.234899 4:0.201342 5:0.315436 6:0.246667 7:0.193333 8:0.32
-1 1:-764 2:149 3:0.201342 4:0.255034 5:0.241611 6:0.194631 7:0.261745 8:0.248322
-1 1:-764 2:149 3:0.201342 4:0.255034 5:0.241611 6:0.194631 7:0.261745 8:0.248322
-1 1:-713 2:149 3:0.255034 4:0.201342 5:0.302013 6:0.261745 7:0.194631 8:0.295302
-1 1:-713 2:149 3:0.255034 4:0.201342 5:0.302013 6:0.261745 7:0.194631 8:0.295302
-1 1:-764 2:149 3:0.201342 4:0.261745 5:0.241611 6:0.194631 7:0.268456 8:0.248322
-1 1:-764 2:149 3:0.201342 4:0.261745 5:0.241611 6:0.194631 7:0.268456 8:0.248322
-1 1:-651 2:149 3:0.261745 4:0.201342 5:0.295302 6:0.268456 7:0.194631 8:0.288591
-1 1:-651 2:149 3:0.261745 4:0.201342 5:0.295302 6:0.268456 7:0.194631 8:0.288591
-1 1:-759 2:149 3:0.201342 4:0.281879 5:0.234899 6:0.194631 7:0.288591 8:0.241611
-1 1:-759 2:149 3:0.201342 4:0.281879 5:0.234899 6:0.194631 7:0.288591 8:0.241611
-1 1:-642 2:149 3:0.281879 4:0.201342 5:0.281879 6:0.288591 7:0.194631 8:0.275168
-1 1:-642 2:149 3:0.281879 4:0.201342 5:0.281879 6:0.288591 7:0.194631 8:0.275168
-1 1:-761 2:149 3:0.234899 4:0.275168 5:0.187919 6:0.228188 7:0.281879 8:0.194631
-1 1:-508 2:149 3:0.275168 4:0.234899 5:0.302013 6:0.281879 7:0.228188 8:0.295302
-1 1:-807 2:149 3:0.234899 4:0.228188 5:0.214765 6:0.228188 7:0.234899 8:0.221477
-1 1:-807 2:149 3:0.234899 4:0.228188 5:0.214765 6:0.228188 7:0.234899 8:0.221477
-1 1:-622 2:149 3:0.228188 4:0.234899 5:0.322148 6:0.234899 7:0.228188 8:0.315436
-1 1:-622 2:149 3:0.228188 4:0.234899 5:0.322148 6:0.234899 7:0.228188 8:0.315436
-1 1:-801 2:149 3:0.241611 4:0.228188 5:0.214765 6:0.234899 7:0.234899 8:0.221477
-1 1:-801 2:149 3:0.241611 4:0.228188 5:0.214765 6:0.234899 7:0.234899 8:0.221477
-1 1:-622 2:149 3:0.228188 4:0.241611 5:0.315436 6:0.234899 7:0.234899 8:0.308725
-1 1:-622 2:149 3:0.228188 4:0.241611 5:0.315436 6:0.234899 7:0.234899 8:0.308725
-1 1:-653 2:149 3:0.275168 4:0.221477 5:0.208054 6:0.268456 7:0.228188 8:0.214765
-1 1:-653 2:149 3:0.275168 4:0.221477 5:0.208054 6:0.268456 7:0.228188 8:0.214765
-1 1:-568 2:149 3:0.221477 4:0.275168 5:0.295302 6:0.228188 7:0.268456 8:0.288591
-1 1:-568 2:149 3:0.221477 4:0.275168 5:0.295302 6:0.228188 7:0.268456 8:0.288591
-1 1:-619 2:149 3:0.273333 4:0.213333 5:0.22 6:0.281879 7:0.208054 8:0.228188
-1 1:-635 2:149 3:0.213333 4:0.273333 5:0.293333 6:0.208054 7:0.281879 8:0.281879
-1 1:-870 2:150 3:0.24 4:0.206667 5:0.233333 6:0.253333 7:0.206667 8:0.226667
-1 1:-870 2:150 3:0.24 4:0.206667 5:0.233333 6:0.246667 7:0.206667 8:0.226667
-1 1:-672 2:150 3:0.206667 4:0.24 5:0.32 6:0.206667 7:0.253333 8:0.313333
-1 1:-674 2:150 3:0.206667 4:0.24 5:0.32 6:0.206667 7:0.246667 8:0.32
-1 1:-842 2:150 3:0.24 4:0.2 5:0.24 6:0.246667 7:0.2 8:0.233333
-1 1:-842 2:150 3:0.24 4:0.2 5:0.24 6:0.246667 7:0.2 8:0.233333
-1 1:-674 2:150 3:0.2 4:0.24 5:0.32 6:0.2 7:0.246667 8:0.32
-1 1:-674 2:150 3:0.2 4:0.24 5:0.32 6:0.2 7:0.246667 8:0.32
-1 1:-882 2:150 3:0.24 4:0.193333 5:0.226667 6:0.246667 7:0.193333 8:0.22
-1 1:-882 2:150 3:0.24 4:0.193333 5:0.226667 6:0.246667 7:0.193333 8:0.22
-1 1:-698 2:150 3:0.193333 4:0.24 5:0.34 6:0.193333 7:0.246667 8:0.34
-1 1:-698 2:150 3:0.193333 4:0.24 5:0.34 6:0.193333 7:0.246667 8:0.34
-1 1:-966 2:150 3:0.213333 4:0.193333 5:0.26 6:0.22 7:0.2 8:0.253333
-1 1:-854 2:150 3:0.193333 4:0.213333 5:0.333333 6:0.2 7:0.22 8:0.326667
-1 1:-940 2:150 3:0.246667 4:0.2 5:0.233333 6:0.26 7:0.206667 8:0.226667
-1 1:-962 2:150 3:0.246667 4:0.2 5:0.233333 6:0.253333 7:0.206667 8:0.226667
-1 1:-773 2:150 3:0.2 4:0.246667 5:0.32 6:0.206667 7:0.26 8:0.306667
-1 1:-788 2:150 3:0.2 4:0.246667 5:0.32 6:0.206667 7:0.253333 8:0.313333
-1 1:-962 2:150 3:0.246667 4:0.193333 5:0.233333 6:0.253333 7:0.2 8:0.226667
-1 1:-962 2:150 3:0.246667 4:0.193333 5:0.233333 6:0.253333 7:0.2 8:0.226667
-1 1:-788 2:150 3:0.193333 4:0.246667 5:0.326667 6:0.2 7:0.253333 8:0.32
-1 1:-788 2:150 3:0.193333 4:0.246667 5:0.326667 6:0.2 7:0.253333 8:0.32
-1 1:-1042 2:150 3:0.213333 4:0.193333 5:0.24 6:0.22 7:0.2 8:0.233333
-1 1:-1042 2:150 3:0.213333 4:0.193333 5:0.24 6:0.22 7:0.2 8:0.233333
-1 1:-816 2:150 3:0.193333 4:0.213333 5:0.353333 6:0.2 7:0.22 8:0.346667
-1 1:-816 2:150 3:0.193333 4:0.213333 5:0.353333 6:0.2 7:0.22 8:0.346667
-1 1:-1024 2:150 3:0.213333 4:0.173333 5:0.253333 6:0.22 7:0.18 8:0.253333
-1 1:-850 2:150 3:0.173333 4:0.213333 5:0.36 6:0.18 7:0.22 8:0.346667
-1 1:-808 2:150 3:0.253333 4:0.173333 5:0.226667 6:0.26 7:0.18 8:0.226667
-1 1:-808 2:150 3:0.253333 4:0.173333 5:0.226667 6:0.26 7:0.18 8:0.226667
-1 1:-741 2:150 3:0.173333 4:0.253333 5:0.346667 6:0.18 7:0.26 8:0.333333
-1 1:-741 2:150 3:0.173333 4:0.253333 5:0.346667 6:0.18 7:0.26 8:0.333333
-1 1:-808 2:150 3:0.253333 4:0.173333 5:0.213333 6:0.26 7:0.18 8:0.213333
-1 1:-808 2:150 3:0.253333 4:0.173333 5:0.213333 6:0.26 7:0.18 8:0.213333
-1 1:-683 2:150 3:0.173333 4:0.253333 5:0.36 6:0.18 7:0.26 8:0.346667
-1 1:-683 2:150 3:0.173333 4:0.253333 5:0.36 6:0.18 7:0.26 8:0.346667
-1 1:-799 2:150 3:0.26 4:0.166667 5:0.22 6:0.266667 7:0.173333 8:0.22
-1 1:-799 2:150 3:0.26 4:0.166667 5:0.22 6:0.266667 7:0.173333 8:0.22
-1 1:-683 2:150 3:0.166667 4:0.26 5:0.353333 6:0.173333 7:0.266667 8:0.34
-1 1:-683 2:150 3:0.166667 4:0.26 5:0.353333 6:0.173333 7:0.266667 8:0.34
-1 1:-954 2:150 3:0.266667 4:0.166667 5:0.18 6:0.266667 7:0.173333 8:0.173333
-1 1:-646 2:150 3:0.166667 4:0.266667 5:0.386667 6:0.173333 7:0.266667 8:0.386667
-1 1:-1009 2:150 3:0.24 4:0.186667 5:0.213333 6:0.246667 7:0.186667 8:0.206667
-1 1:-1009 2:150 3:0.24 4:0.186667 5:0.213333 6:0.246667 7:0.186667 8:0.206667
-1 1:-708 2:150 3:0.186667 4:0.24 5:0.36 6:0.186667 7:0.246667 8:0.36
-1 1:-708 2:150 3:0.186667 4:0.24 5:0.36 6:0.186667 7:0.246667 8:0.36
-1 1:-985 2:150 3:0.233333 4:0.186667 5:0.213333 6:0.24 7:0.186667 8:0.206667
-1 1:-985 2:150 3:0.233333 4:0.186667 5:0.213333 6:0.24 7:0.186667 8:0.206667
-1 1:-686 2:150 3:0.186667 4:0.233333 5:0.366667 6:0.186667 7:0.24 8:0.366667
-1 1:-686 2:150 3:0.186667 4:0.233333 5:0.366667 6:0.186667 7:0.24 8:0.366667
-1 1:-1010 2:150 3:0.246667 4:0.186667 5:0.22 6:0.253333 7:0.186667 8:0.213333
-1 1:-1010 2:150 3:0.246667 4:0.186667 5:0.22 6:0.253333 7:0.186667 8:0.213333
-1 1:-722 2:150 3:0.186667 4:0.246667 5:0.346667 6:0.186667 7:0.253333 8:0.346667
-1 1:-722 2:150 3:0.186667 4:0.246667 5:0.346667 6:0.186667 7:0.253333 8:0.346667
-1 1:-969 2:150 3:0.26 4:0.22 5:0.186667 6:0.253333 7:0.206667 8:0.193333
-1 1:-526 2:150 3:0.22 4:0.26 5:0.333333 6:0.206667 7:0.253333 8:0.346667
-1 1:-966 2:150 3:0.24 4:0.226667 5:0.2 6:0.233333 7:0.213333 8:0.206667
-1 1:-966 2:150 3:0.24 4:0.226667 5:0.2 6:0.233333 7:0.213333 8:0.206667
-1 1:-556 2:150 3:0.226667 4:0.24 5:0.333333 6:0.213333 7:0.233333 8:0.346667
-1 1:-556 2:150 3:0.226667 4:0.24 5:0.333333 6:0.213333 7:0.233333 8:0.346667
-1 1:-940 2:150 3:0.24 4:0.226667 5:0.2 6:0.233333 7:0.213333 8:0.206667
-1 1:-940 2:150 3:0.24 4:0.226667 5:0.2 6:0.233333 7:0.213333 8:0.206667
-1 1:-556 2:150 3:0.226667 4:0.24 5:0.333333 6:0.213333 7:0.233333 8:0.346667
-1 1:-556 2:150 3:0.226667 4:0.24 5:0.333333 6:0.213333 7:0.233333 8:0.346667
-1 1:-869 2:150 3:0.253333 4:0.226667 5:0.193333 6:0.246667 7:0.213333 8:0.2
-1 1:-869 2:150 3:0.253333 4:0.226667 5:0.193333 6:0.246667 7:0.213333 8:0.2
-1 1:-525 2:150 3:0.226667 4:0.253333 5:0.326667 6:0.213333 7:0.246667 8:0.34
-1 1:-525 2:150 3:0.226667 4:0.253333 5:0.326667 6:0.213333 7:0.246667 8:0.34
-1 1:-979 2:150 3:0.26 4:0.193333 5:0.246667 6:0.26 7:0.173333 8:0.26
-1 1:-807 2:150 3:0.193333 4:0.26 5:0.3 6:0.173333 7:0.26 8:0.306667
-1 1:-757 2:149 3:0.248322 4:0.201342 5:0.255034 6:0.261745 7:0.161074 8:0.268456
-1 1:-757 2:149 3:0.248322 4:0.201342 5:0.255034 6:0.261745 7:0.161074 8:0.268456
-1 1:-706 2:149 3:0.201342 4:0.248322 5:0.295302 6:0.161074 7:0.261745 8:0.308725
-1 1:-706 2:149 3:0.201342 4:0.248322 5:0.295302 6:0.161074 7:0.261745 8:0.308725
-1 1:-766 2:149 3:0.255034 4:0.208054 5:0.255034 6:0.268456 7:0.167785 8:0.268456
-1 1:-766 2:149 3:0.255034 4:0.208054 5:0.255034 6:0.268456 7:0.167785 8:0.268456
-1 1:-665 2:149 3:0.208054 4:0.255034 5:0.281879 6:0.167785 7:0.268456 8:0.295302
-1 1:-665 2:149 3:0.208054 4:0.255034 5:0.281879 6:0.167785 7:0.268456 8:0.295302
-1 1:-870 2:149 3:0.268456 4:0.214765 5:0.228188 6:0.255034 7:0.187919 8:0.241611
-1 1:-870 2:149 3:0.268456 4:0.214765 5:0.228188 6:0.255034 7:0.187919 8:0.241611
-1 1:-661 2:149 3:0.214765 4:0.268456 5:0.288591 6:0.187919 7:0.255034 8:0.315436
-1 1:-661 2:149 3:0.214765 4:0.268456 5:0.288591 6:0.187919 7:0.255034 8:0.315436
-1 1:-916 2:149 3:0.261745 4:0.214765 5:0.214765 6:0.255034 7:0.208054 8:0.214765
-1 1:-726 2:149 3:0.214765 4:0.261745 5:0.308725 6:0.208054 7:0.255034 8:0.322148
-1 1:-970 2:149 3:0.261745 4:0.201342 5:0.228188 6:0.255034 7:0.194631 8:0.228188
-1 1:-970 2:149 3:0.261745 4:0.201342 5:0.228188 6:0.255034 7:0.194631 8:0.228188
-1 1:-750 2:149 3:0.201342 4:0.261745 5:0.308725 6:0.194631 7:0.255034 8:0.322148
-1 1:-750 2:149 3:0.201342 4:0.261745 5:0.308725 6:0.194631 7:0.255034 8:0.322148
-1 1:-906 2:149 3:0.261745 4:0.201342 5:0.234899 6:0.255034 7:0.194631 8:0.234899
-1 1:-906 2:149 3:0.261745 4:0.201342 5:0.234899 6:0.255034 7:0.194631 8:0.234899
-1 1:-750 2:149 3:0.201342 4:0.261745 5:0.302013 6:0.194631 7:0.255034 8:0.315436
-1 1:-750 2:149 3:0.201342 4:0.261745 5:0.302013 6:0.194631 7:0.255034 8:0.315436
-1 1:-888 2:149 3:0.255034 4:0.201342 5:0.248322 6:0.248322 7:0.194631 8:0.248322
-1 1:-888 2:149 3:0.255034 4:0.201342 5:0.248322 6:0.248322 7:0.194631 8:0.248322
-1 1:-768 2:149 3:0.201342 4:0.255034 5:0.295302 6:0.194631 7:0.248322 8:0.308725
-1 1:-768 2:149 3:0.201342 4:0.255034 5:0.295302 6:0.194631 7:0.248322 8:0.308725
-1 1:-932 2:149 3:0.255034 4:0.214765 5:0.194631 6:0.248322 7:0.208054 8:0.194631
-1 1:-632 2:149 3:0.214765 4:0.255034 5:0.33557 6:0.208054 7:0.248322 8:0.348993
-1 1:-793 2:150 3:0.273333 4:0.186667 5:0.193333 6:0.246667 7:0.206667 8:0.193333
-1 1:-793 2:150 3:0.273333 4:0.186667 5:0.193333 6:0.246667 7:0.206667 8:0.193333
-1 1:-618 2:150 3:0.186667 4:0.273333 5:0.346667 6:0.206667 7:0.246667 8:0.353333
-1 1:-618 2:150 3:0.186667 4:0.273333 5:0.346667 6:0.206667 7:0.246667 8:0.353333
-1 1:-844 2:150 3:0.266667 4:0.186667 5:0.2 6:0.24 7:0.206667 8:0.2
-1 1:-844 2:150 3:0.266667 4:0.186667 5:0.2 6:0.24 7:0.206667 8:0.2
-1 1:-630 2:150 3:0.186667 4:0.266667 5:0.346667 6:0.206667 7:0.24 8:0.353333
-1 1:-630 2:150 3:0.186667 4:0.266667 5:0.346667 6:0.206667 7:0.24 8:0.353333
-1 1:-936 2:150 3:0.26 4:0.166667 5:0.233333 6:0.26 7:0.173333 8:0.233333
-1 1:-936 2:150 3:0.26 4:0.166667 5:0.233333 6:0.26 7:0.173333 8:0.233333
-1 1:-784 2:150 3:0.166667 4:0.26 5:0.34 6:0.173333 7:0.26 8:0.333333
-1 1:-784 2:150 3:0.166667 4:0.26 5:0.34 6:0.173333 7:0.26 8:0.333333
-1 1:-1028 2:150 3:0.26 4:0.153333 5:0.266667 6:0.26 7:0.153333 8:0.266667
-1 1:-966 2:150 3:0.153333 4:0.26 5:0.32 6:0.153333 7:0.26 8:0.32
-1 1:-1115 2:150 3:0.246667 4:0.18 5:0.246667 6:0.253333 7:0.18 8:0.246667
-1 1:-1115 2:150 3:0.246667 4:0.18 5:0.246667 6:0.253333 7:0.18 8:0.246667
-1 1:-891 2:150 3:0.18 4:0.246667 5:0.326667 6:0.18 7:0.253333 8:0.32
-1 1:-891 2:150 3:0.18 4:0.246667 5:0.326667 6:0.18 7:0.253333 8:0.32
-1 1:-1133 2:150 3:0.246667 4:0.18 5:0.24 6:0.253333 7:0.18 8:0.24
-1 1:-1133 2:150 3:0.246667 4:0.18 5:0.24 6:0.253333 7:0.18 8:0.24
-1 1:-857 2:150 3:0.18 4:0.246667 5:0.333333 6:0.18 7:0.253333 8:0.326667
-1 1:-857 2:150 3:0.18 4:0.246667 5:0.333333 6:0.18 7:0.253333 8:0.326667
-1 1:-1321 2:150 3:0.24 4:0.18 5:0.24 6:0.246667 7:0.18 8:0.24
-1 1:-1321 2:150 3:0.24 4:0.18 5:0.24 6:0.246667 7:0.18 8:0.24
-1 1:-961 2:150 3:0.18 4:0.24 5:0.34 6:0.18 7:0.246667 8:0.333333
-1 1:-961 2:150 3:0.18 4:0.24 5:0.34 6:0.18 7:0.246667 8:0.333333
-1 1:-1137 2:150 3:0.22 4:0.193333 5:0.266667 6:0.233333 7:0.193333 8:0.266667
-1 1:-1011 2:150 3:0.193333 4:0.22 5:0.32 6:0.193333 7:0.233333 8:0.306667
-1 1:-1023 2:150 3:0.233333 4:0.2 5:0.26 6:0.246667 7:0.193333 8:0.266667
-1 1:-1023 2:150 3:0.233333 4:0.2 5:0.26 6:0.246667 7:0.193333 8:0.266667
-1 1:-927 2:150 3:0.2 4:0.233333 5:0.306667 6:0.193333 7:0.246667 8:0.293333
-1 1:-927 2:150 3:0.2 4:0.233333 5:0.306667 6:0.193333 7:0.246667 8:0.293333
-1 1:-1023 2:150 3:0.24 4:0.2 5:0.253333 6:0.246667 7:0.193333 8:0.26
-1 1:-1023 2:150 3:0.24 4:0.2 5:0.253333 6:0.246667 7:0.193333 8:0.26
-1 1:-947 2:150 3:0.2 4:0.24 5:0.306667 6:0.193333 7:0.246667 8:0.3
-1 1:-947 2:150 3:0.2 4:0.24 5:0.306667 6:0.193333 7:0.246667 8:0.3
-1 1:-978 2:150 3:0.233333 4:0.206667 5:0.233333 6:0.24 7:0.2 8:0.24
-1 1:-978 2:150 3:0.233333 4:0.206667 5:0.233333 6:0.24 7:0.2 8:0.24
-1 1:-819 2:150 3:0.206667 4:0.233333 5:0.326667 6:0.2 7:0.24 8:0.32
-1 1:-819 2:150 3:0.206667 4:0.233333 5:0.326667 6:0.2 7:0.24 8:0.32
-1 1:-970 2:150 3:0.233333 4:0.22 5:0.206667 6:0.246667 7:0.213333 8:0.213333
-1 1:-666 2:150 3:0.22 4:0.233333 5:0.34 6:0.213333 7:0.246667 8:0.326667
-1 1:-985 2:150 3:0.24 4:0.186667 5:0.213333 6:0.246667 7:0.186667 8:0.213333
-1 1:-985 2:150 3:0.24 4:0.186667 5:0.213333 6:0.246667 7:0.186667 8:0.213333
-1 1:-638 2:150 3:0.186667 4:0.24 5:0.36 6:0.186667 7:0.246667 8:0.353333
-1 1:-638 2:150 3:0.186667 4:0.24 5:0.36 6:0.186667 7:0.246667 8:0.353333
-1 1:-985 2:150 3:0.24 4:0.2 5:0.213333 6:0.246667 7:0.2 8:0.213333
-1 1:-985 2:150 3:0.24 4:0.2 5:0.213333 6:0.246667 7:0.2 8:0.213333
-1 1:-641 2:150 3:0.2 4:0.24 5:0.346667 6:0.2 7:0.246667 8:0.34
-1 1:-641 2:150 3:0.2 4:0.24 5:0.346667 6:0.2 7:0.246667 8:0.34
-1 1:-893 2:150 3:0.233333 4:0.206667 5:0.213333 6:0.24 7:0.206667 8:0.213333
-1 1:-893 2:150 3:0.233333 4:0.206667 5:0.213333 6:0.24 7:0.206667 8:0.213333
-1 1:-547 2:150 3:0.206667 4:0.233333 5:0.346667 6:0.206667 7:0.24 8:0.34
-1 1:-547 2:150 3:0.206667 4:0.233333 5:0.346667 6:0.206667 7:0.24 8:0.34
-1 1:-775 2:149 3:0.281879 4:0.187919 5:0.214765 6:0.28 7:0.186667 8:0.213333
-1 1:-539 2:149 3:0.187919 4:0.281879 5:0.315436 6:0.186667 7:0.28 8:0.32
-1 1:-800 2:150 3:0.253333 4:0.186667 5:0.206667 6:0.253333 7:0.193333 8:0.2
-1 1:-800 2:150 3:0.253333 4:0.186667 5:0.206667 6:0.253333 7:0.193333 8:0.2
-1 1:-560 2:150 3:0.186667 4:0.253333 5:0.353333 6:0.193333 7:0.253333 8:0.353333
-1 1:-560 2:150 3:0.186667 4:0.253333 5:0.353333 6:0.193333 7:0.253333 8:0.353333
-1 1:-759 2:150 3:0.253333 4:0.186667 5:0.206667 6:0.26 7:0.193333 8:0.2
-1 1:-759 2:150 3:0.253333 4:0.186667 5:0.206667 6:0.26 7:0.193333 8:0.2
-1 1:-576 2:150 3:0.186667 4:0.253333 5:0.353333 6:0.193333 7:0.26 8:0.346667
-1 1:-576 2:150 3:0.186667 4:0.253333 5:0.353333 6:0.193333 7:0.26 8:0.346667
-1 1:-764 2:150 3:0.253333 4:0.2 5:0.193333 6:0.26 7:0.206667 8:0.186667
-1 1:-764 2:150 3:0.253333 4:0.2 5:0.193333 6:0.26 7:0.206667 8:0.186667
-1 1:-576 2:150 3:0.2 4:0.253333 5:0.353333 6:0.206667 7:0.26 8:0.346667
-1 1:-576 2:150 3:0.2 4:0.253333 5:0.353333 6:0.206667 7:0.26 8:0.346667
-1 1:-924 2:149 3:0.281879 4:0.248322 5:0.187919 6:0.28 7:0.253333 8:0.18
-1 1:-613 2:149 3:0.248322 4:0.281879 5:0.281879 6:0.253333 7:0.28 8:0.286667
-1 1:-795 2:150 3:0.306667 4:0.273333 5:0.193333 6:0.3 7:0.273333 8:0.193333
-1 1:-795 2:150 3:0.306667 4:0.273333 5:0.193333 6:0.3 7:0.273333 8:0.193333
-1 1:-553 2:150 3:0.273333 4:0.306667 5:0.226667 6:0.273333 7:0.3 8:0.233333
-1 1:-553 2:150 3:0.273333 4:0.306667 5:0.226667 6:0.273333 7:0.3 8:0.233333
-1 1:-772 2:150 3:0.313333 4:0.26 5:0.193333 6:0.306667 7:0.26 8:0.193333
-1 1:-772 2:150 3:0.313333 4:0.26 5:0.193333 6:0.306667 7:0.26 8:0.193333
-1 1:-525 2:150 3:0.26 4:0.313333 5:0.233333 6:0.26 7:0.306667 8:0.24
-1 1:-525 2:150 3:0.26 4:0.313333 5:0.233333 6:0.26 7:0.306667 8:0.24
-1 1:-694 2:150 3:0.34 4:0.253333 5:0.186667 6:0.333333 7:0.253333 8:0.186667
-1 1:-694 2:150 3:0.34 4:0.253333 5:0.186667 6:0.333333 7:0.253333 8:0.186667
-1 1:-501 2:150 3:0.253333 4:0.34 5:0.22 6:0.253333 7:0.333333 8:0.226667
-1 1:-501 2:150 3:0.253333 4:0.34 5:0.22 6:0.253333 7:0.333333 8:0.226667
-1 1:-758 2:150 3:0.346667 4:0.266667 5:0.166667 6:0.333333 7:0.266667 8:0.166667
-1 1:-502 2:150 3:0.266667 4:0.346667 5:0.22 6:0.266667 7:0.333333 8:0.233333
-1 1:-775 2:150 3:0.36 4:0.293333 5:0.16 6:0.346667 7:0.293333 8:0.16
-1 1:-775 2:150 3:0.36 4:0.293333 5:0.16 6:0.346667 7:0.293333 8:0.16
-1 1:-606 2:150 3:0.293333 4:0.36 5:0.186667 6:0.293333 7:0.346667 8:0.2
-1 1:-606 2:150 3:0.293333 4:0.36 5:0.186667 6:0.293333 7:0.346667 8:0.2
-1 1:-725 2:150 3:0.36 4:0.286667 5:0.166667 6:0.346667 7:0.286667 8:0.166667
-1 1:-725 2:150 3:0.36 4:0.286667 5:0.166667 6:0.346667 7:0.286667 8:0.166667
-1 1:-622 2:150 3:0.286667 4:0.36 5:0.186667 6:0.286667 7:0.346667 8:0.2
-1 1:-622 2:150 3:0.286667 4:0.36 5:0.186667 6:0.286667 7:0.346667 8:0.2
-1 1:-657 2:150 3:0.346667 4:0.3 5:0.186667 6:0.333333 7:0.3 8:0.186667
-1 1:-657 2:150 3:0.346667 4:0.3 5:0.186667 6:0.333333 7:0.3 8:0.186667
-1 1:-604 2:150 3:0.3 4:0.346667 5:0.166667 6:0.3 7:0.333333 8:0.18
-1 1:-604 2:150 3:0.3 4:0.346667 5:0.166667 6:0.3 7:0.333333 8:0.18
-1 1:-745 2:148 3:0.337838 4:0.209459 5:0.236486 6:0.3 7:0.226667 8:0.24
-1 1:-706 2:148 3:0.209459 4:0.337838 5:0.216216 6:0.226667 7:0.3 8:0.233333
-1 1:-633 2:147 3:0.312925 4:0.204082 5:0.238095 6:0.3 7:0.206667 8:0.246667
-1 1:-633 2:147 3:0.312925 4:0.204082 5:0.238095 6:0.3 7:0.206667 8:0.246667
-1 1:-603 2:147 3:0.204082 4:0.312925 5:0.244898 6:0.206667 7:0.3 8:0.246667
-1 1:-603 2:147 3:0.204082 4:0.312925 5:0.244898 6:0.206667 7:0.3 8:0.246667
-1 1:-633 2:147 3:0.312925 4:0.204082 5:0.238095 6:0.3 7:0.206667 8:0.246667
-1 1:-633 2:147 3:0.312925 4:0.204082 5:0.238095 6:0.3 7:0.206667 8:0.246667
-1 1:-603 2:147 3:0.204082 4:0.312925 5:0.244898 6:0.206667 7:0.3 8:0.246667
-1 1:-603 2:147 3:0.204082 4:0.312925 5:0.244898 6:0.206667 7:0.3 8:0.246667
-1 1:-623 2:140 3:0.303448 4:0.213793 5:0.241379 6:0.292857 7:0.228571 8:0.228571
-1 1:-576 2:140 3:0.213793 4:0.303448 5:0.241379 6:0.228571 7:0.292857 8:0.25
-1 1:-916 2:143 3:0.27972 4:0.160839 5:0.272727 6:0.287671 7:0.178082 8:0.253425
-1 1:-763 2:143 3:0.160839 4:0.27972 5:0.286713 6:0.178082 7:0.287671 8:0.280822
-1 1:-959 2:145 3:0.289655 4:0.158621 5:0.268966 6:0.288591 7:0.14094 8:0.288591
-1 1:-806 2:145 3:0.158621 4:0.289655 5:0.282759 6:0.14094 7:0.288591 8:0.281879
-1 1:-959 2:145 3:0.289655 4:0.158621 5:0.268966 6:0.288591 7:0.14094 8:0.288591
-1 1:-959 2:145 3:0.289655 4:0.158621 5:0.268966 6:0.288591 7:0.14094 8:0.288591
-1 1:-809 2:145 3:0.158621 4:0.289655 5:0.282759 6:0.14094 7:0.288591 8:0.281879
-1 1:-809 2:145 3:0.158621 4:0.289655 5:0.282759 6:0.14094 7:0.288591 8:0.281879
-1 1:-684 2:139 3:0.292517 4:0.156463 5:0.29932 6:0.323741 7:0.194245 8:0.258993
-1 1:-714 2:139 3:0.156463 4:0.292517 5:0.251701 6:0.194245 7:0.323741 8:0.223022
-1 1:-625 2:146 3:0.30137 4:0.212329 5:0.253425 6:0.294521 7:0.246575 8:0.226027
-1 1:-604 2:146 3:0.212329 4:0.30137 5:0.232877 6:0.246575 7:0.294521 8:0.232877
-1 1:-388 2:147 3:0.29932 4:0.29932 5:0.183673 6:0.278912 7:0.326531 8:0.190476
-1 1:-272 2:147 3:0.29932 4:0.29932 5:0.217687 6:0.326531 7:0.278912 8:0.204082
-1 1:-492 2:129 3:0.286822 4:0.317829 5:0.193798 6:0.286822 7:0.317829 8:0.193798
-1 1:-402 2:129 3:0.317829 4:0.286822 5:0.20155 6:0.317829 7:0.286822 8:0.20155
-1 1:-502 2:131 3:0.343284 4:0.238806 5:0.238806 6:0.312977 7:0.267176 8:0.236641
-1 1:-511 2:131 3:0.238806 4:0.343284 5:0.179104 6:0.267176 7:0.312977 8:0.183206
-1 1:-434 2:103 3:0.281553 4:0.271845 5:0.23301 6:0.281553 7:0.262136 8:0.23301
-1 1:-473 2:103 3:0.271845 4:0.281553 5:0.213592 6:0.262136 7:0.281553 8:0.223301
-1 1:-565 2:98 3:0.214286 4:0.326531 5:0.265306 6:0.191919 7:0.323232 8:0.252525
-1 1:-580 2:98 3:0.326531 4:0.214286 5:0.193878 6:0.323232 7:0.191919 8:0.232323
-1 1:-264 2:98 3:0.316327 4:0.285714 5:0.214286 6:0.326531 7:0.295918 8:0.173469
-1 1:-220 2:98 3:0.285714 4:0.316327 5:0.183673 6:0.295918 7:0.326531 8:0.204082
-1 1:-706 2:138 3:0.253623 4:0.304348 5:0.210145 6:0.214765 7:0.348993 8:0.221477
-1 1:-462 2:138 3:0.304348 4:0.253623 5:0.231884 6:0.348993 7:0.214765 8:0.214765
-1 1:-582 2:138 3:0.231884 4:0.224638 5:0.304348 6:0.214765 7:0.288591 8:0.275168
-1 1:-613 2:138 3:0.224638 4:0.231884 5:0.23913 6:0.288591 7:0.214765 8:0.221477
-1 1:-802 2:105 3:0.141509 4:0.226415 5:0.358491 6:0.12381 7:0.247619 8:0.333333
-1 1:-948 2:105 3:0.226415 4:0.141509 5:0.273585 6:0.247619 7:0.12381 8:0.295238
-1 1:-540 2:114 3:0.131579 4:0.236842 5:0.350877 6:0.193333 7:0.253333 8:0.293333
-1 1:-475 2:114 3:0.236842 4:0.131579 5:0.280702 6:0.253333 7:0.193333 8:0.26
-1 1:-282 2:91 3:0.296703 4:0.197802 5:0.274725 6:0.274725 7:0.197802 8:0.274725
-1 1:-291 2:91 3:0.197802 4:0.296703 5:0.230769 6:0.197802 7:0.274725 8:0.252747
-1 1:-285 2:122 3:0.319672 4:0.245902 5:0.196721 6:0.327869 7:0.254098 8:0.188525
-1 1:-281 2:122 3:0.245902 4:0.319672 5:0.237705 6:0.254098 7:0.327869 8:0.229508
-1 1:-513 2:85 3:0.329412 4:0.341176 5:0.129412 6:0.388235 7:0.317647 8:0.129412
-1 1:-353 2:85 3:0.341176 4:0.329412 5:0.2 6:0.317647 7:0.388235 8:0.164706
-1 1:-563 2:148 3:0.22973 4:0.337838 5:0.216216 6:0.236486 7:0.337838 8:0.189189
-1 1:-534 2:148 3:0.337838 4:0.22973 5:0.216216 6:0.337838 7:0.236486 8:0.236486
-1 1:-203 2:61 3:0.327869 4:0.311475 5:0.180328 6:0.279412 7:0.169118 8:0.25
-1 1:-264 2:61 3:0.311475 4:0.327869 5:0.180328 6:0.169118 7:0.279412 8:0.301471
-1 1:-287 2:130 3:0.284615 4:0.238462 5:0.246154 6:0.290541 7:0.290541 8:0.189189
-1 1:-266 2:130 3:0.238462 4:0.284615 5:0.230769 6:0.290541 7:0.290541 8:0.22973
-1 1:-287 2:130 3:0.284615 4:0.238462 5:0.246154 6:0.290541 7:0.290541 8:0.189189
-1 1:-272 2:130 3:0.238462 4:0.284615 5:0.230769 6:0.290541 7:0.290541 8:0.22973
-1 1:-595 2:148 3:0.222973 4:0.27027 5:0.283784 6:0.216216 7:0.27027 8:0.283784
-1 1:-742 2:148 3:0.27027 4:0.222973 5:0.222973 6:0.27027 7:0.216216 8:0.22973
-1 1:-887 2:149 3:0.187919 4:0.281879 5:0.248322 6:0.186667 7:0.28 8:0.246667
-1 1:-822 2:149 3:0.281879 4:0.187919 5:0.281879 6:0.28 7:0.186667 8:0.286667
-1 1:-841 2:149 3:0.233333 4:0.266667 5:0.24 6:0.214765 7:0.255034 8:0.248322
-1 1:-800 2:149 3:0.266667 4:0.233333 5:0.26 6:0.255034 7:0.214765 8:0.281879
-1 1:-475 2:149 3:0.213333 4:0.286667 5:0.306667 6:0.187919 7:0.275168 8:0.328859
-1 1:-616 2:149 3:0.286667 4:0.213333 5:0.193333 6:0.275168 7:0.187919 8:0.208054
-1 1:-626 2:149 3:0.233333 4:0.26 5:0.286667 6:0.208054 7:0.255034 8:0.308725
-1 1:-855 2:149 3:0.26 4:0.233333 5:0.22 6:0.255034 7:0.208054 8:0.228188
-1 1:-748 2:69 3:0.188406 4:0.202899 5:0.304348 6:0.184211 7:0.223684 8:0.315789
-1 1:-719 2:69 3:0.202899 4:0.188406 5:0.304348 6:0.223684 7:0.184211 8:0.276316
-1 1:-625 2:64 3:0.171875 4:0.203125 5:0.328125 6:0.15942 7:0.173913 8:0.304348
-1 1:-587 2:64 3:0.203125 4:0.171875 5:0.296875 6:0.173913 7:0.15942 8:0.362319
-1 1:-797 2:68 3:0.176471 4:0.205882 5:0.308824 6:0.164384 7:0.178082 8:0.287671
-1 1:-707 2:68 3:0.205882 4:0.176471 5:0.308824 6:0.178082 7:0.164384 8:0.369863
-1 1:-688 2:68 3:0.161765 4:0.220588 5:0.308824 6:0.126761 7:0.28169 8:0.295775
-1 1:-664 2:68 3:0.220588 4:0.161765 5:0.308824 6:0.28169 7:0.126761 8:0.295775
-1 1:-554 2:68 3:0.157143 4:0.242857 5:0.3 6:0.205882 7:0.220588 8:0.264706
-1 1:-643 2:68 3:0.242857 4:0.157143 5:0.3 6:0.220588 7:0.205882 8:0.308824
-1 1:-400 2:62 3:0.258065 4:0.290323 5:0.209677 6:0.285714 7:0.253968 8:0.238095
-1 1:-407 2:62 3:0.290323 4:0.258065 5:0.241935 6:0.253968 7:0.285714 8:0.222222
-1 1:-451 2:74 3:0.243243 4:0.324324 5:0.202703 6:0.24 7:0.306667 8:0.226667
-1 1:-394 2:74 3:0.324324 4:0.243243 5:0.22973 6:0.306667 7:0.24 8:0.226667
-1 1:-116 2:55 3:0.181818 4:0.381818 5:0.145455 6:0.181818 7:0.381818 8:0.145455
-1 1:-116 2:55 3:0.181818 4:0.381818 5:0.145455 6:0.181818 7:0.381818 8:0.145455
-1 1:-116 2:55 3:0.181818 4:0.381818 5:0.145455 6:0.181818 7:0.381818 8:0.145455
-1 1:-52 2:55 3:0.381818 4:0.181818 5:0.290909 6:0.381818 7:0.181818 8:0.290909
-1 1:-52 2:55 3:0.381818 4:0.181818 5:0.290909 6:0.381818 7:0.181818 8:0.290909
-1 1:-52 2:55 3:0.381818 4:0.181818 5:0.290909 6:0.381818 7:0.181818 8:0.290909
-1 1:-427 2:81 3:0.186667 4:0.233333 5:0.32 6:0.234568 7:0.271605 8:0.246914
-1 1:-453 2:81 3:0.233333 4:0.186667 5:0.26 6:0.271605 7:0.234568 8:0.246914
-1 1:-265 2:83 3:0.186667 4:0.286667 5:0.286667 6:0.192771 7:0.361446 8:0.216867
-1 1:-190 2:83 3:0.286667 4:0.186667 5:0.24 6:0.361446 7:0.192771 8:0.228916
-1 1:-265 2:83 3:0.186667 4:0.286667 5:0.293333 6:0.192771 7:0.361446 8:0.228916
-1 1:-190 2:83 3:0.286667 4:0.186667 5:0.233333 6:0.361446 7:0.192771 8:0.216867
-1 1:-277 2:83 3:0.156627 4:0.289157 5:0.313253 6:0.206186 7:0.28866 8:0.278351
-1 1:-263 2:83 3:0.289157 4:0.156627 5:0.240964 6:0.28866 7:0.206186 8:0.226804
-1 1:-415 2:147 3:0.394558 4:0.251701 5:0.176871 6:0.340136 7:0.244898 8:0.170068
-1 1:-475 2:147 3:0.251701 4:0.394558 5:0.176871 6:0.244898 7:0.340136 8:0.244898
-1 1:-366 2:147 3:0.391892 4:0.283784 5:0.175676 6:0.333333 7:0.278912 8:0.163265
-1 1:-444 2:147 3:0.283784 4:0.391892 5:0.148649 6:0.278912 7:0.333333 8:0.22449
-1 1:-209 2:137 3:0.328467 4:0.357664 5:0.131387 6:0.303448 7:0.406897 8:0.124138
-1 1:-112 2:137 3:0.357664 4:0.328467 5:0.182482 6:0.406897 7:0.303448 8:0.165517
-1 1:-239 2:125 3:0.4 4:0.312 5:0.144 6:0.358621 7:0.268966 8:0.158621
-1 1:-240 2:125 3:0.312 4:0.4 5:0.144 6:0.268966 7:0.358621 8:0.213793
-1 1:-318 2:123 3:0.300813 4:0.349593 5:0.178862 6:0.360544 7:0.190476 8:0.217687
-1 1:-313 2:123 3:0.349593 4:0.300813 5:0.170732 6:0.190476 7:0.360544 8:0.231293
-1 1:-466 2:133 3:0.24812 4:0.353383 5:0.180451 6:0.294521 7:0.335616 8:0.164384
-1 1:-244 2:133 3:0.353383 4:0.24812 5:0.218045 6:0.335616 7:0.294521 8:0.205479
-1 1:-325 2:140 3:0.265734 4:0.342657 5:0.13986 6:0.257143 7:0.378571 8:0.171429
-1 1:-176 2:140 3:0.342657 4:0.265734 5:0.251748 6:0.378571 7:0.257143 8:0.192857
-1 1:-407 2:140 3:0.285714 4:0.371429 5:0.121429 6:0.25 7:0.385714 8:0.2
-1 1:-252 2:140 3:0.371429 4:0.285714 5:0.221429 6:0.385714 7:0.25 8:0.164286
-1 1:-200 2:141 3:0.29078 4:0.446809 5:0.120567 6:0.22069 7:0.468966 8:0.137931
-1 1:-91 2:141 3:0.446809 4:0.29078 5:0.141844 6:0.468966 7:0.22069 8:0.172414
-1 1:-188 2:142 3:0.260563 4:0.415493 5:0.15493 6:0.255172 7:0.441379 8:0.137931
-1 1:-121 2:142 3:0.415493 4:0.260563 5:0.169014 6:0.441379 7:0.255172 8:0.165517
-1 1:-265 2:139 3:0.295775 4:0.352113 5:0.147887 6:0.28777 7:0.402878 8:0.129496
-1 1:-131 2:139 3:0.352113 4:0.295775 5:0.204225 6:0.402878 7:0.28777 8:0.179856
-1 1:-536 2:138 3:0.282609 4:0.311594 5:0.15942 6:0.263514 7:0.310811 8:0.168919
-1 1:-222 2:138 3:0.311594 4:0.282609 5:0.246377 6:0.310811 7:0.263514 8:0.256757
-1 1:-536 2:138 3:0.282609 4:0.311594 5:0.15942 6:0.263514 7:0.317568 8:0.162162
-1 1:-222 2:138 3:0.311594 4:0.282609 5:0.246377 6:0.317568 7:0.263514 8:0.256757
-1 1:-440 2:98 3:0.295918 4:0.306122 5:0.142857 6:0.326531 7:0.295918 8:0.132653
-1 1:-280 2:98 3:0.306122 4:0.295918 5:0.255102 6:0.295918 7:0.326531 8:0.244898
-1 1:-443 2:148 3:0.324324 4:0.283784 5:0.168919 6:0.310811 7:0.277027 8:0.175676
-1 1:-438 2:148 3:0.283784 4:0.324324 5:0.222973 6:0.277027 7:0.310811 8:0.236486
-1 1:-399 2:146 3:0.356164 4:0.253425 5:0.164384 6:0.306122 7:0.265306 8:0.156463
-1 1:-379 2:146 3:0.253425 4:0.356164 5:0.226027 6:0.265306 7:0.306122 8:0.272109
-1 1:-360 2:146 3:0.315068 4:0.280822 5:0.178082 6:0.273973 7:0.287671 8:0.19863
-1 1:-371 2:146 3:0.280822 4:0.315068 5:0.226027 6:0.287671 7:0.273973 8:0.239726
-1 1:-266 2:146 3:0.315068 4:0.294521 5:0.19863 6:0.273973 7:0.349315 8:0.191781
-1 1:-326 2:146 3:0.294521 4:0.315068 5:0.191781 6:0.349315 7:0.273973 8:0.184932
-1 1:-286 2:57 3:0.175439 4:0.298246 5:0.210526 6:0.217391 7:0.26087 8:0.188406
-1 1:-285 2:57 3:0.298246 4:0.175439 5:0.315789 6:0.26087 7:0.217391 8:0.333333
-1 1:-453 2:115 3:0.303448 4:0.22069 5:0.172414 6:0.286957 7:0.217391 8:0.165217
-1 1:-387 2:115 3:0.22069 4:0.303448 5:0.303448 6:0.217391 7:0.286957 8:0.330435
-1 1:-257 2:120 3:0.284722 4:0.305556 5:0.118056 6:0.291667 7:0.283333 8:0.116667
-1 1:-35 2:120 3:0.305556 4:0.284722 5:0.291667 6:0.283333 7:0.291667 8:0.308333
-1 1:-201 2:82 3:0.317073 4:0.292683 5:0.207317 6:0.365854 7:0.195122 8:0.256098
-1 1:-282 2:82 3:0.292683 4:0.317073 5:0.182927 6:0.195122 7:0.365854 8:0.182927
-1 1:-90 2:65 3:0.369231 4:0.307692 5:0.138462 6:0.369231 7:0.292308 8:0.153846
-1 1:-172 2:65 3:0.307692 4:0.369231 5:0.184615 6:0.292308 7:0.369231 8:0.184615
-1 1:-548 2:126 3:0.214286 4:0.325397 5:0.238095 6:0.166667 7:0.309524 8:0.261905
-1 1:-670 2:126 3:0.325397 4:0.214286 5:0.222222 6:0.309524 7:0.166667 8:0.261905
-1 1:-636 2:149 3:0.369128 4:0.234899 5:0.174497 6:0.362416 7:0.228188 8:0.208054
-1 1:-625 2:149 3:0.234899 4:0.369128 5:0.221477 6:0.228188 7:0.362416 8:0.201342
-1 1:-149 2:72 3:0.291667 4:0.291667 5:0.180556 6:0.246575 7:0.315068 8:0.150685
-1 1:-90 2:72 3:0.291667 4:0.291667 5:0.236111 6:0.315068 7:0.246575 8:0.287671
-1 1:-47 2:53 3:0.28 4:0.173333 5:0.28 6:0.339623 7:0.301887 8:0.264151
-1 1:-126 2:53 3:0.173333 4:0.28 5:0.266667 6:0.301887 7:0.339623 8:0.0943396
-1 1:0 2:53 3:0.266667 4:0.226667 5:0.253333 6:0.188679 7:0.377358 8:0.358491
-1 1:-5 2:53 3:0.226667 4:0.266667 5:0.253333 6:0.377358 7:0.188679 8:0.0754717
-1 1:-114 2:51 3:0.253333 4:0.253333 5:0.233333 6:0.156863 7:0.294118 8:0.372549
-1 1:-43 2:51 3:0.253333 4:0.253333 5:0.26 6:0.294118 7:0.156863 8:0.176471
-1 1:-410 2:96 3:0.273333 4:0.22 5:0.226667 6:0.291667 7:0.177083 8:0.260417
-1 1:-406 2:96 3:0.22 4:0.273333 5:0.28 6:0.177083 7:0.291667 8:0.270833
-1 1:-317 2:53 3:0.259259 4:0.166667 5:0.259259 6:0.245283 7:0.188679 8:0.245283
-1 1:-280 2:53 3:0.166667 4:0.259259 5:0.314815 6:0.188679 7:0.245283 8:0.320755
-1 1:-452 2:123 3:0.284553 4:0.195122 5:0.252033 6:0.29078 7:0.177305 8:0.262411
-1 1:-467 2:123 3:0.195122 4:0.284553 5:0.268293 6:0.177305 7:0.29078 8:0.269504
-1 1:-353 2:96 3:0.28125 4:0.21875 5:0.229167 6:0.253333 7:0.253333 8:0.273333
-1 1:-337 2:96 3:0.21875 4:0.28125 5:0.270833 6:0.253333 7:0.253333 8:0.22
-1 1:0 2:57 3:0.333333 4:0.245614 5:0.22807 6:0.273333 7:0.213333 8:0.266667
-1 1:0 2:57 3:0.245614 4:0.333333 5:0.192982 6:0.213333 7:0.273333 8:0.246667
-1 1:-437 2:113 3:0.238938 4:0.238938 5:0.265487 6:0.246667 7:0.233333 8:0.266667
-1 1:-487 2:113 3:0.238938 4:0.238938 5:0.256637 6:0.233333 7:0.246667 8:0.253333
-1 1:-432 2:120 3:0.266667 4:0.241667 5:0.225 6:0.256757 7:0.216216 8:0.256757
-1 1:-413 2:120 3:0.241667 4:0.266667 5:0.266667 6:0.216216 7:0.256757 8:0.27027
-1 1:-545 2:133 3:0.26 4:0.226667 5:0.253333 6:0.240602 7:0.240602 8:0.278195
-1 1:-640 2:133 3:0.226667 4:0.26 5:0.26 6:0.240602 7:0.240602 8:0.240602
-1 1:-369 2:113 3:0.265487 4:0.221239 5:0.256637 6:0.286667 7:0.22 8:0.24
-1 1:-403 2:113 3:0.221239 4:0.265487 5:0.256637 6:0.22 7:0.286667 8:0.253333
-1 1:-99 2:58 3:0.273333 4:0.2 5:0.233333 6:0.224138 7:0.293103 8:0.327586
-1 1:-263 2:58 3:0.2 4:0.273333 5:0.293333 6:0.293103 7:0.224138 8:0.155172
-1 1:-418 2:106 3:0.245283 4:0.169811 5:0.283019 6:0.213333 7:0.293333 8:0.186667
-1 1:-380 2:106 3:0.169811 4:0.245283 5:0.301887 6:0.293333 7:0.213333 8:0.306667
-1 1:-392 2:55 3:0.267857 4:0.160714 5:0.25 6:0.254545 7:0.181818 8:0.236364
-1 1:-353 2:55 3:0.160714 4:0.267857 5:0.321429 6:0.181818 7:0.254545 8:0.327273
-1 1:-621 2:114 3:0.27193 4:0.219298 5:0.210526 6:0.194631 7:0.328859 8:0.194631
-1 1:-368 2:114 3:0.219298 4:0.27193 5:0.298246 6:0.328859 7:0.194631 8:0.281879
-1 1:-676 2:132 3:0.25 4:0.204545 5:0.242424 6:0.194631 7:0.275168 8:0.221477
-1 1:-476 2:132 3:0.204545 4:0.25 5:0.30303 6:0.275168 7:0.194631 8:0.308725
-1 1:-354 2:106 3:0.221477 4:0.221477 5:0.302013 6:0.207547 7:0.207547 8:0.301887
-1 1:-519 2:106 3:0.221477 4:0.221477 5:0.255034 6:0.207547 7:0.207547 8:0.283019
-1 1:-1128 2:149 3:0.208054 4:0.201342 5:0.268456 6:0.206667 7:0.206667 8:0.266667
-1 1:-960 2:149 3:0.201342 4:0.208054 5:0.322148 6:0.206667 7:0.206667 8:0.32
-1 1:-876 2:148 3:0.28 4:0.213333 5:0.193333 6:0.277027 7:0.202703 8:0.202703
-1 1:-590 2:148 3:0.213333 4:0.28 5:0.313333 6:0.202703 7:0.277027 8:0.317568
-1 1:-370 2:147 3:0.348993 4:0.281879 5:0.154362 6:0.326531 7:0.285714 8:0.170068
-1 1:-290 2:147 3:0.281879 4:0.348993 5:0.214765 6:0.285714 7:0.326531 8:0.217687
-1 1:-221 2:143 3:0.268966 4:0.37931 5:0.213793 6:0.244755 7:0.356643 8:0.195804
-1 1:-240 2:143 3:0.37931 4:0.268966 5:0.137931 6:0.356643 7:0.244755 8:0.202797
-1 1:-647 2:150 3:0.286667 4:0.333333 5:0.153333 6:0.286667 7:0.313333 8:0.18
-1 1:-558 2:150 3:0.333333 4:0.286667 5:0.226667 6:0.313333 7:0.286667 8:0.22
-1 1:-802 2:148 3:0.275168 4:0.308725 5:0.181208 6:0.243243 7:0.297297 8:0.216216
-1 1:-714 2:148 3:0.308725 4:0.275168 5:0.234899 6:0.297297 7:0.243243 8:0.243243
-1 1:-831 2:148 3:0.283784 4:0.297297 5:0.182432 6:0.25 7:0.304054 8:0.202703
-1 1:-754 2:148 3:0.297297 4:0.283784 5:0.236486 6:0.304054 7:0.25 8:0.243243
-1 1:-137 2:62 3:0.209677 4:0.306452 5:0.177419 6:0.3 7:0.193333 8:0.233333
-1 1:0 2:62 3:0.306452 4:0.209677 5:0.306452 6:0.193333 7:0.3 8:0.273333
-1 1:0 2:82 3:0.243902 4:0.304878 5:0.268293 6:0.28 7:0.266667 8:0.246667
-1 1:-124 2:82 3:0.304878 4:0.243902 5:0.182927 6:0.266667 7:0.28 8:0.206667
-1 1:-258 2:68 3:0.176471 4:0.382353 5:0.205882 6:0.25 7:0.293103 8:0.224138
-1 1:-187 2:68 3:0.382353 4:0.176471 5:0.235294 6:0.293103 7:0.25 8:0.232759
-1 1:-250 2:79 3:0.35443 4:0.265823 5:0.189873 6:0.345238 7:0.285714 8:0.190476
-1 1:-254 2:79 3:0.265823 4:0.35443 5:0.189873 6:0.285714 7:0.345238 8:0.178571
-1 1:0 2:66 3:0.257576 4:0.30303 5:0.227273 6:0.234899 7:0.322148 8:0.234899
-1 1:0 2:66 3:0.30303 4:0.257576 5:0.212121 6:0.322148 7:0.234899 8:0.208054
-1 1:-670 2:143 3:0.243056 4:0.291667 5:0.1875 6:0.223776 7:0.293706 8:0.167832
-1 1:-308 2:143 3:0.291667 4:0.243056 5:0.277778 6:0.293706 7:0.223776 8:0.314685
-1 1:-320 2:144 3:0.375 4:0.298611 5:0.0902778 6:0.358621 7:0.303448 8:0.0965517
-1 1:-78 2:144 3:0.298611 4:0.375 5:0.236111 6:0.303448 7:0.358621 8:0.241379
-1 1:-440 2:146 3:0.369863 4:0.342466 5:0.109589 6:0.322148 7:0.355705 8:0.120805
-1 1:-202 2:146 3:0.342466 4:0.369863 5:0.178082 6:0.355705 7:0.322148 8:0.201342
-1 1:-193 2:129 3:0.333333 4:0.255814 5:0.193798 6:0.353846 7:0.238462 8:0.2
-1 1:-366 2:129 3:0.255814 4:0.333333 5:0.217054 6:0.238462 7:0.353846 8:0.207692
-1 1:-369 2:76 3:0.221154 4:0.307692 5:0.221154 6:0.144737 7:0.276316 8:0.302632
-1 1:-353 2:76 3:0.307692 4:0.221154 5:0.25 6:0.276316 7:0.144737 8:0.276316
-1 1:-161 2:109 3:0.288288 4:0.396396 5:0.171171 6:0.302752 7:0.422018 8:0.146789
-1 1:-165 2:109 3:0.396396 4:0.288288 5:0.144144 6:0.422018 7:0.302752 8:0.12844
-1 1:-889 2:96 3:0.220183 4:0.183486 5:0.321101 6:0.197917 7:0.15625 8:0.302083
-1 1:-922 2:96 3:0.183486 4:0.220183 5:0.275229 6:0.15625 7:0.197917 8:0.34375
-1 1:-710 2:133 3:0.233083 4:0.203008 5:0.233083 6:0.219858 7:0.212766 8:0.248227
-1 1:-502 2:133 3:0.203008 4:0.233083 5:0.330827 6:0.212766 7:0.219858 8:0.319149
-1 1:-786 2:133 3:0.225564 4:0.210526 5:0.233083 6:0.205674 7:0.22695 8:0.255319
-1 1:-507 2:133 3:0.210526 4:0.225564 5:0.330827 6:0.22695 7:0.205674 8:0.312057
-1 1:-60 2:77 3:0.337662 4:0.324675 5:0.12987 6:0.350649 7:0.324675 8:0.142857
-1 1:-136 2:77 3:0.324675 4:0.337662 5:0.207792 6:0.324675 7:0.350649 8:0.181818
-1 1:-807 2:82 3:0.146341 4:0.231707 5:0.304878 6:0.144578 7:0.253012 8:0.313253
-1 1:-805 2:82 3:0.231707 4:0.146341 5:0.317073 6:0.253012 7:0.144578 8:0.289157
-1 1:-729 2:124 3:0.209677 4:0.290323 5:0.201613 6:0.22069 7:0.282759 8:0.2
-1 1:-482 2:124 3:0.290323 4:0.209677 5:0.298387 6:0.282759 7:0.22069 8:0.296552
-1 1:-445 2:145 3:0.367347 4:0.265306 5:0.176871 6:0.324138 7:0.234483 8:0.206897
-1 1:-428 2:145 3:0.265306 4:0.367347 5:0.190476 6:0.234483 7:0.324138 8:0.234483
-1 1:-446 2:142 3:0.300699 4:0.293706 5:0.223776 6:0.253521 7:0.267606 8:0.253521
-1 1:-507 2:142 3:0.293706 4:0.300699 5:0.181818 6:0.267606 7:0.253521 8:0.225352
-1 1:-281 2:91 3:0.296703 4:0.230769 5:0.197802 6:0.274725 7:0.197802 8:0.263736
-1 1:-256 2:91 3:0.230769 4:0.296703 5:0.274725 6:0.197802 7:0.274725 8:0.263736
-1 1:-376 2:62 3:0.209677 4:0.241935 5:0.241935 6:0.209677 7:0.209677 8:0.258065
-1 1:-287 2:62 3:0.241935 4:0.209677 5:0.306452 6:0.209677 7:0.209677 8:0.322581
-1 1:-521 2:135 3:0.214815 4:0.355556 5:0.185185 6:0.217687 7:0.333333 8:0.210884
-1 1:-438 2:135 3:0.355556 4:0.214815 5:0.244444 6:0.333333 7:0.217687 8:0.238095
-1 1:-370 2:123 3:0.227642 4:0.341463 5:0.195122 6:0.231293 7:0.312925 8:0.238095
-1 1:-320 2:123 3:0.341463 4:0.227642 5:0.235772 6:0.312925 7:0.231293 8:0.217687
-1 1:-772 2:146 3:0.22973 4:0.27027 5:0.195946 6:0.219178 7:0.273973 8:0.205479
-1 1:-655 2:146 3:0.27027 4:0.22973 5:0.304054 6:0.273973 7:0.219178 8:0.30137
-1 1:-593 2:145 3:0.248322 4:0.302013 5:0.234899 6:0.234483 7:0.268966 8:0.262069
-1 1:-700 2:145 3:0.302013 4:0.248322 5:0.214765 6:0.268966 7:0.234483 8:0.234483
-1 1:-230 2:146 3:0.287671 4:0.342466 5:0.191781 6:0.244898 7:0.353741 8:0.210884
-1 1:-290 2:146 3:0.342466 4:0.287671 5:0.178082 6:0.353741 7:0.244898 8:0.190476
-1 1:-287 2:145 3:0.287671 4:0.321918 5:0.239726 6:0.227586 7:0.365517 8:0.2
-1 1:-352 2:145 3:0.321918 4:0.287671 5:0.150685 6:0.365517 7:0.227586 8:0.206897
-1 1:-247 2:144 3:0.287671 4:0.315068 5:0.246575 6:0.270833 7:0.347222 8:0.180556
-1 1:-260 2:144 3:0.315068 4:0.287671 5:0.150685 6:0.347222 7:0.270833 8:0.201389
-1 1:-656 2:95 3:0.232877 4:0.136986 5:0.328767 6:0.210526 7:0.2 8:0.305263
-1 1:-669 2:95 3:0.136986 4:0.232877 5:0.30137 6:0.2 7:0.210526 8:0.284211
-1 1:-1058 2:141 3:0.158621 4:0.172414 5:0.337931 6:0.148936 7:0.198582 8:0.326241
-1 1:-1013 2:141 3:0.172414 4:0.158621 5:0.331034 6:0.198582 7:0.148936 8:0.326241
-1 1:-931 2:141 3:0.184397 4:0.22695 5:0.269504 6:0.193103 7:0.193103 8:0.289655
-1 1:-840 2:141 3:0.22695 4:0.184397 5:0.319149 6:0.193103 7:0.193103 8:0.324138
-1 1:-952 2:141 3:0.219858 4:0.156028 5:0.312057 6:0.21831 7:0.176056 8:0.274648
-1 1:-838 2:141 3:0.156028 4:0.219858 5:0.312057 6:0.176056 7:0.21831 8:0.330986
-1 1:-893 2:126 3:0.230159 4:0.150794 5:0.31746 6:0.216783 7:0.118881 8:0.328671
-1 1:-902 2:126 3:0.150794 4:0.230159 5:0.301587 6:0.118881 7:0.216783 8:0.335664
-1 1:-554 2:108 3:0.277778 4:0.305556 5:0.157407 6:0.24 7:0.213333 8:0.253333
-1 1:-527 2:108 3:0.305556 4:0.277778 5:0.259259 6:0.213333 7:0.24 8:0.293333
-1 1:-368 2:108 3:0.314815 4:0.351852 5:0.111111 6:0.275168 7:0.255034 8:0.201342
-1 1:-245 2:108 3:0.351852 4:0.314815 5:0.222222 6:0.255034 7:0.275168 8:0.268456
-1 1:-406 2:74 3:0.27027 4:0.175676 5:0.256757 6:0.266667 7:0.186667 8:0.24
-1 1:-417 2:74 3:0.175676 4:0.27027 5:0.297297 6:0.186667 7:0.266667 8:0.306667
-1 1:-161 2:62 3:0.241935 4:0.258065 5:0.225806 6:0.206667 7:0.306667 8:0.246667
-1 1:-67 2:62 3:0.258065 4:0.241935 5:0.274194 6:0.306667 7:0.206667 8:0.24
-1 1:0 2:64 3:0.125 4:0.375 5:0.34375 6:0.166667 7:0.373333 8:0.286667
-1 1:0 2:64 3:0.375 4:0.125 5:0.15625 6:0.373333 7:0.166667 8:0.173333
-1 1:-77 2:120 3:0.216667 4:0.4 5:0.216667 6:0.248322 7:0.422819 8:0.201342
-1 1:-113 2:120 3:0.4 4:0.216667 5:0.166667 6:0.422819 7:0.248322 8:0.127517
-1 1:-222 2:148 3:0.27027 4:0.432432 5:0.121622 6:0.364865 7:0.358108 8:0.148649
-1 1:-155 2:148 3:0.432432 4:0.27027 5:0.175676 6:0.358108 7:0.364865 8:0.128378
-1 1:-231 2:144 3:0.275862 4:0.365517 5:0.172414 6:0.381944 7:0.291667 8:0.1875
-1 1:-275 2:144 3:0.365517 4:0.275862 5:0.186207 6:0.291667 7:0.381944 8:0.138889
-1 1:-139 2:74 3:0.378378 4:0.283784 5:0.121622 6:0.364865 7:0.27027 8:0.121622
-1 1:-142 2:74 3:0.283784 4:0.378378 5:0.216216 6:0.27027 7:0.364865 8:0.243243
-1 1:-1106 2:144 3:0.25 4:0.152778 5:0.298611 6:0.201389 7:0.152778 8:0.3125
-1 1:-995 2:144 3:0.152778 4:0.25 5:0.298611 6:0.152778 7:0.201389 8:0.333333
-1 1:-382 2:67 3:0.24 4:0.166667 5:0.293333 6:0.343284 7:0.268657 8:0.179104
-1 1:-259 2:67 3:0.166667 4:0.24 5:0.3 6:0.268657 7:0.343284 8:0.208955
-1 1:-1108 2:144 3:0.25 4:0.152778 5:0.298611 6:0.173611 7:0.180556 8:0.326389
-1 1:-1047 2:144 3:0.152778 4:0.25 5:0.298611 6:0.180556 7:0.173611 8:0.319444
-1 1:-892 2:143 3:0.223776 4:0.181818 5:0.314685 6:0.181818 7:0.181818 8:0.314685
-1 1:-901 2:143 3:0.181818 4:0.223776 5:0.27972 6:0.181818 7:0.181818 8:0.321678
-1 1:-919 2:145 3:0.227586 4:0.17931 5:0.310345 6:0.206897 7:0.172414 8:0.296552
-1 1:-939 2:145 3:0.17931 4:0.227586 5:0.282759 6:0.172414 7:0.206897 8:0.324138
-1 1:-270 2:51 3:0.22 4:0.193333 5:0.306667 6:0.372549 7:0.352941 8:0.0588235
-1 1:-40 2:51 3:0.193333 4:0.22 5:0.28 6:0.352941 7:0.372549 8:0.215686
-1 1:-1241 2:143 3:0.181818 4:0.174825 5:0.314685 6:0.174825 7:0.181818 8:0.321678
-1 1:-1073 2:143 3:0.174825 4:0.181818 5:0.328671 6:0.181818 7:0.174825 8:0.321678
-1 1:-944 2:124 3:0.166667 4:0.215278 5:0.3125 6:0.193548 7:0.169355 8:0.306452
-1 1:-743 2:124 3:0.215278 4:0.166667 5:0.305556 6:0.169355 7:0.193548 8:0.330645
-1 1:-995 2:143 3:0.167832 4:0.216783 5:0.307692 6:0.216783 7:0.181818 8:0.272727
-1 1:-842 2:143 3:0.216783 4:0.167832 5:0.307692 6:0.181818 7:0.216783 8:0.328671
-1 1:-1129 2:142 3:0.183099 4:0.197183 5:0.302817 6:0.176056 7:0.183099 8:0.316901
-1 1:-961 2:142 3:0.197183 4:0.183099 5:0.316901 6:0.183099 7:0.176056 8:0.323944
-1 1:-1028 2:143 3:0.167832 4:0.223776 5:0.307692 6:0.180556 7:0.1875 8:0.3125
-1 1:-932 2:143 3:0.223776 4:0.167832 5:0.300699 6:0.1875 7:0.180556 8:0.319444
-1 1:-768 2:115 3:0.22973 4:0.202703 5:0.27027 6:0.208696 7:0.13913 8:0.313043
-1 1:-657 2:115 3:0.202703 4:0.22973 5:0.297297 6:0.13913 7:0.208696 8:0.33913
-1 1:-398 2:52 3:0.226027 4:0.205479 5:0.273973 6:0.192308 7:0.115385 8:0.365385
-1 1:-363 2:52 3:0.205479 4:0.226027 5:0.294521 6:0.115385 7:0.192308 8:0.326923
-1 1:-951 2:113 3:0.241611 4:0.161074 5:0.315436 6:0.185841 7:0.141593 8:0.353982
-1 1:-962 2:113 3:0.161074 4:0.241611 5:0.281879 6:0.141593 7:0.185841 8:0.318584
-1 1:-393 2:54 3:0.243243 4:0.162162 5:0.310811 6:0.222222 7:0.0925926 8:0.388889
-1 1:-472 2:54 3:0.162162 4:0.243243 5:0.283784 6:0.0925926 7:0.222222 8:0.296296
-1 1:-1168 2:144 3:0.222222 4:0.173611 5:0.305556 6:0.208333 7:0.145833 8:0.298611
-1 1:-1080 2:144 3:0.173611 4:0.222222 5:0.298611 6:0.145833 7:0.208333 8:0.347222
-1 1:-907 2:140 3:0.221429 4:0.178571 5:0.314286 6:0.178571 7:0.171429 8:0.314286
-1 1:-1006 2:140 3:0.178571 4:0.221429 5:0.285714 6:0.171429 7:0.178571 8:0.335714
-1 1:-72 2:57 3:0.293333 4:0.24 5:0.2 6:0.403509 7:0.350877 8:0.140351
-1 1:-242 2:57 3:0.24 4:0.293333 5:0.266667 6:0.350877 7:0.403509 8:0.105263
-1 1:-12 2:70 3:0.293333 4:0.38 5:0.12 6:0.328571 7:0.357143 8:0.157143
-1 1:0 2:70 3:0.38 4:0.293333 5:0.206667 6:0.357143 7:0.328571 8:0.157143
-1 1:-30 2:73 3:0.286667 4:0.433333 5:0.0733333 6:0.315068 7:0.328767 8:0.136986
-1 1:-23 2:73 3:0.433333 4:0.286667 5:0.206667 6:0.328767 7:0.315068 8:0.219178
-1 1:-113 2:88 3:0.253333 4:0.4 5:0.166667 6:0.227273 7:0.420455 8:0.170455
-1 1:-38 2:88 3:0.4 4:0.253333 5:0.18 6:0.420455 7:0.227273 8:0.181818
-1 1:-272 2:90 3:0.273333 4:0.373333 5:0.213333 6:0.177778 7:0.4 8:0.233333
-1 1:-115 2:90 3:0.373333 4:0.273333 5:0.14 6:0.4 7:0.177778 8:0.188889
-1 1:-116 2:55 3:0.181818 4:0.381818 5:0.145455 6:0.181818 7:0.381818 8:0.145455
-1 1:-116 2:55 3:0.181818 4:0.381818 5:0.145455 6:0.181818 7:0.381818 8:0.145455
-1 1:-116 2:55 3:0.181818 4:0.381818 5:0.145455 6:0.181818 7:0.381818 8:0.145455
-1 1:-52 2:55 3:0.381818 4:0.181818 5:0.290909 6:0.381818 7:0.181818 8:0.290909
-1 1:-52 2:55 3:0.381818 4:0.181818 5:0.290909 6:0.381818 7:0.181818 8:0.290909
-1 1:-52 2:55 3:0.381818 4:0.181818 5:0.290909 6:0.381818 7:0.181818 8:0.290909
-1 1:-513 2:82 3:0.26506 4:0.277108 5:0.180723 6:0.280488 7:0.268293 8:0.195122
-1 1:-425 2:82 3:0.277108 4:0.26506 5:0.277108 6:0.268293 7:0.280488 8:0.256098
-1 1:-598 2:148 3:0.209459 4:0.331081 5:0.216216 6:0.195946 7:0.324324 8:0.22973
-1 1:-416 2:148 3:0.331081 4:0.209459 5:0.243243 6:0.324324 7:0.195946 8:0.25
-1 1:-573 2:148 3:0.27027 4:0.297297 5:0.195946 6:0.27027 7:0.310811 8:0.168919
-1 1:-464 2:148 3:0.297297 4:0.27027 5:0.236486 6:0.310811 7:0.27027 8:0.25
-1 1:-562 2:148 3:0.27027 4:0.297297 5:0.182432 6:0.277027 7:0.310811 8:0.162162
-1 1:-424 2:148 3:0.297297 4:0.27027 5:0.25 6:0.310811 7:0.277027 8:0.25
-1 1:-116 2:56 3:0.303571 4:0.267857 5:0.178571 6:0.298246 7:0.263158 8:0.140351
-1 1:-50 2:56 3:0.267857 4:0.303571 5:0.25 6:0.263158 7:0.298246 8:0.298246
-1 1:0 2:57 3:0.350877 4:0.421053 5:0.122807 6:0.406667 7:0.266667 8:0.2
-1 1:0 2:57 3:0.421053 4:0.350877 5:0.105263 6:0.266667 7:0.406667 8:0.126667
-1 1:-501 2:145 3:0.296552 4:0.206897 5:0.268966 6:0.328767 7:0.212329 8:0.232877
-1 1:-529 2:145 3:0.206897 4:0.296552 5:0.227586 6:0.212329 7:0.328767 8:0.226027
-1 1:-566 2:146 3:0.287671 4:0.246575 5:0.246575 6:0.312925 7:0.244898 8:0.210884
-1 1:-538 2:146 3:0.246575 4:0.287671 5:0.219178 6:0.244898 7:0.312925 8:0.231293
-1 1:-502 2:149 3:0.167785 4:0.38255 5:0.234899 6:0.161074 7:0.342282 8:0.255034
-1 1:-375 2:149 3:0.38255 4:0.167785 5:0.214765 6:0.342282 7:0.161074 8:0.241611
-1 1:-287 2:136 3:0.154412 4:0.411765 5:0.25 6:0.161074 7:0.342282 8:0.288591
-1 1:-252 2:136 3:0.411765 4:0.154412 5:0.183824 6:0.342282 7:0.161074 8:0.208054
-1 1:-624 2:117 3:0.222222 4:0.34188 5:0.222222 6:0.24 7:0.313333 8:0.226667
-1 1:-484 2:117 3:0.34188 4:0.222222 5:0.213675 6:0.313333 7:0.24 8:0.22
-1 1:-644 2:106 3:0.235849 4:0.320755 5:0.188679 6:0.228188 7:0.288591 8:0.248322
-1 1:-383 2:106 3:0.320755 4:0.235849 5:0.254717 6:0.288591 7:0.228188 8:0.234899
-1 1:0 2:81 3:0.481481 4:0.271605 5:0.160494 6:0.493333 7:0.286667 8:0.16
-1 1:0 2:81 3:0.271605 4:0.481481 5:0.0864198 6:0.286667 7:0.493333 8:0.06
-1 1:-853 2:144 3:0.255034 4:0.275168 5:0.194631 6:0.270833 7:0.277778 8:0.194444
-1 1:-608 2:144 3:0.275168 4:0.255034 5:0.275168 6:0.277778 7:0.270833 8:0.256944
-1 1:-654 2:146 3:0.33557 4:0.154362 5:0.167785 6:0.315068 7:0.157534 8:0.191781
-1 1:-492 2:146 3:0.154362 4:0.33557 5:0.342282 6:0.157534 7:0.315068 8:0.335616
-1 1:-683 2:145 3:0.281879 4:0.174497 5:0.181208 6:0.275862 7:0.172414 8:0.213793
-1 1:-521 2:145 3:0.174497 4:0.281879 5:0.362416 6:0.172414 7:0.275862 8:0.337931
-1 1:-708 2:149 3:0.286667 4:0.166667 5:0.186667 6:0.308725 7:0.147651 8:0.201342
-1 1:-538 2:149 3:0.166667 4:0.286667 5:0.36 6:0.147651 7:0.308725 8:0.342282
-1 1:-711 2:150 3:0.313333 4:0.2 5:0.2 6:0.32 7:0.18 8:0.193333
-1 1:-555 2:150 3:0.2 4:0.313333 5:0.286667 6:0.18 7:0.32 8:0.306667
-1 1:-355 2:147 3:0.324324 4:0.317568 5:0.168919 6:0.333333 7:0.292517 8:0.163265
-1 1:-314 2:147 3:0.317568 4:0.324324 5:0.189189 6:0.292517 7:0.333333 8:0.210884
-1 1:-376 2:145 3:0.349315 4:0.349315 5:0.143836 6:0.310345 7:0.337931 8:0.172414
-1 1:-347 2:145 3:0.349315 4:0.349315 5:0.157534 6:0.337931 7:0.310345 8:0.17931
-1 1:-446 2:143 3:0.363014 4:0.321918 5:0.157534 6:0.293706 7:0.314685 8:0.188811
-1 1:-430 2:143 3:0.321918 4:0.363014 5:0.157534 6:0.314685 7:0.293706 8:0.202797
-1 1:-382 2:67 3:0.402985 4:0.253731 5:0.149254 6:0.308824 7:0.279412 8:0.205882
-1 1:-392 2:67 3:0.253731 4:0.402985 5:0.19403 6:0.279412 7:0.308824 8:0.205882
-1 1:-208 2:111 3:0.324324 4:0.261261 5:0.252252 6:0.318584 7:0.221239 8:0.283186
-1 1:-427 2:111 3:0.261261 4:0.324324 5:0.162162 6:0.221239 7:0.318584 8:0.176991
-1 1:0 2:81 3:0.518519 4:0.209877 5:0.148148 6:0.57047 7:0.248322 8:0.14094
-1 1:0 2:81 3:0.209877 4:0.518519 5:0.123457 6:0.248322 7:0.57047 8:0.0402685
-1 1:-389 2:135 3:0.377778 4:0.207407 5:0.148148 6:0.337838 7:0.209459 8:0.189189
-1 1:-413 2:135 3:0.207407 4:0.377778 5:0.266667 6:0.209459 7:0.337838 8:0.263514
-1 1:-330 2:140 3:0.364286 4:0.328571 5:0.107143 6:0.370629 7:0.272727 8:0.132867
-1 1:-87 2:140 3:0.328571 4:0.364286 5:0.2 6:0.272727 7:0.370629 8:0.223776
-1 1:-348 2:140 3:0.326389 4:0.326389 5:0.145833 6:0.321429 7:0.257143 8:0.135714
-1 1:-162 2:140 3:0.326389 4:0.326389 5:0.201389 6:0.257143 7:0.321429 8:0.285714
-1 1:-232 2:143 3:0.342657 4:0.286713 5:0.188811 6:0.335664 7:0.265734 8:0.160839
-1 1:-234 2:143 3:0.286713 4:0.342657 5:0.181818 6:0.265734 7:0.335664 8:0.237762
-1 1:-200 2:145 3:0.4 4:0.289655 5:0.172414 6:0.37415 7:0.278912 8:0.190476
-1 1:-331 2:145 3:0.289655 4:0.4 5:0.137931 6:0.278912 7:0.37415 8:0.156463
-1 1:-347 2:147 3:0.340136 4:0.292517 5:0.176871 6:0.317568 7:0.324324 8:0.175676
-1 1:-350 2:147 3:0.292517 4:0.340136 5:0.190476 6:0.324324 7:0.317568 8:0.182432
-1 1:-349 2:143 3:0.30137 4:0.260274 5:0.212329 6:0.321678 7:0.321678 8:0.160839
-1 1:-277 2:143 3:0.260274 4:0.30137 5:0.226027 6:0.321678 7:0.321678 8:0.195804
-1 1:-324 2:57 3:0.350877 4:0.0701754 5:0.245614 6:0.258621 7:0.172414 8:0.224138
-1 1:-315 2:57 3:0.0701754 4:0.350877 5:0.333333 6:0.172414 7:0.258621 8:0.344828
-1 1:-29 2:114 3:0.508772 4:0.219298 5:0.131579 6:0.503401 7:0.244898 8:0.156463
-1 1:-78 2:114 3:0.219298 4:0.508772 5:0.140351 6:0.244898 7:0.503401 8:0.0952381
-1 1:-95 2:54 3:0.166667 4:0.240741 5:0.259259 6:0.207317 7:0.231707 8:0.304878
-1 1:-7 2:54 3:0.240741 4:0.166667 5:0.333333 6:0.231707 7:0.207317 8:0.256098
-1 1:-357 2:136 3:0.345588 4:0.294118 5:0.132353 6:0.295302 7:0.362416 8:0.147651
-1 1:-137 2:136 3:0.294118 4:0.345588 5:0.227941 6:0.362416 7:0.295302 8:0.194631
-1 1:-248 2:145 3:0.321918 4:0.349315 5:0.10274 6:0.275862 7:0.37931 8:0.137931
-1 1:-95 2:145 3:0.349315 4:0.321918 5:0.226027 6:0.37931 7:0.275862 8:0.206897
-1 1:-527 2:143 3:0.306122 4:0.346939 5:0.108844 6:0.27972 7:0.335664 8:0.153846
-1 1:-296 2:143 3:0.346939 4:0.306122 5:0.238095 6:0.335664 7:0.27972 8:0.230769
-1 1:-185 2:145 3:0.378378 4:0.277027 5:0.175676 6:0.344828 7:0.351724 8:0.158621
-1 1:-270 2:145 3:0.277027 4:0.378378 5:0.168919 6:0.351724 7:0.344828 8:0.144828
-1 1:-335 2:147 3:0.387755 4:0.285714 5:0.183673 6:0.353741 7:0.326531 8:0.14966
-1 1:-346 2:147 3:0.285714 4:0.387755 5:0.142857 6:0.326531 7:0.353741 8:0.170068
-1 1:-368 2:147 3:0.312925 4:0.306122 5:0.176871 6:0.292517 7:0.29932 8:0.183673
-1 1:-341 2:147 3:0.306122 4:0.312925 5:0.204082 6:0.29932 7:0.292517 8:0.22449
-1 1:-418 2:148 3:0.317568 4:0.304054 5:0.189189 6:0.263514 7:0.304054 8:0.202703
-1 1:-316 2:148 3:0.304054 4:0.317568 5:0.189189 6:0.304054 7:0.263514 8:0.22973
-1 1:-256 2:144 3:0.451389 4:0.194444 5:0.173611 6:0.42069 7:0.227586 8:0.172414
-1 1:-267 2:144 3:0.194444 4:0.451389 5:0.180556 6:0.227586 7:0.42069 8:0.17931
-1 1:-439 2:69 3:0.205128 4:0.230769 5:0.282051 6:0.15942 7:0.15942 8:0.391304
-1 1:-491 2:69 3:0.230769 4:0.205128 5:0.282051 6:0.15942 7:0.15942 8:0.289855
-1 1:-340 2:57 3:0.210526 4:0.245614 5:0.315789 6:0.210526 7:0.192982 8:0.350877
-1 1:-420 2:57 3:0.245614 4:0.210526 5:0.22807 6:0.192982 7:0.210526 8:0.245614
-1 1:-534 2:149 3:0.326667 4:0.32 5:0.166667 6:0.295302 7:0.322148 8:0.201342
-1 1:-336 2:149 3:0.32 4:0.326667 5:0.186667 6:0.322148 7:0.295302 8:0.181208
-1 1:-410 2:146 3:0.287671 4:0.287671 5:0.178082 6:0.321918 7:0.308219 8:0.150685
-1 1:-312 2:146 3:0.287671 4:0.287671 5:0.246575 6:0.308219 7:0.321918 8:0.219178
-1 1:-368 2:150 3:0.353333 4:0.206667 5:0.266667 6:0.353333 7:0.206667 8:0.28
-1 1:-817 2:150 3:0.206667 4:0.353333 5:0.173333 6:0.206667 7:0.353333 8:0.16
-1 1:-516 2:150 3:0.413333 4:0.166667 5:0.24 6:0.4 7:0.153333 8:0.253333
-1 1:-682 2:150 3:0.166667 4:0.413333 5:0.18 6:0.153333 7:0.4 8:0.193333
-1 1:-837 2:149 3:0.393333 4:0.173333 5:0.213333 6:0.375839 7:0.194631 8:0.214765
-1 1:-777 2:149 3:0.173333 4:0.393333 5:0.22 6:0.194631 7:0.375839 8:0.214765
-1 1:-314 2:145 3:0.324138 4:0.317241 5:0.144828 6:0.29932 7:0.285714 8:0.163265
-1 1:-224 2:145 3:0.317241 4:0.324138 5:0.213793 6:0.285714 7:0.29932 8:0.251701
-1 1:-450 2:145 3:0.275862 4:0.275862 5:0.206897 6:0.255172 7:0.303448 8:0.17931
-1 1:-359 2:145 3:0.275862 4:0.275862 5:0.241379 6:0.303448 7:0.255172 8:0.262069
-1 1:-317 2:143 3:0.291667 4:0.333333 5:0.173611 6:0.286713 7:0.286713 8:0.230769
-1 1:-276 2:143 3:0.333333 4:0.291667 5:0.201389 6:0.286713 7:0.286713 8:0.195804
-1 1:-319 2:145 3:0.246575 4:0.294521 5:0.260274 6:0.262069 7:0.296552 8:0.262069
-1 1:-446 2:145 3:0.294521 4:0.246575 5:0.19863 6:0.296552 7:0.262069 8:0.17931
-1 1:-715 2:149 3:0.167785 4:0.268456 5:0.308725 6:0.187919 7:0.275168 8:0.281879
-1 1:-820 2:149 3:0.268456 4:0.167785 5:0.255034 6:0.275168 7:0.187919 8:0.255034
-1 1:-578 2:77 3:0.155844 4:0.181818 5:0.324675 6:0.155844 7:0.181818 8:0.324675
-1 1:-588 2:77 3:0.181818 4:0.155844 5:0.337662 6:0.181818 7:0.155844 8:0.337662
-1 1:-941 2:144 3:0.189189 4:0.243243 5:0.304054 6:0.180556 7:0.236111 8:0.305556
-1 1:-933 2:144 3:0.243243 4:0.189189 5:0.263514 6:0.236111 7:0.180556 8:0.277778
-1 1:-547 2:123 3:0.182432 4:0.256757 5:0.331081 6:0.186992 7:0.235772 8:0.300813
-1 1:-535 2:123 3:0.256757 4:0.182432 5:0.22973 6:0.235772 7:0.186992 8:0.276423
-1 1:-578 2:77 3:0.155844 4:0.181818 5:0.324675 6:0.155844 7:0.181818 8:0.324675
-1 1:-588 2:77 3:0.181818 4:0.155844 5:0.337662 6:0.181818 7:0.155844 8:0.337662
-1 1:-375 2:99 3:0.186667 4:0.26 5:0.266667 6:0.252525 7:0.212121 8:0.232323
-1 1:-376 2:99 3:0.26 4:0.186667 5:0.286667 6:0.212121 7:0.252525 8:0.30303
-1 1:-397 2:94 3:0.253333 4:0.206667 5:0.253333 6:0.287234 7:0.191489 8:0.234043
-1 1:-316 2:94 3:0.206667 4:0.253333 5:0.286667 6:0.191489 7:0.287234 8:0.287234
-1 1:-578 2:77 3:0.155844 4:0.181818 5:0.324675 6:0.155844 7:0.181818 8:0.324675
-1 1:-588 2:77 3:0.181818 4:0.155844 5:0.337662 6:0.181818 7:0.155844 8:0.337662
-1 1:-289 2:141 3:0.269504 4:0.397163 5:0.134752 6:0.244755 7:0.391608 8:0.181818
-1 1:-187 2:141 3:0.397163 4:0.269504 5:0.198582 6:0.391608 7:0.244755 8:0.181818
-1 1:-356 2:147 3:0.285714 4:0.340136 5:0.170068 6:0.285714 7:0.353741 8:0.170068
-1 1:-365 2:147 3:0.340136 4:0.285714 5:0.204082 6:0.353741 7:0.285714 8:0.190476
-1 1:-455 2:61 3:0.213115 4:0.262295 5:0.262295 6:0.178218 7:0.207921 8:0.326733
-1 1:-435 2:61 3:0.262295 4:0.213115 5:0.262295 6:0.207921 7:0.178218 8:0.287129
-1 1:-644 2:141 3:0.297872 4:0.29078 5:0.163121 6:0.280822 7:0.267123 8:0.19863
-1 1:-420 2:141 3:0.29078 4:0.297872 5:0.248227 6:0.267123 7:0.280822 8:0.253425
-1 1:-381 2:141 3:0.29078 4:0.297872 5:0.191489 6:0.280822 7:0.273973 8:0.226027
-1 1:-313 2:141 3:0.297872 4:0.29078 5:0.219858 6:0.273973 7:0.280822 8:0.219178
-1 1:0 2:60 3:0.2 4:0.366667 5:0.3 6:0.28 7:0.286667 8:0.213333
-1 1:-5 2:60 3:0.366667 4:0.2 5:0.133333 6:0.286667 7:0.28 8:0.22
-1 1:-128 2:87 3:0.206897 4:0.298851 5:0.298851 6:0.213333 7:0.293333 8:0.26
-1 1:-200 2:87 3:0.298851 4:0.206897 5:0.195402 6:0.293333 7:0.213333 8:0.233333
-1 1:-621 2:141 3:0.234043 4:0.283688 5:0.269504 6:0.256757 7:0.297297 8:0.243243
-1 1:-562 2:141 3:0.283688 4:0.234043 5:0.212766 6:0.297297 7:0.256757 8:0.202703
-1 1:-197 2:95 3:0.210526 4:0.263158 5:0.305263 6:0.266667 7:0.246667 8:0.246667
-1 1:-285 2:95 3:0.263158 4:0.210526 5:0.221053 6:0.246667 7:0.266667 8:0.24
-1 1:-200 2:50 3:0.28 4:0.22 5:0.24 6:0.28 7:0.22 8:0.24
-1 1:-230 2:50 3:0.22 4:0.28 5:0.26 6:0.22 7:0.28 8:0.26
-1 1:-406 2:145 3:0.243243 4:0.364865 5:0.202703 6:0.241379 7:0.365517 8:0.165517
-1 1:-264 2:145 3:0.364865 4:0.243243 5:0.189189 6:0.365517 7:0.241379 8:0.227586
-1 1:-408 2:147 3:0.258503 4:0.333333 5:0.244898 6:0.258503 7:0.353741 8:0.190476
-1 1:-456 2:147 3:0.333333 4:0.258503 5:0.163265 6:0.353741 7:0.258503 8:0.197279
-1 1:-277 2:144 3:0.333333 4:0.319444 5:0.180556 6:0.324138 7:0.331034 8:0.172414
-1 1:-345 2:144 3:0.319444 4:0.333333 5:0.166667 6:0.331034 7:0.324138 8:0.172414
-1 1:-347 2:141 3:0.297872 4:0.35461 5:0.163121 6:0.283688 7:0.347518 8:0.148936
-1 1:-192 2:141 3:0.35461 4:0.297872 5:0.184397 6:0.347518 7:0.283688 8:0.219858
-1 1:-437 2:146 3:0.232877 4:0.328767 5:0.205479 6:0.294521 7:0.273973 8:0.178082
-1 1:-321 2:146 3:0.328767 4:0.232877 5:0.232877 6:0.273973 7:0.294521 8:0.253425
-1 1:-548 2:150 3:0.28 4:0.293333 5:0.226667 6:0.34 7:0.26 8:0.206667
-1 1:-585 2:150 3:0.293333 4:0.28 5:0.2 6:0.26 7:0.34 8:0.193333
-1 1:-523 2:148 3:0.297297 4:0.277027 5:0.22973 6:0.256757 7:0.337838 8:0.216216
-1 1:-549 2:148 3:0.277027 4:0.297297 5:0.195946 6:0.337838 7:0.256757 8:0.189189
-1 1:-363 2:147 3:0.272109 4:0.340136 5:0.197279 6:0.204082 7:0.428571 8:0.163265
-1 1:-202 2:147 3:0.340136 4:0.272109 5:0.190476 6:0.428571 7:0.204082 8:0.204082
-1 1:-363 2:146 3:0.267123 4:0.349315 5:0.191781 6:0.212329 7:0.424658 8:0.150685
-1 1:-215 2:146 3:0.349315 4:0.267123 5:0.191781 6:0.424658 7:0.212329 8:0.212329
-1 1:-120 2:68 3:0.382353 4:0.147059 5:0.205882 6:0.347826 7:0.13913 8:0.226087
-1 1:-124 2:68 3:0.147059 4:0.382353 5:0.264706 6:0.13913 7:0.347826 8:0.286957
-1 1:-447 2:115 3:0.330435 4:0.243478 5:0.173913 6:0.324324 7:0.236486 8:0.182432
-1 1:-391 2:115 3:0.243478 4:0.330435 5:0.252174 6:0.236486 7:0.324324 8:0.256757
-1 1:-343 2:117 3:0.299145 4:0.290598 5:0.205128 6:0.3 7:0.286667 8:0.213333
-1 1:-245 2:117 3:0.290598 4:0.299145 5:0.205128 6:0.286667 7:0.3 8:0.2
-1 1:-80 2:79 3:0.417722 4:0.164557 5:0.113924 6:0.3 7:0.14 8:0.246667
-1 1:-264 2:79 3:0.164557 4:0.417722 5:0.303797 6:0.14 7:0.3 8:0.313333
-1 1:-145 2:89 3:0.41573 4:0.191011 5:0.146067 6:0.308725 7:0.194631 8:0.214765
-1 1:-86 2:89 3:0.191011 4:0.41573 5:0.247191 6:0.194631 7:0.308725 8:0.281879
-1 1:0 2:55 3:0.127273 4:0.454545 5:0.290909 6:0.286667 7:0.286667 8:0.213333
-1 1:0 2:55 3:0.454545 4:0.127273 5:0.127273 6:0.286667 7:0.286667 8:0.213333
-1 1:-417 2:109 3:0.146789 4:0.357798 5:0.256881 6:0.208054 7:0.315436 8:0.221477
-1 1:-336 2:109 3:0.357798 4:0.146789 5:0.238532 6:0.315436 7:0.208054 8:0.255034
-1 1:-853 2:148 3:0.181208 4:0.302013 5:0.275168 6:0.189189 7:0.290541 8:0.263514
-1 1:-841 2:148 3:0.302013 4:0.181208 5:0.241611 6:0.290541 7:0.189189 8:0.256757
-1 1:-559 2:147 3:0.217687 4:0.292517 5:0.285714 6:0.234899 7:0.295302 8:0.248322
-1 1:-481 2:147 3:0.292517 4:0.217687 5:0.204082 6:0.295302 7:0.234899 8:0.221477
-1 1:-711 2:147 3:0.265306 4:0.272109 5:0.217687 6:0.28 7:0.293333 8:0.186667
-1 1:-584 2:147 3:0.272109 4:0.265306 5:0.244898 6:0.293333 7:0.28 8:0.24
-1 1:-633 2:147 3:0.258503 4:0.278912 5:0.183673 6:0.275168 7:0.268456 8:0.187919
-1 1:-431 2:147 3:0.278912 4:0.258503 5:0.278912 6:0.268456 7:0.275168 8:0.268456
-1 1:-519 2:146 3:0.260274 4:0.260274 5:0.191781 6:0.231293 7:0.251701 8:0.244898
-1 1:-443 2:146 3:0.260274 4:0.260274 5:0.287671 6:0.251701 7:0.231293 8:0.272109
-1 1:-428 2:146 3:0.321918 4:0.260274 5:0.164384 6:0.290541 7:0.263514 8:0.222973
-1 1:-324 2:146 3:0.260274 4:0.321918 5:0.253425 6:0.263514 7:0.290541 8:0.222973
-1 1:-136 2:117 3:0.275 4:0.383333 5:0.183333 6:0.273504 7:0.393162 8:0.179487
-1 1:-170 2:117 3:0.383333 4:0.275 5:0.158333 6:0.393162 7:0.273504 8:0.153846
-1 1:-318 2:112 3:0.179688 4:0.3125 5:0.226562 6:0.285714 7:0.241071 8:0.241071
-1 1:-425 2:112 3:0.3125 4:0.179688 5:0.28125 6:0.241071 7:0.285714 8:0.232143
-1 1:-317 2:147 3:0.278912 4:0.346939 5:0.217687 6:0.278912 7:0.312925 8:0.210884
-1 1:-379 2:147 3:0.346939 4:0.278912 5:0.156463 6:0.312925 7:0.278912 8:0.197279
-1 1:-178 2:143 3:0.377622 4:0.370629 5:0.13986 6:0.358621 7:0.337931 8:0.144828
-1 1:-170 2:143 3:0.370629 4:0.377622 5:0.111888 6:0.337931 7:0.358621 8:0.158621
-1 1:-207 2:142 3:0.34507 4:0.380282 5:0.133803 6:0.309859 7:0.387324 8:0.126761
-1 1:-134 2:142 3:0.380282 4:0.34507 5:0.140845 6:0.387324 7:0.309859 8:0.176056
-1 1:-246 2:108 3:0.277778 4:0.407407 5:0.194444 6:0.277778 7:0.347222 8:0.194444
-1 1:-208 2:108 3:0.407407 4:0.277778 5:0.12037 6:0.347222 7:0.277778 8:0.180556
-1 1:0 2:54 3:0.444444 4:0.259259 5:0.166667 6:0.5 7:0.259259 8:0.166667
-1 1:-17 2:54 3:0.259259 4:0.444444 5:0.12963 6:0.259259 7:0.5 8:0.0740741
-1 1:-968 2:149 3:0.248322 4:0.234899 5:0.255034 6:0.253333 7:0.24 8:0.28
-1 1:-1026 2:149 3:0.234899 4:0.248322 5:0.261745 6:0.24 7:0.253333 8:0.226667
-1 1:-1032 2:149 3:0.241611 4:0.241611 5:0.241611 6:0.246667 7:0.24 8:0.273333
-1 1:-1052 2:149 3:0.241611 4:0.241611 5:0.275168 6:0.24 7:0.246667 8:0.24
-1 1:-257 2:90 3:0.322222 4:0.266667 5:0.244444 6:0.367347 7:0.265306 8:0.22449
-1 1:-350 2:90 3:0.266667 4:0.322222 5:0.166667 6:0.265306 7:0.367347 8:0.142857
-1 1:-347 2:111 3:0.279279 4:0.261261 5:0.198198 6:0.294643 7:0.223214 8:0.205357
-1 1:-272 2:111 3:0.261261 4:0.279279 5:0.261261 6:0.223214 7:0.294643 8:0.276786
-1 1:-322 2:148 3:0.324324 4:0.25 5:0.168919 6:0.297297 7:0.243243 8:0.25
-1 1:-308 2:148 3:0.25 4:0.324324 5:0.256757 6:0.243243 7:0.297297 8:0.209459
-1 1:-346 2:138 3:0.289855 4:0.297101 5:0.173913 6:0.283784 7:0.297297 8:0.189189
-1 1:-316 2:138 3:0.297101 4:0.289855 5:0.23913 6:0.297297 7:0.283784 8:0.22973
-1 1:-308 2:136 3:0.301471 4:0.272059 5:0.183824 6:0.321678 7:0.27972 8:0.167832
-1 1:-226 2:136 3:0.272059 4:0.301471 5:0.242647 6:0.27972 7:0.321678 8:0.230769
-1 1:-569 2:96 3:0.273333 4:0.193333 5:0.266667 6:0.177083 7:0.239583 8:0.270833
-1 1:-577 2:96 3:0.193333 4:0.273333 5:0.266667 6:0.239583 7:0.177083 8:0.3125
-1 1:-412 2:79 3:0.233333 4:0.213333 5:0.28 6:0.139241 7:0.189873 8:0.329114
-1 1:-398 2:79 3:0.213333 4:0.233333 5:0.273333 6:0.189873 7:0.139241 8:0.341772
-1 1:-501 2:147 3:0.265306 4:0.380952 5:0.142857 6:0.278912 7:0.401361 8:0.129252
-1 1:-261 2:147 3:0.380952 4:0.265306 5:0.210884 6:0.401361 7:0.278912 8:0.190476
-1 1:-660 2:143 3:0.273973 4:0.363014 5:0.157534 6:0.293706 7:0.384615 8:0.125874
-1 1:-234 2:143 3:0.363014 4:0.273973 5:0.205479 6:0.384615 7:0.293706 8:0.195804
-1 1:-544 2:115 3:0.234783 4:0.278261 5:0.26087 6:0.214765 7:0.234899 8:0.302013
-1 1:-596 2:115 3:0.278261 4:0.234783 5:0.226087 6:0.234899 7:0.214765 8:0.248322
-1 1:-612 2:113 3:0.238938 4:0.274336 5:0.247788 6:0.221477 7:0.241611 8:0.281879
-1 1:-541 2:113 3:0.274336 4:0.238938 5:0.238938 6:0.241611 7:0.221477 8:0.255034
-1 1:-742 2:146 3:0.246575 4:0.273973 5:0.178082 6:0.25 7:0.236486 8:0.195946
-1 1:-420 2:146 3:0.273973 4:0.246575 5:0.30137 6:0.236486 7:0.25 8:0.317568
-1 1:-531 2:148 3:0.222973 4:0.391892 5:0.135135 6:0.22973 7:0.324324 8:0.135135
-1 1:-291 2:148 3:0.391892 4:0.222973 5:0.25 6:0.324324 7:0.22973 8:0.310811
-1 1:-143 2:143 3:0.237762 4:0.48951 5:0.146853 6:0.25 7:0.451389 8:0.0972222
-1 1:-7 2:143 3:0.48951 4:0.237762 5:0.125874 6:0.451389 7:0.25 8:0.201389
-1 1:-144 2:143 3:0.244755 4:0.48951 5:0.167832 6:0.262069 7:0.455172 8:0.151724
-1 1:-150 2:143 3:0.48951 4:0.244755 5:0.0979021 6:0.455172 7:0.262069 8:0.131034
-1 1:-506 2:148 3:0.202703 4:0.472973 5:0.202703 6:0.22 7:0.34 8:0.253333
-1 1:-517 2:148 3:0.472973 4:0.202703 5:0.121622 6:0.34 7:0.22 8:0.186667
-1 1:-500 2:146 3:0.212329 4:0.452055 5:0.219178 6:0.206667 7:0.32 8:0.266667
-1 1:-492 2:146 3:0.452055 4:0.212329 5:0.116438 6:0.32 7:0.206667 8:0.206667
-1 1:-794 2:149 3:0.233333 4:0.246667 5:0.273333 6:0.221477 7:0.248322 8:0.275168
-1 1:-832 2:149 3:0.246667 4:0.233333 5:0.246667 6:0.248322 7:0.221477 8:0.255034
-1 1:-758 2:149 3:0.22 4:0.246667 5:0.3 6:0.208054 7:0.241611 8:0.308725
-1 1:-836 2:149 3:0.246667 4:0.22 5:0.233333 6:0.241611 7:0.208054 8:0.241611
-1 1:-693 2:150 3:0.253333 4:0.22 5:0.273333 6:0.286667 7:0.22 8:0.26
-1 1:-867 2:150 3:0.22 4:0.253333 5:0.253333 6:0.22 7:0.286667 8:0.233333
-1 1:-1026 2:150 3:0.213333 4:0.233333 5:0.273333 6:0.226667 7:0.233333 8:0.273333
-1 1:-1067 2:150 3:0.233333 4:0.213333 5:0.28 6:0.233333 7:0.226667 8:0.266667
-1 1:-748 2:143 3:0.194631 4:0.295302 5:0.194631 6:0.20979 7:0.265734 8:0.216783
-1 1:-590 2:143 3:0.295302 4:0.194631 5:0.315436 6:0.265734 7:0.20979 8:0.307692
-1 1:-640 2:139 3:0.273973 4:0.280822 5:0.232877 6:0.280576 7:0.223022 8:0.273381
[truncated: 772,146 more chars]
