# Supplementary material for: Detection of non-coding RNAs on the basis of predicted secondary structure formation free energy change
Source: BMC Bioinformatics. 2006 Mar 27;7:173. doi: 10.1186/1471-2105-7-173 (PMC1570369; doi:10.1186/1471-2105-7-173)
Supplement: Additional File 5 — WuBLASTn whole genome screen input data to the Dynalign/LIBSVM classifier. Plain text data file formatted for input to LIBSVM (not scaled). This is the WuBLASTn whole genome screen dataset input to the Dynalign/LIBSVM classifier (before scaling). There is a one-to-one correspondence between rows of this file and rows of Additional File 3 – that is, row N in this file corresponds to the window described in row N in Additional File 3. Column 1 is the data label (all windows are initially assumed negatives and labelled "-1," but this is irrelevant for these purposes as this is essentially just a placeholder column for LIBSVM). Column 2 is the Dynalign-computed ΔG°total; column 3 is the length of shorter sequence; columns 4, 5, and 6 are A, U, and C frequencies of sequence 1 (E. coli); columns 7, 8, and 9 are A, U, and C frequencies of sequence 2 (S. typhi). [file 1471-2105-7-173-S5.txt]

-1 1:-319 2:100 3:0.207921 4:0.277228 5:0.277228 6:0.23 7:0.3 8:0.26
-1 1:-399 2:100 3:0.277228 4:0.207921 5:0.237624 6:0.3 7:0.23 8:0.21
-1 1:-59 2:59 3:0.34375 4:0.21875 5:0.1875 6:0.389831 7:0.237288 8:0.169492
-1 1:-57 2:59 3:0.21875 4:0.34375 5:0.25 6:0.237288 7:0.389831 8:0.20339
-1 1:-556 2:122 3:0.229508 4:0.434426 5:0.147541 6:0.252033 7:0.373984 8:0.178862
-1 1:-350 2:122 3:0.434426 4:0.229508 5:0.188525 6:0.373984 7:0.252033 8:0.195122
-1 1:-111 2:73 3:0.246575 4:0.424658 5:0.123288 6:0.253333 7:0.346667 8:0.2
-1 1:-115 2:73 3:0.424658 4:0.246575 5:0.205479 6:0.346667 7:0.253333 8:0.2
-1 1:-195 2:110 3:0.436364 4:0.227273 5:0.2 6:0.408696 7:0.26087 8:0.165217
-1 1:-359 2:110 3:0.227273 4:0.436364 5:0.136364 6:0.26087 7:0.408696 8:0.165217
-1 1:0 2:81 3:0.464286 4:0.202381 5:0.154762 6:0.444444 7:0.209877 8:0.0864198
-1 1:0 2:81 3:0.202381 4:0.464286 5:0.178571 6:0.209877 7:0.444444 8:0.259259
-1 1:-107 2:78 3:0.222222 4:0.45679 5:0.111111 6:0.320513 7:0.397436 8:0.141026
-1 1:0 2:78 3:0.45679 4:0.222222 5:0.209877 6:0.397436 7:0.320513 8:0.141026
-1 1:0 2:58 3:0.517241 4:0.155172 5:0.155172 6:0.5 7:0.258621 8:0.0862069
-1 1:0 2:58 3:0.155172 4:0.517241 5:0.172414 6:0.258621 7:0.5 8:0.155172
-1 1:-56 2:71 3:0.534247 4:0.164384 5:0.164384 6:0.380282 7:0.253521 8:0.197183
-1 1:0 2:71 3:0.164384 4:0.534247 5:0.136986 6:0.253521 7:0.380282 8:0.169014
-1 1:-201 2:116 3:0.440678 4:0.228814 5:0.177966 6:0.241379 7:0.232759 8:0.275862
-1 1:-360 2:116 3:0.228814 4:0.440678 5:0.152542 6:0.232759 7:0.241379 8:0.25
-1 1:-89 2:75 3:0.441558 4:0.246753 5:0.194805 6:0.32 7:0.213333 8:0.293333
-1 1:-284 2:75 3:0.246753 4:0.441558 5:0.116883 6:0.213333 7:0.32 8:0.173333
-1 1:0 2:58 3:0.448276 4:0.206897 5:0.189655 6:0.40625 7:0.328125 8:0.15625
-1 1:-125 2:58 3:0.206897 4:0.448276 5:0.155172 6:0.328125 7:0.40625 8:0.109375
-1 1:-36 2:81 3:0.518072 4:0.180723 5:0.168675 6:0.382716 7:0.222222 8:0.160494
-1 1:-30 2:81 3:0.180723 4:0.518072 5:0.13253 6:0.222222 7:0.382716 8:0.234568
-1 1:0 2:49 3:0.372549 4:0.294118 5:0.235294 6:0.285714 7:0.265306 8:0.244898
-1 1:-82 2:49 3:0.294118 4:0.372549 5:0.0980392 6:0.265306 7:0.285714 8:0.204082
-1 1:-267 2:95 3:0.2 4:0.484211 5:0.168421 6:0.30303 7:0.454545 8:0.131313
-1 1:-140 2:95 3:0.484211 4:0.2 5:0.147368 6:0.454545 7:0.30303 8:0.111111
-1 1:-185 2:115 3:0.2 4:0.495652 5:0.147826 6:0.288136 7:0.508475 8:0.0423729
-1 1:-48 2:115 3:0.495652 4:0.2 5:0.156522 6:0.508475 7:0.288136 8:0.161017
-1 1:-217 2:99 3:0.212121 4:0.444444 5:0.141414 6:0.214953 7:0.401869 8:0.149533
-1 1:0 2:99 3:0.444444 4:0.212121 5:0.20202 6:0.401869 7:0.214953 8:0.233645
-1 1:-64 2:55 3:0.206897 4:0.482759 5:0.12069 6:0.290909 7:0.363636 8:0.127273
-1 1:0 2:55 3:0.482759 4:0.206897 5:0.189655 6:0.363636 7:0.290909 8:0.218182
-1 1:-202 2:101 3:0.207921 4:0.435644 5:0.138614 6:0.288462 7:0.365385 8:0.201923
-1 1:-105 2:101 3:0.435644 4:0.207921 5:0.217822 6:0.365385 7:0.288462 8:0.144231
-1 1:-265 2:92 3:0.195652 4:0.48913 5:0.130435 6:0.193878 7:0.387755 8:0.193878
-1 1:-174 2:92 3:0.48913 4:0.195652 5:0.184783 6:0.387755 7:0.193878 8:0.22449
-1 1:-421 2:145 3:0.241379 4:0.337931 5:0.234483 6:0.263514 7:0.304054 8:0.222973
-1 1:-495 2:145 3:0.337931 4:0.241379 5:0.186207 6:0.304054 7:0.263514 8:0.209459
-1 1:-1094 2:148 3:0.168919 4:0.317568 5:0.283784 6:0.193333 7:0.286667 8:0.273333
-1 1:-1048 2:148 3:0.317568 4:0.168919 5:0.22973 6:0.286667 7:0.193333 8:0.246667
-1 1:-41 2:63 3:0.181818 4:0.272727 5:0.30303 6:0.301587 7:0.222222 8:0.222222
-1 1:-227 2:63 3:0.272727 4:0.181818 5:0.242424 6:0.222222 7:0.301587 8:0.253968
-1 1:-790 2:118 3:0.338983 4:0.177966 5:0.211864 6:0.266667 7:0.175 8:0.258333
-1 1:-773 2:118 3:0.177966 4:0.338983 5:0.271186 6:0.175 7:0.266667 8:0.3
-1 1:-406 2:140 3:0.317241 4:0.2 5:0.227586 6:0.35 7:0.25 8:0.185714
-1 1:-529 2:140 3:0.2 4:0.317241 5:0.255172 6:0.25 7:0.35 8:0.214286
-1 1:-586 2:140 3:0.321918 4:0.164384 5:0.226027 6:0.335714 7:0.242857 8:0.192857
-1 1:-649 2:140 3:0.164384 4:0.321918 5:0.287671 6:0.242857 7:0.335714 8:0.228571
-1 1:-490 2:98 3:0.27551 4:0.214286 5:0.214286 6:0.255102 7:0.214286 8:0.244898
-1 1:-398 2:98 3:0.214286 4:0.27551 5:0.295918 6:0.214286 7:0.255102 8:0.285714
-1 1:-410 2:91 3:0.285714 4:0.186813 5:0.208791 6:0.271739 7:0.184783 8:0.26087
-1 1:-371 2:91 3:0.186813 4:0.285714 5:0.318681 6:0.184783 7:0.271739 8:0.282609
-1 1:-490 2:91 3:0.285714 4:0.186813 5:0.208791 6:0.25 7:0.195652 8:0.26087
-1 1:-398 2:91 3:0.186813 4:0.285714 5:0.318681 6:0.195652 7:0.25 8:0.293478
-1 1:-417 2:92 3:0.282609 4:0.184783 5:0.217391 6:0.258065 7:0.193548 8:0.268817
-1 1:-371 2:92 3:0.184783 4:0.282609 5:0.315217 6:0.193548 7:0.258065 8:0.27957
-1 1:-291 2:90 3:0.377778 4:0.144444 5:0.222222 6:0.322222 7:0.155556 8:0.277778
-1 1:-287 2:90 3:0.144444 4:0.377778 5:0.255556 6:0.155556 7:0.322222 8:0.244444
-1 1:-377 2:139 3:0.342466 4:0.239726 5:0.184932 6:0.251799 7:0.230216 8:0.28777
-1 1:-429 2:139 3:0.239726 4:0.342466 5:0.232877 6:0.230216 7:0.251799 8:0.230216
-1 1:-371 2:139 3:0.335616 4:0.246575 5:0.184932 6:0.244604 7:0.23741 8:0.28777
-1 1:-429 2:139 3:0.246575 4:0.335616 5:0.232877 6:0.23741 7:0.244604 8:0.230216
-1 1:-350 2:144 3:0.236111 4:0.340278 5:0.243056 6:0.26 7:0.313333 8:0.273333
-1 1:-443 2:144 3:0.340278 4:0.236111 5:0.180556 6:0.313333 7:0.26 8:0.153333
-1 1:-986 2:147 3:0.170068 4:0.319728 5:0.285714 6:0.2 7:0.286667 8:0.273333
-1 1:-959 2:147 3:0.319728 4:0.170068 5:0.22449 6:0.286667 7:0.2 8:0.24
-1 1:-294 2:69 3:0.275362 4:0.173913 5:0.217391 6:0.242857 7:0.2 8:0.228571
-1 1:-220 2:69 3:0.173913 4:0.275362 5:0.333333 6:0.2 7:0.242857 8:0.328571
-1 1:-460 2:121 3:0.355372 4:0.206612 5:0.198347 6:0.256 7:0.16 8:0.312
-1 1:-463 2:121 3:0.206612 4:0.355372 5:0.239669 6:0.16 7:0.256 8:0.272
-1 1:-160 2:58 3:0.396552 4:0.137931 5:0.241379 6:0.241379 7:0.293103 8:0.189655
-1 1:-129 2:58 3:0.137931 4:0.396552 5:0.224138 6:0.293103 7:0.241379 8:0.275862
-1 1:-713 2:147 3:0.175676 4:0.351351 5:0.263514 6:0.163265 7:0.265306 8:0.29932
-1 1:-703 2:147 3:0.351351 4:0.175676 5:0.209459 6:0.265306 7:0.163265 8:0.272109
-1 1:-802 2:147 3:0.182432 4:0.331081 5:0.283784 6:0.14966 7:0.244898 8:0.312925
-1 1:-800 2:147 3:0.331081 4:0.182432 5:0.202703 6:0.244898 7:0.14966 8:0.292517
-1 1:-239 2:125 3:0.24 4:0.328 5:0.232 6:0.302326 7:0.27907 8:0.209302
-1 1:-265 2:125 3:0.328 4:0.24 5:0.2 6:0.27907 7:0.302326 8:0.209302
-1 1:-379 2:91 3:0.186813 4:0.285714 5:0.318681 6:0.184783 7:0.271739 8:0.282609
-1 1:-401 2:91 3:0.285714 4:0.186813 5:0.208791 6:0.271739 7:0.184783 8:0.26087
-1 1:-418 2:95 3:0.189474 4:0.284211 5:0.305263 6:0.208333 7:0.239583 8:0.291667
-1 1:-558 2:95 3:0.284211 4:0.189474 5:0.221053 6:0.239583 7:0.208333 8:0.260417
-1 1:-711 2:132 3:0.166667 4:0.333333 5:0.272727 6:0.157895 7:0.255639 8:0.323308
-1 1:-712 2:132 3:0.333333 4:0.166667 5:0.227273 6:0.255639 7:0.157895 8:0.263158
-1 1:-309 2:79 3:0.189873 4:0.265823 5:0.341772 6:0.202532 7:0.189873 8:0.35443
-1 1:-448 2:79 3:0.265823 4:0.189873 5:0.202532 6:0.189873 7:0.202532 8:0.253165
-1 1:-308 2:87 3:0.183908 4:0.287356 5:0.310345 6:0.131868 7:0.263736 8:0.307692
-1 1:-415 2:87 3:0.287356 4:0.183908 5:0.218391 6:0.263736 7:0.131868 8:0.296703
-1 1:-177 2:68 3:0.352941 4:0.279412 5:0.191176 6:0.271429 7:0.242857 8:0.242857
-1 1:0 2:68 3:0.279412 4:0.352941 5:0.176471 6:0.242857 7:0.271429 8:0.242857
-1 1:0 2:53 3:0.222222 4:0.37037 5:0.240741 6:0.113208 7:0.396226 8:0.283019
-1 1:-89 2:53 3:0.37037 4:0.222222 5:0.166667 6:0.396226 7:0.113208 8:0.207547
-1 1:-96 2:50 3:0.245283 4:0.339623 5:0.245283 6:0.2 7:0.3 8:0.26
-1 1:-98 2:50 3:0.339623 4:0.245283 5:0.169811 6:0.3 7:0.2 8:0.24
-1 1:-211 2:69 3:0.295775 4:0.338028 5:0.183099 6:0.304348 7:0.26087 8:0.202899
-1 1:-183 2:69 3:0.338028 4:0.295775 5:0.183099 6:0.26087 7:0.304348 8:0.231884
-1 1:-290 2:71 3:0.366197 4:0.239437 5:0.15493 6:0.306667 7:0.266667 8:0.2
-1 1:-174 2:71 3:0.239437 4:0.366197 5:0.239437 6:0.266667 7:0.306667 8:0.226667
-1 1:-37 2:48 3:0.346154 4:0.288462 5:0.211538 6:0.270833 7:0.25 8:0.229167
-1 1:-130 2:48 3:0.288462 4:0.346154 5:0.153846 6:0.25 7:0.270833 8:0.25
-1 1:-142 2:71 3:0.338028 4:0.239437 5:0.183099 6:0.22973 7:0.27027 8:0.283784
-1 1:-194 2:71 3:0.239437 4:0.338028 5:0.239437 6:0.27027 7:0.22973 8:0.216216
-1 1:-128 2:76 3:0.275 4:0.3375 5:0.2 6:0.25 7:0.263158 8:0.302632
-1 1:-246 2:76 3:0.3375 4:0.275 5:0.1875 6:0.263158 7:0.25 8:0.184211
-1 1:-533 2:145 3:0.253425 4:0.342466 5:0.19863 6:0.296552 7:0.351724 8:0.151724
-1 1:-396 2:145 3:0.342466 4:0.253425 5:0.205479 6:0.351724 7:0.296552 8:0.2
-1 1:-410 2:148 3:0.222973 4:0.378378 5:0.202703 6:0.241611 7:0.402685 8:0.147651
-1 1:-320 2:148 3:0.378378 4:0.222973 5:0.195946 6:0.402685 7:0.241611 8:0.208054
-1 1:-544 2:149 3:0.26 4:0.293333 5:0.206667 6:0.268456 7:0.33557 8:0.167785
-1 1:-454 2:149 3:0.293333 4:0.26 5:0.24 6:0.33557 7:0.268456 8:0.228188
-1 1:-168 2:81 3:0.382716 4:0.209877 5:0.197531 6:0.341463 7:0.109756 8:0.219512
-1 1:-162 2:81 3:0.209877 4:0.382716 5:0.209877 6:0.109756 7:0.341463 8:0.329268
-1 1:-170 2:68 3:0.352941 4:0.220588 5:0.25 6:0.225352 7:0.28169 8:0.309859
-1 1:-311 2:68 3:0.220588 4:0.352941 5:0.176471 6:0.28169 7:0.225352 8:0.183099
-1 1:-403 2:68 3:0.220588 4:0.382353 5:0.220588 6:0.239437 7:0.309859 8:0.211268
-1 1:-382 2:68 3:0.382353 4:0.220588 5:0.176471 6:0.309859 7:0.239437 8:0.239437
-1 1:-211 2:51 3:0.196078 4:0.352941 5:0.235294 6:0.169811 7:0.301887 8:0.320755
-1 1:-173 2:51 3:0.352941 4:0.196078 5:0.215686 6:0.301887 7:0.169811 8:0.207547
-1 1:-173 2:51 3:0.352941 4:0.196078 5:0.215686 6:0.301887 7:0.169811 8:0.207547
-1 1:-211 2:51 3:0.196078 4:0.352941 5:0.235294 6:0.169811 7:0.301887 8:0.320755
-1 1:-69 2:52 3:0.346154 4:0.230769 5:0.192308 6:0.442308 7:0.173077 8:0.25
-1 1:-193 2:52 3:0.230769 4:0.346154 5:0.230769 6:0.173077 7:0.442308 8:0.134615
-1 1:-120 2:68 3:0.279412 4:0.279412 5:0.220588 6:0.308824 7:0.294118 8:0.191176
-1 1:-72 2:68 3:0.279412 4:0.279412 5:0.220588 6:0.294118 7:0.308824 8:0.205882
-1 1:-493 2:145 3:0.275862 4:0.268966 5:0.234483 6:0.303448 7:0.275862 8:0.17931
-1 1:-406 2:145 3:0.268966 4:0.275862 5:0.22069 6:0.275862 7:0.303448 8:0.241379
-1 1:-322 2:145 3:0.310345 4:0.227586 5:0.241379 6:0.331034 7:0.241379 8:0.22069
-1 1:-404 2:145 3:0.227586 4:0.310345 5:0.22069 6:0.241379 7:0.331034 8:0.206897
-1 1:-434 2:108 3:0.288288 4:0.207207 5:0.279279 6:0.203704 7:0.212963 8:0.305556
-1 1:-397 2:108 3:0.207207 4:0.288288 5:0.225225 6:0.212963 7:0.203704 8:0.277778
-1 1:-158 2:60 3:0.316667 4:0.333333 5:0.183333 6:0.253968 7:0.301587 8:0.206349
-1 1:-132 2:60 3:0.333333 4:0.316667 5:0.166667 6:0.301587 7:0.253968 8:0.238095
-1 1:-64 2:51 3:0.346154 4:0.134615 5:0.326923 6:0.352941 7:0.156863 8:0.333333
-1 1:-189 2:51 3:0.134615 4:0.346154 5:0.192308 6:0.156863 7:0.352941 8:0.156863
-1 1:-368 2:93 3:0.168421 4:0.315789 5:0.242105 6:0.182796 7:0.225806 8:0.268817
-1 1:-288 2:93 3:0.315789 4:0.168421 5:0.273684 6:0.225806 7:0.182796 8:0.322581
-1 1:-463 2:135 3:0.240876 4:0.284672 5:0.218978 6:0.266667 7:0.207407 8:0.222222
-1 1:-387 2:135 3:0.284672 4:0.240876 5:0.255474 6:0.207407 7:0.266667 8:0.303704
-1 1:-362 2:65 3:0.169231 4:0.307692 5:0.230769 6:0.184615 7:0.261538 8:0.292308
-1 1:-138 2:65 3:0.307692 4:0.169231 5:0.292308 6:0.261538 7:0.184615 8:0.261538
-1 1:-207 2:64 3:0.34375 4:0.203125 5:0.234375 6:0.205882 7:0.205882 8:0.323529
-1 1:-300 2:64 3:0.203125 4:0.34375 5:0.21875 6:0.205882 7:0.205882 8:0.264706
-1 1:-91 2:47 3:0.42 4:0.16 5:0.24 6:0.425532 7:0.234043 8:0.170213
-1 1:-110 2:47 3:0.16 4:0.42 5:0.18 6:0.234043 7:0.425532 8:0.170213
-1 1:-268 2:57 3:0.368421 4:0.192982 5:0.210526 6:0.338983 7:0.237288 8:0.237288
-1 1:-329 2:57 3:0.192982 4:0.368421 5:0.22807 6:0.237288 7:0.338983 8:0.186441
-1 1:-419 2:61 3:0.213115 4:0.360656 5:0.196721 6:0.241935 7:0.306452 8:0.209677
-1 1:-335 2:61 3:0.360656 4:0.213115 5:0.229508 6:0.306452 7:0.241935 8:0.241935
-1 1:-301 2:48 3:0.354167 4:0.125 5:0.270833 6:0.346939 7:0.244898 8:0.22449
-1 1:-432 2:48 3:0.125 4:0.354167 5:0.25 6:0.244898 7:0.346939 8:0.183673
-1 1:-409 2:47 3:0.12766 4:0.361702 5:0.255319 6:0.153846 7:0.423077 8:0.211538
-1 1:-280 2:47 3:0.361702 4:0.12766 5:0.255319 6:0.423077 7:0.153846 8:0.211538
-1 1:-303 2:60 3:0.216667 4:0.35 5:0.216667 6:0.2 7:0.366667 8:0.233333
-1 1:-284 2:60 3:0.35 4:0.216667 5:0.216667 6:0.366667 7:0.2 8:0.2
-1 1:-312 2:56 3:0.357143 4:0.214286 5:0.214286 6:0.293103 7:0.310345 8:0.206897
-1 1:-271 2:56 3:0.214286 4:0.357143 5:0.214286 6:0.310345 7:0.293103 8:0.189655
-1 1:-316 2:56 3:0.357143 4:0.178571 5:0.25 6:0.327586 7:0.189655 8:0.241379
-1 1:-352 2:56 3:0.178571 4:0.357143 5:0.214286 6:0.189655 7:0.327586 8:0.241379
-1 1:-274 2:59 3:0.372881 4:0.169492 5:0.254237 6:0.435484 7:0.225806 8:0.193548
-1 1:-404 2:59 3:0.169492 4:0.372881 5:0.20339 6:0.225806 7:0.435484 8:0.145161
-1 1:-637 2:150 3:0.273333 4:0.273333 5:0.28 6:0.273333 7:0.273333 8:0.273333
-1 1:-810 2:150 3:0.273333 4:0.273333 5:0.173333 6:0.273333 7:0.273333 8:0.18
-1 1:-470 2:148 3:0.310811 4:0.283784 5:0.202703 6:0.310811 7:0.256757 8:0.222973
-1 1:-490 2:148 3:0.283784 4:0.310811 5:0.202703 6:0.256757 7:0.310811 8:0.209459
-1 1:-386 2:143 3:0.358621 4:0.262069 5:0.172414 6:0.356643 7:0.230769 8:0.195804
-1 1:-373 2:143 3:0.262069 4:0.358621 5:0.206897 6:0.230769 7:0.356643 8:0.216783
-1 1:-322 2:142 3:0.344828 4:0.248276 5:0.2 6:0.366197 7:0.239437 8:0.204225
-1 1:-423 2:142 3:0.248276 4:0.344828 5:0.206897 6:0.239437 7:0.366197 8:0.190141
-1 1:-285 2:144 3:0.236111 4:0.354167 5:0.215278 6:0.262069 7:0.393103 8:0.137931
-1 1:-221 2:144 3:0.354167 4:0.236111 5:0.194444 6:0.393103 7:0.262069 8:0.206897
-1 1:-275 2:144 3:0.236111 4:0.375 5:0.215278 6:0.289655 7:0.372414 8:0.124138
-1 1:-187 2:144 3:0.375 4:0.236111 5:0.173611 6:0.372414 7:0.289655 8:0.213793
-1 1:-339 2:147 3:0.324324 4:0.27027 5:0.209459 6:0.292517 7:0.326531 8:0.197279
-1 1:-430 2:147 3:0.27027 4:0.324324 5:0.195946 6:0.326531 7:0.292517 8:0.183673
-1 1:-320 2:148 3:0.295302 4:0.375839 5:0.14094 6:0.283784 7:0.391892 8:0.168919
-1 1:-210 2:148 3:0.375839 4:0.295302 5:0.187919 6:0.391892 7:0.283784 8:0.155405
-1 1:-36 2:86 3:0.313953 4:0.372093 5:0.162791 6:0.460674 7:0.348315 8:0.11236
-1 1:-88 2:86 3:0.372093 4:0.313953 5:0.151163 6:0.348315 7:0.460674 8:0.0786517
-1 1:-142 2:125 3:0.377953 4:0.275591 5:0.188976 6:0.352 7:0.312 8:0.168
-1 1:-172 2:125 3:0.275591 4:0.377953 5:0.15748 6:0.312 7:0.352 8:0.168
-1 1:-131 2:95 3:0.336735 4:0.295918 5:0.204082 6:0.294737 7:0.378947 8:0.168421
-1 1:-131 2:95 3:0.295918 4:0.336735 5:0.163265 6:0.378947 7:0.294737 8:0.157895
-1 1:-31 2:64 3:0.3125 4:0.296875 5:0.21875 6:0.369231 7:0.353846 8:0.153846
-1 1:-68 2:64 3:0.296875 4:0.3125 5:0.171875 6:0.353846 7:0.369231 8:0.123077
-1 1:-295 2:122 3:0.237705 4:0.344262 5:0.172131 6:0.203252 7:0.357724 8:0.227642
-1 1:-209 2:122 3:0.344262 4:0.237705 5:0.245902 6:0.357724 7:0.203252 8:0.211382
-1 1:-148 2:64 3:0.265625 4:0.3125 5:0.1875 6:0.230769 7:0.276923 8:0.261538
-1 1:0 2:64 3:0.3125 4:0.265625 5:0.234375 6:0.276923 7:0.230769 8:0.230769
-1 1:-61 2:49 3:0.408163 4:0.142857 5:0.265306 6:0.288462 7:0.134615 8:0.307692
-1 1:-37 2:49 3:0.142857 4:0.408163 5:0.183673 6:0.134615 7:0.288462 8:0.269231
-1 1:-58 2:103 3:0.364486 4:0.224299 5:0.261682 6:0.368932 7:0.223301 8:0.165049
-1 1:-191 2:103 3:0.224299 4:0.364486 5:0.149533 6:0.223301 7:0.368932 8:0.242718
-1 1:-156 2:79 3:0.345679 4:0.209877 5:0.259259 6:0.341772 7:0.202532 8:0.202532
-1 1:-196 2:79 3:0.209877 4:0.345679 5:0.185185 6:0.202532 7:0.341772 8:0.253165
-1 1:-150 2:59 3:0.180328 4:0.360656 5:0.213115 6:0.169492 7:0.220339 8:0.288136
-1 1:-152 2:59 3:0.360656 4:0.180328 5:0.245902 6:0.220339 7:0.169492 8:0.322034
-1 1:-157 2:50 3:0.36 4:0.14 5:0.26 6:0.27451 7:0.176471 8:0.254902
-1 1:-189 2:50 3:0.14 4:0.36 5:0.24 6:0.176471 7:0.27451 8:0.294118
-1 1:0 2:49 3:0.428571 4:0.122449 5:0.244898 6:0.25 7:0.134615 8:0.384615
-1 1:-160 2:49 3:0.122449 4:0.428571 5:0.204082 6:0.134615 7:0.25 8:0.230769
-1 1:-51 2:83 3:0.357143 4:0.333333 5:0.190476 6:0.289157 7:0.373494 8:0.180723
-1 1:-100 2:83 3:0.333333 4:0.357143 5:0.119048 6:0.373494 7:0.289157 8:0.156627
-1 1:0 2:53 3:0.415094 4:0.396226 5:0.0566038 6:0.403509 7:0.333333 8:0.175439
-1 1:-12 2:53 3:0.396226 4:0.415094 5:0.132075 6:0.333333 7:0.403509 8:0.0877193
-1 1:-6 2:69 3:0.318841 4:0.391304 5:0.101449 6:0.405797 7:0.362319 8:0.101449
-1 1:0 2:69 3:0.391304 4:0.318841 5:0.188406 6:0.362319 7:0.405797 8:0.130435
-1 1:0 2:70 3:0.342857 4:0.357143 5:0.0857143 6:0.266667 7:0.306667 8:0.16
-1 1:0 2:70 3:0.357143 4:0.342857 5:0.214286 6:0.306667 7:0.266667 8:0.266667
-1 1:0 2:55 3:0.40678 4:0.372881 5:0.0508475 6:0.490909 7:0.2 8:0.0363636
-1 1:0 2:55 3:0.372881 4:0.40678 5:0.169492 6:0.2 7:0.490909 8:0.272727
-1 1:0 2:56 3:0.421053 4:0.403509 5:0.0526316 6:0.464286 7:0.357143 8:0.0535714
-1 1:0 2:56 3:0.403509 4:0.421053 5:0.122807 6:0.357143 7:0.464286 8:0.125
-1 1:-305 2:114 3:0.298246 4:0.22807 5:0.254386 6:0.258621 7:0.215517 8:0.189655
-1 1:-281 2:114 3:0.22807 4:0.298246 5:0.219298 6:0.215517 7:0.258621 8:0.336207
-1 1:-471 2:132 3:0.234848 4:0.272727 5:0.242424 6:0.19403 7:0.253731 8:0.253731
-1 1:-405 2:132 3:0.272727 4:0.234848 5:0.25 6:0.253731 7:0.19403 8:0.298507
-1 1:-189 2:60 3:0.262295 4:0.278689 5:0.213115 6:0.25 7:0.3 8:0.216667
-1 1:-164 2:60 3:0.278689 4:0.262295 5:0.245902 6:0.3 7:0.25 8:0.233333
-1 1:-10 2:56 3:0.375 4:0.232143 5:0.214286 6:0.365079 7:0.142857 8:0.238095
-1 1:-99 2:56 3:0.232143 4:0.375 5:0.178571 6:0.142857 7:0.365079 8:0.253968
-1 1:-216 2:147 3:0.326531 4:0.285714 5:0.197279 6:0.297297 7:0.344595 8:0.189189
-1 1:-336 2:147 3:0.285714 4:0.326531 5:0.190476 6:0.344595 7:0.297297 8:0.168919
-1 1:-216 2:147 3:0.326531 4:0.278912 5:0.197279 6:0.297297 7:0.337838 8:0.189189
-1 1:-371 2:147 3:0.278912 4:0.326531 5:0.197279 6:0.337838 7:0.297297 8:0.175676
-1 1:-572 2:150 3:0.233333 4:0.313333 5:0.193333 6:0.24 7:0.306667 8:0.2
-1 1:-336 2:150 3:0.313333 4:0.233333 5:0.26 6:0.306667 7:0.24 8:0.253333
-1 1:-836 2:150 3:0.246667 4:0.22 5:0.24 6:0.233333 7:0.233333 8:0.26
-1 1:-803 2:150 3:0.22 4:0.246667 5:0.293333 6:0.233333 7:0.233333 8:0.273333
-1 1:-1059 2:149 3:0.234899 4:0.255034 5:0.241611 6:0.228188 7:0.241611 8:0.248322
-1 1:-1034 2:149 3:0.255034 4:0.234899 5:0.268456 6:0.241611 7:0.228188 8:0.281879
-1 1:-503 2:133 3:0.240602 4:0.338346 5:0.225564 6:0.318519 7:0.244444 8:0.22963
-1 1:-531 2:133 3:0.338346 4:0.240602 5:0.195489 6:0.244444 7:0.318519 8:0.207407
-1 1:-96 2:62 3:0.246154 4:0.323077 5:0.184615 6:0.258065 7:0.274194 8:0.193548
-1 1:-57 2:62 3:0.323077 4:0.246154 5:0.246154 6:0.274194 7:0.258065 8:0.274194
-1 1:-94 2:64 3:0.352113 4:0.239437 5:0.225352 6:0.328125 7:0.234375 8:0.234375
-1 1:-194 2:64 3:0.239437 4:0.352113 5:0.183099 6:0.234375 7:0.328125 8:0.203125
-1 1:-181 2:76 3:0.276316 4:0.289474 5:0.171053 6:0.253165 7:0.278481 8:0.21519
-1 1:-126 2:76 3:0.289474 4:0.276316 5:0.263158 6:0.278481 7:0.253165 8:0.253165
-1 1:-79 2:62 3:0.241935 4:0.33871 5:0.193548 6:0.290323 7:0.322581 8:0.112903
-1 1:-9 2:62 3:0.33871 4:0.241935 5:0.225806 6:0.322581 7:0.290323 8:0.274194
-1 1:-403 2:125 3:0.242188 4:0.3125 5:0.203125 6:0.264 7:0.24 8:0.216
-1 1:-241 2:125 3:0.3125 4:0.242188 5:0.242188 6:0.24 7:0.264 8:0.28
-1 1:-86 2:78 3:0.282051 4:0.294872 5:0.230769 6:0.329268 7:0.378049 8:0.109756
-1 1:-45 2:78 3:0.294872 4:0.282051 5:0.192308 6:0.378049 7:0.329268 8:0.182927
-1 1:-113 2:70 3:0.314286 4:0.242857 5:0.242857 6:0.25641 7:0.217949 8:0.282051
-1 1:-170 2:70 3:0.242857 4:0.314286 5:0.2 6:0.217949 7:0.25641 8:0.24359
-1 1:-177 2:85 3:0.329412 4:0.258824 5:0.223529 6:0.310345 7:0.229885 8:0.183908
-1 1:-217 2:85 3:0.258824 4:0.329412 5:0.188235 6:0.229885 7:0.310345 8:0.275862
-1 1:-391 2:115 3:0.193277 4:0.319328 5:0.201681 6:0.191304 7:0.278261 8:0.182609
-1 1:-237 2:115 3:0.319328 4:0.193277 5:0.285714 6:0.278261 7:0.191304 8:0.347826
-1 1:-423 2:122 3:0.295082 4:0.221311 5:0.221311 6:0.232558 7:0.24031 8:0.255814
-1 1:-420 2:122 3:0.221311 4:0.295082 5:0.262295 6:0.24031 7:0.232558 8:0.271318
-1 1:-433 2:54 3:0.2 4:0.309091 5:0.254545 6:0.185185 7:0.314815 8:0.240741
-1 1:-408 2:54 3:0.309091 4:0.2 5:0.236364 6:0.314815 7:0.185185 8:0.259259
-1 1:-434 2:64 3:0.1875 4:0.28125 5:0.265625 6:0.217391 7:0.275362 8:0.26087
-1 1:-428 2:64 3:0.28125 4:0.1875 5:0.265625 6:0.275362 7:0.217391 8:0.246377
-1 1:-97 2:56 3:0.410714 4:0.0892857 5:0.285714 6:0.310345 7:0.172414 8:0.293103
-1 1:-225 2:56 3:0.0892857 4:0.410714 5:0.214286 6:0.172414 7:0.310345 8:0.224138
-1 1:-394 2:94 3:0.242424 4:0.252525 5:0.272727 6:0.223404 7:0.212766 8:0.297872
-1 1:-471 2:94 3:0.252525 4:0.242424 5:0.232323 6:0.212766 7:0.223404 8:0.265957
-1 1:-580 2:112 3:0.223214 4:0.267857 5:0.241071 6:0.247788 7:0.247788 8:0.230088
-1 1:-610 2:112 3:0.267857 4:0.223214 5:0.267857 6:0.247788 7:0.247788 8:0.274336
-1 1:-334 2:71 3:0.211268 4:0.338028 5:0.239437 6:0.240506 7:0.253165 8:0.278481
-1 1:-387 2:71 3:0.338028 4:0.211268 5:0.211268 6:0.253165 7:0.240506 8:0.227848
-1 1:-355 2:115 3:0.321739 4:0.2 5:0.286957 6:0.208333 7:0.233333 8:0.283333
-1 1:-388 2:115 3:0.2 4:0.321739 5:0.191304 6:0.233333 7:0.208333 8:0.275
-1 1:-315 2:48 3:0.1875 4:0.270833 5:0.270833 6:0.22 7:0.2 8:0.32
-1 1:-347 2:48 3:0.270833 4:0.1875 5:0.270833 6:0.2 7:0.22 8:0.26
-1 1:-257 2:71 3:0.183099 4:0.28169 5:0.267606 6:0.2 7:0.226667 8:0.266667
-1 1:-172 2:71 3:0.28169 4:0.183099 5:0.267606 6:0.226667 7:0.2 8:0.306667
-1 1:-489 2:106 3:0.283019 4:0.235849 5:0.198113 6:0.254545 7:0.254545 8:0.209091
-1 1:-489 2:106 3:0.235849 4:0.283019 5:0.283019 6:0.254545 7:0.254545 8:0.281818
-1 1:-380 2:53 3:0.290909 4:0.2 5:0.236364 6:0.320755 7:0.150943 8:0.283019
-1 1:-416 2:53 3:0.2 4:0.290909 5:0.272727 6:0.150943 7:0.320755 8:0.245283
-1 1:-532 2:142 3:0.22069 4:0.296552 5:0.22069 6:0.260563 7:0.330986 8:0.147887
-1 1:-389 2:142 3:0.296552 4:0.22069 5:0.262069 6:0.330986 7:0.260563 8:0.260563
-1 1:-532 2:142 3:0.227586 4:0.289655 5:0.213793 6:0.267606 7:0.323944 8:0.140845
-1 1:-389 2:142 3:0.289655 4:0.227586 5:0.268966 6:0.323944 7:0.267606 8:0.267606
-1 1:-215 2:83 3:0.313253 4:0.204819 5:0.228916 6:0.333333 7:0.142857 8:0.25
-1 1:-316 2:83 3:0.204819 4:0.313253 5:0.253012 6:0.142857 7:0.333333 8:0.27381
-1 1:-242 2:67 3:0.304348 4:0.202899 5:0.231884 6:0.283582 7:0.298507 8:0.253731
-1 1:-258 2:67 3:0.202899 4:0.304348 5:0.26087 6:0.298507 7:0.283582 8:0.164179
-1 1:-351 2:86 3:0.267442 4:0.197674 5:0.27907 6:0.272727 7:0.238636 8:0.238636
-1 1:-363 2:86 3:0.197674 4:0.267442 5:0.255814 6:0.238636 7:0.272727 8:0.25
-1 1:-159 2:48 3:0.333333 4:0.25 5:0.1875 6:0.265306 7:0.285714 8:0.204082
-1 1:-189 2:48 3:0.25 4:0.333333 5:0.229167 6:0.285714 7:0.265306 8:0.244898
-1 1:-82 2:52 3:0.307692 4:0.211538 5:0.230769 6:0.264151 7:0.245283 8:0.264151
-1 1:-19 2:52 3:0.211538 4:0.307692 5:0.25 6:0.245283 7:0.264151 8:0.226415
-1 1:-208 2:53 3:0.37037 4:0.203704 5:0.185185 6:0.283019 7:0.207547 8:0.207547
-1 1:-91 2:53 3:0.203704 4:0.37037 5:0.240741 6:0.207547 7:0.283019 8:0.301887
-1 1:-130 2:52 3:0.346154 4:0.153846 5:0.25 6:0.25 7:0.173077 8:0.288462
-1 1:-175 2:52 3:0.153846 4:0.346154 5:0.25 6:0.173077 7:0.25 8:0.288462
-1 1:-162 2:61 3:0.327869 4:0.196721 5:0.196721 6:0.301587 7:0.111111 8:0.253968
-1 1:-172 2:61 3:0.196721 4:0.327869 5:0.278689 6:0.111111 7:0.301587 8:0.333333
-1 1:-384 2:82 3:0.292683 4:0.170732 5:0.268293 6:0.197674 7:0.197674 8:0.313953
-1 1:-492 2:82 3:0.170732 4:0.292683 5:0.268293 6:0.197674 7:0.197674 8:0.290698
-1 1:-547 2:91 3:0.208791 4:0.274725 5:0.252747 6:0.21978 7:0.131868 8:0.318681
-1 1:-532 2:91 3:0.274725 4:0.208791 5:0.263736 6:0.131868 7:0.21978 8:0.32967
-1 1:-528 2:85 3:0.188235 4:0.282353 5:0.258824 6:0.247059 7:0.152941 8:0.282353
-1 1:-406 2:85 3:0.282353 4:0.188235 5:0.270588 6:0.152941 7:0.247059 8:0.317647
-1 1:-302 2:49 3:0.156863 4:0.27451 5:0.294118 6:0.163265 7:0.244898 8:0.306122
-1 1:-199 2:49 3:0.27451 4:0.156863 5:0.27451 6:0.244898 7:0.163265 8:0.285714
-1 1:-337 2:52 3:0.153846 4:0.288462 5:0.269231 6:0.134615 7:0.25 8:0.269231
-1 1:-213 2:52 3:0.288462 4:0.153846 5:0.288462 6:0.25 7:0.134615 8:0.346154
-1 1:-228 2:55 3:0.160714 4:0.321429 5:0.25 6:0.163636 7:0.327273 8:0.218182
-1 1:-26 2:55 3:0.321429 4:0.160714 5:0.267857 6:0.327273 7:0.163636 8:0.290909
-1 1:-105 2:50 3:0.203704 4:0.407407 5:0.222222 6:0.18 7:0.44 8:0.18
-1 1:0 2:50 3:0.407407 4:0.203704 5:0.166667 6:0.44 7:0.18 8:0.2
-1 1:-394 2:85 3:0.287356 4:0.183908 5:0.264368 6:0.235294 7:0.152941 8:0.317647
-1 1:-459 2:85 3:0.183908 4:0.287356 5:0.264368 6:0.152941 7:0.235294 8:0.294118
-1 1:-209 2:87 3:0.206897 4:0.356322 5:0.252874 6:0.191489 7:0.234043 8:0.351064
-1 1:-222 2:87 3:0.356322 4:0.206897 5:0.183908 6:0.234043 7:0.191489 8:0.223404
-1 1:-215 2:46 3:0.163265 4:0.265306 5:0.285714 6:0.152174 7:0.282609 8:0.282609
-1 1:-175 2:46 3:0.265306 4:0.163265 5:0.285714 6:0.282609 7:0.152174 8:0.282609
-1 1:-556 2:96 3:0.188119 4:0.326733 5:0.247525 6:0.197917 7:0.208333 8:0.25
-1 1:-406 2:96 3:0.326733 4:0.188119 5:0.237624 6:0.208333 7:0.197917 8:0.34375
-1 1:-438 2:83 3:0.282353 4:0.188235 5:0.270588 6:0.240964 7:0.192771 8:0.277108
-1 1:-499 2:83 3:0.188235 4:0.282353 5:0.258824 6:0.192771 7:0.240964 8:0.289157
-1 1:-470 2:89 3:0.282609 4:0.195652 5:0.26087 6:0.179775 7:0.213483 8:0.303371
-1 1:-450 2:89 3:0.195652 4:0.282609 5:0.26087 6:0.213483 7:0.179775 8:0.303371
-1 1:-132 2:59 3:0.338983 4:0.186441 5:0.186441 6:0.245902 7:0.245902 8:0.229508
-1 1:-98 2:59 3:0.186441 4:0.338983 5:0.288136 6:0.245902 7:0.245902 8:0.278689
-1 1:-120 2:66 3:0.318182 4:0.19697 5:0.19697 6:0.235294 7:0.161765 8:0.323529
-1 1:-214 2:66 3:0.19697 4:0.318182 5:0.287879 6:0.161765 7:0.235294 8:0.279412
-1 1:-190 2:69 3:0.309859 4:0.380282 5:0.126761 6:0.275362 7:0.521739 8:0.0434783
-1 1:-68 2:69 3:0.380282 4:0.309859 5:0.183099 6:0.521739 7:0.275362 8:0.15942
-1 1:-175 2:46 3:0.196078 4:0.392157 5:0.176471 6:0.23913 7:0.26087 8:0.217391
-1 1:-134 2:46 3:0.392157 4:0.196078 5:0.235294 6:0.26087 7:0.23913 8:0.282609
-1 1:-35 2:58 3:0.413793 4:0.293103 5:0.155172 6:0.283333 7:0.316667 8:0.166667
-1 1:-90 2:58 3:0.293103 4:0.413793 5:0.137931 6:0.316667 7:0.283333 8:0.233333
-1 1:-151 2:67 3:0.394366 4:0.253521 5:0.183099 6:0.402985 7:0.253731 8:0.104478
-1 1:-109 2:67 3:0.253521 4:0.394366 5:0.169014 6:0.253731 7:0.402985 8:0.238806
-1 1:-128 2:66 3:0.287879 4:0.30303 5:0.181818 6:0.279412 7:0.235294 8:0.176471
-1 1:-28 2:66 3:0.30303 4:0.287879 5:0.227273 6:0.235294 7:0.279412 8:0.308824
-1 1:-715 2:149 3:0.187919 4:0.302013 5:0.234899 6:0.193333 7:0.293333 8:0.233333
-1 1:-602 2:149 3:0.302013 4:0.187919 5:0.275168 6:0.293333 7:0.193333 8:0.28
-1 1:-813 2:150 3:0.22 4:0.226667 5:0.333333 6:0.22 7:0.22 8:0.34
-1 1:-931 2:150 3:0.226667 4:0.22 5:0.22 6:0.22 7:0.22 8:0.22
-1 1:-775 2:150 3:0.253333 4:0.213333 5:0.286667 6:0.253333 7:0.206667 8:0.293333
-1 1:-897 2:150 3:0.213333 4:0.253333 5:0.246667 6:0.206667 7:0.253333 8:0.246667
-1 1:-433 2:109 3:0.247788 4:0.20354 5:0.336283 6:0.238532 7:0.174312 8:0.311927
-1 1:-548 2:109 3:0.20354 4:0.247788 5:0.212389 6:0.174312 7:0.238532 8:0.275229
-1 1:-147 2:75 3:0.168831 4:0.402597 5:0.168831 6:0.186667 7:0.333333 8:0.226667
-1 1:-52 2:75 3:0.402597 4:0.168831 5:0.25974 6:0.333333 7:0.186667 8:0.253333
-1 1:-203 2:62 3:0.206349 4:0.206349 5:0.301587 6:0.258065 7:0.241935 8:0.290323
-1 1:-121 2:62 3:0.206349 4:0.206349 5:0.285714 6:0.241935 7:0.258065 8:0.209677
-1 1:-123 2:80 3:0.304878 4:0.219512 5:0.280488 6:0.3 7:0.225 8:0.2375
-1 1:-165 2:80 3:0.219512 4:0.304878 5:0.195122 6:0.225 7:0.3 8:0.2375
-1 1:-44 2:68 3:0.308824 4:0.235294 5:0.294118 6:0.323529 7:0.25 8:0.264706
-1 1:-207 2:68 3:0.235294 4:0.308824 5:0.161765 6:0.25 7:0.323529 8:0.161765
-1 1:-897 2:150 3:0.213333 4:0.253333 5:0.246667 6:0.206667 7:0.253333 8:0.246667
-1 1:-775 2:150 3:0.253333 4:0.213333 5:0.286667 6:0.253333 7:0.206667 8:0.293333
-1 1:-727 2:150 3:0.3 4:0.186667 5:0.26 6:0.286667 7:0.186667 8:0.266667
-1 1:-878 2:150 3:0.186667 4:0.3 5:0.253333 6:0.186667 7:0.286667 8:0.26
-1 1:-646 2:150 3:0.306667 4:0.193333 5:0.273333 6:0.3 7:0.186667 8:0.28
-1 1:-731 2:150 3:0.193333 4:0.306667 5:0.226667 6:0.186667 7:0.3 8:0.233333
-1 1:-897 2:150 3:0.213333 4:0.253333 5:0.246667 6:0.206667 7:0.253333 8:0.246667
-1 1:-775 2:150 3:0.253333 4:0.213333 5:0.286667 6:0.253333 7:0.206667 8:0.293333
-1 1:-727 2:150 3:0.3 4:0.186667 5:0.26 6:0.286667 7:0.186667 8:0.266667
-1 1:-878 2:150 3:0.186667 4:0.3 5:0.253333 6:0.186667 7:0.286667 8:0.26
-1 1:-609 2:150 3:0.32 4:0.173333 5:0.273333 6:0.306667 7:0.173333 8:0.28
-1 1:-783 2:150 3:0.173333 4:0.32 5:0.233333 6:0.173333 7:0.306667 8:0.24
-1 1:-574 2:137 3:0.313869 4:0.284672 5:0.182482 6:0.350365 7:0.248175 8:0.167883
-1 1:-474 2:137 3:0.284672 4:0.313869 5:0.218978 6:0.248175 7:0.350365 8:0.233577
-1 1:-224 2:129 3:0.286822 4:0.317829 5:0.232558 6:0.231343 7:0.402985 8:0.156716
-1 1:-151 2:129 3:0.317829 4:0.286822 5:0.162791 6:0.402985 7:0.231343 8:0.208955
-1 1:-274 2:62 3:0.354839 4:0.306452 5:0.145161 6:0.338235 7:0.220588 8:0.176471
-1 1:-101 2:62 3:0.306452 4:0.354839 5:0.193548 6:0.220588 7:0.338235 8:0.264706
-1 1:-315 2:109 3:0.293578 4:0.293578 5:0.220183 6:0.254545 7:0.281818 8:0.190909
-1 1:-328 2:109 3:0.293578 4:0.293578 5:0.192661 6:0.281818 7:0.254545 8:0.272727
-1 1:-48 2:58 3:0.517241 4:0.224138 5:0.0862069 6:0.457627 7:0.254237 8:0.101695
-1 1:-34 2:58 3:0.224138 4:0.517241 5:0.172414 6:0.254237 7:0.457627 8:0.186441
-1 1:-195 2:48 3:0.208333 4:0.291667 5:0.291667 6:0.26 7:0.22 8:0.28
-1 1:-304 2:48 3:0.291667 4:0.208333 5:0.208333 6:0.22 7:0.26 8:0.24
-1 1:-72 2:142 3:0.393103 4:0.310345 5:0.206897 6:0.330986 7:0.380282 8:0.140845
-1 1:-191 2:142 3:0.310345 4:0.393103 5:0.0896552 6:0.380282 7:0.330986 8:0.147887
-1 1:-100 2:141 3:0.335664 4:0.391608 5:0.181818 6:0.304965 7:0.439716 8:0.113475
-1 1:-151 2:141 3:0.391608 4:0.335664 5:0.0909091 6:0.439716 7:0.304965 8:0.141844
-1 1:-133 2:105 3:0.371429 4:0.32381 5:0.171429 6:0.324074 7:0.444444 8:0.0925926
-1 1:-174 2:105 3:0.32381 4:0.371429 5:0.133333 6:0.444444 7:0.324074 8:0.138889
-1 1:-36 2:50 3:0.36 4:0.24 5:0.18 6:0.346154 7:0.211538 8:0.153846
-1 1:-10 2:50 3:0.24 4:0.36 5:0.22 6:0.211538 7:0.346154 8:0.288462
-1 1:-438 2:140 3:0.363014 4:0.267123 5:0.184932 6:0.257143 7:0.285714 8:0.214286
-1 1:-392 2:140 3:0.267123 4:0.363014 5:0.184932 6:0.285714 7:0.257143 8:0.242857
-1 1:-281 2:140 3:0.303448 4:0.324138 5:0.213793 6:0.228571 7:0.321429 8:0.242857
-1 1:-327 2:140 3:0.324138 4:0.303448 5:0.158621 6:0.321429 7:0.228571 8:0.207143
-1 1:-190 2:142 3:0.335664 4:0.27972 5:0.195804 6:0.380282 7:0.295775 8:0.161972
-1 1:-292 2:142 3:0.27972 4:0.335664 5:0.188811 6:0.295775 7:0.380282 8:0.161972
-1 1:-147 2:143 3:0.314685 4:0.314685 5:0.202797 6:0.34965 7:0.335664 8:0.174825
-1 1:-233 2:143 3:0.314685 4:0.314685 5:0.167832 6:0.335664 7:0.34965 8:0.13986
-1 1:-42 2:98 3:0.320388 4:0.359223 5:0.15534 6:0.367347 7:0.295918 8:0.183673
-1 1:-124 2:98 3:0.359223 4:0.320388 5:0.165049 6:0.295918 7:0.367347 8:0.153061
-1 1:-96 2:69 3:0.26087 4:0.391304 5:0.15942 6:0.231884 7:0.376812 8:0.202899
-1 1:-68 2:69 3:0.391304 4:0.26087 5:0.188406 6:0.376812 7:0.231884 8:0.188406
-1 1:-374 2:129 3:0.248062 4:0.27907 5:0.232558 6:0.312977 7:0.19084 8:0.251908
-1 1:-393 2:129 3:0.27907 4:0.248062 5:0.24031 6:0.19084 7:0.312977 8:0.244275
-1 1:-132 2:46 3:0.22 4:0.3 5:0.2 6:0.173913 7:0.217391 8:0.369565
-1 1:-184 2:46 3:0.3 4:0.22 5:0.28 6:0.217391 7:0.173913 8:0.23913
-1 1:-46 2:52 3:0.326923 4:0.173077 5:0.192308 6:0.296296 7:0.203704 8:0.222222
-1 1:-153 2:52 3:0.173077 4:0.326923 5:0.307692 6:0.203704 7:0.296296 8:0.277778
-1 1:-206 2:57 3:0.280702 4:0.315789 5:0.22807 6:0.206897 7:0.293103 8:0.275862
-1 1:-167 2:57 3:0.315789 4:0.280702 5:0.175439 6:0.293103 7:0.206897 8:0.224138
-1 1:-603 2:150 3:0.293333 4:0.226667 5:0.226667 6:0.326667 7:0.28 8:0.186667
-1 1:-675 2:150 3:0.226667 4:0.293333 5:0.253333 6:0.28 7:0.326667 8:0.206667
-1 1:-583 2:150 3:0.306667 4:0.226667 5:0.213333 6:0.34 7:0.3 8:0.173333
-1 1:-571 2:150 3:0.226667 4:0.306667 5:0.253333 6:0.3 7:0.34 8:0.186667
-1 1:-227 2:77 3:0.358974 4:0.192308 5:0.24359 6:0.337662 7:0.207792 8:0.233766
-1 1:-208 2:77 3:0.192308 4:0.358974 5:0.205128 6:0.207792 7:0.337662 8:0.220779
-1 1:-361 2:117 3:0.188525 4:0.377049 5:0.221311 6:0.145299 7:0.316239 8:0.324786
-1 1:-308 2:117 3:0.377049 4:0.188525 5:0.213115 6:0.316239 7:0.145299 8:0.213675
-1 1:-174 2:55 3:0.127273 4:0.381818 5:0.218182 6:0.172414 7:0.327586 8:0.241379
-1 1:-131 2:55 3:0.381818 4:0.127273 5:0.272727 6:0.327586 7:0.172414 8:0.258621
-1 1:-334 2:94 3:0.244681 4:0.340426 5:0.234043 6:0.242424 7:0.30303 8:0.212121
-1 1:-179 2:94 3:0.340426 4:0.244681 5:0.180851 6:0.30303 7:0.242424 8:0.242424
-1 1:-184 2:79 3:0.443038 4:0.126582 5:0.21519 6:0.303797 7:0.151899 8:0.202532
-1 1:-207 2:79 3:0.126582 4:0.443038 5:0.21519 6:0.151899 7:0.303797 8:0.341772
-1 1:-371 2:146 3:0.383562 4:0.212329 5:0.191781 6:0.191781 7:0.246575 8:0.30137
-1 1:-410 2:146 3:0.212329 4:0.383562 5:0.212329 6:0.246575 7:0.191781 8:0.260274
-1 1:-354 2:146 3:0.369863 4:0.226027 5:0.191781 6:0.212329 7:0.260274 8:0.287671
-1 1:-370 2:146 3:0.226027 4:0.369863 5:0.212329 6:0.260274 7:0.212329 8:0.239726
-1 1:-128 2:46 3:0.413043 4:0.326087 5:0.108696 6:0.442308 7:0.269231 8:0.153846
-1 1:-176 2:46 3:0.326087 4:0.413043 5:0.152174 6:0.269231 7:0.442308 8:0.134615
-1 1:-93 2:65 3:0.384615 4:0.138462 5:0.230769 6:0.353846 7:0.169231 8:0.230769
-1 1:-195 2:65 3:0.138462 4:0.384615 5:0.246154 6:0.169231 7:0.353846 8:0.246154
-1 1:-336 2:129 3:0.227273 4:0.363636 5:0.234848 6:0.24031 7:0.325581 8:0.24031
-1 1:-364 2:129 3:0.363636 4:0.227273 5:0.174242 6:0.325581 7:0.24031 8:0.193798
-1 1:-173 2:85 3:0.27957 4:0.322581 5:0.236559 6:0.294118 7:0.352941 8:0.176471
-1 1:-248 2:85 3:0.322581 4:0.27957 5:0.16129 6:0.352941 7:0.294118 8:0.176471
-1 1:-314 2:60 3:0.3 4:0.2 5:0.216667 6:0.266667 7:0.216667 8:0.216667
-1 1:-301 2:60 3:0.2 4:0.3 5:0.283333 6:0.216667 7:0.266667 8:0.3
-1 1:-187 2:48 3:0.270833 4:0.208333 5:0.25 6:0.313725 7:0.215686 8:0.235294
-1 1:-242 2:48 3:0.208333 4:0.270833 5:0.270833 6:0.215686 7:0.313725 8:0.235294
-1 1:-197 2:50 3:0.12 4:0.32 5:0.3 6:0.12963 7:0.203704 8:0.277778
-1 1:-120 2:50 3:0.32 4:0.12 5:0.26 6:0.203704 7:0.12963 8:0.388889
-1 1:-129 2:79 3:0.316456 4:0.278481 5:0.164557 6:0.278481 7:0.316456 8:0.21519
-1 1:-185 2:79 3:0.278481 4:0.316456 5:0.240506 6:0.316456 7:0.278481 8:0.189873
-1 1:-55 2:51 3:0.203704 4:0.351852 5:0.259259 6:0.254902 7:0.352941 8:0.254902
-1 1:-62 2:51 3:0.351852 4:0.203704 5:0.185185 6:0.352941 7:0.254902 8:0.137255
-1 1:-110 2:56 3:0.267857 4:0.303571 5:0.267857 6:0.214286 7:0.303571 8:0.25
-1 1:-127 2:56 3:0.303571 4:0.267857 5:0.160714 6:0.303571 7:0.214286 8:0.232143
-1 1:-156 2:117 3:0.222222 4:0.367521 5:0.25641 6:0.239316 7:0.358974 8:0.230769
-1 1:-234 2:117 3:0.367521 4:0.222222 5:0.153846 6:0.358974 7:0.239316 8:0.17094
-1 1:-72 2:60 3:0.183333 4:0.366667 5:0.283333 6:0.258065 7:0.370968 8:0.241935
-1 1:-45 2:60 3:0.366667 4:0.183333 5:0.166667 6:0.370968 7:0.258065 8:0.129032
-1 1:-196 2:100 3:0.39 4:0.18 5:0.17 6:0.326923 7:0.173077 8:0.211538
-1 1:-176 2:100 3:0.18 4:0.39 5:0.26 6:0.173077 7:0.326923 8:0.288462
-1 1:-168 2:83 3:0.375 4:0.193182 5:0.159091 6:0.289157 7:0.192771 8:0.216867
-1 1:-60 2:83 3:0.193182 4:0.375 5:0.272727 6:0.192771 7:0.289157 8:0.301205
-1 1:-827 2:86 3:0.224719 4:0.235955 5:0.258427 6:0.255814 7:0.151163 8:0.27907
-1 1:-866 2:86 3:0.235955 4:0.224719 5:0.280899 6:0.151163 7:0.255814 8:0.313953
-1 1:-860 2:99 3:0.235294 4:0.235294 5:0.254902 6:0.232323 7:0.171717 8:0.292929
-1 1:-930 2:99 3:0.235294 4:0.235294 5:0.27451 6:0.171717 7:0.232323 8:0.30303
-1 1:-302 2:52 3:0.22807 4:0.192982 5:0.298246 6:0.230769 7:0.25 8:0.230769
-1 1:-344 2:52 3:0.192982 4:0.22807 5:0.280702 6:0.25 7:0.230769 8:0.288462
-1 1:-1037 2:90 3:0.233333 4:0.211111 5:0.288889 6:0.178947 7:0.210526 8:0.284211
-1 1:-891 2:90 3:0.211111 4:0.233333 5:0.266667 6:0.210526 7:0.178947 8:0.326316
-1 1:-352 2:71 3:0.197183 4:0.197183 5:0.323944 6:0.236842 7:0.210526 8:0.263158
-1 1:-417 2:71 3:0.197183 4:0.197183 5:0.28169 6:0.210526 7:0.236842 8:0.289474
-1 1:-881 2:104 3:0.232143 4:0.214286 5:0.285714 6:0.182692 7:0.211538 8:0.298077
-1 1:-762 2:104 3:0.214286 4:0.232143 5:0.267857 6:0.211538 7:0.182692 8:0.307692
-1 1:-427 2:84 3:0.2 4:0.2 5:0.317647 6:0.202381 7:0.190476 8:0.297619
-1 1:-513 2:84 3:0.2 4:0.2 5:0.282353 6:0.190476 7:0.202381 8:0.309524
-1 1:-39 2:92 3:0.25 4:0.206522 5:0.304348 6:0.195876 7:0.309278 8:0.247423
-1 1:-434 2:92 3:0.206522 4:0.25 5:0.23913 6:0.309278 7:0.195876 8:0.247423
-1 1:-754 2:108 3:0.238532 4:0.201835 5:0.293578 6:0.212963 7:0.203704 8:0.305556
-1 1:-692 2:108 3:0.201835 4:0.238532 5:0.266055 6:0.203704 7:0.212963 8:0.277778
-1 1:-275 2:69 3:0.253521 4:0.211268 5:0.295775 6:0.304348 7:0.231884 8:0.231884
-1 1:-438 2:69 3:0.211268 4:0.253521 5:0.239437 6:0.231884 7:0.304348 8:0.231884
-1 1:-938 2:137 3:0.215278 4:0.243056 5:0.256944 6:0.160584 7:0.255474 8:0.313869
-1 1:-925 2:137 3:0.243056 4:0.215278 5:0.284722 6:0.255474 7:0.160584 8:0.270073
-1 1:-938 2:136 3:0.229167 4:0.229167 5:0.263889 6:0.161765 7:0.242647 8:0.330882
-1 1:-966 2:136 3:0.229167 4:0.229167 5:0.277778 6:0.242647 7:0.161765 8:0.264706
-1 1:-451 2:63 3:0.257576 4:0.212121 5:0.287879 6:0.238095 7:0.142857 8:0.31746
-1 1:-375 2:63 3:0.212121 4:0.257576 5:0.242424 6:0.142857 7:0.238095 8:0.301587
-1 1:-373 2:77 3:0.240506 4:0.21519 5:0.291139 6:0.142857 7:0.285714 8:0.285714
-1 1:-447 2:77 3:0.21519 4:0.240506 5:0.253165 6:0.285714 7:0.142857 8:0.285714
-1 1:-437 2:77 3:0.232558 4:0.209302 5:0.290698 6:0.181818 7:0.194805 8:0.246753
-1 1:-436 2:77 3:0.209302 4:0.232558 5:0.267442 6:0.194805 7:0.181818 8:0.376623
-1 1:-324 2:50 3:0.28 4:0.2 5:0.28 6:0.32 7:0.24 8:0.2
-1 1:-326 2:50 3:0.2 4:0.28 5:0.24 6:0.24 7:0.32 8:0.24
-1 1:-383 2:64 3:0.234375 4:0.203125 5:0.296875 6:0.171875 7:0.234375 8:0.328125
-1 1:-391 2:64 3:0.203125 4:0.234375 5:0.265625 6:0.234375 7:0.171875 8:0.265625
-1 1:-718 2:95 3:0.244898 4:0.204082 5:0.295918 6:0.221053 7:0.189474 8:0.273684
-1 1:-677 2:95 3:0.204082 4:0.244898 5:0.255102 6:0.189474 7:0.221053 8:0.315789
-1 1:-264 2:47 3:0.212766 4:0.212766 5:0.297872 6:0.229167 7:0.229167 8:0.291667
-1 1:-345 2:47 3:0.212766 4:0.212766 5:0.276596 6:0.229167 7:0.229167 8:0.25
-1 1:-749 2:99 3:0.235849 4:0.207547 5:0.292453 6:0.131313 7:0.232323 8:0.272727
-1 1:-640 2:99 3:0.207547 4:0.235849 5:0.264151 6:0.232323 7:0.131313 8:0.363636
-1 1:-667 2:78 3:0.22619 4:0.214286 5:0.285714 6:0.205128 7:0.166667 8:0.294872
-1 1:-643 2:78 3:0.214286 4:0.22619 5:0.27381 6:0.166667 7:0.205128 8:0.333333
-1 1:-734 2:113 3:0.20354 4:0.247788 5:0.247788 6:0.173913 7:0.269565 8:0.226087
-1 1:-575 2:113 3:0.247788 4:0.20354 5:0.300885 6:0.269565 7:0.173913 8:0.330435
-1 1:-948 2:123 3:0.235772 4:0.211382 5:0.292683 6:0.226562 7:0.195312 8:0.296875
-1 1:-930 2:123 3:0.211382 4:0.235772 5:0.260163 6:0.195312 7:0.226562 8:0.28125
-1 1:-565 2:86 3:0.244186 4:0.197674 5:0.290698 6:0.22093 7:0.255814 8:0.244186
-1 1:-333 2:86 3:0.197674 4:0.244186 5:0.267442 6:0.255814 7:0.22093 8:0.27907
-1 1:-733 2:113 3:0.224138 4:0.224138 5:0.284483 6:0.176991 7:0.20354 8:0.247788
-1 1:-561 2:113 3:0.224138 4:0.224138 5:0.267241 6:0.20354 7:0.176991 8:0.371681
-1 1:-336 2:55 3:0.237288 4:0.20339 5:0.288136 6:0.236364 7:0.127273 8:0.327273
-1 1:-378 2:55 3:0.20339 4:0.237288 5:0.271186 6:0.127273 7:0.236364 8:0.309091
-1 1:-561 2:84 3:0.202381 4:0.202381 5:0.309524 6:0.214286 7:0.22619 8:0.238095
-1 1:-619 2:84 3:0.202381 4:0.202381 5:0.285714 6:0.22619 7:0.214286 8:0.321429
-1 1:-409 2:64 3:0.208333 4:0.194444 5:0.319444 6:0.1875 7:0.21875 8:0.234375
-1 1:-415 2:64 3:0.194444 4:0.208333 5:0.277778 6:0.21875 7:0.1875 8:0.359375
-1 1:-459 2:50 3:0.192308 4:0.173077 5:0.346154 6:0.2 7:0.22 8:0.28
-1 1:-508 2:50 3:0.173077 4:0.192308 5:0.288462 6:0.22 7:0.2 8:0.3
-1 1:-492 2:98 3:0.232323 4:0.191919 5:0.313131 6:0.255102 7:0.183673 8:0.357143
-1 1:-693 2:98 3:0.191919 4:0.232323 5:0.262626 6:0.183673 7:0.255102 8:0.204082
-1 1:-658 2:90 3:0.225806 4:0.225806 5:0.268817 6:0.266667 7:0.2 8:0.277778
-1 1:-829 2:90 3:0.225806 4:0.225806 5:0.27957 6:0.2 7:0.266667 8:0.255556
-1 1:-562 2:104 3:0.230769 4:0.230769 5:0.269231 6:0.25 7:0.259259 8:0.157407
-1 1:-298 2:104 3:0.230769 4:0.230769 5:0.269231 6:0.259259 7:0.25 8:0.333333
-1 1:-763 2:113 3:0.243697 4:0.193277 5:0.294118 6:0.221239 7:0.176991 8:0.292035
-1 1:-745 2:113 3:0.193277 4:0.243697 5:0.268908 6:0.176991 7:0.221239 8:0.309735
-1 1:-226 2:51 3:0.215686 4:0.176471 5:0.333333 6:0.222222 7:0.222222 8:0.222222
-1 1:-279 2:51 3:0.176471 4:0.215686 5:0.27451 6:0.222222 7:0.222222 8:0.333333
-1 1:-334 2:76 3:0.236842 4:0.184211 5:0.342105 6:0.233766 7:0.233766 8:0.25974
-1 1:-308 2:76 3:0.184211 4:0.236842 5:0.236842 6:0.233766 7:0.233766 8:0.272727
-1 1:-233 2:65 3:0.272727 4:0.19697 5:0.287879 6:0.246154 7:0.2 8:0.307692
-1 1:-319 2:65 3:0.19697 4:0.272727 5:0.242424 6:0.2 7:0.246154 8:0.246154
-1 1:-173 2:58 3:0.25 4:0.216667 5:0.283333 6:0.293103 7:0.224138 8:0.293103
-1 1:-160 2:58 3:0.216667 4:0.25 5:0.25 6:0.224138 7:0.293103 8:0.189655
-1 1:-812 2:91 3:0.244681 4:0.223404 5:0.276596 6:0.208791 7:0.241758 8:0.241758
-1 1:-801 2:91 3:0.223404 4:0.244681 5:0.255319 6:0.241758 7:0.208791 8:0.307692
-1 1:-920 2:90 3:0.21875 4:0.229167 5:0.260417 6:0.233333 7:0.2 8:0.266667
-1 1:-953 2:90 3:0.229167 4:0.21875 5:0.291667 6:0.2 7:0.233333 8:0.3
-1 1:-749 2:84 3:0.241758 4:0.21978 5:0.274725 6:0.25 7:0.154762 8:0.285714
-1 1:-740 2:84 3:0.21978 4:0.241758 5:0.263736 6:0.154762 7:0.25 8:0.309524
-1 1:-903 2:88 3:0.235955 4:0.224719 5:0.269663 6:0.204545 7:0.170455 8:0.340909
-1 1:-988 2:88 3:0.224719 4:0.235955 5:0.269663 6:0.170455 7:0.204545 8:0.284091
-1 1:-778 2:127 3:0.23622 4:0.228346 5:0.251969 6:0.193798 7:0.263566 8:0.27907
-1 1:-719 2:127 3:0.228346 4:0.23622 5:0.283465 6:0.263566 7:0.193798 8:0.263566
-1 1:-785 2:92 3:0.23913 4:0.217391 5:0.282609 6:0.171717 7:0.212121 8:0.282828
-1 1:-757 2:92 3:0.217391 4:0.23913 5:0.26087 6:0.212121 7:0.171717 8:0.333333
-1 1:-952 2:85 3:0.211765 4:0.235294 5:0.270588 6:0.191011 7:0.191011 8:0.280899
-1 1:-980 2:85 3:0.235294 4:0.211765 5:0.282353 6:0.191011 7:0.191011 8:0.337079
-1 1:-591 2:92 3:0.217391 4:0.23913 5:0.25 6:0.234043 7:0.234043 8:0.234043
-1 1:-458 2:92 3:0.23913 4:0.217391 5:0.293478 6:0.234043 7:0.234043 8:0.297872
-1 1:-826 2:87 3:0.23913 4:0.228261 5:0.26087 6:0.206897 7:0.195402 8:0.287356
-1 1:-818 2:87 3:0.228261 4:0.23913 5:0.271739 6:0.195402 7:0.206897 8:0.310345
-1 1:-381 2:69 3:0.217391 4:0.217391 5:0.26087 6:0.191781 7:0.260274 8:0.273973
-1 1:-247 2:69 3:0.217391 4:0.217391 5:0.304348 6:0.260274 7:0.191781 8:0.273973
-1 1:-498 2:71 3:0.183099 4:0.211268 5:0.28169 6:0.197368 7:0.210526 8:0.315789
-1 1:-320 2:71 3:0.211268 4:0.183099 5:0.323944 6:0.210526 7:0.197368 8:0.276316
-1 1:-393 2:56 3:0.178571 4:0.232143 5:0.267857 6:0.189655 7:0.241379 8:0.241379
-1 1:-308 2:56 3:0.232143 4:0.178571 5:0.321429 6:0.241379 7:0.189655 8:0.327586
-1 1:-863 2:108 3:0.231481 4:0.222222 5:0.268519 6:0.183486 7:0.201835 8:0.330275
-1 1:-902 2:108 3:0.222222 4:0.231481 5:0.277778 6:0.201835 7:0.183486 8:0.284404
-1 1:-403 2:69 3:0.214286 4:0.214286 5:0.271429 6:0.246377 7:0.173913 8:0.289855
-1 1:-335 2:69 3:0.214286 4:0.214286 5:0.3 6:0.173913 7:0.246377 8:0.289855
-1 1:-577 2:98 3:0.214286 4:0.244898 5:0.255102 6:0.19802 7:0.217822 8:0.287129
-1 1:-498 2:98 3:0.244898 4:0.214286 5:0.285714 6:0.217822 7:0.19802 8:0.29703
-1 1:-404 2:69 3:0.207792 4:0.220779 5:0.272727 6:0.188406 7:0.202899 8:0.318841
-1 1:-390 2:69 3:0.220779 4:0.207792 5:0.298701 6:0.202899 7:0.188406 8:0.289855
-1 1:-769 2:87 3:0.218391 4:0.241379 5:0.264368 6:0.208791 7:0.186813 8:0.32967
-1 1:-911 2:87 3:0.241379 4:0.218391 5:0.275862 6:0.186813 7:0.208791 8:0.274725
-1 1:-1027 2:134 3:0.214815 4:0.22963 5:0.259259 6:0.216418 7:0.19403 8:0.291045
-1 1:-890 2:134 3:0.22963 4:0.214815 5:0.296296 6:0.19403 7:0.216418 8:0.298507
-1 1:-453 2:92 3:0.217391 4:0.25 5:0.23913 6:0.214286 7:0.214286 8:0.326531
-1 1:-473 2:92 3:0.25 4:0.217391 5:0.293478 6:0.214286 7:0.214286 8:0.244898
-1 1:-569 2:84 3:0.202381 4:0.25 5:0.25 6:0.214286 7:0.214286 8:0.261905
-1 1:-350 2:84 3:0.25 4:0.202381 5:0.297619 6:0.214286 7:0.214286 8:0.309524
-1 1:-779 2:88 3:0.206522 4:0.228261 5:0.271739 6:0.193182 7:0.204545 8:0.318182
-1 1:-876 2:88 3:0.228261 4:0.206522 5:0.293478 6:0.204545 7:0.193182 8:0.284091
-1 1:-387 2:67 3:0.223881 4:0.223881 5:0.253731 6:0.30137 7:0.232877 8:0.232877
-1 1:-281 2:67 3:0.223881 4:0.223881 5:0.298507 6:0.232877 7:0.30137 8:0.232877
-1 1:-512 2:90 3:0.208791 4:0.230769 5:0.274725 6:0.288889 7:0.233333 8:0.266667
-1 1:-445 2:90 3:0.230769 4:0.208791 5:0.285714 6:0.233333 7:0.288889 8:0.211111
-1 1:-640 2:89 3:0.184783 4:0.228261 5:0.271739 6:0.202247 7:0.292135 8:0.235955
-1 1:-466 2:89 3:0.228261 4:0.184783 5:0.315217 6:0.292135 7:0.202247 8:0.269663
-1 1:-876 2:87 3:0.234043 4:0.223404 5:0.276596 6:0.195402 7:0.172414 8:0.321839
-1 1:-907 2:87 3:0.223404 4:0.234043 5:0.265957 6:0.172414 7:0.195402 8:0.310345
-1 1:-431 2:60 3:0.193548 4:0.241935 5:0.258065 6:0.15 7:0.25 8:0.266667
-1 1:-258 2:60 3:0.241935 4:0.193548 5:0.306452 6:0.25 7:0.15 8:0.333333
-1 1:-624 2:71 3:0.213333 4:0.253333 5:0.253333 6:0.183099 7:0.211268 8:0.295775
-1 1:-630 2:71 3:0.253333 4:0.213333 5:0.28 6:0.211268 7:0.183099 8:0.309859
-1 1:-800 2:87 3:0.215054 4:0.225806 5:0.268817 6:0.206897 7:0.206897 8:0.241379
-1 1:-747 2:87 3:0.225806 4:0.215054 5:0.290323 6:0.206897 7:0.206897 8:0.344828
-1 1:-778 2:90 3:0.244444 4:0.211111 5:0.277778 6:0.27957 7:0.193548 8:0.236559
-1 1:-681 2:90 3:0.211111 4:0.244444 5:0.266667 6:0.193548 7:0.27957 8:0.290323
-1 1:-367 2:55 3:0.181818 4:0.2 5:0.290909 6:0.163636 7:0.236364 8:0.327273
-1 1:-298 2:55 3:0.2 4:0.181818 5:0.327273 6:0.236364 7:0.163636 8:0.272727
-1 1:-546 2:91 3:0.21 4:0.25 5:0.25 6:0.252747 7:0.164835 8:0.274725
-1 1:-616 2:91 3:0.25 4:0.21 5:0.29 6:0.164835 7:0.252747 8:0.307692
-1 1:-814 2:100 3:0.226415 4:0.226415 5:0.264151 6:0.22 7:0.22 8:0.26
-1 1:-810 2:100 3:0.226415 4:0.226415 5:0.283019 6:0.22 7:0.22 8:0.3
-1 1:-439 2:69 3:0.188406 4:0.202899 5:0.289855 6:0.130435 7:0.231884 8:0.347826
-1 1:-353 2:69 3:0.202899 4:0.188406 5:0.318841 6:0.231884 7:0.130435 8:0.289855
-1 1:-477 2:78 3:0.217949 4:0.25641 5:0.24359 6:0.206897 7:0.252874 8:0.229885
-1 1:-508 2:78 3:0.25641 4:0.217949 5:0.282051 6:0.252874 7:0.206897 8:0.310345
-1 1:-405 2:60 3:0.220588 4:0.25 5:0.235294 6:0.216667 7:0.216667 8:0.25
-1 1:-477 2:60 3:0.25 4:0.220588 5:0.294118 6:0.216667 7:0.216667 8:0.316667
-1 1:-733 2:85 3:0.223529 4:0.223529 5:0.270588 6:0.188889 7:0.2 8:0.288889
-1 1:-748 2:85 3:0.223529 4:0.223529 5:0.282353 6:0.2 7:0.188889 8:0.322222
-1 1:-806 2:119 3:0.230159 4:0.230159 5:0.253968 6:0.159664 7:0.277311 8:0.302521
-1 1:-923 2:119 3:0.230159 4:0.230159 5:0.285714 6:0.277311 7:0.159664 8:0.260504
-1 1:-408 2:62 3:0.193548 4:0.241935 5:0.258065 6:0.223881 7:0.238806 8:0.223881
-1 1:-296 2:62 3:0.241935 4:0.193548 5:0.306452 6:0.238806 7:0.223881 8:0.313433
-1 1:-1126 2:93 3:0.204301 4:0.204301 5:0.268817 6:0.212766 7:0.212766 8:0.287234
-1 1:-996 2:93 3:0.204301 4:0.204301 5:0.322581 6:0.212766 7:0.212766 8:0.287234
-1 1:-805 2:92 3:0.22449 4:0.22449 5:0.265306 6:0.26087 7:0.184783 8:0.271739
-1 1:-927 2:92 3:0.22449 4:0.22449 5:0.285714 6:0.184783 7:0.26087 8:0.282609
-1 1:-369 2:51 3:0.192308 4:0.25 5:0.269231 6:0.117647 7:0.215686 8:0.333333
-1 1:-276 2:51 3:0.25 4:0.192308 5:0.288462 6:0.215686 7:0.117647 8:0.333333
-1 1:-586 2:83 3:0.193182 4:0.227273 5:0.272727 6:0.26506 7:0.168675 8:0.26506
-1 1:-483 2:83 3:0.227273 4:0.193182 5:0.306818 6:0.168675 7:0.26506 8:0.301205
-1 1:-601 2:81 3:0.209302 4:0.244186 5:0.267442 6:0.259259 7:0.148148 8:0.333333
-1 1:-767 2:81 3:0.244186 4:0.209302 5:0.27907 6:0.148148 7:0.259259 8:0.259259
-1 1:-360 2:52 3:0.169811 4:0.226415 5:0.283019 6:0.192308 7:0.211538 8:0.288462
-1 1:-286 2:52 3:0.226415 4:0.169811 5:0.320755 6:0.211538 7:0.192308 8:0.307692
-1 1:-475 2:76 3:0.210526 4:0.263158 5:0.25 6:0.225 7:0.2 8:0.2875
-1 1:-532 2:76 3:0.263158 4:0.210526 5:0.276316 6:0.2 7:0.225 8:0.2875
-1 1:-683 2:121 3:0.231405 4:0.239669 5:0.239669 6:0.212598 7:0.228346 8:0.228346
-1 1:-542 2:121 3:0.239669 4:0.231405 5:0.289256 6:0.228346 7:0.212598 8:0.330709
-1 1:-405 2:62 3:0.2 4:0.261538 5:0.246154 6:0.209677 7:0.241935 8:0.274194
-1 1:-279 2:62 3:0.261538 4:0.2 5:0.292308 6:0.241935 7:0.209677 8:0.274194
-1 1:-864 2:90 3:0.242105 4:0.221053 5:0.273684 6:0.233333 7:0.133333 8:0.311111
-1 1:-948 2:90 3:0.221053 4:0.242105 5:0.263158 6:0.133333 7:0.233333 8:0.322222
-1 1:-423 2:62 3:0.2 4:0.2 5:0.285714 6:0.16129 7:0.177419 8:0.387097
-1 1:-377 2:62 3:0.2 4:0.2 5:0.314286 6:0.177419 7:0.16129 8:0.274194
-1 1:-354 2:48 3:0.2 4:0.24 5:0.28 6:0.1875 7:0.291667 8:0.25
-1 1:-268 2:48 3:0.24 4:0.2 5:0.28 6:0.291667 7:0.1875 8:0.270833
-1 1:-426 2:74 3:0.189189 4:0.22973 5:0.22973 6:0.177215 7:0.240506 8:0.227848
-1 1:-300 2:74 3:0.22973 4:0.189189 5:0.351351 6:0.240506 7:0.177215 8:0.35443
-1 1:-263 2:81 3:0.222222 4:0.234568 5:0.259259 6:0.206897 7:0.241379 8:0.218391
-1 1:-336 2:81 3:0.234568 4:0.222222 5:0.283951 6:0.241379 7:0.206897 8:0.333333
-1 1:-403 2:71 3:0.192308 4:0.230769 5:0.25641 6:0.0985915 7:0.28169 8:0.323944
-1 1:-334 2:71 3:0.230769 4:0.192308 5:0.320513 6:0.28169 7:0.0985915 8:0.295775
-1 1:-1055 2:135 3:0.251799 4:0.201439 5:0.294964 6:0.214815 7:0.192593 8:0.296296
-1 1:-1023 2:135 3:0.201439 4:0.251799 5:0.251799 6:0.192593 7:0.214815 8:0.296296
-1 1:-965 2:84 3:0.244186 4:0.209302 5:0.27907 6:0.166667 7:0.238095 8:0.297619
-1 1:-861 2:84 3:0.209302 4:0.244186 5:0.267442 6:0.238095 7:0.166667 8:0.297619
-1 1:-942 2:138 3:0.202899 4:0.246377 5:0.253623 6:0.198582 7:0.22695 8:0.269504
-1 1:-985 2:138 3:0.246377 4:0.202899 5:0.297101 6:0.22695 7:0.198582 8:0.304965
-1 1:-955 2:138 3:0.224638 4:0.231884 5:0.253623 6:0.219858 7:0.219858 8:0.269504
-1 1:-969 2:138 3:0.231884 4:0.224638 5:0.289855 6:0.219858 7:0.219858 8:0.29078
-1 1:-1225 2:139 3:0.246479 4:0.204225 5:0.295775 6:0.223022 7:0.179856 8:0.302158
-1 1:-1141 2:139 3:0.204225 4:0.246479 5:0.253521 6:0.179856 7:0.223022 8:0.294964
-1 1:-1206 2:139 3:0.246479 4:0.197183 5:0.295775 6:0.223022 7:0.172662 8:0.302158
-1 1:-1101 2:139 3:0.197183 4:0.246479 5:0.260563 6:0.172662 7:0.223022 8:0.302158
-1 1:-432 2:84 3:0.238095 4:0.202381 5:0.297619 6:0.197674 7:0.186047 8:0.302326
-1 1:-518 2:84 3:0.202381 4:0.238095 5:0.261905 6:0.186047 7:0.197674 8:0.313953
-1 1:-679 2:85 3:0.204545 4:0.193182 5:0.329545 6:0.211765 7:0.235294 8:0.270588
-1 1:-774 2:85 3:0.193182 4:0.204545 5:0.272727 6:0.235294 7:0.211765 8:0.282353
-1 1:-1051 2:90 3:0.233333 4:0.188889 5:0.311111 6:0.217391 7:0.195652 8:0.304348
-1 1:-1143 2:90 3:0.188889 4:0.233333 5:0.266667 6:0.195652 7:0.217391 8:0.282609
-1 1:-749 2:79 3:0.240964 4:0.204819 5:0.289157 6:0.177215 7:0.177215 8:0.341772
-1 1:-660 2:79 3:0.204819 4:0.240964 5:0.26506 6:0.177215 7:0.177215 8:0.303797
-1 1:-892 2:82 3:0.247059 4:0.2 5:0.282353 6:0.170732 7:0.231707 8:0.292683
-1 1:-662 2:82 3:0.2 4:0.247059 5:0.270588 6:0.231707 7:0.170732 8:0.304878
-1 1:-444 2:80 3:0.246914 4:0.209877 5:0.296296 6:0.1625 7:0.275 8:0.275
-1 1:-442 2:80 3:0.209877 4:0.246914 5:0.246914 6:0.275 7:0.1625 8:0.2875
-1 1:-750 2:124 3:0.226562 4:0.226562 5:0.273438 6:0.209677 7:0.290323 8:0.233871
-1 1:-672 2:124 3:0.226562 4:0.226562 5:0.273438 6:0.290323 7:0.209677 8:0.266129
-1 1:-710 2:126 3:0.253968 4:0.206349 5:0.301587 6:0.253846 7:0.230769 8:0.3
-1 1:-803 2:126 3:0.206349 4:0.253968 5:0.238095 6:0.230769 7:0.253846 8:0.215385
-1 1:-779 2:102 3:0.264151 4:0.198113 5:0.292453 6:0.264706 7:0.235294 8:0.264706
-1 1:-820 2:102 3:0.198113 4:0.264151 5:0.245283 6:0.235294 7:0.264706 8:0.235294
-1 1:-899 2:87 3:0.235955 4:0.224719 5:0.269663 6:0.172414 7:0.241379 8:0.298851
-1 1:-928 2:87 3:0.224719 4:0.235955 5:0.269663 6:0.241379 7:0.172414 8:0.287356
-1 1:-969 2:84 3:0.228261 4:0.23913 5:0.26087 6:0.166667 7:0.214286 8:0.309524
-1 1:-874 2:84 3:0.23913 4:0.228261 5:0.271739 6:0.214286 7:0.166667 8:0.309524
-1 1:-823 2:100 3:0.23301 4:0.23301 5:0.271845 6:0.23 7:0.2 8:0.3
-1 1:-680 2:100 3:0.23301 4:0.23301 5:0.262136 6:0.2 7:0.23 8:0.27
-1 1:-949 2:133 3:0.236111 4:0.229167 5:0.277778 6:0.180451 7:0.225564 8:0.308271
-1 1:-904 2:133 3:0.229167 4:0.236111 5:0.256944 6:0.225564 7:0.180451 8:0.285714
-1 1:-774 2:91 3:0.21875 4:0.239583 5:0.270833 6:0.252747 7:0.197802 8:0.274725
-1 1:-790 2:91 3:0.239583 4:0.21875 5:0.270833 6:0.197802 7:0.252747 8:0.274725
-1 1:-876 2:96 3:0.227723 4:0.227723 5:0.277228 6:0.21875 7:0.1875 8:0.3125
-1 1:-790 2:96 3:0.227723 4:0.227723 5:0.267327 6:0.1875 7:0.21875 8:0.28125
-1 1:-1012 2:114 3:0.243697 4:0.201681 5:0.294118 6:0.201754 7:0.210526 8:0.324561
-1 1:-960 2:114 3:0.201681 4:0.243697 5:0.260504 6:0.210526 7:0.201754 8:0.263158
-1 1:-806 2:85 3:0.233333 4:0.233333 5:0.266667 6:0.188235 7:0.247059 8:0.270588
-1 1:-692 2:85 3:0.233333 4:0.233333 5:0.266667 6:0.247059 7:0.188235 8:0.294118
-1 1:-836 2:95 3:0.235294 4:0.22549 5:0.27451 6:0.210526 7:0.263158 8:0.252632
-1 1:-750 2:95 3:0.22549 4:0.235294 5:0.264706 6:0.263158 7:0.210526 8:0.273684
-1 1:-735 2:88 3:0.223404 4:0.202128 5:0.308511 6:0.238636 7:0.193182 8:0.284091
-1 1:-799 2:88 3:0.202128 4:0.223404 5:0.265957 6:0.193182 7:0.238636 8:0.284091
-1 1:-783 2:87 3:0.218391 4:0.195402 5:0.310345 6:0.204545 7:0.238636 8:0.284091
-1 1:-837 2:87 3:0.195402 4:0.218391 5:0.275862 6:0.238636 7:0.204545 8:0.272727
-1 1:-899 2:92 3:0.195652 4:0.228261 5:0.26087 6:0.204301 7:0.247312 8:0.27957
-1 1:-800 2:92 3:0.228261 4:0.195652 5:0.315217 6:0.247312 7:0.204301 8:0.268817
-1 1:-661 2:117 3:0.247863 4:0.196581 5:0.299145 6:0.168067 7:0.260504 8:0.277311
-1 1:-698 2:117 3:0.196581 4:0.247863 5:0.25641 6:0.260504 7:0.168067 8:0.294118
-1 1:-611 2:76 3:0.25 4:0.210526 5:0.289474 6:0.177215 7:0.21519 8:0.291139
-1 1:-504 2:76 3:0.210526 4:0.25 5:0.25 6:0.21519 7:0.177215 8:0.316456
-1 1:-357 2:74 3:0.216216 4:0.189189 5:0.310811 6:0.227848 7:0.164557 8:0.278481
-1 1:-474 2:74 3:0.189189 4:0.216216 5:0.283784 6:0.164557 7:0.227848 8:0.329114
-1 1:-508 2:65 3:0.253731 4:0.208955 5:0.298507 6:0.246154 7:0.169231 8:0.307692
-1 1:-406 2:65 3:0.208955 4:0.253731 5:0.238806 6:0.169231 7:0.246154 8:0.276923
-1 1:-491 2:105 3:0.226415 4:0.235849 5:0.264151 6:0.257143 7:0.27619 8:0.209524
-1 1:-450 2:105 3:0.235849 4:0.226415 5:0.273585 6:0.27619 7:0.257143 8:0.257143
-1 1:-481 2:76 3:0.25 4:0.210526 5:0.289474 6:0.21519 7:0.164557 8:0.291139
-1 1:-508 2:76 3:0.210526 4:0.25 5:0.25 6:0.164557 7:0.21519 8:0.329114
-1 1:-804 2:85 3:0.206897 4:0.195402 5:0.321839 6:0.176471 7:0.176471 8:0.317647
-1 1:-795 2:85 3:0.195402 4:0.206897 5:0.275862 6:0.176471 7:0.176471 8:0.329412
-1 1:-700 2:100 3:0.235294 4:0.215686 5:0.294118 6:0.2 7:0.2 8:0.32
-1 1:-660 2:100 3:0.215686 4:0.235294 5:0.254902 6:0.2 7:0.2 8:0.28
-1 1:-261 2:145 3:0.340136 4:0.244898 5:0.197279 6:0.37931 7:0.248276 8:0.186207
-1 1:-369 2:145 3:0.244898 4:0.340136 5:0.217687 6:0.248276 7:0.37931 8:0.186207
-1 1:-256 2:145 3:0.333333 4:0.251701 5:0.197279 6:0.372414 7:0.255172 8:0.186207
-1 1:-369 2:145 3:0.251701 4:0.333333 5:0.217687 6:0.255172 7:0.372414 8:0.186207
-1 1:-208 2:119 3:0.361345 4:0.252101 5:0.151261 6:0.352941 7:0.235294 8:0.168067
-1 1:-157 2:119 3:0.252101 4:0.361345 5:0.235294 6:0.235294 7:0.352941 8:0.243697
-1 1:-53 2:48 3:0.28 4:0.36 5:0.14 6:0.25 7:0.291667 8:0.25
-1 1:-115 2:48 3:0.36 4:0.28 5:0.22 6:0.291667 7:0.25 8:0.208333
-1 1:-101 2:80 3:0.289157 4:0.313253 5:0.228916 6:0.3125 7:0.325 8:0.1875
-1 1:-57 2:80 3:0.313253 4:0.289157 5:0.168675 6:0.325 7:0.3125 8:0.175
-1 1:-133 2:80 3:0.3 4:0.2875 5:0.2125 6:0.320988 7:0.259259 8:0.222222
-1 1:-170 2:80 3:0.2875 4:0.3 5:0.2 6:0.259259 7:0.320988 8:0.197531
-1 1:-353 2:96 3:0.244898 4:0.244898 5:0.22449 6:0.21875 7:0.239583 8:0.229167
-1 1:-265 2:96 3:0.244898 4:0.244898 5:0.285714 6:0.239583 7:0.21875 8:0.3125
-1 1:-130 2:97 3:0.356436 4:0.277228 5:0.188119 6:0.381443 7:0.247423 8:0.195876
-1 1:-175 2:97 3:0.277228 4:0.356436 5:0.178218 6:0.247423 7:0.381443 8:0.175258
-1 1:-337 2:139 3:0.246575 4:0.30137 5:0.246575 6:0.251799 7:0.28777 8:0.179856
-1 1:-285 2:139 3:0.30137 4:0.246575 5:0.205479 6:0.28777 7:0.251799 8:0.280576
-1 1:-373 2:138 3:0.331034 4:0.227586 5:0.234483 6:0.289855 7:0.275362 8:0.188406
-1 1:-280 2:138 3:0.227586 4:0.331034 5:0.206897 6:0.275362 7:0.289855 8:0.246377
-1 1:-399 2:138 3:0.324138 4:0.241379 5:0.227586 6:0.304348 7:0.268116 8:0.188406
-1 1:-465 2:138 3:0.241379 4:0.324138 5:0.206897 6:0.268116 7:0.304348 8:0.23913
-1 1:0 2:55 3:0.290909 4:0.363636 5:0.2 6:0.303571 7:0.410714 8:0.196429
-1 1:0 2:55 3:0.363636 4:0.290909 5:0.145455 6:0.410714 7:0.303571 8:0.0892857
-1 1:-342 2:86 3:0.337209 4:0.232558 5:0.244186 6:0.215909 7:0.238636 8:0.238636
-1 1:-251 2:86 3:0.232558 4:0.337209 5:0.186047 6:0.238636 7:0.215909 8:0.306818
-1 1:-421 2:100 3:0.24 4:0.31 5:0.16 6:0.23 7:0.32 8:0.16
-1 1:-256 2:100 3:0.31 4:0.24 5:0.29 6:0.32 7:0.23 8:0.29
-1 1:-194 2:60 3:0.301587 4:0.222222 5:0.285714 6:0.333333 7:0.15 8:0.25
-1 1:-225 2:60 3:0.222222 4:0.301587 5:0.190476 6:0.15 7:0.333333 8:0.266667
-1 1:-276 2:145 3:0.295302 4:0.342282 5:0.241611 6:0.275862 7:0.358621 8:0.186207
-1 1:-364 2:145 3:0.342282 4:0.295302 5:0.120805 6:0.358621 7:0.275862 8:0.17931
-1 1:-174 2:146 3:0.317568 4:0.364865 5:0.182432 6:0.315068 7:0.390411 8:0.150685
-1 1:-242 2:146 3:0.364865 4:0.317568 5:0.135135 6:0.390411 7:0.315068 8:0.143836
-1 1:-86 2:73 3:0.333333 4:0.36 5:0.213333 6:0.260274 7:0.39726 8:0.191781
-1 1:-28 2:73 3:0.36 4:0.333333 5:0.0933333 6:0.39726 7:0.260274 8:0.150685
-1 1:-40 2:65 3:0.308824 4:0.382353 5:0.205882 6:0.307692 7:0.307692 8:0.184615
-1 1:-120 2:65 3:0.382353 4:0.308824 5:0.102941 6:0.307692 7:0.307692 8:0.2
-1 1:-1 2:74 3:0.233766 4:0.337662 5:0.272727 6:0.189189 7:0.256757 8:0.324324
-1 1:-261 2:74 3:0.337662 4:0.233766 5:0.155844 6:0.256757 7:0.189189 8:0.22973
-1 1:0 2:58 3:0.413793 4:0.293103 5:0.137931 6:0.409836 7:0.229508 8:0.213115
-1 1:-37 2:58 3:0.293103 4:0.413793 5:0.155172 6:0.229508 7:0.409836 8:0.147541
-1 1:-550 2:147 3:0.317568 4:0.182432 5:0.209459 6:0.326531 7:0.142857 8:0.244898
-1 1:-514 2:147 3:0.182432 4:0.317568 5:0.290541 6:0.142857 7:0.326531 8:0.285714
-1 1:-682 2:145 3:0.310811 4:0.202703 5:0.222973 6:0.268966 7:0.2 8:0.262069
-1 1:-608 2:145 3:0.202703 4:0.310811 5:0.263514 6:0.2 7:0.268966 8:0.268966
-1 1:-659 2:106 3:0.226415 4:0.245283 5:0.264151 6:0.266055 7:0.275229 8:0.266055
-1 1:-770 2:106 3:0.245283 4:0.226415 5:0.264151 6:0.275229 7:0.266055 8:0.192661
-1 1:-312 2:105 3:0.271028 4:0.271028 5:0.233645 6:0.371429 7:0.266667 8:0.238095
-1 1:-440 2:105 3:0.271028 4:0.271028 5:0.224299 6:0.266667 7:0.371429 8:0.12381
-1 1:-574 2:102 3:0.284404 4:0.247706 5:0.247706 6:0.235294 7:0.215686 8:0.313725
-1 1:-683 2:102 3:0.247706 4:0.284404 5:0.220183 6:0.215686 7:0.235294 8:0.235294
-1 1:-834 2:125 3:0.271318 4:0.248062 5:0.248062 6:0.208 7:0.224 8:0.272
-1 1:-772 2:125 3:0.248062 4:0.271318 5:0.232558 6:0.224 7:0.208 8:0.296
-1 1:-608 2:128 3:0.289062 4:0.25 5:0.257812 6:0.234375 7:0.210938 8:0.296875
-1 1:-697 2:128 3:0.25 4:0.289062 5:0.203125 6:0.210938 7:0.234375 8:0.257812
-1 1:-596 2:63 3:0.269841 4:0.222222 5:0.269841 6:0.212121 7:0.242424 8:0.242424
-1 1:-491 2:63 3:0.222222 4:0.269841 5:0.238095 6:0.242424 7:0.212121 8:0.30303
-1 1:-771 2:141 3:0.248227 4:0.241135 5:0.248227 6:0.190476 7:0.244898 8:0.306122
-1 1:-786 2:141 3:0.241135 4:0.248227 5:0.262411 6:0.244898 7:0.190476 8:0.258503
-1 1:-655 2:141 3:0.262411 4:0.234043 5:0.255319 6:0.226027 7:0.219178 8:0.315068
-1 1:-712 2:141 3:0.234043 4:0.262411 5:0.248227 6:0.219178 7:0.226027 8:0.239726
-1 1:-634 2:119 3:0.285714 4:0.252101 5:0.252101 6:0.226891 7:0.210084 8:0.310924
-1 1:-621 2:119 3:0.252101 4:0.285714 5:0.210084 6:0.210084 7:0.226891 8:0.252101
-1 1:-434 2:61 3:0.278689 4:0.213115 5:0.278689 6:0.328125 7:0.21875 8:0.21875
-1 1:-442 2:61 3:0.213115 4:0.278689 5:0.229508 6:0.21875 7:0.328125 8:0.234375
-1 1:-448 2:80 3:0.275 4:0.2375 5:0.25 6:0.292683 7:0.231707 8:0.231707
-1 1:-496 2:80 3:0.2375 4:0.275 5:0.2375 6:0.231707 7:0.292683 8:0.243902
-1 1:-577 2:93 3:0.247312 4:0.215054 5:0.247312 6:0.223404 7:0.170213 8:0.234043
-1 1:-487 2:93 3:0.215054 4:0.247312 5:0.290323 6:0.170213 7:0.223404 8:0.37234
-1 1:-685 2:88 3:0.208791 4:0.21978 5:0.296703 6:0.193182 7:0.284091 8:0.25
-1 1:-641 2:88 3:0.21978 4:0.208791 5:0.274725 6:0.284091 7:0.193182 8:0.272727
-1 1:-624 2:142 3:0.28169 4:0.246479 5:0.260563 6:0.239437 7:0.267606 8:0.239437
-1 1:-722 2:142 3:0.246479 4:0.28169 5:0.211268 6:0.267606 7:0.239437 8:0.253521
-1 1:-616 2:142 3:0.28169 4:0.232394 5:0.267606 6:0.246479 7:0.260563 8:0.239437
-1 1:-727 2:142 3:0.232394 4:0.28169 5:0.21831 6:0.260563 7:0.246479 8:0.253521
-1 1:-581 2:111 3:0.285714 4:0.241071 5:0.258929 6:0.252252 7:0.261261 8:0.27027
-1 1:-721 2:111 3:0.241071 4:0.285714 5:0.214286 6:0.261261 7:0.252252 8:0.216216
-1 1:-579 2:92 3:0.258065 4:0.236559 5:0.258065 6:0.228261 7:0.23913 8:0.25
-1 1:-497 2:92 3:0.236559 4:0.258065 5:0.247312 6:0.23913 7:0.228261 8:0.282609
-1 1:-699 2:142 3:0.274648 4:0.260563 5:0.253521 6:0.208333 7:0.222222 8:0.319444
-1 1:-735 2:142 3:0.260563 4:0.274648 5:0.211268 6:0.222222 7:0.208333 8:0.25
-1 1:-458 2:142 3:0.27972 4:0.251748 5:0.244755 6:0.204225 7:0.211268 8:0.352113
-1 1:-699 2:142 3:0.251748 4:0.27972 5:0.223776 6:0.211268 7:0.204225 8:0.232394
-1 1:-821 2:142 3:0.260563 4:0.246479 5:0.246479 6:0.206897 7:0.241379 8:0.255172
-1 1:-690 2:142 3:0.246479 4:0.260563 5:0.246479 6:0.241379 7:0.206897 8:0.296552
-1 1:-624 2:141 3:0.304965 4:0.248227 5:0.234043 6:0.211268 7:0.232394 8:0.295775
-1 1:-572 2:141 3:0.248227 4:0.304965 5:0.212766 6:0.232394 7:0.211268 8:0.260563
-1 1:-547 2:140 3:0.285714 4:0.264286 5:0.235714 6:0.204225 7:0.267606 8:0.302817
-1 1:-629 2:140 3:0.264286 4:0.285714 5:0.214286 6:0.267606 7:0.204225 8:0.225352
-1 1:-649 2:142 3:0.272109 4:0.231293 5:0.265306 6:0.288732 7:0.225352 8:0.28169
-1 1:-762 2:142 3:0.231293 4:0.272109 5:0.231293 6:0.225352 7:0.288732 8:0.204225
-1 1:-286 2:139 3:0.292517 4:0.258503 5:0.231293 6:0.302158 7:0.223022 8:0.309353
-1 1:-454 2:139 3:0.258503 4:0.292517 5:0.217687 6:0.223022 7:0.302158 8:0.165468
-1 1:-479 2:82 3:0.267442 4:0.232558 5:0.255814 6:0.207317 7:0.292683 8:0.231707
-1 1:-436 2:82 3:0.232558 4:0.267442 5:0.244186 6:0.292683 7:0.207317 8:0.268293
-1 1:-304 2:63 3:0.215385 4:0.246154 5:0.276923 6:0.142857 7:0.365079 8:0.238095
-1 1:-268 2:63 3:0.246154 4:0.215385 5:0.261538 6:0.365079 7:0.142857 8:0.253968
-1 1:-492 2:69 3:0.304348 4:0.246377 5:0.26087 6:0.231884 7:0.231884 8:0.275362
-1 1:-416 2:69 3:0.246377 4:0.304348 5:0.188406 6:0.231884 7:0.231884 8:0.26087
-1 1:-429 2:59 3:0.305085 4:0.237288 5:0.254237 6:0.241935 7:0.258065 8:0.274194
-1 1:-408 2:59 3:0.237288 4:0.305085 5:0.20339 6:0.258065 7:0.241935 8:0.225806
-1 1:-421 2:51 3:0.215686 4:0.254902 5:0.235294 6:0.173077 7:0.307692 8:0.269231
-1 1:-411 2:51 3:0.254902 4:0.215686 5:0.294118 6:0.307692 7:0.173077 8:0.25
-1 1:-739 2:143 3:0.258741 4:0.258741 5:0.244755 6:0.193103 7:0.255172 8:0.317241
-1 1:-742 2:143 3:0.258741 4:0.258741 5:0.237762 6:0.255172 7:0.193103 8:0.234483
-1 1:-390 2:138 3:0.191781 4:0.287671 5:0.273973 6:0.231884 7:0.311594 8:0.275362
-1 1:-473 2:138 3:0.287671 4:0.191781 5:0.246575 6:0.311594 7:0.231884 8:0.181159
-1 1:-750 2:139 3:0.251799 4:0.244604 5:0.251799 6:0.189189 7:0.27027 8:0.263514
-1 1:-648 2:139 3:0.244604 4:0.251799 5:0.251799 6:0.27027 7:0.189189 8:0.277027
-1 1:-602 2:142 3:0.274648 4:0.267606 5:0.246479 6:0.190476 7:0.333333 8:0.251701
-1 1:-627 2:142 3:0.267606 4:0.274648 5:0.211268 6:0.333333 7:0.190476 8:0.22449
-1 1:-723 2:142 3:0.246479 4:0.239437 5:0.253521 6:0.215278 7:0.215278 8:0.270833
-1 1:-720 2:142 3:0.239437 4:0.246479 5:0.260563 6:0.215278 7:0.215278 8:0.298611
-1 1:-690 2:142 3:0.27972 4:0.237762 5:0.251748 6:0.246479 7:0.21831 8:0.267606
-1 1:-728 2:142 3:0.237762 4:0.27972 5:0.230769 6:0.21831 7:0.246479 8:0.267606
-1 1:-593 2:91 3:0.21978 4:0.208791 5:0.274725 6:0.232323 7:0.222222 8:0.242424
-1 1:-549 2:91 3:0.208791 4:0.21978 5:0.296703 6:0.222222 7:0.232323 8:0.30303
-1 1:-759 2:133 3:0.258741 4:0.244755 5:0.251748 6:0.203008 7:0.218045 8:0.308271
-1 1:-820 2:133 3:0.244755 4:0.258741 5:0.244755 6:0.218045 7:0.203008 8:0.270677
-1 1:-448 2:66 3:0.212121 4:0.287879 5:0.227273 6:0.227273 7:0.30303 8:0.212121
-1 1:-482 2:66 3:0.287879 4:0.212121 5:0.272727 6:0.30303 7:0.227273 8:0.257576
-1 1:-499 2:68 3:0.220588 4:0.25 5:0.264706 6:0.231884 7:0.202899 8:0.231884
-1 1:-450 2:68 3:0.25 4:0.220588 5:0.264706 6:0.202899 7:0.231884 8:0.333333
-1 1:-404 2:49 3:0.183673 4:0.244898 5:0.306122 6:0.153846 7:0.269231 8:0.269231
-1 1:-399 2:49 3:0.244898 4:0.183673 5:0.265306 6:0.269231 7:0.153846 8:0.307692
-1 1:-591 2:110 3:0.243478 4:0.286957 5:0.208696 6:0.2 7:0.272727 8:0.227273
-1 1:-401 2:110 3:0.286957 4:0.243478 5:0.26087 6:0.272727 7:0.2 8:0.3
-1 1:-420 2:51 3:0.196078 4:0.235294 5:0.313725 6:0.254902 7:0.215686 8:0.254902
-1 1:-396 2:51 3:0.235294 4:0.196078 5:0.254902 6:0.215686 7:0.254902 8:0.27451
-1 1:-402 2:49 3:0.244898 4:0.22449 5:0.285714 6:0.183673 7:0.204082 8:0.265306
-1 1:-386 2:49 3:0.22449 4:0.244898 5:0.244898 6:0.204082 7:0.183673 8:0.346939
-1 1:-406 2:59 3:0.237288 4:0.220339 5:0.288136 6:0.193548 7:0.241935 8:0.258065
-1 1:-417 2:59 3:0.220339 4:0.237288 5:0.254237 6:0.241935 7:0.193548 8:0.306452
-1 1:-264 2:55 3:0.309091 4:0.272727 5:0.218182 6:0.237288 7:0.305085 8:0.237288
-1 1:-275 2:55 3:0.272727 4:0.309091 5:0.2 6:0.305085 7:0.237288 8:0.220339
-1 1:-431 2:68 3:0.205882 4:0.25 5:0.264706 6:0.161765 7:0.264706 8:0.235294
-1 1:-373 2:68 3:0.25 4:0.205882 5:0.279412 6:0.264706 7:0.161765 8:0.338235
-1 1:-386 2:60 3:0.233333 4:0.233333 5:0.283333 6:0.15 7:0.266667 8:0.283333
-1 1:-380 2:60 3:0.233333 4:0.233333 5:0.25 6:0.266667 7:0.15 8:0.3
-1 1:-449 2:75 3:0.28 4:0.226667 5:0.253333 6:0.236842 7:0.171053 8:0.289474
-1 1:-461 2:75 3:0.226667 4:0.28 5:0.24 6:0.171053 7:0.236842 8:0.302632
-1 1:-655 2:130 3:0.263158 4:0.24812 5:0.24812 6:0.215385 7:0.284615 8:0.2
-1 1:-665 2:130 3:0.24812 4:0.263158 5:0.240602 6:0.284615 7:0.215385 8:0.3
-1 1:-637 2:113 3:0.260163 4:0.268293 5:0.235772 6:0.212389 7:0.265487 8:0.256637
-1 1:-580 2:113 3:0.268293 4:0.260163 5:0.235772 6:0.265487 7:0.212389 8:0.265487
-1 1:-275 2:54 3:0.272727 4:0.254545 5:0.236364 6:0.166667 7:0.314815 8:0.222222
-1 1:-193 2:54 3:0.254545 4:0.272727 5:0.236364 6:0.314815 7:0.166667 8:0.296296
-1 1:-450 2:82 3:0.255814 4:0.232558 5:0.244186 6:0.219512 7:0.231707 8:0.207317
-1 1:-392 2:82 3:0.232558 4:0.255814 5:0.267442 6:0.231707 7:0.219512 8:0.341463
-1 1:-412 2:59 3:0.212121 4:0.257576 5:0.272727 6:0.169492 7:0.220339 8:0.254237
-1 1:-369 2:59 3:0.257576 4:0.212121 5:0.257576 6:0.220339 7:0.169492 8:0.355932
-1 1:-564 2:93 3:0.260417 4:0.270833 5:0.25 6:0.150538 7:0.290323 8:0.333333
-1 1:-525 2:93 3:0.270833 4:0.260417 5:0.21875 6:0.290323 7:0.150538 8:0.225806
-1 1:-243 2:55 3:0.254545 4:0.272727 5:0.236364 6:0.216667 7:0.266667 8:0.2
-1 1:-217 2:55 3:0.272727 4:0.254545 5:0.236364 6:0.266667 7:0.216667 8:0.316667
-1 1:-169 2:87 3:0.137931 4:0.356322 5:0.287356 6:0.149425 7:0.321839 8:0.310345
-1 1:-172 2:87 3:0.356322 4:0.137931 5:0.218391 6:0.321839 7:0.149425 8:0.218391
-1 1:-297 2:55 3:0.254545 4:0.272727 5:0.236364 6:0.25 7:0.232143 8:0.285714
-1 1:-275 2:55 3:0.272727 4:0.254545 5:0.236364 6:0.232143 7:0.25 8:0.232143
-1 1:-420 2:88 3:0.297872 4:0.265957 5:0.244681 6:0.193182 7:0.193182 8:0.318182
-1 1:-433 2:88 3:0.265957 4:0.297872 5:0.191489 6:0.193182 7:0.193182 8:0.295455
-1 1:-298 2:54 3:0.263158 4:0.210526 5:0.298246 6:0.240741 7:0.259259 8:0.259259
-1 1:-315 2:54 3:0.210526 4:0.263158 5:0.22807 6:0.259259 7:0.240741 8:0.240741
-1 1:-1108 2:139 3:0.232394 4:0.28169 5:0.21831 6:0.244604 7:0.230216 8:0.251799
-1 1:-942 2:139 3:0.28169 4:0.232394 5:0.267606 6:0.230216 7:0.244604 8:0.273381
-1 1:-1070 2:140 3:0.267606 4:0.274648 5:0.21831 6:0.278571 7:0.242857 8:0.25
-1 1:-913 2:140 3:0.274648 4:0.267606 5:0.239437 6:0.242857 7:0.278571 8:0.228571
-1 1:-803 2:141 3:0.241379 4:0.255172 5:0.262069 6:0.22695 7:0.234043 8:0.276596
-1 1:-605 2:141 3:0.255172 4:0.241379 5:0.241379 6:0.234043 7:0.22695 8:0.262411
-1 1:-658 2:140 3:0.232877 4:0.267123 5:0.253425 6:0.228571 7:0.235714 8:0.285714
-1 1:-638 2:140 3:0.267123 4:0.232877 5:0.246575 6:0.235714 7:0.228571 8:0.25
-1 1:-799 2:147 3:0.251701 4:0.285714 5:0.197279 6:0.22973 7:0.290541 8:0.189189
-1 1:-463 2:147 3:0.285714 4:0.251701 5:0.265306 6:0.290541 7:0.22973 8:0.290541
-1 1:-777 2:147 3:0.265306 4:0.278912 5:0.210884 6:0.238095 7:0.285714 8:0.197279
-1 1:-515 2:147 3:0.278912 4:0.265306 5:0.244898 6:0.285714 7:0.238095 8:0.278912
-1 1:-557 2:100 3:0.2 4:0.25 5:0.29 6:0.226415 7:0.245283 8:0.245283
-1 1:-523 2:100 3:0.25 4:0.2 5:0.26 6:0.245283 7:0.226415 8:0.283019
-1 1:-780 2:140 3:0.235714 4:0.285714 5:0.221429 6:0.190476 7:0.244898 8:0.244898
-1 1:-628 2:140 3:0.285714 4:0.235714 5:0.257143 6:0.244898 7:0.190476 8:0.319728
-1 1:-782 2:140 3:0.264286 4:0.278571 5:0.207143 6:0.210884 7:0.244898 8:0.244898
-1 1:-692 2:140 3:0.278571 4:0.264286 5:0.25 6:0.244898 7:0.210884 8:0.29932
-1 1:-407 2:48 3:0.229167 4:0.208333 5:0.25 6:0.176471 7:0.215686 8:0.27451
-1 1:-412 2:48 3:0.208333 4:0.229167 5:0.3125 6:0.215686 7:0.176471 8:0.333333
-1 1:-399 2:52 3:0.211538 4:0.25 5:0.25 6:0.245283 7:0.188679 8:0.264151
-1 1:-406 2:52 3:0.25 4:0.211538 5:0.288462 6:0.188679 7:0.245283 8:0.301887
-1 1:-352 2:89 3:0.258427 4:0.247191 5:0.235955 6:0.244444 7:0.266667 8:0.222222
-1 1:-309 2:89 3:0.247191 4:0.258427 5:0.258427 6:0.266667 7:0.244444 8:0.266667
-1 1:-381 2:65 3:0.261538 4:0.292308 5:0.2 6:0.276923 7:0.292308 8:0.230769
-1 1:-408 2:65 3:0.292308 4:0.261538 5:0.246154 6:0.292308 7:0.276923 8:0.2
-1 1:-761 2:136 3:0.244755 4:0.258741 5:0.251748 6:0.227941 7:0.205882 8:0.286765
-1 1:-629 2:136 3:0.258741 4:0.244755 5:0.244755 6:0.205882 7:0.227941 8:0.279412
-1 1:-354 2:125 3:0.256 4:0.264 5:0.24 6:0.357143 7:0.246032 8:0.214286
-1 1:-436 2:125 3:0.264 4:0.256 5:0.24 6:0.246032 7:0.357143 8:0.18254
-1 1:-457 2:74 3:0.24359 4:0.192308 5:0.294872 6:0.216216 7:0.202703 8:0.27027
-1 1:-471 2:74 3:0.192308 4:0.24359 5:0.269231 6:0.202703 7:0.216216 8:0.310811
-1 1:-736 2:144 3:0.241379 4:0.255172 5:0.262069 6:0.25 7:0.194444 8:0.284722
-1 1:-752 2:144 3:0.255172 4:0.241379 5:0.241379 6:0.194444 7:0.25 8:0.270833
-1 1:-696 2:144 3:0.241379 4:0.248276 5:0.255172 6:0.256944 7:0.1875 8:0.277778
-1 1:-707 2:144 3:0.248276 4:0.241379 5:0.255172 6:0.1875 7:0.256944 8:0.277778
-1 1:-249 2:57 3:0.275862 4:0.293103 5:0.206897 6:0.192982 7:0.298246 8:0.315789
-1 1:-242 2:57 3:0.293103 4:0.275862 5:0.224138 6:0.298246 7:0.192982 8:0.192982
-1 1:-454 2:93 3:0.22449 4:0.234694 5:0.285714 6:0.247312 7:0.225806 8:0.311828
-1 1:-581 2:93 3:0.234694 4:0.22449 5:0.255102 6:0.225806 7:0.247312 8:0.215054
-1 1:-527 2:142 3:0.28169 4:0.232394 5:0.225352 6:0.239726 7:0.321918 8:0.184932
-1 1:-423 2:142 3:0.232394 4:0.28169 5:0.260563 6:0.321918 7:0.239726 8:0.253425
-1 1:-623 2:144 3:0.256944 4:0.277778 5:0.215278 6:0.232877 7:0.273973 8:0.226027
-1 1:-462 2:144 3:0.277778 4:0.256944 5:0.25 6:0.273973 7:0.232877 8:0.267123
-1 1:-716 2:144 3:0.263889 4:0.270833 5:0.222222 6:0.238095 7:0.238095 8:0.272109
-1 1:-799 2:144 3:0.270833 4:0.263889 5:0.243056 6:0.238095 7:0.238095 8:0.251701
-1 1:-866 2:96 3:0.227723 4:0.287129 5:0.227723 6:0.208333 7:0.25 8:0.239583
-1 1:-736 2:96 3:0.287129 4:0.227723 5:0.257426 6:0.25 7:0.208333 8:0.302083
-1 1:-488 2:97 3:0.242424 4:0.272727 5:0.242424 6:0.268041 7:0.298969 8:0.206186
-1 1:-557 2:97 3:0.272727 4:0.242424 5:0.242424 6:0.298969 7:0.268041 8:0.226804
-1 1:-447 2:60 3:0.2 4:0.283333 5:0.233333 6:0.238095 7:0.222222 8:0.238095
-1 1:-508 2:60 3:0.283333 4:0.2 5:0.283333 6:0.222222 7:0.238095 8:0.301587
-1 1:-392 2:87 3:0.241379 4:0.298851 5:0.195402 6:0.241379 7:0.321839 8:0.229885
-1 1:-343 2:87 3:0.298851 4:0.241379 5:0.264368 6:0.321839 7:0.241379 8:0.206897
-1 1:-383 2:52 3:0.230769 4:0.211538 5:0.25 6:0.264151 7:0.188679 8:0.301887
-1 1:-362 2:52 3:0.211538 4:0.230769 5:0.307692 6:0.188679 7:0.264151 8:0.245283
-1 1:-379 2:52 3:0.192308 4:0.288462 5:0.230769 6:0.245283 7:0.245283 8:0.264151
-1 1:-355 2:52 3:0.288462 4:0.192308 5:0.288462 6:0.245283 7:0.245283 8:0.245283
-1 1:-392 2:89 3:0.224719 4:0.235955 5:0.280899 6:0.208791 7:0.296703 8:0.285714
-1 1:-345 2:89 3:0.235955 4:0.224719 5:0.258427 6:0.296703 7:0.208791 8:0.208791
-1 1:-355 2:53 3:0.188679 4:0.301887 5:0.226415 6:0.185185 7:0.222222 8:0.277778
-1 1:-372 2:53 3:0.301887 4:0.188679 5:0.283019 6:0.222222 7:0.185185 8:0.314815
-1 1:-620 2:117 3:0.239316 4:0.282051 5:0.222222 6:0.25 7:0.216667 8:0.258333
-1 1:-607 2:117 3:0.282051 4:0.239316 5:0.25641 6:0.216667 7:0.25 8:0.275
-1 1:-249 2:53 3:0.283019 4:0.245283 5:0.226415 6:0.236364 7:0.236364 8:0.290909
-1 1:-253 2:53 3:0.245283 4:0.283019 5:0.245283 6:0.236364 7:0.236364 8:0.236364
-1 1:-452 2:68 3:0.222222 4:0.277778 5:0.236111 6:0.25 7:0.235294 8:0.264706
-1 1:-473 2:68 3:0.277778 4:0.222222 5:0.263889 6:0.235294 7:0.25 8:0.25
-1 1:-846 2:100 3:0.23 4:0.28 5:0.23 6:0.24 7:0.25 8:0.26
-1 1:-756 2:100 3:0.28 4:0.23 5:0.26 6:0.25 7:0.24 8:0.25
-1 1:-452 2:71 3:0.217949 4:0.282051 5:0.24359 6:0.225352 7:0.183099 8:0.28169
-1 1:-468 2:71 3:0.282051 4:0.217949 5:0.25641 6:0.183099 7:0.225352 8:0.309859
-1 1:-553 2:141 3:0.234043 4:0.276596 5:0.234043 6:0.255319 7:0.177305 8:0.262411
-1 1:-475 2:141 3:0.276596 4:0.234043 5:0.255319 6:0.177305 7:0.255319 8:0.304965
-1 1:-609 2:140 3:0.248227 4:0.283688 5:0.212766 6:0.264286 7:0.178571 8:0.257143
-1 1:-592 2:140 3:0.283688 4:0.248227 5:0.255319 6:0.178571 7:0.264286 8:0.3
-1 1:-650 2:97 3:0.206186 4:0.237113 5:0.28866 6:0.188119 7:0.257426 8:0.29703
-1 1:-655 2:97 3:0.237113 4:0.206186 5:0.268041 6:0.257426 7:0.188119 8:0.257426
-1 1:-381 2:72 3:0.246753 4:0.194805 5:0.285714 6:0.291667 7:0.180556 8:0.305556
-1 1:-459 2:72 3:0.194805 4:0.246753 5:0.272727 6:0.180556 7:0.291667 8:0.222222
-1 1:-437 2:65 3:0.246154 4:0.230769 5:0.246154 6:0.222222 7:0.222222 8:0.277778
-1 1:-432 2:65 3:0.230769 4:0.246154 5:0.276923 6:0.222222 7:0.222222 8:0.277778
-1 1:-425 2:75 3:0.24359 4:0.205128 5:0.282051 6:0.213333 7:0.173333 8:0.306667
-1 1:-579 2:75 3:0.205128 4:0.24359 5:0.269231 6:0.173333 7:0.213333 8:0.306667
-1 1:-249 2:46 3:0.265306 4:0.285714 5:0.22449 6:0.217391 7:0.26087 8:0.26087
-1 1:-240 2:46 3:0.285714 4:0.265306 5:0.22449 6:0.26087 7:0.217391 8:0.26087
-1 1:-399 2:50 3:0.2 4:0.24 5:0.26 6:0.235294 7:0.156863 8:0.294118
-1 1:-404 2:50 3:0.24 4:0.2 5:0.3 6:0.156863 7:0.235294 8:0.313725
-1 1:-726 2:124 3:0.241935 4:0.290323 5:0.193548 6:0.238095 7:0.214286 8:0.253968
-1 1:-727 2:124 3:0.290323 4:0.241935 5:0.274194 6:0.214286 7:0.238095 8:0.293651
-1 1:-319 2:52 3:0.230769 4:0.25 5:0.25 6:0.288462 7:0.153846 8:0.288462
-1 1:-321 2:52 3:0.25 4:0.230769 5:0.269231 6:0.153846 7:0.288462 8:0.269231
-1 1:-375 2:53 3:0.241379 4:0.206897 5:0.258621 6:0.283019 7:0.169811 8:0.301887
-1 1:-389 2:53 3:0.206897 4:0.241379 5:0.293103 6:0.169811 7:0.283019 8:0.245283
-1 1:-249 2:52 3:0.283019 4:0.245283 5:0.226415 6:0.211538 7:0.288462 8:0.211538
-1 1:-240 2:52 3:0.245283 4:0.283019 5:0.245283 6:0.288462 7:0.211538 8:0.288462
-1 1:-558 2:87 3:0.218391 4:0.218391 5:0.287356 6:0.23913 7:0.206522 8:0.25
-1 1:-543 2:87 3:0.218391 4:0.218391 5:0.275862 6:0.206522 7:0.23913 8:0.304348
-1 1:-755 2:135 3:0.259259 4:0.266667 5:0.214815 6:0.207407 7:0.251852 8:0.214815
-1 1:-582 2:135 3:0.266667 4:0.259259 5:0.259259 6:0.251852 7:0.207407 8:0.325926
-1 1:-901 2:125 3:0.242424 4:0.280303 5:0.212121 6:0.192 7:0.232 8:0.248
-1 1:-798 2:125 3:0.280303 4:0.242424 5:0.265152 6:0.232 7:0.192 8:0.328
-1 1:-496 2:86 3:0.267442 4:0.27907 5:0.209302 6:0.162791 7:0.244186 8:0.255814
-1 1:-494 2:86 3:0.27907 4:0.267442 5:0.244186 6:0.244186 7:0.162791 8:0.337209
-1 1:-379 2:61 3:0.225806 4:0.258065 5:0.241935 6:0.262295 7:0.262295 8:0.196721
-1 1:-412 2:61 3:0.258065 4:0.225806 5:0.274194 6:0.262295 7:0.262295 8:0.278689
-1 1:-249 2:52 3:0.269231 4:0.269231 5:0.230769 6:0.230769 7:0.288462 8:0.230769
-1 1:-240 2:52 3:0.269231 4:0.269231 5:0.230769 6:0.288462 7:0.230769 8:0.25
-1 1:-397 2:53 3:0.207547 4:0.245283 5:0.245283 6:0.178571 7:0.142857 8:0.357143
-1 1:-371 2:53 3:0.245283 4:0.207547 5:0.301887 6:0.142857 7:0.178571 8:0.321429
-1 1:-729 2:104 3:0.240385 4:0.269231 5:0.230769 6:0.232143 7:0.1875 8:0.258929
-1 1:-564 2:104 3:0.269231 4:0.240385 5:0.259615 6:0.1875 7:0.232143 8:0.321429
-1 1:-529 2:83 3:0.240964 4:0.240964 5:0.26506 6:0.258824 7:0.223529 8:0.211765
-1 1:-442 2:83 3:0.240964 4:0.240964 5:0.253012 6:0.223529 7:0.258824 8:0.305882
-1 1:-368 2:143 3:0.321678 4:0.20979 5:0.20979 6:0.363014 7:0.232877 8:0.184932
-1 1:-304 2:143 3:0.20979 4:0.321678 5:0.258741 6:0.232877 7:0.363014 8:0.219178
-1 1:-527 2:140 3:0.25 4:0.3 5:0.214286 6:0.298611 7:0.291667 8:0.180556
-1 1:-399 2:140 3:0.3 4:0.25 5:0.235714 6:0.291667 7:0.298611 8:0.229167
-1 1:-712 2:141 3:0.255319 4:0.276596 5:0.198582 6:0.294521 7:0.239726 8:0.205479
-1 1:-766 2:141 3:0.276596 4:0.255319 5:0.269504 6:0.239726 7:0.294521 8:0.260274
-1 1:-489 2:96 3:0.270833 4:0.21875 5:0.260417 6:0.298969 7:0.206186 8:0.216495
-1 1:-508 2:96 3:0.21875 4:0.270833 5:0.25 6:0.206186 7:0.298969 8:0.278351
-1 1:-202 2:54 3:0.259259 4:0.277778 5:0.222222 6:0.214286 7:0.214286 8:0.267857
-1 1:-233 2:54 3:0.277778 4:0.259259 5:0.240741 6:0.214286 7:0.214286 8:0.303571
-1 1:-486 2:72 3:0.223684 4:0.315789 5:0.197368 6:0.208333 7:0.347222 8:0.208333
-1 1:-477 2:72 3:0.315789 4:0.223684 5:0.263158 6:0.347222 7:0.208333 8:0.236111
-1 1:-452 2:61 3:0.257576 4:0.212121 5:0.257576 6:0.278689 7:0.147541 8:0.295082
-1 1:-358 2:61 3:0.212121 4:0.257576 5:0.272727 6:0.147541 7:0.278689 8:0.278689
-1 1:-231 2:90 3:0.133333 4:0.333333 5:0.333333 6:0.155556 7:0.333333 8:0.3
-1 1:-259 2:90 3:0.333333 4:0.133333 5:0.2 6:0.333333 7:0.155556 8:0.211111
-1 1:-274 2:89 3:0.134831 4:0.337079 5:0.337079 6:0.123596 7:0.359551 8:0.292135
-1 1:-292 2:89 3:0.337079 4:0.134831 5:0.191011 6:0.359551 7:0.123596 8:0.224719
-1 1:-79 2:48 3:0.431373 4:0.392157 5:0.0784314 6:0.416667 7:0.375 8:0.0833333
-1 1:-32 2:48 3:0.392157 4:0.431373 5:0.0980392 6:0.375 7:0.416667 8:0.125
-1 1:0 2:62 3:0.419355 4:0.370968 5:0.112903 6:0.483871 7:0.322581 8:0.145161
-1 1:-57 2:62 3:0.370968 4:0.419355 5:0.0967742 6:0.322581 7:0.483871 8:0.0483871
-1 1:-27 2:50 3:0.2 4:0.16 5:0.46 6:0.192308 7:0.153846 8:0.423077
-1 1:-215 2:50 3:0.16 4:0.2 5:0.18 6:0.153846 7:0.192308 8:0.230769
-1 1:-540 2:77 3:0.227848 4:0.341772 5:0.240506 6:0.194805 7:0.324675 8:0.25974
-1 1:-419 2:77 3:0.341772 4:0.227848 5:0.189873 6:0.324675 7:0.194805 8:0.220779
-1 1:-232 2:73 3:0.30137 4:0.356164 5:0.205479 6:0.197368 7:0.368421 8:0.223684
-1 1:-168 2:73 3:0.356164 4:0.30137 5:0.136986 6:0.368421 7:0.197368 8:0.210526
-1 1:-69 2:80 3:0.3375 4:0.225 5:0.2 6:0.253012 7:0.216867 8:0.228916
-1 1:-16 2:80 3:0.225 4:0.3375 5:0.2375 6:0.216867 7:0.253012 8:0.301205
-1 1:-349 2:145 3:0.358621 4:0.296552 5:0.158621 6:0.326667 7:0.293333 8:0.2
-1 1:-306 2:145 3:0.296552 4:0.358621 5:0.186207 6:0.293333 7:0.326667 8:0.18
-1 1:-340 2:144 3:0.42069 4:0.262069 5:0.137931 6:0.368056 7:0.263889 8:0.152778
-1 1:-301 2:144 3:0.262069 4:0.42069 5:0.17931 6:0.263889 7:0.368056 8:0.215278
-1 1:-356 2:144 3:0.371622 4:0.277027 5:0.135135 6:0.340278 7:0.284722 8:0.152778
-1 1:-345 2:144 3:0.277027 4:0.371622 5:0.216216 6:0.284722 7:0.340278 8:0.222222
-1 1:-483 2:148 3:0.293333 4:0.253333 5:0.2 6:0.297297 7:0.236486 8:0.222973
-1 1:-464 2:148 3:0.253333 4:0.293333 5:0.253333 6:0.236486 7:0.297297 8:0.243243
-1 1:-661 2:146 3:0.27027 4:0.290541 5:0.202703 6:0.30137 7:0.226027 8:0.232877
-1 1:-574 2:146 3:0.290541 4:0.27027 5:0.236486 6:0.226027 7:0.30137 8:0.239726
-1 1:-110 2:96 3:0.322917 4:0.25 5:0.1875 6:0.302083 7:0.21875 8:0.28125
-1 1:-285 2:96 3:0.25 4:0.322917 5:0.239583 6:0.21875 7:0.302083 8:0.197917
-1 1:0 2:83 3:0.25 4:0.47619 5:0.190476 6:0.26506 7:0.433735 8:0.180723
-1 1:-21 2:83 3:0.47619 4:0.25 5:0.0833333 6:0.433735 7:0.26506 8:0.120482
-1 1:-519 2:118 3:0.285714 4:0.218487 5:0.277311 6:0.220339 7:0.211864 8:0.313559
-1 1:-599 2:118 3:0.218487 4:0.285714 5:0.218487 6:0.211864 7:0.220339 8:0.254237
-1 1:-276 2:88 3:0.238636 4:0.204545 5:0.306818 6:0.244444 7:0.222222 8:0.244444
-1 1:-289 2:88 3:0.204545 4:0.238636 5:0.25 6:0.222222 7:0.244444 8:0.288889
-1 1:-379 2:109 3:0.220183 4:0.247706 5:0.330275 6:0.258929 7:0.196429 8:0.276786
-1 1:-486 2:109 3:0.247706 4:0.220183 5:0.201835 6:0.196429 7:0.258929 8:0.267857
-1 1:-297 2:143 3:0.433566 4:0.223776 5:0.118881 6:0.328767 7:0.191781 8:0.212329
-1 1:-265 2:143 3:0.223776 4:0.433566 5:0.223776 6:0.191781 7:0.328767 8:0.267123
-1 1:-302 2:142 3:0.338028 4:0.239437 5:0.161972 6:0.365517 7:0.206897 8:0.22069
-1 1:-317 2:142 3:0.239437 4:0.338028 5:0.260563 6:0.206897 7:0.365517 8:0.206897
-1 1:0 2:145 3:0.296552 4:0.234483 5:0.234483 6:0.393103 7:0.248276 8:0.22069
-1 1:-350 2:145 3:0.234483 4:0.296552 5:0.234483 6:0.248276 7:0.393103 8:0.137931
-1 1:-245 2:143 3:0.289655 4:0.241379 5:0.268966 6:0.370629 7:0.265734 8:0.230769
-1 1:-304 2:143 3:0.241379 4:0.289655 5:0.2 6:0.265734 7:0.370629 8:0.132867
-1 1:-301 2:68 3:0.25 4:0.205882 5:0.308824 6:0.147059 7:0.338235 8:0.308824
-1 1:-329 2:68 3:0.205882 4:0.25 5:0.235294 6:0.338235 7:0.147059 8:0.205882
-1 1:-260 2:131 3:0.386861 4:0.240876 5:0.109489 6:0.412214 7:0.236641 8:0.0992366
-1 1:-70 2:131 3:0.240876 4:0.386861 5:0.262774 6:0.236641 7:0.412214 8:0.251908
-1 1:-391 2:77 3:0.209877 4:0.283951 5:0.197531 6:0.25974 7:0.194805 8:0.220779
-1 1:-338 2:77 3:0.283951 4:0.209877 5:0.308642 6:0.194805 7:0.25974 8:0.324675
-1 1:-785 2:123 3:0.142857 4:0.230159 5:0.293651 6:0.203252 7:0.211382 8:0.300813
-1 1:-607 2:123 3:0.230159 4:0.142857 5:0.333333 6:0.211382 7:0.203252 8:0.284553
-1 1:-687 2:116 3:0.109244 4:0.294118 5:0.285714 6:0.0689655 7:0.25 8:0.25
-1 1:-247 2:116 3:0.294118 4:0.109244 5:0.310924 6:0.25 7:0.0689655 8:0.431034
-1 1:-757 2:143 3:0.202797 4:0.265734 5:0.202797 6:0.236111 7:0.194444 8:0.263889
-1 1:-409 2:143 3:0.265734 4:0.202797 5:0.328671 6:0.194444 7:0.236111 8:0.305556
-1 1:-775 2:141 3:0.124138 4:0.303448 5:0.234483 6:0.148936 7:0.234043 8:0.304965
-1 1:-454 2:141 3:0.303448 4:0.124138 5:0.337931 6:0.234043 7:0.148936 8:0.312057
-1 1:-820 2:143 3:0.118056 4:0.298611 5:0.25 6:0.146853 7:0.230769 8:0.314685
-1 1:-498 2:143 3:0.298611 4:0.118056 5:0.333333 6:0.230769 7:0.146853 8:0.307692
-1 1:-592 2:129 3:0.271318 4:0.248062 5:0.263566 6:0.19084 7:0.236641 8:0.267176
-1 1:-642 2:129 3:0.248062 4:0.271318 5:0.217054 6:0.236641 7:0.19084 8:0.305344
-1 1:-547 2:119 3:0.310924 4:0.201681 5:0.260504 6:0.233871 7:0.209677 8:0.306452
-1 1:-494 2:119 3:0.201681 4:0.310924 5:0.226891 6:0.209677 7:0.233871 8:0.25
-1 1:-74 2:58 3:0.275862 4:0.362069 5:0.206897 6:0.316667 7:0.366667 8:0.15
-1 1:-26 2:58 3:0.362069 4:0.275862 5:0.155172 6:0.366667 7:0.316667 8:0.166667
-1 1:-87 2:52 3:0.396226 4:0.226415 5:0.169811 6:0.269231 7:0.25 8:0.25
-1 1:-99 2:52 3:0.226415 4:0.396226 5:0.207547 6:0.25 7:0.269231 8:0.230769
-1 1:-290 2:143 3:0.315068 4:0.335616 5:0.157534 6:0.272727 7:0.384615 8:0.104895
-1 1:-129 2:143 3:0.335616 4:0.315068 5:0.191781 6:0.384615 7:0.272727 8:0.237762
-1 1:-432 2:143 3:0.321918 4:0.315068 5:0.136986 6:0.244755 7:0.363636 8:0.132867
-1 1:-270 2:143 3:0.315068 4:0.321918 5:0.226027 6:0.363636 7:0.244755 8:0.258741
-1 1:-1205 2:137 3:0.189781 4:0.240876 5:0.248175 6:0.212766 7:0.212766 8:0.255319
-1 1:-1084 2:137 3:0.240876 4:0.189781 5:0.321168 6:0.212766 7:0.212766 8:0.319149
-1 1:-1008 2:142 3:0.183099 4:0.267606 5:0.239437 6:0.191781 7:0.273973 8:0.260274
-1 1:-849 2:142 3:0.267606 4:0.183099 5:0.309859 6:0.273973 7:0.191781 8:0.273973
-1 1:-600 2:141 3:0.212766 4:0.283688 5:0.276596 6:0.170068 7:0.333333 8:0.265306
-1 1:-509 2:141 3:0.283688 4:0.212766 5:0.22695 6:0.333333 7:0.170068 8:0.231293
-1 1:-881 2:138 3:0.202899 4:0.26087 5:0.275362 6:0.151724 7:0.268966 8:0.255172
-1 1:-751 2:138 3:0.26087 4:0.202899 5:0.26087 6:0.268966 7:0.151724 8:0.324138
-1 1:-716 2:140 3:0.214286 4:0.278571 5:0.271429 6:0.195804 7:0.272727 8:0.244755
-1 1:-547 2:140 3:0.278571 4:0.214286 5:0.235714 6:0.272727 7:0.195804 8:0.286713
-1 1:-796 2:95 3:0.173469 4:0.244898 5:0.265306 6:0.136842 7:0.242105 8:0.263158
-1 1:-711 2:95 3:0.244898 4:0.173469 5:0.316327 6:0.242105 7:0.136842 8:0.357895
-1 1:-545 2:115 3:0.208696 4:0.286957 5:0.278261 6:0.162393 7:0.290598 8:0.333333
-1 1:-529 2:115 3:0.286957 4:0.208696 5:0.226087 6:0.290598 7:0.162393 8:0.213675
-1 1:-930 2:89 3:0.175824 4:0.252747 5:0.263736 6:0.179775 7:0.213483 8:0.303371
-1 1:-825 2:89 3:0.252747 4:0.175824 5:0.307692 6:0.213483 7:0.179775 8:0.303371
-1 1:-1023 2:99 3:0.171429 4:0.238095 5:0.27619 6:0.131313 7:0.212121 8:0.292929
-1 1:-753 2:99 3:0.238095 4:0.171429 5:0.314286 6:0.212121 7:0.131313 8:0.363636
-1 1:-901 2:114 3:0.177966 4:0.271186 5:0.237288 6:0.210526 7:0.245614 8:0.27193
-1 1:-838 2:114 3:0.271186 4:0.177966 5:0.313559 6:0.245614 7:0.210526 8:0.27193
-1 1:-834 2:143 3:0.201389 4:0.263889 5:0.263889 6:0.202797 7:0.20979 8:0.321678
-1 1:-794 2:143 3:0.263889 4:0.201389 5:0.270833 6:0.20979 7:0.202797 8:0.265734
-1 1:-406 2:142 3:0.260563 4:0.316901 5:0.246479 6:0.272727 7:0.27972 8:0.293706
-1 1:-448 2:142 3:0.316901 4:0.260563 5:0.176056 6:0.27972 7:0.272727 8:0.153846
-1 1:-419 2:142 3:0.288732 4:0.316901 5:0.21831 6:0.293706 7:0.272727 8:0.27972
-1 1:-426 2:142 3:0.316901 4:0.288732 5:0.176056 6:0.272727 7:0.293706 8:0.153846
-1 1:-827 2:130 3:0.176923 4:0.269231 5:0.238462 6:0.222222 7:0.214815 8:0.281481
-1 1:-698 2:130 3:0.269231 4:0.176923 5:0.315385 6:0.214815 7:0.222222 8:0.281481
-1 1:-910 2:128 3:0.204545 4:0.234848 5:0.272727 6:0.171875 7:0.195312 8:0.367188
-1 1:-945 2:128 3:0.234848 4:0.204545 5:0.287879 6:0.195312 7:0.171875 8:0.265625
-1 1:-388 2:56 3:0.178571 4:0.214286 5:0.267857 6:0.183333 7:0.283333 8:0.233333
-1 1:-339 2:56 3:0.214286 4:0.178571 5:0.339286 6:0.283333 7:0.183333 8:0.3
-1 1:-385 2:56 3:0.178571 4:0.214286 5:0.267857 6:0.216667 7:0.216667 8:0.266667
-1 1:-334 2:56 3:0.214286 4:0.178571 5:0.339286 6:0.216667 7:0.216667 8:0.3
-1 1:-944 2:122 3:0.180328 4:0.245902 5:0.245902 6:0.19685 7:0.23622 8:0.244094
-1 1:-833 2:122 3:0.245902 4:0.180328 5:0.327869 6:0.23622 7:0.19685 8:0.322835
-1 1:-387 2:53 3:0.178571 4:0.214286 5:0.267857 6:0.207547 7:0.226415 8:0.245283
-1 1:-335 2:53 3:0.214286 4:0.178571 5:0.339286 6:0.226415 7:0.207547 8:0.320755
-1 1:-564 2:71 3:0.178082 4:0.246575 5:0.260274 6:0.211268 7:0.239437 8:0.253521
-1 1:-473 2:71 3:0.246575 4:0.178082 5:0.315068 6:0.239437 7:0.211268 8:0.295775
-1 1:-651 2:79 3:0.202532 4:0.227848 5:0.253165 6:0.246914 7:0.259259 8:0.283951
-1 1:-522 2:79 3:0.227848 4:0.202532 5:0.316456 6:0.259259 7:0.246914 8:0.209877
-1 1:-557 2:70 3:0.162162 4:0.256757 5:0.27027 6:0.142857 7:0.2 8:0.328571
-1 1:-467 2:70 3:0.256757 4:0.162162 5:0.310811 6:0.2 7:0.142857 8:0.328571
-1 1:-341 2:49 3:0.183673 4:0.265306 5:0.285714 6:0.192308 7:0.25 8:0.269231
-1 1:-285 2:49 3:0.265306 4:0.183673 5:0.265306 6:0.25 7:0.192308 8:0.288462
-1 1:-1129 2:139 3:0.208633 4:0.223022 5:0.273381 6:0.230769 7:0.188811 8:0.293706
-1 1:-1213 2:139 3:0.223022 4:0.208633 5:0.294964 6:0.188811 7:0.230769 8:0.286713
-1 1:-716 2:140 3:0.214286 4:0.285714 5:0.271429 6:0.263889 7:0.194444 8:0.291667
-1 1:-789 2:140 3:0.285714 4:0.214286 5:0.228571 6:0.194444 7:0.263889 8:0.25
-1 1:-438 2:61 3:0.213115 4:0.213115 5:0.262295 6:0.257576 7:0.212121 8:0.272727
-1 1:-361 2:61 3:0.213115 4:0.213115 5:0.311475 6:0.212121 7:0.257576 8:0.257576
-1 1:-668 2:141 3:0.246479 4:0.274648 5:0.260563 6:0.22695 7:0.241135 8:0.276596
-1 1:-617 2:141 3:0.274648 4:0.246479 5:0.21831 6:0.241135 7:0.22695 8:0.255319
-1 1:-520 2:141 3:0.253521 4:0.295775 5:0.253521 6:0.234043 7:0.255319 8:0.262411
-1 1:-478 2:141 3:0.295775 4:0.253521 5:0.197183 6:0.255319 7:0.234043 8:0.248227
-1 1:-895 2:140 3:0.174825 4:0.272727 5:0.237762 6:0.164286 7:0.257143 8:0.271429
-1 1:-803 2:140 3:0.272727 4:0.174825 5:0.314685 6:0.257143 7:0.164286 8:0.307143
-1 1:-836 2:140 3:0.201389 4:0.236111 5:0.270833 6:0.185714 7:0.221429 8:0.307143
-1 1:-835 2:140 3:0.236111 4:0.201389 5:0.291667 6:0.221429 7:0.185714 8:0.285714
-1 1:-716 2:118 3:0.170732 4:0.260163 5:0.260163 6:0.161017 7:0.279661 8:0.220339
-1 1:-434 2:118 3:0.260163 4:0.170732 5:0.308943 6:0.279661 7:0.161017 8:0.338983
-1 1:-550 2:72 3:0.175676 4:0.256757 5:0.256757 6:0.208333 7:0.166667 8:0.305556
-1 1:-467 2:72 3:0.256757 4:0.175676 5:0.310811 6:0.166667 7:0.208333 8:0.319444
-1 1:-165 2:51 3:0.226415 4:0.188679 5:0.320755 6:0.313725 7:0.0980392 8:0.333333
-1 1:-240 2:51 3:0.188679 4:0.226415 5:0.264151 6:0.0980392 7:0.313725 8:0.254902
-1 1:-131 2:55 3:0.396552 4:0.37931 5:0.0689655 6:0.454545 7:0.381818 8:0.0727273
-1 1:-47 2:55 3:0.37931 4:0.396552 5:0.155172 6:0.381818 7:0.454545 8:0.0909091
-1 1:-952 2:130 3:0.238462 4:0.2 5:0.284615 6:0.270677 7:0.218045 8:0.233083
-1 1:-837 2:130 3:0.2 4:0.238462 5:0.276923 6:0.218045 7:0.270677 8:0.278195
-1 1:-1049 2:115 3:0.243478 4:0.173913 5:0.313043 6:0.237288 7:0.194915 8:0.262712
-1 1:-1041 2:115 3:0.173913 4:0.243478 5:0.269565 6:0.194915 7:0.237288 8:0.305085
-1 1:-762 2:124 3:0.181102 4:0.251969 5:0.251969 6:0.217742 7:0.217742 8:0.258065
-1 1:-694 2:124 3:0.251969 4:0.181102 5:0.314961 6:0.217742 7:0.217742 8:0.306452
-1 1:-807 2:83 3:0.247191 4:0.168539 5:0.314607 6:0.240964 7:0.156627 8:0.289157
-1 1:-828 2:83 3:0.168539 4:0.247191 5:0.269663 6:0.156627 7:0.240964 8:0.313253
-1 1:-872 2:94 3:0.257426 4:0.168317 5:0.306931 6:0.212766 7:0.138298 8:0.329787
-1 1:-901 2:94 3:0.168317 4:0.257426 5:0.267327 6:0.138298 7:0.212766 8:0.319149
-1 1:-711 2:141 3:0.306122 4:0.244898 5:0.204082 6:0.276596 7:0.22695 8:0.283688
-1 1:-766 2:141 3:0.244898 4:0.306122 5:0.244898 6:0.22695 7:0.276596 8:0.212766
-1 1:-836 2:140 3:0.230769 4:0.202797 5:0.293706 6:0.207143 7:0.207143 8:0.314286
-1 1:-856 2:140 3:0.202797 4:0.230769 5:0.272727 6:0.207143 7:0.207143 8:0.271429
-1 1:-699 2:142 3:0.265734 4:0.181818 5:0.314685 6:0.239437 7:0.211268 8:0.309859
-1 1:-959 2:142 3:0.181818 4:0.265734 5:0.237762 6:0.211268 7:0.239437 8:0.239437
-1 1:-549 2:139 3:0.273381 4:0.208633 5:0.244604 6:0.285714 7:0.257143 8:0.278571
-1 1:-707 2:139 3:0.208633 4:0.273381 5:0.273381 6:0.257143 7:0.285714 8:0.178571
-1 1:-548 2:139 3:0.258993 4:0.179856 5:0.316547 6:0.276596 7:0.241135 8:0.312057
-1 1:-831 2:139 3:0.179856 4:0.258993 5:0.244604 6:0.241135 7:0.276596 8:0.170213
-1 1:-369 2:69 3:0.231884 4:0.15942 5:0.362319 6:0.205479 7:0.205479 8:0.30137
-1 1:-503 2:69 3:0.15942 4:0.231884 5:0.246377 6:0.205479 7:0.205479 8:0.287671
-1 1:-674 2:142 3:0.28169 4:0.239437 5:0.21831 6:0.195946 7:0.209459 8:0.277027
-1 1:-565 2:142 3:0.239437 4:0.28169 5:0.260563 6:0.209459 7:0.195946 8:0.317568
-1 1:-646 2:142 3:0.28169 4:0.225352 5:0.232394 6:0.195946 7:0.195946 8:0.290541
-1 1:-550 2:142 3:0.225352 4:0.28169 5:0.260563 6:0.195946 7:0.195946 8:0.317568
-1 1:-498 2:141 3:0.303448 4:0.282759 5:0.17931 6:0.212766 7:0.262411 8:0.234043
-1 1:-402 2:141 3:0.282759 4:0.303448 5:0.234483 6:0.262411 7:0.212766 8:0.29078
-1 1:-672 2:140 3:0.289655 4:0.206897 5:0.22069 6:0.235714 7:0.235714 8:0.228571
-1 1:-604 2:140 3:0.206897 4:0.289655 5:0.282759 6:0.235714 7:0.235714 8:0.3
-1 1:-810 2:103 3:0.256881 4:0.165138 5:0.311927 6:0.23301 7:0.242718 8:0.252427
-1 1:-832 2:103 3:0.165138 4:0.256881 5:0.266055 6:0.242718 7:0.23301 8:0.271845
-1 1:-563 2:116 3:0.258621 4:0.181034 5:0.318966 6:0.241379 7:0.198276 8:0.301724
-1 1:-745 2:116 3:0.181034 4:0.258621 5:0.241379 6:0.198276 7:0.241379 8:0.258621
-1 1:-337 2:56 3:0.214286 4:0.178571 5:0.339286 6:0.206897 7:0.172414 8:0.327586
-1 1:-381 2:56 3:0.178571 4:0.214286 5:0.267857 6:0.172414 7:0.206897 8:0.293103
-1 1:-914 2:141 3:0.198582 4:0.262411 5:0.269504 6:0.255319 7:0.241135 8:0.241135
-1 1:-879 2:141 3:0.262411 4:0.198582 5:0.269504 6:0.241135 7:0.255319 8:0.262411
-1 1:-664 2:140 3:0.211268 4:0.295775 5:0.267606 6:0.278571 7:0.292857 8:0.214286
-1 1:-616 2:140 3:0.295775 4:0.211268 5:0.225352 6:0.292857 7:0.278571 8:0.214286
-1 1:-814 2:103 3:0.264151 4:0.169811 5:0.311321 6:0.223301 7:0.203883 8:0.281553
-1 1:-851 2:103 3:0.169811 4:0.264151 5:0.254717 6:0.203883 7:0.223301 8:0.291262
-1 1:-347 2:89 3:0.255556 4:0.177778 5:0.311111 6:0.393258 7:0.168539 8:0.224719
-1 1:-508 2:89 3:0.177778 4:0.255556 5:0.255556 6:0.168539 7:0.393258 8:0.213483
-1 1:-414 2:67 3:0.208955 4:0.19403 5:0.313433 6:0.202899 7:0.173913 8:0.333333
-1 1:-471 2:67 3:0.19403 4:0.208955 5:0.283582 6:0.173913 7:0.202899 8:0.289855
-1 1:-338 2:48 3:0.204082 4:0.183673 5:0.346939 6:0.208333 7:0.229167 8:0.291667
-1 1:-395 2:48 3:0.183673 4:0.204082 5:0.265306 6:0.229167 7:0.208333 8:0.270833
-1 1:-911 2:139 3:0.223022 4:0.208633 5:0.294964 6:0.197183 7:0.253521 8:0.28169
-1 1:-911 2:139 3:0.208633 4:0.223022 5:0.273381 6:0.253521 7:0.197183 8:0.267606
-1 1:-893 2:139 3:0.23741 4:0.201439 5:0.294964 6:0.211268 7:0.246479 8:0.274648
-1 1:-905 2:139 3:0.201439 4:0.23741 5:0.266187 6:0.246479 7:0.211268 8:0.267606
-1 1:-901 2:123 3:0.252033 4:0.178862 5:0.308943 6:0.215385 7:0.230769 8:0.269231
-1 1:-993 2:123 3:0.178862 4:0.252033 5:0.260163 6:0.230769 7:0.215385 8:0.284615
-1 1:-661 2:104 3:0.259615 4:0.221154 5:0.230769 6:0.214953 7:0.214953 8:0.261682
-1 1:-626 2:104 3:0.221154 4:0.259615 5:0.288462 6:0.214953 7:0.214953 8:0.308411
-1 1:-479 2:105 3:0.247619 4:0.209524 5:0.285714 6:0.209091 7:0.209091 8:0.227273
-1 1:-396 2:105 3:0.209524 4:0.247619 5:0.257143 6:0.209091 7:0.209091 8:0.354545
-1 1:-653 2:103 3:0.242718 4:0.174757 5:0.31068 6:0.15534 7:0.281553 8:0.291262
-1 1:-707 2:103 3:0.174757 4:0.242718 5:0.271845 6:0.281553 7:0.15534 8:0.271845
-1 1:-829 2:112 3:0.178571 4:0.241071 5:0.25 6:0.230088 7:0.176991 8:0.274336
-1 1:-782 2:112 3:0.241071 4:0.178571 5:0.330357 6:0.176991 7:0.230088 8:0.318584
-1 1:-141 2:140 3:0.335664 4:0.314685 5:0.202797 6:0.4 7:0.271429 8:0.135714
-1 1:-181 2:140 3:0.314685 4:0.335664 5:0.146853 6:0.271429 7:0.4 8:0.192857
-1 1:-290 2:138 3:0.309859 4:0.28169 5:0.176056 6:0.384058 7:0.231884 8:0.115942
-1 1:-196 2:138 3:0.28169 4:0.309859 5:0.232394 6:0.231884 7:0.384058 8:0.268116
-1 1:-362 2:138 3:0.295775 4:0.253521 5:0.197183 6:0.362319 7:0.23913 8:0.123188
-1 1:-210 2:138 3:0.253521 4:0.295775 5:0.253521 6:0.23913 7:0.362319 8:0.275362
-1 1:0 2:60 3:0.366667 4:0.383333 5:0.15 6:0.360656 7:0.360656 8:0.163934
-1 1:-42 2:60 3:0.383333 4:0.366667 5:0.1 6:0.360656 7:0.360656 8:0.114754
-1 1:-47 2:55 3:0.37931 4:0.396552 5:0.155172 6:0.381818 7:0.454545 8:0.0909091
-1 1:-131 2:55 3:0.396552 4:0.37931 5:0.0689655 6:0.454545 7:0.381818 8:0.0727273
-1 1:-363 2:65 3:0.25 4:0.220588 5:0.279412 6:0.153846 7:0.215385 8:0.276923
-1 1:-421 2:65 3:0.220588 4:0.25 5:0.25 6:0.215385 7:0.153846 8:0.353846
-1 1:-792 2:133 3:0.270833 4:0.180556 5:0.3125 6:0.210526 7:0.210526 8:0.285714
-1 1:-875 2:133 3:0.180556 4:0.270833 5:0.236111 6:0.210526 7:0.210526 8:0.293233
-1 1:-814 2:141 3:0.198582 4:0.262411 5:0.269504 6:0.225352 7:0.239437 8:0.253521
-1 1:-864 2:141 3:0.262411 4:0.198582 5:0.269504 6:0.239437 7:0.225352 8:0.28169
-1 1:-773 2:141 3:0.205674 4:0.262411 5:0.276596 6:0.239437 7:0.232394 8:0.253521
-1 1:-673 2:141 3:0.262411 4:0.205674 5:0.255319 6:0.232394 7:0.239437 8:0.274648
-1 1:-349 2:62 3:0.225806 4:0.274194 5:0.258065 6:0.1875 7:0.203125 8:0.328125
-1 1:-347 2:62 3:0.274194 4:0.225806 5:0.241935 6:0.203125 7:0.1875 8:0.28125
-1 1:-456 2:91 3:0.186813 4:0.274725 5:0.208791 6:0.241758 7:0.230769 8:0.241758
-1 1:-372 2:91 3:0.274725 4:0.186813 5:0.32967 6:0.230769 7:0.241758 8:0.285714
-1 1:-200 2:57 3:0.210526 4:0.298246 5:0.245614 6:0.189655 7:0.362069 8:0.241379
-1 1:-132 2:57 3:0.298246 4:0.210526 5:0.245614 6:0.362069 7:0.189655 8:0.206897
-1 1:-120 2:58 3:0.196721 4:0.295082 5:0.245902 6:0.258621 7:0.258621 8:0.275862
-1 1:-128 2:58 3:0.295082 4:0.196721 5:0.262295 6:0.258621 7:0.258621 8:0.206897
-1 1:-121 2:56 3:0.303571 4:0.214286 5:0.232143 6:0.403509 7:0.157895 8:0.22807
-1 1:-168 2:56 3:0.214286 4:0.303571 5:0.25 6:0.157895 7:0.403509 8:0.210526
-1 1:-1029 2:148 3:0.121622 4:0.25 5:0.324324 6:0.108108 7:0.22973 8:0.317568
-1 1:-1128 2:148 3:0.25 4:0.121622 5:0.304054 6:0.22973 7:0.108108 8:0.344595
-1 1:-986 2:145 3:0.2 4:0.248276 5:0.268966 6:0.187919 7:0.248322 8:0.261745
-1 1:-1179 2:145 3:0.248276 4:0.2 5:0.282759 6:0.248322 7:0.187919 8:0.302013
-1 1:-1042 2:147 3:0.190476 4:0.244898 5:0.292517 6:0.181208 7:0.221477 8:0.302013
-1 1:-1088 2:147 3:0.244898 4:0.190476 5:0.272109 6:0.221477 7:0.181208 8:0.295302
-1 1:-936 2:146 3:0.164384 4:0.232877 5:0.349315 6:0.14094 7:0.248322 8:0.33557
-1 1:-1150 2:146 3:0.232877 4:0.164384 5:0.253425 6:0.248322 7:0.14094 8:0.275168
-1 1:-924 2:145 3:0.213793 4:0.248276 5:0.275862 6:0.206667 7:0.253333 8:0.26
-1 1:-1167 2:145 3:0.248276 4:0.213793 5:0.262069 6:0.253333 7:0.206667 8:0.28
-1 1:-791 2:149 3:0.214765 4:0.261745 5:0.268456 6:0.241611 7:0.214765 8:0.281879
-1 1:-883 2:149 3:0.261745 4:0.214765 5:0.255034 6:0.214765 7:0.241611 8:0.261745
-1 1:-448 2:149 3:0.281879 4:0.295302 5:0.228188 6:0.302013 7:0.288591 8:0.255034
-1 1:-434 2:149 3:0.295302 4:0.281879 5:0.194631 6:0.288591 7:0.302013 8:0.154362
-1 1:-419 2:148 3:0.283784 4:0.317568 5:0.189189 6:0.283784 7:0.317568 8:0.209459
-1 1:-313 2:148 3:0.317568 4:0.283784 5:0.209459 6:0.317568 7:0.283784 8:0.189189
-1 1:-784 2:141 3:0.117241 4:0.248276 5:0.324138 6:0.156028 7:0.276596 8:0.283688
-1 1:-855 2:141 3:0.248276 4:0.117241 5:0.310345 6:0.276596 7:0.156028 8:0.283688
-1 1:-621 2:144 3:0.194444 4:0.256944 5:0.263889 6:0.236111 7:0.270833 8:0.229167
-1 1:-608 2:144 3:0.256944 4:0.194444 5:0.284722 6:0.270833 7:0.236111 8:0.263889
-1 1:-574 2:142 3:0.193103 4:0.248276 5:0.275862 6:0.211268 7:0.253521 8:0.225352
-1 1:-520 2:142 3:0.248276 4:0.193103 5:0.282759 6:0.253521 7:0.211268 8:0.309859
-1 1:-596 2:142 3:0.193103 4:0.241379 5:0.289655 6:0.204225 7:0.246479 8:0.246479
-1 1:-553 2:142 3:0.241379 4:0.193103 5:0.275862 6:0.246479 7:0.204225 8:0.302817
-1 1:-786 2:141 3:0.110345 4:0.248276 5:0.331034 6:0.156028 7:0.276596 8:0.283688
-1 1:-838 2:141 3:0.248276 4:0.110345 5:0.310345 6:0.276596 7:0.156028 8:0.283688
-1 1:-599 2:144 3:0.1875 4:0.25 5:0.277778 6:0.236111 7:0.270833 8:0.229167
-1 1:-606 2:144 3:0.25 4:0.1875 5:0.284722 6:0.270833 7:0.236111 8:0.263889
-1 1:-574 2:142 3:0.193103 4:0.241379 5:0.282759 6:0.211268 7:0.253521 8:0.225352
-1 1:-524 2:142 3:0.241379 4:0.193103 5:0.282759 6:0.253521 7:0.211268 8:0.309859
-1 1:-596 2:142 3:0.193103 4:0.234483 5:0.296552 6:0.204225 7:0.246479 8:0.246479
-1 1:-553 2:142 3:0.234483 4:0.193103 5:0.275862 6:0.246479 7:0.204225 8:0.302817
-1 1:-240 2:75 3:0.28 4:0.28 5:0.16 6:0.289474 7:0.236842 8:0.171053
-1 1:-443 2:75 3:0.28 4:0.28 5:0.28 6:0.236842 7:0.289474 8:0.302632
-1 1:-784 2:141 3:0.117241 4:0.248276 5:0.324138 6:0.156028 7:0.276596 8:0.283688
-1 1:-855 2:141 3:0.248276 4:0.117241 5:0.310345 6:0.276596 7:0.156028 8:0.283688
-1 1:-621 2:144 3:0.194444 4:0.256944 5:0.263889 6:0.236111 7:0.270833 8:0.229167
-1 1:-608 2:144 3:0.256944 4:0.194444 5:0.284722 6:0.270833 7:0.236111 8:0.263889
-1 1:-601 2:141 3:0.230769 4:0.244755 5:0.293706 6:0.219858 7:0.241135 8:0.241135
-1 1:-670 2:141 3:0.244755 4:0.230769 5:0.230769 6:0.241135 7:0.219858 8:0.297872
-1 1:-658 2:143 3:0.222222 4:0.243056 5:0.270833 6:0.230769 7:0.230769 8:0.244755
-1 1:-647 2:143 3:0.243056 4:0.222222 5:0.263889 6:0.230769 7:0.230769 8:0.293706
-1 1:-450 2:143 3:0.236111 4:0.243056 5:0.298611 6:0.216783 7:0.251748 8:0.286713
-1 1:-487 2:143 3:0.243056 4:0.236111 5:0.222222 6:0.251748 7:0.216783 8:0.244755
-1 1:-410 2:106 3:0.261261 4:0.225225 5:0.234234 6:0.254717 7:0.207547 8:0.235849
-1 1:-368 2:106 3:0.225225 4:0.261261 5:0.279279 6:0.207547 7:0.254717 8:0.301887
-1 1:-79 2:58 3:0.241379 4:0.396552 5:0.172414 6:0.166667 7:0.35 8:0.233333
-1 1:-54 2:58 3:0.396552 4:0.241379 5:0.189655 6:0.35 7:0.166667 8:0.25
-1 1:-967 2:148 3:0.186667 4:0.24 5:0.28 6:0.175676 7:0.216216 8:0.277027
-1 1:-865 2:148 3:0.24 4:0.186667 5:0.293333 6:0.216216 7:0.175676 8:0.331081
-1 1:-984 2:146 3:0.157534 4:0.205479 5:0.349315 6:0.14094 7:0.228188 8:0.322148
-1 1:-1123 2:146 3:0.205479 4:0.157534 5:0.287671 6:0.228188 7:0.14094 8:0.308725
-1 1:-905 2:145 3:0.17931 4:0.227586 5:0.310345 6:0.18 7:0.24 8:0.28
-1 1:-1035 2:145 3:0.227586 4:0.17931 5:0.282759 6:0.24 7:0.18 8:0.3
-1 1:-1006 2:148 3:0.121622 4:0.256757 5:0.331081 6:0.114094 7:0.234899 8:0.33557
-1 1:-1128 2:148 3:0.256757 4:0.121622 5:0.290541 6:0.234899 7:0.114094 8:0.315436
-1 1:-932 2:145 3:0.193103 4:0.255172 5:0.282759 6:0.174497 7:0.248322 8:0.275168
-1 1:-1020 2:145 3:0.255172 4:0.193103 5:0.268966 6:0.248322 7:0.174497 8:0.302013
-1 1:-955 2:146 3:0.191781 4:0.246575 5:0.273973 6:0.174497 7:0.228188 8:0.275168
-1 1:-976 2:146 3:0.246575 4:0.191781 5:0.287671 6:0.228188 7:0.174497 8:0.322148
-1 1:-1060 2:149 3:0.166667 4:0.22 5:0.306667 6:0.127517 7:0.228188 8:0.302013
-1 1:-1128 2:149 3:0.22 4:0.166667 5:0.306667 6:0.228188 7:0.127517 8:0.342282
-1 1:-1056 2:149 3:0.166667 4:0.233333 5:0.3 6:0.161074 7:0.221477 8:0.302013
-1 1:-1136 2:149 3:0.233333 4:0.166667 5:0.3 6:0.221477 7:0.161074 8:0.315436
-1 1:-877 2:145 3:0.186207 4:0.248276 5:0.324138 6:0.167785 7:0.248322 8:0.315436
-1 1:-1111 2:145 3:0.248276 4:0.186207 5:0.241379 6:0.248322 7:0.167785 8:0.268456
-1 1:-959 2:145 3:0.186207 4:0.255172 5:0.296552 6:0.166667 7:0.246667 8:0.293333
-1 1:-1022 2:145 3:0.255172 4:0.186207 5:0.262069 6:0.246667 7:0.166667 8:0.293333
-1 1:-1050 2:146 3:0.150685 4:0.219178 5:0.315068 6:0.127517 7:0.228188 8:0.308725
-1 1:-1128 2:146 3:0.219178 4:0.150685 5:0.315068 6:0.228188 7:0.127517 8:0.33557
-1 1:-928 2:145 3:0.193103 4:0.262069 5:0.262069 6:0.181208 7:0.248322 8:0.261745
-1 1:-1092 2:145 3:0.262069 4:0.193103 5:0.282759 6:0.248322 7:0.181208 8:0.308725
-1 1:-1027 2:148 3:0.202703 4:0.243243 5:0.277027 6:0.162162 7:0.256757 8:0.277027
-1 1:-932 2:148 3:0.243243 4:0.202703 5:0.277027 6:0.256757 7:0.162162 8:0.304054
-1 1:-912 2:144 3:0.166667 4:0.222222 5:0.347222 6:0.14094 7:0.241611 8:0.33557
-1 1:-1133 2:144 3:0.222222 4:0.166667 5:0.263889 6:0.241611 7:0.14094 8:0.281879
-1 1:-900 2:145 3:0.213793 4:0.241379 5:0.282759 6:0.213333 7:0.246667 8:0.273333
-1 1:-1200 2:145 3:0.241379 4:0.213793 5:0.262069 6:0.246667 7:0.213333 8:0.266667
-1 1:-771 2:149 3:0.187919 4:0.268456 5:0.295302 6:0.201342 7:0.248322 8:0.295302
-1 1:-805 2:149 3:0.268456 4:0.187919 5:0.248322 6:0.248322 7:0.201342 8:0.255034
-1 1:-1021 2:148 3:0.186667 4:0.24 5:0.293333 6:0.168919 7:0.222973 8:0.304054
-1 1:-1120 2:148 3:0.24 4:0.186667 5:0.28 6:0.222973 7:0.168919 8:0.304054
-1 1:-924 2:145 3:0.165517 4:0.234483 5:0.344828 6:0.154362 7:0.241611 8:0.33557
-1 1:-1136 2:145 3:0.234483 4:0.165517 5:0.255172 6:0.241611 7:0.154362 8:0.268456
-1 1:-928 2:145 3:0.193103 4:0.262069 5:0.262069 6:0.181208 7:0.248322 8:0.261745
-1 1:-1092 2:145 3:0.262069 4:0.193103 5:0.282759 6:0.248322 7:0.181208 8:0.308725
-1 1:-1027 2:148 3:0.195946 4:0.243243 5:0.283784 6:0.162162 7:0.256757 8:0.277027
-1 1:-954 2:148 3:0.243243 4:0.195946 5:0.277027 6:0.256757 7:0.162162 8:0.304054
-1 1:-914 2:144 3:0.159722 4:0.215278 5:0.361111 6:0.14094 7:0.241611 8:0.33557
-1 1:-1111 2:144 3:0.215278 4:0.159722 5:0.263889 6:0.241611 7:0.14094 8:0.281879
-1 1:-867 2:145 3:0.186207 4:0.255172 5:0.275862 6:0.187919 7:0.248322 8:0.268456
-1 1:-1107 2:145 3:0.255172 4:0.186207 5:0.282759 6:0.248322 7:0.187919 8:0.295302
-1 1:-1045 2:148 3:0.175676 4:0.236486 5:0.297297 6:0.14094 7:0.241611 8:0.308725
-1 1:-1048 2:148 3:0.236486 4:0.175676 5:0.290541 6:0.241611 7:0.14094 8:0.308725
-1 1:-842 2:143 3:0.167832 4:0.244755 5:0.335664 6:0.154362 7:0.241611 8:0.33557
-1 1:-1157 2:143 3:0.244755 4:0.167832 5:0.251748 6:0.241611 7:0.154362 8:0.268456
-1 1:-904 2:145 3:0.193103 4:0.262069 5:0.262069 6:0.187919 7:0.248322 8:0.268456
-1 1:-1135 2:145 3:0.262069 4:0.193103 5:0.282759 6:0.248322 7:0.187919 8:0.295302
-1 1:-1020 2:149 3:0.187919 4:0.261745 5:0.268456 6:0.174497 7:0.228188 8:0.275168
-1 1:-1033 2:149 3:0.261745 4:0.187919 5:0.281879 6:0.228188 7:0.174497 8:0.322148
-1 1:-793 2:146 3:0.157534 4:0.226027 5:0.363014 6:0.14094 7:0.248322 8:0.33557
-1 1:-1000 2:146 3:0.226027 4:0.157534 5:0.253425 6:0.248322 7:0.14094 8:0.275168
-1 1:-831 2:141 3:0.177305 4:0.219858 5:0.319149 6:0.217687 7:0.244898 8:0.272109
-1 1:-982 2:141 3:0.219858 4:0.177305 5:0.283688 6:0.244898 7:0.217687 8:0.265306
-1 1:-703 2:139 3:0.179856 4:0.244604 5:0.294964 6:0.236111 7:0.222222 8:0.305556
-1 1:-823 2:139 3:0.244604 4:0.179856 5:0.280576 6:0.222222 7:0.236111 8:0.236111
-1 1:-607 2:118 3:0.194915 4:0.245763 5:0.305085 6:0.208 7:0.192 8:0.328
-1 1:-784 2:118 3:0.245763 4:0.194915 5:0.254237 6:0.192 7:0.208 8:0.272
-1 1:-186 2:52 3:0.307692 4:0.346154 5:0.173077 6:0.326923 7:0.326923 8:0.173077
-1 1:-170 2:52 3:0.346154 4:0.307692 5:0.173077 6:0.326923 7:0.326923 8:0.173077
-1 1:-84 2:49 3:0.244898 4:0.285714 5:0.22449 6:0.22449 7:0.306122 8:0.285714
-1 1:-83 2:49 3:0.285714 4:0.244898 5:0.244898 6:0.306122 7:0.22449 8:0.183673
-1 1:-176 2:58 3:0.344828 4:0.258621 5:0.172414 6:0.25 7:0.233333 8:0.283333
-1 1:-213 2:58 3:0.258621 4:0.344828 5:0.224138 6:0.233333 7:0.25 8:0.233333
-1 1:-74 2:54 3:0.314815 4:0.259259 5:0.185185 6:0.333333 7:0.296296 8:0.148148
-1 1:-11 2:54 3:0.259259 4:0.314815 5:0.240741 6:0.296296 7:0.333333 8:0.222222
-1 1:-118 2:54 3:0.298246 4:0.245614 5:0.22807 6:0.203704 7:0.388889 8:0.148148
-1 1:-11 2:54 3:0.245614 4:0.298246 5:0.22807 6:0.388889 7:0.203704 8:0.259259
-1 1:-332 2:142 3:0.34507 4:0.267606 5:0.197183 6:0.356643 7:0.258741 8:0.20979
-1 1:-543 2:142 3:0.267606 4:0.34507 5:0.190141 6:0.258741 7:0.356643 8:0.174825
-1 1:-228 2:146 3:0.371622 4:0.324324 5:0.155405 6:0.390411 7:0.315068 8:0.143836
-1 1:-195 2:146 3:0.324324 4:0.371622 5:0.148649 6:0.315068 7:0.390411 8:0.150685
-1 1:-218 2:149 3:0.369128 4:0.38255 5:0.120805 6:0.33557 7:0.409396 8:0.0939597
-1 1:-146 2:149 3:0.38255 4:0.369128 5:0.127517 6:0.409396 7:0.33557 8:0.161074
-1 1:-59 2:148 3:0.378378 4:0.378378 5:0.101351 6:0.310811 7:0.486486 8:0.0608108
-1 1:-115 2:148 3:0.378378 4:0.378378 5:0.141892 6:0.486486 7:0.310811 8:0.141892
-1 1:-102 2:147 3:0.326531 4:0.353741 5:0.176871 6:0.378378 7:0.385135 8:0.114865
-1 1:-222 2:147 3:0.353741 4:0.326531 5:0.142857 6:0.385135 7:0.378378 8:0.121622
-1 1:-414 2:137 3:0.262774 4:0.284672 5:0.218978 6:0.33557 7:0.241611 8:0.241611
-1 1:-501 2:137 3:0.284672 4:0.262774 5:0.233577 6:0.241611 7:0.33557 8:0.181208
-1 1:-271 2:138 3:0.326087 4:0.253623 5:0.152174 6:0.298611 7:0.270833 8:0.256944
-1 1:-324 2:138 3:0.253623 4:0.326087 5:0.268116 6:0.270833 7:0.298611 8:0.173611
-1 1:-235 2:144 3:0.395973 4:0.288591 5:0.114094 6:0.333333 7:0.3125 8:0.173611
-1 1:-252 2:144 3:0.288591 4:0.395973 5:0.201342 6:0.3125 7:0.333333 8:0.180556
-1 1:-377 2:144 3:0.375839 4:0.302013 5:0.161074 6:0.347222 7:0.284722 8:0.1875
-1 1:-373 2:144 3:0.302013 4:0.375839 5:0.161074 6:0.284722 7:0.347222 8:0.180556
-1 1:-403 2:142 3:0.362416 4:0.255034 5:0.194631 6:0.330986 7:0.239437 8:0.21831
-1 1:-369 2:142 3:0.255034 4:0.362416 5:0.187919 6:0.239437 7:0.330986 8:0.211268
-1 1:-49 2:115 3:0.330508 4:0.364407 5:0.177966 6:0.252174 7:0.33913 8:0.286957
-1 1:-236 2:115 3:0.364407 4:0.330508 5:0.127119 6:0.33913 7:0.252174 8:0.121739
-1 1:-279 2:84 3:0.383721 4:0.197674 5:0.186047 6:0.309524 7:0.22619 8:0.22619
-1 1:-245 2:84 3:0.197674 4:0.383721 5:0.232558 6:0.22619 7:0.309524 8:0.238095
-1 1:-296 2:83 3:0.204819 4:0.385542 5:0.216867 6:0.329412 7:0.282353 8:0.2
-1 1:-288 2:83 3:0.385542 4:0.204819 5:0.192771 6:0.282353 7:0.329412 8:0.188235
-1 1:-112 2:51 3:0.294118 4:0.294118 5:0.117647 6:0.232143 7:0.357143 8:0.178571
-1 1:0 2:51 3:0.294118 4:0.294118 5:0.294118 6:0.357143 7:0.232143 8:0.232143
-1 1:-1 2:60 3:0.35 4:0.2 5:0.266667 6:0.245902 7:0.311475 8:0.196721
-1 1:-3 2:60 3:0.2 4:0.35 5:0.183333 6:0.311475 7:0.245902 8:0.245902
-1 1:-135 2:67 3:0.223881 4:0.358209 5:0.253731 6:0.205479 7:0.273973 8:0.30137
-1 1:-174 2:67 3:0.358209 4:0.223881 5:0.164179 6:0.273973 7:0.205479 8:0.219178
-1 1:-125 2:51 3:0.196078 4:0.333333 5:0.196078 6:0.25 7:0.384615 8:0.134615
-1 1:-74 2:51 3:0.333333 4:0.196078 5:0.27451 6:0.384615 7:0.25 8:0.230769
-1 1:-111 2:68 3:0.183099 4:0.408451 5:0.253521 6:0.176471 7:0.382353 8:0.235294
-1 1:-78 2:68 3:0.408451 4:0.183099 5:0.15493 6:0.382353 7:0.176471 8:0.205882
-1 1:-113 2:45 3:0.266667 4:0.333333 5:0.177778 6:0.25 7:0.326923 8:0.211538
-1 1:-100 2:45 3:0.333333 4:0.266667 5:0.222222 6:0.326923 7:0.25 8:0.211538
-1 1:-470 2:147 3:0.288591 4:0.255034 5:0.194631 6:0.306122 7:0.190476 8:0.265306
-1 1:-421 2:147 3:0.255034 4:0.288591 5:0.261745 6:0.190476 7:0.306122 8:0.238095
-1 1:-506 2:149 3:0.313333 4:0.246667 5:0.173333 6:0.315436 7:0.228188 8:0.194631
-1 1:-423 2:149 3:0.246667 4:0.313333 5:0.266667 6:0.228188 7:0.315436 8:0.261745
-1 1:-465 2:149 3:0.326667 4:0.253333 5:0.18 6:0.322148 7:0.228188 8:0.194631
-1 1:-452 2:149 3:0.253333 4:0.326667 5:0.24 6:0.228188 7:0.322148 8:0.255034
-1 1:-63 2:71 3:0.267606 4:0.253521 5:0.295775 6:0.319444 7:0.194444 8:0.319444
-1 1:-270 2:71 3:0.253521 4:0.267606 5:0.183099 6:0.194444 7:0.319444 8:0.166667
-1 1:-326 2:51 3:0.352941 4:0.254902 5:0.235294 6:0.352941 7:0.215686 8:0.215686
-1 1:-339 2:51 3:0.254902 4:0.352941 5:0.156863 6:0.215686 7:0.352941 8:0.215686
-1 1:-842 2:144 3:0.270833 4:0.256944 5:0.243056 6:0.255172 7:0.241379 8:0.255172
-1 1:-877 2:144 3:0.256944 4:0.270833 5:0.229167 6:0.241379 7:0.255172 8:0.248276
-1 1:-400 2:72 3:0.305556 4:0.152778 5:0.263889 6:0.232877 7:0.232877 8:0.287671
-1 1:-382 2:72 3:0.152778 4:0.305556 5:0.277778 6:0.232877 7:0.232877 8:0.246575
-1 1:-311 2:61 3:0.229508 4:0.262295 5:0.278689 6:0.353846 7:0.215385 8:0.230769
-1 1:-366 2:61 3:0.262295 4:0.229508 5:0.229508 6:0.215385 7:0.353846 8:0.2
-1 1:-481 2:78 3:0.192308 4:0.294872 5:0.269231 6:0.197531 7:0.222222 8:0.259259
-1 1:-419 2:78 3:0.294872 4:0.192308 5:0.24359 6:0.222222 7:0.197531 8:0.320988
-1 1:-332 2:48 3:0.265306 4:0.183673 5:0.306122 6:0.208333 7:0.229167 8:0.291667
-1 1:-380 2:48 3:0.183673 4:0.265306 5:0.244898 6:0.229167 7:0.208333 8:0.270833
-1 1:-231 2:72 3:0.256757 4:0.27027 5:0.256757 6:0.416667 7:0.208333 8:0.263889
-1 1:-340 2:72 3:0.27027 4:0.256757 5:0.216216 6:0.208333 7:0.416667 8:0.111111
-1 1:-471 2:90 3:0.244444 4:0.311111 5:0.233333 6:0.234043 7:0.255319 8:0.265957
-1 1:-485 2:90 3:0.311111 4:0.244444 5:0.211111 6:0.255319 7:0.234043 8:0.244681
-1 1:-679 2:106 3:0.276786 4:0.232143 5:0.241071 6:0.207547 7:0.216981 8:0.283019
-1 1:-767 2:106 3:0.232143 4:0.276786 5:0.25 6:0.216981 7:0.207547 8:0.292453
-1 1:-299 2:55 3:0.125 4:0.357143 5:0.267857 6:0.127273 7:0.363636 8:0.272727
-1 1:-318 2:55 3:0.357143 4:0.125 5:0.25 6:0.363636 7:0.127273 8:0.236364
-1 1:-457 2:106 3:0.188679 4:0.301887 5:0.254717 6:0.252252 7:0.225225 8:0.261261
-1 1:-432 2:106 3:0.301887 4:0.188679 5:0.254717 6:0.225225 7:0.252252 8:0.261261
-1 1:-419 2:75 3:0.293333 4:0.24 5:0.24 6:0.179487 7:0.294872 8:0.282051
-1 1:-447 2:75 3:0.24 4:0.293333 5:0.226667 6:0.294872 7:0.179487 8:0.24359
-1 1:-345 2:49 3:0.285714 4:0.183673 5:0.22449 6:0.22 7:0.2 8:0.26
-1 1:-303 2:49 3:0.183673 4:0.285714 5:0.306122 6:0.2 7:0.22 8:0.32
-1 1:-336 2:56 3:0.172414 4:0.293103 5:0.275862 6:0.232143 7:0.214286 8:0.303571
-1 1:-419 2:56 3:0.293103 4:0.172414 5:0.258621 6:0.214286 7:0.232143 8:0.25
-1 1:-336 2:50 3:0.2 4:0.26 5:0.3 6:0.14 7:0.3 8:0.24
-1 1:-380 2:50 3:0.26 4:0.2 5:0.24 6:0.3 7:0.14 8:0.32
-1 1:-324 2:55 3:0.303571 4:0.196429 5:0.285714 6:0.2 7:0.181818 8:0.345455
-1 1:-370 2:55 3:0.196429 4:0.303571 5:0.214286 6:0.181818 7:0.2 8:0.272727
-1 1:-603 2:139 3:0.278912 4:0.272109 5:0.22449 6:0.251799 7:0.179856 8:0.266187
-1 1:-593 2:139 3:0.272109 4:0.278912 5:0.22449 6:0.179856 7:0.251799 8:0.302158
-1 1:-735 2:141 3:0.273973 4:0.253425 5:0.232877 6:0.255319 7:0.177305 8:0.269504
-1 1:-707 2:141 3:0.253425 4:0.273973 5:0.239726 6:0.177305 7:0.255319 8:0.297872
-1 1:-243 2:47 3:0.297872 4:0.191489 5:0.212766 6:0.22 7:0.3 8:0.24
-1 1:-234 2:47 3:0.191489 4:0.297872 5:0.297872 6:0.3 7:0.22 8:0.24
-1 1:-343 2:58 3:0.327586 4:0.224138 5:0.189655 6:0.241379 7:0.310345 8:0.206897
-1 1:-280 2:58 3:0.224138 4:0.327586 5:0.258621 6:0.310345 7:0.241379 8:0.241379
-1 1:-251 2:76 3:0.283951 4:0.234568 5:0.234568 6:0.263158 7:0.25 8:0.236842
-1 1:-302 2:76 3:0.234568 4:0.283951 5:0.246914 6:0.25 7:0.263158 8:0.25
-1 1:-395 2:53 3:0.245283 4:0.245283 5:0.226415 6:0.222222 7:0.166667 8:0.314815
-1 1:-315 2:53 3:0.245283 4:0.245283 5:0.283019 6:0.166667 7:0.222222 8:0.296296
-1 1:-150 2:86 3:0.337209 4:0.197674 5:0.244186 6:0.311111 7:0.2 8:0.311111
-1 1:-355 2:86 3:0.197674 4:0.337209 5:0.22093 6:0.2 7:0.311111 8:0.177778
-1 1:-183 2:49 3:0.14 4:0.38 5:0.18 6:0.142857 7:0.306122 8:0.326531
-1 1:-158 2:49 3:0.38 4:0.14 5:0.3 6:0.306122 7:0.142857 8:0.22449
-1 1:-168 2:55 3:0.363636 4:0.181818 5:0.2 6:0.285714 7:0.25 8:0.214286
-1 1:-211 2:55 3:0.181818 4:0.363636 5:0.254545 6:0.25 7:0.285714 8:0.25
-1 1:-50 2:53 3:0.363636 4:0.181818 5:0.181818 6:0.509434 7:0.207547 8:0.113208
-1 1:-53 2:53 3:0.181818 4:0.363636 5:0.272727 6:0.207547 7:0.509434 8:0.169811
-1 1:-316 2:82 3:0.282353 4:0.235294 5:0.235294 6:0.256098 7:0.256098 8:0.207317
-1 1:-301 2:82 3:0.235294 4:0.282353 5:0.247059 6:0.256098 7:0.256098 8:0.280488
-1 1:-1002 2:142 3:0.274648 4:0.260563 5:0.239437 6:0.265734 7:0.258741 8:0.251748
-1 1:-911 2:142 3:0.260563 4:0.274648 5:0.225352 6:0.258741 7:0.265734 8:0.223776
-1 1:-1009 2:142 3:0.253521 4:0.260563 5:0.253521 6:0.251748 7:0.258741 8:0.265734
-1 1:-904 2:142 3:0.260563 4:0.253521 5:0.232394 6:0.258741 7:0.251748 8:0.223776
-1 1:-521 2:77 3:0.202381 4:0.309524 5:0.25 6:0.220779 7:0.220779 8:0.272727
-1 1:-454 2:77 3:0.309524 4:0.202381 5:0.238095 6:0.220779 7:0.220779 8:0.285714
-1 1:-377 2:48 3:0.196078 4:0.254902 5:0.235294 6:0.25 7:0.25 8:0.229167
-1 1:-317 2:48 3:0.254902 4:0.196078 5:0.313725 6:0.25 7:0.25 8:0.270833
-1 1:-824 2:104 3:0.218182 4:0.290909 5:0.245455 6:0.221154 7:0.25 8:0.230769
-1 1:-651 2:104 3:0.290909 4:0.218182 5:0.245455 6:0.25 7:0.221154 8:0.298077
-1 1:-621 2:105 3:0.257143 4:0.257143 5:0.257143 6:0.163636 7:0.227273 8:0.272727
-1 1:-520 2:105 3:0.257143 4:0.257143 5:0.228571 6:0.227273 7:0.163636 8:0.336364
-1 1:-283 2:61 3:0.196721 4:0.360656 5:0.245902 6:0.190476 7:0.269841 8:0.333333
-1 1:-271 2:61 3:0.360656 4:0.196721 5:0.196721 6:0.269841 7:0.190476 8:0.206349
-1 1:-393 2:54 3:0.214286 4:0.285714 5:0.214286 6:0.203704 7:0.259259 8:0.222222
-1 1:-336 2:54 3:0.285714 4:0.214286 5:0.285714 6:0.259259 7:0.203704 8:0.314815
-1 1:-299 2:54 3:0.206897 4:0.327586 5:0.258621 6:0.203704 7:0.296296 8:0.259259
-1 1:-279 2:54 3:0.327586 4:0.206897 5:0.206897 6:0.296296 7:0.203704 8:0.240741
-1 1:-150 2:76 3:0.302632 4:0.171053 5:0.25 6:0.217949 7:0.217949 8:0.269231
-1 1:-602 2:76 3:0.171053 4:0.302632 5:0.276316 6:0.217949 7:0.217949 8:0.294872
-1 1:-330 2:77 3:0.181818 4:0.363636 5:0.220779 6:0.219512 7:0.231707 8:0.292683
-1 1:-384 2:77 3:0.363636 4:0.181818 5:0.233766 6:0.231707 7:0.219512 8:0.256098
-1 1:-672 2:99 3:0.30303 4:0.232323 5:0.222222 6:0.326923 7:0.25 8:0.192308
-1 1:-594 2:99 3:0.232323 4:0.30303 5:0.242424 6:0.25 7:0.326923 8:0.230769
-1 1:-264 2:52 3:0.192308 4:0.346154 5:0.269231 6:0.150943 7:0.339623 8:0.207547
-1 1:-230 2:52 3:0.346154 4:0.192308 5:0.192308 6:0.339623 7:0.150943 8:0.301887
-1 1:-384 2:79 3:0.291139 4:0.202532 5:0.240506 6:0.2125 7:0.25 8:0.35
-1 1:-390 2:79 3:0.202532 4:0.291139 5:0.265823 6:0.25 7:0.2125 8:0.1875
-1 1:-699 2:137 3:0.255474 4:0.255474 5:0.255474 6:0.234483 7:0.206897 8:0.289655
-1 1:-743 2:137 3:0.255474 4:0.255474 5:0.233577 6:0.206897 7:0.234483 8:0.268966
-1 1:-603 2:91 3:0.208791 4:0.32967 5:0.208791 6:0.23913 7:0.228261 8:0.25
-1 1:-505 2:91 3:0.32967 4:0.208791 5:0.252747 6:0.228261 7:0.23913 8:0.282609
-1 1:-402 2:87 3:0.195402 4:0.321839 5:0.229885 6:0.241379 7:0.321839 8:0.229885
-1 1:-354 2:87 3:0.321839 4:0.195402 5:0.252874 6:0.321839 7:0.241379 8:0.206897
-1 1:-365 2:71 3:0.197183 4:0.309859 5:0.239437 6:0.213333 7:0.253333 8:0.28
-1 1:-413 2:71 3:0.309859 4:0.197183 5:0.253521 6:0.253333 7:0.213333 8:0.253333
-1 1:-354 2:53 3:0.254545 4:0.236364 5:0.218182 6:0.245283 7:0.169811 8:0.245283
-1 1:-296 2:53 3:0.236364 4:0.254545 5:0.290909 6:0.169811 7:0.245283 8:0.339623
-1 1:-887 2:95 3:0.19802 4:0.29703 5:0.257426 6:0.178947 7:0.221053 8:0.284211
-1 1:-738 2:95 3:0.29703 4:0.19802 5:0.247525 6:0.221053 7:0.178947 8:0.315789
-1 1:-625 2:96 3:0.302083 4:0.229167 5:0.229167 6:0.25 7:0.177083 8:0.302083
-1 1:-607 2:96 3:0.229167 4:0.302083 5:0.239583 6:0.177083 7:0.25 8:0.270833
-1 1:-511 2:79 3:0.329114 4:0.21519 5:0.227848 6:0.253012 7:0.277108 8:0.26506
-1 1:-491 2:79 3:0.21519 4:0.329114 5:0.227848 6:0.277108 7:0.253012 8:0.204819
-1 1:-296 2:53 3:0.283019 4:0.188679 5:0.245283 6:0.236364 7:0.290909 8:0.218182
-1 1:-206 2:53 3:0.188679 4:0.283019 5:0.283019 6:0.290909 7:0.236364 8:0.254545
-1 1:-198 2:49 3:0.204082 4:0.285714 5:0.285714 6:0.25 7:0.25 8:0.230769
-1 1:-191 2:49 3:0.285714 4:0.204082 5:0.22449 6:0.25 7:0.25 8:0.269231
-1 1:-293 2:45 3:0.26 4:0.18 5:0.26 6:0.266667 7:0.2 8:0.244444
-1 1:-237 2:45 3:0.18 4:0.26 5:0.3 6:0.2 7:0.266667 8:0.288889
-1 1:-406 2:101 3:0.245098 4:0.264706 5:0.254902 6:0.19802 7:0.29703 8:0.188119
-1 1:-229 2:101 3:0.264706 4:0.245098 5:0.235294 6:0.29703 7:0.19802 8:0.316832
-1 1:-676 2:137 3:0.262774 4:0.262774 5:0.240876 6:0.181159 7:0.289855 8:0.246377
-1 1:-526 2:137 3:0.262774 4:0.262774 5:0.233577 6:0.289855 7:0.181159 8:0.282609
-1 1:-144 2:47 3:0.170213 4:0.340426 5:0.297872 6:0.26 7:0.26 8:0.26
-1 1:-171 2:47 3:0.340426 4:0.170213 5:0.191489 6:0.26 7:0.26 8:0.22
-1 1:-536 2:106 3:0.230088 4:0.283186 5:0.247788 6:0.358491 7:0.198113 8:0.216981
-1 1:-476 2:106 3:0.283186 4:0.230088 5:0.238938 6:0.198113 7:0.358491 8:0.226415
-1 1:-198 2:48 3:0.36 4:0.12 5:0.3 6:0.166667 7:0.1875 8:0.458333
-1 1:-291 2:48 3:0.12 4:0.36 5:0.22 6:0.1875 7:0.166667 8:0.1875
-1 1:-236 2:78 3:0.294872 4:0.24359 5:0.217949 6:0.278481 7:0.265823 8:0.151899
-1 1:-106 2:78 3:0.24359 4:0.294872 5:0.24359 6:0.265823 7:0.278481 8:0.303797
-1 1:-226 2:52 3:0.173077 4:0.346154 5:0.269231 6:0.192308 7:0.288462 8:0.230769
-1 1:-258 2:52 3:0.346154 4:0.173077 5:0.211538 6:0.288462 7:0.192308 8:0.288462
-1 1:-713 2:132 3:0.265152 4:0.257576 5:0.25 6:0.244444 7:0.22963 8:0.251852
-1 1:-682 2:132 3:0.257576 4:0.265152 5:0.227273 6:0.22963 7:0.244444 8:0.274074
-1 1:-508 2:107 3:0.27193 4:0.22807 5:0.236842 6:0.224299 7:0.233645 8:0.299065
-1 1:-682 2:107 3:0.22807 4:0.27193 5:0.263158 6:0.233645 7:0.224299 8:0.242991
-1 1:-670 2:94 3:0.214286 4:0.316327 5:0.255102 6:0.191489 7:0.287234 8:0.255319
-1 1:-706 2:94 3:0.316327 4:0.214286 5:0.214286 6:0.287234 7:0.191489 8:0.265957
-1 1:-528 2:108 3:0.296296 4:0.203704 5:0.25 6:0.209091 7:0.227273 8:0.272727
-1 1:-608 2:108 3:0.203704 4:0.296296 5:0.25 6:0.227273 7:0.209091 8:0.290909
-1 1:-411 2:56 3:0.172414 4:0.275862 5:0.293103 6:0.178571 7:0.25 8:0.25
-1 1:-402 2:56 3:0.275862 4:0.172414 5:0.258621 6:0.25 7:0.178571 8:0.321429
-1 1:-458 2:102 3:0.264706 4:0.254902 5:0.22549 6:0.203704 7:0.222222 8:0.305556
-1 1:-554 2:102 3:0.254902 4:0.264706 5:0.254902 6:0.222222 7:0.203704 8:0.268519
-1 1:-434 2:87 3:0.213483 4:0.303371 5:0.258427 6:0.206897 7:0.264368 8:0.298851
-1 1:-538 2:87 3:0.303371 4:0.213483 5:0.224719 6:0.264368 7:0.206897 8:0.229885
-1 1:-559 2:107 3:0.227273 4:0.290909 5:0.236364 6:0.233645 7:0.233645 8:0.224299
-1 1:-488 2:107 3:0.290909 4:0.227273 5:0.245455 6:0.233645 7:0.233645 8:0.308411
-1 1:-631 2:74 3:0.207317 4:0.219512 5:0.292683 6:0.175676 7:0.189189 8:0.297297
-1 1:-653 2:74 3:0.219512 4:0.207317 5:0.280488 6:0.189189 7:0.175676 8:0.337838
-1 1:-379 2:59 3:0.278689 4:0.245902 5:0.245902 6:0.220339 7:0.322034 8:0.237288
-1 1:-369 2:59 3:0.245902 4:0.278689 5:0.229508 6:0.322034 7:0.220339 8:0.220339
-1 1:-235 2:79 3:0.253165 4:0.253165 5:0.227848 6:0.303797 7:0.139241 8:0.265823
-1 1:-232 2:79 3:0.253165 4:0.253165 5:0.265823 6:0.139241 7:0.303797 8:0.291139
-1 1:-253 2:84 3:0.317647 4:0.223529 5:0.270588 6:0.214286 7:0.22619 8:0.297619
-1 1:-320 2:84 3:0.223529 4:0.317647 5:0.188235 6:0.22619 7:0.214286 8:0.261905
-1 1:-499 2:71 3:0.225352 4:0.253521 5:0.28169 6:0.232877 7:0.219178 8:0.30137
-1 1:-462 2:71 3:0.253521 4:0.225352 5:0.239437 6:0.219178 7:0.232877 8:0.246575
-1 1:-427 2:61 3:0.231884 4:0.188406 5:0.275362 6:0.213115 7:0.180328 8:0.295082
-1 1:-421 2:61 3:0.188406 4:0.231884 5:0.304348 6:0.180328 7:0.213115 8:0.311475
-1 1:-102 2:66 3:0.352113 4:0.239437 5:0.253521 6:0.257576 7:0.212121 8:0.333333
-1 1:-342 2:66 3:0.239437 4:0.352113 5:0.15493 6:0.212121 7:0.257576 8:0.19697
-1 1:-252 2:54 3:0.203704 4:0.185185 5:0.277778 6:0.175439 7:0.245614 8:0.280702
-1 1:-204 2:54 3:0.185185 4:0.203704 5:0.333333 6:0.245614 7:0.175439 8:0.298246
-1 1:-250 2:53 3:0.283019 4:0.207547 5:0.264151 6:0.226415 7:0.245283 8:0.226415
-1 1:-216 2:53 3:0.207547 4:0.283019 5:0.245283 6:0.245283 7:0.226415 8:0.301887
-1 1:-649 2:77 3:0.192308 4:0.230769 5:0.307692 6:0.181818 7:0.272727 8:0.272727
-1 1:-667 2:77 3:0.230769 4:0.192308 5:0.269231 6:0.272727 7:0.181818 8:0.272727
-1 1:-295 2:73 3:0.356164 4:0.219178 5:0.232877 6:0.303797 7:0.202532 8:0.21519
-1 1:-299 2:73 3:0.219178 4:0.356164 5:0.191781 6:0.202532 7:0.303797 8:0.278481
-1 1:-380 2:55 3:0.196429 4:0.214286 5:0.339286 6:0.127273 7:0.218182 8:0.363636
-1 1:-423 2:55 3:0.214286 4:0.196429 5:0.25 6:0.218182 7:0.127273 8:0.290909
-1 1:-468 2:92 3:0.304348 4:0.228261 5:0.271739 6:0.15625 7:0.229167 8:0.322917
-1 1:-488 2:92 3:0.228261 4:0.304348 5:0.195652 6:0.229167 7:0.15625 8:0.291667
-1 1:-527 2:115 3:0.295652 4:0.217391 5:0.252174 6:0.25641 7:0.205128 8:0.273504
-1 1:-585 2:115 3:0.217391 4:0.295652 5:0.234783 6:0.205128 7:0.25641 8:0.264957
-1 1:-399 2:75 3:0.192308 4:0.230769 5:0.307692 6:0.213333 7:0.173333 8:0.346667
-1 1:-493 2:75 3:0.230769 4:0.192308 5:0.269231 6:0.173333 7:0.213333 8:0.266667
-1 1:-459 2:75 3:0.205128 4:0.24359 5:0.307692 6:0.16 7:0.2 8:0.32
-1 1:-577 2:75 3:0.24359 4:0.205128 5:0.24359 6:0.2 7:0.16 8:0.32
-1 1:-542 2:79 3:0.209877 4:0.222222 5:0.296296 6:0.164557 7:0.240506 8:0.316456
-1 1:-552 2:79 3:0.222222 4:0.209877 5:0.271605 6:0.240506 7:0.164557 8:0.278481
-1 1:-730 2:91 3:0.217391 4:0.23913 5:0.282609 6:0.208791 7:0.241758 8:0.274725
-1 1:-763 2:91 3:0.23913 4:0.217391 5:0.26087 6:0.241758 7:0.208791 8:0.274725
-1 1:-470 2:82 3:0.223529 4:0.329412 5:0.176471 6:0.158537 7:0.256098 8:0.256098
-1 1:-307 2:82 3:0.329412 4:0.223529 5:0.270588 6:0.256098 7:0.158537 8:0.329268
-1 1:-436 2:77 3:0.22619 4:0.321429 5:0.178571 6:0.181818 7:0.272727 8:0.220779
-1 1:-261 2:77 3:0.321429 4:0.22619 5:0.27381 6:0.272727 7:0.181818 8:0.324675
-1 1:-323 2:57 3:0.210526 4:0.210526 5:0.315789 6:0.193548 7:0.241935 8:0.290323
-1 1:-449 2:57 3:0.210526 4:0.210526 5:0.263158 6:0.241935 7:0.193548 8:0.274194
-1 1:-389 2:65 3:0.184615 4:0.215385 5:0.307692 6:0.19697 7:0.212121 8:0.272727
-1 1:-415 2:65 3:0.215385 4:0.184615 5:0.292308 6:0.212121 7:0.19697 8:0.318182
-1 1:-414 2:98 3:0.242718 4:0.252427 5:0.262136 6:0.163265 7:0.326531 8:0.306122
-1 1:-482 2:98 3:0.252427 4:0.242718 5:0.242718 6:0.326531 7:0.163265 8:0.204082
-1 1:-398 2:73 3:0.184211 4:0.223684 5:0.302632 6:0.164384 7:0.246575 8:0.232877
-1 1:-323 2:73 3:0.223684 4:0.184211 5:0.289474 6:0.246575 7:0.164384 8:0.356164
-1 1:-868 2:94 3:0.212766 4:0.244681 5:0.287234 6:0.214286 7:0.214286 8:0.306122
-1 1:-873 2:94 3:0.244681 4:0.212766 5:0.255319 6:0.214286 7:0.214286 8:0.265306
-1 1:-292 2:64 3:0.1875 4:0.203125 5:0.3125 6:0.212121 7:0.257576 8:0.227273
-1 1:-270 2:64 3:0.203125 4:0.1875 5:0.296875 6:0.257576 7:0.212121 8:0.30303
-1 1:-162 2:68 3:0.228571 4:0.357143 5:0.171429 6:0.264706 7:0.279412 8:0.264706
-1 1:-94 2:68 3:0.357143 4:0.228571 5:0.242857 6:0.279412 7:0.264706 8:0.191176
-1 1:-375 2:51 3:0.203704 4:0.203704 5:0.296296 6:0.137255 7:0.235294 8:0.352941
-1 1:-326 2:51 3:0.203704 4:0.203704 5:0.296296 6:0.235294 7:0.137255 8:0.27451
-1 1:-336 2:79 3:0.225 4:0.325 5:0.175 6:0.189873 7:0.265823 8:0.189873
-1 1:-207 2:79 3:0.325 4:0.225 5:0.275 6:0.265823 7:0.189873 8:0.35443
-1 1:-343 2:50 3:0.210526 4:0.22807 5:0.280702 6:0.14 7:0.28 8:0.22
-1 1:-334 2:50 3:0.22807 4:0.210526 5:0.280702 6:0.28 7:0.14 8:0.36
-1 1:-627 2:115 3:0.217391 4:0.295652 5:0.234783 6:0.239316 7:0.273504 8:0.230769
-1 1:-539 2:115 3:0.295652 4:0.217391 5:0.252174 6:0.273504 7:0.239316 8:0.25641
-1 1:-320 2:61 3:0.147541 4:0.245902 5:0.344262 6:0.180328 7:0.262295 8:0.278689
-1 1:-261 2:61 3:0.245902 4:0.147541 5:0.262295 6:0.262295 7:0.180328 8:0.278689
-1 1:-631 2:126 3:0.222222 4:0.293651 5:0.222222 6:0.223077 7:0.269231 8:0.246154
-1 1:-472 2:126 3:0.293651 4:0.222222 5:0.261905 6:0.269231 7:0.223077 8:0.261538
-1 1:-428 2:75 3:0.226667 4:0.346667 5:0.16 6:0.2375 7:0.2375 8:0.2375
-1 1:-284 2:75 3:0.346667 4:0.226667 5:0.266667 6:0.2375 7:0.2375 8:0.2875
-1 1:-410 2:59 3:0.220339 4:0.20339 5:0.288136 6:0.183333 7:0.2 8:0.333333
-1 1:-431 2:59 3:0.20339 4:0.220339 5:0.288136 6:0.2 7:0.183333 8:0.283333
-1 1:-306 2:82 3:0.231707 4:0.317073 5:0.170732 6:0.214286 7:0.214286 8:0.190476
-1 1:-104 2:82 3:0.317073 4:0.231707 5:0.280488 6:0.214286 7:0.214286 8:0.380952
-1 1:-605 2:102 3:0.242718 4:0.252427 5:0.262136 6:0.235294 7:0.186275 8:0.323529
-1 1:-683 2:102 3:0.252427 4:0.242718 5:0.242718 6:0.186275 7:0.235294 8:0.254902
-1 1:-214 2:57 3:0.192982 4:0.245614 5:0.280702 6:0.0833333 7:0.25 8:0.316667
-1 1:-67 2:57 3:0.245614 4:0.192982 5:0.280702 6:0.25 7:0.0833333 8:0.35
-1 1:-401 2:71 3:0.183099 4:0.225352 5:0.323944 6:0.183099 7:0.267606 8:0.267606
-1 1:-492 2:71 3:0.225352 4:0.183099 5:0.267606 6:0.267606 7:0.183099 8:0.28169
-1 1:0 2:71 3:0.183099 4:0.225352 5:0.323944 6:0.183099 7:0.239437 8:0.267606
-1 1:-492 2:71 3:0.225352 4:0.183099 5:0.267606 6:0.239437 7:0.183099 8:0.309859
-1 1:-674 2:123 3:0.226562 4:0.289062 5:0.226562 6:0.252033 7:0.260163 8:0.211382
-1 1:-465 2:123 3:0.289062 4:0.226562 5:0.257812 6:0.260163 7:0.252033 8:0.276423
-1 1:-767 2:96 3:0.25 4:0.21875 5:0.25 6:0.178218 7:0.19802 8:0.29703
-1 1:-654 2:96 3:0.21875 4:0.25 5:0.28125 6:0.19802 7:0.178218 8:0.326733
-1 1:-638 2:97 3:0.252427 4:0.242718 5:0.242718 6:0.257732 7:0.268041 8:0.195876
-1 1:-609 2:97 3:0.242718 4:0.252427 5:0.262136 6:0.268041 7:0.257732 8:0.278351
-1 1:-662 2:77 3:0.225 4:0.2125 5:0.2625 6:0.207792 7:0.181818 8:0.285714
-1 1:-632 2:77 3:0.2125 4:0.225 5:0.3 6:0.181818 7:0.207792 8:0.324675
-1 1:-622 2:100 3:0.233645 4:0.299065 5:0.214953 6:0.21 7:0.24 8:0.24
-1 1:-537 2:100 3:0.299065 4:0.233645 5:0.252336 6:0.24 7:0.21 8:0.31
-1 1:-368 2:55 3:0.236364 4:0.218182 5:0.272727 6:0.214286 7:0.232143 8:0.25
-1 1:-411 2:55 3:0.218182 4:0.236364 5:0.272727 6:0.232143 7:0.214286 8:0.303571
-1 1:-874 2:78 3:0.230769 4:0.192308 5:0.269231 6:0.207317 7:0.207317 8:0.292683
-1 1:-855 2:78 3:0.192308 4:0.230769 5:0.307692 6:0.207317 7:0.207317 8:0.292683
-1 1:-598 2:77 3:0.220779 4:0.207792 5:0.25974 6:0.233766 7:0.220779 8:0.233766
-1 1:-482 2:77 3:0.207792 4:0.220779 5:0.311688 6:0.220779 7:0.233766 8:0.311688
-1 1:-435 2:82 3:0.280488 4:0.243902 5:0.231707 6:0.289157 7:0.204819 8:0.204819
-1 1:-429 2:82 3:0.243902 4:0.280488 5:0.243902 6:0.204819 7:0.289157 8:0.301205
-1 1:-427 2:48 3:0.22 4:0.2 5:0.28 6:0.208333 7:0.166667 8:0.291667
-1 1:-417 2:48 3:0.2 4:0.22 5:0.3 6:0.166667 7:0.208333 8:0.333333
-1 1:-479 2:63 3:0.231884 4:0.188406 5:0.275362 6:0.238095 7:0.15873 8:0.269841
-1 1:-398 2:63 3:0.188406 4:0.231884 5:0.304348 6:0.15873 7:0.238095 8:0.333333
-1 1:-402 2:84 3:0.329545 4:0.215909 5:0.272727 6:0.22619 7:0.214286 8:0.285714
-1 1:-550 2:84 3:0.215909 4:0.329545 5:0.181818 6:0.214286 7:0.22619 8:0.27381
-1 1:0 2:53 3:0.377358 4:0.283019 5:0.245283 6:0.464286 7:0.160714 8:0.25
-1 1:-33 2:53 3:0.283019 4:0.377358 5:0.0943396 6:0.160714 7:0.464286 8:0.125
-1 1:-325 2:52 3:0.230769 4:0.211538 5:0.288462 6:0.218182 7:0.218182 8:0.272727
-1 1:-338 2:52 3:0.211538 4:0.230769 5:0.269231 6:0.218182 7:0.218182 8:0.290909
-1 1:-460 2:65 3:0.169231 4:0.246154 5:0.338462 6:0.161765 7:0.220588 8:0.323529
-1 1:-584 2:65 3:0.246154 4:0.169231 5:0.246154 6:0.220588 7:0.161765 8:0.294118
-1 1:-429 2:69 3:0.22973 4:0.189189 5:0.27027 6:0.217391 7:0.144928 8:0.318841
-1 1:-381 2:69 3:0.189189 4:0.22973 5:0.310811 6:0.144928 7:0.217391 8:0.318841
-1 1:-405 2:50 3:0.226415 4:0.207547 5:0.264151 6:0.2 7:0.2 8:0.28
-1 1:-342 2:50 3:0.207547 4:0.226415 5:0.301887 6:0.2 7:0.2 8:0.32
-1 1:-331 2:52 3:0.211538 4:0.153846 5:0.269231 6:0.181818 7:0.181818 8:0.236364
-1 1:-157 2:52 3:0.153846 4:0.211538 5:0.365385 6:0.181818 7:0.181818 8:0.4
-1 1:-455 2:141 3:0.262411 4:0.212766 5:0.22695 6:0.291667 7:0.270833 8:0.208333
-1 1:-433 2:141 3:0.212766 4:0.262411 5:0.297872 6:0.270833 7:0.291667 8:0.229167
-1 1:-501 2:141 3:0.262411 4:0.22695 5:0.212766 6:0.284722 7:0.277778 8:0.201389
-1 1:-395 2:141 3:0.22695 4:0.262411 5:0.297872 6:0.277778 7:0.284722 8:0.236111
-1 1:-81 2:54 3:0.267857 4:0.232143 5:0.303571 6:0.314815 7:0.12963 8:0.222222
-1 1:-100 2:54 3:0.232143 4:0.267857 5:0.196429 6:0.12963 7:0.314815 8:0.333333
-1 1:-199 2:64 3:0.234375 4:0.25 5:0.203125 6:0.295775 7:0.140845 8:0.183099
-1 1:-67 2:64 3:0.25 4:0.234375 5:0.3125 6:0.140845 7:0.295775 8:0.380282
-1 1:-395 2:64 3:0.234375 4:0.234375 5:0.1875 6:0.234375 7:0.15625 8:0.25
-1 1:-372 2:64 3:0.234375 4:0.234375 5:0.34375 6:0.15625 7:0.234375 8:0.359375
-1 1:-121 2:64 3:0.328125 4:0.171875 5:0.234375 6:0.313433 7:0.179104 8:0.268657
-1 1:-183 2:64 3:0.171875 4:0.328125 5:0.265625 6:0.179104 7:0.313433 8:0.238806
-1 1:-283 2:54 3:0.196429 4:0.25 5:0.196429 6:0.166667 7:0.185185 8:0.277778
-1 1:-236 2:54 3:0.25 4:0.196429 5:0.357143 6:0.185185 7:0.166667 8:0.37037
-1 1:-279 2:49 3:0.183673 4:0.265306 5:0.204082 6:0.156863 7:0.254902 8:0.196078
-1 1:-267 2:49 3:0.265306 4:0.183673 5:0.346939 6:0.254902 7:0.156863 8:0.392157
-1 1:-381 2:141 3:0.285714 4:0.326531 5:0.190476 6:0.304965 7:0.319149 8:0.170213
-1 1:-232 2:141 3:0.326531 4:0.285714 5:0.197279 6:0.319149 7:0.304965 8:0.205674
-1 1:-374 2:146 3:0.30137 4:0.308219 5:0.184932 6:0.285714 7:0.312925 8:0.156463
-1 1:-205 2:146 3:0.308219 4:0.30137 5:0.205479 6:0.312925 7:0.285714 8:0.244898
-1 1:-370 2:146 3:0.30137 4:0.30137 5:0.191781 6:0.278912 7:0.312925 8:0.163265
-1 1:-256 2:146 3:0.30137 4:0.30137 5:0.205479 6:0.312925 7:0.278912 8:0.244898
-1 1:-84 2:98 3:0.326531 4:0.387755 5:0.112245 6:0.397959 7:0.387755 8:0.0714286
-1 1:-48 2:98 3:0.387755 4:0.326531 5:0.173469 6:0.387755 7:0.397959 8:0.142857
-1 1:-34 2:59 3:0.338983 4:0.389831 5:0.186441 6:0.4 7:0.383333 8:0.0833333
-1 1:-63 2:59 3:0.389831 4:0.338983 5:0.0847458 6:0.383333 7:0.4 8:0.133333
-1 1:-241 2:98 3:0.326531 4:0.234694 5:0.22449 6:0.375 7:0.144231 8:0.182692
-1 1:-258 2:98 3:0.234694 4:0.326531 5:0.214286 6:0.144231 7:0.375 8:0.298077
-1 1:-113 2:103 3:0.359223 4:0.31068 5:0.165049 6:0.423423 7:0.234234 8:0.162162
-1 1:-168 2:103 3:0.31068 4:0.359223 5:0.165049 6:0.234234 7:0.423423 8:0.18018
-1 1:-116 2:55 3:0.288136 4:0.389831 5:0.169492 6:0.218182 7:0.381818 8:0.127273
-1 1:-41 2:55 3:0.389831 4:0.288136 5:0.152542 6:0.381818 7:0.218182 8:0.272727
-1 1:-245 2:144 3:0.4 4:0.317241 5:0.0896552 6:0.326389 7:0.361111 8:0.125
-1 1:-131 2:144 3:0.317241 4:0.4 5:0.193103 6:0.361111 7:0.326389 8:0.1875
-1 1:-383 2:144 3:0.347222 4:0.354167 5:0.104167 6:0.289655 7:0.344828 8:0.165517
-1 1:-246 2:144 3:0.354167 4:0.347222 5:0.194444 6:0.344828 7:0.289655 8:0.2
-1 1:-409 2:144 3:0.333333 4:0.326389 5:0.111111 6:0.289655 7:0.303448 8:0.172414
-1 1:-220 2:144 3:0.326389 4:0.333333 5:0.229167 6:0.303448 7:0.289655 8:0.234483
-1 1:-192 2:139 3:0.354167 4:0.340278 5:0.0972222 6:0.381295 7:0.417266 8:0.115108
-1 1:-158 2:139 3:0.340278 4:0.354167 5:0.208333 6:0.417266 7:0.381295 8:0.0863309
-1 1:-229 2:133 3:0.337931 4:0.344828 5:0.103448 6:0.398496 7:0.421053 8:0.0601504
-1 1:-96 2:133 3:0.344828 4:0.337931 5:0.213793 6:0.421053 7:0.398496 8:0.120301
-1 1:0 2:55 3:0.454545 4:0.436364 5:0.0727273 6:0.375 7:0.464286 8:0.0714286
-1 1:0 2:55 3:0.436364 4:0.454545 5:0.0363636 6:0.464286 7:0.375 8:0.0892857
-1 1:0 2:56 3:0.423729 4:0.457627 5:0.0677966 6:0.482143 7:0.357143 8:0.107143
-1 1:-31 2:56 3:0.457627 4:0.423729 5:0.0508475 6:0.357143 7:0.482143 8:0.0535714
-1 1:-99 2:87 3:0.413793 4:0.367816 5:0.149425 6:0.296703 7:0.351648 8:0.208791
-1 1:-206 2:87 3:0.367816 4:0.413793 5:0.0689655 6:0.351648 7:0.296703 8:0.142857
-1 1:-94 2:86 3:0.197674 4:0.453488 5:0.22093 6:0.229885 7:0.402299 8:0.195402
-1 1:0 2:86 3:0.453488 4:0.197674 5:0.127907 6:0.402299 7:0.229885 8:0.172414
-1 1:-115 2:139 3:0.330935 4:0.338129 5:0.215827 6:0.408163 7:0.312925 8:0.136054
-1 1:-216 2:139 3:0.338129 4:0.330935 5:0.115108 6:0.312925 7:0.408163 8:0.142857
-1 1:-208 2:142 3:0.373239 4:0.34507 5:0.176056 6:0.417808 7:0.30137 8:0.116438
-1 1:-242 2:142 3:0.34507 4:0.373239 5:0.105634 6:0.30137 7:0.417808 8:0.164384
-1 1:-108 2:57 3:0.327586 4:0.258621 5:0.293103 6:0.298246 7:0.263158 8:0.298246
-1 1:-166 2:57 3:0.258621 4:0.327586 5:0.12069 6:0.263158 7:0.298246 8:0.140351
-1 1:-225 2:140 3:0.385714 4:0.335714 5:0.0928571 6:0.351724 7:0.358621 8:0.131034
-1 1:-126 2:140 3:0.335714 4:0.385714 5:0.185714 6:0.358621 7:0.351724 8:0.158621
-1 1:-259 2:139 3:0.338129 4:0.338129 5:0.107914 6:0.286713 7:0.34965 8:0.13986
-1 1:-167 2:139 3:0.338129 4:0.338129 5:0.215827 6:0.34965 7:0.286713 8:0.223776
-1 1:-91 2:100 3:0.43 4:0.3 5:0.09 6:0.368932 7:0.330097 8:0.184466
-1 1:-91 2:100 3:0.3 4:0.43 5:0.18 6:0.330097 7:0.368932 8:0.116505
-1 1:-101 2:85 3:0.435294 4:0.317647 5:0.0823529 6:0.443182 7:0.306818 8:0.125
-1 1:-75 2:85 3:0.317647 4:0.435294 5:0.164706 6:0.306818 7:0.443182 8:0.125
-1 1:-25 2:82 3:0.452381 4:0.392857 5:0.0714286 6:0.414634 7:0.390244 8:0.109756
-1 1:-60 2:82 3:0.392857 4:0.452381 5:0.0833333 6:0.390244 7:0.414634 8:0.0853659
-1 1:-287 2:129 3:0.372093 4:0.356589 5:0.0930233 6:0.379845 7:0.325581 8:0.124031
-1 1:-197 2:129 3:0.356589 4:0.372093 5:0.178295 6:0.325581 7:0.379845 8:0.170543
-1 1:-47 2:53 3:0.415094 4:0.471698 5:0.0377358 6:0.410714 7:0.428571 8:0.107143
-1 1:-20 2:53 3:0.471698 4:0.415094 5:0.0754717 6:0.428571 7:0.410714 8:0.0535714
-1 1:0 2:65 3:0.430769 4:0.430769 5:0.0615385 6:0.391304 7:0.405797 8:0.0724638
-1 1:0 2:65 3:0.430769 4:0.430769 5:0.0769231 6:0.405797 7:0.391304 8:0.130435
-1 1:-202 2:143 3:0.398601 4:0.314685 5:0.0909091 6:0.342657 7:0.391608 8:0.0699301
-1 1:-15 2:143 3:0.314685 4:0.398601 5:0.195804 6:0.391608 7:0.342657 8:0.195804
-1 1:-258 2:140 3:0.35461 4:0.340426 5:0.106383 6:0.278571 7:0.4 8:0.114286
-1 1:-140 2:140 3:0.340426 4:0.35461 5:0.198582 6:0.4 7:0.278571 8:0.207143
-1 1:-409 2:110 3:0.263636 4:0.290909 5:0.181818 6:0.280702 7:0.22807 8:0.210526
-1 1:-417 2:110 3:0.290909 4:0.263636 5:0.263636 6:0.22807 7:0.280702 8:0.280702
-1 1:-68 2:58 3:0.413793 4:0.206897 5:0.155172 6:0.310345 7:0.189655 8:0.206897
-1 1:-62 2:58 3:0.206897 4:0.413793 5:0.224138 6:0.189655 7:0.310345 8:0.293103
-1 1:-253 2:73 3:0.243243 4:0.283784 5:0.297297 6:0.191781 7:0.246575 8:0.342466
-1 1:-306 2:73 3:0.283784 4:0.243243 5:0.175676 6:0.246575 7:0.191781 8:0.219178
-1 1:-150 2:58 3:0.172414 4:0.413793 5:0.241379 6:0.183333 7:0.383333 8:0.25
-1 1:-128 2:58 3:0.413793 4:0.172414 5:0.172414 6:0.383333 7:0.183333 8:0.183333
-1 1:-104 2:60 3:0.163934 4:0.409836 5:0.262295 6:0.166667 7:0.283333 8:0.3
-1 1:-115 2:60 3:0.409836 4:0.163934 5:0.163934 6:0.283333 7:0.166667 8:0.25
-1 1:-92 2:50 3:0.36 4:0.28 5:0.18 6:0.313725 7:0.215686 8:0.27451
-1 1:-136 2:50 3:0.28 4:0.36 5:0.18 6:0.215686 7:0.313725 8:0.196078
-1 1:-416 2:147 3:0.312925 4:0.333333 5:0.170068 6:0.28 7:0.34 8:0.193333
-1 1:-348 2:147 3:0.333333 4:0.312925 5:0.183673 6:0.34 7:0.28 8:0.186667
-1 1:-277 2:150 3:0.36 4:0.366667 5:0.1 6:0.32 7:0.366667 8:0.126667
-1 1:-173 2:150 3:0.366667 4:0.36 5:0.173333 6:0.366667 7:0.32 8:0.186667
-1 1:-443 2:142 3:0.402685 4:0.295302 5:0.134228 6:0.34507 7:0.274648 8:0.176056
-1 1:-415 2:142 3:0.295302 4:0.402685 5:0.167785 6:0.274648 7:0.34507 8:0.204225
-1 1:-149 2:104 3:0.396396 4:0.369369 5:0.0900901 6:0.336538 7:0.375 8:0.0865385
-1 1:-30 2:104 3:0.369369 4:0.396396 5:0.144144 6:0.375 7:0.336538 8:0.201923
-1 1:-326 2:72 3:0.369863 4:0.287671 5:0.178082 6:0.361111 7:0.291667 8:0.180556
-1 1:-476 2:72 3:0.287671 4:0.369863 5:0.164384 6:0.291667 7:0.361111 8:0.166667
-1 1:-95 2:56 3:0.403509 4:0.298246 5:0.140351 6:0.267857 7:0.303571 8:0.25
-1 1:-102 2:56 3:0.298246 4:0.403509 5:0.157895 6:0.303571 7:0.267857 8:0.178571
-1 1:-70 2:71 3:0.380282 4:0.267606 5:0.183099 6:0.267606 7:0.197183 8:0.211268
-1 1:-43 2:71 3:0.267606 4:0.380282 5:0.169014 6:0.197183 7:0.267606 8:0.323944
-1 1:-29 2:58 3:0.275862 4:0.37931 5:0.155172 6:0.237288 7:0.355932 8:0.186441
-1 1:-50 2:58 3:0.37931 4:0.275862 5:0.189655 6:0.355932 7:0.237288 8:0.220339
-1 1:-74 2:49 3:0.293103 4:0.413793 5:0.155172 6:0.265306 7:0.428571 8:0.183673
-1 1:-77 2:49 3:0.413793 4:0.293103 5:0.137931 6:0.428571 7:0.265306 8:0.122449
-1 1:-705 2:94 3:0.276596 4:0.223404 5:0.223404 6:0.284211 7:0.210526 8:0.221053
-1 1:-580 2:94 3:0.223404 4:0.276596 5:0.276596 6:0.210526 7:0.284211 8:0.284211
-1 1:-421 2:92 3:0.206522 4:0.271739 5:0.293478 6:0.228261 7:0.184783 8:0.315217
-1 1:-487 2:92 3:0.271739 4:0.206522 5:0.228261 6:0.184783 7:0.228261 8:0.271739
-1 1:-83 2:49 3:0.2 4:0.34 5:0.26 6:0.204082 7:0.244898 8:0.285714
-1 1:-179 2:49 3:0.34 4:0.2 5:0.2 6:0.244898 7:0.204082 8:0.265306
-1 1:-40 2:69 3:0.228571 4:0.328571 5:0.257143 6:0.318841 7:0.333333 8:0.217391
-1 1:-236 2:69 3:0.328571 4:0.228571 5:0.185714 6:0.333333 7:0.318841 8:0.130435
-1 1:-221 2:57 3:0.263158 4:0.245614 5:0.192982 6:0.22807 7:0.298246 8:0.245614
-1 1:-140 2:57 3:0.245614 4:0.263158 5:0.298246 6:0.298246 7:0.22807 8:0.22807
-1 1:-185 2:67 3:0.253731 4:0.283582 5:0.208955 6:0.144928 7:0.289855 8:0.289855
-1 1:-258 2:67 3:0.283582 4:0.253731 5:0.253731 6:0.289855 7:0.144928 8:0.275362
-1 1:0 2:54 3:0.259259 4:0.240741 5:0.203704 6:0.245614 7:0.263158 8:0.140351
-1 1:-28 2:54 3:0.240741 4:0.259259 5:0.296296 6:0.263158 7:0.245614 8:0.350877
-1 1:-102 2:78 3:0.390244 4:0.158537 5:0.268293 6:0.282051 7:0.179487 8:0.320513
-1 1:-333 2:78 3:0.158537 4:0.390244 5:0.182927 6:0.179487 7:0.282051 8:0.217949
-1 1:-519 2:93 3:0.114583 4:0.322917 5:0.25 6:0.193548 7:0.204301 8:0.258065
-1 1:-339 2:93 3:0.322917 4:0.114583 5:0.3125 6:0.204301 7:0.193548 8:0.344086
-1 1:-496 2:88 3:0.102273 4:0.306818 5:0.284091 6:0.147727 7:0.204545 8:0.340909
-1 1:-358 2:88 3:0.306818 4:0.102273 5:0.306818 6:0.204545 7:0.147727 8:0.306818
-1 1:-91 2:49 3:0.102041 4:0.408163 5:0.22449 6:0.24 7:0.36 8:0.14
-1 1:-74 2:49 3:0.408163 4:0.102041 5:0.265306 6:0.36 7:0.24 8:0.26
-1 1:-326 2:62 3:0.177419 4:0.322581 5:0.193548 6:0.125 7:0.34375 8:0.203125
-1 1:-58 2:62 3:0.322581 4:0.177419 5:0.306452 6:0.34375 7:0.125 8:0.328125
-1 1:-201 2:47 3:0.12766 4:0.361702 5:0.212766 6:0.117647 7:0.372549 8:0.196078
-1 1:-54 2:47 3:0.361702 4:0.12766 5:0.297872 6:0.372549 7:0.117647 8:0.313725
-1 1:-316 2:97 3:0.323232 4:0.10101 5:0.292929 6:0.278351 7:0.185567 8:0.319588
-1 1:-484 2:97 3:0.10101 4:0.323232 5:0.282828 6:0.185567 7:0.278351 8:0.216495
-1 1:-387 2:69 3:0.0869565 4:0.333333 5:0.289855 6:0.125 7:0.277778 8:0.347222
-1 1:-352 2:69 3:0.333333 4:0.0869565 5:0.289855 6:0.277778 7:0.125 8:0.25
-1 1:-582 2:124 3:0.137097 4:0.314516 5:0.25 6:0.24031 7:0.224806 8:0.310078
-1 1:-453 2:124 3:0.314516 4:0.137097 5:0.298387 6:0.224806 7:0.24031 8:0.224806
-1 1:-225 2:71 3:0.102564 4:0.333333 5:0.25641 6:0.211268 7:0.267606 8:0.295775
-1 1:-263 2:71 3:0.333333 4:0.102564 5:0.307692 6:0.267606 7:0.211268 8:0.225352
-1 1:-210 2:82 3:0.372093 4:0.139535 5:0.27907 6:0.390244 7:0.109756 8:0.243902
-1 1:-270 2:82 3:0.139535 4:0.372093 5:0.209302 6:0.109756 7:0.390244 8:0.256098
-1 1:-149 2:56 3:0.321429 4:0.0714286 5:0.285714 6:0.271186 7:0.169492 8:0.237288
-1 1:-241 2:56 3:0.0714286 4:0.321429 5:0.321429 6:0.169492 7:0.271186 8:0.322034
-1 1:-184 2:70 3:0.366197 4:0.084507 5:0.309859 6:0.328571 7:0.142857 8:0.257143
-1 1:-248 2:70 3:0.084507 4:0.366197 5:0.239437 6:0.142857 7:0.328571 8:0.271429
-1 1:-111 2:49 3:0.387755 4:0.122449 5:0.285714 6:0.38 7:0.12 8:0.24
-1 1:-88 2:49 3:0.122449 4:0.387755 5:0.204082 6:0.12 7:0.38 8:0.26
-1 1:-129 2:49 3:0.306122 4:0.204082 5:0.306122 6:0.265306 7:0.22449 8:0.326531
-1 1:-201 2:49 3:0.204082 4:0.306122 5:0.183673 6:0.22449 7:0.265306 8:0.183673
-1 1:-379 2:63 3:0.238095 4:0.285714 5:0.190476 6:0.238095 7:0.285714 8:0.222222
-1 1:-339 2:63 3:0.285714 4:0.238095 5:0.285714 6:0.285714 7:0.238095 8:0.253968
-1 1:-328 2:146 3:0.260274 4:0.369863 5:0.178082 6:0.231293 7:0.367347 8:0.197279
-1 1:-252 2:146 3:0.369863 4:0.260274 5:0.191781 6:0.367347 7:0.231293 8:0.204082
-1 1:-396 2:146 3:0.321918 4:0.30137 5:0.123288 6:0.29932 7:0.285714 8:0.156463
-1 1:-243 2:146 3:0.30137 4:0.321918 5:0.253425 6:0.285714 7:0.29932 8:0.258503
-1 1:-69 2:51 3:0.37037 4:0.277778 5:0.185185 6:0.333333 7:0.254902 8:0.156863
-1 1:-15 2:51 3:0.277778 4:0.37037 5:0.166667 6:0.254902 7:0.333333 8:0.254902
-1 1:-174 2:92 3:0.293478 4:0.358696 5:0.130435 6:0.282609 7:0.369565 8:0.163043
-1 1:-110 2:92 3:0.358696 4:0.293478 5:0.217391 6:0.369565 7:0.282609 8:0.184783
-1 1:-51 2:60 3:0.3 4:0.3 5:0.133333 6:0.435484 7:0.16129 8:0.177419
-1 1:-61 2:60 3:0.3 4:0.3 5:0.266667 6:0.16129 7:0.435484 8:0.225806
-1 1:-12 2:57 3:0.350877 4:0.368421 5:0.0701754 6:0.413793 7:0.362069 8:0.12069
-1 1:-25 2:57 3:0.368421 4:0.350877 5:0.210526 6:0.362069 7:0.413793 8:0.103448
-1 1:-291 2:111 3:0.289474 4:0.350877 5:0.122807 6:0.261261 7:0.27027 8:0.216216
-1 1:-163 2:111 3:0.350877 4:0.289474 5:0.236842 6:0.27027 7:0.261261 8:0.252252
-1 1:-25 2:56 3:0.322034 4:0.389831 5:0.186441 6:0.375 7:0.392857 8:0.142857
-1 1:0 2:56 3:0.389831 4:0.322034 5:0.101695 6:0.392857 7:0.375 8:0.0892857
-1 1:-126 2:93 3:0.28125 4:0.291667 5:0.291667 6:0.333333 7:0.301075 8:0.215054
-1 1:-232 2:93 3:0.291667 4:0.28125 5:0.135417 6:0.301075 7:0.333333 8:0.150538
-1 1:-121 2:143 3:0.300699 4:0.321678 5:0.258741 6:0.406897 7:0.337931 8:0.144828
-1 1:-233 2:143 3:0.321678 4:0.300699 5:0.118881 6:0.337931 7:0.406897 8:0.110345
-1 1:-149 2:144 3:0.340278 4:0.3125 5:0.215278 6:0.444444 7:0.319444 8:0.118056
-1 1:-269 2:144 3:0.3125 4:0.340278 5:0.131944 6:0.319444 7:0.444444 8:0.118056
-1 1:-70 2:52 3:0.254545 4:0.254545 5:0.309091 6:0.25 7:0.307692 8:0.269231
-1 1:-104 2:52 3:0.254545 4:0.254545 5:0.181818 6:0.307692 7:0.25 8:0.173077
-1 1:-224 2:54 3:0.109091 4:0.309091 5:0.327273 6:0.111111 7:0.277778 8:0.351852
-1 1:-162 2:54 3:0.309091 4:0.109091 5:0.254545 6:0.277778 7:0.111111 8:0.259259
-1 1:-4 2:49 3:0.2 4:0.28 5:0.34 6:0.142857 7:0.265306 8:0.346939
-1 1:-108 2:49 3:0.28 4:0.2 5:0.18 6:0.265306 7:0.142857 8:0.244898
-1 1:-278 2:59 3:0.166667 4:0.283333 5:0.333333 6:0.254237 7:0.220339 8:0.237288
-1 1:-227 2:59 3:0.283333 4:0.166667 5:0.216667 6:0.220339 7:0.254237 8:0.288136
-1 1:-300 2:74 3:0.171053 4:0.276316 5:0.302632 6:0.256757 7:0.27027 8:0.202703
-1 1:-291 2:74 3:0.276316 4:0.171053 5:0.25 6:0.27027 7:0.256757 8:0.27027
-1 1:-347 2:83 3:0.289157 4:0.156627 5:0.253012 6:0.213483 7:0.202247 8:0.224719
-1 1:-309 2:83 3:0.156627 4:0.289157 5:0.301205 6:0.202247 7:0.213483 8:0.359551
-1 1:-167 2:57 3:0.310345 4:0.0862069 5:0.310345 6:0.280702 7:0.122807 8:0.298246
-1 1:-263 2:57 3:0.0862069 4:0.310345 5:0.293103 6:0.122807 7:0.280702 8:0.298246
-1 1:-240 2:66 3:0.268657 4:0.223881 5:0.19403 6:0.227273 7:0.181818 8:0.227273
-1 1:-129 2:66 3:0.223881 4:0.268657 5:0.313433 6:0.181818 7:0.227273 8:0.363636
-1 1:-202 2:70 3:0.285714 4:0.214286 5:0.185714 6:0.305556 7:0.152778 8:0.222222
-1 1:-237 2:70 3:0.214286 4:0.285714 5:0.314286 6:0.152778 7:0.305556 8:0.319444
-1 1:-204 2:63 3:0.287879 4:0.19697 5:0.212121 6:0.333333 7:0.142857 8:0.190476
-1 1:-161 2:63 3:0.19697 4:0.287879 5:0.30303 6:0.142857 7:0.333333 8:0.333333
-1 1:-314 2:82 3:0.192771 4:0.289157 5:0.301205 6:0.231707 7:0.207317 8:0.317073
-1 1:-405 2:82 3:0.289157 4:0.192771 5:0.216867 6:0.207317 7:0.231707 8:0.243902
-1 1:-236 2:50 3:0.1 4:0.32 5:0.28 6:0.196078 7:0.176471 8:0.352941
-1 1:-234 2:50 3:0.32 4:0.1 5:0.3 6:0.176471 7:0.196078 8:0.27451
-1 1:-80 2:48 3:0.12 4:0.3 5:0.34 6:0.0833333 7:0.229167 8:0.333333
-1 1:-294 2:48 3:0.3 4:0.12 5:0.24 6:0.229167 7:0.0833333 8:0.354167
-1 1:-131 2:62 3:0.234375 4:0.28125 5:0.28125 6:0.209677 7:0.209677 8:0.274194
-1 1:-210 2:62 3:0.28125 4:0.234375 5:0.203125 6:0.209677 7:0.209677 8:0.306452
-1 1:-369 2:97 3:0.175258 4:0.278351 5:0.298969 6:0.206186 7:0.237113 8:0.278351
-1 1:-404 2:97 3:0.278351 4:0.175258 5:0.247423 6:0.237113 7:0.206186 8:0.278351
-1 1:-49 2:51 3:0.176471 4:0.431373 5:0.176471 6:0.211538 7:0.403846 8:0.230769
-1 1:0 2:51 3:0.431373 4:0.176471 5:0.215686 6:0.403846 7:0.211538 8:0.153846
-1 1:-462 2:147 3:0.255034 4:0.255034 5:0.268456 6:0.231293 7:0.272109 8:0.231293
-1 1:-603 2:147 3:0.255034 4:0.255034 5:0.221477 6:0.272109 7:0.231293 8:0.265306
-1 1:-480 2:148 3:0.268456 4:0.248322 5:0.261745 6:0.243243 7:0.263514 8:0.222973
-1 1:-549 2:148 3:0.248322 4:0.268456 5:0.221477 6:0.263514 7:0.243243 8:0.27027
-1 1:-308 2:102 3:0.240385 4:0.278846 5:0.201923 6:0.245098 7:0.22549 8:0.245098
-1 1:-276 2:102 3:0.278846 4:0.240385 5:0.278846 6:0.22549 7:0.245098 8:0.284314
-1 1:-150 2:53 3:0.264151 4:0.283019 5:0.169811 6:0.277778 7:0.222222 8:0.240741
-1 1:-81 2:53 3:0.283019 4:0.264151 5:0.283019 6:0.222222 7:0.277778 8:0.259259
-1 1:-163 2:53 3:0.196429 4:0.339286 5:0.178571 6:0.169811 7:0.264151 8:0.245283
-1 1:-93 2:53 3:0.339286 4:0.196429 5:0.285714 6:0.264151 7:0.169811 8:0.320755
-1 1:-192 2:84 3:0.238095 4:0.261905 5:0.22619 6:0.258824 7:0.211765 8:0.270588
-1 1:-187 2:84 3:0.261905 4:0.238095 5:0.27381 6:0.211765 7:0.258824 8:0.258824
-1 1:-209 2:92 3:0.271739 4:0.26087 5:0.206522 6:0.268817 7:0.247312 8:0.215054
-1 1:-204 2:92 3:0.26087 4:0.271739 5:0.26087 6:0.247312 7:0.268817 8:0.268817
-1 1:-459 2:122 3:0.271318 4:0.255814 5:0.248062 6:0.204918 7:0.196721 8:0.270492
-1 1:-445 2:122 3:0.255814 4:0.271318 5:0.224806 6:0.196721 7:0.204918 8:0.327869
-1 1:-418 2:116 3:0.260504 4:0.252101 5:0.294118 6:0.241379 7:0.155172 8:0.310345
-1 1:-517 2:116 3:0.252101 4:0.260504 5:0.193277 6:0.155172 7:0.241379 8:0.293103
-1 1:-141 2:63 3:0.28125 4:0.21875 5:0.28125 6:0.15873 7:0.285714 8:0.238095
-1 1:-148 2:63 3:0.21875 4:0.28125 5:0.21875 6:0.285714 7:0.15873 8:0.31746
-1 1:-282 2:91 3:0.274725 4:0.230769 5:0.263736 6:0.309278 7:0.185567 8:0.237113
-1 1:-286 2:91 3:0.230769 4:0.274725 5:0.230769 6:0.185567 7:0.309278 8:0.268041
-1 1:-304 2:147 3:0.340136 4:0.278912 5:0.176871 6:0.351351 7:0.324324 8:0.141892
-1 1:-299 2:147 3:0.278912 4:0.340136 5:0.204082 6:0.324324 7:0.351351 8:0.182432
-1 1:-414 2:150 3:0.26 4:0.286667 5:0.24 6:0.28 7:0.313333 8:0.186667
-1 1:-361 2:150 3:0.286667 4:0.26 5:0.213333 6:0.313333 7:0.28 8:0.22
-1 1:-320 2:74 3:0.253165 4:0.278481 5:0.202532 6:0.310811 7:0.108108 8:0.283784
-1 1:-270 2:74 3:0.278481 4:0.253165 5:0.265823 6:0.108108 7:0.310811 8:0.297297
-1 1:-76 2:81 3:0.27907 4:0.372093 5:0.174419 6:0.345679 7:0.382716 8:0.148148
-1 1:-61 2:81 3:0.372093 4:0.27907 5:0.174419 6:0.382716 7:0.345679 8:0.123457
-1 1:-199 2:86 3:0.267442 4:0.360465 5:0.174419 6:0.284091 7:0.272727 8:0.215909
-1 1:-131 2:86 3:0.360465 4:0.267442 5:0.197674 6:0.272727 7:0.284091 8:0.227273
-1 1:-953 2:104 3:0.221154 4:0.25 5:0.230769 6:0.257143 7:0.247619 8:0.247619
-1 1:-733 2:104 3:0.25 4:0.221154 5:0.298077 6:0.247619 7:0.257143 8:0.247619
-1 1:-317 2:66 3:0.268657 4:0.223881 5:0.268657 6:0.30303 7:0.181818 8:0.257576
-1 1:-338 2:66 3:0.223881 4:0.268657 5:0.238806 6:0.181818 7:0.30303 8:0.257576
-1 1:-365 2:68 3:0.25 4:0.25 5:0.279412 6:0.220588 7:0.279412 8:0.25
-1 1:-277 2:68 3:0.25 4:0.25 5:0.220588 6:0.279412 7:0.220588 8:0.25
-1 1:-412 2:48 3:0.229167 4:0.1875 5:0.3125 6:0.183673 7:0.163265 8:0.326531
-1 1:-413 2:48 3:0.1875 4:0.229167 5:0.270833 6:0.163265 7:0.183673 8:0.326531
-1 1:-649 2:102 3:0.261682 4:0.224299 5:0.28972 6:0.215686 7:0.205882 8:0.303922
-1 1:-862 2:102 3:0.224299 4:0.261682 5:0.224299 6:0.205882 7:0.215686 8:0.27451
-1 1:-558 2:90 3:0.252747 4:0.263736 5:0.230769 6:0.255556 7:0.211111 8:0.244444
-1 1:-541 2:90 3:0.263736 4:0.252747 5:0.252747 6:0.211111 7:0.255556 8:0.288889
-1 1:-417 2:53 3:0.169811 4:0.283019 5:0.301887 6:0.203704 7:0.259259 8:0.277778
-1 1:-421 2:53 3:0.283019 4:0.169811 5:0.245283 6:0.259259 7:0.203704 8:0.259259
-1 1:-382 2:50 3:0.176471 4:0.27451 5:0.294118 6:0.16 7:0.22 8:0.3
-1 1:-383 2:50 3:0.27451 4:0.176471 5:0.254902 6:0.22 7:0.16 8:0.32
-1 1:-412 2:64 3:0.25 4:0.234375 5:0.28125 6:0.153846 7:0.292308 8:0.292308
-1 1:-409 2:64 3:0.234375 4:0.25 5:0.234375 6:0.292308 7:0.153846 8:0.261538
-1 1:-690 2:121 3:0.247934 4:0.256198 5:0.214876 6:0.238095 7:0.206349 8:0.261905
-1 1:-655 2:121 3:0.256198 4:0.247934 5:0.280992 6:0.206349 7:0.238095 8:0.293651
-1 1:-383 2:52 3:0.267857 4:0.196429 5:0.285714 6:0.173077 7:0.211538 8:0.326923
-1 1:-402 2:52 3:0.196429 4:0.267857 5:0.25 6:0.211538 7:0.173077 8:0.288462
-1 1:-402 2:57 3:0.22807 4:0.245614 5:0.280702 6:0.186441 7:0.169492 8:0.305085
-1 1:-386 2:57 3:0.245614 4:0.22807 5:0.245614 6:0.169492 7:0.186441 8:0.338983
-1 1:-537 2:84 3:0.218391 4:0.275862 5:0.241379 6:0.154762 7:0.27381 8:0.238095
-1 1:-382 2:84 3:0.275862 4:0.218391 5:0.264368 6:0.27381 7:0.154762 8:0.333333
-1 1:-385 2:51 3:0.196078 4:0.254902 5:0.294118 6:0.153846 7:0.25 8:0.288462
-1 1:-311 2:51 3:0.254902 4:0.196078 5:0.254902 6:0.25 7:0.153846 8:0.307692
-1 1:-388 2:55 3:0.267857 4:0.196429 5:0.285714 6:0.2 7:0.181818 8:0.345455
-1 1:-415 2:55 3:0.196429 4:0.267857 5:0.25 6:0.181818 7:0.2 8:0.272727
-1 1:-393 2:58 3:0.258621 4:0.224138 5:0.241379 6:0.237288 7:0.220339 8:0.186441
-1 1:-344 2:58 3:0.224138 4:0.258621 5:0.275862 6:0.220339 7:0.237288 8:0.355932
-1 1:-662 2:101 3:0.261682 4:0.224299 5:0.28972 6:0.207921 7:0.227723 8:0.277228
-1 1:-822 2:101 3:0.224299 4:0.261682 5:0.224299 6:0.227723 7:0.207921 8:0.287129
-1 1:-463 2:90 3:0.266667 4:0.255556 5:0.222222 6:0.285714 7:0.21978 8:0.21978
-1 1:-471 2:90 3:0.255556 4:0.266667 5:0.255556 6:0.21978 7:0.285714 8:0.274725
-1 1:-434 2:76 3:0.220779 4:0.285714 5:0.233766 6:0.144737 7:0.276316 8:0.223684
-1 1:-400 2:76 3:0.285714 4:0.220779 5:0.25974 6:0.276316 7:0.144737 8:0.355263
-1 1:-383 2:47 3:0.208333 4:0.208333 5:0.3125 6:0.170213 7:0.234043 8:0.319149
-1 1:-406 2:47 3:0.208333 4:0.208333 5:0.270833 6:0.234043 7:0.170213 8:0.276596
-1 1:-361 2:71 3:0.225352 4:0.28169 5:0.225352 6:0.2 7:0.293333 8:0.24
-1 1:-287 2:71 3:0.28169 4:0.225352 5:0.267606 6:0.293333 7:0.2 8:0.266667
-1 1:-379 2:53 3:0.188679 4:0.264151 5:0.283019 6:0.160714 7:0.25 8:0.285714
-1 1:-380 2:53 3:0.264151 4:0.188679 5:0.264151 6:0.25 7:0.160714 8:0.303571
-1 1:-437 2:60 3:0.183333 4:0.266667 5:0.3 6:0.116667 7:0.266667 8:0.333333
-1 1:-445 2:60 3:0.266667 4:0.183333 5:0.25 6:0.266667 7:0.116667 8:0.283333
-1 1:-510 2:78 3:0.275 4:0.25 5:0.25 6:0.282051 7:0.24359 8:0.25641
-1 1:-563 2:78 3:0.25 4:0.275 5:0.225 6:0.24359 7:0.282051 8:0.217949
-1 1:-391 2:53 3:0.203704 4:0.259259 5:0.277778 6:0.132075 7:0.264151 8:0.264151
-1 1:-386 2:53 3:0.259259 4:0.203704 5:0.259259 6:0.264151 7:0.132075 8:0.339623
-1 1:-576 2:99 3:0.272727 4:0.262626 5:0.222222 6:0.26 7:0.19 8:0.27
-1 1:-560 2:99 3:0.262626 4:0.272727 5:0.242424 6:0.19 7:0.26 8:0.28
-1 1:-378 2:49 3:0.244898 4:0.183673 5:0.306122 6:0.14 7:0.18 8:0.32
-1 1:-372 2:49 3:0.183673 4:0.244898 5:0.265306 6:0.18 7:0.14 8:0.36
-1 1:-404 2:51 3:0.176471 4:0.27451 5:0.294118 6:0.203704 7:0.296296 8:0.222222
-1 1:-399 2:51 3:0.27451 4:0.176471 5:0.254902 6:0.296296 7:0.203704 8:0.277778
-1 1:-499 2:111 3:0.243243 4:0.234234 5:0.297297 6:0.214286 7:0.267857 8:0.232143
-1 1:-481 2:111 3:0.234234 4:0.243243 5:0.225225 6:0.267857 7:0.214286 8:0.285714
-1 1:-389 2:64 3:0.265625 4:0.234375 5:0.25 6:0.171875 7:0.265625 8:0.328125
-1 1:-403 2:64 3:0.234375 4:0.265625 5:0.25 6:0.265625 7:0.171875 8:0.234375
-1 1:-324 2:60 3:0.233333 4:0.25 5:0.266667 6:0.311475 7:0.196721 8:0.245902
-1 1:-359 2:60 3:0.25 4:0.233333 5:0.25 6:0.196721 7:0.311475 8:0.245902
-1 1:-398 2:60 3:0.238095 4:0.253968 5:0.253968 6:0.15 7:0.216667 8:0.283333
-1 1:-386 2:60 3:0.253968 4:0.238095 5:0.253968 6:0.216667 7:0.15 8:0.35
-1 1:-313 2:54 3:0.175439 4:0.263158 5:0.315789 6:0.12963 7:0.296296 8:0.314815
-1 1:-358 2:54 3:0.263158 4:0.175439 5:0.245614 6:0.296296 7:0.12963 8:0.259259
-1 1:-443 2:83 3:0.277108 4:0.253012 5:0.240964 6:0.298851 7:0.229885 8:0.229885
-1 1:-448 2:83 3:0.253012 4:0.277108 5:0.228916 6:0.229885 7:0.298851 8:0.241379
-1 1:-298 2:49 3:0.166667 4:0.259259 5:0.314815 6:0.122449 7:0.285714 8:0.326531
-1 1:-368 2:49 3:0.259259 4:0.166667 5:0.259259 6:0.285714 7:0.122449 8:0.265306
-1 1:-253 2:75 3:0.28 4:0.226667 5:0.306667 6:0.25 7:0.210526 8:0.289474
-1 1:-388 2:75 3:0.226667 4:0.28 5:0.186667 6:0.210526 7:0.25 8:0.25
-1 1:-373 2:57 3:0.180328 4:0.262295 5:0.295082 6:0.245614 7:0.210526 8:0.245614
-1 1:-339 2:57 3:0.262295 4:0.180328 5:0.262295 6:0.210526 7:0.245614 8:0.298246
-1 1:-427 2:56 3:0.265625 4:0.21875 5:0.265625 6:0.142857 7:0.25 8:0.285714
-1 1:-397 2:56 3:0.21875 4:0.265625 5:0.25 6:0.25 7:0.142857 8:0.321429
-1 1:-394 2:138 3:0.268116 4:0.246377 5:0.253623 6:0.302158 7:0.230216 8:0.223022
-1 1:-506 2:138 3:0.246377 4:0.268116 5:0.231884 6:0.230216 7:0.302158 8:0.244604
-1 1:-384 2:77 3:0.278481 4:0.240506 5:0.253165 6:0.298701 7:0.207792 8:0.285714
-1 1:-441 2:77 3:0.240506 4:0.278481 5:0.227848 6:0.207792 7:0.298701 8:0.207792
-1 1:-438 2:62 3:0.234375 4:0.265625 5:0.25 6:0.225806 7:0.258065 8:0.241935
-1 1:-388 2:62 3:0.265625 4:0.234375 5:0.25 6:0.258065 7:0.225806 8:0.274194
-1 1:-387 2:73 3:0.25974 4:0.246753 5:0.25974 6:0.260274 7:0.287671 8:0.232877
-1 1:-396 2:73 3:0.246753 4:0.25974 5:0.233766 6:0.287671 7:0.260274 8:0.219178
-1 1:-361 2:88 3:0.238636 4:0.261364 5:0.284091 6:0.206522 7:0.217391 8:0.315217
-1 1:-413 2:88 3:0.261364 4:0.238636 5:0.215909 6:0.217391 7:0.206522 8:0.26087
-1 1:-563 2:75 3:0.226667 4:0.24 5:0.226667 6:0.158537 7:0.243902 8:0.256098
-1 1:-500 2:75 3:0.24 4:0.226667 5:0.306667 6:0.243902 7:0.158537 8:0.341463
-1 1:-766 2:100 3:0.2 4:0.26 5:0.24 6:0.24 7:0.25 8:0.26
-1 1:-590 2:100 3:0.26 4:0.2 5:0.3 6:0.25 7:0.24 8:0.25
-1 1:-404 2:49 3:0.192308 4:0.230769 5:0.269231 6:0.244898 7:0.244898 8:0.244898
-1 1:-397 2:49 3:0.230769 4:0.192308 5:0.307692 6:0.244898 7:0.244898 8:0.265306
-1 1:-484 2:94 3:0.260417 4:0.260417 5:0.25 6:0.212766 7:0.265957 8:0.287234
-1 1:-540 2:94 3:0.260417 4:0.260417 5:0.229167 6:0.265957 7:0.212766 8:0.234043
-1 1:-404 2:76 3:0.276316 4:0.223684 5:0.263158 6:0.220779 7:0.233766 8:0.298701
-1 1:-425 2:76 3:0.223684 4:0.276316 5:0.236842 6:0.233766 7:0.220779 8:0.246753
-1 1:-411 2:67 3:0.264706 4:0.235294 5:0.235294 6:0.283582 7:0.298507 8:0.179104
-1 1:-405 2:67 3:0.235294 4:0.264706 5:0.264706 6:0.298507 7:0.283582 8:0.238806
-1 1:-306 2:58 3:0.241379 4:0.241379 5:0.241379 6:0.220339 7:0.305085 8:0.20339
-1 1:-199 2:58 3:0.241379 4:0.241379 5:0.275862 6:0.305085 7:0.220339 8:0.271186
-1 1:-409 2:67 3:0.268657 4:0.223881 5:0.268657 6:0.228571 7:0.214286 8:0.3
-1 1:-434 2:67 3:0.223881 4:0.268657 5:0.238806 6:0.214286 7:0.228571 8:0.257143
-1 1:-612 2:85 3:0.215909 4:0.272727 5:0.215909 6:0.2 7:0.235294 8:0.258824
-1 1:-462 2:85 3:0.272727 4:0.215909 5:0.295455 6:0.235294 7:0.2 8:0.305882
-1 1:-409 2:58 3:0.224138 4:0.241379 5:0.241379 6:0.254237 7:0.169492 8:0.254237
-1 1:-411 2:58 3:0.241379 4:0.224138 5:0.293103 6:0.169492 7:0.254237 8:0.322034
-1 1:-796 2:98 3:0.203883 4:0.262136 5:0.23301 6:0.214286 7:0.244898 8:0.234694
-1 1:-551 2:98 3:0.262136 4:0.203883 5:0.300971 6:0.244898 7:0.214286 8:0.306122
-1 1:-867 2:117 3:0.247934 4:0.256198 5:0.214876 6:0.213675 7:0.230769 8:0.239316
-1 1:-629 2:117 3:0.256198 4:0.247934 5:0.280992 6:0.230769 7:0.213675 8:0.316239
-1 1:-407 2:54 3:0.263158 4:0.210526 5:0.245614 6:0.259259 7:0.166667 8:0.277778
-1 1:-412 2:54 3:0.210526 4:0.263158 5:0.280702 6:0.166667 7:0.259259 8:0.296296
-1 1:-331 2:51 3:0.27451 4:0.176471 5:0.254902 6:0.235294 7:0.196078 8:0.313725
-1 1:-364 2:51 3:0.176471 4:0.27451 5:0.294118 6:0.196078 7:0.235294 8:0.254902
-1 1:-386 2:56 3:0.267857 4:0.214286 5:0.25 6:0.267857 7:0.178571 8:0.321429
-1 1:-362 2:56 3:0.214286 4:0.267857 5:0.267857 6:0.178571 7:0.267857 8:0.232143
-1 1:-517 2:92 3:0.217391 4:0.26087 5:0.228261 6:0.255319 7:0.244681 8:0.223404
-1 1:-401 2:92 3:0.26087 4:0.217391 5:0.293478 6:0.244681 7:0.255319 8:0.276596
-1 1:-387 2:49 3:0.192308 4:0.230769 5:0.269231 6:0.163265 7:0.265306 8:0.285714
-1 1:-386 2:49 3:0.230769 4:0.192308 5:0.307692 6:0.265306 7:0.163265 8:0.285714
-1 1:-390 2:57 3:0.275862 4:0.206897 5:0.258621 6:0.245614 7:0.280702 8:0.22807
-1 1:-351 2:57 3:0.206897 4:0.275862 5:0.258621 6:0.280702 7:0.245614 8:0.245614
-1 1:-612 2:101 3:0.207921 4:0.257426 5:0.237624 6:0.205882 7:0.313725 8:0.186275
-1 1:-373 2:101 3:0.257426 4:0.207921 5:0.29703 6:0.313725 7:0.205882 8:0.294118
-1 1:-388 2:68 3:0.264706 4:0.235294 5:0.264706 6:0.228571 7:0.314286 8:0.242857
-1 1:-331 2:68 3:0.235294 4:0.264706 5:0.235294 6:0.314286 7:0.228571 8:0.214286
-1 1:-297 2:75 3:0.24 4:0.266667 5:0.226667 6:0.2625 7:0.2 8:0.25
-1 1:-321 2:75 3:0.266667 4:0.24 5:0.266667 6:0.2 7:0.2625 8:0.2875
-1 1:-391 2:75 3:0.293333 4:0.213333 5:0.266667 6:0.32 7:0.266667 8:0.2
-1 1:-407 2:75 3:0.213333 4:0.293333 5:0.226667 6:0.266667 7:0.32 8:0.213333
-1 1:-421 2:58 3:0.258621 4:0.189655 5:0.241379 6:0.283333 7:0.183333 8:0.233333
-1 1:-399 2:58 3:0.189655 4:0.258621 5:0.310345 6:0.183333 7:0.283333 8:0.3
-1 1:-386 2:53 3:0.226415 4:0.226415 5:0.245283 6:0.245614 7:0.22807 8:0.210526
-1 1:-336 2:53 3:0.226415 4:0.226415 5:0.301887 6:0.22807 7:0.245614 8:0.315789
-1 1:-326 2:51 3:0.178571 4:0.285714 5:0.25 6:0.156863 7:0.27451 8:0.313725
-1 1:-378 2:51 3:0.285714 4:0.178571 5:0.285714 6:0.27451 7:0.156863 8:0.254902
-1 1:-545 2:104 3:0.212963 4:0.268519 5:0.222222 6:0.25 7:0.288462 8:0.230769
-1 1:-493 2:104 3:0.268519 4:0.212963 5:0.296296 6:0.288462 7:0.25 8:0.230769
-1 1:-415 2:81 3:0.271605 4:0.222222 5:0.271605 6:0.207317 7:0.170732 8:0.341463
-1 1:-450 2:81 3:0.222222 4:0.271605 5:0.234568 6:0.170732 7:0.207317 8:0.280488
-1 1:-567 2:104 3:0.238095 4:0.238095 5:0.228571 6:0.269231 7:0.173077 8:0.259615
-1 1:-478 2:104 3:0.238095 4:0.238095 5:0.295238 6:0.173077 7:0.269231 8:0.298077
-1 1:-399 2:63 3:0.246154 4:0.215385 5:0.246154 6:0.222222 7:0.190476 8:0.269841
-1 1:-413 2:63 3:0.215385 4:0.246154 5:0.292308 6:0.190476 7:0.222222 8:0.31746
-1 1:-559 2:79 3:0.21519 4:0.253165 5:0.227848 6:0.265823 7:0.265823 8:0.21519
-1 1:-446 2:79 3:0.253165 4:0.21519 5:0.303797 6:0.265823 7:0.265823 8:0.253165
-1 1:-352 2:58 3:0.25 4:0.233333 5:0.25 6:0.206897 7:0.241379 8:0.241379
-1 1:-340 2:58 3:0.233333 4:0.25 5:0.266667 6:0.241379 7:0.206897 8:0.310345
-1 1:-467 2:71 3:0.24 4:0.24 5:0.253333 6:0.225352 7:0.239437 8:0.267606
-1 1:-447 2:71 3:0.24 4:0.24 5:0.266667 6:0.239437 7:0.225352 8:0.267606
-1 1:-363 2:49 3:0.183673 4:0.244898 5:0.265306 6:0.183673 7:0.163265 8:0.306122
-1 1:-381 2:49 3:0.244898 4:0.183673 5:0.306122 6:0.163265 7:0.183673 8:0.346939
-1 1:-403 2:59 3:0.245902 4:0.245902 5:0.245902 6:0.169492 7:0.271186 8:0.271186
-1 1:-369 2:59 3:0.245902 4:0.245902 5:0.262295 6:0.271186 7:0.169492 8:0.288136
-1 1:-382 2:54 3:0.196429 4:0.267857 5:0.25 6:0.259259 7:0.148148 8:0.314815
-1 1:-370 2:54 3:0.267857 4:0.196429 5:0.285714 6:0.148148 7:0.259259 8:0.277778
-1 1:-221 2:54 3:0.232143 4:0.267857 5:0.178571 6:0.222222 7:0.296296 8:0.166667
-1 1:-115 2:54 3:0.267857 4:0.232143 5:0.321429 6:0.296296 7:0.222222 8:0.314815
-1 1:-464 2:78 3:0.192771 4:0.277108 5:0.228916 6:0.230769 7:0.217949 8:0.24359
-1 1:-405 2:78 3:0.277108 4:0.192771 5:0.301205 6:0.217949 7:0.230769 8:0.307692
-1 1:-174 2:49 3:0.183673 4:0.265306 5:0.265306 6:0.22 7:0.34 8:0.2
-1 1:-202 2:49 3:0.265306 4:0.183673 5:0.285714 6:0.34 7:0.22 8:0.24
-1 1:-317 2:45 3:0.211538 4:0.230769 5:0.25 6:0.222222 7:0.222222 8:0.244444
-1 1:-350 2:45 3:0.230769 4:0.211538 5:0.307692 6:0.222222 7:0.222222 8:0.311111
-1 1:-317 2:70 3:0.222222 4:0.319444 5:0.194444 6:0.142857 7:0.285714 8:0.314286
-1 1:-263 2:70 3:0.319444 4:0.222222 5:0.263889 6:0.285714 7:0.142857 8:0.257143
-1 1:-687 2:139 3:0.251799 4:0.258993 5:0.23741 6:0.194444 7:0.256944 8:0.277778
-1 1:-540 2:139 3:0.258993 4:0.251799 5:0.251799 6:0.256944 7:0.194444 8:0.270833
-1 1:-647 2:139 3:0.251799 4:0.273381 5:0.223022 6:0.1875 7:0.270833 8:0.270833
-1 1:-538 2:139 3:0.273381 4:0.251799 5:0.251799 6:0.270833 7:0.1875 8:0.270833
-1 1:-412 2:67 3:0.275362 4:0.217391 5:0.275362 6:0.179104 7:0.268657 8:0.253731
-1 1:-430 2:67 3:0.217391 4:0.275362 5:0.231884 6:0.268657 7:0.179104 8:0.298507
-1 1:-509 2:105 3:0.261261 4:0.279279 5:0.171171 6:0.228571 7:0.247619 8:0.238095
-1 1:-363 2:105 3:0.279279 4:0.261261 5:0.288288 6:0.247619 7:0.228571 8:0.285714
-1 1:-343 2:50 3:0.245283 4:0.169811 5:0.264151 6:0.18 7:0.16 8:0.32
-1 1:-402 2:50 3:0.169811 4:0.245283 5:0.320755 6:0.16 7:0.18 8:0.34
-1 1:-367 2:111 3:0.234783 4:0.252174 5:0.226087 6:0.351351 7:0.189189 8:0.198198
-1 1:-328 2:111 3:0.252174 4:0.234783 5:0.286957 6:0.189189 7:0.351351 8:0.261261
-1 1:-369 2:55 3:0.25 4:0.233333 5:0.25 6:0.2 7:0.218182 8:0.272727
-1 1:-368 2:55 3:0.233333 4:0.25 5:0.266667 6:0.218182 7:0.2 8:0.309091
-1 1:-453 2:79 3:0.278481 4:0.240506 5:0.253165 6:0.214286 7:0.261905 8:0.25
-1 1:-491 2:79 3:0.240506 4:0.278481 5:0.227848 6:0.261905 7:0.214286 8:0.27381
-1 1:-591 2:124 3:0.241935 4:0.258065 5:0.282258 6:0.258065 7:0.209677 8:0.241935
-1 1:-688 2:124 3:0.258065 4:0.241935 5:0.217742 6:0.209677 7:0.258065 8:0.290323
-1 1:-499 2:111 3:0.279279 4:0.234234 5:0.27027 6:0.192982 7:0.22807 8:0.307018
-1 1:-568 2:111 3:0.234234 4:0.279279 5:0.216216 6:0.22807 7:0.192982 8:0.27193
-1 1:-505 2:76 3:0.223684 4:0.276316 5:0.236842 6:0.225 7:0.2 8:0.2625
-1 1:-496 2:76 3:0.276316 4:0.223684 5:0.263158 6:0.2 7:0.225 8:0.3125
-1 1:-412 2:57 3:0.175439 4:0.263158 5:0.315789 6:0.206897 7:0.172414 8:0.310345
-1 1:-428 2:57 3:0.263158 4:0.175439 5:0.245614 6:0.172414 7:0.206897 8:0.310345
-1 1:-412 2:49 3:0.22449 4:0.204082 5:0.306122 6:0.204082 7:0.183673 8:0.285714
-1 1:-408 2:49 3:0.204082 4:0.22449 5:0.265306 6:0.183673 7:0.204082 8:0.326531
-1 1:-512 2:92 3:0.260417 4:0.260417 5:0.21875 6:0.206522 7:0.25 8:0.25
-1 1:-457 2:92 3:0.260417 4:0.260417 5:0.260417 6:0.25 7:0.206522 8:0.293478
-1 1:-422 2:73 3:0.246575 4:0.246575 5:0.260274 6:0.315068 7:0.219178 8:0.232877
-1 1:-400 2:73 3:0.246575 4:0.246575 5:0.246575 6:0.219178 7:0.315068 8:0.232877
-1 1:0 2:51 3:0.215686 4:0.313725 5:0.176471 6:0.172414 7:0.327586 8:0.293103
-1 1:-127 2:51 3:0.313725 4:0.215686 5:0.294118 6:0.327586 7:0.172414 8:0.206897
-1 1:-31 2:61 3:0.290323 4:0.241935 5:0.225806 6:0.344262 7:0.213115 8:0.213115
-1 1:-6 2:61 3:0.241935 4:0.290323 5:0.241935 6:0.213115 7:0.344262 8:0.229508
-1 1:-183 2:58 3:0.275862 4:0.241379 5:0.224138 6:0.20339 7:0.254237 8:0.271186
-1 1:-114 2:58 3:0.241379 4:0.275862 5:0.258621 6:0.254237 7:0.20339 8:0.271186
-1 1:-553 2:80 3:0.17284 4:0.37037 5:0.197531 6:0.1875 7:0.3375 8:0.275
-1 1:-327 2:80 3:0.37037 4:0.17284 5:0.259259 6:0.3375 7:0.1875 8:0.2
-1 1:-79 2:69 3:0.295775 4:0.380282 5:0.112676 6:0.289855 7:0.289855 8:0.275362
-1 1:-68 2:69 3:0.380282 4:0.295775 5:0.211268 6:0.289855 7:0.289855 8:0.144928
-1 1:-380 2:120 3:0.266667 4:0.341667 5:0.141667 6:0.201613 7:0.370968 8:0.153226
-1 1:-125 2:120 3:0.341667 4:0.266667 5:0.25 6:0.370968 7:0.201613 8:0.274194
-1 1:-252 2:74 3:0.189189 4:0.391892 5:0.148649 6:0.186667 7:0.28 8:0.226667
-1 1:-98 2:74 3:0.391892 4:0.189189 5:0.27027 6:0.28 7:0.186667 8:0.306667
-1 1:-209 2:51 3:0.117647 4:0.313725 5:0.196078 6:0.153846 7:0.326923 8:0.230769
-1 1:-64 2:51 3:0.313725 4:0.117647 5:0.372549 6:0.326923 7:0.153846 8:0.288462
-1 1:-76 2:94 3:0.360825 4:0.298969 5:0.206186 6:0.340426 7:0.351064 8:0.180851
-1 1:-100 2:94 3:0.298969 4:0.360825 5:0.134021 6:0.351064 7:0.340426 8:0.12766
-1 1:-81 2:72 3:0.416667 4:0.0833333 5:0.319444 6:0.415584 7:0.168831 8:0.25974
-1 1:-327 2:72 3:0.0833333 4:0.416667 5:0.180556 6:0.168831 7:0.415584 8:0.155844
-1 1:-115 2:52 3:0.403846 4:0.153846 5:0.269231 6:0.25 7:0.211538 8:0.365385
-1 1:-235 2:52 3:0.153846 4:0.403846 5:0.173077 6:0.211538 7:0.25 8:0.173077
-1 1:-290 2:80 3:0.2375 4:0.275 5:0.2625 6:0.2125 7:0.2625 8:0.275
-1 1:-360 2:80 3:0.275 4:0.2375 5:0.225 6:0.2625 7:0.2125 8:0.25
-1 1:-131 2:117 3:0.393162 4:0.239316 5:0.153846 6:0.316239 7:0.230769 8:0.25641
-1 1:-271 2:117 3:0.239316 4:0.393162 5:0.213675 6:0.230769 7:0.316239 8:0.196581
-1 1:-86 2:72 3:0.205479 4:0.39726 5:0.232877 6:0.152778 7:0.305556 8:0.277778
-1 1:-126 2:72 3:0.39726 4:0.205479 5:0.164384 6:0.305556 7:0.152778 8:0.263889
-1 1:-604 2:94 3:0.234043 4:0.170213 5:0.297872 6:0.25 7:0.166667 8:0.291667
-1 1:-800 2:94 3:0.170213 4:0.234043 5:0.297872 6:0.166667 7:0.25 8:0.291667
-1 1:-514 2:85 3:0.244186 4:0.151163 5:0.313953 6:0.258824 7:0.164706 8:0.258824
-1 1:-559 2:85 3:0.151163 4:0.244186 5:0.290698 6:0.164706 7:0.258824 8:0.317647
-1 1:-474 2:61 3:0.213115 4:0.163934 5:0.311475 6:0.245902 7:0.180328 8:0.245902
-1 1:-431 2:61 3:0.163934 4:0.213115 5:0.311475 6:0.180328 7:0.245902 8:0.327869
-1 1:-669 2:99 3:0.287037 4:0.166667 5:0.277778 6:0.272727 7:0.212121 8:0.252525
-1 1:-736 2:99 3:0.166667 4:0.287037 5:0.268519 6:0.212121 7:0.272727 8:0.262626
-1 1:-716 2:77 3:0.194805 4:0.168831 5:0.337662 6:0.2 7:0.2 8:0.305882
-1 1:-933 2:77 3:0.168831 4:0.194805 5:0.298701 6:0.2 7:0.2 8:0.294118
-1 1:-386 2:51 3:0.196429 4:0.196429 5:0.285714 6:0.196078 7:0.215686 8:0.313725
-1 1:-395 2:51 3:0.196429 4:0.196429 5:0.321429 6:0.215686 7:0.196078 8:0.27451
-1 1:-347 2:56 3:0.274194 4:0.225806 5:0.225806 6:0.321429 7:0.160714 8:0.232143
-1 1:-351 2:56 3:0.225806 4:0.274194 5:0.274194 6:0.160714 7:0.321429 8:0.285714
-1 1:-411 2:59 3:0.213115 4:0.163934 5:0.311475 6:0.237288 7:0.20339 8:0.254237
-1 1:-370 2:59 3:0.163934 4:0.213115 5:0.311475 6:0.20339 7:0.237288 8:0.305085
-1 1:-258 2:62 3:0.212121 4:0.136364 5:0.363636 6:0.274194 7:0.129032 8:0.354839
-1 1:-397 2:62 3:0.136364 4:0.212121 5:0.287879 6:0.129032 7:0.274194 8:0.241935
-1 1:-271 2:58 3:0.25 4:0.1 5:0.383333 6:0.275862 7:0.137931 8:0.310345
-1 1:-415 2:58 3:0.1 4:0.25 5:0.266667 6:0.137931 7:0.275862 8:0.275862
-1 1:-690 2:107 3:0.281818 4:0.172727 5:0.281818 6:0.196262 7:0.214953 8:0.233645
-1 1:-569 2:107 3:0.172727 4:0.281818 5:0.263636 6:0.214953 7:0.196262 8:0.35514
-1 1:-564 2:70 3:0.2 4:0.173333 5:0.333333 6:0.157143 7:0.271429 8:0.285714
-1 1:-566 2:70 3:0.173333 4:0.2 5:0.293333 6:0.271429 7:0.157143 8:0.285714
-1 1:-183 2:53 3:0.303571 4:0.107143 5:0.339286 6:0.301887 7:0.169811 8:0.245283
-1 1:-262 2:53 3:0.107143 4:0.303571 5:0.25 6:0.169811 7:0.301887 8:0.283019
-1 1:-616 2:73 3:0.178082 4:0.205479 5:0.287671 6:0.192308 7:0.179487 8:0.307692
-1 1:-550 2:73 3:0.205479 4:0.178082 5:0.328767 6:0.179487 7:0.192308 8:0.320513
-1 1:-942 2:77 3:0.168831 4:0.194805 5:0.298701 6:0.211765 7:0.2 8:0.305882
-1 1:-716 2:77 3:0.194805 4:0.168831 5:0.337662 6:0.2 7:0.211765 8:0.282353
-1 1:-834 2:100 3:0.166667 4:0.287037 5:0.268519 6:0.18 7:0.28 8:0.25
-1 1:-680 2:100 3:0.287037 4:0.166667 5:0.277778 6:0.28 7:0.18 8:0.29
-1 1:-615 2:64 3:0.171429 4:0.2 5:0.3 6:0.1875 7:0.25 8:0.25
-1 1:-530 2:64 3:0.2 4:0.171429 5:0.328571 6:0.25 7:0.1875 8:0.3125
-1 1:-642 2:70 3:0.168831 4:0.194805 5:0.298701 6:0.2 7:0.171429 8:0.328571
-1 1:-624 2:70 3:0.194805 4:0.168831 5:0.337662 6:0.171429 7:0.2 8:0.3
-1 1:-835 2:79 3:0.164557 4:0.189873 5:0.316456 6:0.195122 7:0.231707 8:0.280488
-1 1:-667 2:79 3:0.189873 4:0.164557 5:0.329114 6:0.231707 7:0.195122 8:0.292683
-1 1:-681 2:100 3:0.25 4:0.18 5:0.29 6:0.301887 7:0.235849 8:0.226415
-1 1:-721 2:100 3:0.18 4:0.25 5:0.28 6:0.235849 7:0.301887 8:0.235849
-1 1:-791 2:104 3:0.173077 4:0.259615 5:0.278846 6:0.212963 7:0.259259 8:0.240741
-1 1:-691 2:104 3:0.259615 4:0.173077 5:0.288462 6:0.259259 7:0.212963 8:0.287037
-1 1:-592 2:70 3:0.2 4:0.2 5:0.314286 6:0.208333 7:0.236111 8:0.291667
-1 1:-638 2:70 3:0.2 4:0.2 5:0.285714 6:0.236111 7:0.208333 8:0.263889
-1 1:-382 2:55 3:0.236364 4:0.254545 5:0.290909 6:0.214286 7:0.232143 8:0.303571
-1 1:-343 2:55 3:0.254545 4:0.236364 5:0.218182 6:0.232143 7:0.214286 8:0.25
-1 1:-560 2:66 3:0.181818 4:0.19697 5:0.318182 6:0.169014 7:0.253521 8:0.253521
-1 1:-539 2:66 3:0.19697 4:0.181818 5:0.30303 6:0.253521 7:0.169014 8:0.323944
-1 1:-423 2:59 3:0.216667 4:0.266667 5:0.283333 6:0.20339 7:0.237288 8:0.237288
-1 1:-347 2:59 3:0.266667 4:0.216667 5:0.233333 6:0.237288 7:0.20339 8:0.322034
-1 1:-531 2:68 3:0.205882 4:0.220588 5:0.294118 6:0.242857 7:0.214286 8:0.285714
-1 1:-524 2:68 3:0.220588 4:0.205882 5:0.279412 6:0.214286 7:0.242857 8:0.257143
-1 1:-526 2:91 3:0.197802 4:0.241758 5:0.274725 6:0.230769 7:0.175824 8:0.318681
-1 1:-571 2:91 3:0.241758 4:0.197802 5:0.285714 6:0.175824 7:0.230769 8:0.274725
-1 1:-528 2:79 3:0.189873 4:0.164557 5:0.341772 6:0.207317 7:0.195122 8:0.292683
-1 1:-575 2:79 3:0.164557 4:0.189873 5:0.303797 6:0.195122 7:0.207317 8:0.304878
-1 1:-602 2:96 3:0.178218 4:0.247525 5:0.277228 6:0.1875 7:0.333333 8:0.239583
-1 1:-541 2:96 3:0.247525 4:0.178218 5:0.29703 6:0.333333 7:0.1875 8:0.239583
-1 1:-432 2:69 3:0.164384 4:0.205479 5:0.287671 6:0.188406 7:0.246377 8:0.318841
-1 1:-416 2:69 3:0.205479 4:0.164384 5:0.342466 6:0.246377 7:0.188406 8:0.246377
-1 1:-470 2:58 3:0.101695 4:0.237288 5:0.271186 6:0.12069 7:0.258621 8:0.224138
-1 1:-243 2:58 3:0.237288 4:0.101695 5:0.389831 6:0.258621 7:0.12069 8:0.396552
-1 1:-548 2:77 3:0.168831 4:0.194805 5:0.298701 6:0.230769 7:0.166667 8:0.294872
-1 1:-471 2:77 3:0.194805 4:0.168831 5:0.337662 6:0.166667 7:0.230769 8:0.307692
-1 1:-368 2:47 3:0.191489 4:0.234043 5:0.234043 6:0.16 7:0.26 8:0.24
-1 1:-401 2:47 3:0.234043 4:0.191489 5:0.340426 6:0.26 7:0.16 8:0.34
-1 1:-408 2:70 3:0.128571 4:0.257143 5:0.271429 6:0.12987 7:0.285714 8:0.350649
-1 1:-339 2:70 3:0.257143 4:0.128571 5:0.342857 6:0.285714 7:0.12987 8:0.233766
-1 1:-451 2:68 3:0.176471 4:0.176471 5:0.352941 6:0.214286 7:0.171429 8:0.3
-1 1:-485 2:68 3:0.176471 4:0.176471 5:0.294118 6:0.171429 7:0.214286 8:0.314286
-1 1:-322 2:51 3:0.117647 4:0.215686 5:0.254902 6:0.125 7:0.267857 8:0.303571
-1 1:-205 2:51 3:0.215686 4:0.117647 5:0.411765 6:0.267857 7:0.125 8:0.303571
-1 1:-410 2:63 3:0.142857 4:0.190476 5:0.285714 6:0.203125 7:0.1875 8:0.25
-1 1:-263 2:63 3:0.190476 4:0.142857 5:0.380952 6:0.1875 7:0.203125 8:0.359375
-1 1:-405 2:62 3:0.258065 4:0.209677 5:0.241935 6:0.238095 7:0.174603 8:0.301587
-1 1:-440 2:62 3:0.209677 4:0.258065 5:0.290323 6:0.174603 7:0.238095 8:0.285714
-1 1:-339 2:48 3:0.192308 4:0.173077 5:0.307692 6:0.229167 7:0.166667 8:0.25
-1 1:-319 2:48 3:0.173077 4:0.192308 5:0.326923 6:0.166667 7:0.229167 8:0.354167
-1 1:-355 2:56 3:0.245614 4:0.22807 5:0.22807 6:0.178571 7:0.25 8:0.285714
-1 1:-332 2:56 3:0.22807 4:0.245614 5:0.298246 6:0.25 7:0.178571 8:0.285714
-1 1:-531 2:148 3:0.297297 4:0.310811 5:0.189189 6:0.27027 7:0.310811 8:0.216216
-1 1:-594 2:148 3:0.310811 4:0.297297 5:0.202703 6:0.310811 7:0.27027 8:0.202703
-1 1:-575 2:148 3:0.27027 4:0.297297 5:0.216216 6:0.243243 7:0.297297 8:0.243243
-1 1:-640 2:148 3:0.297297 4:0.27027 5:0.216216 6:0.297297 7:0.243243 8:0.216216
-1 1:-58 2:50 3:0.36 4:0.22 5:0.24 6:0.320755 7:0.207547 8:0.226415
-1 1:-193 2:50 3:0.22 4:0.36 5:0.18 6:0.207547 7:0.320755 8:0.245283
-1 1:-345 2:75 3:0.16 4:0.373333 5:0.226667 6:0.184211 7:0.263158 8:0.276316
-1 1:-148 2:75 3:0.373333 4:0.16 5:0.24 6:0.263158 7:0.184211 8:0.276316
-1 1:-198 2:53 3:0.290909 4:0.290909 5:0.181818 6:0.245283 7:0.264151 8:0.245283
-1 1:-134 2:53 3:0.290909 4:0.290909 5:0.236364 6:0.264151 7:0.245283 8:0.245283
-1 1:-269 2:77 3:0.25974 4:0.285714 5:0.233766 6:0.269231 7:0.166667 8:0.320513
-1 1:-329 2:77 3:0.285714 4:0.25974 5:0.220779 6:0.166667 7:0.269231 8:0.24359
-1 1:-252 2:89 3:0.252747 4:0.285714 5:0.252747 6:0.213483 7:0.258427 8:0.292135
-1 1:-349 2:89 3:0.285714 4:0.252747 5:0.208791 6:0.258427 7:0.213483 8:0.235955
-1 1:-415 2:141 3:0.284722 4:0.3125 5:0.194444 6:0.205674 7:0.234043 8:0.326241
-1 1:-525 2:141 3:0.3125 4:0.284722 5:0.208333 6:0.234043 7:0.205674 8:0.234043
-1 1:-466 2:140 3:0.275862 4:0.303448 5:0.206897 6:0.2 7:0.228571 8:0.328571
-1 1:-505 2:140 3:0.303448 4:0.275862 5:0.213793 6:0.228571 7:0.2 8:0.242857
-1 1:-313 2:89 3:0.280899 4:0.303371 5:0.179775 6:0.212766 7:0.234043 8:0.297872
-1 1:-216 2:89 3:0.303371 4:0.280899 5:0.235955 6:0.234043 7:0.212766 8:0.255319
-1 1:-151 2:77 3:0.285714 4:0.272727 5:0.194805 6:0.192308 7:0.230769 8:0.282051
-1 1:-134 2:77 3:0.272727 4:0.285714 5:0.246753 6:0.230769 7:0.192308 8:0.294872
-1 1:-275 2:51 3:0.215686 4:0.254902 5:0.196078 6:0.254902 7:0.196078 8:0.235294
-1 1:-310 2:51 3:0.254902 4:0.215686 5:0.333333 6:0.196078 7:0.254902 8:0.313725
-1 1:-683 2:98 3:0.25 4:0.2 5:0.25 6:0.265306 7:0.204082 8:0.255102
-1 1:-624 2:98 3:0.2 4:0.25 5:0.3 6:0.204082 7:0.265306 8:0.27551
-1 1:-363 2:71 3:0.253521 4:0.169014 5:0.239437 6:0.208333 7:0.194444 8:0.277778
-1 1:-351 2:71 3:0.169014 4:0.253521 5:0.338028 6:0.194444 7:0.208333 8:0.319444
-1 1:-188 2:54 3:0.166667 4:0.296296 5:0.314815 6:0.0925926 7:0.296296 8:0.351852
-1 1:-115 2:54 3:0.296296 4:0.166667 5:0.222222 6:0.296296 7:0.0925926 8:0.259259
-1 1:-234 2:64 3:0.296875 4:0.1875 5:0.234375 6:0.28125 7:0.171875 8:0.25
-1 1:-197 2:64 3:0.1875 4:0.296875 5:0.28125 6:0.171875 7:0.28125 8:0.296875
-1 1:-70 2:51 3:0.203704 4:0.314815 5:0.277778 6:0.215686 7:0.27451 8:0.27451
-1 1:-125 2:51 3:0.314815 4:0.203704 5:0.203704 6:0.27451 7:0.215686 8:0.235294
-1 1:-87 2:50 3:0.22 4:0.34 5:0.26 6:0.176471 7:0.235294 8:0.411765
-1 1:-99 2:50 3:0.34 4:0.22 5:0.18 6:0.235294 7:0.176471 8:0.176471
-1 1:-679 2:149 3:0.346667 4:0.286667 5:0.146667 6:0.362416 7:0.268456 8:0.161074
-1 1:-451 2:149 3:0.286667 4:0.346667 5:0.22 6:0.268456 7:0.362416 8:0.208054
-1 1:-689 2:149 3:0.333333 4:0.286667 5:0.146667 6:0.355705 7:0.281879 8:0.147651
-1 1:-443 2:149 3:0.286667 4:0.333333 5:0.233333 6:0.281879 7:0.355705 8:0.214765
-1 1:-99 2:51 3:0.294118 4:0.333333 5:0.0588235 6:0.211538 7:0.25 8:0.173077
-1 1:-71 2:51 3:0.333333 4:0.294118 5:0.313725 6:0.25 7:0.211538 8:0.365385
-1 1:-410 2:111 3:0.321739 4:0.286957 5:0.173913 6:0.288288 7:0.18018 8:0.252252
-1 1:-258 2:111 3:0.286957 4:0.321739 5:0.217391 6:0.18018 7:0.288288 8:0.279279
-1 1:-57 2:55 3:0.272727 4:0.363636 5:0.181818 6:0.2 7:0.363636 8:0.2
-1 1:0 2:55 3:0.363636 4:0.272727 5:0.181818 6:0.363636 7:0.2 8:0.236364
-1 1:-569 2:85 3:0.195402 4:0.321839 5:0.287356 6:0.188235 7:0.305882 8:0.305882
-1 1:-574 2:85 3:0.321839 4:0.195402 5:0.195402 6:0.305882 7:0.188235 8:0.2
-1 1:-147 2:70 3:0.185714 4:0.357143 5:0.285714 6:0.186667 7:0.28 8:0.306667
-1 1:-227 2:70 3:0.357143 4:0.185714 5:0.171429 6:0.28 7:0.186667 8:0.226667
-1 1:-363 2:103 3:0.223301 4:0.330097 5:0.262136 6:0.240385 7:0.288462 8:0.259615
-1 1:-340 2:103 3:0.330097 4:0.223301 5:0.184466 6:0.288462 7:0.240385 8:0.211538
-1 1:-148 2:49 3:0.142857 4:0.408163 5:0.265306 6:0.163265 7:0.326531 8:0.306122
-1 1:-85 2:49 3:0.408163 4:0.142857 5:0.183673 6:0.326531 7:0.163265 8:0.204082
-1 1:-708 2:147 3:0.331081 4:0.310811 5:0.148649 6:0.312925 7:0.265306 8:0.176871
-1 1:-435 2:147 3:0.310811 4:0.331081 5:0.209459 6:0.265306 7:0.312925 8:0.244898
-1 1:-424 2:148 3:0.317568 4:0.317568 5:0.175676 6:0.317568 7:0.310811 8:0.175676
-1 1:-276 2:148 3:0.317568 4:0.317568 5:0.189189 6:0.310811 7:0.317568 8:0.195946
-1 1:-613 2:148 3:0.304054 4:0.22973 5:0.263514 6:0.315436 7:0.241611 8:0.241611
-1 1:-604 2:148 3:0.22973 4:0.304054 5:0.202703 6:0.241611 7:0.315436 8:0.201342
-1 1:-190 2:141 3:0.319149 4:0.333333 5:0.191489 6:0.401361 7:0.272109 8:0.14966
-1 1:-247 2:141 3:0.333333 4:0.319149 5:0.156028 6:0.272109 7:0.401361 8:0.176871
-1 1:-326 2:140 3:0.3 4:0.335714 5:0.207143 6:0.372414 7:0.310345 8:0.151724
-1 1:-416 2:140 3:0.335714 4:0.3 5:0.157143 6:0.310345 7:0.372414 8:0.165517
-1 1:-326 2:58 3:0.224138 4:0.275862 5:0.189655 6:0.2 7:0.35 8:0.166667
-1 1:-334 2:58 3:0.275862 4:0.224138 5:0.310345 6:0.35 7:0.2 8:0.283333
-1 1:-422 2:135 3:0.296296 4:0.340741 5:0.133333 6:0.333333 7:0.326241 8:0.134752
-1 1:-200 2:135 3:0.340741 4:0.296296 5:0.22963 6:0.326241 7:0.333333 8:0.205674
-1 1:-222 2:137 3:0.372263 4:0.270073 5:0.153285 6:0.371429 7:0.257143 8:0.128571
-1 1:-147 2:137 3:0.270073 4:0.372263 5:0.20438 6:0.257143 7:0.371429 8:0.242857
-1 1:-433 2:146 3:0.315068 4:0.267123 5:0.164384 6:0.280822 7:0.294521 8:0.164384
-1 1:-215 2:146 3:0.267123 4:0.315068 5:0.253425 6:0.294521 7:0.280822 8:0.260274
-1 1:-507 2:148 3:0.310811 4:0.25 5:0.182432 6:0.277027 7:0.27027 8:0.195946
-1 1:-310 2:148 3:0.25 4:0.310811 5:0.256757 6:0.27027 7:0.277027 8:0.256757
-1 1:-225 2:138 3:0.362319 4:0.275362 5:0.152174 6:0.380282 7:0.28169 8:0.169014
-1 1:-214 2:138 3:0.275362 4:0.362319 5:0.210145 6:0.28169 7:0.380282 8:0.169014
-1 1:-272 2:139 3:0.307692 4:0.230769 5:0.181818 6:0.388489 7:0.280576 8:0.165468
-1 1:-253 2:139 3:0.230769 4:0.307692 5:0.27972 6:0.280576 7:0.388489 8:0.165468
-1 1:-225 2:68 3:0.222222 4:0.236111 5:0.263889 6:0.205882 7:0.220588 8:0.323529
-1 1:-237 2:68 3:0.236111 4:0.222222 5:0.277778 6:0.220588 7:0.205882 8:0.25
-1 1:-157 2:83 3:0.255814 4:0.325581 5:0.27907 6:0.289157 7:0.325301 8:0.192771
-1 1:-99 2:83 3:0.325581 4:0.255814 5:0.139535 6:0.325301 7:0.289157 8:0.192771
-1 1:-228 2:146 3:0.294521 4:0.356164 5:0.19863 6:0.277027 7:0.385135 8:0.195946
-1 1:-333 2:146 3:0.356164 4:0.294521 5:0.150685 6:0.385135 7:0.277027 8:0.141892
-1 1:-468 2:149 3:0.33557 4:0.355705 5:0.147651 6:0.322148 7:0.362416 8:0.161074
-1 1:-494 2:149 3:0.355705 4:0.33557 5:0.161074 6:0.362416 7:0.322148 8:0.154362
-1 1:-542 2:79 3:0.202532 4:0.240506 5:0.291139 6:0.246914 7:0.185185 8:0.283951
-1 1:-554 2:79 3:0.240506 4:0.202532 5:0.265823 6:0.185185 7:0.246914 8:0.283951
-1 1:-448 2:69 3:0.205479 4:0.246575 5:0.287671 6:0.217391 7:0.289855 8:0.217391
-1 1:-397 2:69 3:0.246575 4:0.205479 5:0.260274 6:0.289855 7:0.217391 8:0.275362
-1 1:-606 2:94 3:0.2 4:0.21 5:0.32 6:0.202128 7:0.180851 8:0.329787
-1 1:-609 2:94 3:0.21 4:0.2 5:0.27 6:0.180851 7:0.202128 8:0.287234
-1 1:-252 2:57 3:0.210526 4:0.210526 5:0.350877 6:0.203125 7:0.234375 8:0.28125
-1 1:-289 2:57 3:0.210526 4:0.210526 5:0.22807 6:0.234375 7:0.203125 8:0.28125
-1 1:-395 2:63 3:0.206349 4:0.206349 5:0.31746 6:0.174603 7:0.190476 8:0.333333
-1 1:-413 2:63 3:0.206349 4:0.206349 5:0.269841 6:0.190476 7:0.174603 8:0.301587
-1 1:-680 2:131 3:0.20438 4:0.211679 5:0.335766 6:0.244275 7:0.229008 8:0.236641
-1 1:-631 2:131 3:0.211679 4:0.20438 5:0.248175 6:0.229008 7:0.244275 8:0.290076
-1 1:-657 2:86 3:0.197674 4:0.22093 5:0.313953 6:0.234043 7:0.212766 8:0.255319
-1 1:-625 2:86 3:0.22093 4:0.197674 5:0.267442 6:0.212766 7:0.234043 8:0.297872
-1 1:-444 2:70 3:0.180556 4:0.222222 5:0.305556 6:0.171429 7:0.271429 8:0.271429
-1 1:-437 2:70 3:0.222222 4:0.180556 5:0.291667 6:0.271429 7:0.171429 8:0.285714
-1 1:-578 2:110 3:0.218182 4:0.218182 5:0.345455 6:0.241071 7:0.196429 8:0.3125
-1 1:-662 2:110 3:0.218182 4:0.218182 5:0.218182 6:0.196429 7:0.241071 8:0.25
-1 1:-539 2:113 3:0.211864 4:0.228814 5:0.347458 6:0.221239 7:0.256637 8:0.256637
-1 1:-596 2:113 3:0.228814 4:0.211864 5:0.211864 6:0.256637 7:0.221239 8:0.265487
-1 1:-295 2:61 3:0.225806 4:0.209677 5:0.274194 6:0.229508 7:0.311475 8:0.196721
-1 1:-172 2:61 3:0.209677 4:0.225806 5:0.290323 6:0.311475 7:0.229508 8:0.262295
-1 1:0 2:75 3:0.341772 4:0.405063 5:0.101266 6:0.36 7:0.413333 8:0.0933333
-1 1:-48 2:75 3:0.405063 4:0.341772 5:0.151899 6:0.413333 7:0.36 8:0.133333
-1 1:-540 2:143 3:0.223776 4:0.230769 5:0.34965 6:0.109589 7:0.260274 8:0.321918
-1 1:-603 2:143 3:0.230769 4:0.223776 5:0.195804 6:0.260274 7:0.109589 8:0.308219
-1 1:-261 2:144 3:0.282759 4:0.262069 5:0.324138 6:0.166667 7:0.256944 8:0.326389
-1 1:-516 2:144 3:0.262069 4:0.282759 5:0.131034 6:0.256944 7:0.166667 8:0.25
-1 1:-503 2:75 3:0.192308 4:0.230769 5:0.307692 6:0.2 7:0.2 8:0.32
-1 1:-522 2:75 3:0.230769 4:0.192308 5:0.269231 6:0.2 7:0.2 8:0.28
-1 1:-594 2:87 3:0.175824 4:0.230769 5:0.307692 6:0.149425 7:0.264368 8:0.252874
-1 1:-524 2:87 3:0.230769 4:0.175824 5:0.285714 6:0.264368 7:0.149425 8:0.333333
-1 1:-449 2:82 3:0.188235 4:0.223529 5:0.305882 6:0.170732 7:0.170732 8:0.365854
-1 1:-509 2:82 3:0.223529 4:0.188235 5:0.282353 6:0.170732 7:0.170732 8:0.292683
-1 1:-610 2:80 3:0.2 4:0.2125 5:0.3125 6:0.195402 7:0.252874 8:0.287356
-1 1:-604 2:80 3:0.2125 4:0.2 5:0.275 6:0.252874 7:0.195402 8:0.264368
-1 1:-241 2:62 3:0.225806 4:0.209677 5:0.354839 6:0.238806 7:0.19403 8:0.283582
-1 1:-254 2:62 3:0.209677 4:0.225806 5:0.209677 6:0.19403 7:0.238806 8:0.283582
-1 1:-108 2:54 3:0.37037 4:0.296296 5:0.222222 6:0.298246 7:0.210526 8:0.280702
-1 1:-141 2:54 3:0.296296 4:0.37037 5:0.111111 6:0.210526 7:0.298246 8:0.210526
-1 1:-699 2:139 3:0.223022 4:0.266187 5:0.179856 6:0.228571 7:0.242857 8:0.214286
-1 1:-591 2:139 3:0.266187 4:0.223022 5:0.330935 6:0.242857 7:0.228571 8:0.314286
-1 1:-527 2:142 3:0.260563 4:0.274648 5:0.133803 6:0.303448 7:0.255172 8:0.172414
-1 1:-227 2:142 3:0.274648 4:0.260563 5:0.330986 6:0.255172 7:0.303448 8:0.268966
-1 1:-728 2:144 3:0.236111 4:0.263889 5:0.173611 6:0.282759 7:0.262069 8:0.206897
-1 1:-598 2:144 3:0.263889 4:0.236111 5:0.326389 6:0.262069 7:0.282759 8:0.248276
-1 1:-555 2:96 3:0.208333 4:0.197917 5:0.260417 6:0.21875 7:0.21875 8:0.291667
-1 1:-520 2:96 3:0.197917 4:0.208333 5:0.333333 6:0.21875 7:0.21875 8:0.270833
-1 1:-607 2:80 3:0.197674 4:0.197674 5:0.27907 6:0.225 7:0.2 8:0.275
-1 1:-546 2:80 3:0.197674 4:0.197674 5:0.325581 6:0.2 7:0.225 8:0.3
-1 1:-600 2:79 3:0.189873 4:0.21519 5:0.316456 6:0.177215 7:0.202532 8:0.291139
-1 1:-577 2:79 3:0.21519 4:0.189873 5:0.278481 6:0.202532 7:0.177215 8:0.329114
-1 1:-826 2:117 3:0.239316 4:0.188034 5:0.264957 6:0.220339 7:0.211864 8:0.322034
-1 1:-855 2:117 3:0.188034 4:0.239316 5:0.307692 6:0.211864 7:0.220339 8:0.245763
-1 1:-574 2:85 3:0.22093 4:0.22093 5:0.255814 6:0.2 7:0.235294 8:0.247059
-1 1:-588 2:85 3:0.22093 4:0.22093 5:0.302326 6:0.235294 7:0.2 8:0.317647
-1 1:-596 2:116 3:0.224138 4:0.206897 5:0.267241 6:0.189655 7:0.224138 8:0.327586
-1 1:-719 2:116 3:0.206897 4:0.224138 5:0.301724 6:0.224138 7:0.189655 8:0.258621
-1 1:-825 2:137 3:0.233577 4:0.226277 5:0.189781 6:0.167832 7:0.20979 8:0.202797
-1 1:-622 2:137 3:0.226277 4:0.233577 5:0.350365 6:0.20979 7:0.167832 8:0.41958
-1 1:-387 2:97 3:0.39 4:0.35 5:0.13 6:0.371134 7:0.360825 8:0.123711
-1 1:-258 2:97 3:0.35 4:0.39 5:0.13 6:0.360825 7:0.371134 8:0.14433
-1 1:-422 2:59 3:0.20339 4:0.20339 5:0.305085 6:0.222222 7:0.174603 8:0.31746
-1 1:-444 2:59 3:0.20339 4:0.20339 5:0.288136 6:0.174603 7:0.222222 8:0.285714
-1 1:-448 2:63 3:0.206349 4:0.190476 5:0.301587 6:0.246154 7:0.2 8:0.246154
-1 1:-423 2:63 3:0.190476 4:0.206349 5:0.301587 6:0.2 7:0.246154 8:0.307692
-1 1:-405 2:63 3:0.203125 4:0.21875 5:0.28125 6:0.126984 7:0.285714 8:0.31746
-1 1:-402 2:63 3:0.21875 4:0.203125 5:0.296875 6:0.285714 7:0.126984 8:0.269841
-1 1:-555 2:110 3:0.205128 4:0.239316 5:0.350427 6:0.163636 7:0.272727 8:0.345455
-1 1:-557 2:110 3:0.239316 4:0.205128 5:0.205128 6:0.272727 7:0.163636 8:0.218182
-1 1:-476 2:76 3:0.223684 4:0.197368 5:0.276316 6:0.207792 7:0.220779 8:0.324675
-1 1:-535 2:76 3:0.197368 4:0.223684 5:0.302632 6:0.220779 7:0.207792 8:0.246753
-1 1:-422 2:56 3:0.206897 4:0.189655 5:0.293103 6:0.142857 7:0.25 8:0.267857
-1 1:-419 2:56 3:0.189655 4:0.206897 5:0.310345 6:0.25 7:0.142857 8:0.339286
-1 1:-412 2:66 3:0.227273 4:0.166667 5:0.30303 6:0.227273 7:0.212121 8:0.30303
-1 1:-359 2:66 3:0.166667 4:0.227273 5:0.30303 6:0.212121 7:0.227273 8:0.257576
-1 1:-432 2:72 3:0.208333 4:0.194444 5:0.291667 6:0.194444 7:0.236111 8:0.305556
-1 1:-410 2:72 3:0.194444 4:0.208333 5:0.305556 6:0.236111 7:0.194444 8:0.263889
-1 1:-636 2:87 3:0.21875 4:0.208333 5:0.25 6:0.229885 7:0.206897 8:0.264368
-1 1:-564 2:87 3:0.208333 4:0.21875 5:0.322917 6:0.206897 7:0.229885 8:0.298851
-1 1:-261 2:61 3:0.206349 4:0.222222 5:0.269841 6:0.229508 7:0.245902 8:0.262295
-1 1:-253 2:61 3:0.222222 4:0.206349 5:0.301587 6:0.245902 7:0.229508 8:0.262295
-1 1:-587 2:79 3:0.209877 4:0.234568 5:0.296296 6:0.177215 7:0.21519 8:0.265823
-1 1:-511 2:79 3:0.234568 4:0.209877 5:0.259259 6:0.21519 7:0.177215 8:0.341772
-1 1:-508 2:131 3:0.202899 4:0.231884 5:0.347826 6:0.175573 7:0.343511 8:0.274809
-1 1:-539 2:131 3:0.231884 4:0.202899 5:0.217391 6:0.343511 7:0.175573 8:0.206107
-1 1:-586 2:82 3:0.195402 4:0.206897 5:0.333333 6:0.134146 7:0.268293 8:0.292683
-1 1:-498 2:82 3:0.206897 4:0.195402 5:0.264368 6:0.268293 7:0.134146 8:0.304878
-1 1:-447 2:95 3:0.178947 4:0.231579 5:0.315789 6:0.212121 7:0.30303 8:0.212121
-1 1:-413 2:95 3:0.231579 4:0.178947 5:0.273684 6:0.30303 7:0.212121 8:0.272727
-1 1:-433 2:140 3:0.190476 4:0.272109 5:0.319728 6:0.142857 7:0.314286 8:0.357143
-1 1:-657 2:140 3:0.272109 4:0.190476 5:0.217687 6:0.314286 7:0.142857 8:0.185714
-1 1:-362 2:144 3:0.186207 4:0.331034 5:0.289655 6:0.208333 7:0.3125 8:0.298611
-1 1:-493 2:144 3:0.331034 4:0.186207 5:0.193103 6:0.3125 7:0.208333 8:0.180556
-1 1:-483 2:125 3:0.238095 4:0.214286 5:0.230159 6:0.304 7:0.216 8:0.208
-1 1:-357 2:125 3:0.214286 4:0.238095 5:0.31746 6:0.216 7:0.304 8:0.272
-1 1:-477 2:130 3:0.278195 4:0.195489 5:0.195489 6:0.276923 7:0.146154 8:0.246154
-1 1:-375 2:130 3:0.195489 4:0.278195 5:0.330827 6:0.146154 7:0.276923 8:0.330769
-1 1:-347 2:72 3:0.2 4:0.213333 5:0.266667 6:0.208333 7:0.25 8:0.263889
-1 1:-326 2:72 3:0.213333 4:0.2 5:0.32 6:0.25 7:0.208333 8:0.277778
-1 1:-324 2:97 3:0.29703 4:0.188119 5:0.19802 6:0.329897 7:0.195876 8:0.185567
-1 1:-137 2:97 3:0.188119 4:0.29703 5:0.316832 6:0.195876 7:0.329897 8:0.28866
-1 1:-364 2:139 3:0.323741 4:0.158273 5:0.18705 6:0.307692 7:0.167832 8:0.251748
-1 1:-388 2:139 3:0.158273 4:0.323741 5:0.330935 6:0.167832 7:0.307692 8:0.272727
-1 1:-430 2:141 3:0.276596 4:0.191489 5:0.212766 6:0.288732 7:0.204225 8:0.260563
-1 1:-445 2:141 3:0.191489 4:0.276596 5:0.319149 6:0.204225 7:0.288732 8:0.246479
-1 1:-355 2:94 3:0.351064 4:0.170213 5:0.202128 6:0.270833 7:0.15625 8:0.229167
-1 1:-171 2:94 3:0.170213 4:0.351064 5:0.276596 6:0.15625 7:0.270833 8:0.34375
-1 1:-379 2:124 3:0.188976 4:0.275591 5:0.330709 6:0.120968 7:0.282258 8:0.322581
-1 1:-547 2:124 3:0.275591 4:0.188976 5:0.204724 6:0.282258 7:0.120968 8:0.274194
-1 1:-428 2:52 3:0.192308 4:0.230769 5:0.269231 6:0.132075 7:0.283019 8:0.301887
-1 1:-432 2:52 3:0.230769 4:0.192308 5:0.307692 6:0.283019 7:0.132075 8:0.283019
-1 1:-333 2:88 3:0.252632 4:0.2 5:0.2 6:0.193182 7:0.193182 8:0.227273
-1 1:-192 2:88 3:0.2 4:0.252632 5:0.347368 6:0.193182 7:0.193182 8:0.386364
-1 1:-392 2:140 3:0.328571 4:0.178571 5:0.185714 6:0.242857 7:0.185714 8:0.257143
-1 1:-377 2:140 3:0.178571 4:0.328571 5:0.307143 6:0.185714 7:0.242857 8:0.314286
-1 1:-662 2:141 3:0.258741 4:0.195804 5:0.216783 6:0.241135 7:0.163121 8:0.262411
-1 1:-588 2:141 3:0.195804 4:0.258741 5:0.328671 6:0.163121 7:0.241135 8:0.333333
-1 1:-390 2:55 3:0.145455 4:0.345455 5:0.254545 6:0.181818 7:0.327273 8:0.254545
-1 1:-328 2:55 3:0.345455 4:0.145455 5:0.254545 6:0.327273 7:0.181818 8:0.236364
-1 1:-274 2:147 3:0.346939 4:0.408163 5:0.122449 6:0.389262 7:0.33557 8:0.147651
-1 1:-178 2:147 3:0.408163 4:0.346939 5:0.122449 6:0.33557 7:0.389262 8:0.127517
-1 1:-277 2:147 3:0.326531 4:0.394558 5:0.142857 6:0.362416 7:0.33557 8:0.161074
-1 1:-218 2:147 3:0.394558 4:0.326531 5:0.136054 6:0.33557 7:0.362416 8:0.14094
-1 1:-7 2:53 3:0.428571 4:0.446429 5:0.0357143 6:0.377358 7:0.396226 8:0.0943396
-1 1:0 2:53 3:0.446429 4:0.428571 5:0.0892857 6:0.396226 7:0.377358 8:0.132075
-1 1:-183 2:145 3:0.340136 4:0.408163 5:0.129252 6:0.303448 7:0.303448 8:0.241379
-1 1:-194 2:145 3:0.408163 4:0.340136 5:0.122449 6:0.303448 7:0.303448 8:0.151724
-1 1:-165 2:145 3:0.333333 4:0.414966 5:0.129252 6:0.296552 7:0.310345 8:0.241379
-1 1:-190 2:145 3:0.414966 4:0.333333 5:0.122449 6:0.310345 7:0.296552 8:0.151724
-1 1:-132 2:57 3:0.245614 4:0.385965 5:0.210526 6:0.157895 7:0.350877 8:0.315789
-1 1:-56 2:57 3:0.385965 4:0.245614 5:0.157895 6:0.350877 7:0.157895 8:0.175439
-1 1:-4 2:67 3:0.465753 4:0.39726 5:0.0821918 6:0.447761 7:0.283582 8:0.179104
-1 1:-31 2:67 3:0.39726 4:0.465753 5:0.0547945 6:0.283582 7:0.447761 8:0.0895522
-1 1:0 2:84 3:0.440476 4:0.404762 5:0.0952381 6:0.376471 7:0.352941 8:0.164706
-1 1:-24 2:84 3:0.404762 4:0.440476 5:0.0595238 6:0.352941 7:0.376471 8:0.105882
-1 1:-119 2:127 3:0.401575 4:0.338583 5:0.133858 6:0.335938 7:0.328125 8:0.125
-1 1:-98 2:127 3:0.338583 4:0.401575 5:0.125984 6:0.328125 7:0.335938 8:0.210938
-1 1:-203 2:139 3:0.393103 4:0.337931 5:0.131034 6:0.258993 7:0.395683 8:0.215827
-1 1:-193 2:139 3:0.337931 4:0.393103 5:0.137931 6:0.395683 7:0.258993 8:0.129496
-1 1:-98 2:138 3:0.414966 4:0.333333 5:0.122449 6:0.268116 7:0.42029 8:0.195652
-1 1:-186 2:138 3:0.333333 4:0.414966 5:0.129252 6:0.42029 7:0.268116 8:0.115942
-1 1:-116 2:92 3:0.434783 4:0.380435 5:0.0978261 6:0.387097 7:0.387097 8:0.107527
-1 1:-148 2:92 3:0.380435 4:0.434783 5:0.0869565 6:0.387097 7:0.387097 8:0.11828
-1 1:-125 2:137 3:0.379562 4:0.335766 5:0.138686 6:0.381295 7:0.309353 8:0.158273
-1 1:-165 2:137 3:0.335766 4:0.379562 5:0.145985 6:0.309353 7:0.381295 8:0.151079
-1 1:-102 2:125 3:0.384 4:0.416 5:0.096 6:0.295455 7:0.416667 8:0.136364
-1 1:-121 2:125 3:0.416 4:0.384 5:0.104 6:0.416667 7:0.295455 8:0.151515
-1 1:-65 2:139 3:0.41958 4:0.321678 5:0.125874 6:0.309353 7:0.330935 8:0.251799
-1 1:-282 2:139 3:0.321678 4:0.41958 5:0.132867 6:0.330935 7:0.309353 8:0.107914
-1 1:-44 2:139 3:0.412587 4:0.34965 5:0.118881 6:0.302158 7:0.359712 8:0.244604
-1 1:-282 2:139 3:0.34965 4:0.412587 5:0.118881 6:0.359712 7:0.302158 8:0.0935252
-1 1:-6 2:86 3:0.395349 4:0.325581 5:0.151163 6:0.303371 7:0.370787 8:0.202247
-1 1:-157 2:86 3:0.325581 4:0.395349 5:0.127907 6:0.370787 7:0.303371 8:0.123596
-1 1:-36 2:127 3:0.426357 4:0.364341 5:0.108527 6:0.433071 7:0.299213 8:0.125984
-1 1:-74 2:127 3:0.364341 4:0.426357 5:0.100775 6:0.299213 7:0.433071 8:0.141732
-1 1:-46 2:72 3:0.402778 4:0.347222 5:0.125 6:0.36 7:0.306667 8:0.173333
-1 1:-110 2:72 3:0.347222 4:0.402778 5:0.125 6:0.306667 7:0.36 8:0.16
-1 1:-154 2:107 3:0.366972 4:0.302752 5:0.155963 6:0.252336 7:0.336449 8:0.214953
-1 1:-165 2:107 3:0.302752 4:0.366972 5:0.174312 6:0.336449 7:0.252336 8:0.196262
-1 1:-176 2:136 3:0.330882 4:0.411765 5:0.132353 6:0.215827 7:0.503597 8:0.122302
-1 1:-97 2:136 3:0.411765 4:0.330882 5:0.125 6:0.503597 7:0.215827 8:0.158273
-1 1:-128 2:131 3:0.335878 4:0.419847 5:0.114504 6:0.4 7:0.364286 8:0.121429
-1 1:-113 2:131 3:0.419847 4:0.335878 5:0.129771 6:0.364286 7:0.4 8:0.114286
-1 1:-191 2:105 3:0.342857 4:0.4 5:0.114286 6:0.408696 7:0.286957 8:0.0782609
-1 1:-23 2:105 3:0.4 4:0.342857 5:0.142857 6:0.286957 7:0.408696 8:0.226087
-1 1:-270 2:93 3:0.353535 4:0.414141 5:0.10101 6:0.419355 7:0.344086 8:0.107527
-1 1:-113 2:93 3:0.414141 4:0.353535 5:0.131313 6:0.344086 7:0.419355 8:0.129032
-1 1:-92 2:101 3:0.359223 4:0.427184 5:0.106796 6:0.316832 7:0.39604 8:0.188119
-1 1:-83 2:101 3:0.427184 4:0.359223 5:0.106796 6:0.39604 7:0.316832 8:0.0990099
-1 1:-26 2:81 3:0.402439 4:0.45122 5:0.0487805 6:0.395062 7:0.283951 8:0.148148
-1 1:-55 2:81 3:0.45122 4:0.402439 5:0.097561 6:0.283951 7:0.395062 8:0.17284
-1 1:-76 2:112 3:0.362069 4:0.431034 5:0.103448 6:0.330357 7:0.366071 8:0.1875
-1 1:-47 2:112 3:0.431034 4:0.362069 5:0.103448 6:0.366071 7:0.330357 8:0.116071
-1 1:-53 2:49 3:0.346939 4:0.204082 5:0.142857 6:0.34 7:0.24 8:0.16
-1 1:-35 2:49 3:0.204082 4:0.346939 5:0.306122 6:0.24 7:0.34 8:0.26
-1 1:-106 2:54 3:0.333333 4:0.166667 5:0.166667 6:0.33871 7:0.145161 8:0.241935
-1 1:-61 2:54 3:0.166667 4:0.333333 5:0.333333 6:0.145161 7:0.33871 8:0.274194
-1 1:-393 2:60 3:0.129032 4:0.354839 5:0.274194 6:0.183333 7:0.316667 8:0.266667
-1 1:-382 2:60 3:0.354839 4:0.129032 5:0.241935 6:0.316667 7:0.183333 8:0.233333
-1 1:-294 2:55 3:0.127273 4:0.309091 5:0.309091 6:0.12069 7:0.310345 8:0.310345
-1 1:-319 2:55 3:0.309091 4:0.127273 5:0.254545 6:0.310345 7:0.12069 8:0.258621
-1 1:-336 2:70 3:0.128571 4:0.357143 5:0.271429 6:0.175676 7:0.27027 8:0.256757
-1 1:-291 2:70 3:0.357143 4:0.128571 5:0.242857 6:0.27027 7:0.175676 8:0.297297
-1 1:-564 2:134 3:0.365672 4:0.231343 5:0.134328 6:0.313433 7:0.268657 8:0.126866
-1 1:-383 2:134 3:0.231343 4:0.365672 5:0.268657 6:0.268657 7:0.313433 8:0.291045
-1 1:-15 2:50 3:0.32 4:0.46 5:0.12 6:0.314815 7:0.333333 8:0.166667
-1 1:-77 2:50 3:0.46 4:0.32 5:0.1 6:0.333333 7:0.314815 8:0.185185
-1 1:0 2:52 3:0.288462 4:0.346154 5:0.269231 6:0.25 7:0.461538 8:0.192308
-1 1:-42 2:52 3:0.346154 4:0.288462 5:0.0961538 6:0.461538 7:0.25 8:0.0961538
-1 1:-67 2:66 3:0.447761 4:0.283582 5:0.0895522 6:0.393939 7:0.272727 8:0.181818
-1 1:0 2:66 3:0.283582 4:0.447761 5:0.179104 6:0.272727 7:0.393939 8:0.151515
-1 1:-117 2:61 3:0.459016 4:0.295082 5:0.0819672 6:0.4 7:0.353846 8:0.107692
-1 1:-91 2:61 3:0.295082 4:0.459016 5:0.163934 6:0.353846 7:0.4 8:0.138462
-1 1:-222 2:60 3:0.316667 4:0.183333 5:0.15 6:0.306452 7:0.209677 8:0.177419
-1 1:-171 2:60 3:0.183333 4:0.316667 5:0.35 6:0.209677 7:0.306452 8:0.306452
-1 1:-230 2:73 3:0.383562 4:0.287671 5:0.0958904 6:0.30137 7:0.260274 8:0.232877
-1 1:0 2:73 3:0.287671 4:0.383562 5:0.232877 6:0.260274 7:0.30137 8:0.205479
-1 1:-89 2:91 3:0.384615 4:0.274725 5:0.0879121 6:0.410526 7:0.315789 8:0.136842
-1 1:-54 2:91 3:0.274725 4:0.384615 5:0.252747 6:0.315789 7:0.410526 8:0.136842
-1 1:-169 2:51 3:0.333333 4:0.196078 5:0.117647 6:0.185185 7:0.222222 8:0.277778
-1 1:-119 2:51 3:0.196078 4:0.333333 5:0.352941 6:0.222222 7:0.185185 8:0.314815
-1 1:-8 2:116 3:0.260504 4:0.378151 5:0.268908 6:0.310345 7:0.362069 8:0.172414
-1 1:-180 2:116 3:0.378151 4:0.260504 5:0.092437 6:0.362069 7:0.310345 8:0.155172
-1 1:0 2:57 3:0.298246 4:0.473684 5:0.140351 6:0.298246 7:0.473684 8:0.140351
-1 1:-62 2:57 3:0.473684 4:0.298246 5:0.0877193 6:0.473684 7:0.298246 8:0.0877193
-1 1:-242 2:94 3:0.273684 4:0.284211 5:0.221053 6:0.276596 7:0.319149 8:0.170213
-1 1:-138 2:94 3:0.284211 4:0.273684 5:0.221053 6:0.319149 7:0.276596 8:0.234043
-1 1:-439 2:89 3:0.269663 4:0.258427 5:0.247191 6:0.122222 7:0.188889 8:0.322222
-1 1:-372 2:89 3:0.258427 4:0.269663 5:0.224719 6:0.188889 7:0.122222 8:0.366667
-1 1:-180 2:57 3:0.22807 4:0.280702 5:0.22807 6:0.2 7:0.25 8:0.316667
-1 1:-235 2:57 3:0.280702 4:0.22807 5:0.263158 6:0.25 7:0.2 8:0.233333
-1 1:-215 2:65 3:0.215385 4:0.276923 5:0.230769 6:0.181818 7:0.227273 8:0.19697
-1 1:-127 2:65 3:0.276923 4:0.215385 5:0.276923 6:0.227273 7:0.181818 8:0.393939
-1 1:-53 2:61 3:0.269841 4:0.333333 5:0.190476 6:0.245902 7:0.295082 8:0.229508
-1 1:-55 2:61 3:0.333333 4:0.269841 5:0.206349 6:0.295082 7:0.245902 8:0.229508
-1 1:-436 2:103 3:0.271845 4:0.252427 5:0.262136 6:0.194175 7:0.194175 8:0.368932
-1 1:-466 2:103 3:0.252427 4:0.271845 5:0.213592 6:0.194175 7:0.194175 8:0.242718
-1 1:-270 2:64 3:0.264706 4:0.264706 5:0.25 6:0.25 7:0.28125 8:0.203125
-1 1:-203 2:64 3:0.264706 4:0.264706 5:0.220588 6:0.28125 7:0.25 8:0.265625
-1 1:-432 2:142 3:0.267606 4:0.330986 5:0.183099 6:0.283784 7:0.304054 8:0.209459
-1 1:-272 2:142 3:0.330986 4:0.267606 5:0.21831 6:0.304054 7:0.283784 8:0.202703
-1 1:-350 2:144 3:0.243056 4:0.333333 5:0.229167 6:0.273333 7:0.286667 8:0.233333
-1 1:-353 2:144 3:0.333333 4:0.243056 5:0.194444 6:0.286667 7:0.273333 8:0.206667
-1 1:-113 2:66 3:0.338235 4:0.323529 5:0.117647 6:0.454545 7:0.333333 8:0.121212
-1 1:-62 2:66 3:0.323529 4:0.338235 5:0.220588 6:0.333333 7:0.454545 8:0.0909091
-1 1:-92 2:71 3:0.183099 4:0.380282 5:0.28169 6:0.183099 7:0.309859 8:0.323944
-1 1:-199 2:71 3:0.380282 4:0.183099 5:0.15493 6:0.309859 7:0.183099 8:0.183099
-1 1:-11 2:78 3:0.320513 4:0.320513 5:0.115385 6:0.205128 7:0.333333 8:0.192308
-1 1:-6 2:78 3:0.320513 4:0.320513 5:0.24359 6:0.333333 7:0.205128 8:0.269231
-1 1:-41 2:98 3:0.336735 4:0.295918 5:0.265306 6:0.336634 7:0.29703 8:0.257426
-1 1:-233 2:98 3:0.295918 4:0.336735 5:0.102041 6:0.29703 7:0.336634 8:0.108911
-1 1:-533 2:142 3:0.288732 4:0.232394 5:0.197183 6:0.267606 7:0.197183 8:0.211268
-1 1:-370 2:142 3:0.232394 4:0.288732 5:0.28169 6:0.197183 7:0.267606 8:0.323944
-1 1:-156 2:80 3:0.37037 4:0.222222 5:0.148148 6:0.4375 7:0.1875 8:0.15
-1 1:-98 2:80 3:0.222222 4:0.37037 5:0.259259 6:0.1875 7:0.4375 8:0.225
-1 1:-154 2:66 3:0.333333 4:0.19697 5:0.121212 6:0.191176 7:0.25 8:0.205882
-1 1:-121 2:66 3:0.19697 4:0.333333 5:0.348485 6:0.25 7:0.191176 8:0.352941
-1 1:-266 2:93 3:0.2 4:0.305263 5:0.336842 6:0.236559 7:0.236559 8:0.258065
-1 1:-312 2:93 3:0.305263 4:0.2 5:0.157895 6:0.236559 7:0.236559 8:0.268817
-1 1:-119 2:47 3:0.0212766 4:0.425532 5:0.319149 6:0.0384615 7:0.384615 8:0.269231
-1 1:-86 2:47 3:0.425532 4:0.0212766 5:0.234043 6:0.384615 7:0.0384615 8:0.307692
-1 1:-141 2:139 3:0.266187 4:0.410072 5:0.18705 6:0.216216 7:0.466216 8:0.189189
-1 1:-246 2:139 3:0.410072 4:0.266187 5:0.136691 6:0.466216 7:0.216216 8:0.128378
-1 1:-325 2:142 3:0.295775 4:0.295775 5:0.232394 6:0.25 7:0.351351 8:0.22973
-1 1:-513 2:142 3:0.295775 4:0.295775 5:0.176056 6:0.351351 7:0.25 8:0.168919
-1 1:-582 2:149 3:0.306667 4:0.233333 5:0.24 6:0.275168 7:0.255034 8:0.241611
-1 1:-784 2:149 3:0.233333 4:0.306667 5:0.22 6:0.255034 7:0.275168 8:0.228188
-1 1:-602 2:149 3:0.313333 4:0.246667 5:0.213333 6:0.281879 7:0.268456 8:0.214765
-1 1:-752 2:149 3:0.246667 4:0.313333 5:0.226667 6:0.268456 7:0.281879 8:0.234899
-1 1:-181 2:146 3:0.273973 4:0.39726 5:0.178082 6:0.19863 7:0.458904 8:0.205479
-1 1:-136 2:146 3:0.39726 4:0.273973 5:0.150685 6:0.458904 7:0.19863 8:0.136986
-1 1:-185 2:146 3:0.260274 4:0.39726 5:0.178082 6:0.219178 7:0.465753 8:0.184932
-1 1:-150 2:146 3:0.39726 4:0.260274 5:0.164384 6:0.465753 7:0.219178 8:0.130137
-1 1:-63 2:54 3:0.345455 4:0.272727 5:0.181818 6:0.351852 7:0.277778 8:0.203704
-1 1:-15 2:54 3:0.272727 4:0.345455 5:0.2 6:0.277778 7:0.351852 8:0.166667
-1 1:-200 2:65 3:0.338462 4:0.215385 5:0.261538 6:0.228571 7:0.228571 8:0.228571
-1 1:-253 2:65 3:0.215385 4:0.338462 5:0.184615 6:0.228571 7:0.228571 8:0.314286
-1 1:-706 2:107 3:0.224299 4:0.242991 5:0.252336 6:0.25 7:0.268519 8:0.25
-1 1:-634 2:107 3:0.242991 4:0.224299 5:0.280374 6:0.268519 7:0.25 8:0.231481
-1 1:-578 2:86 3:0.209302 4:0.244186 5:0.232558 6:0.197674 7:0.244186 8:0.255814
-1 1:-509 2:86 3:0.244186 4:0.209302 5:0.313953 6:0.244186 7:0.197674 8:0.302326
-1 1:-269 2:53 3:0.192982 4:0.263158 5:0.280702 6:0.188679 7:0.226415 8:0.245283
-1 1:-308 2:53 3:0.263158 4:0.192982 5:0.263158 6:0.226415 7:0.188679 8:0.339623
-1 1:-534 2:89 3:0.224719 4:0.224719 5:0.247191 6:0.157303 7:0.235955 8:0.280899
-1 1:-512 2:89 3:0.224719 4:0.224719 5:0.303371 6:0.235955 7:0.157303 8:0.325843
-1 1:-544 2:83 3:0.241379 4:0.195402 5:0.310345 6:0.216867 7:0.192771 8:0.26506
-1 1:-531 2:83 3:0.195402 4:0.241379 5:0.252874 6:0.192771 7:0.216867 8:0.325301
-1 1:-523 2:62 3:0.225806 4:0.193548 5:0.306452 6:0.212121 7:0.242424 8:0.242424
-1 1:-451 2:62 3:0.193548 4:0.225806 5:0.274194 6:0.242424 7:0.212121 8:0.30303
-1 1:-412 2:48 3:0.208333 4:0.208333 5:0.291667 6:0.211538 7:0.230769 8:0.269231
-1 1:-293 2:48 3:0.208333 4:0.208333 5:0.291667 6:0.230769 7:0.211538 8:0.288462
-1 1:-396 2:58 3:0.241379 4:0.189655 5:0.310345 6:0.322581 7:0.225806 8:0.225806
-1 1:-343 2:58 3:0.189655 4:0.241379 5:0.258621 6:0.225806 7:0.322581 8:0.225806
-1 1:-410 2:56 3:0.232143 4:0.196429 5:0.267857 6:0.224138 7:0.155172 8:0.293103
-1 1:-359 2:56 3:0.196429 4:0.232143 5:0.303571 6:0.155172 7:0.224138 8:0.327586
-1 1:-434 2:56 3:0.196429 4:0.196429 5:0.285714 6:0.196429 7:0.232143 8:0.303571
-1 1:-288 2:56 3:0.196429 4:0.196429 5:0.321429 6:0.232143 7:0.196429 8:0.267857
-1 1:-390 2:68 3:0.235294 4:0.161765 5:0.294118 6:0.176471 7:0.235294 8:0.294118
-1 1:-289 2:68 3:0.161765 4:0.235294 5:0.308824 6:0.235294 7:0.176471 8:0.294118
-1 1:-421 2:69 3:0.246377 4:0.15942 5:0.289855 6:0.214286 7:0.228571 8:0.271429
-1 1:-386 2:69 3:0.15942 4:0.246377 5:0.304348 6:0.228571 7:0.214286 8:0.285714
-1 1:-122 2:62 3:0.269841 4:0.206349 5:0.301587 6:0.193548 7:0.193548 8:0.33871
-1 1:-203 2:62 3:0.206349 4:0.269841 5:0.222222 6:0.193548 7:0.193548 8:0.274194
-1 1:-586 2:115 3:0.247863 4:0.205128 5:0.273504 6:0.295652 7:0.165217 8:0.234783
-1 1:-525 2:115 3:0.205128 4:0.247863 5:0.273504 6:0.165217 7:0.295652 8:0.304348
-1 1:-360 2:62 3:0.177419 4:0.209677 5:0.33871 6:0.19403 7:0.253731 8:0.268657
-1 1:-449 2:62 3:0.209677 4:0.177419 5:0.274194 6:0.253731 7:0.19403 8:0.283582
-1 1:-457 2:66 3:0.242424 4:0.212121 5:0.30303 6:0.147059 7:0.294118 8:0.308824
-1 1:-438 2:66 3:0.212121 4:0.242424 5:0.242424 6:0.294118 7:0.147059 8:0.25
-1 1:-397 2:49 3:0.22 4:0.2 5:0.32 6:0.204082 7:0.204082 8:0.306122
-1 1:-331 2:49 3:0.2 4:0.22 5:0.26 6:0.204082 7:0.204082 8:0.285714
-1 1:-519 2:89 3:0.244444 4:0.222222 5:0.3 6:0.179775 7:0.269663 8:0.258427
-1 1:-481 2:89 3:0.222222 4:0.244444 5:0.233333 6:0.269663 7:0.179775 8:0.292135
-1 1:-398 2:53 3:0.188679 4:0.207547 5:0.264151 6:0.222222 7:0.203704 8:0.277778
-1 1:-337 2:53 3:0.207547 4:0.188679 5:0.339623 6:0.203704 7:0.222222 8:0.296296
-1 1:-512 2:74 3:0.27027 4:0.22973 5:0.27027 6:0.226667 7:0.226667 8:0.293333
-1 1:-499 2:74 3:0.22973 4:0.27027 5:0.22973 6:0.226667 7:0.226667 8:0.253333
-1 1:-420 2:62 3:0.209677 4:0.177419 5:0.274194 6:0.285714 7:0.206349 8:0.238095
-1 1:-347 2:62 3:0.177419 4:0.209677 5:0.33871 6:0.206349 7:0.285714 8:0.269841
-1 1:-402 2:76 3:0.276316 4:0.157895 5:0.276316 6:0.263158 7:0.263158 8:0.236842
-1 1:-394 2:76 3:0.157895 4:0.276316 5:0.289474 6:0.263158 7:0.263158 8:0.236842
-1 1:-527 2:49 3:0.163265 4:0.22449 5:0.306122 6:0.18 7:0.24 8:0.3
-1 1:-466 2:49 3:0.22449 4:0.163265 5:0.306122 6:0.24 7:0.18 8:0.28
-1 1:-434 2:65 3:0.246154 4:0.169231 5:0.261538 6:0.328358 7:0.208955 8:0.208955
-1 1:-321 2:65 3:0.169231 4:0.246154 5:0.323077 6:0.208955 7:0.328358 8:0.253731
-1 1:-428 2:72 3:0.226667 4:0.2 5:0.346667 6:0.138889 7:0.277778 8:0.319444
-1 1:-517 2:72 3:0.2 4:0.226667 5:0.226667 6:0.277778 7:0.138889 8:0.263889
-1 1:-262 2:53 3:0.264151 4:0.169811 5:0.339623 6:0.166667 7:0.314815 8:0.314815
-1 1:-230 2:53 3:0.169811 4:0.264151 5:0.226415 6:0.314815 7:0.166667 8:0.203704
-1 1:-348 2:48 3:0.25 4:0.192308 5:0.326923 6:0.229167 7:0.25 8:0.270833
-1 1:-262 2:48 3:0.192308 4:0.25 5:0.230769 6:0.25 7:0.229167 8:0.25
-1 1:-183 2:50 3:0.26 4:0.26 5:0.26 6:0.222222 7:0.240741 8:0.222222
-1 1:-70 2:50 3:0.26 4:0.26 5:0.22 6:0.240741 7:0.222222 8:0.314815
-1 1:-498 2:67 3:0.238806 4:0.164179 5:0.298507 6:0.214286 7:0.185714 8:0.342857
-1 1:-425 2:67 3:0.164179 4:0.238806 5:0.298507 6:0.185714 7:0.214286 8:0.257143
-1 1:-273 2:69 3:0.275362 4:0.202899 5:0.333333 6:0.194444 7:0.277778 8:0.263889
-1 1:-366 2:69 3:0.202899 4:0.275362 5:0.188406 6:0.277778 7:0.194444 8:0.263889
-1 1:-604 2:88 3:0.208791 4:0.241758 5:0.241758 6:0.215909 7:0.25 8:0.238636
-1 1:-503 2:88 3:0.241758 4:0.208791 5:0.307692 6:0.25 7:0.215909 8:0.295455
-1 1:-312 2:47 3:0.212766 4:0.148936 5:0.319149 6:0.163265 7:0.183673 8:0.326531
-1 1:-401 2:47 3:0.148936 4:0.212766 5:0.319149 6:0.183673 7:0.163265 8:0.326531
-1 1:-324 2:49 3:0.16 4:0.26 5:0.24 6:0.244898 7:0.163265 8:0.265306
-1 1:-358 2:49 3:0.26 4:0.16 5:0.34 6:0.163265 7:0.244898 8:0.326531
-1 1:-329 2:52 3:0.211538 4:0.192308 5:0.307692 6:0.264151 7:0.188679 8:0.301887
-1 1:-360 2:52 3:0.192308 4:0.211538 5:0.288462 6:0.188679 7:0.264151 8:0.245283
-1 1:-335 2:50 3:0.211538 4:0.192308 5:0.307692 6:0.22 7:0.24 8:0.28
-1 1:-389 2:50 3:0.192308 4:0.211538 5:0.288462 6:0.24 7:0.22 8:0.26
-1 1:-242 2:52 3:0.211538 4:0.192308 5:0.307692 6:0.333333 7:0.12963 8:0.259259
-1 1:-320 2:52 3:0.192308 4:0.211538 5:0.288462 6:0.12963 7:0.333333 8:0.277778
-1 1:-501 2:64 3:0.222222 4:0.25 5:0.194444 6:0.1875 7:0.28125 8:0.203125
-1 1:-355 2:64 3:0.25 4:0.222222 5:0.333333 6:0.28125 7:0.1875 8:0.328125
-1 1:-322 2:57 3:0.192982 4:0.263158 5:0.22807 6:0.271186 7:0.254237 8:0.254237
-1 1:-361 2:57 3:0.263158 4:0.192982 5:0.315789 6:0.254237 7:0.271186 8:0.220339
-1 1:-610 2:87 3:0.195402 4:0.241379 5:0.252874 6:0.238636 7:0.261364 8:0.25
-1 1:-458 2:87 3:0.241379 4:0.195402 5:0.310345 6:0.261364 7:0.238636 8:0.25
-1 1:-440 2:74 3:0.202703 4:0.22973 5:0.22973 6:0.2 7:0.15 8:0.35
-1 1:-482 2:74 3:0.22973 4:0.202703 5:0.337838 6:0.15 7:0.2 8:0.3
-1 1:-392 2:65 3:0.164179 4:0.268657 5:0.283582 6:0.230769 7:0.246154 8:0.261538
-1 1:-435 2:65 3:0.268657 4:0.164179 5:0.283582 6:0.246154 7:0.230769 8:0.261538
-1 1:-547 2:73 3:0.219178 4:0.260274 5:0.191781 6:0.236842 7:0.236842 8:0.25
-1 1:-491 2:73 3:0.260274 4:0.219178 5:0.328767 6:0.236842 7:0.236842 8:0.276316
-1 1:-622 2:87 3:0.208791 4:0.241758 5:0.241758 6:0.195402 7:0.229885 8:0.275862
-1 1:-557 2:87 3:0.241758 4:0.208791 5:0.307692 6:0.229885 7:0.195402 8:0.298851
-1 1:-421 2:81 3:0.185185 4:0.246914 5:0.234568 6:0.182927 7:0.231707 8:0.280488
-1 1:-452 2:81 3:0.246914 4:0.185185 5:0.333333 6:0.231707 7:0.182927 8:0.304878
-1 1:-285 2:60 3:0.183333 4:0.2 5:0.333333 6:0.229508 7:0.213115 8:0.295082
-1 1:-385 2:60 3:0.2 4:0.183333 5:0.283333 6:0.213115 7:0.229508 8:0.262295
-1 1:-460 2:61 3:0.19697 4:0.242424 5:0.212121 6:0.196721 7:0.180328 8:0.278689
-1 1:-518 2:61 3:0.242424 4:0.19697 5:0.348485 6:0.180328 7:0.196721 8:0.344262
-1 1:-357 2:67 3:0.191176 4:0.235294 5:0.220588 6:0.208955 7:0.253731 8:0.298507
-1 1:-417 2:67 3:0.235294 4:0.191176 5:0.352941 6:0.253731 7:0.208955 8:0.238806
-1 1:-146 2:53 3:0.245283 4:0.264151 5:0.207547 6:0.22807 7:0.22807 8:0.298246
-1 1:-115 2:53 3:0.264151 4:0.245283 5:0.283019 6:0.22807 7:0.22807 8:0.245614
-1 1:-350 2:57 3:0.186441 4:0.237288 5:0.305085 6:0.192982 7:0.210526 8:0.298246
-1 1:-402 2:57 3:0.237288 4:0.186441 5:0.271186 6:0.210526 7:0.192982 8:0.298246
-1 1:-401 2:71 3:0.21519 4:0.227848 5:0.227848 6:0.295775 7:0.295775 8:0.197183
-1 1:-365 2:71 3:0.227848 4:0.21519 5:0.329114 6:0.295775 7:0.295775 8:0.211268
-1 1:-295 2:46 3:0.183673 4:0.22449 5:0.265306 6:0.173913 7:0.195652 8:0.26087
-1 1:-363 2:46 3:0.22449 4:0.183673 5:0.326531 6:0.195652 7:0.173913 8:0.369565
-1 1:-434 2:85 3:0.206897 4:0.252874 5:0.252874 6:0.329412 7:0.152941 8:0.247059
-1 1:-498 2:85 3:0.252874 4:0.206897 5:0.287356 6:0.152941 7:0.329412 8:0.270588
-1 1:-470 2:82 3:0.190476 4:0.25 5:0.238095 6:0.219512 7:0.231707 8:0.243902
-1 1:-410 2:82 3:0.25 4:0.190476 5:0.321429 6:0.231707 7:0.219512 8:0.304878
-1 1:-262 2:45 3:0.156863 4:0.27451 5:0.235294 6:0.222222 7:0.222222 8:0.244444
-1 1:-348 2:45 3:0.27451 4:0.156863 5:0.333333 6:0.222222 7:0.222222 8:0.311111
-1 1:-398 2:78 3:0.205128 4:0.25641 5:0.205128 6:0.240506 7:0.329114 8:0.227848
-1 1:-302 2:78 3:0.25641 4:0.205128 5:0.333333 6:0.329114 7:0.240506 8:0.202532
-1 1:-350 2:57 3:0.192982 4:0.192982 5:0.315789 6:0.210526 7:0.210526 8:0.280702
-1 1:-410 2:57 3:0.192982 4:0.192982 5:0.298246 6:0.210526 7:0.210526 8:0.298246
-1 1:-315 2:51 3:0.215686 4:0.176471 5:0.313725 6:0.230769 7:0.230769 8:0.230769
-1 1:-326 2:51 3:0.176471 4:0.215686 5:0.294118 6:0.230769 7:0.230769 8:0.307692
-1 1:-330 2:82 3:0.207317 4:0.268293 5:0.256098 6:0.158537 7:0.280488 8:0.329268
-1 1:-329 2:82 3:0.268293 4:0.207317 5:0.268293 6:0.280488 7:0.158537 8:0.231707
-1 1:-368 2:59 3:0.186441 4:0.20339 5:0.322034 6:0.206349 7:0.206349 8:0.31746
-1 1:-414 2:59 3:0.20339 4:0.186441 5:0.288136 6:0.206349 7:0.206349 8:0.269841
-1 1:-288 2:66 3:0.166667 4:0.257576 5:0.318182 6:0.151515 7:0.378788 8:0.257576
-1 1:-321 2:66 3:0.257576 4:0.166667 5:0.257576 6:0.378788 7:0.151515 8:0.212121
-1 1:-149 2:50 3:0.207547 4:0.207547 5:0.339623 6:0.2 7:0.18 8:0.38
-1 1:-295 2:50 3:0.207547 4:0.207547 5:0.245283 6:0.18 7:0.2 8:0.24
-1 1:-825 2:148 3:0.243243 4:0.317568 5:0.189189 6:0.241611 7:0.268456 8:0.241611
-1 1:-617 2:148 3:0.317568 4:0.243243 5:0.25 6:0.268456 7:0.241611 8:0.248322
-1 1:-436 2:148 3:0.256757 4:0.364865 5:0.189189 6:0.281879 7:0.33557 8:0.187919
-1 1:-306 2:148 3:0.364865 4:0.256757 5:0.189189 6:0.33557 7:0.281879 8:0.194631
-1 1:-509 2:149 3:0.275168 4:0.369128 5:0.154362 6:0.286667 7:0.346667 8:0.146667
-1 1:-251 2:149 3:0.369128 4:0.275168 5:0.201342 6:0.346667 7:0.286667 8:0.22
-1 1:-219 2:83 3:0.269663 4:0.359551 5:0.168539 6:0.289157 7:0.421687 8:0.108434
-1 1:-140 2:83 3:0.359551 4:0.269663 5:0.202247 6:0.421687 7:0.289157 8:0.180723
-1 1:-96 2:69 3:0.246377 4:0.362319 5:0.188406 6:0.222222 7:0.319444 8:0.222222
-1 1:-54 2:69 3:0.362319 4:0.246377 5:0.202899 6:0.319444 7:0.222222 8:0.236111
-1 1:-200 2:63 3:0.21875 4:0.328125 5:0.21875 6:0.206349 7:0.269841 8:0.238095
-1 1:-213 2:63 3:0.328125 4:0.21875 5:0.234375 6:0.269841 7:0.206349 8:0.285714
-1 1:-44 2:72 3:0.402778 4:0.263889 5:0.180556 6:0.246575 7:0.260274 8:0.287671
-1 1:-150 2:72 3:0.263889 4:0.402778 5:0.152778 6:0.260274 7:0.246575 8:0.205479
-1 1:-185 2:84 3:0.380952 4:0.214286 5:0.214286 6:0.411765 7:0.188235 8:0.235294
-1 1:-221 2:84 3:0.214286 4:0.380952 5:0.190476 6:0.188235 7:0.411765 8:0.164706
-1 1:-16 2:61 3:0.19403 4:0.38806 5:0.179104 6:0.229508 7:0.409836 8:0.196721
-1 1:-21 2:61 3:0.38806 4:0.19403 5:0.238806 6:0.409836 7:0.229508 8:0.163934
-1 1:-140 2:53 3:0.226415 4:0.415094 5:0.169811 6:0.22807 7:0.333333 8:0.245614
-1 1:-108 2:53 3:0.415094 4:0.226415 5:0.188679 6:0.333333 7:0.22807 8:0.192982
-1 1:-168 2:65 3:0.215385 4:0.353846 5:0.215385 6:0.2 7:0.357143 8:0.228571
-1 1:-104 2:65 3:0.353846 4:0.215385 5:0.215385 6:0.357143 7:0.2 8:0.214286
-1 1:-204 2:65 3:0.292308 4:0.246154 5:0.2 6:0.30303 7:0.181818 8:0.227273
-1 1:-166 2:65 3:0.246154 4:0.292308 5:0.261538 6:0.181818 7:0.30303 8:0.287879
-1 1:-72 2:54 3:0.285714 4:0.267857 5:0.160714 6:0.259259 7:0.296296 8:0.203704
-1 1:-89 2:54 3:0.267857 4:0.285714 5:0.285714 6:0.296296 7:0.259259 8:0.240741
-1 1:-88 2:53 3:0.285714 4:0.267857 5:0.178571 6:0.320755 7:0.188679 8:0.226415
-1 1:-91 2:53 3:0.267857 4:0.285714 5:0.267857 6:0.188679 7:0.320755 8:0.264151
-1 1:-111 2:50 3:0.307692 4:0.269231 5:0.173077 6:0.24 7:0.24 8:0.3
-1 1:-35 2:50 3:0.269231 4:0.307692 5:0.25 6:0.24 7:0.24 8:0.22
-1 1:-146 2:148 3:0.385135 4:0.27027 5:0.168919 6:0.432432 7:0.243243 8:0.155405
-1 1:-127 2:148 3:0.27027 4:0.385135 5:0.175676 6:0.243243 7:0.432432 8:0.168919
-1 1:-146 2:148 3:0.385135 4:0.263514 5:0.175676 6:0.432432 7:0.236486 8:0.162162
-1 1:-152 2:148 3:0.263514 4:0.385135 5:0.175676 6:0.236486 7:0.432432 8:0.168919
-1 1:-73 2:87 3:0.448276 4:0.264368 5:0.16092 6:0.43956 7:0.230769 8:0.208791
-1 1:-130 2:87 3:0.264368 4:0.448276 5:0.126437 6:0.230769 7:0.43956 8:0.120879
-1 1:-156 2:123 3:0.330645 4:0.330645 5:0.145161 6:0.341463 7:0.300813 8:0.186992
-1 1:-119 2:123 3:0.330645 4:0.330645 5:0.193548 6:0.300813 7:0.341463 8:0.170732
-1 1:-85 2:60 3:0.35 4:0.283333 5:0.2 6:0.349206 7:0.269841 8:0.15873
-1 1:-103 2:60 3:0.283333 4:0.35 5:0.166667 6:0.269841 7:0.349206 8:0.222222
-1 1:-92 2:66 3:0.409091 4:0.151515 5:0.181818 6:0.363636 7:0.181818 8:0.181818
-1 1:-153 2:66 3:0.151515 4:0.409091 5:0.257576 6:0.181818 7:0.363636 8:0.272727
-1 1:-216 2:46 3:0.282609 4:0.173913 5:0.304348 6:0.191489 7:0.191489 8:0.361702
-1 1:-354 2:46 3:0.173913 4:0.282609 5:0.23913 6:0.191489 7:0.191489 8:0.255319
-1 1:-193 2:54 3:0.345455 4:0.163636 5:0.254545 6:0.240741 7:0.277778 8:0.203704
-1 1:-270 2:54 3:0.163636 4:0.345455 5:0.236364 6:0.277778 7:0.240741 8:0.277778
-1 1:-434 2:49 3:0.183673 4:0.306122 5:0.244898 6:0.245283 7:0.207547 8:0.283019
-1 1:-314 2:49 3:0.306122 4:0.183673 5:0.265306 6:0.207547 7:0.245283 8:0.264151
-1 1:0 2:50 3:0.16 4:0.38 5:0.22 6:0.26 7:0.46 8:0.16
-1 1:-31 2:50 3:0.38 4:0.16 5:0.24 6:0.46 7:0.26 8:0.12
-1 1:-336 2:51 3:0.137255 4:0.352941 5:0.235294 6:0.12963 7:0.296296 8:0.277778
-1 1:-189 2:51 3:0.352941 4:0.137255 5:0.27451 6:0.296296 7:0.12963 8:0.296296
-1 1:0 2:48 3:0.166667 4:0.479167 5:0.3125 6:0.204082 7:0.489796 8:0.183673
-1 1:0 2:48 3:0.479167 4:0.166667 5:0.0416667 6:0.489796 7:0.204082 8:0.122449
-1 1:-346 2:55 3:0.178571 4:0.339286 5:0.232143 6:0.181818 7:0.272727 8:0.290909
-1 1:-250 2:55 3:0.339286 4:0.178571 5:0.25 6:0.272727 7:0.181818 8:0.254545
-1 1:-231 2:75 3:0.171053 4:0.394737 5:0.236842 6:0.266667 7:0.253333 8:0.266667
-1 1:-223 2:75 3:0.394737 4:0.171053 5:0.197368 6:0.253333 7:0.266667 8:0.213333
-1 1:-196 2:52 3:0.192308 4:0.288462 5:0.25 6:0.230769 7:0.25 8:0.326923
-1 1:-180 2:52 3:0.288462 4:0.192308 5:0.269231 6:0.25 7:0.230769 8:0.192308
-1 1:-125 2:117 3:0.389831 4:0.262712 5:0.101695 6:0.376068 7:0.299145 8:0.128205
-1 1:-17 2:117 3:0.262712 4:0.389831 5:0.245763 6:0.299145 7:0.376068 8:0.196581
-1 1:-307 2:131 3:0.358779 4:0.183206 5:0.160305 6:0.255639 7:0.255639 8:0.203008
-1 1:-330 2:131 3:0.183206 4:0.358779 5:0.29771 6:0.255639 7:0.255639 8:0.285714
-1 1:-413 2:150 3:0.36 4:0.253333 5:0.206667 6:0.32 7:0.273333 8:0.2
-1 1:-462 2:150 3:0.253333 4:0.36 5:0.18 6:0.273333 7:0.32 8:0.206667
-1 1:-563 2:150 3:0.366667 4:0.186667 5:0.206667 6:0.346667 7:0.18 8:0.22
-1 1:-500 2:150 3:0.186667 4:0.366667 5:0.24 6:0.18 7:0.346667 8:0.253333
-1 1:-201 2:57 3:0.333333 4:0.116667 5:0.216667 6:0.245614 7:0.175439 8:0.263158
-1 1:-190 2:57 3:0.116667 4:0.333333 5:0.333333 6:0.175439 7:0.245614 8:0.315789
-1 1:-132 2:73 3:0.310811 4:0.283784 5:0.189189 6:0.383562 7:0.219178 8:0.178082
-1 1:-148 2:73 3:0.283784 4:0.310811 5:0.216216 6:0.219178 7:0.383562 8:0.219178
-1 1:-214 2:108 3:0.277778 4:0.37963 5:0.157407 6:0.324074 7:0.37963 8:0.157407
-1 1:-143 2:108 3:0.37963 4:0.277778 5:0.185185 6:0.37963 7:0.324074 8:0.138889
-1 1:-237 2:142 3:0.387324 4:0.260563 5:0.169014 6:0.405594 7:0.237762 8:0.216783
-1 1:-271 2:142 3:0.260563 4:0.387324 5:0.183099 6:0.237762 7:0.405594 8:0.13986
-1 1:-210 2:141 3:0.333333 4:0.258503 5:0.210884 6:0.319149 7:0.283688 8:0.170213
-1 1:-194 2:141 3:0.258503 4:0.333333 5:0.197279 6:0.283688 7:0.319149 8:0.22695
-1 1:-279 2:143 3:0.37415 4:0.244898 5:0.204082 6:0.314685 7:0.314685 8:0.146853
-1 1:-193 2:143 3:0.244898 4:0.37415 5:0.176871 6:0.314685 7:0.314685 8:0.223776
-1 1:0 2:82 3:0.53012 4:0.253012 5:0.0120482 6:0.573171 7:0.256098 8:0.109756
-1 1:0 2:82 3:0.253012 4:0.53012 5:0.204819 6:0.256098 7:0.573171 8:0.0609756
-1 1:-75 2:134 3:0.350746 4:0.313433 5:0.186567 6:0.377778 7:0.318519 8:0.118519
-1 1:-170 2:134 3:0.313433 4:0.350746 5:0.149254 6:0.318519 7:0.377778 8:0.185185
-1 1:0 2:89 3:0.505376 4:0.247312 5:0.0215054 6:0.505618 7:0.235955 8:0.0898876
-1 1:0 2:89 3:0.247312 4:0.505376 5:0.225806 6:0.235955 7:0.505618 8:0.168539
-1 1:-160 2:65 3:0.188406 4:0.362319 5:0.173913 6:0.246154 7:0.276923 8:0.230769
-1 1:-17 2:65 3:0.362319 4:0.188406 5:0.275362 6:0.276923 7:0.246154 8:0.246154
-1 1:-112 2:56 3:0.403509 4:0.175439 5:0.175439 6:0.375 7:0.160714 8:0.196429
-1 1:-33 2:56 3:0.175439 4:0.403509 5:0.245614 6:0.160714 7:0.375 8:0.267857
-1 1:-79 2:60 3:0.387097 4:0.177419 5:0.193548 6:0.283333 7:0.183333 8:0.283333
-1 1:-133 2:60 3:0.177419 4:0.387097 5:0.241935 6:0.183333 7:0.283333 8:0.25
-1 1:-324 2:83 3:0.0963855 4:0.373494 5:0.253012 6:0.116279 7:0.313953 8:0.267442
-1 1:-239 2:83 3:0.373494 4:0.0963855 5:0.277108 6:0.313953 7:0.116279 8:0.302326
-1 1:-269 2:96 3:0.145833 4:0.322917 5:0.270833 6:0.222222 7:0.40404 8:0.181818
-1 1:-159 2:96 3:0.322917 4:0.145833 5:0.260417 6:0.40404 7:0.222222 8:0.191919
-1 1:-63 2:52 3:0.333333 4:0.298246 5:0.192982 6:0.326923 7:0.326923 8:0.192308
-1 1:0 2:52 3:0.298246 4:0.333333 5:0.175439 6:0.326923 7:0.326923 8:0.153846
-1 1:-36 2:57 3:0.333333 4:0.350877 5:0.157895 6:0.35 7:0.45 8:0.05
-1 1:-18 2:57 3:0.350877 4:0.333333 5:0.157895 6:0.45 7:0.35 8:0.15
-1 1:-32 2:63 3:0.301587 4:0.396825 5:0.126984 6:0.375 7:0.390625 8:0.140625
-1 1:-10 2:63 3:0.396825 4:0.301587 5:0.174603 6:0.390625 7:0.375 8:0.09375
-1 1:-22 2:104 3:0.442308 4:0.317308 5:0.0961538 6:0.471698 7:0.339623 8:0.132075
-1 1:-98 2:104 3:0.317308 4:0.442308 5:0.144231 6:0.339623 7:0.471698 8:0.0566038
-1 1:-20 2:78 3:0.435897 4:0.294872 5:0.102564 6:0.493671 7:0.291139 8:0.113924
-1 1:-62 2:78 3:0.294872 4:0.435897 5:0.166667 6:0.291139 7:0.493671 8:0.101266
-1 1:-105 2:89 3:0.433333 4:0.311111 5:0.1 6:0.325843 7:0.325843 8:0.202247
-1 1:-100 2:89 3:0.311111 4:0.433333 5:0.155556 6:0.325843 7:0.325843 8:0.146067
-1 1:0 2:54 3:0.4 4:0.363636 5:0.0727273 6:0.518519 7:0.240741 8:0.0925926
-1 1:-2 2:54 3:0.363636 4:0.4 5:0.163636 6:0.240741 7:0.518519 8:0.148148
-1 1:-45 2:92 3:0.293478 4:0.445652 5:0.152174 6:0.340426 7:0.414894 8:0.180851
-1 1:-83 2:92 3:0.445652 4:0.293478 5:0.108696 6:0.414894 7:0.340426 8:0.0638298
-1 1:-49 2:68 3:0.275362 4:0.434783 5:0.173913 6:0.411765 7:0.382353 8:0.132353
-1 1:-83 2:68 3:0.434783 4:0.275362 5:0.115942 6:0.382353 7:0.411765 8:0.0735294
-1 1:-60 2:48 3:0.240741 4:0.5 5:0.12963 6:0.291667 7:0.395833 8:0.166667
-1 1:-109 2:48 3:0.5 4:0.240741 5:0.12963 6:0.395833 7:0.291667 8:0.145833
-1 1:-629 2:149 3:0.281879 4:0.261745 5:0.194631 6:0.226667 7:0.24 8:0.206667
-1 1:-435 2:149 3:0.261745 4:0.281879 5:0.261745 6:0.24 7:0.226667 8:0.326667
-1 1:-539 2:150 3:0.306667 4:0.246667 5:0.206667 6:0.286667 7:0.233333 8:0.206667
-1 1:-349 2:150 3:0.246667 4:0.306667 5:0.24 6:0.233333 7:0.286667 8:0.273333
-1 1:-671 2:149 3:0.281879 4:0.302013 5:0.181208 6:0.28 7:0.286667 8:0.186667
-1 1:-458 2:149 3:0.302013 4:0.281879 5:0.234899 6:0.286667 7:0.28 8:0.246667
-1 1:-412 2:141 3:0.276596 4:0.255319 5:0.198582 6:0.246479 7:0.295775 8:0.183099
-1 1:-191 2:141 3:0.255319 4:0.276596 5:0.269504 6:0.295775 7:0.246479 8:0.274648
-1 1:-500 2:142 3:0.260563 4:0.253521 5:0.183099 6:0.256944 7:0.270833 8:0.194444
-1 1:-276 2:142 3:0.253521 4:0.260563 5:0.302817 6:0.270833 7:0.256944 8:0.277778
-1 1:-315 2:126 3:0.333333 4:0.286822 5:0.224806 6:0.301587 7:0.34127 8:0.190476
-1 1:-509 2:126 3:0.286822 4:0.333333 5:0.155039 6:0.34127 7:0.301587 8:0.166667
-1 1:-238 2:143 3:0.440559 4:0.34965 5:0.0699301 6:0.414966 7:0.380952 8:0.102041
-1 1:-103 2:143 3:0.34965 4:0.440559 5:0.13986 6:0.380952 7:0.414966 8:0.102041
-1 1:-203 2:141 3:0.411348 4:0.347518 5:0.0992908 6:0.383562 7:0.40411 8:0.116438
-1 1:-148 2:141 3:0.347518 4:0.411348 5:0.141844 6:0.40411 7:0.383562 8:0.0958904
-1 1:-159 2:91 3:0.382979 4:0.351064 5:0.0957447 6:0.340659 7:0.351648 8:0.120879
-1 1:-42 2:91 3:0.351064 4:0.382979 5:0.170213 6:0.351648 7:0.340659 8:0.186813
-1 1:-215 2:142 3:0.309859 4:0.43662 5:0.133803 6:0.402778 7:0.333333 8:0.173611
-1 1:-204 2:142 3:0.43662 4:0.309859 5:0.119718 6:0.333333 7:0.402778 8:0.0902778
-1 1:-174 2:144 3:0.361111 4:0.368056 5:0.125 6:0.386207 7:0.310345 8:0.165517
-1 1:-195 2:144 3:0.368056 4:0.361111 5:0.145833 6:0.310345 7:0.386207 8:0.137931
-1 1:-88 2:142 3:0.338028 4:0.373239 5:0.15493 6:0.458333 7:0.277778 8:0.111111
-1 1:-206 2:142 3:0.373239 4:0.338028 5:0.133803 6:0.277778 7:0.458333 8:0.152778
-1 1:-218 2:143 3:0.340136 4:0.346939 5:0.197279 6:0.447552 7:0.342657 8:0.0979021
-1 1:-225 2:143 3:0.346939 4:0.340136 5:0.115646 6:0.342657 7:0.447552 8:0.111888
-1 1:-9 2:94 3:0.297872 4:0.489362 5:0.148936 6:0.306931 7:0.415842 8:0.188119
-1 1:-111 2:94 3:0.489362 4:0.297872 5:0.0638298 6:0.415842 7:0.306931 8:0.0891089
-1 1:-22 2:97 3:0.371134 4:0.381443 5:0.14433 6:0.391753 7:0.340206 8:0.195876
-1 1:-176 2:97 3:0.381443 4:0.371134 5:0.103093 6:0.340206 7:0.391753 8:0.0721649
-1 1:-262 2:105 3:0.339286 4:0.294643 5:0.223214 6:0.361905 7:0.266667 8:0.190476
-1 1:-356 2:105 3:0.294643 4:0.339286 5:0.142857 6:0.266667 7:0.361905 8:0.180952
-1 1:-164 2:95 3:0.421053 4:0.326316 5:0.136842 6:0.353535 7:0.40404 8:0.121212
-1 1:-184 2:95 3:0.326316 4:0.421053 5:0.115789 6:0.40404 7:0.353535 8:0.121212
-1 1:-35 2:92 3:0.368421 4:0.378947 5:0.157895 6:0.380435 7:0.402174 8:0.141304
-1 1:-118 2:92 3:0.378947 4:0.368421 5:0.0947368 6:0.402174 7:0.380435 8:0.076087
-1 1:-124 2:96 3:0.360825 4:0.371134 5:0.175258 6:0.333333 7:0.354167 8:0.208333
-1 1:-224 2:96 3:0.371134 4:0.360825 5:0.0927835 6:0.354167 7:0.333333 8:0.104167
-1 1:-104 2:139 3:0.381295 4:0.338129 5:0.136691 6:0.444444 7:0.375 8:0.118056
-1 1:-118 2:139 3:0.338129 4:0.381295 5:0.143885 6:0.375 7:0.444444 8:0.0625
-1 1:-128 2:142 3:0.321918 4:0.424658 5:0.143836 6:0.380282 7:0.408451 8:0.105634
-1 1:-150 2:142 3:0.424658 4:0.321918 5:0.109589 6:0.408451 7:0.380282 8:0.105634
-1 1:-124 2:141 3:0.335616 4:0.410959 5:0.143836 6:0.397163 7:0.404255 8:0.0992908
-1 1:-141 2:141 3:0.410959 4:0.335616 5:0.109589 6:0.404255 7:0.397163 8:0.0992908
-1 1:-8 2:105 3:0.333333 4:0.419048 5:0.152381 6:0.351852 7:0.351852 8:0.175926
-1 1:-201 2:105 3:0.419048 4:0.333333 5:0.0952381 6:0.351852 7:0.351852 8:0.12037
-1 1:-131 2:107 3:0.407407 4:0.333333 5:0.0925926 6:0.373832 7:0.261682 8:0.140187
-1 1:-114 2:107 3:0.333333 4:0.407407 5:0.166667 6:0.261682 7:0.373832 8:0.224299
-1 1:-161 2:140 3:0.408451 4:0.330986 5:0.112676 6:0.357143 7:0.35 8:0.135714
-1 1:-163 2:140 3:0.330986 4:0.408451 5:0.147887 6:0.35 7:0.357143 8:0.157143
-1 1:-188 2:138 3:0.355072 4:0.384058 5:0.144928 6:0.265734 7:0.335664 8:0.174825
-1 1:-142 2:138 3:0.384058 4:0.355072 5:0.115942 6:0.335664 7:0.265734 8:0.223776
-1 1:-181 2:137 3:0.343066 4:0.386861 5:0.145985 6:0.22695 7:0.326241 8:0.184397
-1 1:-183 2:137 3:0.386861 4:0.343066 5:0.124088 6:0.326241 7:0.22695 8:0.262411
-1 1:-164 2:136 3:0.410959 4:0.349315 5:0.0958904 6:0.367647 7:0.448529 8:0.0808824
-1 1:-136 2:136 3:0.349315 4:0.410959 5:0.143836 6:0.448529 7:0.367647 8:0.102941
-1 1:-164 2:136 3:0.417808 4:0.342466 5:0.0958904 6:0.367647 7:0.441176 8:0.0808824
-1 1:-154 2:136 3:0.342466 4:0.417808 5:0.143836 6:0.441176 7:0.367647 8:0.110294
-1 1:-65 2:77 3:0.333333 4:0.384615 5:0.179487 6:0.246753 7:0.376623 8:0.194805
-1 1:-70 2:77 3:0.384615 4:0.333333 5:0.102564 6:0.376623 7:0.246753 8:0.181818
-1 1:-34 2:103 3:0.339806 4:0.38835 5:0.165049 6:0.277778 7:0.425926 8:0.222222
-1 1:-44 2:103 3:0.38835 4:0.339806 5:0.106796 6:0.425926 7:0.277778 8:0.0740741
-1 1:-399 2:149 3:0.275168 4:0.362416 5:0.154362 6:0.221477 7:0.409396 8:0.167785
-1 1:-254 2:149 3:0.362416 4:0.275168 5:0.208054 6:0.409396 7:0.221477 8:0.201342
-1 1:-404 2:146 3:0.321918 4:0.267123 5:0.19863 6:0.258503 7:0.346939 8:0.190476
-1 1:-293 2:146 3:0.267123 4:0.321918 5:0.212329 6:0.346939 7:0.258503 8:0.204082
-1 1:-326 2:144 3:0.354167 4:0.319444 5:0.145833 6:0.282759 7:0.386207 8:0.137931
-1 1:-207 2:144 3:0.319444 4:0.354167 5:0.180556 6:0.386207 7:0.282759 8:0.193103
-1 1:-187 2:143 3:0.356643 4:0.384615 5:0.125874 6:0.270833 7:0.430556 8:0.131944
-1 1:-173 2:143 3:0.384615 4:0.356643 5:0.132867 6:0.430556 7:0.270833 8:0.166667
-1 1:-323 2:146 3:0.342466 4:0.363014 5:0.150685 6:0.29932 7:0.367347 8:0.163265
-1 1:-302 2:146 3:0.363014 4:0.342466 5:0.143836 6:0.367347 7:0.29932 8:0.170068
-1 1:-390 2:149 3:0.342282 4:0.308725 5:0.154362 6:0.333333 7:0.3 8:0.173333
-1 1:-292 2:149 3:0.308725 4:0.342282 5:0.194631 6:0.3 7:0.333333 8:0.193333
-1 1:-449 2:149 3:0.33557 4:0.302013 5:0.161074 6:0.333333 7:0.3 8:0.173333
-1 1:-331 2:149 3:0.302013 4:0.33557 5:0.201342 6:0.3 7:0.333333 8:0.193333
-1 1:-6 2:62 3:0.419355 4:0.354839 5:0.145161 6:0.40625 7:0.28125 8:0.265625
-1 1:-78 2:62 3:0.354839 4:0.419355 5:0.0806452 6:0.28125 7:0.40625 8:0.046875
-1 1:-66 2:53 3:0.320755 4:0.339623 5:0.226415 6:0.301887 7:0.301887 8:0.169811
-1 1:-49 2:53 3:0.339623 4:0.320755 5:0.113208 6:0.301887 7:0.301887 8:0.226415
-1 1:-43 2:89 3:0.303371 4:0.438202 5:0.134831 6:0.43617 7:0.382979 8:0.0638298
-1 1:-50 2:89 3:0.438202 4:0.303371 5:0.123596 6:0.382979 7:0.43617 8:0.117021
-1 1:-46 2:57 3:0.396552 4:0.310345 5:0.103448 6:0.333333 7:0.368421 8:0.122807
-1 1:-30 2:57 3:0.310345 4:0.396552 5:0.189655 6:0.368421 7:0.333333 8:0.175439
-1 1:-169 2:77 3:0.2875 4:0.45 5:0.15 6:0.220779 7:0.376623 8:0.233766
-1 1:-143 2:77 3:0.45 4:0.2875 5:0.1125 6:0.376623 7:0.220779 8:0.168831
-1 1:-52 2:96 3:0.443299 4:0.319588 5:0.113402 6:0.375 7:0.322917 8:0.166667
-1 1:-93 2:96 3:0.319588 4:0.443299 5:0.123711 6:0.322917 7:0.375 8:0.135417
-1 1:-63 2:67 3:0.41791 4:0.283582 5:0.134328 6:0.373134 7:0.19403 8:0.164179
-1 1:-59 2:67 3:0.283582 4:0.41791 5:0.164179 6:0.19403 7:0.373134 8:0.268657
-1 1:-611 2:138 3:0.256757 4:0.324324 5:0.209459 6:0.297101 7:0.318841 8:0.195652
-1 1:-513 2:138 3:0.324324 4:0.256757 5:0.209459 6:0.318841 7:0.297101 8:0.188406
-1 1:-524 2:140 3:0.244898 4:0.353741 5:0.217687 6:0.285714 7:0.385714 8:0.2
-1 1:-455 2:140 3:0.353741 4:0.244898 5:0.183673 6:0.385714 7:0.285714 8:0.128571
-1 1:-175 2:86 3:0.325581 4:0.232558 5:0.232558 6:0.252874 7:0.287356 8:0.218391
-1 1:-193 2:86 3:0.232558 4:0.325581 5:0.209302 6:0.287356 7:0.252874 8:0.241379
-1 1:0 2:66 3:0.166667 4:0.636364 5:0.0909091 6:0.15942 7:0.623188 8:0.130435
-1 1:0 2:66 3:0.636364 4:0.166667 5:0.106061 6:0.623188 7:0.15942 8:0.0869565
-1 1:-279 2:142 3:0.246575 4:0.424658 5:0.150685 6:0.323944 7:0.366197 8:0.112676
-1 1:-22 2:142 3:0.424658 4:0.246575 5:0.178082 6:0.366197 7:0.323944 8:0.197183
-1 1:-284 2:142 3:0.239726 4:0.424658 5:0.150685 6:0.323944 7:0.366197 8:0.112676
-1 1:-22 2:142 3:0.424658 4:0.239726 5:0.184932 6:0.366197 7:0.323944 8:0.197183
-1 1:-494 2:143 3:0.217687 4:0.244898 5:0.29932 6:0.202797 7:0.272727 8:0.286713
-1 1:-559 2:143 3:0.244898 4:0.217687 5:0.238095 6:0.272727 7:0.202797 8:0.237762
-1 1:-249 2:144 3:0.215278 4:0.277778 5:0.340278 6:0.208333 7:0.305556 8:0.326389
-1 1:-402 2:144 3:0.277778 4:0.215278 5:0.166667 6:0.305556 7:0.208333 8:0.159722
-1 1:-273 2:144 3:0.253425 4:0.315068 5:0.273973 6:0.215278 7:0.319444 8:0.284722
-1 1:-328 2:144 3:0.315068 4:0.253425 5:0.157534 6:0.319444 7:0.215278 8:0.180556
-1 1:-424 2:146 3:0.239726 4:0.315068 5:0.205479 6:0.210884 7:0.29932 8:0.231293
-1 1:-241 2:146 3:0.315068 4:0.239726 5:0.239726 6:0.29932 7:0.210884 8:0.258503
-1 1:-661 2:146 3:0.19863 4:0.287671 5:0.226027 6:0.194631 7:0.261745 8:0.281879
-1 1:-503 2:146 3:0.287671 4:0.19863 5:0.287671 6:0.261745 7:0.194631 8:0.261745
-1 1:-711 2:148 3:0.174497 4:0.288591 5:0.255034 6:0.168919 7:0.263514 8:0.297297
-1 1:-563 2:148 3:0.288591 4:0.174497 5:0.281879 6:0.263514 7:0.168919 8:0.27027
-1 1:-293 2:148 3:0.22973 4:0.290541 5:0.283784 6:0.248322 7:0.241611 8:0.268456
-1 1:-553 2:148 3:0.290541 4:0.22973 5:0.195946 6:0.241611 7:0.248322 8:0.241611
-1 1:-451 2:147 3:0.22449 4:0.306122 5:0.272109 6:0.22973 7:0.25 8:0.263514
-1 1:-502 2:147 3:0.306122 4:0.22449 5:0.197279 6:0.25 7:0.22973 8:0.256757
-1 1:-340 2:142 3:0.226027 4:0.356164 5:0.232877 6:0.260563 7:0.309859 8:0.246479
-1 1:-361 2:142 3:0.356164 4:0.226027 5:0.184932 6:0.309859 7:0.260563 8:0.183099
-1 1:-319 2:143 3:0.205479 4:0.321918 5:0.260274 6:0.244755 7:0.293706 8:0.27972
-1 1:-371 2:143 3:0.321918 4:0.205479 5:0.212329 6:0.293706 7:0.244755 8:0.181818
-1 1:-290 2:97 3:0.244898 4:0.244898 5:0.234694 6:0.175258 7:0.247423 8:0.268041
-1 1:-265 2:97 3:0.244898 4:0.244898 5:0.27551 6:0.247423 7:0.175258 8:0.309278
-1 1:-187 2:139 3:0.206897 4:0.393103 5:0.241379 6:0.23741 7:0.402878 8:0.151079
-1 1:-127 2:139 3:0.393103 4:0.206897 5:0.158621 6:0.402878 7:0.23741 8:0.208633
-1 1:-288 2:139 3:0.222222 4:0.354167 5:0.25 6:0.230216 7:0.374101 8:0.165468
-1 1:-229 2:139 3:0.354167 4:0.222222 5:0.173611 6:0.374101 7:0.230216 8:0.230216
-1 1:-207 2:142 3:0.255172 4:0.303448 5:0.296552 6:0.323944 7:0.239437 8:0.28169
-1 1:-457 2:142 3:0.303448 4:0.255172 5:0.144828 6:0.239437 7:0.323944 8:0.15493
-1 1:-265 2:141 3:0.262411 4:0.347518 5:0.241135 6:0.363014 7:0.260274 8:0.205479
-1 1:-259 2:141 3:0.347518 4:0.262411 5:0.148936 6:0.260274 7:0.363014 8:0.171233
-1 1:-240 2:143 3:0.265734 4:0.342657 5:0.244755 6:0.368056 7:0.25 8:0.201389
-1 1:-240 2:143 3:0.342657 4:0.265734 5:0.146853 6:0.25 7:0.368056 8:0.180556
-1 1:-262 2:143 3:0.263514 4:0.337838 5:0.256757 6:0.314685 7:0.321678 8:0.153846
-1 1:-253 2:143 3:0.337838 4:0.263514 5:0.141892 6:0.321678 7:0.314685 8:0.20979
-1 1:-109 2:142 3:0.295775 4:0.338028 5:0.239437 6:0.305556 7:0.319444 8:0.180556
-1 1:-183 2:142 3:0.338028 4:0.295775 5:0.126761 6:0.319444 7:0.305556 8:0.194444
-1 1:-197 2:140 3:0.25 4:0.392857 5:0.221429 6:0.275862 7:0.289655 8:0.186207
-1 1:-181 2:140 3:0.392857 4:0.25 5:0.135714 6:0.289655 7:0.275862 8:0.248276
-1 1:-160 2:137 3:0.319444 4:0.326389 5:0.236111 6:0.40146 7:0.255474 8:0.131387
-1 1:-210 2:137 3:0.326389 4:0.319444 5:0.118056 6:0.255474 7:0.40146 8:0.211679
-1 1:-197 2:137 3:0.307692 4:0.321678 5:0.216783 6:0.386861 7:0.277372 8:0.124088
-1 1:-226 2:137 3:0.321678 4:0.307692 5:0.153846 6:0.277372 7:0.386861 8:0.211679
-1 1:-553 2:141 3:0.216783 4:0.300699 5:0.230769 6:0.205674 7:0.276596 8:0.212766
-1 1:-393 2:141 3:0.300699 4:0.216783 5:0.251748 6:0.276596 7:0.205674 8:0.304965
-1 1:-482 2:135 3:0.214815 4:0.274074 5:0.259259 6:0.20979 7:0.251748 8:0.251748
-1 1:-371 2:135 3:0.274074 4:0.214815 5:0.251852 6:0.251748 7:0.20979 8:0.286713
-1 1:-488 2:137 3:0.277372 4:0.240876 5:0.218978 6:0.229167 7:0.208333 8:0.270833
-1 1:-427 2:137 3:0.240876 4:0.277372 5:0.262774 6:0.208333 7:0.229167 8:0.291667
-1 1:-232 2:140 3:0.364286 4:0.378571 5:0.0857143 6:0.376712 7:0.260274 8:0.143836
-1 1:-95 2:140 3:0.378571 4:0.364286 5:0.171429 6:0.260274 7:0.376712 8:0.219178
-1 1:-282 2:140 3:0.330986 4:0.394366 5:0.105634 6:0.378571 7:0.285714 8:0.157143
-1 1:-125 2:140 3:0.394366 4:0.330986 5:0.169014 6:0.285714 7:0.378571 8:0.178571
-1 1:-260 2:142 3:0.314685 4:0.356643 5:0.160839 6:0.316901 7:0.380282 8:0.15493
-1 1:-198 2:142 3:0.356643 4:0.314685 5:0.167832 6:0.380282 7:0.316901 8:0.147887
-1 1:-372 2:138 3:0.358621 4:0.344828 5:0.117241 6:0.362319 7:0.355072 8:0.130435
-1 1:-193 2:138 3:0.344828 4:0.358621 5:0.17931 6:0.355072 7:0.362319 8:0.152174
-1 1:-263 2:138 3:0.359155 4:0.373239 5:0.084507 6:0.405797 7:0.362319 8:0.123188
-1 1:-73 2:138 3:0.373239 4:0.359155 5:0.183099 6:0.362319 7:0.405797 8:0.108696
-1 1:-247 2:141 3:0.323944 4:0.288732 5:0.176056 6:0.326241 7:0.333333 8:0.170213
-1 1:-243 2:141 3:0.288732 4:0.323944 5:0.211268 6:0.333333 7:0.326241 8:0.170213
-1 1:-140 2:142 3:0.366197 4:0.309859 5:0.190141 6:0.401408 7:0.323944 8:0.147887
-1 1:-197 2:142 3:0.309859 4:0.366197 5:0.133803 6:0.323944 7:0.401408 8:0.126761
-1 1:-80 2:143 3:0.386207 4:0.331034 5:0.172414 6:0.384615 7:0.314685 8:0.160839
-1 1:-235 2:143 3:0.331034 4:0.386207 5:0.110345 6:0.314685 7:0.384615 8:0.13986
-1 1:-125 2:142 3:0.37931 4:0.344828 5:0.165517 6:0.387324 7:0.323944 8:0.147887
-1 1:-235 2:142 3:0.344828 4:0.37931 5:0.110345 6:0.323944 7:0.387324 8:0.140845
-1 1:-162 2:140 3:0.357143 4:0.314286 5:0.192857 6:0.296552 7:0.248276 8:0.255172
-1 1:-283 2:140 3:0.314286 4:0.357143 5:0.135714 6:0.248276 7:0.296552 8:0.2
-1 1:-224 2:140 3:0.35 4:0.314286 5:0.192857 6:0.296552 7:0.241379 8:0.262069
-1 1:-331 2:140 3:0.314286 4:0.35 5:0.142857 6:0.241379 7:0.296552 8:0.2
-1 1:-266 2:138 3:0.326087 4:0.253623 5:0.173913 6:0.317241 7:0.22069 8:0.262069
-1 1:-299 2:138 3:0.253623 4:0.326087 5:0.246377 6:0.22069 7:0.317241 8:0.2
-1 1:-64 2:81 3:0.27381 4:0.345238 5:0.202381 6:0.333333 7:0.333333 8:0.197531
-1 1:-103 2:81 3:0.345238 4:0.27381 5:0.178571 6:0.333333 7:0.333333 8:0.135802
-1 1:-348 2:105 3:0.219048 4:0.342857 5:0.247619 6:0.257143 7:0.314286 8:0.219048
-1 1:-382 2:105 3:0.342857 4:0.219048 5:0.190476 6:0.314286 7:0.257143 8:0.209524
-1 1:-81 2:79 3:0.234568 4:0.308642 5:0.320988 6:0.189873 7:0.367089 8:0.240506
-1 1:-34 2:79 3:0.308642 4:0.234568 5:0.135802 6:0.367089 7:0.189873 8:0.202532
-1 1:-190 2:131 3:0.29771 4:0.312977 5:0.198473 6:0.348148 7:0.288889 8:0.185185
-1 1:-287 2:131 3:0.312977 4:0.29771 5:0.19084 6:0.288889 7:0.348148 8:0.177778
-1 1:-328 2:92 3:0.25 4:0.270833 5:0.260417 6:0.228261 7:0.206522 8:0.271739
-1 1:-289 2:92 3:0.270833 4:0.25 5:0.21875 6:0.206522 7:0.228261 8:0.293478
-1 1:-473 2:135 3:0.311111 4:0.266667 5:0.2 6:0.333333 7:0.274074 8:0.2
-1 1:-421 2:135 3:0.266667 4:0.311111 5:0.222222 6:0.274074 7:0.333333 8:0.192593
-1 1:-172 2:103 3:0.330097 4:0.31068 5:0.194175 6:0.285714 7:0.266667 8:0.27619
-1 1:-292 2:103 3:0.31068 4:0.330097 5:0.165049 6:0.266667 7:0.285714 8:0.171429
-1 1:-168 2:59 3:0.305085 4:0.271186 5:0.152542 6:0.288136 7:0.20339 8:0.288136
-1 1:-104 2:59 3:0.271186 4:0.305085 5:0.271186 6:0.20339 7:0.288136 8:0.220339
-1 1:-163 2:86 3:0.311828 4:0.215054 5:0.290323 6:0.313953 7:0.197674 8:0.267442
-1 1:-295 2:86 3:0.215054 4:0.311828 5:0.182796 6:0.197674 7:0.313953 8:0.22093
-1 1:-127 2:54 3:0.296296 4:0.222222 5:0.296296 6:0.259259 7:0.277778 8:0.166667
-1 1:-96 2:54 3:0.222222 4:0.296296 5:0.185185 6:0.277778 7:0.259259 8:0.296296
-1 1:-269 2:87 3:0.235955 4:0.280899 5:0.280899 6:0.241379 7:0.264368 8:0.195402
-1 1:-199 2:87 3:0.280899 4:0.235955 5:0.202247 6:0.264368 7:0.241379 8:0.298851
-1 1:-205 2:56 3:0.169492 4:0.305085 5:0.237288 6:0.196429 7:0.25 8:0.303571
-1 1:-146 2:56 3:0.305085 4:0.169492 5:0.288136 6:0.25 7:0.196429 8:0.25
-1 1:-195 2:51 3:0.156863 4:0.313725 5:0.235294 6:0.267857 7:0.25 8:0.267857
-1 1:-140 2:51 3:0.313725 4:0.156863 5:0.294118 6:0.25 7:0.267857 8:0.214286
-1 1:-234 2:54 3:0.155172 4:0.275862 5:0.206897 6:0.111111 7:0.296296 8:0.222222
-1 1:-22 2:54 3:0.275862 4:0.155172 5:0.362069 6:0.296296 7:0.111111 8:0.37037
-1 1:-314 2:58 3:0.254237 4:0.220339 5:0.271186 6:0.241379 7:0.206897 8:0.275862
-1 1:-336 2:58 3:0.220339 4:0.254237 5:0.254237 6:0.206897 7:0.241379 8:0.275862
-1 1:-247 2:51 3:0.207547 4:0.245283 5:0.283019 6:0.156863 7:0.215686 8:0.333333
-1 1:-251 2:51 3:0.245283 4:0.207547 5:0.264151 6:0.215686 7:0.156863 8:0.294118
-1 1:-79 2:81 3:0.365854 4:0.341463 5:0.121951 6:0.358025 7:0.222222 8:0.197531
-1 1:-95 2:81 3:0.341463 4:0.365854 5:0.170732 6:0.222222 7:0.358025 8:0.222222
-1 1:-979 2:149 3:0.348993 4:0.268456 5:0.167785 6:0.33557 7:0.268456 8:0.174497
-1 1:-765 2:149 3:0.268456 4:0.348993 5:0.214765 6:0.268456 7:0.33557 8:0.221477
-1 1:-859 2:149 3:0.369128 4:0.234899 5:0.181208 6:0.355705 7:0.228188 8:0.194631
-1 1:-705 2:149 3:0.234899 4:0.369128 5:0.214765 6:0.228188 7:0.355705 8:0.221477
-1 1:-58 2:53 3:0.377358 4:0.207547 5:0.207547 6:0.320755 7:0.207547 8:0.283019
-1 1:-141 2:53 3:0.207547 4:0.377358 5:0.207547 6:0.207547 7:0.320755 8:0.188679
-1 1:-425 2:111 3:0.330435 4:0.269565 5:0.173913 6:0.288288 7:0.324324 8:0.153153
-1 1:-200 2:111 3:0.269565 4:0.330435 5:0.226087 6:0.324324 7:0.288288 8:0.234234
-1 1:0 2:49 3:0.387755 4:0.326531 5:0.122449 6:0.346939 7:0.346939 8:0.0816327
-1 1:0 2:49 3:0.326531 4:0.387755 5:0.163265 6:0.346939 7:0.346939 8:0.22449
-1 1:-295 2:104 3:0.236364 4:0.363636 5:0.227273 6:0.211538 7:0.346154 8:0.25
-1 1:-26 2:104 3:0.363636 4:0.236364 5:0.172727 6:0.346154 7:0.211538 8:0.192308
-1 1:-406 2:112 3:0.214286 4:0.339286 5:0.241071 6:0.208696 7:0.269565 8:0.295652
-1 1:-564 2:112 3:0.339286 4:0.214286 5:0.205357 6:0.269565 7:0.208696 8:0.226087
-1 1:-468 2:122 3:0.24 4:0.336 5:0.232 6:0.221311 7:0.188525 8:0.295082
-1 1:-562 2:122 3:0.336 4:0.24 5:0.192 6:0.188525 7:0.221311 8:0.295082
-1 1:0 2:66 3:0.348485 4:0.424242 5:0.166667 6:0.313433 7:0.432836 8:0.179104
-1 1:-36 2:66 3:0.424242 4:0.348485 5:0.0606061 6:0.432836 7:0.313433 8:0.0746269
-1 1:-303 2:143 3:0.275862 4:0.365517 5:0.165517 6:0.244755 7:0.363636 8:0.153846
-1 1:-166 2:143 3:0.365517 4:0.275862 5:0.193103 6:0.363636 7:0.244755 8:0.237762
-1 1:-380 2:145 3:0.296552 4:0.268966 5:0.206897 6:0.212329 7:0.335616 8:0.184932
-1 1:-283 2:145 3:0.268966 4:0.296552 5:0.227586 6:0.335616 7:0.212329 8:0.267123
-1 1:-85 2:123 3:0.246032 4:0.436508 5:0.142857 6:0.227642 7:0.544715 8:0.130081
-1 1:-26 2:123 3:0.436508 4:0.246032 5:0.174603 6:0.544715 7:0.227642 8:0.097561
-1 1:-309 2:101 3:0.217822 4:0.405941 5:0.19802 6:0.227723 7:0.386139 8:0.188119
-1 1:-298 2:101 3:0.405941 4:0.217822 5:0.178218 6:0.386139 7:0.227723 8:0.19802
-1 1:-440 2:140 3:0.271429 4:0.285714 5:0.242857 6:0.248227 7:0.22695 8:0.205674
-1 1:-352 2:140 3:0.285714 4:0.271429 5:0.2 6:0.22695 7:0.248227 8:0.319149
-1 1:-417 2:141 3:0.297872 4:0.29078 5:0.22695 6:0.262411 7:0.241135 8:0.198582
-1 1:-377 2:141 3:0.29078 4:0.297872 5:0.184397 6:0.241135 7:0.262411 8:0.297872
-1 1:-429 2:143 3:0.258741 4:0.286713 5:0.251748 6:0.268966 7:0.303448 8:0.206897
-1 1:-342 2:143 3:0.286713 4:0.258741 5:0.202797 6:0.303448 7:0.268966 8:0.22069
-1 1:-392 2:142 3:0.267606 4:0.288732 5:0.239437 6:0.268966 7:0.289655 8:0.206897
-1 1:-309 2:142 3:0.288732 4:0.267606 5:0.204225 6:0.289655 7:0.268966 8:0.234483
-1 1:-32 2:124 3:0.396947 4:0.343511 5:0.122137 6:0.395161 7:0.41129 8:0.0967742
-1 1:-125 2:124 3:0.343511 4:0.396947 5:0.137405 6:0.41129 7:0.395161 8:0.0967742
-1 1:-272 2:94 3:0.265957 4:0.37234 5:0.191489 6:0.333333 7:0.333333 8:0.145833
-1 1:-262 2:94 3:0.37234 4:0.265957 5:0.170213 6:0.333333 7:0.333333 8:0.1875
-1 1:-143 2:52 3:0.307692 4:0.173077 5:0.269231 6:0.210526 7:0.263158 8:0.315789
-1 1:-181 2:52 3:0.173077 4:0.307692 5:0.25 6:0.263158 7:0.210526 8:0.210526
-1 1:-219 2:66 3:0.164179 4:0.343284 5:0.238806 6:0.242424 7:0.30303 8:0.19697
-1 1:-134 2:66 3:0.343284 4:0.164179 5:0.253731 6:0.30303 7:0.242424 8:0.257576
-1 1:-193 2:73 3:0.144737 4:0.355263 5:0.276316 6:0.150685 7:0.342466 8:0.232877
-1 1:-205 2:73 3:0.355263 4:0.144737 5:0.223684 6:0.342466 7:0.150685 8:0.273973
-1 1:-296 2:75 3:0.186667 4:0.32 5:0.226667 6:0.186667 7:0.226667 8:0.253333
-1 1:-233 2:75 3:0.32 4:0.186667 5:0.266667 6:0.226667 7:0.186667 8:0.333333
-1 1:-244 2:52 3:0.192308 4:0.269231 5:0.25 6:0.185185 7:0.166667 8:0.259259
-1 1:-164 2:52 3:0.269231 4:0.192308 5:0.288462 6:0.166667 7:0.185185 8:0.388889
-1 1:-149 2:51 3:0.27451 4:0.254902 5:0.196078 6:0.259259 7:0.166667 8:0.296296
-1 1:-117 2:51 3:0.254902 4:0.27451 5:0.27451 6:0.166667 7:0.259259 8:0.277778
-1 1:-90 2:78 3:0.333333 4:0.192308 5:0.24359 6:0.4875 7:0.075 8:0.15
-1 1:-93 2:78 3:0.192308 4:0.333333 5:0.230769 6:0.075 7:0.4875 8:0.2875
-1 1:-592 2:144 3:0.227586 4:0.317241 5:0.234483 6:0.229167 7:0.319444 8:0.243056
-1 1:-606 2:144 3:0.317241 4:0.227586 5:0.22069 6:0.319444 7:0.229167 8:0.208333
-1 1:-204 2:65 3:0.107692 4:0.369231 5:0.292308 6:0.0869565 7:0.333333 8:0.333333
-1 1:-95 2:65 3:0.369231 4:0.107692 5:0.230769 6:0.333333 7:0.0869565 8:0.246377
-1 1:-303 2:145 3:0.351724 4:0.227586 5:0.241379 6:0.328767 7:0.226027 8:0.226027
-1 1:-329 2:145 3:0.227586 4:0.351724 5:0.17931 6:0.226027 7:0.328767 8:0.219178
-1 1:-234 2:145 3:0.328767 4:0.280822 5:0.219178 6:0.296552 7:0.282759 8:0.213793
-1 1:-284 2:145 3:0.280822 4:0.328767 5:0.171233 6:0.282759 7:0.296552 8:0.206897
-1 1:-309 2:47 3:0.234043 4:0.361702 5:0.191489 6:0.153846 7:0.423077 8:0.211538
-1 1:-231 2:47 3:0.361702 4:0.234043 5:0.212766 6:0.423077 7:0.153846 8:0.211538
-1 1:-271 2:147 3:0.278912 4:0.326531 5:0.22449 6:0.312925 7:0.312925 8:0.197279
-1 1:-392 2:147 3:0.326531 4:0.278912 5:0.170068 6:0.312925 7:0.312925 8:0.176871
-1 1:-330 2:146 3:0.287671 4:0.273973 5:0.232877 6:0.287671 7:0.267123 8:0.219178
-1 1:-375 2:146 3:0.273973 4:0.287671 5:0.205479 6:0.267123 7:0.287671 8:0.226027
-1 1:-486 2:148 3:0.337838 4:0.22973 5:0.209459 6:0.315436 7:0.268456 8:0.201342
-1 1:-482 2:148 3:0.22973 4:0.337838 5:0.222973 6:0.268456 7:0.315436 8:0.214765
-1 1:-502 2:147 3:0.319728 4:0.217687 5:0.204082 6:0.288591 7:0.261745 8:0.194631
-1 1:-377 2:147 3:0.217687 4:0.319728 5:0.258503 6:0.261745 7:0.288591 8:0.255034
-1 1:-15 2:51 3:0.392157 4:0.215686 5:0.176471 6:0.365385 7:0.115385 8:0.307692
-1 1:-176 2:51 3:0.215686 4:0.392157 5:0.215686 6:0.115385 7:0.365385 8:0.211538
-1 1:-38 2:58 3:0.396552 4:0.327586 5:0.172414 6:0.40678 7:0.355932 8:0.0847458
-1 1:-85 2:58 3:0.327586 4:0.396552 5:0.103448 6:0.355932 7:0.40678 8:0.152542
-1 1:-168 2:79 3:0.227848 4:0.35443 5:0.227848 6:0.2 7:0.270588 8:0.305882
-1 1:-180 2:79 3:0.35443 4:0.227848 5:0.189873 6:0.270588 7:0.2 8:0.223529
-1 1:-552 2:142 3:0.28169 4:0.246479 5:0.253521 6:0.272727 7:0.244755 8:0.258741
-1 1:-573 2:142 3:0.246479 4:0.28169 5:0.21831 6:0.244755 7:0.272727 8:0.223776
-1 1:-381 2:139 3:0.272727 4:0.272727 5:0.265734 6:0.23741 7:0.273381 8:0.28777
-1 1:-461 2:139 3:0.272727 4:0.272727 5:0.188811 6:0.273381 7:0.23741 8:0.201439
-1 1:-158 2:140 3:0.297872 4:0.347518 5:0.184397 6:0.278571 7:0.278571 8:0.285714
-1 1:-356 2:140 3:0.347518 4:0.297872 5:0.170213 6:0.278571 7:0.278571 8:0.157143
-1 1:-377 2:139 3:0.316547 4:0.302158 5:0.179856 6:0.297872 7:0.248227 8:0.29078
-1 1:-421 2:139 3:0.302158 4:0.316547 5:0.201439 6:0.248227 7:0.297872 8:0.163121
-1 1:-307 2:126 3:0.277778 4:0.31746 5:0.214286 6:0.273438 7:0.328125 8:0.21875
-1 1:-470 2:126 3:0.31746 4:0.277778 5:0.190476 6:0.328125 7:0.273438 8:0.179688
-1 1:-137 2:104 3:0.304762 4:0.314286 5:0.219048 6:0.278846 7:0.384615 8:0.192308
-1 1:-205 2:104 3:0.314286 4:0.304762 5:0.161905 6:0.384615 7:0.278846 8:0.144231
-1 1:-331 2:137 3:0.335664 4:0.293706 5:0.181818 6:0.291971 7:0.277372 8:0.248175
-1 1:-320 2:137 3:0.293706 4:0.335664 5:0.188811 6:0.277372 7:0.291971 8:0.182482
-1 1:-348 2:135 3:0.342657 4:0.300699 5:0.160839 6:0.303704 7:0.281481 8:0.22963
-1 1:-310 2:135 3:0.300699 4:0.342657 5:0.195804 6:0.281481 7:0.303704 8:0.185185
-1 1:-152 2:62 3:0.3125 4:0.28125 5:0.1875 6:0.354839 7:0.241935 8:0.193548
-1 1:-10 2:62 3:0.28125 4:0.3125 5:0.21875 6:0.241935 7:0.354839 8:0.209677
-1 1:-199 2:77 3:0.246753 4:0.298701 5:0.220779 6:0.278481 7:0.278481 8:0.202532
-1 1:-136 2:77 3:0.298701 4:0.246753 5:0.233766 6:0.278481 7:0.278481 8:0.240506
-1 1:-47 2:55 3:0.254237 4:0.305085 5:0.186441 6:0.290909 7:0.4 8:0.0909091
-1 1:-29 2:55 3:0.305085 4:0.254237 5:0.254237 6:0.4 7:0.290909 8:0.218182
-1 1:-55 2:53 3:0.407407 4:0.166667 5:0.12963 6:0.396226 7:0.169811 8:0.150943
-1 1:0 2:53 3:0.166667 4:0.407407 5:0.296296 6:0.169811 7:0.396226 8:0.283019
-1 1:-388 2:145 3:0.303448 4:0.268966 5:0.22069 6:0.308219 7:0.315068 8:0.171233
-1 1:-326 2:145 3:0.268966 4:0.303448 5:0.206897 6:0.315068 7:0.308219 8:0.205479
-1 1:-339 2:149 3:0.221477 4:0.355705 5:0.241611 6:0.228188 7:0.355705 8:0.208054
-1 1:-305 2:149 3:0.355705 4:0.221477 5:0.181208 6:0.355705 7:0.228188 8:0.208054
-1 1:-54 2:67 3:0.179104 4:0.402985 5:0.283582 6:0.144928 7:0.318841 8:0.304348
-1 1:-114 2:67 3:0.402985 4:0.179104 5:0.134328 6:0.318841 7:0.144928 8:0.231884
-1 1:-40 2:59 3:0.333333 4:0.383333 5:0.15 6:0.271186 7:0.423729 8:0.152542
-1 1:-19 2:59 3:0.383333 4:0.333333 5:0.133333 6:0.423729 7:0.271186 8:0.152542
-1 1:0 2:59 3:0.370968 4:0.370968 5:0.145161 6:0.40678 7:0.372881 8:0.169492
-1 1:0 2:59 3:0.370968 4:0.370968 5:0.112903 6:0.372881 7:0.40678 8:0.0508475
-1 1:-133 2:49 3:0.26 4:0.3 5:0.22 6:0.306122 7:0.265306 8:0.22449
-1 1:-80 2:49 3:0.3 4:0.26 5:0.22 6:0.265306 7:0.306122 8:0.204082
-1 1:-277 2:141 3:0.308725 4:0.295302 5:0.154362 6:0.283688 7:0.333333 8:0.191489
-1 1:-249 2:141 3:0.295302 4:0.308725 5:0.241611 6:0.333333 7:0.283688 8:0.191489
-1 1:-271 2:141 3:0.295302 4:0.295302 5:0.161074 6:0.269504 7:0.340426 8:0.191489
-1 1:-251 2:141 3:0.295302 4:0.295302 5:0.248322 6:0.340426 7:0.269504 8:0.198582
-1 1:-64 2:84 3:0.380952 4:0.321429 5:0.142857 6:0.452381 7:0.297619 8:0.0833333
-1 1:-79 2:84 3:0.321429 4:0.380952 5:0.154762 6:0.297619 7:0.452381 8:0.166667
-1 1:-236 2:120 3:0.325 4:0.275 5:0.166667 6:0.295082 7:0.286885 8:0.204918
-1 1:-245 2:120 3:0.275 4:0.325 5:0.233333 6:0.286885 7:0.295082 8:0.213115
-1 1:-68 2:54 3:0.321429 4:0.267857 5:0.25 6:0.277778 7:0.259259 8:0.277778
-1 1:-117 2:54 3:0.267857 4:0.321429 5:0.160714 6:0.259259 7:0.277778 8:0.185185
-1 1:-247 2:107 3:0.35514 4:0.299065 5:0.158879 6:0.296296 7:0.222222 8:0.222222
-1 1:-251 2:107 3:0.299065 4:0.35514 5:0.186916 6:0.222222 7:0.296296 8:0.259259
-1 1:-42 2:55 3:0.254545 4:0.272727 5:0.309091 6:0.224138 7:0.396552 8:0.189655
-1 1:-199 2:55 3:0.272727 4:0.254545 5:0.163636 6:0.396552 7:0.224138 8:0.189655
-1 1:-68 2:71 3:0.263889 4:0.236111 5:0.277778 6:0.239437 7:0.197183 8:0.295775
-1 1:-273 2:71 3:0.236111 4:0.263889 5:0.222222 6:0.197183 7:0.239437 8:0.267606
-1 1:-289 2:79 3:0.278481 4:0.227848 5:0.265823 6:0.271605 7:0.197531 8:0.246914
-1 1:-295 2:79 3:0.227848 4:0.278481 5:0.227848 6:0.197531 7:0.271605 8:0.283951
-1 1:-177 2:91 3:0.32967 4:0.241758 5:0.252747 6:0.270833 7:0.1875 8:0.239583
-1 1:-247 2:91 3:0.241758 4:0.32967 5:0.175824 6:0.1875 7:0.270833 8:0.302083
-1 1:-125 2:50 3:0.24 4:0.28 5:0.16 6:0.26 7:0.22 8:0.18
-1 1:-11 2:50 3:0.28 4:0.24 5:0.32 6:0.22 7:0.26 8:0.34
-1 1:-571 2:127 3:0.228346 4:0.322835 5:0.19685 6:0.226562 7:0.265625 8:0.25
-1 1:-534 2:127 3:0.322835 4:0.228346 5:0.251969 6:0.265625 7:0.226562 8:0.257812
-1 1:-180 2:65 3:0.239437 4:0.211268 5:0.253521 6:0.2 7:0.246154 8:0.246154
-1 1:-206 2:65 3:0.211268 4:0.239437 5:0.295775 6:0.246154 7:0.2 8:0.307692
-1 1:-170 2:53 3:0.214286 4:0.232143 5:0.303571 6:0.169811 7:0.226415 8:0.358491
-1 1:-203 2:53 3:0.232143 4:0.214286 5:0.25 6:0.226415 7:0.169811 8:0.245283
-1 1:-444 2:51 3:0.137255 4:0.254902 5:0.313725 6:0.134615 7:0.153846 8:0.288462
-1 1:-352 2:51 3:0.254902 4:0.137255 5:0.294118 6:0.153846 7:0.134615 8:0.423077
-1 1:-340 2:55 3:0.220339 4:0.237288 5:0.271186 6:0.254545 7:0.163636 8:0.327273
-1 1:-320 2:55 3:0.237288 4:0.220339 5:0.271186 6:0.163636 7:0.254545 8:0.254545
-1 1:-342 2:121 3:0.380165 4:0.239669 5:0.14876 6:0.314516 7:0.209677 8:0.258065
-1 1:-311 2:121 3:0.239669 4:0.380165 5:0.231405 6:0.209677 7:0.314516 8:0.217742
-1 1:-222 2:144 3:0.4 4:0.241379 5:0.124138 6:0.326389 7:0.263889 8:0.125
-1 1:-113 2:144 3:0.241379 4:0.4 5:0.234483 6:0.263889 7:0.326389 8:0.284722
-1 1:-349 2:141 3:0.340278 4:0.25 5:0.173611 6:0.333333 7:0.255319 8:0.177305
-1 1:-275 2:141 3:0.25 4:0.340278 5:0.236111 6:0.255319 7:0.333333 8:0.234043
-1 1:-343 2:136 3:0.257353 4:0.338235 5:0.205882 6:0.255474 7:0.328467 8:0.189781
-1 1:-197 2:136 3:0.338235 4:0.257353 5:0.198529 6:0.328467 7:0.255474 8:0.226277
-1 1:-118 2:124 3:0.267176 4:0.351145 5:0.236641 6:0.33871 7:0.298387 8:0.145161
-1 1:-189 2:124 3:0.351145 4:0.267176 5:0.145038 6:0.298387 7:0.33871 8:0.217742
-1 1:-161 2:75 3:0.346667 4:0.186667 5:0.213333 6:0.350649 7:0.155844 8:0.207792
-1 1:-21 2:75 3:0.186667 4:0.346667 5:0.253333 6:0.155844 7:0.350649 8:0.285714
-1 1:-159 2:49 3:0.163265 4:0.306122 5:0.285714 6:0.183673 7:0.326531 8:0.285714
-1 1:-158 2:49 3:0.306122 4:0.163265 5:0.244898 6:0.326531 7:0.183673 8:0.204082
-1 1:-267 2:95 3:0.343137 4:0.392157 5:0.147059 6:0.231579 7:0.410526 8:0.168421
-1 1:-145 2:95 3:0.392157 4:0.343137 5:0.117647 6:0.410526 7:0.231579 8:0.189474
-1 1:-252 2:59 3:0.2 4:0.266667 5:0.266667 6:0.169492 7:0.254237 8:0.305085
-1 1:-185 2:59 3:0.266667 4:0.2 5:0.266667 6:0.254237 7:0.169492 8:0.271186
-1 1:-102 2:50 3:0.16 4:0.38 5:0.24 6:0.148148 7:0.351852 8:0.240741
-1 1:-127 2:50 3:0.38 4:0.16 5:0.22 6:0.351852 7:0.148148 8:0.259259
-1 1:-126 2:73 3:0.328767 4:0.260274 5:0.191781 6:0.383562 7:0.178082 8:0.246575
-1 1:-135 2:73 3:0.260274 4:0.328767 5:0.219178 6:0.178082 7:0.383562 8:0.191781
-1 1:-115 2:96 3:0.367347 4:0.346939 5:0.142857 6:0.322917 7:0.375 8:0.177083
-1 1:-136 2:96 3:0.346939 4:0.367347 5:0.142857 6:0.375 7:0.322917 8:0.125
-1 1:-363 2:61 3:0.344262 4:0.295082 5:0.131148 6:0.257576 7:0.272727 8:0.181818
-1 1:-320 2:61 3:0.295082 4:0.344262 5:0.229508 6:0.272727 7:0.257576 8:0.287879
-1 1:-438 2:113 3:0.345133 4:0.309735 5:0.132743 6:0.318966 7:0.327586 8:0.172414
-1 1:-378 2:113 3:0.309735 4:0.345133 5:0.212389 6:0.327586 7:0.318966 8:0.181034
-1 1:-581 2:106 3:0.301887 4:0.339623 5:0.198113 6:0.317757 7:0.336449 8:0.186916
-1 1:-484 2:106 3:0.339623 4:0.301887 5:0.160377 6:0.336449 7:0.317757 8:0.158879
-1 1:-50 2:71 3:0.394366 4:0.338028 5:0.15493 6:0.426667 7:0.28 8:0.08
-1 1:-28 2:71 3:0.338028 4:0.394366 5:0.112676 6:0.28 7:0.426667 8:0.213333
-1 1:-129 2:49 3:0.204082 4:0.367347 5:0.163265 6:0.244898 7:0.306122 8:0.265306
-1 1:-131 2:49 3:0.367347 4:0.204082 5:0.265306 6:0.306122 7:0.244898 8:0.183673
-1 1:-276 2:89 3:0.369565 4:0.25 5:0.217391 6:0.314607 7:0.191011 8:0.258427
-1 1:-273 2:89 3:0.25 4:0.369565 5:0.163043 6:0.191011 7:0.314607 8:0.235955
-1 1:-281 2:87 3:0.367816 4:0.241379 5:0.218391 6:0.229885 7:0.321839 8:0.16092
-1 1:-223 2:87 3:0.241379 4:0.367816 5:0.172414 6:0.321839 7:0.229885 8:0.287356
-1 1:-513 2:113 3:0.274336 4:0.371681 5:0.141593 6:0.256637 7:0.371681 8:0.150442
-1 1:-385 2:113 3:0.371681 4:0.274336 5:0.212389 6:0.371681 7:0.256637 8:0.221239
-1 1:-364 2:112 3:0.267857 4:0.375 5:0.142857 6:0.210526 7:0.342105 8:0.210526
-1 1:-189 2:112 3:0.375 4:0.267857 5:0.214286 6:0.342105 7:0.210526 8:0.236842
-1 1:-79 2:78 3:0.317073 4:0.365854 5:0.121951 6:0.358974 7:0.346154 8:0.115385
-1 1:-77 2:78 3:0.365854 4:0.317073 5:0.195122 6:0.346154 7:0.358974 8:0.179487
-1 1:-136 2:74 3:0.256757 4:0.324324 5:0.162162 6:0.310811 7:0.162162 8:0.243243
-1 1:-166 2:74 3:0.324324 4:0.256757 5:0.256757 6:0.162162 7:0.310811 8:0.283784
-1 1:-296 2:91 3:0.290323 4:0.258065 5:0.204301 6:0.252747 7:0.21978 8:0.252747
-1 1:-206 2:91 3:0.258065 4:0.290323 5:0.247312 6:0.21978 7:0.252747 8:0.274725
-1 1:-359 2:145 3:0.296552 4:0.275862 5:0.241379 6:0.317241 7:0.324138 8:0.193103
-1 1:-473 2:145 3:0.275862 4:0.296552 5:0.186207 6:0.324138 7:0.317241 8:0.165517
-1 1:-278 2:142 3:0.284722 4:0.326389 5:0.229167 6:0.309859 7:0.373239 8:0.161972
-1 1:-445 2:142 3:0.326389 4:0.284722 5:0.159722 6:0.373239 7:0.309859 8:0.15493
-1 1:-278 2:144 3:0.324138 4:0.255172 5:0.248276 6:0.340278 7:0.284722 8:0.194444
-1 1:-405 2:144 3:0.255172 4:0.324138 5:0.172414 6:0.284722 7:0.340278 8:0.180556
-1 1:-215 2:90 3:0.266667 4:0.288889 5:0.233333 6:0.223404 7:0.223404 8:0.287234
-1 1:-242 2:90 3:0.288889 4:0.266667 5:0.211111 6:0.223404 7:0.223404 8:0.265957
-1 1:-164 2:72 3:0.328767 4:0.260274 5:0.232877 6:0.263889 7:0.194444 8:0.305556
-1 1:-231 2:72 3:0.260274 4:0.328767 5:0.178082 6:0.194444 7:0.263889 8:0.236111
-1 1:-231 2:58 3:0.355932 4:0.186441 5:0.237288 6:0.327586 7:0.241379 8:0.241379
-1 1:-308 2:58 3:0.186441 4:0.355932 5:0.220339 6:0.241379 7:0.327586 8:0.189655
-1 1:-10 2:58 3:0.416667 4:0.15 5:0.183333 6:0.431034 7:0.172414 8:0.224138
-1 1:-135 2:58 3:0.15 4:0.416667 5:0.25 6:0.172414 7:0.431034 8:0.172414
-1 1:-562 2:150 3:0.24 4:0.32 5:0.246667 6:0.233333 7:0.34 8:0.24
-1 1:-736 2:150 3:0.32 4:0.24 5:0.193333 6:0.34 7:0.233333 8:0.186667
-1 1:-562 2:150 3:0.24 4:0.313333 5:0.246667 6:0.233333 7:0.333333 8:0.24
-1 1:-736 2:150 3:0.313333 4:0.24 5:0.2 6:0.333333 7:0.233333 8:0.193333
-1 1:-340 2:62 3:0.203125 4:0.328125 5:0.25 6:0.225806 7:0.33871 8:0.241935
-1 1:-233 2:62 3:0.328125 4:0.203125 5:0.21875 6:0.33871 7:0.225806 8:0.193548
-1 1:-276 2:99 3:0.216981 4:0.358491 5:0.207547 6:0.272727 7:0.242424 8:0.181818
-1 1:-195 2:99 3:0.358491 4:0.216981 5:0.216981 6:0.242424 7:0.272727 8:0.30303
-1 1:-284 2:49 3:0.163265 4:0.367347 5:0.22449 6:0.163265 7:0.367347 8:0.265306
-1 1:-211 2:49 3:0.367347 4:0.163265 5:0.244898 6:0.367347 7:0.163265 8:0.204082
-1 1:0 2:56 3:0.327586 4:0.293103 5:0.189655 6:0.303571 7:0.196429 8:0.232143
-1 1:-178 2:56 3:0.293103 4:0.327586 5:0.189655 6:0.196429 7:0.303571 8:0.267857
-1 1:-98 2:60 3:0.333333 4:0.3 5:0.183333 6:0.285714 7:0.238095 8:0.222222
-1 1:-42 2:60 3:0.3 4:0.333333 5:0.183333 6:0.238095 7:0.285714 8:0.253968
-1 1:-224 2:85 3:0.333333 4:0.255556 5:0.177778 6:0.329412 7:0.305882 8:0.141176
-1 1:-133 2:85 3:0.255556 4:0.333333 5:0.233333 6:0.305882 7:0.329412 8:0.223529
-1 1:-14 2:49 3:0.196078 4:0.352941 5:0.215686 6:0.204082 7:0.285714 8:0.265306
-1 1:-77 2:49 3:0.352941 4:0.196078 5:0.235294 6:0.285714 7:0.204082 8:0.244898
-1 1:-371 2:126 3:0.234375 4:0.34375 5:0.234375 6:0.230159 7:0.31746 8:0.190476
-1 1:-275 2:126 3:0.34375 4:0.234375 5:0.1875 6:0.31746 7:0.230159 8:0.261905
-1 1:-118 2:52 3:0.211538 4:0.288462 5:0.288462 6:0.185185 7:0.240741 8:0.296296
-1 1:-191 2:52 3:0.288462 4:0.211538 5:0.211538 6:0.240741 7:0.185185 8:0.277778
-1 1:-353 2:109 3:0.311927 4:0.192661 5:0.229358 6:0.2 7:0.2 8:0.313043
-1 1:-489 2:109 3:0.192661 4:0.311927 5:0.266055 6:0.2 7:0.2 8:0.286957
-1 1:-137 2:68 3:0.308824 4:0.323529 5:0.176471 6:0.15493 7:0.323944 8:0.309859
-1 1:-129 2:68 3:0.323529 4:0.308824 5:0.191176 6:0.323944 7:0.15493 8:0.211268
-1 1:-436 2:85 3:0.241379 4:0.218391 5:0.252874 6:0.152941 7:0.235294 8:0.294118
-1 1:-331 2:85 3:0.218391 4:0.241379 5:0.287356 6:0.235294 7:0.152941 8:0.317647
-1 1:-254 2:74 3:0.216216 4:0.256757 5:0.310811 6:0.186667 7:0.24 8:0.32
-1 1:-350 2:74 3:0.256757 4:0.216216 5:0.216216 6:0.24 7:0.186667 8:0.253333
-1 1:-181 2:81 3:0.197531 4:0.283951 5:0.296296 6:0.25 7:0.285714 8:0.261905
-1 1:-154 2:81 3:0.283951 4:0.197531 5:0.222222 6:0.285714 7:0.25 8:0.202381
-1 1:-129 2:49 3:0.265306 4:0.183673 5:0.265306 6:0.204082 7:0.204082 8:0.285714
-1 1:-224 2:49 3:0.183673 4:0.265306 5:0.285714 6:0.204082 7:0.204082 8:0.306122
-1 1:-204 2:56 3:0.25 4:0.232143 5:0.25 6:0.298246 7:0.298246 8:0.210526
-1 1:-205 2:56 3:0.232143 4:0.25 5:0.267857 6:0.298246 7:0.298246 8:0.192982
-1 1:-378 2:105 3:0.254717 4:0.207547 5:0.216981 6:0.161905 7:0.228571 8:0.304762
-1 1:-424 2:105 3:0.207547 4:0.254717 5:0.320755 6:0.228571 7:0.161905 8:0.304762
-1 1:-224 2:84 3:0.25 4:0.202381 5:0.214286 6:0.261905 7:0.119048 8:0.297619
-1 1:-117 2:84 3:0.202381 4:0.25 5:0.333333 6:0.119048 7:0.261905 8:0.321429
-1 1:-282 2:67 3:0.268657 4:0.19403 5:0.223881 6:0.228571 7:0.1 8:0.3
-1 1:-273 2:67 3:0.19403 4:0.268657 5:0.313433 6:0.1 7:0.228571 8:0.371429
-1 1:-985 2:150 3:0.193333 4:0.26 5:0.3 6:0.18 7:0.273333 8:0.3
-1 1:-1031 2:150 3:0.26 4:0.193333 5:0.246667 6:0.273333 7:0.18 8:0.246667
-1 1:-398 2:119 3:0.258333 4:0.291667 5:0.258333 6:0.201681 7:0.268908 8:0.277311
-1 1:-483 2:119 3:0.291667 4:0.258333 5:0.191667 6:0.268908 7:0.201681 8:0.252101
-1 1:-452 2:146 3:0.324324 4:0.243243 5:0.189189 6:0.273973 7:0.267123 8:0.178082
-1 1:-435 2:146 3:0.243243 4:0.324324 5:0.243243 6:0.267123 7:0.273973 8:0.280822
-1 1:-333 2:147 3:0.331081 4:0.236486 5:0.195946 6:0.319728 7:0.238095 8:0.197279
-1 1:-339 2:147 3:0.236486 4:0.331081 5:0.236486 6:0.238095 7:0.319728 8:0.244898
-1 1:-146 2:72 3:0.291667 4:0.263889 5:0.208333 6:0.337838 7:0.256757 8:0.175676
-1 1:-69 2:72 3:0.263889 4:0.291667 5:0.236111 6:0.256757 7:0.337838 8:0.22973
-1 1:-562 2:114 3:0.186992 4:0.260163 5:0.284553 6:0.201754 7:0.192982 8:0.342105
-1 1:-633 2:114 3:0.260163 4:0.186992 5:0.268293 6:0.192982 7:0.201754 8:0.263158
-1 1:-700 2:80 3:0.160494 4:0.197531 5:0.296296 6:0.1625 7:0.2125 8:0.3125
-1 1:-633 2:80 3:0.197531 4:0.160494 5:0.345679 6:0.2125 7:0.1625 8:0.3125
-1 1:-728 2:78 3:0.204819 4:0.192771 5:0.26506 6:0.179487 7:0.166667 8:0.307692
-1 1:-736 2:78 3:0.192771 4:0.204819 5:0.337349 6:0.166667 7:0.179487 8:0.346154
-1 1:-332 2:124 3:0.298387 4:0.225806 5:0.258065 6:0.253846 7:0.215385 8:0.307692
-1 1:-440 2:124 3:0.225806 4:0.298387 5:0.217742 6:0.215385 7:0.253846 8:0.223077
-1 1:-24 2:55 3:0.454545 4:0.254545 5:0.163636 6:0.339286 7:0.303571 8:0.196429
-1 1:-76 2:55 3:0.254545 4:0.454545 5:0.127273 6:0.303571 7:0.339286 8:0.160714
-1 1:-532 2:70 3:0.214286 4:0.114286 5:0.314286 6:0.222222 7:0.180556 8:0.236111
-1 1:-442 2:70 3:0.114286 4:0.214286 5:0.357143 6:0.180556 7:0.222222 8:0.361111
-1 1:-84 2:55 3:0.381818 4:0.254545 5:0.218182 6:0.333333 7:0.245614 8:0.22807
-1 1:-143 2:55 3:0.254545 4:0.381818 5:0.145455 6:0.245614 7:0.333333 8:0.192982
-1 1:-297 2:65 3:0.215385 4:0.184615 5:0.323077 6:0.215385 7:0.184615 8:0.338462
-1 1:-326 2:65 3:0.184615 4:0.215385 5:0.276923 6:0.184615 7:0.215385 8:0.261538
-1 1:-529 2:100 3:0.235849 4:0.179245 5:0.273585 6:0.25 7:0.16 8:0.26
-1 1:-486 2:100 3:0.179245 4:0.235849 5:0.311321 6:0.16 7:0.25 8:0.33
-1 1:-298 2:61 3:0.196721 4:0.131148 5:0.311475 6:0.209677 7:0.193548 8:0.306452
-1 1:-378 2:61 3:0.131148 4:0.196721 5:0.360656 6:0.193548 7:0.209677 8:0.290323
-1 1:-64 2:91 3:0.326087 4:0.26087 5:0.217391 6:0.32967 7:0.362637 8:0.175824
-1 1:-142 2:91 3:0.26087 4:0.326087 5:0.195652 6:0.362637 7:0.32967 8:0.131868
-1 1:-236 2:86 3:0.27907 4:0.27907 5:0.209302 6:0.136364 7:0.284091 8:0.284091
-1 1:-297 2:86 3:0.27907 4:0.27907 5:0.232558 6:0.284091 7:0.136364 8:0.295455
-1 1:-636 2:136 3:0.220588 4:0.264706 5:0.25 6:0.246377 7:0.210145 8:0.246377
-1 1:-526 2:136 3:0.264706 4:0.220588 5:0.264706 6:0.210145 7:0.246377 8:0.297101
-1 1:-284 2:64 3:0.125 4:0.1875 5:0.390625 6:0.257576 7:0.181818 8:0.333333
-1 1:-391 2:64 3:0.1875 4:0.125 5:0.296875 6:0.181818 7:0.257576 8:0.227273
-1 1:-123 2:52 3:0.22807 4:0.263158 5:0.210526 6:0.25 7:0.192308 8:0.307692
-1 1:-130 2:52 3:0.263158 4:0.22807 5:0.298246 6:0.192308 7:0.25 8:0.25
-1 1:-497 2:108 3:0.185185 4:0.231481 5:0.296296 6:0.165138 7:0.220183 8:0.284404
-1 1:-559 2:108 3:0.231481 4:0.185185 5:0.287037 6:0.220183 7:0.165138 8:0.330275
-1 1:-270 2:80 3:0.2375 4:0.1875 5:0.3375 6:0.246914 7:0.17284 8:0.345679
-1 1:-457 2:80 3:0.1875 4:0.2375 5:0.2375 6:0.17284 7:0.246914 8:0.234568
-1 1:-972 2:147 3:0.253333 4:0.233333 5:0.2 6:0.190476 7:0.204082 8:0.251701
-1 1:-785 2:147 3:0.233333 4:0.253333 5:0.313333 6:0.204082 7:0.190476 8:0.353741
-1 1:-1071 2:149 3:0.295302 4:0.208054 5:0.221477 6:0.248322 7:0.187919 8:0.261745
-1 1:-1002 2:149 3:0.208054 4:0.295302 5:0.275168 6:0.187919 7:0.248322 8:0.302013
-1 1:-1003 2:149 3:0.315436 4:0.201342 5:0.221477 6:0.268456 7:0.181208 8:0.261745
-1 1:-1038 2:149 3:0.201342 4:0.315436 5:0.261745 6:0.181208 7:0.268456 8:0.288591
-1 1:-1021 2:147 3:0.256757 4:0.195946 5:0.243243 6:0.22449 7:0.183673 8:0.272109
-1 1:-913 2:147 3:0.195946 4:0.256757 5:0.304054 6:0.183673 7:0.22449 8:0.319728
-1 1:-893 2:146 3:0.319728 4:0.204082 5:0.22449 6:0.253425 7:0.191781 8:0.280822
-1 1:-1060 2:146 3:0.204082 4:0.319728 5:0.251701 6:0.191781 7:0.253425 8:0.273973
-1 1:-697 2:76 3:0.177215 4:0.21519 5:0.278481 6:0.171053 7:0.210526 8:0.302632
-1 1:-642 2:76 3:0.21519 4:0.177215 5:0.329114 6:0.210526 7:0.171053 8:0.315789
-1 1:-733 2:76 3:0.209877 4:0.17284 5:0.271605 6:0.171053 7:0.171053 8:0.302632
-1 1:-736 2:76 3:0.17284 4:0.209877 5:0.345679 6:0.171053 7:0.171053 8:0.355263
-1 1:-991 2:147 3:0.273333 4:0.226667 5:0.193333 6:0.190476 7:0.204082 8:0.251701
-1 1:-822 2:147 3:0.226667 4:0.273333 5:0.306667 6:0.204082 7:0.190476 8:0.353741
-1 1:-1075 2:149 3:0.295302 4:0.208054 5:0.221477 6:0.248322 7:0.187919 8:0.261745
-1 1:-1003 2:149 3:0.208054 4:0.295302 5:0.275168 6:0.187919 7:0.248322 8:0.302013
-1 1:0 2:149 3:0.315436 4:0.201342 5:0.221477 6:0.268456 7:0.181208 8:0.261745
-1 1:-1027 2:149 3:0.201342 4:0.315436 5:0.261745 6:0.181208 7:0.268456 8:0.288591
-1 1:-1012 2:146 3:0.281879 4:0.194631 5:0.228188 6:0.226027 7:0.184932 8:0.267123
-1 1:-915 2:146 3:0.194631 4:0.281879 5:0.295302 6:0.184932 7:0.226027 8:0.321918
-1 1:-916 2:147 3:0.317568 4:0.202703 5:0.222973 6:0.251701 7:0.190476 8:0.278912
-1 1:-1000 2:147 3:0.202703 4:0.317568 5:0.256757 6:0.190476 7:0.251701 8:0.278912
-1 1:-697 2:76 3:0.177215 4:0.21519 5:0.278481 6:0.171053 7:0.210526 8:0.302632
-1 1:-642 2:76 3:0.21519 4:0.177215 5:0.329114 6:0.210526 7:0.171053 8:0.315789
-1 1:-733 2:76 3:0.209877 4:0.17284 5:0.271605 6:0.171053 7:0.171053 8:0.302632
-1 1:-736 2:76 3:0.17284 4:0.209877 5:0.345679 6:0.171053 7:0.171053 8:0.355263
-1 1:-27 2:49 3:0.387755 4:0.244898 5:0.22449 6:0.3 7:0.3 8:0.28
-1 1:-145 2:49 3:0.244898 4:0.387755 5:0.142857 6:0.3 7:0.3 8:0.12
-1 1:-133 2:70 3:0.342857 4:0.242857 5:0.214286 6:0.260274 7:0.205479 8:0.287671
-1 1:-204 2:70 3:0.242857 4:0.342857 5:0.2 6:0.205479 7:0.260274 8:0.246575
-1 1:-322 2:98 3:0.234694 4:0.306122 5:0.183673 6:0.323232 7:0.181818 8:0.191919
-1 1:-111 2:98 3:0.306122 4:0.234694 5:0.27551 6:0.181818 7:0.323232 8:0.30303
-1 1:-237 2:79 3:0.240506 4:0.189873 5:0.329114 6:0.246914 7:0.17284 8:0.345679
-1 1:-423 2:79 3:0.189873 4:0.240506 5:0.240506 6:0.17284 7:0.246914 8:0.234568
-1 1:-385 2:144 3:0.25 4:0.25 5:0.298611 6:0.256757 7:0.195946 8:0.337838
-1 1:-654 2:144 3:0.25 4:0.25 5:0.201389 6:0.195946 7:0.256757 8:0.209459
-1 1:-415 2:145 3:0.22449 4:0.312925 5:0.22449 6:0.275862 7:0.17931 8:0.310345
-1 1:-488 2:145 3:0.312925 4:0.22449 5:0.238095 6:0.17931 7:0.275862 8:0.234483
-1 1:-415 2:145 3:0.231293 4:0.306122 5:0.22449 6:0.282759 7:0.172414 8:0.310345
-1 1:-487 2:145 3:0.306122 4:0.231293 5:0.238095 6:0.172414 7:0.282759 8:0.234483
-1 1:-906 2:147 3:0.255034 4:0.228188 5:0.208054 6:0.190476 7:0.204082 8:0.251701
-1 1:-745 2:147 3:0.228188 4:0.255034 5:0.308725 6:0.204082 7:0.190476 8:0.353741
-1 1:-1016 2:148 3:0.304054 4:0.209459 5:0.222973 6:0.248322 7:0.187919 8:0.261745
-1 1:-966 2:148 3:0.209459 4:0.304054 5:0.263514 6:0.187919 7:0.248322 8:0.302013
-1 1:-956 2:148 3:0.324324 4:0.202703 5:0.222973 6:0.268456 7:0.181208 8:0.261745
-1 1:-1023 2:148 3:0.202703 4:0.324324 5:0.25 6:0.181208 7:0.268456 8:0.288591
-1 1:-300 2:143 3:0.277778 4:0.256944 5:0.256944 6:0.258741 7:0.272727 8:0.272727
-1 1:-413 2:143 3:0.256944 4:0.277778 5:0.208333 6:0.272727 7:0.258741 8:0.195804
-1 1:-290 2:142 3:0.314685 4:0.216783 5:0.251748 6:0.21831 7:0.28169 8:0.246479
-1 1:-315 2:142 3:0.216783 4:0.314685 5:0.216783 6:0.28169 7:0.21831 8:0.253521
-1 1:-701 2:141 3:0.256757 4:0.243243 5:0.216216 6:0.198582 7:0.234043 8:0.22695
-1 1:-573 2:141 3:0.243243 4:0.256757 5:0.283784 6:0.234043 7:0.198582 8:0.340426
-1 1:-981 2:147 3:0.290541 4:0.195946 5:0.22973 6:0.22449 7:0.183673 8:0.272109
-1 1:-875 2:147 3:0.195946 4:0.290541 5:0.283784 6:0.183673 7:0.22449 8:0.319728
-1 1:-897 2:147 3:0.326531 4:0.204082 5:0.22449 6:0.251701 7:0.190476 8:0.278912
-1 1:-1000 2:147 3:0.204082 4:0.326531 5:0.244898 6:0.190476 7:0.251701 8:0.278912
-1 1:-27 2:49 3:0.387755 4:0.244898 5:0.22449 6:0.3 7:0.3 8:0.28
-1 1:-145 2:49 3:0.244898 4:0.387755 5:0.142857 6:0.3 7:0.3 8:0.12
-1 1:-478 2:107 3:0.271028 4:0.186916 5:0.214953 6:0.216216 7:0.225225 8:0.27027
-1 1:-366 2:107 3:0.186916 4:0.271028 5:0.327103 6:0.225225 7:0.216216 8:0.288288
-1 1:-197 2:144 3:0.351724 4:0.331034 5:0.131034 6:0.284722 7:0.388889 8:0.0972222
-1 1:-121 2:144 3:0.331034 4:0.351724 5:0.186207 6:0.388889 7:0.284722 8:0.229167
-1 1:-260 2:149 3:0.273333 4:0.38 5:0.153333 6:0.315436 7:0.38255 8:0.14094
-1 1:-113 2:149 3:0.38 4:0.273333 5:0.193333 6:0.38255 7:0.315436 8:0.161074
-1 1:-240 2:149 3:0.306667 4:0.366667 5:0.133333 6:0.33557 7:0.322148 8:0.187919
-1 1:-239 2:149 3:0.366667 4:0.306667 5:0.193333 6:0.322148 7:0.33557 8:0.154362
-1 1:0 2:73 3:0.432432 4:0.297297 5:0.0810811 6:0.616438 7:0.273973 8:0.0547945
-1 1:-7 2:73 3:0.297297 4:0.432432 5:0.189189 6:0.273973 7:0.616438 8:0.0547945
-1 1:-203 2:96 3:0.319588 4:0.216495 5:0.278351 6:0.208333 7:0.270833 8:0.260417
-1 1:-274 2:96 3:0.216495 4:0.319588 5:0.185567 6:0.270833 7:0.208333 8:0.260417
-1 1:-259 2:135 3:0.239726 4:0.349315 5:0.205479 6:0.303704 7:0.311111 8:0.177778
-1 1:-334 2:135 3:0.349315 4:0.239726 5:0.205479 6:0.311111 7:0.303704 8:0.207407
-1 1:-254 2:138 3:0.257143 4:0.3 5:0.257143 6:0.318841 7:0.304348 8:0.195652
-1 1:-290 2:138 3:0.3 4:0.257143 5:0.185714 6:0.304348 7:0.318841 8:0.181159
-1 1:-316 2:125 3:0.272 4:0.32 5:0.224 6:0.19685 7:0.354331 8:0.165354
-1 1:-158 2:125 3:0.32 4:0.272 5:0.184 6:0.354331 7:0.19685 8:0.283465
-1 1:-42 2:65 3:0.338235 4:0.279412 5:0.161765 6:0.230769 7:0.323077 8:0.138462
-1 1:-53 2:65 3:0.279412 4:0.338235 5:0.220588 6:0.323077 7:0.230769 8:0.307692
-1 1:-956 2:147 3:0.285714 4:0.29932 5:0.170068 6:0.263514 7:0.310811 8:0.162162
-1 1:-621 2:147 3:0.29932 4:0.285714 5:0.244898 6:0.310811 7:0.263514 8:0.263514
-1 1:-707 2:147 3:0.278912 4:0.333333 5:0.142857 6:0.25 7:0.324324 8:0.148649
-1 1:-335 2:147 3:0.333333 4:0.278912 5:0.244898 6:0.324324 7:0.25 8:0.277027
-1 1:-343 2:143 3:0.286713 4:0.307692 5:0.160839 6:0.268966 7:0.317241 8:0.193103
-1 1:-266 2:143 3:0.307692 4:0.286713 5:0.244755 6:0.317241 7:0.268966 8:0.22069
-1 1:-892 2:142 3:0.241611 4:0.208054 5:0.228188 6:0.323944 7:0.225352 8:0.169014
-1 1:-671 2:142 3:0.208054 4:0.241611 5:0.322148 6:0.225352 7:0.323944 8:0.28169
-1 1:-946 2:141 3:0.253333 4:0.193333 5:0.233333 6:0.297872 7:0.212766 8:0.198582
-1 1:-708 2:141 3:0.193333 4:0.253333 5:0.32 6:0.212766 7:0.297872 8:0.29078
-1 1:-935 2:137 3:0.255319 4:0.177305 5:0.248227 6:0.284672 7:0.189781 8:0.226277
-1 1:-673 2:137 3:0.177305 4:0.255319 5:0.319149 6:0.189781 7:0.284672 8:0.29927
-1 1:-578 2:83 3:0.289157 4:0.204819 5:0.216867 6:0.325301 7:0.216867 8:0.168675
-1 1:-366 2:83 3:0.204819 4:0.289157 5:0.289157 6:0.216867 7:0.325301 8:0.289157
-1 1:-828 2:131 3:0.257353 4:0.169118 5:0.242647 6:0.29771 7:0.19084 8:0.19084
-1 1:-561 2:131 3:0.169118 4:0.257353 5:0.330882 6:0.19084 7:0.29771 8:0.320611
-1 1:-763 2:122 3:0.266129 4:0.177419 5:0.225806 6:0.286885 7:0.172131 8:0.204918
-1 1:-447 2:122 3:0.177419 4:0.266129 5:0.330645 6:0.172131 7:0.286885 8:0.336066
-1 1:-777 2:123 3:0.269841 4:0.174603 5:0.230159 6:0.276423 7:0.162602 8:0.203252
-1 1:-545 2:123 3:0.174603 4:0.269841 5:0.325397 6:0.162602 7:0.276423 8:0.357724
-1 1:-430 2:51 3:0.313725 4:0.156863 5:0.215686 6:0.222222 7:0.240741 8:0.222222
-1 1:-378 2:51 3:0.156863 4:0.313725 5:0.313725 6:0.240741 7:0.222222 8:0.314815
-1 1:-779 2:147 3:0.181208 4:0.281879 5:0.33557 6:0.217687 7:0.312925 8:0.292517
-1 1:-1043 2:147 3:0.281879 4:0.181208 5:0.201342 6:0.312925 7:0.217687 8:0.176871
-1 1:-795 2:148 3:0.209459 4:0.25 5:0.317568 6:0.24 7:0.326667 8:0.253333
-1 1:-992 2:148 3:0.25 4:0.209459 5:0.222973 6:0.326667 7:0.24 8:0.18
-1 1:-781 2:146 3:0.189189 4:0.263514 5:0.310811 6:0.239726 7:0.280822 8:0.267123
-1 1:-1125 2:146 3:0.263514 4:0.189189 5:0.236486 6:0.280822 7:0.239726 8:0.212329
-1 1:-864 2:140 3:0.2 4:0.264286 5:0.314286 6:0.205674 7:0.269504 8:0.297872
-1 1:-1089 2:140 3:0.264286 4:0.2 5:0.221429 6:0.269504 7:0.205674 8:0.22695
-1 1:-757 2:112 3:0.258929 4:0.169643 5:0.223214 6:0.294643 7:0.1875 8:0.1875
-1 1:-498 2:112 3:0.169643 4:0.258929 5:0.348214 6:0.1875 7:0.294643 8:0.330357
-1 1:-866 2:147 3:0.209459 4:0.256757 5:0.324324 6:0.204082 7:0.333333 8:0.258503
-1 1:-1068 2:147 3:0.256757 4:0.209459 5:0.209459 6:0.333333 7:0.204082 8:0.204082
-1 1:-868 2:147 3:0.202703 4:0.243243 5:0.324324 6:0.197279 7:0.326531 8:0.251701
-1 1:-1002 2:147 3:0.243243 4:0.202703 5:0.22973 6:0.326531 7:0.197279 8:0.22449
-1 1:-890 2:135 3:0.2 4:0.266667 5:0.303704 6:0.175182 7:0.313869 8:0.291971
-1 1:-1180 2:135 3:0.266667 4:0.2 5:0.22963 6:0.313869 7:0.175182 8:0.218978
-1 1:-852 2:146 3:0.191781 4:0.260274 5:0.315068 6:0.190476 7:0.306122 8:0.278912
-1 1:-1058 2:146 3:0.260274 4:0.191781 5:0.232877 6:0.306122 7:0.190476 8:0.22449
-1 1:-762 2:116 3:0.161017 4:0.254237 5:0.347458 6:0.155172 7:0.284483 8:0.301724
-1 1:-954 2:116 3:0.254237 4:0.161017 5:0.237288 6:0.284483 7:0.155172 8:0.258621
-1 1:-828 2:129 3:0.186047 4:0.263566 5:0.317829 6:0.207692 7:0.315385 8:0.284615
-1 1:-1029 2:129 3:0.263566 4:0.186047 5:0.232558 6:0.315385 7:0.207692 8:0.192308
-1 1:-959 2:131 3:0.183206 4:0.267176 5:0.312977 6:0.181818 7:0.295455 8:0.272727
-1 1:-1122 2:131 3:0.267176 4:0.183206 5:0.236641 6:0.295455 7:0.181818 8:0.25
-1 1:-785 2:137 3:0.180556 4:0.277778 5:0.319444 6:0.175182 7:0.328467 8:0.306569
-1 1:-1011 2:137 3:0.277778 4:0.180556 5:0.222222 6:0.328467 7:0.175182 8:0.189781
-1 1:-895 2:139 3:0.191489 4:0.262411 5:0.304965 6:0.179856 7:0.309353 8:0.273381
-1 1:-1041 2:139 3:0.262411 4:0.191489 5:0.241135 6:0.309353 7:0.179856 8:0.23741
-1 1:-712 2:115 3:0.173913 4:0.26087 5:0.33913 6:0.198276 7:0.267241 8:0.310345
-1 1:-1033 2:115 3:0.26087 4:0.173913 5:0.226087 6:0.267241 7:0.198276 8:0.224138
-1 1:-701 2:143 3:0.187919 4:0.255034 5:0.322148 6:0.188811 7:0.293706 8:0.307692
-1 1:-939 2:143 3:0.255034 4:0.187919 5:0.234899 6:0.293706 7:0.188811 8:0.20979
-1 1:-909 2:120 3:0.256198 4:0.206612 5:0.239669 6:0.291667 7:0.233333 8:0.2
-1 1:-659 2:120 3:0.206612 4:0.256198 5:0.297521 6:0.233333 7:0.291667 8:0.275
-1 1:-553 2:146 3:0.181208 4:0.281879 5:0.322148 6:0.205479 7:0.321918 8:0.287671
-1 1:-809 2:146 3:0.281879 4:0.181208 5:0.214765 6:0.321918 7:0.205479 8:0.184932
-1 1:-636 2:147 3:0.189189 4:0.263514 5:0.310811 6:0.22449 7:0.326531 8:0.258503
-1 1:-878 2:147 3:0.263514 4:0.189189 5:0.236486 6:0.326531 7:0.22449 8:0.190476
-1 1:-504 2:79 3:0.2 4:0.275 5:0.3125 6:0.265823 7:0.253165 8:0.253165
-1 1:-644 2:79 3:0.275 4:0.2 5:0.2125 6:0.253165 7:0.265823 8:0.227848
-1 1:-535 2:128 3:0.171642 4:0.253731 5:0.335821 6:0.164062 7:0.304688 8:0.3125
-1 1:-717 2:128 3:0.253731 4:0.171642 5:0.238806 6:0.304688 7:0.164062 8:0.21875
-1 1:-410 2:95 3:0.336735 4:0.285714 5:0.214286 6:0.273684 7:0.357895 8:0.115789
-1 1:-229 2:95 3:0.285714 4:0.336735 5:0.163265 6:0.357895 7:0.273684 8:0.252632
-1 1:-121 2:75 3:0.226667 4:0.293333 5:0.24 6:0.223684 7:0.328947 8:0.25
-1 1:-142 2:75 3:0.293333 4:0.226667 5:0.24 6:0.328947 7:0.223684 8:0.197368
-1 1:-526 2:85 3:0.146067 4:0.258427 5:0.359551 6:0.176471 7:0.223529 8:0.282353
-1 1:-575 2:85 3:0.258427 4:0.146067 5:0.235955 6:0.223529 7:0.176471 8:0.317647
-1 1:-910 2:111 3:0.261261 4:0.162162 5:0.225225 6:0.297297 7:0.162162 8:0.18018
-1 1:-606 2:111 3:0.162162 4:0.261261 5:0.351351 6:0.162162 7:0.297297 8:0.36036
-1 1:-1131 2:140 3:0.264286 4:0.2 5:0.221429 6:0.293706 7:0.188811 8:0.244755
-1 1:-917 2:140 3:0.2 4:0.264286 5:0.314286 6:0.188811 7:0.293706 8:0.272727
-1 1:-1070 2:137 3:0.26087 4:0.173913 5:0.231884 6:0.306569 7:0.19708 8:0.211679
-1 1:-859 2:137 3:0.173913 4:0.26087 5:0.333333 6:0.19708 7:0.306569 8:0.284672
-1 1:-941 2:147 3:0.246667 4:0.213333 5:0.206667 6:0.319728 7:0.197279 8:0.197279
-1 1:-664 2:147 3:0.213333 4:0.246667 5:0.333333 6:0.197279 7:0.319728 8:0.285714
-1 1:-892 2:148 3:0.286667 4:0.18 5:0.213333 6:0.304054 7:0.189189 8:0.182432
-1 1:-609 2:148 3:0.18 4:0.286667 5:0.32 6:0.189189 7:0.304054 8:0.324324
-1 1:-1153 2:125 3:0.267717 4:0.181102 5:0.228346 6:0.32 7:0.192 8:0.208
-1 1:-846 2:125 3:0.181102 4:0.267717 5:0.322835 6:0.192 7:0.32 8:0.28
-1 1:-885 2:133 3:0.253623 4:0.173913 5:0.246377 6:0.285714 7:0.203008 8:0.210526
-1 1:-656 2:133 3:0.173913 4:0.253623 5:0.326087 6:0.203008 7:0.285714 8:0.300752
-1 1:-383 2:145 3:0.262069 4:0.310345 5:0.213793 6:0.275862 7:0.248276 8:0.241379
-1 1:-434 2:145 3:0.310345 4:0.262069 5:0.213793 6:0.248276 7:0.275862 8:0.234483
-1 1:-422 2:147 3:0.258503 4:0.326531 5:0.197279 6:0.333333 7:0.22449 8:0.244898
-1 1:-478 2:147 3:0.326531 4:0.258503 5:0.217687 6:0.22449 7:0.333333 8:0.197279
-1 1:-381 2:148 3:0.331081 4:0.358108 5:0.141892 6:0.302013 7:0.288591 8:0.208054
-1 1:-358 2:148 3:0.358108 4:0.331081 5:0.168919 6:0.288591 7:0.302013 8:0.201342
-1 1:-350 2:150 3:0.333333 4:0.326667 5:0.16 6:0.3 7:0.32 8:0.213333
-1 1:-379 2:150 3:0.326667 4:0.333333 5:0.18 6:0.32 7:0.3 8:0.166667
-1 1:-69 2:100 3:0.38 4:0.38 5:0.12 6:0.390476 7:0.447619 8:0.047619
-1 1:-57 2:100 3:0.38 4:0.38 5:0.12 6:0.447619 7:0.390476 8:0.114286
-1 1:-350 2:95 3:0.29703 4:0.287129 5:0.19802 6:0.189474 7:0.294737 8:0.263158
-1 1:-247 2:95 3:0.287129 4:0.29703 5:0.217822 6:0.294737 7:0.189474 8:0.252632
-1 1:0 2:59 3:0.363636 4:0.393939 5:0.151515 6:0.355932 7:0.305085 8:0.220339
-1 1:-86 2:59 3:0.393939 4:0.363636 5:0.0909091 6:0.305085 7:0.355932 8:0.118644
-1 1:-341 2:143 3:0.244755 4:0.384615 5:0.202797 6:0.239726 7:0.376712 8:0.212329
-1 1:-307 2:143 3:0.384615 4:0.244755 5:0.167832 6:0.376712 7:0.239726 8:0.171233
-1 1:-387 2:146 3:0.246575 4:0.390411 5:0.191781 6:0.239726 7:0.294521 8:0.253425
-1 1:-426 2:146 3:0.390411 4:0.246575 5:0.171233 6:0.294521 7:0.239726 8:0.212329
-1 1:-256 2:144 3:0.326389 4:0.354167 5:0.166667 6:0.333333 7:0.298611 8:0.180556
-1 1:-245 2:144 3:0.354167 4:0.326389 5:0.152778 6:0.298611 7:0.333333 8:0.1875
-1 1:-194 2:144 3:0.298611 4:0.395833 5:0.159722 6:0.296552 7:0.344828 8:0.193103
-1 1:-172 2:144 3:0.395833 4:0.298611 5:0.145833 6:0.344828 7:0.296552 8:0.165517
-1 1:-311 2:147 3:0.244898 4:0.353741 5:0.231293 6:0.231293 7:0.278912 8:0.292517
-1 1:-461 2:147 3:0.353741 4:0.244898 5:0.170068 6:0.278912 7:0.231293 8:0.197279
-1 1:-339 2:146 3:0.253425 4:0.308219 5:0.260274 6:0.217687 7:0.265306 8:0.292517
-1 1:-500 2:146 3:0.308219 4:0.253425 5:0.178082 6:0.265306 7:0.217687 8:0.22449
-1 1:-551 2:106 3:0.198113 4:0.330189 5:0.273585 6:0.212963 7:0.259259 8:0.296296
-1 1:-869 2:106 3:0.330189 4:0.198113 5:0.198113 6:0.259259 7:0.212963 8:0.231481
-1 1:-498 2:137 3:0.226277 4:0.350365 5:0.248175 6:0.192857 7:0.314286 8:0.3
-1 1:-784 2:137 3:0.350365 4:0.226277 5:0.175182 6:0.314286 7:0.192857 8:0.192857
-1 1:-374 2:133 3:0.233083 4:0.338346 5:0.24812 6:0.211268 7:0.309859 8:0.295775
-1 1:-684 2:133 3:0.338346 4:0.233083 5:0.180451 6:0.309859 7:0.211268 8:0.183099
-1 1:-510 2:142 3:0.225352 4:0.352113 5:0.246479 6:0.22069 7:0.310345 8:0.255172
-1 1:-704 2:142 3:0.352113 4:0.225352 5:0.176056 6:0.310345 7:0.22069 8:0.213793
-1 1:-734 2:140 3:0.221429 4:0.335714 5:0.242857 6:0.147887 7:0.267606 8:0.309859
-1 1:-983 2:140 3:0.335714 4:0.221429 5:0.2 6:0.267606 7:0.147887 8:0.274648
-1 1:-746 2:133 3:0.22963 4:0.348148 5:0.244444 6:0.165414 7:0.315789 8:0.293233
-1 1:-972 2:133 3:0.348148 4:0.22963 5:0.177778 6:0.315789 7:0.165414 8:0.225564
-1 1:-353 2:141 3:0.219858 4:0.340426 5:0.255319 6:0.168919 7:0.331081 8:0.290541
-1 1:-506 2:141 3:0.340426 4:0.219858 5:0.184397 6:0.331081 7:0.168919 8:0.209459
-1 1:-330 2:142 3:0.253521 4:0.380282 5:0.197183 6:0.241379 7:0.4 8:0.165517
-1 1:-134 2:142 3:0.380282 4:0.253521 5:0.169014 6:0.4 7:0.241379 8:0.193103
-1 1:-75 2:79 3:0.275 4:0.3625 5:0.2125 6:0.177215 7:0.35443 8:0.316456
-1 1:-3 2:79 3:0.3625 4:0.275 5:0.15 6:0.35443 7:0.177215 8:0.151899
-1 1:-130 2:70 3:0.285714 4:0.328571 5:0.228571 6:0.205479 7:0.342466 8:0.260274
-1 1:-37 2:70 3:0.328571 4:0.285714 5:0.157143 6:0.342466 7:0.205479 8:0.191781
-1 1:-523 2:118 3:0.232 4:0.32 5:0.264 6:0.237288 7:0.313559 8:0.254237
-1 1:-757 2:118 3:0.32 4:0.232 5:0.184 6:0.313559 7:0.237288 8:0.194915
-1 1:-792 2:146 3:0.219178 4:0.342466 5:0.253425 6:0.246667 7:0.313333 8:0.266667
-1 1:-1004 2:146 3:0.342466 4:0.219178 5:0.184932 6:0.313333 7:0.246667 8:0.173333
-1 1:-658 2:146 3:0.219178 4:0.335616 5:0.253425 6:0.246667 7:0.306667 8:0.266667
-1 1:-903 2:146 3:0.335616 4:0.219178 5:0.191781 6:0.306667 7:0.246667 8:0.18
-1 1:-253 2:83 3:0.180723 4:0.337349 5:0.277108 6:0.235294 7:0.294118 8:0.235294
-1 1:-296 2:83 3:0.337349 4:0.180723 5:0.204819 6:0.294118 7:0.235294 8:0.235294
-1 1:-67 2:57 3:0.157895 4:0.315789 5:0.315789 6:0.175439 7:0.298246 8:0.315789
-1 1:-136 2:57 3:0.315789 4:0.157895 5:0.210526 6:0.298246 7:0.175439 8:0.210526
-1 1:-126 2:138 3:0.243056 4:0.361111 5:0.229167 6:0.246377 7:0.304348 8:0.297101
-1 1:-293 2:138 3:0.361111 4:0.243056 5:0.166667 6:0.304348 7:0.246377 8:0.152174
-1 1:-138 2:139 3:0.25 4:0.381944 5:0.194444 6:0.244604 7:0.330935 8:0.266187
-1 1:-264 2:139 3:0.381944 4:0.25 5:0.173611 6:0.330935 7:0.244604 8:0.158273
-1 1:-874 2:120 3:0.316667 4:0.241667 5:0.183333 6:0.297521 7:0.22314 8:0.190083
-1 1:-577 2:120 3:0.241667 4:0.316667 5:0.258333 6:0.22314 7:0.297521 8:0.289256
-1 1:-715 2:147 3:0.326531 4:0.210884 5:0.210884 6:0.331081 7:0.195946 8:0.222973
-1 1:-523 2:147 3:0.210884 4:0.326531 5:0.251701 6:0.195946 7:0.331081 8:0.25
-1 1:-828 2:148 3:0.344595 4:0.216216 5:0.182432 6:0.348993 7:0.194631 8:0.187919
-1 1:-606 2:148 3:0.216216 4:0.344595 5:0.256757 6:0.194631 7:0.348993 8:0.268456
-1 1:-909 2:133 3:0.338346 4:0.233083 5:0.180451 6:0.335821 7:0.179104 8:0.208955
-1 1:-701 2:133 3:0.233083 4:0.338346 5:0.24812 6:0.179104 7:0.335821 8:0.276119
-1 1:-310 2:145 3:0.378378 4:0.263514 5:0.175676 6:0.2 7:0.275862 8:0.262069
-1 1:-541 2:145 3:0.263514 4:0.378378 5:0.182432 6:0.275862 7:0.2 8:0.262069
-1 1:-754 2:147 3:0.333333 4:0.210884 5:0.210884 6:0.251701 7:0.190476 8:0.306122
-1 1:-675 2:147 3:0.210884 4:0.333333 5:0.244898 6:0.190476 7:0.251701 8:0.251701
-1 1:-903 2:147 3:0.340136 4:0.217687 5:0.190476 6:0.281879 7:0.167785 8:0.275168
-1 1:-750 2:147 3:0.217687 4:0.340136 5:0.251701 6:0.167785 7:0.281879 8:0.275168
-1 1:-855 2:125 3:0.328 4:0.224 5:0.184 6:0.309524 7:0.166667 8:0.230159
-1 1:-634 2:125 3:0.224 4:0.328 5:0.264 6:0.166667 7:0.309524 8:0.293651
-1 1:-974 2:127 3:0.330709 4:0.228346 5:0.181102 6:0.3125 7:0.171875 8:0.1875
-1 1:-653 2:127 3:0.228346 4:0.330709 5:0.259843 6:0.171875 7:0.3125 8:0.328125
-1 1:-182 2:142 3:0.393103 4:0.248276 5:0.172414 6:0.352113 7:0.260563 8:0.190141
-1 1:-290 2:142 3:0.248276 4:0.393103 5:0.186207 6:0.260563 7:0.352113 8:0.197183
-1 1:-738 2:145 3:0.337931 4:0.213793 5:0.2 6:0.308219 7:0.239726 8:0.205479
-1 1:-536 2:145 3:0.213793 4:0.337931 5:0.248276 6:0.239726 7:0.308219 8:0.246575
-1 1:-632 2:127 3:0.23622 4:0.322835 5:0.259843 6:0.221374 7:0.29771 8:0.267176
-1 1:-919 2:127 3:0.322835 4:0.23622 5:0.181102 6:0.29771 7:0.221374 8:0.21374
-1 1:-795 2:143 3:0.335664 4:0.223776 5:0.195804 6:0.294521 7:0.239726 8:0.178082
-1 1:-527 2:143 3:0.223776 4:0.335664 5:0.244755 6:0.239726 7:0.294521 8:0.287671
-1 1:-795 2:143 3:0.335664 4:0.216783 5:0.195804 6:0.294521 7:0.219178 8:0.184932
-1 1:-527 2:143 3:0.216783 4:0.335664 5:0.251748 6:0.219178 7:0.294521 8:0.30137
-1 1:-731 2:116 3:0.327586 4:0.181034 5:0.189655 6:0.305085 7:0.186441 8:0.186441
-1 1:-496 2:116 3:0.181034 4:0.327586 5:0.301724 6:0.186441 7:0.305085 8:0.322034
-1 1:-565 2:143 3:0.367347 4:0.210884 5:0.183673 6:0.321678 7:0.251748 8:0.195804
-1 1:-494 2:143 3:0.210884 4:0.367347 5:0.238095 6:0.251748 7:0.321678 8:0.230769
-1 1:-735 2:143 3:0.335616 4:0.212329 5:0.205479 6:0.314685 7:0.237762 8:0.188811
-1 1:-592 2:143 3:0.212329 4:0.335616 5:0.246575 6:0.237762 7:0.314685 8:0.258741
-1 1:-778 2:122 3:0.319672 4:0.229508 5:0.188525 6:0.299213 7:0.19685 8:0.204724
-1 1:-498 2:122 3:0.229508 4:0.319672 5:0.262295 6:0.19685 7:0.299213 8:0.299213
-1 1:-145 2:141 3:0.35461 4:0.319149 5:0.156028 6:0.328671 7:0.314685 8:0.20979
-1 1:-205 2:141 3:0.319149 4:0.35461 5:0.170213 6:0.314685 7:0.328671 8:0.146853
-1 1:-175 2:137 3:0.382979 4:0.241135 5:0.177305 6:0.416058 7:0.240876 8:0.189781
-1 1:-341 2:137 3:0.241135 4:0.382979 5:0.198582 6:0.240876 7:0.416058 8:0.153285
-1 1:-174 2:141 3:0.387755 4:0.251701 5:0.163265 6:0.460993 7:0.212766 8:0.12766
-1 1:-188 2:141 3:0.251701 4:0.387755 5:0.197279 6:0.212766 7:0.460993 8:0.198582
-1 1:-705 2:141 3:0.333333 4:0.215278 5:0.194444 6:0.312057 7:0.212766 8:0.170213
-1 1:-420 2:141 3:0.215278 4:0.333333 5:0.256944 6:0.212766 7:0.312057 8:0.304965
-1 1:-521 2:107 3:0.33945 4:0.247706 5:0.165138 6:0.327103 7:0.186916 8:0.17757
-1 1:-269 2:107 3:0.247706 4:0.33945 5:0.247706 6:0.186916 7:0.327103 8:0.308411
-1 1:-1005 2:120 3:0.325 4:0.208333 5:0.191667 6:0.270492 7:0.172131 8:0.221311
-1 1:-673 2:120 3:0.208333 4:0.325 5:0.275 6:0.172131 7:0.270492 8:0.336066
-1 1:-680 2:142 3:0.359155 4:0.204225 5:0.190141 6:0.273973 7:0.205479 8:0.219178
-1 1:-482 2:142 3:0.204225 4:0.359155 5:0.246479 6:0.205479 7:0.273973 8:0.30137
-1 1:-665 2:143 3:0.356643 4:0.223776 5:0.174825 6:0.273973 7:0.205479 8:0.212329
-1 1:-330 2:143 3:0.223776 4:0.356643 5:0.244755 6:0.205479 7:0.273973 8:0.308219
-1 1:-893 2:116 3:0.327586 4:0.206897 5:0.189655 6:0.282051 7:0.162393 8:0.247863
-1 1:-640 2:116 3:0.206897 4:0.327586 5:0.275862 6:0.162393 7:0.282051 8:0.307692
-1 1:-994 2:122 3:0.327869 4:0.213115 5:0.188525 6:0.317073 7:0.186992 8:0.211382
-1 1:-698 2:122 3:0.213115 4:0.327869 5:0.270492 6:0.186992 7:0.317073 8:0.284553
-1 1:-670 2:139 3:0.227586 4:0.344828 5:0.255172 6:0.201439 7:0.345324 8:0.266187
-1 1:-906 2:139 3:0.344828 4:0.227586 5:0.172414 6:0.345324 7:0.201439 8:0.18705
-1 1:-325 2:145 3:0.372414 4:0.241379 5:0.172414 6:0.342466 7:0.232877 8:0.219178
-1 1:-273 2:145 3:0.241379 4:0.372414 5:0.213793 6:0.232877 7:0.342466 8:0.205479
-1 1:-157 2:140 3:0.383562 4:0.308219 5:0.136986 6:0.392857 7:0.285714 8:0.15
-1 1:-243 2:140 3:0.308219 4:0.383562 5:0.171233 6:0.285714 7:0.392857 8:0.171429
-1 1:-150 2:140 3:0.376712 4:0.315068 5:0.136986 6:0.378571 7:0.307143 8:0.157143
-1 1:-234 2:140 3:0.315068 4:0.376712 5:0.171233 6:0.307143 7:0.378571 8:0.157143
-1 1:-463 2:71 3:0.333333 4:0.180556 5:0.222222 6:0.295775 7:0.225352 8:0.267606
-1 1:-444 2:71 3:0.180556 4:0.333333 5:0.263889 6:0.225352 7:0.295775 8:0.211268
-1 1:-233 2:142 3:0.369863 4:0.280822 5:0.157534 6:0.323944 7:0.28169 8:0.176056
-1 1:-220 2:142 3:0.280822 4:0.369863 5:0.191781 6:0.28169 7:0.323944 8:0.21831
-1 1:-247 2:142 3:0.369863 4:0.253425 5:0.171233 6:0.316901 7:0.274648 8:0.190141
-1 1:-284 2:142 3:0.253425 4:0.369863 5:0.205479 6:0.274648 7:0.316901 8:0.21831
-1 1:-104 2:99 3:0.393939 4:0.232323 5:0.141414 6:0.413462 7:0.346154 8:0.105769
-1 1:-120 2:99 3:0.232323 4:0.393939 5:0.232323 6:0.346154 7:0.413462 8:0.134615
-1 1:-34 2:63 3:0.369231 4:0.276923 5:0.138462 6:0.285714 7:0.253968 8:0.174603
-1 1:-51 2:63 3:0.276923 4:0.369231 5:0.215385 6:0.253968 7:0.285714 8:0.285714
-1 1:0 2:51 3:0.392157 4:0.196078 5:0.0980392 6:0.415094 7:0.207547 8:0.169811
-1 1:0 2:51 3:0.196078 4:0.392157 5:0.313725 6:0.207547 7:0.415094 8:0.207547
-1 1:-694 2:145 3:0.216216 4:0.337838 5:0.256757 6:0.193103 7:0.262069 8:0.296552
-1 1:-903 2:145 3:0.337838 4:0.216216 5:0.189189 6:0.262069 7:0.193103 8:0.248276
-1 1:-666 2:146 3:0.216216 4:0.331081 5:0.25 6:0.19863 7:0.246575 8:0.294521
-1 1:-860 2:146 3:0.331081 4:0.216216 5:0.202703 6:0.246575 7:0.19863 8:0.260274
-1 1:-711 2:141 3:0.219858 4:0.340426 5:0.241135 6:0.182432 7:0.324324 8:0.25
-1 1:-887 2:141 3:0.340426 4:0.219858 5:0.198582 6:0.324324 7:0.182432 8:0.243243
-1 1:-656 2:141 3:0.219858 4:0.333333 5:0.241135 6:0.182432 7:0.310811 8:0.256757
-1 1:-764 2:141 3:0.333333 4:0.219858 5:0.205674 6:0.310811 7:0.182432 8:0.25
-1 1:-742 2:126 3:0.230159 4:0.325397 5:0.261905 6:0.19685 7:0.322835 8:0.291339
-1 1:-906 2:126 3:0.325397 4:0.230159 5:0.18254 6:0.322835 7:0.19685 8:0.188976
-1 1:-589 2:137 3:0.226277 4:0.350365 5:0.248175 6:0.181159 7:0.326087 8:0.282609
-1 1:-819 2:137 3:0.350365 4:0.226277 5:0.175182 6:0.326087 7:0.181159 8:0.210145
-1 1:-404 2:92 3:0.206522 4:0.315217 5:0.293478 6:0.247312 7:0.247312 8:0.247312
-1 1:-622 2:92 3:0.315217 4:0.206522 5:0.184783 6:0.247312 7:0.247312 8:0.258065
-1 1:-895 2:101 3:0.168317 4:0.257426 5:0.207921 6:0.174757 7:0.252427 8:0.262136
-1 1:-751 2:101 3:0.257426 4:0.168317 5:0.366337 6:0.252427 7:0.174757 8:0.31068
-1 1:-801 2:80 3:0.225 4:0.2375 5:0.225 6:0.229885 7:0.172414 8:0.298851
-1 1:-687 2:80 3:0.2375 4:0.225 5:0.3125 6:0.172414 7:0.229885 8:0.298851
-1 1:-602 2:89 3:0.213483 4:0.235955 5:0.202247 6:0.242105 7:0.221053 8:0.273684
-1 1:-530 2:89 3:0.235955 4:0.213483 5:0.348315 6:0.221053 7:0.242105 8:0.263158
-1 1:-571 2:80 3:0.225 4:0.225 5:0.2375 6:0.22093 7:0.162791 8:0.325581
-1 1:-541 2:80 3:0.225 4:0.225 5:0.3125 6:0.162791 7:0.22093 8:0.290698
-1 1:-614 2:79 3:0.21519 4:0.227848 5:0.227848 6:0.177215 7:0.189873 8:0.303797
-1 1:-523 2:79 3:0.227848 4:0.21519 5:0.329114 6:0.189873 7:0.177215 8:0.329114
-1 1:-523 2:72 3:0.189873 4:0.240506 5:0.227848 6:0.208333 7:0.208333 8:0.277778
-1 1:-492 2:72 3:0.240506 4:0.189873 5:0.341772 6:0.208333 7:0.208333 8:0.305556
-1 1:-301 2:58 3:0.224138 4:0.206897 5:0.241379 6:0.241379 7:0.137931 8:0.362069
-1 1:-339 2:58 3:0.206897 4:0.224138 5:0.327586 6:0.137931 7:0.241379 8:0.258621
-1 1:-680 2:76 3:0.184211 4:0.236842 5:0.236842 6:0.1375 7:0.2375 8:0.325
-1 1:-584 2:76 3:0.236842 4:0.184211 5:0.342105 6:0.2375 7:0.1375 8:0.3
-1 1:-804 2:109 3:0.211009 4:0.220183 5:0.201835 6:0.209091 7:0.209091 8:0.290909
-1 1:-555 2:109 3:0.220183 4:0.211009 5:0.366972 6:0.209091 7:0.209091 8:0.290909
-1 1:-771 2:118 3:0.142857 4:0.260504 5:0.226891 6:0.186441 7:0.177966 8:0.322034
-1 1:-571 2:118 3:0.260504 4:0.142857 5:0.369748 6:0.177966 7:0.186441 8:0.313559
-1 1:-732 2:98 3:0.22449 4:0.234694 5:0.214286 6:0.215686 7:0.22549 8:0.235294
-1 1:-552 2:98 3:0.234694 4:0.22449 5:0.326531 6:0.22549 7:0.215686 8:0.323529
-1 1:-273 2:53 3:0.236364 4:0.181818 5:0.236364 6:0.245283 7:0.169811 8:0.320755
-1 1:-248 2:53 3:0.181818 4:0.236364 5:0.345455 6:0.169811 7:0.245283 8:0.264151
-1 1:-557 2:75 3:0.220779 4:0.220779 5:0.233766 6:0.226667 7:0.106667 8:0.32
-1 1:-476 2:75 3:0.220779 4:0.220779 5:0.324675 6:0.106667 7:0.226667 8:0.346667
-1 1:-73 2:55 3:0.163636 4:0.272727 5:0.2 6:0.125 7:0.339286 8:0.25
-1 1:-204 2:55 3:0.272727 4:0.163636 5:0.363636 6:0.339286 7:0.125 8:0.285714
-1 1:-383 2:57 3:0.22807 4:0.210526 5:0.22807 6:0.206897 7:0.172414 8:0.275862
-1 1:-371 2:57 3:0.210526 4:0.22807 5:0.333333 6:0.172414 7:0.206897 8:0.344828
-1 1:-743 2:96 3:0.177083 4:0.21875 5:0.21875 6:0.19802 7:0.19802 8:0.277228
-1 1:-625 2:96 3:0.21875 4:0.177083 5:0.385417 6:0.19802 7:0.19802 8:0.326733
-1 1:-334 2:72 3:0.222222 4:0.208333 5:0.236111 6:0.298701 7:0.207792 8:0.285714
-1 1:-392 2:72 3:0.208333 4:0.222222 5:0.333333 6:0.207792 7:0.298701 8:0.207792
-1 1:-280 2:60 3:0.262295 4:0.196721 5:0.213115 6:0.216667 7:0.133333 8:0.316667
-1 1:-257 2:60 3:0.196721 4:0.262295 5:0.327869 6:0.133333 7:0.216667 8:0.333333
-1 1:-550 2:77 3:0.21519 4:0.227848 5:0.227848 6:0.25974 7:0.155844 8:0.272727
-1 1:-464 2:77 3:0.227848 4:0.21519 5:0.329114 6:0.155844 7:0.25974 8:0.311688
-1 1:-707 2:82 3:0.231707 4:0.219512 5:0.329268 6:0.154762 7:0.238095 8:0.285714
-1 1:-721 2:82 3:0.219512 4:0.231707 5:0.219512 6:0.238095 7:0.154762 8:0.321429
-1 1:-608 2:80 3:0.2375 4:0.2 5:0.3375 6:0.202381 7:0.25 8:0.27381
-1 1:-683 2:80 3:0.2 4:0.2375 5:0.225 6:0.25 7:0.202381 8:0.27381
-1 1:-815 2:99 3:0.222222 4:0.191919 5:0.373737 6:0.18 7:0.25 8:0.28
-1 1:-869 2:99 3:0.191919 4:0.222222 5:0.212121 6:0.25 7:0.18 8:0.29
-1 1:-396 2:96 3:0.235294 4:0.196078 5:0.362745 6:0.197917 7:0.229167 8:0.34375
-1 1:-526 2:96 3:0.196078 4:0.235294 5:0.205882 6:0.229167 7:0.197917 8:0.229167
-1 1:-850 2:140 3:0.278571 4:0.185714 5:0.328571 6:0.283784 7:0.168919 8:0.283784
-1 1:-1049 2:140 3:0.185714 4:0.278571 5:0.207143 6:0.168919 7:0.283784 8:0.263514
-1 1:-835 2:140 3:0.271429 4:0.171429 5:0.342857 6:0.258503 7:0.170068 8:0.29932
-1 1:-1079 2:140 3:0.171429 4:0.271429 5:0.214286 6:0.170068 7:0.258503 8:0.272109
-1 1:-579 2:95 3:0.242105 4:0.231579 5:0.315789 6:0.222222 7:0.191919 8:0.272727
-1 1:-601 2:95 3:0.231579 4:0.242105 5:0.210526 6:0.191919 7:0.222222 8:0.313131
-1 1:-584 2:91 3:0.241758 4:0.208791 5:0.32967 6:0.204301 7:0.258065 8:0.258065
-1 1:-695 2:91 3:0.208791 4:0.241758 5:0.21978 6:0.258065 7:0.204301 8:0.27957
-1 1:-645 2:75 3:0.213333 4:0.213333 5:0.333333 6:0.173333 7:0.146667 8:0.306667
-1 1:-727 2:75 3:0.213333 4:0.213333 5:0.24 6:0.146667 7:0.173333 8:0.373333
-1 1:-615 2:99 3:0.171717 4:0.242424 5:0.212121 6:0.237624 7:0.247525 8:0.227723
-1 1:-607 2:99 3:0.242424 4:0.171717 5:0.373737 6:0.247525 7:0.237624 8:0.287129
-1 1:-589 2:101 3:0.259615 4:0.230769 5:0.307692 6:0.237624 7:0.168317 8:0.277228
-1 1:-623 2:101 3:0.230769 4:0.259615 5:0.201923 6:0.168317 7:0.237624 8:0.316832
-1 1:-611 2:77 3:0.2375 4:0.225 5:0.3125 6:0.194805 7:0.168831 8:0.298701
-1 1:-727 2:77 3:0.225 4:0.2375 5:0.225 6:0.168831 7:0.194805 8:0.337662
-1 1:-519 2:85 3:0.235294 4:0.164706 5:0.376471 6:0.183908 7:0.16092 8:0.310345
-1 1:-543 2:85 3:0.164706 4:0.235294 5:0.223529 6:0.16092 7:0.183908 8:0.344828
-1 1:-531 2:97 3:0.216495 4:0.185567 5:0.381443 6:0.163462 7:0.278846 8:0.298077
-1 1:-577 2:97 3:0.185567 4:0.216495 5:0.216495 6:0.278846 7:0.163462 8:0.259615
-1 1:-555 2:82 3:0.228916 4:0.216867 5:0.337349 6:0.219512 7:0.195122 8:0.317073
-1 1:-678 2:82 3:0.216867 4:0.228916 5:0.216867 6:0.195122 7:0.219512 8:0.268293
-1 1:-630 2:96 3:0.239583 4:0.21875 5:0.333333 6:0.180952 7:0.295238 8:0.238095
-1 1:-631 2:96 3:0.21875 4:0.239583 5:0.208333 6:0.295238 7:0.180952 8:0.285714
-1 1:-516 2:101 3:0.227723 4:0.19802 5:0.366337 6:0.165049 7:0.184466 8:0.339806
-1 1:-592 2:101 3:0.19802 4:0.227723 5:0.207921 6:0.184466 7:0.165049 8:0.31068
-1 1:-551 2:92 3:0.231579 4:0.231579 5:0.315789 6:0.206522 7:0.206522 8:0.304348
-1 1:-592 2:92 3:0.231579 4:0.231579 5:0.221053 6:0.206522 7:0.206522 8:0.282609
-1 1:-336 2:68 3:0.25 4:0.176471 5:0.367647 6:0.260274 7:0.178082 8:0.315068
-1 1:-420 2:68 3:0.176471 4:0.25 5:0.205882 6:0.178082 7:0.260274 8:0.246575
-1 1:-341 2:69 3:0.188406 4:0.26087 5:0.333333 6:0.169014 7:0.225352 8:0.338028
-1 1:-405 2:69 3:0.26087 4:0.188406 5:0.217391 6:0.225352 7:0.169014 8:0.267606
-1 1:-735 2:103 3:0.223301 4:0.252427 5:0.203883 6:0.144231 7:0.288462 8:0.278846
-1 1:-601 2:103 3:0.252427 4:0.223301 5:0.320388 6:0.288462 7:0.144231 8:0.288462
-1 1:-595 2:104 3:0.259615 4:0.230769 5:0.307692 6:0.280374 7:0.196262 8:0.233645
-1 1:-699 2:104 3:0.230769 4:0.259615 5:0.201923 6:0.196262 7:0.280374 8:0.28972
-1 1:-569 2:73 3:0.230769 4:0.217949 5:0.320513 6:0.150685 7:0.191781 8:0.315068
-1 1:-586 2:73 3:0.217949 4:0.230769 5:0.230769 6:0.191781 7:0.150685 8:0.342466
-1 1:-295 2:98 3:0.306122 4:0.153061 5:0.326531 6:0.255102 7:0.255102 8:0.244898
-1 1:-480 2:98 3:0.153061 4:0.306122 5:0.214286 6:0.255102 7:0.255102 8:0.244898
-1 1:-299 2:98 3:0.306122 4:0.153061 5:0.326531 6:0.255102 7:0.285714 8:0.214286
-1 1:-437 2:98 3:0.153061 4:0.306122 5:0.214286 6:0.285714 7:0.255102 8:0.244898
-1 1:-558 2:79 3:0.240506 4:0.21519 5:0.316456 6:0.218391 7:0.126437 8:0.333333
-1 1:-735 2:79 3:0.21519 4:0.240506 5:0.227848 6:0.126437 7:0.218391 8:0.321839
-1 1:-121 2:59 3:0.338983 4:0.152542 5:0.322034 6:0.327869 7:0.180328 8:0.262295
-1 1:-292 2:59 3:0.152542 4:0.338983 5:0.186441 6:0.180328 7:0.327869 8:0.229508
-1 1:-345 2:92 3:0.217391 4:0.195652 5:0.369565 6:0.236559 7:0.129032 8:0.322581
-1 1:-517 2:92 3:0.195652 4:0.217391 5:0.217391 6:0.129032 7:0.236559 8:0.311828
-1 1:-422 2:107 3:0.271028 4:0.149533 5:0.35514 6:0.238532 7:0.229358 8:0.284404
-1 1:-496 2:107 3:0.149533 4:0.271028 5:0.224299 6:0.229358 7:0.238532 8:0.247706
-1 1:-702 2:96 3:0.197917 4:0.21875 5:0.21875 6:0.19802 7:0.267327 8:0.227723
-1 1:-542 2:96 3:0.21875 4:0.197917 5:0.364583 6:0.267327 7:0.19802 8:0.306931
-1 1:-182 2:64 3:0.1875 4:0.28125 5:0.359375 6:0.109375 7:0.296875 8:0.375
-1 1:-216 2:64 3:0.28125 4:0.1875 5:0.171875 6:0.296875 7:0.109375 8:0.21875
-1 1:-255 2:48 3:0.183673 4:0.265306 5:0.326531 6:0.145833 7:0.25 8:0.333333
-1 1:-193 2:48 3:0.265306 4:0.183673 5:0.22449 6:0.25 7:0.145833 8:0.270833
-1 1:-246 2:54 3:0.218182 4:0.254545 5:0.327273 6:0.12963 7:0.259259 8:0.259259
-1 1:-177 2:54 3:0.254545 4:0.218182 5:0.2 6:0.259259 7:0.12963 8:0.351852
-1 1:-441 2:67 3:0.238806 4:0.208955 5:0.238806 6:0.186667 7:0.226667 8:0.306667
-1 1:-472 2:67 3:0.208955 4:0.238806 5:0.313433 6:0.226667 7:0.186667 8:0.28
-1 1:-222 2:50 3:0.214286 4:0.267857 5:0.339286 6:0.14 7:0.28 8:0.28
-1 1:-234 2:50 3:0.267857 4:0.214286 5:0.178571 6:0.28 7:0.14 8:0.3
-1 1:-678 2:82 3:0.219512 4:0.231707 5:0.219512 6:0.207317 7:0.207317 8:0.280488
-1 1:-621 2:82 3:0.231707 4:0.219512 5:0.329268 6:0.207317 7:0.207317 8:0.304878
-1 1:-533 2:102 3:0.215686 4:0.294118 5:0.176471 6:0.273585 7:0.264151 8:0.179245
-1 1:-409 2:102 3:0.294118 4:0.215686 5:0.313725 6:0.264151 7:0.273585 8:0.283019
-1 1:0 2:59 3:0.225806 4:0.290323 5:0.0967742 6:0.254237 7:0.305085 8:0.0677966
-1 1:0 2:59 3:0.290323 4:0.225806 5:0.387097 6:0.305085 7:0.254237 8:0.372881
-1 1:-37 2:48 3:0.333333 4:0.25 5:0.291667 6:0.294118 7:0.235294 8:0.27451
-1 1:-144 2:48 3:0.25 4:0.333333 5:0.125 6:0.235294 7:0.294118 8:0.196078
-1 1:-867 2:148 3:0.208054 4:0.234899 5:0.288591 6:0.236486 7:0.222973 8:0.27027
-1 1:-877 2:148 3:0.234899 4:0.208054 5:0.268456 6:0.222973 7:0.236486 8:0.27027
-1 1:-812 2:149 3:0.253333 4:0.306667 5:0.193333 6:0.261745 7:0.308725 8:0.228188
-1 1:-709 2:149 3:0.306667 4:0.253333 5:0.246667 6:0.308725 7:0.261745 8:0.201342
-1 1:-720 2:149 3:0.246667 4:0.3 5:0.2 6:0.261745 7:0.302013 8:0.234899
-1 1:-689 2:149 3:0.3 4:0.246667 5:0.253333 6:0.302013 7:0.261745 8:0.201342
-1 1:-799 2:139 3:0.165468 4:0.280576 5:0.302158 6:0.125 7:0.229167 8:0.3125
-1 1:-864 2:139 3:0.280576 4:0.165468 5:0.251799 6:0.229167 7:0.125 8:0.333333
-1 1:-848 2:140 3:0.228571 4:0.264286 5:0.264286 6:0.202703 7:0.243243 8:0.256757
-1 1:-873 2:140 3:0.264286 4:0.228571 5:0.242857 6:0.243243 7:0.202703 8:0.297297
-1 1:-770 2:140 3:0.235714 4:0.242857 5:0.257143 6:0.243243 7:0.22973 8:0.277027
-1 1:-823 2:140 3:0.242857 4:0.235714 5:0.264286 6:0.22973 7:0.243243 8:0.25
-1 1:-518 2:141 3:0.184397 4:0.276596 5:0.326241 6:0.212766 7:0.319149 8:0.255319
-1 1:-729 2:141 3:0.276596 4:0.184397 5:0.212766 6:0.319149 7:0.212766 8:0.212766
-1 1:-571 2:138 3:0.188406 4:0.275362 5:0.333333 6:0.204225 7:0.302817 8:0.274648
-1 1:-777 2:138 3:0.275362 4:0.188406 5:0.202899 6:0.302817 7:0.204225 8:0.21831
-1 1:-551 2:88 3:0.204545 4:0.215909 5:0.261364 6:0.197802 7:0.197802 8:0.32967
-1 1:-576 2:88 3:0.215909 4:0.204545 5:0.318182 6:0.197802 7:0.197802 8:0.274725
-1 1:-639 2:141 3:0.213793 4:0.255172 5:0.206897 6:0.198582 7:0.29078 8:0.248227
-1 1:-400 2:141 3:0.255172 4:0.213793 5:0.324138 6:0.29078 7:0.198582 8:0.262411
-1 1:-661 2:142 3:0.170068 4:0.285714 5:0.258503 6:0.197183 7:0.288732 8:0.267606
-1 1:-529 2:142 3:0.285714 4:0.170068 5:0.285714 6:0.288732 7:0.197183 8:0.246479
-1 1:-551 2:92 3:0.217391 4:0.217391 5:0.25 6:0.223404 7:0.202128 8:0.319149
-1 1:-576 2:92 3:0.217391 4:0.217391 5:0.315217 6:0.202128 7:0.223404 8:0.255319
-1 1:-432 2:71 3:0.12 4:0.28 5:0.266667 6:0.169014 7:0.253521 8:0.28169
-1 1:-321 2:71 3:0.28 4:0.12 5:0.333333 6:0.253521 7:0.169014 8:0.295775
-1 1:-74 2:56 3:0.220339 4:0.288136 5:0.0677966 6:0.25 7:0.321429 8:0.0535714
-1 1:0 2:56 3:0.288136 4:0.220339 5:0.423729 6:0.321429 7:0.25 8:0.375
-1 1:-113 2:73 3:0.246575 4:0.287671 5:0.0684932 6:0.298701 7:0.25974 8:0.0909091
-1 1:0 2:73 3:0.287671 4:0.246575 5:0.39726 6:0.25974 7:0.298701 8:0.350649
-1 1:-650 2:137 3:0.19708 4:0.284672 5:0.270073 6:0.164384 7:0.280822 8:0.273973
-1 1:-573 2:137 3:0.284672 4:0.19708 5:0.248175 6:0.280822 7:0.164384 8:0.280822
-1 1:-706 2:137 3:0.226277 4:0.270073 5:0.270073 6:0.17931 7:0.275862 8:0.289655
-1 1:-727 2:137 3:0.270073 4:0.226277 5:0.233577 6:0.275862 7:0.17931 8:0.255172
-1 1:-613 2:101 3:0.19802 4:0.237624 5:0.247525 6:0.192661 7:0.183486 8:0.330275
-1 1:-691 2:101 3:0.237624 4:0.19802 5:0.316832 6:0.183486 7:0.192661 8:0.293578
-1 1:-599 2:143 3:0.202703 4:0.277027 5:0.243243 6:0.237762 7:0.258741 8:0.272727
-1 1:-583 2:143 3:0.277027 4:0.202703 5:0.277027 6:0.258741 7:0.237762 8:0.230769
-1 1:-640 2:143 3:0.191781 4:0.280822 5:0.253425 6:0.223776 7:0.265734 8:0.27972
-1 1:-677 2:143 3:0.280822 4:0.191781 5:0.273973 6:0.265734 7:0.223776 8:0.230769
-1 1:-738 2:136 3:0.220588 4:0.286765 5:0.264706 6:0.188811 7:0.272727 8:0.293706
-1 1:-775 2:136 3:0.286765 4:0.220588 5:0.227941 6:0.272727 7:0.188811 8:0.244755
-1 1:-761 2:136 3:0.227941 4:0.272059 5:0.264706 6:0.188811 7:0.265734 8:0.293706
-1 1:-795 2:136 3:0.272059 4:0.227941 5:0.235294 6:0.265734 7:0.188811 8:0.251748
-1 1:-1000 2:139 3:0.268966 4:0.227586 5:0.234483 6:0.258993 7:0.201439 8:0.244604
-1 1:-854 2:139 3:0.227586 4:0.268966 5:0.268966 6:0.201439 7:0.258993 8:0.294964
-1 1:-737 2:141 3:0.283688 4:0.163121 5:0.269504 6:0.234483 7:0.158621 8:0.289655
-1 1:-785 2:141 3:0.163121 4:0.283688 5:0.283688 6:0.158621 7:0.234483 8:0.317241
-1 1:-737 2:141 3:0.283688 4:0.156028 5:0.283688 6:0.227586 7:0.151724 8:0.303448
-1 1:-770 2:141 3:0.156028 4:0.283688 5:0.276596 6:0.151724 7:0.227586 8:0.317241
-1 1:-541 2:142 3:0.293706 4:0.146853 5:0.286713 6:0.246479 7:0.204225 8:0.253521
-1 1:-590 2:142 3:0.146853 4:0.293706 5:0.272727 6:0.204225 7:0.246479 8:0.295775
-1 1:-450 2:143 3:0.258741 4:0.216783 5:0.342657 6:0.237762 7:0.258741 8:0.272727
-1 1:-620 2:143 3:0.216783 4:0.258741 5:0.181818 6:0.258741 7:0.237762 8:0.230769
-1 1:-588 2:142 3:0.294521 4:0.143836 5:0.287671 6:0.274648 7:0.204225 8:0.232394
-1 1:-605 2:142 3:0.143836 4:0.294521 5:0.273973 6:0.204225 7:0.274648 8:0.288732
-1 1:-536 2:142 3:0.287671 4:0.164384 5:0.287671 6:0.260563 7:0.232394 8:0.239437
-1 1:-638 2:142 3:0.164384 4:0.287671 5:0.260274 6:0.232394 7:0.260563 8:0.267606
-1 1:-566 2:142 3:0.188811 4:0.272727 5:0.244755 6:0.183099 7:0.274648 8:0.169014
-1 1:-306 2:142 3:0.272727 4:0.188811 5:0.293706 6:0.274648 7:0.183099 8:0.373239
-1 1:-747 2:143 3:0.153846 4:0.286713 5:0.272727 6:0.173333 7:0.28 8:0.266667
-1 1:-828 2:143 3:0.286713 4:0.153846 5:0.286713 6:0.28 7:0.173333 8:0.28
-1 1:-771 2:143 3:0.20979 4:0.27972 5:0.258741 6:0.233333 7:0.28 8:0.22
-1 1:-736 2:143 3:0.27972 4:0.20979 5:0.251748 6:0.28 7:0.233333 8:0.266667
-1 1:-606 2:102 3:0.194175 4:0.242718 5:0.252427 6:0.196078 7:0.205882 8:0.284314
-1 1:-586 2:102 3:0.242718 4:0.194175 5:0.31068 6:0.205882 7:0.196078 8:0.313725
-1 1:-482 2:112 3:0.1875 4:0.258929 5:0.294643 6:0.238938 7:0.247788 8:0.265487
-1 1:-468 2:112 3:0.258929 4:0.1875 5:0.258929 6:0.247788 7:0.238938 8:0.247788
-1 1:-633 2:88 3:0.204545 4:0.215909 5:0.261364 6:0.181818 7:0.227273 8:0.261364
-1 1:-586 2:88 3:0.215909 4:0.204545 5:0.318182 6:0.227273 7:0.181818 8:0.329545
-1 1:-507 2:98 3:0.131313 4:0.292929 5:0.282828 6:0.132653 7:0.234694 8:0.295918
-1 1:-495 2:98 3:0.292929 4:0.131313 5:0.292929 6:0.234694 7:0.132653 8:0.336735
-1 1:-374 2:89 3:0.224719 4:0.258427 5:0.269663 6:0.241758 7:0.230769 8:0.263736
-1 1:-402 2:89 3:0.258427 4:0.224719 5:0.247191 6:0.230769 7:0.241758 8:0.263736
-1 1:-743 2:143 3:0.14966 4:0.306122 5:0.265306 6:0.0909091 7:0.258741 8:0.314685
-1 1:-733 2:143 3:0.306122 4:0.14966 5:0.278912 6:0.258741 7:0.0909091 8:0.335664
-1 1:-703 2:143 3:0.216783 4:0.272727 5:0.265734 6:0.19863 7:0.246575 8:0.267123
-1 1:-781 2:143 3:0.272727 4:0.216783 5:0.244755 6:0.246575 7:0.19863 8:0.287671
-1 1:-743 2:141 3:0.234043 4:0.234043 5:0.262411 6:0.263889 7:0.222222 8:0.291667
-1 1:-843 2:141 3:0.234043 4:0.234043 5:0.269504 6:0.222222 7:0.263889 8:0.222222
-1 1:-651 2:141 3:0.206897 4:0.227586 5:0.275862 6:0.184397 7:0.219858 8:0.297872
-1 1:-703 2:141 3:0.227586 4:0.206897 5:0.289655 6:0.219858 7:0.184397 8:0.297872
-1 1:-176 2:69 3:0.333333 4:0.222222 5:0.236111 6:0.304348 7:0.246377 8:0.188406
-1 1:-165 2:69 3:0.222222 4:0.333333 5:0.208333 6:0.246377 7:0.304348 8:0.26087
-1 1:-120 2:50 3:0.32 4:0.22 5:0.24 6:0.192308 7:0.403846 8:0.153846
-1 1:-134 2:50 3:0.22 4:0.32 5:0.22 6:0.403846 7:0.192308 8:0.25
-1 1:-173 2:48 3:0.208333 4:0.270833 5:0.270833 6:0.122449 7:0.285714 8:0.265306
-1 1:-118 2:48 3:0.270833 4:0.208333 5:0.25 6:0.285714 7:0.122449 8:0.326531
-1 1:-187 2:50 3:0.2 4:0.3 5:0.26 6:0.166667 7:0.296296 8:0.277778
-1 1:-164 2:50 3:0.3 4:0.2 5:0.24 6:0.296296 7:0.166667 8:0.259259
-1 1:-377 2:84 3:0.309524 4:0.25 5:0.190476 6:0.333333 7:0.214286 8:0.22619
-1 1:-388 2:84 3:0.25 4:0.309524 5:0.25 6:0.214286 7:0.333333 8:0.22619
-1 1:-4 2:73 3:0.311688 4:0.285714 5:0.194805 6:0.383562 7:0.219178 8:0.246575
-1 1:-254 2:73 3:0.285714 4:0.311688 5:0.207792 6:0.219178 7:0.383562 8:0.150685
-1 1:-115 2:52 3:0.153846 4:0.288462 5:0.365385 6:0.0961538 7:0.326923 8:0.346154
-1 1:-130 2:52 3:0.288462 4:0.153846 5:0.192308 6:0.326923 7:0.0961538 8:0.230769
-1 1:-373 2:149 3:0.228188 4:0.315436 5:0.234899 6:0.261745 7:0.322148 8:0.194631
-1 1:-267 2:149 3:0.315436 4:0.228188 5:0.221477 6:0.322148 7:0.261745 8:0.221477
-1 1:-304 2:149 3:0.302013 4:0.288591 5:0.221477 6:0.315436 7:0.33557 8:0.167785
-1 1:-365 2:149 3:0.288591 4:0.302013 5:0.187919 6:0.33557 7:0.315436 8:0.181208
-1 1:-114 2:56 3:0.196429 4:0.339286 5:0.232143 6:0.327869 7:0.196721 8:0.196721
-1 1:-91 2:56 3:0.339286 4:0.196429 5:0.232143 6:0.196721 7:0.327869 8:0.278689
-1 1:-68 2:87 3:0.326087 4:0.26087 5:0.217391 6:0.448276 7:0.298851 8:0.114943
-1 1:-137 2:87 3:0.26087 4:0.326087 5:0.195652 6:0.298851 7:0.448276 8:0.137931
-1 1:-216 2:112 3:0.3125 4:0.285714 5:0.1875 6:0.283333 7:0.35 8:0.175
-1 1:-211 2:112 3:0.285714 4:0.3125 5:0.214286 6:0.35 7:0.283333 8:0.191667
-1 1:-97 2:62 3:0.28125 4:0.234375 5:0.25 6:0.290323 7:0.370968 8:0.145161
-1 1:-107 2:62 3:0.234375 4:0.28125 5:0.234375 6:0.370968 7:0.290323 8:0.193548
-1 1:-229 2:65 3:0.369231 4:0.2 5:0.230769 6:0.257576 7:0.272727 8:0.242424
-1 1:-298 2:65 3:0.2 4:0.369231 5:0.2 6:0.272727 7:0.257576 8:0.227273
-1 1:-24 2:63 3:0.349206 4:0.222222 5:0.222222 6:0.47619 7:0.238095 8:0.142857
-1 1:0 2:63 3:0.222222 4:0.349206 5:0.206349 6:0.238095 7:0.47619 8:0.142857
-1 1:-411 2:107 3:0.311927 4:0.284404 5:0.192661 6:0.261682 7:0.299065 8:0.205607
-1 1:-365 2:107 3:0.284404 4:0.311927 5:0.211009 6:0.299065 7:0.261682 8:0.233645
-1 1:-179 2:66 3:0.363636 4:0.19697 5:0.212121 6:0.393939 7:0.257576 8:0.121212
-1 1:-204 2:66 3:0.19697 4:0.363636 5:0.227273 6:0.257576 7:0.393939 8:0.227273
-1 1:-175 2:47 3:0.340426 4:0.191489 5:0.234043 6:0.269231 7:0.25 8:0.25
-1 1:-226 2:47 3:0.191489 4:0.340426 5:0.234043 6:0.25 7:0.269231 8:0.230769
-1 1:-292 2:56 3:0.321429 4:0.214286 5:0.232143 6:0.410714 7:0.214286 8:0.196429
-1 1:-345 2:56 3:0.214286 4:0.321429 5:0.232143 6:0.214286 7:0.410714 8:0.178571
-1 1:-183 2:54 3:0.218182 4:0.327273 5:0.218182 6:0.277778 7:0.333333 8:0.111111
-1 1:0 2:54 3:0.327273 4:0.218182 5:0.236364 6:0.333333 7:0.277778 8:0.277778
-1 1:-320 2:79 3:0.241379 4:0.344828 5:0.218391 6:0.240506 7:0.278481 8:0.240506
-1 1:-276 2:79 3:0.344828 4:0.241379 5:0.195402 6:0.278481 7:0.240506 8:0.240506
-1 1:-352 2:149 3:0.322148 4:0.355705 5:0.127517 6:0.328859 7:0.355705 8:0.134228
-1 1:-143 2:149 3:0.355705 4:0.322148 5:0.194631 6:0.355705 7:0.328859 8:0.181208
-1 1:-277 2:148 3:0.317568 4:0.310811 5:0.195946 6:0.324324 7:0.290541 8:0.195946
-1 1:-237 2:148 3:0.310811 4:0.317568 5:0.175676 6:0.290541 7:0.324324 8:0.189189
-1 1:-288 2:145 3:0.255172 4:0.331034 5:0.193103 6:0.324324 7:0.283784 8:0.202703
-1 1:-238 2:145 3:0.331034 4:0.255172 5:0.22069 6:0.283784 7:0.324324 8:0.189189
-1 1:-299 2:143 3:0.286713 4:0.321678 5:0.167832 6:0.319728 7:0.340136 8:0.156463
-1 1:-304 2:143 3:0.321678 4:0.286713 5:0.223776 6:0.340136 7:0.319728 8:0.183673
-1 1:-290 2:146 3:0.319728 4:0.258503 5:0.197279 6:0.287671 7:0.356164 8:0.136986
-1 1:-241 2:146 3:0.258503 4:0.319728 5:0.22449 6:0.356164 7:0.287671 8:0.219178
-1 1:-318 2:146 3:0.326531 4:0.265306 5:0.183673 6:0.294521 7:0.363014 8:0.123288
-1 1:-214 2:146 3:0.265306 4:0.326531 5:0.22449 6:0.363014 7:0.294521 8:0.219178
-1 1:-363 2:48 3:0.25 4:0.270833 5:0.1875 6:0.26 7:0.26 8:0.26
-1 1:-369 2:48 3:0.270833 4:0.25 5:0.291667 6:0.26 7:0.26 8:0.22
-1 1:0 2:52 3:0.211538 4:0.288462 5:0.211538 6:0.230769 7:0.230769 8:0.307692
-1 1:0 2:52 3:0.288462 4:0.211538 5:0.288462 6:0.230769 7:0.230769 8:0.230769
-1 1:-405 2:64 3:0.265625 4:0.25 5:0.28125 6:0.15625 7:0.21875 8:0.359375
-1 1:-448 2:64 3:0.25 4:0.265625 5:0.203125 6:0.21875 7:0.15625 8:0.265625
-1 1:-714 2:150 3:0.273333 4:0.213333 5:0.173333 6:0.286667 7:0.186667 8:0.2
-1 1:-538 2:150 3:0.213333 4:0.273333 5:0.34 6:0.186667 7:0.286667 8:0.326667
-1 1:-850 2:150 3:0.266667 4:0.226667 5:0.173333 6:0.28 7:0.193333 8:0.206667
-1 1:-588 2:150 3:0.226667 4:0.266667 5:0.333333 6:0.193333 7:0.28 8:0.32
-1 1:-160 2:55 3:0.254545 4:0.2 5:0.272727 6:0.266667 7:0.233333 8:0.316667
-1 1:-223 2:55 3:0.2 4:0.254545 5:0.272727 6:0.233333 7:0.266667 8:0.183333
-1 1:-471 2:144 3:0.236111 4:0.277778 5:0.3125 6:0.194444 7:0.291667 8:0.270833
-1 1:-542 2:144 3:0.277778 4:0.236111 5:0.173611 6:0.291667 7:0.194444 8:0.243056
-1 1:-471 2:144 3:0.236111 4:0.270833 5:0.333333 6:0.1875 7:0.298611 8:0.284722
-1 1:-490 2:144 3:0.270833 4:0.236111 5:0.159722 6:0.298611 7:0.1875 8:0.229167
-1 1:-559 2:147 3:0.319728 4:0.326531 5:0.183673 6:0.292517 7:0.346939 8:0.183673
-1 1:-544 2:147 3:0.326531 4:0.319728 5:0.170068 6:0.346939 7:0.292517 8:0.176871
-1 1:-477 2:146 3:0.30137 4:0.321918 5:0.205479 6:0.263514 7:0.337838 8:0.202703
-1 1:-488 2:146 3:0.321918 4:0.30137 5:0.171233 6:0.337838 7:0.263514 8:0.195946
-1 1:-565 2:147 3:0.278912 4:0.326531 5:0.22449 6:0.275168 7:0.322148 8:0.201342
-1 1:-550 2:147 3:0.326531 4:0.278912 5:0.170068 6:0.322148 7:0.275168 8:0.201342
-1 1:-366 2:146 3:0.335616 4:0.315068 5:0.184932 6:0.360544 7:0.285714 8:0.142857
-1 1:-253 2:146 3:0.315068 4:0.335616 5:0.164384 6:0.285714 7:0.360544 8:0.210884
-1 1:-267 2:146 3:0.324324 4:0.331081 5:0.128378 6:0.376712 7:0.260274 8:0.116438
-1 1:-148 2:146 3:0.331081 4:0.324324 5:0.216216 6:0.260274 7:0.376712 8:0.246575
-1 1:-353 2:147 3:0.302013 4:0.315436 5:0.181208 6:0.340136 7:0.258503 8:0.176871
-1 1:-265 2:147 3:0.315436 4:0.302013 5:0.201342 6:0.258503 7:0.340136 8:0.22449
-1 1:-183 2:95 3:0.336634 4:0.306931 5:0.138614 6:0.294737 7:0.305263 8:0.168421
-1 1:-140 2:95 3:0.306931 4:0.336634 5:0.217822 6:0.305263 7:0.294737 8:0.231579
-1 1:0 2:61 3:0.403226 4:0.290323 5:0.0967742 6:0.491803 7:0.377049 8:0.0327869
-1 1:0 2:61 3:0.290323 4:0.403226 5:0.209677 6:0.377049 7:0.491803 8:0.0983607
-1 1:-475 2:132 3:0.315789 4:0.338346 5:0.165414 6:0.30303 7:0.348485 8:0.166667
-1 1:-463 2:132 3:0.338346 4:0.315789 5:0.180451 6:0.348485 7:0.30303 8:0.181818
-1 1:-290 2:136 3:0.331034 4:0.275862 5:0.186207 6:0.389706 7:0.198529 8:0.205882
-1 1:-329 2:136 3:0.275862 4:0.331034 5:0.206897 6:0.198529 7:0.389706 8:0.205882
-1 1:-564 2:142 3:0.324138 4:0.289655 5:0.172414 6:0.309859 7:0.246479 8:0.211268
-1 1:-527 2:142 3:0.289655 4:0.324138 5:0.213793 6:0.246479 7:0.309859 8:0.232394
-1 1:-397 2:142 3:0.323944 4:0.359155 5:0.147887 6:0.258503 7:0.380952 8:0.142857
-1 1:-171 2:142 3:0.359155 4:0.323944 5:0.169014 6:0.380952 7:0.258503 8:0.217687
-1 1:-302 2:140 3:0.35 4:0.328571 5:0.114286 6:0.321678 7:0.377622 8:0.118881
-1 1:-155 2:140 3:0.328571 4:0.35 5:0.207143 6:0.377622 7:0.321678 8:0.181818
-1 1:-211 2:143 3:0.363636 4:0.307692 5:0.118881 6:0.356164 7:0.356164 8:0.123288
-1 1:-122 2:143 3:0.307692 4:0.363636 5:0.20979 6:0.356164 7:0.356164 8:0.164384
-1 1:-288 2:142 3:0.352113 4:0.295775 5:0.15493 6:0.319728 7:0.346939 8:0.14966
-1 1:-144 2:142 3:0.295775 4:0.352113 5:0.197183 6:0.346939 7:0.319728 8:0.183673
-1 1:-425 2:143 3:0.321678 4:0.237762 5:0.188811 6:0.293706 7:0.286713 8:0.188811
-1 1:-318 2:143 3:0.237762 4:0.321678 5:0.251748 6:0.286713 7:0.293706 8:0.230769
-1 1:-481 2:139 3:0.380952 4:0.183673 5:0.183673 6:0.338129 7:0.172662 8:0.215827
-1 1:-417 2:139 3:0.183673 4:0.380952 5:0.251701 6:0.172662 7:0.338129 8:0.273381
-1 1:-516 2:140 3:0.371622 4:0.216216 5:0.189189 6:0.378571 7:0.178571 8:0.192857
-1 1:-387 2:140 3:0.216216 4:0.371622 5:0.222973 6:0.178571 7:0.378571 8:0.25
-1 1:-163 2:142 3:0.319444 4:0.361111 5:0.152778 6:0.338028 7:0.380282 8:0.15493
-1 1:-172 2:142 3:0.361111 4:0.319444 5:0.166667 6:0.380282 7:0.338028 8:0.126761
-1 1:-208 2:142 3:0.342657 4:0.335664 5:0.118881 6:0.323944 7:0.352113 8:0.126761
-1 1:-133 2:142 3:0.335664 4:0.342657 5:0.202797 6:0.352113 7:0.323944 8:0.197183
-1 1:-240 2:142 3:0.338028 4:0.338028 5:0.133803 6:0.298611 7:0.319444 8:0.152778
-1 1:-100 2:142 3:0.338028 4:0.338028 5:0.190141 6:0.319444 7:0.298611 8:0.229167
-1 1:-220 2:139 3:0.363014 4:0.321918 5:0.136986 6:0.395683 7:0.273381 8:0.151079
-1 1:-147 2:139 3:0.321918 4:0.363014 5:0.178082 6:0.273381 7:0.395683 8:0.179856
-1 1:-304 2:139 3:0.352518 4:0.345324 5:0.129496 6:0.351724 7:0.248276 8:0.186207
-1 1:-330 2:139 3:0.345324 4:0.352518 5:0.172662 6:0.248276 7:0.351724 8:0.213793
-1 1:-335 2:139 3:0.345324 4:0.338129 5:0.129496 6:0.344828 7:0.248276 8:0.186207
-1 1:-286 2:139 3:0.338129 4:0.345324 5:0.18705 6:0.248276 7:0.344828 8:0.22069
-1 1:-116 2:50 3:0.22 4:0.26 5:0.28 6:0.3 7:0.18 8:0.26
-1 1:-133 2:50 3:0.26 4:0.22 5:0.24 6:0.18 7:0.3 8:0.26
-1 1:-90 2:49 3:0.163265 4:0.306122 5:0.22449 6:0.285714 7:0.22449 8:0.244898
-1 1:-219 2:49 3:0.306122 4:0.163265 5:0.306122 6:0.22449 7:0.285714 8:0.244898
-1 1:-123 2:56 3:0.321429 4:0.160714 5:0.303571 6:0.421053 7:0.210526 8:0.175439
-1 1:-238 2:56 3:0.160714 4:0.321429 5:0.214286 6:0.210526 7:0.421053 8:0.192982
-1 1:-423 2:149 3:0.3 4:0.273333 5:0.146667 6:0.308725 7:0.241611 8:0.167785
-1 1:-423 2:149 3:0.3 4:0.273333 5:0.146667 6:0.308725 7:0.241611 8:0.167785
-1 1:-780 2:149 3:0.233333 4:0.213333 5:0.186667 6:0.228188 7:0.194631 8:0.208054
-1 1:-432 2:149 3:0.213333 4:0.233333 5:0.366667 6:0.194631 7:0.228188 8:0.369128
-1 1:-823 2:149 3:0.261745 4:0.208054 5:0.228188 6:0.255034 7:0.241611 8:0.228188
-1 1:-525 2:149 3:0.208054 4:0.261745 5:0.302013 6:0.241611 7:0.255034 8:0.275168
-1 1:-768 2:146 3:0.280822 4:0.267123 5:0.232877 6:0.248322 7:0.268456 8:0.248322
-1 1:-675 2:146 3:0.267123 4:0.280822 5:0.219178 6:0.268456 7:0.248322 8:0.234899
-1 1:-571 2:137 3:0.226277 4:0.218978 5:0.175182 6:0.195804 7:0.244755 8:0.20979
-1 1:-307 2:137 3:0.218978 4:0.226277 5:0.379562 6:0.244755 7:0.195804 8:0.34965
-1 1:-571 2:135 3:0.259259 4:0.185185 5:0.214815 6:0.236111 7:0.229167 8:0.243056
-1 1:-414 2:135 3:0.185185 4:0.259259 5:0.340741 6:0.229167 7:0.236111 8:0.291667
-1 1:-334 2:122 3:0.163934 4:0.254098 5:0.360656 6:0.25 7:0.193548 8:0.314516
-1 1:-484 2:122 3:0.254098 4:0.163934 5:0.221311 6:0.193548 7:0.25 8:0.241935
-1 1:-203 2:117 3:0.369748 4:0.226891 5:0.184874 6:0.324786 7:0.188034 8:0.25641
-1 1:-290 2:117 3:0.226891 4:0.369748 5:0.218487 6:0.188034 7:0.324786 8:0.230769
-1 1:-224 2:119 3:0.285714 4:0.378151 5:0.176471 6:0.260504 7:0.403361 8:0.168067
-1 1:-115 2:119 3:0.378151 4:0.285714 5:0.159664 6:0.403361 7:0.260504 8:0.168067
-1 1:-61 2:88 3:0.25 4:0.409091 5:0.181818 6:0.37234 7:0.244681 8:0.202128
-1 1:-51 2:88 3:0.409091 4:0.25 5:0.159091 6:0.244681 7:0.37234 8:0.180851
-1 1:-23 2:51 3:0.288462 4:0.307692 5:0.211538 6:0.294118 7:0.27451 8:0.156863
-1 1:-113 2:51 3:0.307692 4:0.288462 5:0.192308 6:0.27451 7:0.294118 8:0.27451
-1 1:-76 2:120 3:0.366667 4:0.308333 5:0.166667 6:0.41129 7:0.362903 8:0.112903
-1 1:-67 2:120 3:0.308333 4:0.366667 5:0.158333 6:0.362903 7:0.41129 8:0.112903
-1 1:-27 2:57 3:0.416667 4:0.283333 5:0.166667 6:0.315789 7:0.315789 8:0.175439
-1 1:-45 2:57 3:0.283333 4:0.416667 5:0.133333 6:0.315789 7:0.315789 8:0.192982
-1 1:0 2:51 3:0.294118 4:0.313725 5:0.215686 6:0.264151 7:0.264151 8:0.264151
-1 1:-97 2:51 3:0.313725 4:0.294118 5:0.176471 6:0.264151 7:0.264151 8:0.207547
-1 1:-119 2:76 3:0.315789 4:0.342105 5:0.171053 6:0.265823 7:0.316456 8:0.164557
-1 1:-107 2:76 3:0.342105 4:0.315789 5:0.171053 6:0.316456 7:0.265823 8:0.253165
-1 1:-156 2:92 3:0.252632 4:0.410526 5:0.178947 6:0.206522 7:0.358696 8:0.195652
-1 1:-2 2:92 3:0.410526 4:0.252632 5:0.157895 6:0.358696 7:0.206522 8:0.23913
-1 1:-37 2:71 3:0.295775 4:0.422535 5:0.126761 6:0.315068 7:0.438356 8:0.123288
-1 1:-10 2:71 3:0.422535 4:0.295775 5:0.15493 6:0.438356 7:0.315068 8:0.123288
-1 1:-69 2:64 3:0.25 4:0.4375 5:0.171875 6:0.276923 7:0.476923 8:0.0769231
-1 1:-32 2:64 3:0.4375 4:0.25 5:0.140625 6:0.476923 7:0.276923 8:0.169231
-1 1:-100 2:63 3:0.276923 4:0.353846 5:0.2 6:0.269841 7:0.222222 8:0.206349
-1 1:-47 2:63 3:0.353846 4:0.276923 5:0.169231 6:0.222222 7:0.269841 8:0.301587
-1 1:-222 2:90 3:0.355556 4:0.155556 5:0.222222 6:0.388889 7:0.211111 8:0.133333
-1 1:-27 2:90 3:0.155556 4:0.355556 5:0.266667 6:0.211111 7:0.388889 8:0.266667
-1 1:-183 2:94 3:0.329787 4:0.159574 5:0.234043 6:0.260417 7:0.15625 8:0.364583
-1 1:-406 2:94 3:0.159574 4:0.329787 5:0.276596 6:0.15625 7:0.260417 8:0.21875
-1 1:-179 2:51 3:0.0980392 4:0.294118 5:0.352941 6:0.115385 7:0.326923 8:0.307692
-1 1:-144 2:51 3:0.294118 4:0.0980392 5:0.254902 6:0.326923 7:0.115385 8:0.25
-1 1:-436 2:93 3:0.150538 4:0.344086 5:0.268817 6:0.210526 7:0.242105 8:0.221053
-1 1:-305 2:93 3:0.344086 4:0.150538 5:0.236559 6:0.242105 7:0.210526 8:0.326316
-1 1:-227 2:58 3:0.152542 4:0.305085 5:0.305085 6:0.241379 7:0.241379 8:0.293103
-1 1:-279 2:58 3:0.305085 4:0.152542 5:0.237288 6:0.241379 7:0.241379 8:0.224138
-1 1:-316 2:81 3:0.160494 4:0.345679 5:0.271605 6:0.188235 7:0.258824 8:0.235294
-1 1:-276 2:81 3:0.345679 4:0.160494 5:0.222222 6:0.258824 7:0.188235 8:0.317647
-1 1:-268 2:146 3:0.346939 4:0.272109 5:0.176871 6:0.349315 7:0.287671 8:0.184932
-1 1:-291 2:146 3:0.272109 4:0.346939 5:0.204082 6:0.287671 7:0.349315 8:0.178082
-1 1:-280 2:150 3:0.346667 4:0.373333 5:0.14 6:0.346667 7:0.38 8:0.14
-1 1:-234 2:150 3:0.373333 4:0.346667 5:0.14 6:0.38 7:0.346667 8:0.133333
-1 1:-323 2:150 3:0.333333 4:0.326667 5:0.166667 6:0.34 7:0.346667 8:0.153333
-1 1:-385 2:150 3:0.326667 4:0.333333 5:0.173333 6:0.346667 7:0.34 8:0.16
-1 1:-380 2:116 3:0.237288 4:0.305085 5:0.177966 6:0.25 7:0.301724 8:0.189655
-1 1:-257 2:116 3:0.305085 4:0.237288 5:0.279661 6:0.301724 7:0.25 8:0.258621
-1 1:-23 2:102 3:0.4 4:0.290909 5:0.163636 6:0.519608 7:0.303922 8:0.137255
-1 1:-92 2:102 3:0.290909 4:0.4 5:0.145455 6:0.303922 7:0.519608 8:0.0392157
-1 1:-266 2:93 3:0.297872 4:0.255319 5:0.159574 6:0.322581 7:0.247312 8:0.129032
-1 1:-77 2:93 3:0.255319 4:0.297872 5:0.287234 6:0.247312 7:0.322581 8:0.301075
-1 1:-67 2:75 3:0.302632 4:0.394737 5:0.144737 6:0.333333 7:0.373333 8:0.173333
-1 1:-54 2:75 3:0.394737 4:0.302632 5:0.157895 6:0.373333 7:0.333333 8:0.12
-1 1:-424 2:149 3:0.248322 4:0.308725 5:0.261745 6:0.275168 7:0.322148 8:0.228188
-1 1:-538 2:149 3:0.308725 4:0.248322 5:0.181208 6:0.322148 7:0.275168 8:0.174497
-1 1:-204 2:95 3:0.231579 4:0.368421 5:0.252632 6:0.189474 7:0.357895 8:0.273684
-1 1:-186 2:95 3:0.368421 4:0.231579 5:0.147368 6:0.357895 7:0.189474 8:0.178947
-1 1:-209 2:84 3:0.229885 4:0.275862 5:0.298851 6:0.214286 7:0.238095 8:0.285714
-1 1:-286 2:84 3:0.275862 4:0.229885 5:0.195402 6:0.238095 7:0.214286 8:0.261905
-1 1:-313 2:139 3:0.323741 4:0.302158 5:0.172662 6:0.263889 7:0.326389 8:0.194444
-1 1:-236 2:139 3:0.302158 4:0.323741 5:0.201439 6:0.326389 7:0.263889 8:0.215278
-1 1:-250 2:140 3:0.328571 4:0.307143 5:0.207143 6:0.260274 7:0.30137 8:0.253425
-1 1:-337 2:140 3:0.307143 4:0.328571 5:0.157143 6:0.30137 7:0.260274 8:0.184932
-1 1:-130 2:49 3:0.196078 4:0.352941 5:0.215686 6:0.122449 7:0.428571 8:0.306122
-1 1:-165 2:49 3:0.352941 4:0.196078 5:0.235294 6:0.428571 7:0.122449 8:0.142857
-1 1:-232 2:81 3:0.308642 4:0.283951 5:0.222222 6:0.333333 7:0.283951 8:0.185185
-1 1:-340 2:81 3:0.283951 4:0.308642 5:0.185185 6:0.283951 7:0.333333 8:0.197531
-1 1:-62 2:79 3:0.291139 4:0.316456 5:0.227848 6:0.337349 7:0.289157 8:0.156627
-1 1:-118 2:79 3:0.316456 4:0.291139 5:0.164557 6:0.289157 7:0.337349 8:0.216867
-1 1:-198 2:53 3:0.264151 4:0.245283 5:0.264151 6:0.218182 7:0.163636 8:0.309091
-1 1:-273 2:53 3:0.245283 4:0.264151 5:0.226415 6:0.163636 7:0.218182 8:0.309091
-1 1:-284 2:79 3:0.320988 4:0.283951 5:0.17284 6:0.329114 7:0.240506 8:0.21519
-1 1:-245 2:79 3:0.283951 4:0.320988 5:0.222222 6:0.240506 7:0.329114 8:0.21519
-1 1:-143 2:62 3:0.301587 4:0.238095 5:0.190476 6:0.33871 7:0.225806 8:0.193548
-1 1:-155 2:62 3:0.238095 4:0.301587 5:0.269841 6:0.225806 7:0.33871 8:0.241935
-1 1:-347 2:144 3:0.342466 4:0.287671 5:0.130137 6:0.270833 7:0.1875 8:0.3125
-1 1:-378 2:144 3:0.287671 4:0.342466 5:0.239726 6:0.1875 7:0.270833 8:0.229167
-1 1:-496 2:144 3:0.326389 4:0.243056 5:0.145833 6:0.256944 7:0.173611 8:0.3125
-1 1:-437 2:144 3:0.243056 4:0.326389 5:0.284722 6:0.173611 7:0.256944 8:0.256944
-1 1:-52 2:57 3:0.438596 4:0.350877 5:0.0701754 6:0.403509 7:0.403509 8:0.0350877
-1 1:0 2:57 3:0.350877 4:0.438596 5:0.140351 6:0.403509 7:0.403509 8:0.157895
-1 1:0 2:115 3:0.391304 4:0.295652 5:0.226087 6:0.308943 7:0.268293 8:0.276423
-1 1:-260 2:115 3:0.295652 4:0.391304 5:0.0869565 6:0.268293 7:0.308943 8:0.146341
-1 1:-59 2:66 3:0.272727 4:0.409091 5:0.227273 6:0.267606 7:0.338028 8:0.211268
-1 1:0 2:66 3:0.409091 4:0.272727 5:0.0909091 6:0.338028 7:0.267606 8:0.183099
-1 1:-421 2:90 3:0.233333 4:0.333333 5:0.211111 6:0.228261 7:0.304348 8:0.25
-1 1:-360 2:90 3:0.333333 4:0.233333 5:0.222222 6:0.304348 7:0.228261 8:0.217391
-1 1:-294 2:76 3:0.311688 4:0.25974 5:0.233766 6:0.263158 7:0.302632 8:0.25
-1 1:-329 2:76 3:0.25974 4:0.311688 5:0.194805 6:0.302632 7:0.263158 8:0.184211
-1 1:-268 2:62 3:0.241935 4:0.290323 5:0.258065 6:0.222222 7:0.365079 8:0.190476
-1 1:-231 2:62 3:0.290323 4:0.241935 5:0.209677 6:0.365079 7:0.222222 8:0.222222
-1 1:-357 2:57 3:0.266667 4:0.266667 5:0.266667 6:0.192982 7:0.263158 8:0.245614
-1 1:-349 2:57 3:0.266667 4:0.266667 5:0.2 6:0.263158 7:0.192982 8:0.298246
-1 1:-307 2:72 3:0.305556 4:0.25 5:0.25 6:0.216216 7:0.391892 8:0.216216
-1 1:-312 2:72 3:0.25 4:0.305556 5:0.194444 6:0.391892 7:0.216216 8:0.175676
-1 1:-308 2:61 3:0.245902 4:0.360656 5:0.180328 6:0.229508 7:0.295082 8:0.213115
-1 1:-304 2:61 3:0.360656 4:0.245902 5:0.213115 6:0.295082 7:0.229508 8:0.262295
-1 1:-276 2:69 3:0.236111 4:0.361111 5:0.194444 6:0.304348 7:0.434783 8:0.130435
-1 1:-264 2:69 3:0.361111 4:0.236111 5:0.208333 6:0.434783 7:0.304348 8:0.130435
-1 1:-235 2:50 3:0.18 4:0.28 5:0.22 6:0.173077 7:0.192308 8:0.326923
-1 1:-211 2:50 3:0.28 4:0.18 5:0.32 6:0.192308 7:0.173077 8:0.307692
-1 1:-198 2:51 3:0.259259 4:0.333333 5:0.203704 6:0.235294 7:0.294118 8:0.27451
-1 1:-247 2:51 3:0.333333 4:0.259259 5:0.203704 6:0.294118 7:0.235294 8:0.196078
-1 1:-327 2:72 3:0.361111 4:0.236111 5:0.208333 6:0.341772 7:0.164557 8:0.253165
-1 1:-356 2:72 3:0.236111 4:0.361111 5:0.194444 6:0.164557 7:0.341772 8:0.240506
-1 1:-265 2:133 3:0.284672 4:0.29927 5:0.211679 6:0.263158 7:0.345865 8:0.218045
-1 1:-222 2:133 3:0.29927 4:0.284672 5:0.20438 6:0.345865 7:0.263158 8:0.172932
-1 1:-46 2:51 3:0.294118 4:0.352941 5:0.196078 6:0.245283 7:0.301887 8:0.245283
-1 1:-146 2:51 3:0.352941 4:0.294118 5:0.156863 6:0.301887 7:0.245283 8:0.207547
-1 1:-147 2:73 3:0.232877 4:0.30137 5:0.232877 6:0.232877 7:0.246575 8:0.273973
-1 1:-116 2:73 3:0.30137 4:0.232877 5:0.232877 6:0.246575 7:0.232877 8:0.246575
-1 1:-55 2:55 3:0.381818 4:0.254545 5:0.163636 6:0.363636 7:0.309091 8:0.0727273
-1 1:-17 2:55 3:0.254545 4:0.381818 5:0.2 6:0.309091 7:0.363636 8:0.254545
-1 1:-344 2:93 3:0.295918 4:0.336735 5:0.173469 6:0.150538 7:0.311828 8:0.258065
-1 1:-205 2:93 3:0.336735 4:0.295918 5:0.193878 6:0.311828 7:0.150538 8:0.27957
-1 1:-89 2:62 3:0.290323 4:0.33871 5:0.177419 6:0.290323 7:0.290323 8:0.241935
-1 1:-56 2:62 3:0.33871 4:0.290323 5:0.193548 6:0.290323 7:0.290323 8:0.177419
-1 1:-81 2:53 3:0.375 4:0.267857 5:0.160714 6:0.283019 7:0.245283 8:0.188679
-1 1:-100 2:53 3:0.267857 4:0.375 5:0.196429 6:0.245283 7:0.283019 8:0.283019
-1 1:-52 2:53 3:0.368421 4:0.298246 5:0.175439 6:0.264151 7:0.320755 8:0.245283
-1 1:-33 2:53 3:0.298246 4:0.368421 5:0.157895 6:0.320755 7:0.264151 8:0.169811
-1 1:-100 2:52 3:0.351852 4:0.296296 5:0.166667 6:0.326923 7:0.153846 8:0.288462
-1 1:-51 2:52 3:0.296296 4:0.351852 5:0.185185 6:0.153846 7:0.326923 8:0.230769
-1 1:-174 2:117 3:0.294118 4:0.336134 5:0.193277 6:0.239316 7:0.324786 8:0.196581
-1 1:-238 2:117 3:0.336134 4:0.294118 5:0.176471 6:0.324786 7:0.239316 8:0.239316
-1 1:-81 2:53 3:0.314815 4:0.166667 5:0.240741 6:0.283019 7:0.188679 8:0.245283
-1 1:-82 2:53 3:0.166667 4:0.314815 5:0.277778 6:0.188679 7:0.283019 8:0.283019
-1 1:-98 2:71 3:0.30137 4:0.328767 5:0.191781 6:0.239437 7:0.15493 8:0.253521
-1 1:-144 2:71 3:0.328767 4:0.30137 5:0.178082 6:0.15493 7:0.239437 8:0.352113
-1 1:-190 2:126 3:0.293651 4:0.301587 5:0.198413 6:0.27907 7:0.341085 8:0.155039
-1 1:-184 2:126 3:0.301587 4:0.293651 5:0.206349 6:0.341085 7:0.27907 8:0.224806
-1 1:-67 2:54 3:0.245902 4:0.393443 5:0.180328 6:0.203704 7:0.388889 8:0.203704
-1 1:-42 2:54 3:0.393443 4:0.245902 5:0.180328 6:0.388889 7:0.203704 8:0.203704
-1 1:-144 2:58 3:0.283333 4:0.266667 5:0.2 6:0.275862 7:0.241379 8:0.293103
-1 1:-122 2:58 3:0.266667 4:0.283333 5:0.25 6:0.241379 7:0.275862 8:0.189655
-1 1:-346 2:121 3:0.228346 4:0.322835 5:0.23622 6:0.181818 7:0.297521 8:0.297521
-1 1:-571 2:121 3:0.322835 4:0.228346 5:0.212598 6:0.297521 7:0.181818 8:0.22314
-1 1:-182 2:78 3:0.240964 4:0.349398 5:0.216867 6:0.282051 7:0.294872 8:0.205128
-1 1:-169 2:78 3:0.349398 4:0.240964 5:0.192771 6:0.294872 7:0.282051 8:0.217949
-1 1:-273 2:81 3:0.231707 4:0.329268 5:0.231707 6:0.17284 7:0.345679 8:0.271605
-1 1:-218 2:81 3:0.329268 4:0.231707 5:0.207317 6:0.345679 7:0.17284 8:0.209877
-1 1:-235 2:101 3:0.287129 4:0.267327 5:0.217822 6:0.247525 7:0.346535 8:0.227723
-1 1:-219 2:101 3:0.267327 4:0.287129 5:0.227723 6:0.346535 7:0.247525 8:0.178218
-1 1:-264 2:101 3:0.254902 4:0.294118 5:0.22549 6:0.257426 7:0.287129 8:0.207921
-1 1:-181 2:101 3:0.294118 4:0.254902 5:0.22549 6:0.287129 7:0.257426 8:0.247525
-1 1:-167 2:65 3:0.292308 4:0.261538 5:0.230769 6:0.328358 7:0.179104 8:0.208955
-1 1:-172 2:65 3:0.261538 4:0.292308 5:0.215385 6:0.179104 7:0.328358 8:0.283582
-1 1:-462 2:126 3:0.238095 4:0.285714 5:0.238095 6:0.229008 7:0.259542 8:0.290076
-1 1:-355 2:126 3:0.285714 4:0.238095 5:0.238095 6:0.259542 7:0.229008 8:0.221374
-1 1:-239 2:106 3:0.277778 4:0.277778 5:0.222222 6:0.311321 7:0.273585 8:0.160377
-1 1:-296 2:106 3:0.277778 4:0.277778 5:0.222222 6:0.273585 7:0.311321 8:0.254717
-1 1:-99 2:59 3:0.305085 4:0.20339 5:0.271186 6:0.338983 7:0.118644 8:0.288136
-1 1:-229 2:59 3:0.20339 4:0.305085 5:0.220339 6:0.118644 7:0.338983 8:0.254237
-1 1:-603 2:148 3:0.243243 4:0.317568 5:0.209459 6:0.266667 7:0.313333 8:0.193333
-1 1:-486 2:148 3:0.317568 4:0.243243 5:0.22973 6:0.313333 7:0.266667 8:0.226667
-1 1:-515 2:142 3:0.267606 4:0.260563 5:0.239437 6:0.281879 7:0.248322 8:0.241611
-1 1:-513 2:142 3:0.260563 4:0.267606 5:0.232394 6:0.248322 7:0.281879 8:0.228188
-1 1:-460 2:141 3:0.276596 4:0.248227 5:0.234043 6:0.302013 7:0.228188 8:0.234899
-1 1:-465 2:141 3:0.248227 4:0.276596 5:0.241135 6:0.228188 7:0.302013 8:0.234899
-1 1:-566 2:141 3:0.262411 4:0.234043 5:0.234043 6:0.275168 7:0.221477 8:0.234899
-1 1:-567 2:141 3:0.234043 4:0.262411 5:0.269504 6:0.221477 7:0.275168 8:0.268456
-1 1:-569 2:140 3:0.292857 4:0.242857 5:0.192857 6:0.295302 7:0.228188 8:0.214765
-1 1:-495 2:140 3:0.242857 4:0.292857 5:0.271429 6:0.228188 7:0.295302 8:0.261745
-1 1:-182 2:63 3:0.333333 4:0.253968 5:0.253968 6:0.28125 7:0.328125 8:0.21875
-1 1:-90 2:63 3:0.253968 4:0.333333 5:0.15873 6:0.328125 7:0.28125 8:0.171875
-1 1:-190 2:79 3:0.344828 4:0.252874 5:0.241379 6:0.253165 7:0.265823 8:0.265823
-1 1:-263 2:79 3:0.252874 4:0.344828 5:0.16092 6:0.265823 7:0.253165 8:0.21519
-1 1:-409 2:146 3:0.287671 4:0.356164 5:0.164384 6:0.287671 7:0.363014 8:0.150685
-1 1:-311 2:146 3:0.356164 4:0.287671 5:0.191781 6:0.363014 7:0.287671 8:0.19863
-1 1:-445 2:146 3:0.287671 4:0.369863 5:0.157534 6:0.294521 7:0.363014 8:0.143836
-1 1:-311 2:146 3:0.369863 4:0.287671 5:0.184932 6:0.363014 7:0.294521 8:0.19863
-1 1:-337 2:52 3:0.269231 4:0.384615 5:0.173077 6:0.169811 7:0.339623 8:0.283019
-1 1:-260 2:52 3:0.384615 4:0.269231 5:0.173077 6:0.339623 7:0.169811 8:0.207547
-1 1:-301 2:73 3:0.287671 4:0.369863 5:0.205479 6:0.263158 7:0.302632 8:0.184211
-1 1:-255 2:73 3:0.369863 4:0.287671 5:0.136986 6:0.302632 7:0.263158 8:0.25
-1 1:-102 2:70 3:0.291667 4:0.444444 5:0.152778 6:0.342857 7:0.442857 8:0.114286
-1 1:-82 2:70 3:0.444444 4:0.291667 5:0.111111 6:0.442857 7:0.342857 8:0.1
-1 1:-54 2:76 3:0.287356 4:0.37931 5:0.172414 6:0.223684 7:0.434211 8:0.184211
-1 1:-51 2:76 3:0.37931 4:0.287356 5:0.16092 6:0.434211 7:0.223684 8:0.157895
-1 1:-82 2:102 3:0.441176 4:0.294118 5:0.107843 6:0.366972 7:0.330275 8:0.137615
-1 1:-37 2:102 3:0.294118 4:0.441176 5:0.156863 6:0.330275 7:0.366972 8:0.165138
-1 1:-8 2:98 3:0.447619 4:0.266667 5:0.12381 6:0.5 7:0.244898 8:0.112245
-1 1:-35 2:98 3:0.266667 4:0.447619 5:0.161905 6:0.244898 7:0.5 8:0.142857
-1 1:-146 2:130 3:0.392308 4:0.3 5:0.146154 6:0.361538 7:0.338462 8:0.184615
-1 1:-279 2:130 3:0.3 4:0.392308 5:0.161538 6:0.338462 7:0.361538 8:0.115385
-1 1:-189 2:47 3:0.340426 4:0.297872 5:0.191489 6:0.32 7:0.22 8:0.24
-1 1:-267 2:47 3:0.297872 4:0.340426 5:0.170213 6:0.22 7:0.32 8:0.22
-1 1:-367 2:148 3:0.310811 4:0.344595 5:0.189189 6:0.297297 7:0.344595 8:0.182432
-1 1:-369 2:148 3:0.344595 4:0.310811 5:0.155405 6:0.344595 7:0.297297 8:0.175676
-1 1:-363 2:148 3:0.290541 4:0.364865 5:0.155405 6:0.297297 7:0.385135 8:0.114865
-1 1:-264 2:148 3:0.364865 4:0.290541 5:0.189189 6:0.385135 7:0.297297 8:0.202703
-1 1:-366 2:149 3:0.268456 4:0.308725 5:0.208054 6:0.275168 7:0.295302 8:0.187919
-1 1:-352 2:149 3:0.308725 4:0.268456 5:0.214765 6:0.295302 7:0.275168 8:0.241611
-1 1:-621 2:150 3:0.213333 4:0.313333 5:0.193333 6:0.193333 7:0.28 8:0.193333
-1 1:-335 2:150 3:0.313333 4:0.213333 5:0.28 6:0.28 7:0.193333 8:0.333333
-1 1:-682 2:144 3:0.236111 4:0.277778 5:0.180556 6:0.161074 7:0.275168 8:0.214765
-1 1:-309 2:144 3:0.277778 4:0.236111 5:0.305556 6:0.275168 7:0.161074 8:0.348993
-1 1:-574 2:142 3:0.302817 4:0.21831 5:0.232394 6:0.191781 7:0.239726 8:0.30137
-1 1:-624 2:142 3:0.21831 4:0.302817 5:0.246479 6:0.239726 7:0.191781 8:0.267123
-1 1:-447 2:141 3:0.319728 4:0.312925 5:0.204082 6:0.205674 7:0.361702 8:0.22695
-1 1:-407 2:141 3:0.312925 4:0.319728 5:0.163265 6:0.361702 7:0.205674 8:0.205674
-1 1:-257 2:139 3:0.383562 4:0.287671 5:0.191781 6:0.244604 7:0.359712 8:0.194245
-1 1:-334 2:139 3:0.287671 4:0.383562 5:0.136986 6:0.359712 7:0.244604 8:0.201439
-1 1:-440 2:143 3:0.280822 4:0.273973 5:0.232877 6:0.237762 7:0.321678 8:0.195804
-1 1:-316 2:143 3:0.273973 4:0.280822 5:0.212329 6:0.321678 7:0.237762 8:0.244755
-1 1:-658 2:144 3:0.152778 4:0.340278 5:0.270833 6:0.201389 7:0.361111 8:0.222222
-1 1:-416 2:144 3:0.340278 4:0.152778 5:0.236111 6:0.361111 7:0.201389 8:0.215278
-1 1:-486 2:144 3:0.138889 4:0.361111 5:0.270833 6:0.159722 7:0.395833 8:0.236111
-1 1:-416 2:144 3:0.361111 4:0.138889 5:0.229167 6:0.395833 7:0.159722 8:0.208333
-1 1:-661 2:143 3:0.216783 4:0.363636 5:0.195804 6:0.214765 7:0.375839 8:0.201342
-1 1:-534 2:143 3:0.363636 4:0.216783 5:0.223776 6:0.375839 7:0.214765 8:0.208054
-1 1:-663 2:143 3:0.216783 4:0.370629 5:0.195804 6:0.214765 7:0.38255 8:0.201342
-1 1:-534 2:143 3:0.370629 4:0.216783 5:0.216783 6:0.38255 7:0.214765 8:0.201342
-1 1:-238 2:101 3:0.245098 4:0.372549 5:0.186275 6:0.247525 7:0.29703 8:0.207921
-1 1:-321 2:101 3:0.372549 4:0.245098 5:0.196078 6:0.29703 7:0.247525 8:0.247525
-1 1:-223 2:141 3:0.29078 4:0.397163 5:0.205674 6:0.361702 7:0.41844 8:0.113475
-1 1:-155 2:141 3:0.397163 4:0.29078 5:0.106383 6:0.41844 7:0.361702 8:0.106383
-1 1:-81 2:143 3:0.27972 4:0.363636 5:0.188811 6:0.319444 7:0.451389 8:0.145833
-1 1:-151 2:143 3:0.363636 4:0.27972 5:0.167832 6:0.451389 7:0.319444 8:0.0833333
-1 1:-148 2:144 3:0.291667 4:0.375 5:0.152778 6:0.277778 7:0.416667 8:0.166667
-1 1:-146 2:144 3:0.375 4:0.291667 5:0.180556 6:0.416667 7:0.277778 8:0.138889
-1 1:-228 2:134 3:0.364286 4:0.307143 5:0.192857 6:0.373134 7:0.208955 8:0.208955
-1 1:-281 2:134 3:0.307143 4:0.364286 5:0.135714 6:0.208955 7:0.373134 8:0.208955
-1 1:-267 2:48 3:0.25 4:0.354167 5:0.208333 6:0.22 7:0.3 8:0.26
-1 1:-201 2:48 3:0.354167 4:0.25 5:0.1875 6:0.3 7:0.22 8:0.22
-1 1:-448 2:145 3:0.241379 4:0.324138 5:0.193103 6:0.260274 7:0.321918 8:0.219178
-1 1:-325 2:145 3:0.324138 4:0.241379 5:0.241379 6:0.321918 7:0.260274 8:0.19863
-1 1:-447 2:145 3:0.248276 4:0.317241 5:0.186207 6:0.267123 7:0.308219 8:0.219178
-1 1:-325 2:145 3:0.317241 4:0.248276 5:0.248276 6:0.308219 7:0.267123 8:0.205479
-1 1:-179 2:93 3:0.236559 4:0.301075 5:0.215054 6:0.263158 7:0.252632 8:0.231579
-1 1:-164 2:93 3:0.301075 4:0.236559 5:0.247312 6:0.252632 7:0.263158 8:0.252632
-1 1:-111 2:74 3:0.311688 4:0.246753 5:0.220779 6:0.310811 7:0.162162 8:0.256757
-1 1:-229 2:74 3:0.246753 4:0.311688 5:0.220779 6:0.162162 7:0.310811 8:0.27027
-1 1:-594 2:144 3:0.291667 4:0.291667 5:0.194444 6:0.262069 7:0.282759 8:0.17931
-1 1:-463 2:144 3:0.291667 4:0.291667 5:0.222222 6:0.282759 7:0.262069 8:0.275862
-1 1:-193 2:99 3:0.292929 4:0.262626 5:0.20202 6:0.32 7:0.34 8:0.18
-1 1:-237 2:99 3:0.262626 4:0.292929 5:0.242424 6:0.34 7:0.32 8:0.16
-1 1:-339 2:86 3:0.280899 4:0.280899 5:0.202247 6:0.232558 7:0.267442 8:0.255814
-1 1:-298 2:86 3:0.280899 4:0.280899 5:0.235955 6:0.267442 7:0.232558 8:0.244186
-1 1:-370 2:94 3:0.297872 4:0.255319 5:0.202128 6:0.210526 7:0.210526 8:0.284211
-1 1:-386 2:94 3:0.255319 4:0.297872 5:0.244681 6:0.210526 7:0.210526 8:0.294737
-1 1:-212 2:72 3:0.256757 4:0.256757 5:0.189189 6:0.291667 7:0.194444 8:0.25
-1 1:-149 2:72 3:0.256757 4:0.256757 5:0.297297 6:0.194444 7:0.291667 8:0.263889
-1 1:-125 2:46 3:0.26087 4:0.23913 5:0.195652 6:0.26 7:0.18 8:0.28
-1 1:-113 2:46 3:0.23913 4:0.26087 5:0.304348 6:0.18 7:0.26 8:0.28
-1 1:-191 2:54 3:0.241379 4:0.293103 5:0.241379 6:0.259259 7:0.259259 8:0.240741
-1 1:-188 2:54 3:0.293103 4:0.241379 5:0.224138 6:0.259259 7:0.259259 8:0.240741
-1 1:-323 2:145 3:0.306122 4:0.29932 5:0.204082 6:0.317241 7:0.248276 8:0.234483
-1 1:-392 2:145 3:0.29932 4:0.306122 5:0.190476 6:0.248276 7:0.317241 8:0.2
-1 1:-511 2:144 3:0.221477 4:0.261745 5:0.268456 6:0.229167 7:0.229167 8:0.284722
-1 1:-584 2:144 3:0.261745 4:0.221477 5:0.248322 6:0.229167 7:0.229167 8:0.256944
-1 1:-328 2:64 3:0.1875 4:0.25 5:0.3125 6:0.161765 7:0.220588 8:0.352941
-1 1:-260 2:64 3:0.25 4:0.1875 5:0.25 6:0.220588 7:0.161765 8:0.264706
-1 1:-324 2:131 3:0.274809 4:0.290076 5:0.221374 6:0.312977 7:0.19084 8:0.221374
-1 1:-299 2:131 3:0.290076 4:0.274809 5:0.21374 6:0.19084 7:0.312977 8:0.274809
-1 1:-258 2:84 3:0.235294 4:0.317647 5:0.223529 6:0.238095 7:0.27381 8:0.202381
-1 1:-283 2:84 3:0.317647 4:0.235294 5:0.223529 6:0.27381 7:0.238095 8:0.285714
-1 1:-227 2:77 3:0.233766 4:0.311688 5:0.233766 6:0.289157 7:0.253012 8:0.26506
-1 1:-297 2:77 3:0.311688 4:0.233766 5:0.220779 6:0.253012 7:0.289157 8:0.192771
-1 1:-161 2:82 3:0.243902 4:0.317073 5:0.219512 6:0.317073 7:0.304878 8:0.170732
-1 1:-195 2:82 3:0.317073 4:0.243902 5:0.219512 6:0.304878 7:0.317073 8:0.207317
-1 1:-148 2:60 3:0.28125 4:0.40625 5:0.15625 6:0.15 7:0.4 8:0.233333
-1 1:-11 2:60 3:0.40625 4:0.28125 5:0.15625 6:0.4 7:0.15 8:0.216667
-1 1:-55 2:87 3:0.37931 4:0.264368 5:0.195402 6:0.348315 7:0.348315 8:0.157303
-1 1:-49 2:87 3:0.264368 4:0.37931 5:0.16092 6:0.348315 7:0.348315 8:0.146067
-1 1:-76 2:59 3:0.393443 4:0.295082 5:0.163934 6:0.389831 7:0.220339 8:0.135593
-1 1:-36 2:59 3:0.295082 4:0.393443 5:0.147541 6:0.220339 7:0.389831 8:0.254237
-1 1:-201 2:104 3:0.377358 4:0.283019 5:0.188679 6:0.278846 7:0.336538 8:0.211538
-1 1:-129 2:104 3:0.283019 4:0.377358 5:0.150943 6:0.336538 7:0.278846 8:0.173077
-1 1:-110 2:55 3:0.375 4:0.285714 5:0.178571 6:0.254545 7:0.290909 8:0.163636
-1 1:-38 2:55 3:0.285714 4:0.375 5:0.160714 6:0.290909 7:0.254545 8:0.290909
-1 1:-433 2:146 3:0.293333 4:0.32 5:0.193333 6:0.328767 7:0.315068 8:0.191781
-1 1:-471 2:146 3:0.32 4:0.293333 5:0.193333 6:0.315068 7:0.328767 8:0.164384
-1 1:-408 2:145 3:0.310811 4:0.331081 5:0.168919 6:0.289655 7:0.324138 8:0.172414
-1 1:-420 2:145 3:0.331081 4:0.310811 5:0.189189 6:0.324138 7:0.289655 8:0.213793
-1 1:-416 2:144 3:0.347222 4:0.3125 5:0.145833 6:0.317568 7:0.310811 8:0.155405
-1 1:-475 2:144 3:0.3125 4:0.347222 5:0.194444 6:0.310811 7:0.317568 8:0.216216
-1 1:-271 2:114 3:0.3 4:0.333333 5:0.15 6:0.27193 7:0.324561 8:0.184211
-1 1:-228 2:114 3:0.333333 4:0.3 5:0.216667 6:0.324561 7:0.27193 8:0.219298
-1 1:-157 2:52 3:0.277778 4:0.407407 5:0.166667 6:0.269231 7:0.326923 8:0.173077
-1 1:-48 2:52 3:0.407407 4:0.277778 5:0.148148 6:0.326923 7:0.269231 8:0.230769
-1 1:-354 2:80 3:0.2625 4:0.3375 5:0.1875 6:0.146341 7:0.341463 8:0.158537
-1 1:-162 2:80 3:0.3375 4:0.2625 5:0.2125 6:0.341463 7:0.146341 8:0.353659
-1 1:-89 2:81 3:0.358025 4:0.296296 5:0.209877 6:0.268293 7:0.317073 8:0.195122
-1 1:-136 2:81 3:0.296296 4:0.358025 5:0.135802 6:0.317073 7:0.268293 8:0.219512
-1 1:-67 2:61 3:0.311475 4:0.360656 5:0.180328 6:0.333333 7:0.349206 8:0.15873
-1 1:-120 2:61 3:0.360656 4:0.311475 5:0.147541 6:0.349206 7:0.333333 8:0.15873
-1 1:-106 2:60 3:0.183333 4:0.4 5:0.25 6:0.0967742 7:0.467742 8:0.290323
-1 1:-124 2:60 3:0.4 4:0.183333 5:0.166667 6:0.467742 7:0.0967742 8:0.145161
-1 1:-117 2:66 3:0.378788 4:0.166667 5:0.19697 6:0.323529 7:0.25 8:0.161765
-1 1:-92 2:66 3:0.166667 4:0.378788 5:0.257576 6:0.25 7:0.323529 8:0.264706
-1 1:-159 2:85 3:0.258824 4:0.235294 5:0.282353 6:0.238636 7:0.272727 8:0.284091
-1 1:-352 2:85 3:0.235294 4:0.258824 5:0.223529 6:0.272727 7:0.238636 8:0.204545
-1 1:-260 2:89 3:0.224719 4:0.314607 5:0.269663 6:0.25 7:0.228261 8:0.271739
-1 1:-275 2:89 3:0.314607 4:0.224719 5:0.191011 6:0.228261 7:0.25 8:0.25
-1 1:-68 2:58 3:0.137931 4:0.413793 5:0.275862 6:0.135593 7:0.271186 8:0.322034
-1 1:-122 2:58 3:0.413793 4:0.137931 5:0.172414 6:0.271186 7:0.135593 8:0.271186
-1 1:-181 2:71 3:0.169014 4:0.394366 5:0.253521 6:0.186667 7:0.306667 8:0.253333
-1 1:-161 2:71 3:0.394366 4:0.169014 5:0.183099 6:0.306667 7:0.186667 8:0.253333
-1 1:-169 2:68 3:0.242857 4:0.285714 5:0.271429 6:0.294118 7:0.205882 8:0.323529
-1 1:-253 2:68 3:0.285714 4:0.242857 5:0.2 6:0.205882 7:0.294118 8:0.176471
-1 1:-447 2:68 3:0.26087 4:0.231884 5:0.231884 6:0.308824 7:0.264706 8:0.176471
-1 1:-408 2:68 3:0.231884 4:0.26087 5:0.275362 6:0.264706 7:0.308824 8:0.25
-1 1:-495 2:138 3:0.311594 4:0.253623 5:0.224638 6:0.276596 7:0.205674 8:0.241135
-1 1:-511 2:138 3:0.253623 4:0.311594 5:0.210145 6:0.205674 7:0.276596 8:0.276596
-1 1:-512 2:140 3:0.25 4:0.257143 5:0.235714 6:0.272109 7:0.238095 8:0.251701
-1 1:-451 2:140 3:0.257143 4:0.25 5:0.257143 6:0.238095 7:0.272109 8:0.238095
-1 1:-466 2:148 3:0.324324 4:0.22973 5:0.216216 6:0.266667 7:0.3 8:0.206667
-1 1:-424 2:148 3:0.22973 4:0.324324 5:0.22973 6:0.3 7:0.266667 8:0.226667
-1 1:-315 2:147 3:0.394558 4:0.197279 5:0.204082 6:0.348993 7:0.255034 8:0.174497
-1 1:-387 2:147 3:0.197279 4:0.394558 5:0.204082 6:0.255034 7:0.348993 8:0.221477
-1 1:-75 2:65 3:0.384615 4:0.246154 5:0.169231 6:0.318182 7:0.257576 8:0.19697
-1 1:-110 2:65 3:0.246154 4:0.384615 5:0.2 6:0.257576 7:0.318182 8:0.227273
-1 1:-150 2:80 3:0.253012 4:0.409639 5:0.204819 6:0.2375 7:0.35 8:0.2125
-1 1:-107 2:80 3:0.409639 4:0.253012 5:0.13253 6:0.35 7:0.2375 8:0.2
-1 1:-290 2:123 3:0.346457 4:0.307087 5:0.149606 6:0.284553 7:0.357724 8:0.162602
-1 1:-126 2:123 3:0.307087 4:0.346457 5:0.19685 6:0.357724 7:0.284553 8:0.195122
-1 1:-131 2:127 3:0.348837 4:0.317829 5:0.155039 6:0.377953 7:0.275591 8:0.173228
-1 1:-164 2:127 3:0.317829 4:0.348837 5:0.178295 6:0.275591 7:0.377953 8:0.173228
-1 1:-36 2:76 3:0.368421 4:0.368421 5:0.118421 6:0.367089 7:0.417722 8:0.126582
-1 1:-68 2:76 3:0.368421 4:0.368421 5:0.144737 6:0.417722 7:0.367089 8:0.0886076
-1 1:-111 2:73 3:0.293333 4:0.413333 5:0.133333 6:0.232877 7:0.356164 8:0.205479
-1 1:-84 2:73 3:0.413333 4:0.293333 5:0.16 6:0.356164 7:0.232877 8:0.205479
-1 1:-109 2:86 3:0.386364 4:0.306818 5:0.159091 6:0.383721 7:0.255814 8:0.186047
-1 1:-101 2:86 3:0.306818 4:0.386364 5:0.147727 6:0.255814 7:0.383721 8:0.174419
-1 1:-17 2:68 3:0.426471 4:0.279412 5:0.147059 6:0.367647 7:0.308824 8:0.205882
-1 1:-38 2:68 3:0.279412 4:0.426471 5:0.147059 6:0.308824 7:0.367647 8:0.117647
-1 1:-215 2:65 3:0.2 4:0.307692 5:0.2 6:0.227273 7:0.272727 8:0.242424
-1 1:-169 2:65 3:0.307692 4:0.2 5:0.292308 6:0.272727 7:0.227273 8:0.257576
-1 1:-46 2:54 3:0.351852 4:0.166667 5:0.240741 6:0.272727 7:0.181818 8:0.345455
-1 1:-278 2:54 3:0.166667 4:0.351852 5:0.240741 6:0.181818 7:0.272727 8:0.2
-1 1:-349 2:51 3:0.333333 4:0.137255 5:0.27451 6:0.245283 7:0.150943 8:0.339623
-1 1:-348 2:51 3:0.137255 4:0.333333 5:0.254902 6:0.150943 7:0.245283 8:0.264151
-1 1:-46 2:56 3:0.357143 4:0.125 5:0.267857 6:0.410714 7:0.196429 8:0.160714
-1 1:-28 2:56 3:0.125 4:0.357143 5:0.25 6:0.196429 7:0.410714 8:0.232143
-1 1:-168 2:65 3:0.384615 4:0.138462 5:0.246154 6:0.415385 7:0.307692 8:0.107692
-1 1:-151 2:65 3:0.138462 4:0.384615 5:0.230769 6:0.307692 7:0.415385 8:0.169231
-1 1:-450 2:60 3:0.142857 4:0.174603 5:0.349206 6:0.216667 7:0.233333 8:0.3
-1 1:-444 2:60 3:0.174603 4:0.142857 5:0.333333 6:0.233333 7:0.216667 8:0.25
-1 1:-87 2:53 3:0.321429 4:0.339286 5:0.0892857 6:0.339623 7:0.415094 8:0.0566038
-1 1:0 2:53 3:0.339286 4:0.321429 5:0.25 6:0.415094 7:0.339623 8:0.188679
-1 1:-569 2:96 3:0.270833 4:0.21875 5:0.25 6:0.234694 7:0.22449 8:0.255102
-1 1:-423 2:96 3:0.21875 4:0.270833 5:0.260417 6:0.22449 7:0.234694 8:0.285714
-1 1:-193 2:81 3:0.259259 4:0.222222 5:0.271605 6:0.235294 7:0.341176 8:0.223529
-1 1:-213 2:81 3:0.222222 4:0.259259 5:0.246914 6:0.341176 7:0.235294 8:0.2
-1 1:-539 2:103 3:0.271845 4:0.184466 5:0.23301 6:0.223301 7:0.223301 8:0.223301
-1 1:-412 2:103 3:0.184466 4:0.271845 5:0.31068 6:0.223301 7:0.223301 8:0.330097
-1 1:-381 2:81 3:0.209877 4:0.234568 5:0.271605 6:0.27381 7:0.178571 8:0.238095
-1 1:-376 2:81 3:0.234568 4:0.209877 5:0.283951 6:0.178571 7:0.27381 8:0.309524
-1 1:-227 2:70 3:0.216216 4:0.243243 5:0.256757 6:0.214286 7:0.214286 8:0.257143
-1 1:-241 2:70 3:0.243243 4:0.216216 5:0.283784 6:0.214286 7:0.214286 8:0.314286
-1 1:-419 2:95 3:0.26 4:0.19 5:0.24 6:0.294737 7:0.2 8:0.252632
-1 1:-373 2:95 3:0.19 4:0.26 5:0.31 6:0.2 7:0.294737 8:0.252632
-1 1:-387 2:140 3:0.232877 4:0.280822 5:0.239726 6:0.214286 7:0.292857 8:0.3
-1 1:-406 2:140 3:0.280822 4:0.232877 5:0.246575 6:0.292857 7:0.214286 8:0.192857
-1 1:-382 2:142 3:0.268966 4:0.227586 5:0.282759 6:0.21831 7:0.302817 8:0.260563
-1 1:-417 2:142 3:0.227586 4:0.268966 5:0.22069 6:0.302817 7:0.21831 8:0.21831
-1 1:-372 2:144 3:0.275862 4:0.234483 5:0.275862 6:0.236111 7:0.298611 8:0.256944
-1 1:-435 2:144 3:0.234483 4:0.275862 5:0.213793 6:0.298611 7:0.236111 8:0.208333
-1 1:-480 2:89 3:0.202247 4:0.258427 5:0.280899 6:0.168539 7:0.247191 8:0.325843
-1 1:-468 2:89 3:0.258427 4:0.202247 5:0.258427 6:0.247191 7:0.168539 8:0.258427
-1 1:-219 2:62 3:0.225806 4:0.209677 5:0.241935 6:0.242424 7:0.19697 8:0.257576
-1 1:-129 2:62 3:0.209677 4:0.225806 5:0.322581 6:0.19697 7:0.242424 8:0.30303
-1 1:-404 2:109 3:0.238532 4:0.238532 5:0.284404 6:0.245455 7:0.245455 8:0.227273
-1 1:-462 2:109 3:0.238532 4:0.238532 5:0.238532 6:0.245455 7:0.245455 8:0.281818
-1 1:-284 2:55 3:0.232143 4:0.196429 5:0.285714 6:0.272727 7:0.272727 8:0.272727
-1 1:-254 2:55 3:0.196429 4:0.232143 5:0.285714 6:0.272727 7:0.272727 8:0.181818
-1 1:-225 2:75 3:0.306667 4:0.213333 5:0.266667 6:0.268293 7:0.207317 8:0.243902
-1 1:-356 2:75 3:0.213333 4:0.306667 5:0.213333 6:0.207317 7:0.268293 8:0.280488
-1 1:-206 2:65 3:0.292308 4:0.2 5:0.261538 6:0.223881 7:0.253731 8:0.179104
-1 1:-131 2:65 3:0.2 4:0.292308 5:0.246154 6:0.253731 7:0.223881 8:0.343284
-1 1:-101 2:63 3:0.272727 4:0.212121 5:0.272727 6:0.222222 7:0.190476 8:0.380952
-1 1:-211 2:63 3:0.212121 4:0.272727 5:0.242424 6:0.190476 7:0.222222 8:0.206349
-1 1:-414 2:49 3:0.22 4:0.18 5:0.28 6:0.204082 7:0.122449 8:0.346939
-1 1:-514 2:49 3:0.18 4:0.22 5:0.32 6:0.122449 7:0.204082 8:0.326531
-1 1:-167 2:56 3:0.267857 4:0.232143 5:0.303571 6:0.267857 7:0.196429 8:0.303571
-1 1:-234 2:56 3:0.232143 4:0.267857 5:0.196429 6:0.196429 7:0.267857 8:0.232143
-1 1:-321 2:71 3:0.263889 4:0.194444 5:0.263889 6:0.28169 7:0.126761 8:0.338028
-1 1:-422 2:71 3:0.194444 4:0.263889 5:0.277778 6:0.126761 7:0.28169 8:0.253521
-1 1:-140 2:56 3:0.196429 4:0.285714 5:0.25 6:0.160714 7:0.428571 8:0.196429
-1 1:-15 2:56 3:0.285714 4:0.196429 5:0.267857 6:0.428571 7:0.160714 8:0.214286
-1 1:-779 2:115 3:0.226087 4:0.243478 5:0.243478 6:0.147826 7:0.156522 8:0.321739
-1 1:-692 2:115 3:0.243478 4:0.226087 5:0.286957 6:0.156522 7:0.147826 8:0.373913
-1 1:-201 2:65 3:0.275362 4:0.318841 5:0.173913 6:0.215385 7:0.323077 8:0.184615
-1 1:-40 2:65 3:0.318841 4:0.275362 5:0.231884 6:0.323077 7:0.215385 8:0.276923
-1 1:-430 2:101 3:0.223301 4:0.242718 5:0.242718 6:0.227723 7:0.178218 8:0.267327
-1 1:-447 2:101 3:0.242718 4:0.223301 5:0.291262 6:0.178218 7:0.227723 8:0.326733
-1 1:-512 2:95 3:0.2 4:0.242105 5:0.263158 6:0.164948 7:0.268041 8:0.309278
-1 1:-441 2:95 3:0.242105 4:0.2 5:0.294737 6:0.268041 7:0.164948 8:0.257732
-1 1:-360 2:72 3:0.194444 4:0.263889 5:0.263889 6:0.184211 7:0.236842 8:0.302632
-1 1:-304 2:72 3:0.263889 4:0.194444 5:0.277778 6:0.236842 7:0.184211 8:0.276316
-1 1:-237 2:58 3:0.2 4:0.216667 5:0.316667 6:0.224138 7:0.172414 8:0.310345
-1 1:-196 2:58 3:0.216667 4:0.2 5:0.266667 6:0.172414 7:0.224138 8:0.293103
-1 1:-448 2:128 3:0.238462 4:0.223077 5:0.261538 6:0.226562 7:0.21875 8:0.273438
-1 1:-360 2:128 3:0.223077 4:0.238462 5:0.276923 6:0.21875 7:0.226562 8:0.28125
-1 1:-412 2:83 3:0.183908 4:0.206897 5:0.275862 6:0.204819 7:0.180723 8:0.253012
-1 1:-336 2:83 3:0.206897 4:0.183908 5:0.333333 6:0.180723 7:0.204819 8:0.361446
-1 1:0 2:63 3:0.415385 4:0.246154 5:0.153846 6:0.47619 7:0.269841 8:0.15873
-1 1:-72 2:63 3:0.246154 4:0.415385 5:0.184615 6:0.269841 7:0.47619 8:0.0952381
-1 1:-88 2:79 3:0.240506 4:0.443038 5:0.177215 6:0.243902 7:0.426829 8:0.170732
-1 1:0 2:79 3:0.443038 4:0.240506 5:0.139241 6:0.426829 7:0.243902 8:0.158537
-1 1:0 2:50 3:0.44 4:0.28 5:0.1 6:0.34 7:0.18 8:0.26
-1 1:-64 2:50 3:0.28 4:0.44 5:0.18 6:0.18 7:0.34 8:0.22
-1 1:0 2:61 3:0.442623 4:0.262295 5:0.131148 6:0.344262 7:0.327869 8:0.131148
-1 1:-33 2:61 3:0.262295 4:0.442623 5:0.163934 6:0.327869 7:0.344262 8:0.196721
-1 1:-57 2:49 3:0.24 4:0.46 5:0.2 6:0.265306 7:0.346939 8:0.204082
-1 1:-80 2:49 3:0.46 4:0.24 5:0.1 6:0.346939 7:0.265306 8:0.183673
-1 1:0 2:51 3:0.222222 4:0.444444 5:0.166667 6:0.235294 7:0.411765 8:0.196078
-1 1:0 2:51 3:0.444444 4:0.222222 5:0.166667 6:0.411765 7:0.235294 8:0.156863
-1 1:-37 2:68 3:0.273973 4:0.452055 5:0.150685 6:0.235294 7:0.485294 8:0.0882353
-1 1:-22 2:68 3:0.452055 4:0.273973 5:0.123288 6:0.485294 7:0.235294 8:0.191176
-1 1:-813 2:127 3:0.314961 4:0.188976 5:0.188976 6:0.330709 7:0.181102 8:0.188976
-1 1:-564 2:127 3:0.188976 4:0.314961 5:0.307087 6:0.181102 7:0.330709 8:0.299213
-1 1:-734 2:112 3:0.276786 4:0.1875 5:0.1875 6:0.3125 7:0.1875 8:0.1875
-1 1:-446 2:112 3:0.1875 4:0.276786 5:0.348214 6:0.1875 7:0.3125 8:0.3125
-1 1:-989 2:142 3:0.328859 4:0.174497 5:0.187919 6:0.288732 7:0.15493 8:0.232394
-1 1:-698 2:142 3:0.174497 4:0.328859 5:0.308725 6:0.15493 7:0.288732 8:0.323944
-1 1:-998 2:141 3:0.308725 4:0.161074 5:0.194631 6:0.262411 7:0.141844 8:0.234043
-1 1:-730 2:141 3:0.161074 4:0.308725 5:0.33557 6:0.141844 7:0.262411 8:0.361702
-1 1:-604 2:120 3:0.305785 4:0.173554 5:0.214876 6:0.291667 7:0.166667 8:0.191667
-1 1:-339 2:120 3:0.173554 4:0.305785 5:0.305785 6:0.166667 7:0.291667 8:0.35
-1 1:-926 2:120 3:0.308333 4:0.183333 5:0.183333 6:0.283333 7:0.166667 8:0.2
-1 1:-577 2:120 3:0.183333 4:0.308333 5:0.325 6:0.166667 7:0.283333 8:0.35
-1 1:-525 2:128 3:0.302326 4:0.170543 5:0.20155 6:0.359375 7:0.203125 8:0.179688
-1 1:-434 2:128 3:0.170543 4:0.302326 5:0.325581 6:0.203125 7:0.359375 8:0.257812
-1 1:-947 2:125 3:0.312 4:0.184 5:0.192 6:0.304 7:0.16 8:0.24
-1 1:-720 2:125 3:0.184 4:0.312 5:0.312 6:0.16 7:0.304 8:0.296
-1 1:-604 2:104 3:0.317308 4:0.182692 5:0.221154 6:0.317757 7:0.196262 8:0.186916
-1 1:-421 2:104 3:0.182692 4:0.317308 5:0.278846 6:0.196262 7:0.317757 8:0.299065
-1 1:-601 2:123 3:0.308943 4:0.162602 5:0.243902 6:0.336 7:0.176 8:0.216
-1 1:-493 2:123 3:0.162602 4:0.308943 5:0.284553 6:0.176 7:0.336 8:0.272
-1 1:-601 2:104 3:0.317308 4:0.182692 5:0.221154 6:0.327103 7:0.196262 8:0.186916
-1 1:-421 2:104 3:0.182692 4:0.317308 5:0.278846 6:0.196262 7:0.327103 8:0.28972
-1 1:-857 2:116 3:0.293103 4:0.189655 5:0.181034 6:0.254237 7:0.161017 8:0.237288
-1 1:-511 2:116 3:0.189655 4:0.293103 5:0.336207 6:0.161017 7:0.254237 8:0.347458
-1 1:-1079 2:135 3:0.318519 4:0.192593 5:0.192593 6:0.316176 7:0.205882 8:0.205882
-1 1:-737 2:135 3:0.192593 4:0.318519 5:0.296296 6:0.205882 7:0.316176 8:0.272059
-1 1:-606 2:106 3:0.330189 4:0.179245 5:0.216981 6:0.33945 7:0.192661 8:0.183486
-1 1:-409 2:106 3:0.179245 4:0.330189 5:0.273585 6:0.192661 7:0.33945 8:0.284404
-1 1:-554 2:105 3:0.32381 4:0.180952 5:0.219048 6:0.342593 7:0.194444 8:0.157407
-1 1:-350 2:105 3:0.180952 4:0.32381 5:0.27619 6:0.194444 7:0.342593 8:0.305556
-1 1:-711 2:115 3:0.301724 4:0.181034 5:0.172414 6:0.295652 7:0.13913 8:0.252174
-1 1:-517 2:115 3:0.181034 4:0.301724 5:0.344828 6:0.13913 7:0.295652 8:0.313043
-1 1:-961 2:139 3:0.323741 4:0.18705 5:0.194245 6:0.3 7:0.178571 8:0.25
-1 1:-771 2:139 3:0.18705 4:0.323741 5:0.294964 6:0.178571 7:0.3 8:0.271429
-1 1:-133 2:71 3:0.338028 4:0.211268 5:0.225352 6:0.388889 7:0.180556 8:0.222222
-1 1:-145 2:71 3:0.211268 4:0.338028 5:0.225352 6:0.180556 7:0.388889 8:0.208333
-1 1:-374 2:104 3:0.326923 4:0.182692 5:0.173077 6:0.279279 7:0.27027 8:0.207207
-1 1:-247 2:104 3:0.182692 4:0.326923 5:0.317308 6:0.27027 7:0.279279 8:0.243243
-1 1:-900 2:128 3:0.328244 4:0.183206 5:0.183206 6:0.296875 7:0.132812 8:0.25
-1 1:-710 2:128 3:0.183206 4:0.328244 5:0.305344 6:0.132812 7:0.296875 8:0.320312
-1 1:-524 2:70 3:0.28169 4:0.15493 5:0.225352 6:0.371429 7:0.214286 8:0.2
-1 1:-364 2:70 3:0.15493 4:0.28169 5:0.338028 6:0.214286 7:0.371429 8:0.214286
-1 1:-708 2:147 3:0.278912 4:0.176871 5:0.238095 6:0.358108 7:0.189189 8:0.202703
-1 1:-531 2:147 3:0.176871 4:0.278912 5:0.306122 6:0.189189 7:0.358108 8:0.25
-1 1:-768 2:148 3:0.317568 4:0.182432 5:0.209459 6:0.391892 7:0.175676 8:0.175676
-1 1:-536 2:148 3:0.182432 4:0.317568 5:0.290541 6:0.175676 7:0.391892 8:0.256757
-1 1:-915 2:144 3:0.331034 4:0.186207 5:0.186207 6:0.236111 7:0.326389 8:0.263889
-1 1:-821 2:144 3:0.186207 4:0.331034 5:0.296552 6:0.326389 7:0.236111 8:0.173611
-1 1:-662 2:143 3:0.319444 4:0.166667 5:0.1875 6:0.244755 7:0.300699 8:0.265734
-1 1:-567 2:143 3:0.166667 4:0.319444 5:0.326389 6:0.300699 7:0.244755 8:0.188811
-1 1:-223 2:83 3:0.297619 4:0.202381 5:0.238095 6:0.313253 7:0.253012 8:0.156627
-1 1:-137 2:83 3:0.202381 4:0.297619 5:0.261905 6:0.253012 7:0.313253 8:0.277108
-1 1:-76 2:53 3:0.333333 4:0.185185 5:0.240741 6:0.358491 7:0.132075 8:0.301887
-1 1:-139 2:53 3:0.185185 4:0.333333 5:0.240741 6:0.132075 7:0.358491 8:0.207547
-1 1:-121 2:60 3:0.333333 4:0.183333 5:0.266667 6:0.311475 7:0.180328 8:0.229508
-1 1:-130 2:60 3:0.183333 4:0.333333 5:0.216667 6:0.180328 7:0.311475 8:0.278689
-1 1:-306 2:76 3:0.278481 4:0.151899 5:0.202532 6:0.236842 7:0.171053 8:0.25
-1 1:-257 2:76 3:0.151899 4:0.278481 5:0.367089 6:0.171053 7:0.236842 8:0.342105
-1 1:-360 2:65 3:0.318182 4:0.19697 5:0.257576 6:0.2 7:0.215385 8:0.261538
-1 1:-313 2:65 3:0.19697 4:0.318182 5:0.227273 6:0.215385 7:0.2 8:0.323077
-1 1:-345 2:101 3:0.284314 4:0.235294 5:0.235294 6:0.217822 7:0.207921 8:0.316832
-1 1:-442 2:101 3:0.235294 4:0.284314 5:0.245098 6:0.207921 7:0.217822 8:0.257426
-1 1:-965 2:130 3:0.320611 4:0.19084 5:0.19084 6:0.323077 7:0.169231 8:0.184615
-1 1:-622 2:130 3:0.19084 4:0.320611 5:0.29771 6:0.169231 7:0.323077 8:0.323077
-1 1:-61 2:50 3:0.36 4:0.2 5:0.24 6:0.346154 7:0.115385 8:0.288462
-1 1:-70 2:50 3:0.2 4:0.36 5:0.2 6:0.115385 7:0.346154 8:0.25
-1 1:-750 2:129 3:0.193798 4:0.310078 5:0.302326 6:0.20155 7:0.317829 8:0.286822
-1 1:-1007 2:129 3:0.310078 4:0.193798 5:0.193798 6:0.317829 7:0.20155 8:0.193798
-1 1:-720 2:146 3:0.178082 4:0.30137 5:0.30137 6:0.2 7:0.286667 8:0.26
-1 1:-896 2:146 3:0.30137 4:0.178082 5:0.219178 6:0.286667 7:0.2 8:0.253333
-1 1:-685 2:144 3:0.166667 4:0.284722 5:0.3125 6:0.186667 7:0.273333 8:0.253333
-1 1:-783 2:144 3:0.284722 4:0.166667 5:0.236111 6:0.273333 7:0.186667 8:0.286667
-1 1:-740 2:149 3:0.186667 4:0.34 5:0.286667 6:0.221477 7:0.328859 8:0.248322
-1 1:-990 2:149 3:0.34 4:0.186667 5:0.186667 6:0.328859 7:0.221477 8:0.201342
-1 1:-512 2:138 3:0.194245 4:0.330935 5:0.294964 6:0.202899 7:0.326087 8:0.275362
-1 1:-764 2:138 3:0.330935 4:0.194245 5:0.179856 6:0.326087 7:0.202899 8:0.195652
-1 1:-535 2:131 3:0.198473 4:0.312977 5:0.29771 6:0.167939 7:0.328244 8:0.29771
-1 1:-888 2:131 3:0.312977 4:0.198473 5:0.19084 6:0.328244 7:0.167939 8:0.206107
-1 1:-532 2:145 3:0.165517 4:0.289655 5:0.344828 6:0.208054 7:0.241611 8:0.295302
-1 1:-855 2:145 3:0.289655 4:0.165517 5:0.2 6:0.241611 7:0.208054 8:0.255034
-1 1:-676 2:144 3:0.194444 4:0.319444 5:0.291667 6:0.226667 7:0.286667 8:0.26
-1 1:-965 2:144 3:0.319444 4:0.194444 5:0.194444 6:0.286667 7:0.226667 8:0.226667
-1 1:-421 2:106 3:0.179245 4:0.330189 5:0.273585 6:0.192661 7:0.311927 8:0.302752
-1 1:-604 2:106 3:0.330189 4:0.179245 5:0.216981 6:0.311927 7:0.192661 8:0.192661
-1 1:-655 2:127 3:0.167939 4:0.29771 5:0.305344 6:0.188976 7:0.307087 8:0.251969
-1 1:-897 2:127 3:0.29771 4:0.167939 5:0.229008 6:0.307087 7:0.188976 8:0.251969
-1 1:-340 2:100 3:0.17 4:0.32 5:0.29 6:0.194175 7:0.330097 8:0.300971
-1 1:-524 2:100 3:0.32 4:0.17 5:0.22 6:0.330097 7:0.194175 8:0.174757
-1 1:-823 2:140 3:0.335714 4:0.185714 5:0.185714 6:0.333333 7:0.205674 8:0.198582
-1 1:-626 2:140 3:0.185714 4:0.335714 5:0.292857 6:0.205674 7:0.333333 8:0.262411
-1 1:-651 2:143 3:0.167832 4:0.321678 5:0.293706 6:0.166667 7:0.277778 8:0.291667
-1 1:-562 2:143 3:0.321678 4:0.167832 5:0.216783 6:0.277778 7:0.166667 8:0.263889
-1 1:-483 2:145 3:0.174497 4:0.33557 5:0.308725 6:0.206897 7:0.275862 8:0.324138
-1 1:-937 2:145 3:0.33557 4:0.174497 5:0.181208 6:0.275862 7:0.206897 8:0.193103
-1 1:-617 2:145 3:0.189189 4:0.324324 5:0.290541 6:0.206897 7:0.296552 8:0.303448
-1 1:-1023 2:145 3:0.324324 4:0.189189 5:0.195946 6:0.296552 7:0.206897 8:0.193103
-1 1:-300 2:80 3:0.175 4:0.325 5:0.2375 6:0.225 7:0.2625 8:0.2625
-1 1:-206 2:80 3:0.325 4:0.175 5:0.2625 6:0.2625 7:0.225 8:0.25
-1 1:-294 2:83 3:0.192771 4:0.277108 5:0.349398 6:0.238095 7:0.297619 8:0.238095
-1 1:-301 2:83 3:0.277108 4:0.192771 5:0.180723 6:0.297619 7:0.238095 8:0.22619
-1 1:-440 2:142 3:0.174825 4:0.300699 5:0.307692 6:0.161972 7:0.309859 8:0.28169
-1 1:-458 2:142 3:0.300699 4:0.174825 5:0.216783 6:0.309859 7:0.161972 8:0.246479
-1 1:-522 2:140 3:0.211268 4:0.274648 5:0.28169 6:0.2 7:0.271429 8:0.257143
-1 1:-539 2:140 3:0.274648 4:0.211268 5:0.232394 6:0.271429 7:0.2 8:0.271429
-1 1:-643 2:127 3:0.181102 4:0.314961 5:0.307087 6:0.140625 7:0.234375 8:0.328125
-1 1:-948 2:127 3:0.314961 4:0.181102 5:0.19685 6:0.234375 7:0.140625 8:0.296875
-1 1:-279 2:105 3:0.160377 4:0.292453 5:0.349057 6:0.228571 7:0.27619 8:0.285714
-1 1:-302 2:105 3:0.292453 4:0.160377 5:0.198113 6:0.27619 7:0.228571 8:0.209524
-1 1:-234 2:105 3:0.247619 4:0.27619 5:0.238095 6:0.222222 7:0.277778 8:0.305556
-1 1:-258 2:105 3:0.27619 4:0.247619 5:0.238095 6:0.277778 7:0.222222 8:0.194444
-1 1:-228 2:77 3:0.207792 4:0.298701 5:0.246753 6:0.278481 7:0.240506 8:0.227848
-1 1:-241 2:77 3:0.298701 4:0.207792 5:0.246753 6:0.240506 7:0.278481 8:0.253165
-1 1:-772 2:130 3:0.325758 4:0.189394 5:0.181818 6:0.330769 7:0.153846 8:0.253846
-1 1:-686 2:130 3:0.189394 4:0.325758 5:0.30303 6:0.153846 7:0.330769 8:0.261538
-1 1:-303 2:60 3:0.233333 4:0.3 5:0.216667 6:0.216667 7:0.25 8:0.25
-1 1:-327 2:60 3:0.3 4:0.233333 5:0.25 6:0.25 7:0.216667 8:0.283333
-1 1:-359 2:101 3:0.192308 4:0.307692 5:0.269231 6:0.0792079 7:0.346535 8:0.306931
-1 1:-259 2:101 3:0.307692 4:0.192308 5:0.230769 6:0.346535 7:0.0792079 8:0.267327
-1 1:-958 2:143 3:0.321678 4:0.195804 5:0.188811 6:0.333333 7:0.204082 8:0.22449
-1 1:-753 2:143 3:0.195804 4:0.321678 5:0.293706 6:0.204082 7:0.333333 8:0.238095
-1 1:-786 2:143 3:0.335664 4:0.181818 5:0.181818 6:0.342466 7:0.191781 8:0.226027
-1 1:-573 2:143 3:0.181818 4:0.335664 5:0.300699 6:0.191781 7:0.342466 8:0.239726
-1 1:-921 2:129 3:0.323077 4:0.192308 5:0.184615 6:0.348837 7:0.186047 8:0.20155
-1 1:-690 2:129 3:0.192308 4:0.323077 5:0.3 6:0.186047 7:0.348837 8:0.263566
-1 1:-821 2:120 3:0.3 4:0.183333 5:0.208333 6:0.3 7:0.216667 8:0.191667
-1 1:-513 2:120 3:0.183333 4:0.3 5:0.308333 6:0.216667 7:0.3 8:0.291667
-1 1:-477 2:102 3:0.346154 4:0.230769 5:0.211538 6:0.323529 7:0.215686 8:0.235294
-1 1:-701 2:102 3:0.230769 4:0.346154 5:0.211538 6:0.215686 7:0.323529 8:0.22549
-1 1:-225 2:80 3:0.321839 4:0.252874 5:0.241379 6:0.35 7:0.2 8:0.1875
-1 1:-257 2:80 3:0.252874 4:0.321839 5:0.183908 6:0.2 7:0.35 8:0.2625
-1 1:-40 2:52 3:0.365385 4:0.153846 5:0.230769 6:0.269231 7:0.307692 8:0.230769
-1 1:-84 2:52 3:0.153846 4:0.365385 5:0.25 6:0.307692 7:0.269231 8:0.192308
-1 1:-121 2:55 3:0.35 4:0.233333 5:0.2 6:0.309091 7:0.2 8:0.181818
-1 1:0 2:55 3:0.233333 4:0.35 5:0.216667 6:0.2 7:0.309091 8:0.309091
-1 1:-106 2:50 3:0.137255 4:0.392157 5:0.215686 6:0.1 7:0.38 8:0.28
-1 1:-112 2:50 3:0.392157 4:0.137255 5:0.254902 6:0.38 7:0.1 8:0.24
-1 1:-534 2:101 3:0.235294 4:0.284314 5:0.254902 6:0.257426 7:0.207921 8:0.287129
-1 1:-546 2:101 3:0.284314 4:0.235294 5:0.22549 6:0.207921 7:0.257426 8:0.247525
-1 1:-628 2:87 3:0.272727 4:0.25 5:0.25 6:0.218391 7:0.172414 8:0.321839
-1 1:-561 2:87 3:0.25 4:0.272727 5:0.227273 6:0.172414 7:0.218391 8:0.287356
-1 1:-296 2:100 3:0.284314 4:0.235294 5:0.22549 6:0.32 7:0.22 8:0.25
-1 1:-260 2:100 3:0.235294 4:0.284314 5:0.254902 6:0.22 7:0.32 8:0.21
-1 1:-202 2:68 3:0.235294 4:0.264706 5:0.235294 6:0.191176 7:0.308824 8:0.220588
-1 1:-76 2:68 3:0.264706 4:0.235294 5:0.264706 6:0.308824 7:0.191176 8:0.279412
-1 1:-451 2:73 3:0.2625 4:0.2375 5:0.2375 6:0.260274 7:0.136986 8:0.273973
-1 1:-527 2:73 3:0.2375 4:0.2625 5:0.2625 6:0.136986 7:0.260274 8:0.328767
-1 1:-243 2:82 3:0.271739 4:0.23913 5:0.23913 6:0.341463 7:0.207317 8:0.170732
-1 1:-92 2:82 3:0.23913 4:0.271739 5:0.25 6:0.207317 7:0.341463 8:0.280488
-1 1:-175 2:51 3:0.254902 4:0.235294 5:0.254902 6:0.189655 7:0.206897 8:0.189655
-1 1:-92 2:51 3:0.235294 4:0.254902 5:0.254902 6:0.206897 7:0.189655 8:0.413793
-1 1:-219 2:67 3:0.268657 4:0.283582 5:0.223881 6:0.298507 7:0.283582 8:0.238806
-1 1:-161 2:67 3:0.283582 4:0.268657 5:0.223881 6:0.283582 7:0.298507 8:0.179104
-1 1:-563 2:84 3:0.25 4:0.238095 5:0.261905 6:0.197674 7:0.186047 8:0.302326
-1 1:-505 2:84 3:0.238095 4:0.25 5:0.25 6:0.186047 7:0.197674 8:0.313953
-1 1:-395 2:81 3:0.256098 4:0.231707 5:0.243902 6:0.209877 7:0.0740741 8:0.345679
-1 1:-515 2:81 3:0.231707 4:0.256098 5:0.268293 6:0.0740741 7:0.209877 8:0.37037
-1 1:-132 2:61 3:0.229508 4:0.295082 5:0.213115 6:0.222222 7:0.301587 8:0.238095
-1 1:-77 2:61 3:0.295082 4:0.229508 5:0.262295 6:0.301587 7:0.222222 8:0.238095
-1 1:-642 2:96 3:0.270833 4:0.25 5:0.25 6:0.239583 7:0.229167 8:0.260417
-1 1:-528 2:96 3:0.25 4:0.270833 5:0.229167 6:0.229167 7:0.239583 8:0.270833
-1 1:-636 2:86 3:0.244186 4:0.255814 5:0.255814 6:0.162791 7:0.209302 8:0.302326
-1 1:-498 2:86 3:0.255814 4:0.244186 5:0.244186 6:0.209302 7:0.162791 8:0.325581
-1 1:-605 2:83 3:0.258824 4:0.247059 5:0.258824 6:0.216867 7:0.204819 8:0.289157
-1 1:-527 2:83 3:0.247059 4:0.258824 5:0.235294 6:0.204819 7:0.216867 8:0.289157
-1 1:-381 2:83 3:0.25 4:0.272727 5:0.238636 6:0.253012 7:0.204819 8:0.26506
-1 1:-391 2:83 3:0.272727 4:0.25 5:0.238636 6:0.204819 7:0.253012 8:0.277108
-1 1:-531 2:91 3:0.231579 4:0.273684 5:0.252632 6:0.175824 7:0.241758 8:0.340659
-1 1:-493 2:91 3:0.273684 4:0.231579 5:0.242105 6:0.241758 7:0.175824 8:0.241758
-1 1:-673 2:108 3:0.259259 4:0.277778 5:0.240741 6:0.209091 7:0.209091 8:0.281818
-1 1:-547 2:108 3:0.277778 4:0.259259 5:0.222222 6:0.209091 7:0.209091 8:0.3
-1 1:-631 2:85 3:0.258824 4:0.247059 5:0.258824 6:0.204301 7:0.215054 8:0.290323
-1 1:-514 2:85 3:0.247059 4:0.258824 5:0.235294 6:0.215054 7:0.204301 8:0.290323
-1 1:-225 2:62 3:0.241935 4:0.290323 5:0.225806 6:0.296875 7:0.234375 8:0.25
-1 1:-202 2:62 3:0.290323 4:0.241935 5:0.241935 6:0.234375 7:0.296875 8:0.21875
-1 1:-657 2:86 3:0.269663 4:0.247191 5:0.258427 6:0.232558 7:0.22093 8:0.27907
-1 1:-499 2:86 3:0.247191 4:0.269663 5:0.224719 6:0.22093 7:0.232558 8:0.267442
-1 1:-237 2:60 3:0.257576 4:0.287879 5:0.212121 6:0.283333 7:0.233333 8:0.283333
-1 1:-226 2:60 3:0.287879 4:0.257576 5:0.242424 6:0.233333 7:0.283333 8:0.2
-1 1:-423 2:87 3:0.284091 4:0.25 5:0.25 6:0.16092 7:0.310345 8:0.252874
-1 1:-308 2:87 3:0.25 4:0.284091 5:0.215909 6:0.310345 7:0.16092 8:0.275862
-1 1:-733 2:98 3:0.235294 4:0.284314 5:0.254902 6:0.173469 7:0.234694 8:0.285714
-1 1:-570 2:98 3:0.284314 4:0.235294 5:0.22549 6:0.234694 7:0.173469 8:0.306122
-1 1:-219 2:67 3:0.283582 4:0.268657 5:0.208955 6:0.308824 7:0.294118 8:0.235294
-1 1:-169 2:67 3:0.268657 4:0.283582 5:0.238806 6:0.294118 7:0.308824 8:0.161765
-1 1:-258 2:67 3:0.268657 4:0.283582 5:0.208955 6:0.186667 7:0.28 8:0.213333
-1 1:-91 2:67 3:0.283582 4:0.268657 5:0.238806 6:0.28 7:0.186667 8:0.32
-1 1:-362 2:83 3:0.240964 4:0.253012 5:0.26506 6:0.229885 7:0.206897 8:0.298851
-1 1:-395 2:83 3:0.253012 4:0.240964 5:0.240964 6:0.206897 7:0.229885 8:0.264368
-1 1:-482 2:91 3:0.271739 4:0.23913 5:0.26087 6:0.296703 7:0.197802 8:0.241758
-1 1:-492 2:91 3:0.23913 4:0.271739 5:0.228261 6:0.197802 7:0.296703 8:0.263736
-1 1:-515 2:95 3:0.27551 4:0.234694 5:0.265306 6:0.252632 7:0.221053 8:0.284211
-1 1:-460 2:95 3:0.234694 4:0.27551 5:0.22449 6:0.221053 7:0.252632 8:0.242105
-1 1:-359 2:67 3:0.256757 4:0.27027 5:0.243243 6:0.179104 7:0.223881 8:0.283582
-1 1:-416 2:67 3:0.27027 4:0.256757 5:0.22973 6:0.223881 7:0.179104 8:0.313433
-1 1:-378 2:72 3:0.25641 4:0.230769 5:0.269231 6:0.263889 7:0.125 8:0.319444
-1 1:-418 2:72 3:0.230769 4:0.25641 5:0.24359 6:0.125 7:0.263889 8:0.291667
-1 1:-438 2:98 3:0.27551 4:0.22449 5:0.27551 6:0.254902 7:0.254902 8:0.22549
-1 1:-328 2:98 3:0.22449 4:0.27551 5:0.22449 6:0.254902 7:0.254902 8:0.264706
-1 1:-343 2:75 3:0.25974 4:0.25974 5:0.246753 6:0.213333 7:0.266667 8:0.253333
-1 1:-329 2:75 3:0.25974 4:0.25974 5:0.233766 6:0.266667 7:0.213333 8:0.266667
-1 1:-489 2:83 3:0.240964 4:0.253012 5:0.26506 6:0.238095 7:0.154762 8:0.285714
-1 1:-486 2:83 3:0.253012 4:0.240964 5:0.240964 6:0.154762 7:0.238095 8:0.321429
-1 1:-219 2:54 3:0.236364 4:0.272727 5:0.236364 6:0.222222 7:0.296296 8:0.240741
-1 1:-156 2:54 3:0.272727 4:0.236364 5:0.254545 6:0.296296 7:0.222222 8:0.240741
-1 1:-403 2:98 3:0.25 4:0.28 5:0.24 6:0.214286 7:0.234694 8:0.285714
-1 1:-366 2:98 3:0.28 4:0.25 5:0.23 6:0.234694 7:0.214286 8:0.265306
-1 1:-622 2:93 3:0.247423 4:0.278351 5:0.237113 6:0.215054 7:0.268817 8:0.258065
-1 1:-528 2:93 3:0.278351 4:0.247423 5:0.237113 6:0.268817 7:0.215054 8:0.258065
-1 1:-259 2:89 3:0.263736 4:0.241758 5:0.263736 6:0.247191 7:0.179775 8:0.359551
-1 1:-400 2:89 3:0.241758 4:0.263736 5:0.230769 6:0.179775 7:0.247191 8:0.213483
-1 1:-157 2:51 3:0.215686 4:0.313725 5:0.215686 6:0.166667 7:0.37037 8:0.166667
-1 1:-37 2:51 3:0.313725 4:0.215686 5:0.254902 6:0.37037 7:0.166667 8:0.296296
-1 1:-245 2:100 3:0.266667 4:0.266667 5:0.247619 6:0.25 7:0.38 8:0.22
-1 1:-351 2:100 3:0.266667 4:0.266667 5:0.219048 6:0.38 7:0.25 8:0.15
-1 1:-619 2:102 3:0.23301 4:0.281553 5:0.252427 6:0.22549 7:0.166667 8:0.343137
-1 1:-553 2:102 3:0.281553 4:0.23301 5:0.23301 6:0.166667 7:0.22549 8:0.264706
-1 1:-99 2:50 3:0.259259 4:0.203704 5:0.296296 6:0.14 7:0.24 8:0.4
-1 1:-200 2:50 3:0.203704 4:0.259259 5:0.240741 6:0.24 7:0.14 8:0.22
-1 1:-366 2:68 3:0.264706 4:0.235294 5:0.279412 6:0.2 7:0.186667 8:0.32
-1 1:-497 2:68 3:0.235294 4:0.264706 5:0.220588 6:0.186667 7:0.2 8:0.293333
-1 1:-551 2:92 3:0.23913 4:0.271739 5:0.228261 6:0.195652 7:0.206522 8:0.315217
-1 1:-671 2:92 3:0.271739 4:0.23913 5:0.26087 6:0.206522 7:0.195652 8:0.282609
-1 1:-526 2:95 3:0.263158 4:0.273684 5:0.231579 6:0.217822 7:0.267327 8:0.207921
-1 1:-531 2:95 3:0.273684 4:0.263158 5:0.231579 6:0.267327 7:0.217822 8:0.306931
-1 1:-564 2:90 3:0.241758 4:0.274725 5:0.230769 6:0.266667 7:0.166667 8:0.277778
-1 1:-644 2:90 3:0.274725 4:0.241758 5:0.252747 6:0.166667 7:0.266667 8:0.288889
-1 1:-482 2:100 3:0.271845 4:0.271845 5:0.223301 6:0.24 7:0.18 8:0.31
-1 1:-565 2:100 3:0.271845 4:0.271845 5:0.23301 6:0.18 7:0.24 8:0.27
-1 1:-519 2:82 3:0.255814 4:0.255814 5:0.232558 6:0.219512 7:0.207317 8:0.268293
-1 1:-567 2:82 3:0.255814 4:0.255814 5:0.255814 6:0.207317 7:0.219512 8:0.304878
-1 1:-498 2:78 3:0.2375 4:0.2625 5:0.2625 6:0.217949 7:0.179487 8:0.333333
-1 1:-445 2:78 3:0.2625 4:0.2375 5:0.2375 6:0.179487 7:0.217949 8:0.269231
-1 1:-493 2:84 3:0.258824 4:0.247059 5:0.235294 6:0.25 7:0.214286 8:0.238095
-1 1:-453 2:84 3:0.247059 4:0.258824 5:0.258824 6:0.214286 7:0.25 8:0.297619
-1 1:-607 2:87 3:0.264368 4:0.241379 5:0.241379 6:0.218391 7:0.137931 8:0.310345
-1 1:-708 2:87 3:0.241379 4:0.264368 5:0.252874 6:0.137931 7:0.218391 8:0.333333
-1 1:-324 2:91 3:0.260417 4:0.260417 5:0.239583 6:0.230769 7:0.285714 8:0.241758
-1 1:-371 2:91 3:0.260417 4:0.260417 5:0.239583 6:0.285714 7:0.230769 8:0.241758
-1 1:-585 2:93 3:0.272727 4:0.242424 5:0.232323 6:0.193548 7:0.193548 8:0.290323
-1 1:-701 2:93 3:0.242424 4:0.272727 5:0.252525 6:0.193548 7:0.193548 8:0.322581
-1 1:-496 2:80 3:0.240964 4:0.253012 5:0.240964 6:0.1875 7:0.2125 8:0.3125
-1 1:-712 2:80 3:0.253012 4:0.240964 5:0.26506 6:0.2125 7:0.1875 8:0.2875
-1 1:-437 2:78 3:0.243902 4:0.243902 5:0.243902 6:0.192308 7:0.192308 8:0.320513
-1 1:-514 2:78 3:0.243902 4:0.243902 5:0.268293 6:0.192308 7:0.192308 8:0.294872
-1 1:-564 2:84 3:0.252874 4:0.264368 5:0.229885 6:0.190476 7:0.25 8:0.261905
-1 1:-584 2:84 3:0.264368 4:0.252874 5:0.252874 6:0.25 7:0.190476 8:0.297619
-1 1:-454 2:87 3:0.252874 4:0.264368 5:0.229885 6:0.215909 7:0.227273 8:0.272727
-1 1:-489 2:87 3:0.264368 4:0.252874 5:0.252874 6:0.227273 7:0.215909 8:0.284091
-1 1:-539 2:93 3:0.242105 4:0.273684 5:0.242105 6:0.215054 7:0.193548 8:0.301075
-1 1:-523 2:93 3:0.273684 4:0.242105 5:0.242105 6:0.193548 7:0.215054 8:0.290323
-1 1:-295 2:66 3:0.294118 4:0.25 5:0.235294 6:0.227273 7:0.19697 8:0.287879
-1 1:-338 2:66 3:0.25 4:0.294118 5:0.220588 6:0.19697 7:0.227273 8:0.287879
-1 1:-263 2:91 3:0.234043 4:0.287234 5:0.223404 6:0.296703 7:0.21978 8:0.296703
-1 1:-441 2:91 3:0.287234 4:0.234043 5:0.255319 6:0.21978 7:0.296703 8:0.186813
-1 1:-543 2:86 3:0.274725 4:0.241758 5:0.241758 6:0.232558 7:0.209302 8:0.244186
-1 1:-579 2:86 3:0.241758 4:0.274725 5:0.241758 6:0.209302 7:0.232558 8:0.313953
-1 1:-113 2:53 3:0.283019 4:0.264151 5:0.226415 6:0.25 7:0.303571 8:0.232143
-1 1:-162 2:53 3:0.264151 4:0.283019 5:0.226415 6:0.303571 7:0.25 8:0.214286
-1 1:-208 2:48 3:0.208333 4:0.270833 5:0.25 6:0.163265 7:0.244898 8:0.244898
-1 1:-252 2:48 3:0.270833 4:0.208333 5:0.270833 6:0.244898 7:0.163265 8:0.346939
-1 1:-672 2:82 3:0.253012 4:0.240964 5:0.26506 6:0.170732 7:0.231707 8:0.292683
-1 1:-491 2:82 3:0.240964 4:0.253012 5:0.240964 6:0.231707 7:0.170732 8:0.304878
-1 1:-116 2:60 3:0.3 4:0.233333 5:0.25 6:0.295082 7:0.245902 8:0.196721
-1 1:-186 2:60 3:0.233333 4:0.3 5:0.216667 6:0.245902 7:0.295082 8:0.262295
-1 1:-232 2:142 3:0.352113 4:0.295775 5:0.176056 6:0.305556 7:0.340278 8:0.173611
-1 1:-226 2:142 3:0.295775 4:0.352113 5:0.176056 6:0.340278 7:0.305556 8:0.180556
-1 1:-36 2:69 3:0.391304 4:0.347826 5:0.130435 6:0.457143 7:0.3 8:0.114286
-1 1:-71 2:69 3:0.347826 4:0.391304 5:0.130435 6:0.3 7:0.457143 8:0.128571
-1 1:-63 2:78 3:0.361446 4:0.337349 5:0.144578 6:0.205128 7:0.371795 8:0.230769
-1 1:-160 2:78 3:0.337349 4:0.361446 5:0.156627 6:0.371795 7:0.205128 8:0.192308
-1 1:-10 2:57 3:0.298246 4:0.45614 5:0.105263 6:0.233333 7:0.416667 8:0.133333
-1 1:0 2:57 3:0.45614 4:0.298246 5:0.140351 6:0.416667 7:0.233333 8:0.216667
-1 1:-97 2:106 3:0.339623 4:0.349057 5:0.160377 6:0.412844 7:0.366972 8:0.110092
-1 1:-61 2:106 3:0.349057 4:0.339623 5:0.150943 6:0.366972 7:0.412844 8:0.110092
-1 1:-12 2:93 3:0.333333 4:0.333333 5:0.172043 6:0.368421 7:0.357895 8:0.136842
-1 1:-93 2:93 3:0.333333 4:0.333333 5:0.16129 6:0.357895 7:0.368421 8:0.136842
-1 1:-98 2:85 3:0.458824 4:0.2 5:0.164706 6:0.390805 7:0.287356 8:0.103448
-1 1:-30 2:85 3:0.2 4:0.458824 5:0.176471 6:0.287356 7:0.390805 8:0.218391
-1 1:-208 2:47 3:0.148936 4:0.212766 5:0.276596 6:0.204082 7:0.22449 8:0.22449
-1 1:-208 2:47 3:0.212766 4:0.148936 5:0.361702 6:0.22449 7:0.204082 8:0.346939
-1 1:-45 2:51 3:0.352941 4:0.313725 5:0.176471 6:0.363636 7:0.254545 8:0.218182
-1 1:-117 2:51 3:0.313725 4:0.352941 5:0.156863 6:0.254545 7:0.363636 8:0.163636
-1 1:-55 2:50 3:0.28 4:0.32 5:0.22 6:0.326923 7:0.25 8:0.230769
-1 1:-74 2:50 3:0.32 4:0.28 5:0.18 6:0.25 7:0.326923 8:0.192308
-1 1:-169 2:51 3:0.339623 4:0.301887 5:0.188679 6:0.27451 7:0.294118 8:0.176471
-1 1:-37 2:51 3:0.301887 4:0.339623 5:0.169811 6:0.294118 7:0.27451 8:0.254902
-1 1:-195 2:51 3:0.169811 4:0.415094 5:0.283019 6:0.0980392 7:0.352941 8:0.254902
-1 1:-136 2:51 3:0.415094 4:0.169811 5:0.132075 6:0.352941 7:0.0980392 8:0.294118
-1 1:-153 2:71 3:0.197183 4:0.394366 5:0.211268 6:0.197183 7:0.253521 8:0.309859
-1 1:-132 2:71 3:0.394366 4:0.197183 5:0.197183 6:0.253521 7:0.197183 8:0.239437
-1 1:-57 2:73 3:0.205479 4:0.424658 5:0.273973 6:0.157895 7:0.355263 8:0.223684
-1 1:-67 2:73 3:0.424658 4:0.205479 5:0.0958904 6:0.355263 7:0.157895 8:0.263158
-1 1:-106 2:92 3:0.344086 4:0.236559 5:0.150538 6:0.391304 7:0.206522 8:0.163043
-1 1:-135 2:92 3:0.236559 4:0.344086 5:0.268817 6:0.206522 7:0.391304 8:0.23913
-1 1:-149 2:59 3:0.354839 4:0.241935 5:0.0967742 6:0.322034 7:0.186441 8:0.169492
-1 1:-48 2:59 3:0.241935 4:0.354839 5:0.306452 6:0.186441 7:0.322034 8:0.322034
-1 1:-83 2:58 3:0.396552 4:0.155172 5:0.206897 6:0.383333 7:0.183333 8:0.2
-1 1:-134 2:58 3:0.155172 4:0.396552 5:0.241379 6:0.183333 7:0.383333 8:0.233333
-1 1:-171 2:74 3:0.297297 4:0.324324 5:0.148649 6:0.210526 7:0.342105 8:0.210526
-1 1:-131 2:74 3:0.324324 4:0.297297 5:0.22973 6:0.342105 7:0.210526 8:0.236842
-1 1:-8 2:70 3:0.328571 4:0.3 5:0.228571 6:0.366197 7:0.309859 8:0.183099
-1 1:-127 2:70 3:0.3 4:0.328571 5:0.142857 6:0.309859 7:0.366197 8:0.140845
-1 1:-151 2:59 3:0.338983 4:0.322034 5:0.186441 6:0.209677 7:0.274194 8:0.274194
-1 1:-172 2:59 3:0.322034 4:0.338983 5:0.152542 6:0.274194 7:0.209677 8:0.241935
-1 1:-710 2:87 3:0.25 4:0.227273 5:0.227273 6:0.16092 7:0.206897 8:0.310345
-1 1:-593 2:87 3:0.227273 4:0.25 5:0.295455 6:0.206897 7:0.16092 8:0.321839
-1 1:-621 2:79 3:0.2375 4:0.2625 5:0.275 6:0.227848 7:0.227848 8:0.278481
-1 1:-735 2:79 3:0.2625 4:0.2375 5:0.225 6:0.227848 7:0.227848 8:0.265823
-1 1:-398 2:92 3:0.25 4:0.25 5:0.28125 6:0.163043 7:0.293478 8:0.282609
-1 1:-283 2:92 3:0.25 4:0.25 5:0.21875 6:0.293478 7:0.163043 8:0.26087
-1 1:-719 2:95 3:0.252632 4:0.252632 5:0.284211 6:0.145833 7:0.25 8:0.302083
-1 1:-762 2:95 3:0.252632 4:0.252632 5:0.210526 6:0.25 7:0.145833 8:0.302083
-1 1:-261 2:53 3:0.196429 4:0.285714 5:0.303571 6:0.169811 7:0.301887 8:0.283019
-1 1:-311 2:53 3:0.285714 4:0.196429 5:0.214286 6:0.301887 7:0.169811 8:0.245283
-1 1:-303 2:62 3:0.241935 4:0.274194 5:0.274194 6:0.15873 7:0.269841 8:0.285714
-1 1:-338 2:62 3:0.274194 4:0.241935 5:0.209677 6:0.269841 7:0.15873 8:0.285714
-1 1:-612 2:92 3:0.23913 4:0.25 5:0.282609 6:0.178947 7:0.210526 8:0.294737
-1 1:-673 2:92 3:0.25 4:0.23913 5:0.228261 6:0.210526 7:0.178947 8:0.315789
-1 1:-542 2:105 3:0.247619 4:0.257143 5:0.285714 6:0.242991 7:0.205607 8:0.308411
-1 1:-742 2:105 3:0.257143 4:0.247619 5:0.209524 6:0.205607 7:0.242991 8:0.242991
-1 1:-297 2:52 3:0.218182 4:0.236364 5:0.327273 6:0.192308 7:0.230769 8:0.384615
-1 1:-367 2:52 3:0.236364 4:0.218182 5:0.218182 6:0.230769 7:0.192308 8:0.192308
-1 1:-291 2:55 3:0.216667 4:0.266667 5:0.316667 6:0.163636 7:0.254545 8:0.363636
-1 1:-317 2:55 3:0.266667 4:0.216667 5:0.2 6:0.254545 7:0.163636 8:0.218182
-1 1:-313 2:50 3:0.230769 4:0.288462 5:0.25 6:0.2 7:0.28 8:0.24
-1 1:-378 2:50 3:0.288462 4:0.230769 5:0.230769 6:0.28 7:0.2 8:0.28
-1 1:-421 2:73 3:0.246753 4:0.233766 5:0.285714 6:0.150685 7:0.273973 8:0.315068
-1 1:-475 2:73 3:0.233766 4:0.246753 5:0.233766 6:0.273973 7:0.150685 8:0.260274
-1 1:-695 2:83 3:0.240964 4:0.253012 5:0.277108 6:0.266667 7:0.155556 8:0.288889
-1 1:-789 2:83 3:0.253012 4:0.240964 5:0.228916 6:0.155556 7:0.266667 8:0.288889
-1 1:-307 2:62 3:0.241935 4:0.274194 5:0.274194 6:0.15873 7:0.253968 8:0.301587
-1 1:-376 2:62 3:0.274194 4:0.241935 5:0.209677 6:0.253968 7:0.15873 8:0.285714
-1 1:-307 2:62 3:0.241935 4:0.274194 5:0.274194 6:0.15873 7:0.253968 8:0.301587
-1 1:-376 2:62 3:0.274194 4:0.241935 5:0.209677 6:0.253968 7:0.15873 8:0.285714
-1 1:-377 2:62 3:0.276923 4:0.276923 5:0.230769 6:0.16129 7:0.241935 8:0.274194
-1 1:-384 2:62 3:0.276923 4:0.276923 5:0.215385 6:0.241935 7:0.16129 8:0.322581
-1 1:-824 2:87 3:0.252874 4:0.252874 5:0.229885 6:0.208791 7:0.21978 8:0.241758
-1 1:-596 2:87 3:0.252874 4:0.252874 5:0.264368 6:0.21978 7:0.208791 8:0.32967
-1 1:-345 2:54 3:0.222222 4:0.240741 5:0.314815 6:0.2 7:0.236364 8:0.272727
-1 1:-414 2:54 3:0.240741 4:0.222222 5:0.222222 6:0.236364 7:0.2 8:0.290909
-1 1:-336 2:53 3:0.232143 4:0.267857 5:0.267857 6:0.132075 7:0.226415 8:0.377358
-1 1:-398 2:53 3:0.267857 4:0.232143 5:0.232143 6:0.226415 7:0.132075 8:0.264151
-1 1:-157 2:49 3:0.22449 4:0.285714 5:0.285714 6:0.24 7:0.34 8:0.18
-1 1:-181 2:49 3:0.285714 4:0.22449 5:0.204082 6:0.34 7:0.24 8:0.24
-1 1:-241 2:46 3:0.2 4:0.3 5:0.28 6:0.108696 7:0.326087 8:0.304348
-1 1:-349 2:46 3:0.3 4:0.2 5:0.22 6:0.326087 7:0.108696 8:0.26087
-1 1:-282 2:53 3:0.245283 4:0.264151 5:0.264151 6:0.259259 7:0.203704 8:0.259259
-1 1:-284 2:53 3:0.264151 4:0.245283 5:0.226415 6:0.203704 7:0.259259 8:0.277778
-1 1:-526 2:65 3:0.261538 4:0.261538 5:0.2 6:0.211268 7:0.211268 8:0.253521
-1 1:-438 2:65 3:0.261538 4:0.261538 5:0.276923 6:0.211268 7:0.211268 8:0.323944
-1 1:-61 2:57 3:0.298246 4:0.263158 5:0.22807 6:0.322034 7:0.220339 8:0.20339
-1 1:-141 2:57 3:0.263158 4:0.298246 5:0.210526 6:0.220339 7:0.322034 8:0.254237
-1 1:-290 2:53 3:0.245283 4:0.283019 5:0.245283 6:0.206897 7:0.258621 8:0.241379
-1 1:-309 2:53 3:0.283019 4:0.245283 5:0.226415 6:0.258621 7:0.206897 8:0.293103
-1 1:-367 2:69 3:0.257143 4:0.242857 5:0.228571 6:0.289855 7:0.202899 8:0.231884
-1 1:-324 2:69 3:0.242857 4:0.257143 5:0.271429 6:0.202899 7:0.289855 8:0.275362
-1 1:-749 2:83 3:0.240964 4:0.253012 5:0.228916 6:0.209302 7:0.244186 8:0.267442
-1 1:-658 2:83 3:0.253012 4:0.240964 5:0.277108 6:0.244186 7:0.209302 8:0.27907
-1 1:-790 2:80 3:0.2625 4:0.2375 5:0.225 6:0.1875 7:0.2375 8:0.3125
-1 1:-755 2:80 3:0.2375 4:0.2625 5:0.275 6:0.2375 7:0.1875 8:0.2625
-1 1:-438 2:62 3:0.269841 4:0.269841 5:0.222222 6:0.258065 7:0.193548 8:0.290323
-1 1:-414 2:62 3:0.269841 4:0.269841 5:0.238095 6:0.193548 7:0.258065 8:0.258065
-1 1:-719 2:76 3:0.236842 4:0.236842 5:0.236842 6:0.197531 7:0.209877 8:0.296296
-1 1:-693 2:76 3:0.236842 4:0.236842 5:0.289474 6:0.209877 7:0.197531 8:0.296296
-1 1:-373 2:58 3:0.274194 4:0.290323 5:0.209677 6:0.241379 7:0.275862 8:0.206897
-1 1:-303 2:58 3:0.290323 4:0.274194 5:0.225806 6:0.275862 7:0.241379 8:0.275862
-1 1:-616 2:98 3:0.255102 4:0.234694 5:0.214286 6:0.283019 7:0.132075 8:0.264151
-1 1:-557 2:98 3:0.234694 4:0.255102 5:0.295918 6:0.132075 7:0.283019 8:0.320755
-1 1:-360 2:65 3:0.261538 4:0.276923 5:0.215385 6:0.19697 7:0.272727 8:0.272727
-1 1:-324 2:65 3:0.276923 4:0.261538 5:0.246154 6:0.272727 7:0.19697 8:0.257576
-1 1:-904 2:95 3:0.256881 4:0.247706 5:0.201835 6:0.221053 7:0.189474 8:0.315789
-1 1:-835 2:95 3:0.247706 4:0.256881 5:0.293578 6:0.189474 7:0.221053 8:0.273684
-1 1:-419 2:51 3:0.254902 4:0.215686 5:0.215686 6:0.226415 7:0.169811 8:0.301887
-1 1:-330 2:51 3:0.215686 4:0.254902 5:0.313725 6:0.169811 7:0.226415 8:0.301887
-1 1:-388 2:49 3:0.27451 4:0.254902 5:0.215686 6:0.265306 7:0.183673 8:0.306122
-1 1:-336 2:49 3:0.254902 4:0.27451 5:0.254902 6:0.183673 7:0.265306 8:0.244898
-1 1:-353 2:47 3:0.255319 4:0.212766 5:0.234043 6:0.22449 7:0.183673 8:0.326531
-1 1:-331 2:47 3:0.212766 4:0.255319 5:0.297872 6:0.183673 7:0.22449 8:0.265306
-1 1:-398 2:47 3:0.285714 4:0.265306 5:0.204082 6:0.191489 7:0.255319 8:0.234043
-1 1:-340 2:47 3:0.265306 4:0.285714 5:0.244898 6:0.255319 7:0.191489 8:0.319149
-1 1:-592 2:85 3:0.247059 4:0.223529 5:0.235294 6:0.197802 7:0.186813 8:0.307692
-1 1:-470 2:85 3:0.223529 4:0.247059 5:0.294118 6:0.186813 7:0.197802 8:0.307692
-1 1:-859 2:97 3:0.237113 4:0.247423 5:0.216495 6:0.213592 7:0.203883 8:0.281553
-1 1:-773 2:97 3:0.247423 4:0.237113 5:0.298969 6:0.203883 7:0.213592 8:0.300971
-1 1:-447 2:74 3:0.283784 4:0.256757 5:0.202703 6:0.25 7:0.197368 8:0.25
-1 1:-388 2:74 3:0.256757 4:0.283784 5:0.256757 6:0.197368 7:0.25 8:0.302632
-1 1:-412 2:54 3:0.22807 4:0.22807 5:0.210526 6:0.148148 7:0.259259 8:0.240741
-1 1:-313 2:54 3:0.22807 4:0.22807 5:0.333333 6:0.259259 7:0.148148 8:0.351852
-1 1:-376 2:78 3:0.265823 4:0.253165 5:0.21519 6:0.24359 7:0.179487 8:0.25641
-1 1:-307 2:78 3:0.253165 4:0.265823 5:0.265823 6:0.179487 7:0.24359 8:0.320513
-1 1:-516 2:81 3:0.259259 4:0.246914 5:0.222222 6:0.202381 7:0.238095 8:0.238095
-1 1:-470 2:81 3:0.246914 4:0.259259 5:0.271605 6:0.238095 7:0.202381 8:0.321429
-1 1:-821 2:105 3:0.257143 4:0.247619 5:0.209524 6:0.228571 7:0.228571 8:0.266667
-1 1:-778 2:105 3:0.247619 4:0.257143 5:0.285714 6:0.228571 7:0.228571 8:0.27619
-1 1:-351 2:55 3:0.285714 4:0.222222 5:0.190476 6:0.309091 7:0.181818 8:0.254545
-1 1:-303 2:55 3:0.222222 4:0.285714 5:0.301587 6:0.181818 7:0.309091 8:0.254545
-1 1:-376 2:47 3:0.285714 4:0.265306 5:0.204082 6:0.234043 7:0.212766 8:0.276596
-1 1:-318 2:47 3:0.265306 4:0.285714 5:0.244898 6:0.212766 7:0.234043 8:0.276596
-1 1:-853 2:92 3:0.236559 4:0.247312 5:0.225806 6:0.163043 7:0.228261 8:0.26087
-1 1:-755 2:92 3:0.247312 4:0.236559 5:0.290323 6:0.228261 7:0.163043 8:0.347826
-1 1:-385 2:58 3:0.258065 4:0.274194 5:0.225806 6:0.172414 7:0.155172 8:0.293103
-1 1:-317 2:58 3:0.274194 4:0.258065 5:0.241935 6:0.155172 7:0.172414 8:0.37931
-1 1:-502 2:83 3:0.25 4:0.25 5:0.227273 6:0.253012 7:0.277108 8:0.204819
-1 1:-385 2:83 3:0.25 4:0.25 5:0.272727 6:0.277108 7:0.253012 8:0.26506
-1 1:-350 2:67 3:0.236111 4:0.263889 5:0.236111 6:0.134328 7:0.313433 8:0.268657
-1 1:-310 2:67 3:0.263889 4:0.236111 5:0.263889 6:0.313433 7:0.134328 8:0.283582
-1 1:-334 2:50 3:0.241379 4:0.224138 5:0.206897 6:0.22 7:0.26 8:0.22
-1 1:-279 2:50 3:0.224138 4:0.241379 5:0.327586 6:0.26 7:0.22 8:0.3
-1 1:-284 2:50 3:0.26 4:0.2 5:0.22 6:0.230769 7:0.173077 8:0.269231
-1 1:-282 2:50 3:0.2 4:0.26 5:0.32 6:0.173077 7:0.230769 8:0.326923
-1 1:-293 2:47 3:0.294118 4:0.196078 5:0.215686 6:0.319149 7:0.191489 8:0.212766
-1 1:-221 2:47 3:0.196078 4:0.294118 5:0.294118 6:0.191489 7:0.319149 8:0.276596
-1 1:-235 2:44 3:0.25 4:0.211538 5:0.211538 6:0.204545 7:0.159091 8:0.272727
-1 1:-225 2:44 3:0.211538 4:0.25 5:0.326923 6:0.159091 7:0.204545 8:0.363636
-1 1:-931 2:96 3:0.25 4:0.25 5:0.21875 6:0.1875 7:0.21875 8:0.291667
-1 1:-829 2:96 3:0.25 4:0.25 5:0.28125 6:0.21875 7:0.1875 8:0.302083
-1 1:-347 2:53 3:0.245614 4:0.210526 5:0.210526 6:0.301887 7:0.113208 8:0.264151
-1 1:-310 2:53 3:0.210526 4:0.245614 5:0.333333 6:0.113208 7:0.301887 8:0.320755
-1 1:-352 2:53 3:0.254545 4:0.254545 5:0.2 6:0.188679 7:0.169811 8:0.283019
-1 1:-335 2:53 3:0.254545 4:0.254545 5:0.290909 6:0.169811 7:0.188679 8:0.358491
-1 1:-224 2:53 3:0.264151 4:0.283019 5:0.226415 6:0.263158 7:0.210526 8:0.280702
-1 1:-245 2:53 3:0.283019 4:0.264151 5:0.226415 6:0.210526 7:0.263158 8:0.245614
-1 1:-348 2:52 3:0.241379 4:0.224138 5:0.206897 6:0.269231 7:0.134615 8:0.230769
-1 1:-310 2:52 3:0.224138 4:0.241379 5:0.327586 6:0.134615 7:0.269231 8:0.365385
-1 1:-380 2:73 3:0.273973 4:0.260274 5:0.219178 6:0.166667 7:0.282051 8:0.294872
-1 1:-254 2:73 3:0.260274 4:0.273973 5:0.246575 6:0.282051 7:0.166667 8:0.25641
-1 1:-749 2:93 3:0.244681 4:0.244681 5:0.287234 6:0.225806 7:0.225806 8:0.247312
-1 1:-784 2:93 3:0.244681 4:0.244681 5:0.223404 6:0.225806 7:0.225806 8:0.301075
-1 1:-515 2:87 3:0.241758 4:0.252747 5:0.274725 6:0.252874 7:0.195402 8:0.275862
-1 1:-523 2:87 3:0.252747 4:0.241758 5:0.230769 6:0.195402 7:0.252874 8:0.275862
-1 1:-246 2:54 3:0.203704 4:0.240741 5:0.333333 6:0.163636 7:0.254545 8:0.272727
-1 1:-378 2:54 3:0.240741 4:0.203704 5:0.222222 6:0.254545 7:0.163636 8:0.309091
-1 1:-350 2:55 3:0.214286 4:0.232143 5:0.339286 6:0.127273 7:0.218182 8:0.363636
-1 1:-412 2:55 3:0.232143 4:0.214286 5:0.214286 6:0.218182 7:0.127273 8:0.290909
-1 1:-188 2:67 3:0.253731 4:0.238806 5:0.283582 6:0.246377 7:0.173913 8:0.231884
-1 1:-74 2:67 3:0.238806 4:0.253731 5:0.223881 6:0.173913 7:0.246377 8:0.347826
-1 1:-740 2:79 3:0.265823 4:0.227848 5:0.278481 6:0.189873 7:0.227848 8:0.316456
-1 1:-827 2:79 3:0.227848 4:0.265823 5:0.227848 6:0.227848 7:0.189873 8:0.265823
-1 1:-361 2:54 3:0.203704 4:0.240741 5:0.333333 6:0.145455 7:0.254545 8:0.272727
-1 1:-396 2:54 3:0.240741 4:0.203704 5:0.222222 6:0.254545 7:0.145455 8:0.327273
-1 1:-364 2:69 3:0.242857 4:0.257143 5:0.271429 6:0.188406 7:0.275362 8:0.217391
-1 1:-396 2:69 3:0.257143 4:0.242857 5:0.228571 6:0.275362 7:0.188406 8:0.318841
-1 1:-614 2:89 3:0.258427 4:0.247191 5:0.280899 6:0.244444 7:0.233333 8:0.244444
-1 1:-660 2:89 3:0.247191 4:0.258427 5:0.213483 6:0.233333 7:0.244444 8:0.277778
-1 1:-368 2:86 3:0.244186 4:0.244186 5:0.290698 6:0.206897 7:0.252874 8:0.241379
-1 1:-419 2:86 3:0.244186 4:0.244186 5:0.22093 6:0.252874 7:0.206897 8:0.298851
-1 1:-322 2:94 3:0.276596 4:0.244681 5:0.212766 6:0.22449 7:0.295918 8:0.22449
-1 1:-270 2:94 3:0.244681 4:0.276596 5:0.265957 6:0.295918 7:0.22449 8:0.255102
-1 1:-195 2:62 3:0.238095 4:0.269841 5:0.269841 6:0.209677 7:0.306452 8:0.241935
-1 1:-119 2:62 3:0.269841 4:0.238095 5:0.222222 6:0.306452 7:0.209677 8:0.241935
-1 1:-558 2:138 3:0.210145 4:0.369565 5:0.217391 6:0.181159 7:0.326087 8:0.26087
-1 1:-471 2:138 3:0.369565 4:0.210145 5:0.202899 6:0.326087 7:0.181159 8:0.231884
-1 1:-69 2:53 3:0.298246 4:0.403509 5:0.210526 6:0.169811 7:0.358491 8:0.301887
-1 1:-110 2:53 3:0.403509 4:0.298246 5:0.0877193 6:0.358491 7:0.169811 8:0.169811
-1 1:-182 2:99 3:0.42 4:0.22 5:0.16 6:0.30303 7:0.242424 8:0.181818
-1 1:-152 2:99 3:0.22 4:0.42 5:0.2 6:0.242424 7:0.30303 8:0.272727
-1 1:-84 2:70 3:0.385714 4:0.257143 5:0.142857 6:0.371429 7:0.371429 8:0.114286
-1 1:-136 2:70 3:0.257143 4:0.385714 5:0.214286 6:0.371429 7:0.371429 8:0.142857
-1 1:-96 2:75 3:0.289474 4:0.394737 5:0.171053 6:0.333333 7:0.32 8:0.186667
-1 1:-100 2:75 3:0.394737 4:0.289474 5:0.144737 6:0.32 7:0.333333 8:0.16
-1 1:-241 2:130 3:0.219697 4:0.386364 5:0.212121 6:0.276923 7:0.323077 8:0.215385
-1 1:-313 2:130 3:0.386364 4:0.219697 5:0.181818 6:0.323077 7:0.276923 8:0.184615
-1 1:-109 2:52 3:0.153846 4:0.403846 5:0.230769 6:0.12963 7:0.296296 8:0.277778
-1 1:-78 2:52 3:0.403846 4:0.153846 5:0.211538 6:0.296296 7:0.12963 8:0.296296
-1 1:-162 2:47 3:0.148936 4:0.297872 5:0.276596 6:0.173077 7:0.307692 8:0.25
-1 1:-118 2:47 3:0.297872 4:0.148936 5:0.276596 6:0.307692 7:0.173077 8:0.269231
-1 1:-860 2:141 3:0.268966 4:0.262069 5:0.241379 6:0.29078 7:0.205674 8:0.234043
-1 1:-872 2:141 3:0.262069 4:0.268966 5:0.227586 6:0.205674 7:0.29078 8:0.269504
-1 1:-909 2:141 3:0.255172 4:0.268966 5:0.241379 6:0.276596 7:0.212766 8:0.234043
-1 1:-930 2:141 3:0.268966 4:0.255172 5:0.234483 6:0.212766 7:0.276596 8:0.276596
-1 1:-421 2:76 3:0.25 4:0.210526 5:0.263158 6:0.227848 7:0.101266 8:0.367089
-1 1:-465 2:76 3:0.210526 4:0.25 5:0.276316 6:0.101266 7:0.227848 8:0.303797
-1 1:-264 2:60 3:0.306452 4:0.209677 5:0.209677 6:0.35 7:0.233333 8:0.183333
-1 1:-264 2:60 3:0.209677 4:0.306452 5:0.274194 6:0.233333 7:0.35 8:0.233333
-1 1:-660 2:110 3:0.26087 4:0.234783 5:0.234783 6:0.163636 7:0.281818 8:0.272727
-1 1:-614 2:110 3:0.234783 4:0.26087 5:0.269565 6:0.281818 7:0.163636 8:0.281818
-1 1:-349 2:80 3:0.3 4:0.2125 5:0.25 6:0.219512 7:0.207317 8:0.280488
-1 1:-345 2:80 3:0.2125 4:0.3 5:0.2375 6:0.207317 7:0.219512 8:0.292683
-1 1:-315 2:60 3:0.216667 4:0.283333 5:0.216667 6:0.2 7:0.292308 8:0.276923
-1 1:-217 2:60 3:0.283333 4:0.216667 5:0.283333 6:0.292308 7:0.2 8:0.230769
-1 1:-269 2:48 3:0.265306 4:0.204082 5:0.22449 6:0.270833 7:0.166667 8:0.229167
-1 1:-266 2:48 3:0.204082 4:0.265306 5:0.306122 6:0.166667 7:0.270833 8:0.333333
-1 1:-398 2:82 3:0.304878 4:0.207317 5:0.256098 6:0.227273 7:0.284091 8:0.272727
-1 1:-382 2:82 3:0.207317 4:0.304878 5:0.231707 6:0.284091 7:0.227273 8:0.215909
-1 1:-584 2:94 3:0.223404 4:0.287234 5:0.212766 6:0.170213 7:0.223404 8:0.308511
-1 1:-687 2:94 3:0.287234 4:0.223404 5:0.276596 6:0.223404 7:0.170213 8:0.297872
-1 1:-777 2:142 3:0.248276 4:0.275862 5:0.248276 6:0.246479 7:0.246479 8:0.246479
-1 1:-918 2:142 3:0.275862 4:0.248276 5:0.227586 6:0.246479 7:0.246479 8:0.260563
-1 1:-901 2:141 3:0.241379 4:0.255172 5:0.268966 6:0.255319 7:0.198582 8:0.255319
-1 1:-862 2:141 3:0.255172 4:0.241379 5:0.234483 6:0.198582 7:0.255319 8:0.29078
-1 1:-736 2:134 3:0.246269 4:0.238806 5:0.238806 6:0.208955 7:0.238806 8:0.246269
-1 1:-657 2:134 3:0.238806 4:0.246269 5:0.276119 6:0.238806 7:0.208955 8:0.30597
-1 1:-339 2:59 3:0.237288 4:0.305085 5:0.186441 6:0.186441 7:0.322034 8:0.220339
-1 1:-211 2:59 3:0.305085 4:0.237288 5:0.271186 6:0.322034 7:0.186441 8:0.271186
-1 1:-253 2:54 3:0.178571 4:0.303571 5:0.285714 6:0.148148 7:0.277778 8:0.240741
-1 1:-206 2:54 3:0.303571 4:0.178571 5:0.232143 6:0.277778 7:0.148148 8:0.333333
-1 1:-324 2:48 3:0.208333 4:0.229167 5:0.291667 6:0.22449 7:0.183673 8:0.326531
-1 1:-363 2:48 3:0.229167 4:0.208333 5:0.270833 6:0.183673 7:0.22449 8:0.265306
-1 1:-286 2:59 3:0.220339 4:0.288136 5:0.220339 6:0.163934 7:0.295082 8:0.278689
-1 1:-279 2:59 3:0.288136 4:0.220339 5:0.271186 6:0.295082 7:0.163934 8:0.262295
-1 1:-422 2:74 3:0.225 4:0.2625 5:0.2125 6:0.162162 7:0.27027 8:0.243243
-1 1:-305 2:74 3:0.2625 4:0.225 5:0.3 6:0.27027 7:0.162162 8:0.324324
-1 1:-270 2:74 3:0.243243 4:0.243243 5:0.297297 6:0.148649 7:0.283784 8:0.256757
-1 1:-294 2:74 3:0.243243 4:0.243243 5:0.216216 6:0.283784 7:0.148649 8:0.310811
-1 1:-363 2:65 3:0.176471 4:0.25 5:0.279412 6:0.2 7:0.230769 8:0.261538
-1 1:-386 2:65 3:0.25 4:0.176471 5:0.294118 6:0.230769 7:0.2 8:0.307692
-1 1:-428 2:83 3:0.247059 4:0.258824 5:0.223529 6:0.301205 7:0.192771 8:0.277108
-1 1:-433 2:83 3:0.258824 4:0.247059 5:0.270588 6:0.192771 7:0.301205 8:0.228916
-1 1:-433 2:79 3:0.2375 4:0.25 5:0.2125 6:0.265823 7:0.177215 8:0.21519
-1 1:-294 2:79 3:0.25 4:0.2375 5:0.3 6:0.177215 7:0.265823 8:0.341772
-1 1:-407 2:77 3:0.320513 4:0.205128 5:0.230769 6:0.246753 7:0.181818 8:0.25974
-1 1:-412 2:77 3:0.205128 4:0.320513 5:0.24359 6:0.181818 7:0.246753 8:0.311688
-1 1:-383 2:79 3:0.253165 4:0.265823 5:0.240506 6:0.2375 7:0.2625 8:0.25
-1 1:-275 2:79 3:0.265823 4:0.253165 5:0.240506 6:0.2625 7:0.2375 8:0.25
-1 1:-865 2:136 3:0.257353 4:0.227941 5:0.242647 6:0.248175 7:0.233577 8:0.240876
-1 1:-857 2:136 3:0.227941 4:0.257353 5:0.272059 6:0.233577 7:0.248175 8:0.277372
-1 1:-188 2:104 3:0.288462 4:0.278846 5:0.201923 6:0.275229 7:0.321101 8:0.211009
-1 1:-143 2:104 3:0.278846 4:0.288462 5:0.230769 6:0.321101 7:0.275229 8:0.192661
-1 1:-297 2:51 3:0.27451 4:0.215686 5:0.27451 6:0.215686 7:0.235294 8:0.313725
-1 1:-350 2:51 3:0.215686 4:0.27451 5:0.235294 6:0.235294 7:0.215686 8:0.235294
-1 1:-509 2:100 3:0.25 4:0.25 5:0.25 6:0.18 7:0.26 8:0.23
-1 1:-408 2:100 3:0.25 4:0.25 5:0.25 6:0.26 7:0.18 8:0.33
-1 1:-463 2:103 3:0.259259 4:0.231481 5:0.240741 6:0.262136 7:0.242718 8:0.194175
-1 1:-381 2:103 3:0.231481 4:0.259259 5:0.268519 6:0.242718 7:0.262136 8:0.300971
-1 1:-262 2:73 3:0.282051 4:0.205128 5:0.25641 6:0.219178 7:0.178082 8:0.30137
-1 1:-506 2:73 3:0.205128 4:0.282051 5:0.25641 6:0.178082 7:0.219178 8:0.30137
-1 1:-178 2:48 3:0.145833 4:0.270833 5:0.25 6:0.145833 7:0.25 8:0.291667
-1 1:-152 2:48 3:0.270833 4:0.145833 5:0.333333 6:0.25 7:0.145833 8:0.3125
-1 1:-207 2:48 3:0.208333 4:0.25 5:0.208333 6:0.22 7:0.28 8:0.22
-1 1:-185 2:48 3:0.25 4:0.208333 5:0.333333 6:0.28 7:0.22 8:0.28
-1 1:-309 2:72 3:0.194444 4:0.25 5:0.291667 6:0.277778 7:0.166667 8:0.291667
-1 1:-347 2:72 3:0.25 4:0.194444 5:0.263889 6:0.166667 7:0.277778 8:0.263889
-1 1:-789 2:144 3:0.263514 4:0.236486 5:0.22973 6:0.25 7:0.208333 8:0.222222
-1 1:-645 2:144 3:0.236486 4:0.263514 5:0.27027 6:0.208333 7:0.25 8:0.319444
-1 1:-765 2:144 3:0.256757 4:0.243243 5:0.236486 6:0.243056 7:0.208333 8:0.229167
-1 1:-591 2:144 3:0.243243 4:0.256757 5:0.263514 6:0.208333 7:0.243056 8:0.319444
-1 1:-374 2:55 3:0.163636 4:0.236364 5:0.272727 6:0.140351 7:0.157895 8:0.263158
-1 1:-258 2:55 3:0.236364 4:0.163636 5:0.327273 6:0.157895 7:0.140351 8:0.438596
-1 1:-671 2:128 3:0.259542 4:0.259542 5:0.251908 6:0.203125 7:0.226562 8:0.273438
-1 1:-657 2:128 3:0.259542 4:0.259542 5:0.229008 6:0.226562 7:0.203125 8:0.296875
-1 1:-264 2:55 3:0.181818 4:0.327273 5:0.272727 6:0.2 7:0.290909 8:0.309091
-1 1:-264 2:55 3:0.327273 4:0.181818 5:0.218182 6:0.290909 7:0.2 8:0.2
-1 1:-493 2:69 3:0.231884 4:0.231884 5:0.26087 6:0.236842 7:0.171053 8:0.276316
-1 1:-418 2:69 3:0.231884 4:0.231884 5:0.275362 6:0.171053 7:0.236842 8:0.315789
-1 1:-395 2:57 3:0.22807 4:0.22807 5:0.263158 6:0.186441 7:0.271186 8:0.237288
-1 1:-338 2:57 3:0.22807 4:0.22807 5:0.280702 6:0.271186 7:0.186441 8:0.305085
-1 1:-836 2:94 3:0.20202 4:0.272727 5:0.272727 6:0.202128 7:0.244681 8:0.244681
-1 1:-716 2:94 3:0.272727 4:0.20202 5:0.252525 6:0.244681 7:0.202128 8:0.308511
-1 1:-226 2:70 3:0.253521 4:0.183099 5:0.267606 6:0.271429 7:0.2 8:0.285714
-1 1:-272 2:70 3:0.183099 4:0.253521 5:0.295775 6:0.2 7:0.271429 8:0.242857
-1 1:-377 2:52 3:0.25 4:0.230769 5:0.25 6:0.245283 7:0.188679 8:0.264151
-1 1:-330 2:52 3:0.230769 4:0.25 5:0.269231 6:0.188679 7:0.245283 8:0.301887
-1 1:-441 2:87 3:0.206897 4:0.298851 5:0.241379 6:0.241379 7:0.321839 8:0.229885
-1 1:-358 2:87 3:0.298851 4:0.206897 5:0.252874 6:0.321839 7:0.241379 8:0.206897
-1 1:-725 2:140 3:0.229167 4:0.256944 5:0.277778 6:0.171429 7:0.257143 8:0.285714
-1 1:-666 2:140 3:0.256944 4:0.229167 5:0.236111 6:0.257143 7:0.171429 8:0.285714
-1 1:-691 2:139 3:0.25 4:0.256944 5:0.270833 6:0.18705 7:0.251799 8:0.280576
-1 1:-662 2:139 3:0.256944 4:0.25 5:0.222222 6:0.251799 7:0.18705 8:0.280576
-1 1:-879 2:96 3:0.196078 4:0.284314 5:0.27451 6:0.166667 7:0.229167 8:0.28125
-1 1:-810 2:96 3:0.284314 4:0.196078 5:0.245098 6:0.229167 7:0.166667 8:0.322917
-1 1:-252 2:50 3:0.3 4:0.22 5:0.28 6:0.254902 7:0.235294 8:0.313725
-1 1:-240 2:50 3:0.22 4:0.3 5:0.2 6:0.235294 7:0.254902 8:0.196078
-1 1:-574 2:92 3:0.27957 4:0.225806 5:0.27957 6:0.23913 7:0.26087 8:0.25
-1 1:-555 2:92 3:0.225806 4:0.27957 5:0.215054 6:0.26087 7:0.23913 8:0.25
-1 1:-499 2:90 3:0.266667 4:0.233333 5:0.288889 6:0.293478 7:0.206522 8:0.228261
-1 1:-545 2:90 3:0.233333 4:0.266667 5:0.211111 6:0.206522 7:0.293478 8:0.271739
-1 1:-557 2:70 3:0.222222 4:0.277778 5:0.25 6:0.171429 7:0.328571 8:0.2
-1 1:-382 2:70 3:0.277778 4:0.222222 5:0.25 6:0.328571 7:0.171429 8:0.3
-1 1:-256 2:52 3:0.192308 4:0.288462 5:0.288462 6:0.166667 7:0.296296 8:0.259259
-1 1:-217 2:52 3:0.288462 4:0.192308 5:0.230769 6:0.296296 7:0.166667 8:0.277778
-1 1:-431 2:73 3:0.216216 4:0.283784 5:0.243243 6:0.219178 7:0.246575 8:0.273973
-1 1:-290 2:73 3:0.283784 4:0.216216 5:0.256757 6:0.246575 7:0.219178 8:0.260274
-1 1:-281 2:51 3:0.25 4:0.230769 5:0.307692 6:0.196078 7:0.215686 8:0.27451
-1 1:-284 2:51 3:0.230769 4:0.25 5:0.211538 6:0.215686 7:0.196078 8:0.313725
-1 1:-237 2:51 3:0.235294 4:0.235294 5:0.294118 6:0.230769 7:0.230769 8:0.288462
-1 1:-223 2:51 3:0.235294 4:0.235294 5:0.235294 6:0.230769 7:0.230769 8:0.25
-1 1:-246 2:51 3:0.301887 4:0.245283 5:0.264151 6:0.254902 7:0.294118 8:0.27451
-1 1:-244 2:51 3:0.245283 4:0.301887 5:0.188679 6:0.294118 7:0.254902 8:0.176471
-1 1:-617 2:114 3:0.236842 4:0.254386 5:0.27193 6:0.25641 7:0.17094 8:0.290598
-1 1:-658 2:114 3:0.254386 4:0.236842 5:0.236842 6:0.17094 7:0.25641 8:0.282051
-1 1:-634 2:132 3:0.227273 4:0.25 5:0.272727 6:0.203008 7:0.240602 8:0.293233
-1 1:-555 2:132 3:0.25 4:0.227273 5:0.25 6:0.240602 7:0.203008 8:0.263158
-1 1:-180 2:52 3:0.173077 4:0.288462 5:0.307692 6:0.192308 7:0.365385 8:0.230769
-1 1:-199 2:52 3:0.288462 4:0.173077 5:0.230769 6:0.365385 7:0.192308 8:0.211538
-1 1:-385 2:57 3:0.22807 4:0.175439 5:0.280702 6:0.210526 7:0.210526 8:0.280702
-1 1:-354 2:57 3:0.175439 4:0.22807 5:0.315789 6:0.210526 7:0.210526 8:0.298246
-1 1:-239 2:67 3:0.253731 4:0.238806 5:0.298507 6:0.208955 7:0.223881 8:0.253731
-1 1:-273 2:67 3:0.238806 4:0.253731 5:0.208955 6:0.223881 7:0.208955 8:0.313433
-1 1:-473 2:90 3:0.23913 4:0.26087 5:0.26087 6:0.2 7:0.211111 8:0.344444
-1 1:-530 2:90 3:0.26087 4:0.23913 5:0.23913 6:0.211111 7:0.2 8:0.244444
-1 1:-554 2:105 3:0.272727 4:0.227273 5:0.281818 6:0.285714 7:0.219048 8:0.228571
-1 1:-495 2:105 3:0.227273 4:0.272727 5:0.218182 6:0.219048 7:0.285714 8:0.266667
-1 1:-168 2:48 3:0.1875 4:0.25 5:0.3125 6:0.22 7:0.24 8:0.32
-1 1:-200 2:48 3:0.25 4:0.1875 5:0.25 6:0.24 7:0.22 8:0.22
-1 1:-188 2:48 3:0.166667 4:0.270833 5:0.333333 6:0.132075 7:0.207547 8:0.396226
-1 1:-130 2:48 3:0.270833 4:0.166667 5:0.229167 6:0.207547 7:0.132075 8:0.264151
-1 1:-386 2:87 3:0.195652 4:0.293478 5:0.26087 6:0.218391 7:0.264368 8:0.287356
-1 1:-507 2:87 3:0.293478 4:0.195652 5:0.25 6:0.264368 7:0.218391 8:0.229885
-1 1:-281 2:99 3:0.27451 4:0.22549 5:0.27451 6:0.212121 7:0.30303 8:0.282828
-1 1:-393 2:99 3:0.22549 4:0.27451 5:0.22549 6:0.30303 7:0.212121 8:0.20202
-1 1:-462 2:138 3:0.26087 4:0.268116 5:0.246377 6:0.270833 7:0.208333 8:0.3125
-1 1:-523 2:138 3:0.268116 4:0.26087 5:0.224638 6:0.208333 7:0.270833 8:0.208333
-1 1:-575 2:136 3:0.264706 4:0.25 5:0.264706 6:0.282759 7:0.193103 8:0.296552
-1 1:-692 2:136 3:0.25 4:0.264706 5:0.220588 6:0.193103 7:0.282759 8:0.227586
-1 1:-93 2:48 3:0.270833 4:0.229167 5:0.291667 6:0.244898 7:0.204082 8:0.367347
-1 1:-160 2:48 3:0.229167 4:0.270833 5:0.208333 6:0.204082 7:0.244898 8:0.183673
-1 1:-547 2:97 3:0.237113 4:0.268041 5:0.257732 6:0.191919 7:0.242424 8:0.313131
-1 1:-539 2:97 3:0.268041 4:0.237113 5:0.237113 6:0.242424 7:0.191919 8:0.252525
-1 1:-378 2:65 3:0.242424 4:0.227273 5:0.257576 6:0.215385 7:0.246154 8:0.276923
-1 1:-361 2:65 3:0.227273 4:0.242424 5:0.272727 6:0.246154 7:0.215385 8:0.261538
-1 1:-228 2:82 3:0.243902 4:0.256098 5:0.256098 6:0.341463 7:0.256098 8:0.231707
-1 1:-282 2:82 3:0.256098 4:0.243902 5:0.243902 6:0.256098 7:0.341463 8:0.170732
-1 1:-582 2:98 3:0.283019 4:0.207547 5:0.245283 6:0.244898 7:0.204082 8:0.306122
-1 1:-706 2:98 3:0.207547 4:0.283019 5:0.264151 6:0.204082 7:0.244898 8:0.244898
-1 1:-431 2:74 3:0.27027 4:0.243243 5:0.243243 6:0.230769 7:0.205128 8:0.24359
-1 1:-504 2:74 3:0.243243 4:0.27027 5:0.243243 6:0.205128 7:0.230769 8:0.320513
-1 1:-426 2:78 3:0.278481 4:0.21519 5:0.253165 6:0.269231 7:0.217949 8:0.205128
-1 1:-412 2:78 3:0.21519 4:0.278481 5:0.253165 6:0.217949 7:0.269231 8:0.307692
-1 1:-519 2:103 3:0.235849 4:0.254717 5:0.226415 6:0.223301 7:0.223301 8:0.242718
-1 1:-517 2:103 3:0.254717 4:0.235849 5:0.283019 6:0.223301 7:0.223301 8:0.31068
-1 1:-637 2:98 3:0.27619 4:0.219048 5:0.238095 6:0.204082 7:0.214286 8:0.285714
-1 1:-773 2:98 3:0.219048 4:0.27619 5:0.266667 6:0.214286 7:0.204082 8:0.295918
-1 1:-600 2:98 3:0.255102 4:0.22449 5:0.244898 6:0.182692 7:0.221154 8:0.317308
-1 1:-605 2:98 3:0.22449 4:0.255102 5:0.27551 6:0.221154 7:0.182692 8:0.278846
-1 1:-628 2:115 3:0.262712 4:0.211864 5:0.245763 6:0.217391 7:0.217391 8:0.278261
-1 1:-624 2:115 3:0.211864 4:0.262712 5:0.279661 6:0.217391 7:0.217391 8:0.286957
-1 1:-316 2:60 3:0.177419 4:0.241935 5:0.290323 6:0.266667 7:0.266667 8:0.25
-1 1:-395 2:60 3:0.241935 4:0.177419 5:0.290323 6:0.266667 7:0.266667 8:0.216667
-1 1:-236 2:75 3:0.266667 4:0.226667 5:0.28 6:0.253333 7:0.253333 8:0.226667
-1 1:-214 2:75 3:0.226667 4:0.266667 5:0.226667 6:0.253333 7:0.253333 8:0.266667
-1 1:-322 2:62 3:0.258065 4:0.241935 5:0.258065 6:0.348485 7:0.212121 8:0.227273
-1 1:-364 2:62 3:0.241935 4:0.258065 5:0.241935 6:0.212121 7:0.348485 8:0.212121
-1 1:-768 2:134 3:0.261194 4:0.216418 5:0.246269 6:0.211679 7:0.248175 8:0.248175
-1 1:-672 2:134 3:0.216418 4:0.261194 5:0.276119 6:0.248175 7:0.211679 8:0.291971
-1 1:-327 2:56 3:0.232143 4:0.25 5:0.232143 6:0.224138 7:0.206897 8:0.275862
-1 1:-212 2:56 3:0.25 4:0.232143 5:0.285714 6:0.206897 7:0.224138 8:0.293103
-1 1:-267 2:49 3:0.22449 4:0.265306 5:0.204082 6:0.222222 7:0.240741 8:0.222222
-1 1:-232 2:49 3:0.265306 4:0.22449 5:0.306122 6:0.240741 7:0.222222 8:0.314815
-1 1:0 2:75 3:0.32 4:0.346667 5:0.226667 6:0.333333 7:0.386667 8:0.173333
-1 1:-138 2:75 3:0.346667 4:0.32 5:0.106667 6:0.386667 7:0.333333 8:0.106667
-1 1:-30 2:74 3:0.324324 4:0.337838 5:0.22973 6:0.324324 7:0.297297 8:0.216216
-1 1:-209 2:74 3:0.337838 4:0.324324 5:0.108108 6:0.297297 7:0.324324 8:0.162162
-1 1:-14 2:54 3:0.259259 4:0.425926 5:0.203704 6:0.163636 7:0.545455 8:0.145455
-1 1:-2 2:54 3:0.425926 4:0.259259 5:0.111111 6:0.545455 7:0.163636 8:0.145455
-1 1:-108 2:47 3:0.26 4:0.36 5:0.12 6:0.255319 7:0.468085 8:0.0851064
-1 1:0 2:47 3:0.36 4:0.26 5:0.26 6:0.468085 7:0.255319 8:0.191489
-1 1:-100 2:70 3:0.314286 4:0.342857 5:0.171429 6:0.24 7:0.306667 8:0.266667
-1 1:-133 2:70 3:0.342857 4:0.314286 5:0.171429 6:0.306667 7:0.24 8:0.186667
-1 1:-260 2:144 3:0.19863 4:0.417808 5:0.136986 6:0.333333 7:0.388889 8:0.125
-1 1:-121 2:144 3:0.417808 4:0.19863 5:0.246575 6:0.388889 7:0.333333 8:0.152778
-1 1:-311 2:144 3:0.191781 4:0.410959 5:0.143836 6:0.3125 7:0.395833 8:0.125
-1 1:-124 2:144 3:0.410959 4:0.191781 5:0.253425 6:0.395833 7:0.3125 8:0.166667
-1 1:-337 2:144 3:0.270833 4:0.326389 5:0.215278 6:0.289655 7:0.296552 8:0.227586
-1 1:-403 2:144 3:0.326389 4:0.270833 5:0.1875 6:0.296552 7:0.289655 8:0.186207
-1 1:-327 2:144 3:0.277778 4:0.319444 5:0.222222 6:0.296552 7:0.282759 8:0.241379
-1 1:-398 2:144 3:0.319444 4:0.277778 5:0.180556 6:0.282759 7:0.296552 8:0.17931
-1 1:-132 2:57 3:0.263158 4:0.350877 5:0.140351 6:0.206897 7:0.275862 8:0.206897
-1 1:-70 2:57 3:0.350877 4:0.263158 5:0.245614 6:0.275862 7:0.206897 8:0.310345
-1 1:-270 2:144 3:0.3125 4:0.284722 5:0.1875 6:0.417808 7:0.349315 8:0.0890411
-1 1:-183 2:144 3:0.284722 4:0.3125 5:0.215278 6:0.349315 7:0.417808 8:0.143836
-1 1:-349 2:142 3:0.338028 4:0.260563 5:0.21831 6:0.37931 7:0.296552 8:0.124138
-1 1:-364 2:142 3:0.260563 4:0.338028 5:0.183099 6:0.296552 7:0.37931 8:0.2
-1 1:-394 2:106 3:0.311321 4:0.254717 5:0.226415 6:0.209091 7:0.218182 8:0.254545
-1 1:-386 2:106 3:0.254717 4:0.311321 5:0.207547 6:0.218182 7:0.209091 8:0.318182
-1 1:-113 2:53 3:0.357143 4:0.285714 5:0.178571 6:0.301887 7:0.301887 8:0.132075
-1 1:-53 2:53 3:0.285714 4:0.357143 5:0.178571 6:0.301887 7:0.301887 8:0.264151
-1 1:-228 2:141 3:0.3125 4:0.305556 5:0.173611 6:0.397163 7:0.326241 8:0.120567
-1 1:-222 2:141 3:0.305556 4:0.3125 5:0.208333 6:0.326241 7:0.397163 8:0.156028
-1 1:-111 2:142 3:0.387324 4:0.197183 5:0.267606 6:0.41958 7:0.300699 8:0.160839
-1 1:-328 2:142 3:0.197183 4:0.387324 5:0.147887 6:0.300699 7:0.41958 8:0.118881
-1 1:-67 2:142 3:0.429577 4:0.190141 5:0.239437 6:0.402778 7:0.326389 8:0.173611
-1 1:-283 2:142 3:0.190141 4:0.429577 5:0.140845 6:0.326389 7:0.402778 8:0.0972222
-1 1:-215 2:99 3:0.363636 4:0.343434 5:0.121212 6:0.330097 7:0.31068 8:0.165049
-1 1:-211 2:99 3:0.343434 4:0.363636 5:0.171717 6:0.31068 7:0.330097 8:0.194175
-1 1:-219 2:103 3:0.359223 4:0.339806 5:0.126214 6:0.355769 7:0.336538 8:0.105769
-1 1:-115 2:103 3:0.339806 4:0.359223 5:0.174757 6:0.336538 7:0.355769 8:0.201923
-1 1:-136 2:66 3:0.367647 4:0.338235 5:0.176471 6:0.333333 7:0.19697 8:0.257576
-1 1:-181 2:66 3:0.338235 4:0.367647 5:0.117647 6:0.19697 7:0.333333 8:0.212121
-1 1:-117 2:62 3:0.354839 4:0.387097 5:0.129032 6:0.33871 7:0.370968 8:0.177419
-1 1:-66 2:62 3:0.387097 4:0.354839 5:0.129032 6:0.370968 7:0.33871 8:0.112903
-1 1:-112 2:108 3:0.37037 4:0.324074 5:0.185185 6:0.327273 7:0.381818 8:0.181818
-1 1:-173 2:108 3:0.324074 4:0.37037 5:0.12037 6:0.381818 7:0.327273 8:0.109091
-1 1:-28 2:67 3:0.38806 4:0.343284 5:0.134328 6:0.313433 7:0.402985 8:0.149254
-1 1:-67 2:67 3:0.343284 4:0.38806 5:0.134328 6:0.402985 7:0.313433 8:0.134328
-1 1:-22 2:59 3:0.372881 4:0.372881 5:0.135593 6:0.416667 7:0.266667 8:0.216667
-1 1:-93 2:59 3:0.372881 4:0.372881 5:0.118644 6:0.266667 7:0.416667 8:0.1
-1 1:-183 2:94 3:0.382979 4:0.340426 5:0.12766 6:0.300971 7:0.281553 8:0.15534
-1 1:-107 2:94 3:0.340426 4:0.382979 5:0.148936 6:0.281553 7:0.300971 8:0.262136
-1 1:-8 2:65 3:0.391304 4:0.347826 5:0.144928 6:0.338462 7:0.446154 8:0.169231
-1 1:0 2:65 3:0.347826 4:0.391304 5:0.115942 6:0.446154 7:0.338462 8:0.0461538
-1 1:0 2:50 3:0.403846 4:0.307692 5:0.153846 6:0.3 7:0.22 8:0.18
-1 1:-100 2:50 3:0.307692 4:0.403846 5:0.134615 6:0.22 7:0.3 8:0.3
-1 1:-74 2:58 3:0.396552 4:0.327586 5:0.137931 6:0.316667 7:0.3 8:0.116667
-1 1:-86 2:58 3:0.327586 4:0.396552 5:0.137931 6:0.3 7:0.316667 8:0.266667
-1 1:-174 2:107 3:0.28972 4:0.420561 5:0.140187 6:0.256881 7:0.385321 8:0.192661
-1 1:-90 2:107 3:0.420561 4:0.28972 5:0.149533 6:0.385321 7:0.256881 8:0.165138
-1 1:-96 2:72 3:0.243243 4:0.418919 5:0.162162 6:0.277778 7:0.375 8:0.138889
-1 1:-10 2:72 3:0.418919 4:0.243243 5:0.175676 6:0.375 7:0.277778 8:0.208333
-1 1:-5 2:74 3:0.513514 4:0.202703 5:0.0945946 6:0.4375 7:0.3125 8:0.1
-1 1:0 2:74 3:0.202703 4:0.513514 5:0.189189 6:0.3125 7:0.4375 8:0.15
-1 1:-30 2:65 3:0.432836 4:0.19403 5:0.149254 6:0.323077 7:0.2 8:0.215385
-1 1:-94 2:65 3:0.19403 4:0.432836 5:0.223881 6:0.2 7:0.323077 8:0.261538
-1 1:-478 2:142 3:0.291667 4:0.243056 5:0.229167 6:0.260563 7:0.21831 8:0.21831
-1 1:-365 2:142 3:0.243056 4:0.291667 5:0.236111 6:0.21831 7:0.260563 8:0.302817
-1 1:-447 2:142 3:0.298611 4:0.222222 5:0.229167 6:0.274648 7:0.197183 8:0.21831
-1 1:-380 2:142 3:0.222222 4:0.298611 5:0.25 6:0.197183 7:0.274648 8:0.309859
-1 1:-346 2:79 3:0.265823 4:0.240506 5:0.202532 6:0.265823 7:0.278481 8:0.202532
-1 1:-184 2:79 3:0.240506 4:0.265823 5:0.291139 6:0.278481 7:0.265823 8:0.253165
-1 1:-55 2:61 3:0.253731 4:0.343284 5:0.208955 6:0.163934 7:0.344262 8:0.311475
-1 1:-68 2:61 3:0.343284 4:0.253731 5:0.19403 6:0.344262 7:0.163934 8:0.180328
-1 1:-125 2:84 3:0.287356 4:0.229885 5:0.229885 6:0.297619 7:0.214286 8:0.285714
-1 1:-178 2:84 3:0.229885 4:0.287356 5:0.252874 6:0.214286 7:0.297619 8:0.202381
-1 1:-179 2:79 3:0.268293 4:0.243902 5:0.231707 6:0.291139 7:0.240506 8:0.21519
-1 1:-178 2:79 3:0.243902 4:0.268293 5:0.256098 6:0.240506 7:0.291139 8:0.253165
-1 1:-147 2:60 3:0.183333 4:0.316667 5:0.266667 6:0.238095 7:0.285714 8:0.285714
-1 1:-190 2:60 3:0.316667 4:0.183333 5:0.233333 6:0.285714 7:0.238095 8:0.190476
-1 1:-304 2:88 3:0.23913 4:0.293478 5:0.26087 6:0.272727 7:0.227273 8:0.238636
-1 1:-279 2:88 3:0.293478 4:0.23913 5:0.206522 6:0.227273 7:0.272727 8:0.261364
-1 1:-72 2:48 3:0.354167 4:0.208333 5:0.166667 6:0.25 7:0.3125 8:0.1875
-1 1:-69 2:48 3:0.208333 4:0.354167 5:0.270833 6:0.3125 7:0.25 8:0.25
-1 1:-260 2:65 3:0.261538 4:0.246154 5:0.215385 6:0.230769 7:0.2 8:0.215385
-1 1:-160 2:65 3:0.246154 4:0.261538 5:0.276923 6:0.2 7:0.230769 8:0.353846
-1 1:-324 2:111 3:0.324324 4:0.297297 5:0.135135 6:0.295652 7:0.347826 8:0.147826
-1 1:-139 2:111 3:0.297297 4:0.324324 5:0.243243 6:0.347826 7:0.295652 8:0.208696
-1 1:-481 2:142 3:0.239437 4:0.338028 5:0.211268 6:0.22069 7:0.241379 8:0.289655
-1 1:-353 2:142 3:0.338028 4:0.239437 5:0.211268 6:0.241379 7:0.22069 8:0.248276
-1 1:-427 2:140 3:0.214286 4:0.364286 5:0.214286 6:0.2 7:0.262069 8:0.282759
-1 1:-448 2:140 3:0.364286 4:0.214286 5:0.207143 6:0.262069 7:0.2 8:0.255172
-1 1:-494 2:128 3:0.398496 4:0.255639 5:0.172932 6:0.382812 7:0.234375 8:0.164062
-1 1:-555 2:128 3:0.255639 4:0.398496 5:0.172932 6:0.234375 7:0.382812 8:0.21875
-1 1:-25 2:103 3:0.271845 4:0.417476 5:0.184466 6:0.371429 7:0.438095 8:0.0761905
-1 1:-5 2:103 3:0.417476 4:0.271845 5:0.126214 6:0.438095 7:0.371429 8:0.114286
-1 1:-137 2:69 3:0.26087 4:0.405797 5:0.15942 6:0.304348 7:0.173913 8:0.304348
-1 1:-226 2:69 3:0.405797 4:0.26087 5:0.173913 6:0.173913 7:0.304348 8:0.217391
-1 1:-140 2:66 3:0.231884 4:0.449275 5:0.188406 6:0.287879 7:0.363636 8:0.212121
-1 1:-141 2:66 3:0.449275 4:0.231884 5:0.130435 6:0.363636 7:0.287879 8:0.136364
-1 1:-149 2:114 3:0.401709 4:0.273504 5:0.179487 6:0.377193 7:0.254386 8:0.192982
-1 1:-225 2:114 3:0.273504 4:0.401709 5:0.145299 6:0.254386 7:0.377193 8:0.175439
-1 1:-119 2:94 3:0.418367 4:0.244898 5:0.122449 6:0.414894 7:0.234043 8:0.191489
-1 1:-247 2:94 3:0.244898 4:0.418367 5:0.214286 6:0.234043 7:0.414894 8:0.159574
-1 1:-33 2:58 3:0.42623 4:0.245902 5:0.0983607 6:0.362069 7:0.189655 8:0.172414
-1 1:-70 2:58 3:0.245902 4:0.42623 5:0.229508 6:0.189655 7:0.362069 8:0.275862
-1 1:-79 2:53 3:0.448276 4:0.241379 5:0.155172 6:0.415094 7:0.320755 8:0.150943
-1 1:-13 2:53 3:0.241379 4:0.448276 5:0.155172 6:0.320755 7:0.415094 8:0.113208
[truncated: 6,720,297 more chars]
