# Supplementary material for: Detection of non-coding RNAs on the basis of predicted secondary structure formation free energy change
Source: BMC Bioinformatics. 2006 Mar 27;7:173. doi: 10.1186/1471-2105-7-173 (PMC1570369; doi:10.1186/1471-2105-7-173)
Supplement: Additional File 6 — LIBSVM datasets for every possible sequence pair of 5S rRNA, tRNA, and negative sequences. Nine plain text data files formatted for input to LIBSVM (not scaled) and three plain text files containing sequence codes for the LIBSVM files, all archived with GNU 'tar' and compressed with GNU 'gzip'. Our training and testing sets for the Dynalign/LIBSVM classifier were prepared from this dataset as described in "Methods." The file 'LIBSVM-set.5s-real' is every possible pairing of known 309 5S rRNA sequences in our database, not counting sequences paired with themselves. The file 'LIBSVM-set.trna-real' is every possible pairing of known 479 tRNA sequences in our database, not counting sequences paired with themselves. The file 'LIBSVM-set.100ident-real' is the 309 5S rRNA and 479 tRNA sequences paired with themselves (i.e. real sequence pairs of 100% identity). The files denoted 'neg-column' are columnwise-shuffled negatives generated from the corresponding real sequences; the files denoted 'neg-AE' are negatives generated from the corresponding real sequences by the Altschul-Erikson shuffle (see "Methods" for description of both shuffles). The files denoted 'seqlist' contain the codes for sequence pairs (or for sequences aligned with themselves) with lines in a one-to-one correspondence with the appropriate LIBSVM files – for example, line 42 of file 'seqlist.5s-pairs' contains the codes of the two 5S rRNA sequences which were used to generate the data on lines 42 in files 'LIBSVM-set.5s-real', 'LIBSVM-set.5s-neg-column', and 'LIBSVM-set.5s-neg-AE'. For LIBSVM files, column 1 the data label (1 for real, -1 for negative); column 2 is the Dynalign-computed ΔG°total; column 3 is the length of shorter sequence; columns 4, 5, and 6 are A, U, and C frequencies of sequence 1; columns 7, 8, and 9 are A, U, and C frequencies of sequence 2. [file 1471-2105-7-173-S6.gz › LIBSVM-set.100ident-neg-column]

-1 1:-820 2:128 3:0.140625 4:0.304688 5:0.234375 6:0.140625 7:0.304688 8:0.234375
-1 1:-832 2:131 3:0.129771 4:0.328244 5:0.229008 6:0.129771 7:0.328244 8:0.229008
-1 1:-708 2:123 3:0.146341 4:0.333333 5:0.211382 6:0.146341 7:0.333333 8:0.211382
-1 1:-646 2:124 3:0.137097 4:0.322581 5:0.233871 6:0.137097 7:0.322581 8:0.233871
-1 1:-624 2:130 3:0.153846 4:0.392308 5:0.184615 6:0.153846 7:0.392308 8:0.184615
-1 1:-960 2:124 3:0.193548 4:0.169355 5:0.314516 6:0.193548 7:0.169355 8:0.314516
-1 1:-656 2:120 3:0.25 4:0.216667 5:0.275 6:0.25 7:0.216667 8:0.275
-1 1:-540 2:120 3:0.283333 4:0.233333 5:0.258333 6:0.283333 7:0.233333 8:0.258333
-1 1:-724 2:120 3:0.241667 4:0.225 5:0.275 6:0.241667 7:0.225 8:0.275
-1 1:-1134 2:133 3:0.180451 4:0.142857 5:0.338346 6:0.180451 7:0.142857 8:0.338346
-1 1:-622 2:120 3:0.275 4:0.241667 5:0.25 6:0.275 7:0.241667 8:0.25
-1 1:-900 2:116 3:0.206897 4:0.172414 5:0.301724 6:0.206897 7:0.172414 8:0.301724
-1 1:-1052 2:123 3:0.203252 4:0.162602 5:0.300813 6:0.203252 7:0.162602 8:0.300813
-1 1:-830 2:123 3:0.195122 4:0.154472 5:0.300813 6:0.195122 7:0.154472 8:0.300813
-1 1:-956 2:123 3:0.195122 4:0.138211 5:0.308943 6:0.195122 7:0.138211 8:0.308943
-1 1:-774 2:117 3:0.188034 4:0.153846 5:0.316239 6:0.188034 7:0.153846 8:0.316239
-1 1:-678 2:110 3:0.190909 4:0.281818 5:0.245455 6:0.190909 7:0.281818 8:0.245455
-1 1:-530 2:120 3:0.225 4:0.208333 5:0.308333 6:0.225 7:0.208333 8:0.308333
-1 1:-586 2:120 3:0.266667 4:0.208333 5:0.233333 6:0.266667 7:0.208333 8:0.233333
-1 1:-858 2:119 3:0.226891 4:0.218487 5:0.252101 6:0.226891 7:0.218487 8:0.252101
-1 1:-356 2:118 3:0.313559 4:0.338983 5:0.152542 6:0.313559 7:0.338983 8:0.152542
-1 1:-400 2:118 3:0.279661 4:0.347458 5:0.152542 6:0.279661 7:0.347458 8:0.152542
-1 1:-398 2:118 3:0.305085 4:0.338983 5:0.152542 6:0.305085 7:0.338983 8:0.152542
-1 1:-732 2:121 3:0.247934 4:0.22314 5:0.239669 6:0.247934 7:0.22314 8:0.239669
-1 1:-744 2:119 3:0.260504 4:0.210084 5:0.235294 6:0.260504 7:0.210084 8:0.235294
-1 1:-624 2:121 3:0.264463 4:0.22314 5:0.239669 6:0.264463 7:0.22314 8:0.239669
-1 1:-640 2:119 3:0.277311 4:0.235294 5:0.226891 6:0.277311 7:0.235294 8:0.226891
-1 1:-568 2:121 3:0.256198 4:0.22314 5:0.239669 6:0.256198 7:0.22314 8:0.239669
-1 1:-632 2:121 3:0.256198 4:0.22314 5:0.239669 6:0.256198 7:0.22314 8:0.239669
-1 1:-616 2:122 3:0.254098 4:0.221311 5:0.237705 6:0.254098 7:0.221311 8:0.237705
-1 1:-690 2:123 3:0.243902 4:0.284553 5:0.227642 6:0.243902 7:0.284553 8:0.227642
-1 1:-778 2:120 3:0.216667 4:0.175 5:0.283333 6:0.216667 7:0.175 8:0.283333
-1 1:-722 2:122 3:0.221311 4:0.155738 5:0.254098 6:0.221311 7:0.155738 8:0.254098
-1 1:-604 2:120 3:0.233333 4:0.216667 5:0.266667 6:0.233333 7:0.216667 8:0.266667
-1 1:-844 2:121 3:0.206612 4:0.14876 5:0.297521 6:0.206612 7:0.14876 8:0.297521
-1 1:-1054 2:119 3:0.201681 4:0.134454 5:0.302521 6:0.201681 7:0.134454 8:0.302521
-1 1:-944 2:121 3:0.214876 4:0.14876 5:0.272727 6:0.214876 7:0.14876 8:0.272727
-1 1:-744 2:120 3:0.241667 4:0.233333 5:0.275 6:0.241667 7:0.233333 8:0.275
-1 1:-840 2:122 3:0.213115 4:0.139344 5:0.295082 6:0.213115 7:0.139344 8:0.295082
-1 1:-632 2:118 3:0.262712 4:0.135593 5:0.322034 6:0.262712 7:0.135593 8:0.322034
-1 1:-676 2:118 3:0.245763 4:0.135593 5:0.330508 6:0.245763 7:0.135593 8:0.330508
-1 1:-850 2:120 3:0.225 4:0.116667 5:0.3 6:0.225 7:0.116667 8:0.3
-1 1:-710 2:121 3:0.231405 4:0.140496 5:0.297521 6:0.231405 7:0.140496 8:0.297521
-1 1:-726 2:120 3:0.216667 4:0.175 5:0.258333 6:0.216667 7:0.175 8:0.258333
-1 1:-916 2:121 3:0.22314 4:0.132231 5:0.297521 6:0.22314 7:0.132231 8:0.297521
-1 1:-752 2:120 3:0.216667 4:0.191667 5:0.25 6:0.216667 7:0.191667 8:0.25
-1 1:-666 2:116 3:0.241379 4:0.215517 5:0.267241 6:0.241379 7:0.215517 8:0.267241
-1 1:-762 2:117 3:0.239316 4:0.145299 5:0.290598 6:0.239316 7:0.145299 8:0.290598
-1 1:-814 2:117 3:0.205128 4:0.153846 5:0.307692 6:0.205128 7:0.153846 8:0.307692
-1 1:-722 2:116 3:0.206897 4:0.198276 5:0.275862 6:0.206897 7:0.198276 8:0.275862
-1 1:-762 2:116 3:0.206897 4:0.198276 5:0.275862 6:0.206897 7:0.198276 8:0.275862
-1 1:-1096 2:122 3:0.237705 4:0.122951 5:0.295082 6:0.237705 7:0.122951 8:0.295082
-1 1:-952 2:116 3:0.206897 4:0.198276 5:0.275862 6:0.206897 7:0.198276 8:0.275862
-1 1:-700 2:116 3:0.206897 4:0.198276 5:0.275862 6:0.206897 7:0.198276 8:0.275862
-1 1:-748 2:116 3:0.206897 4:0.198276 5:0.275862 6:0.206897 7:0.198276 8:0.275862
-1 1:-714 2:117 3:0.239316 4:0.17094 5:0.290598 6:0.239316 7:0.17094 8:0.290598
-1 1:-820 2:117 3:0.213675 4:0.162393 5:0.299145 6:0.213675 7:0.162393 8:0.299145
-1 1:-608 2:116 3:0.215517 4:0.198276 5:0.275862 6:0.215517 7:0.198276 8:0.275862
-1 1:-742 2:116 3:0.206897 4:0.206897 5:0.267241 6:0.206897 7:0.206897 8:0.267241
-1 1:-1056 2:121 3:0.22314 4:0.132231 5:0.297521 6:0.22314 7:0.132231 8:0.297521
-1 1:-556 2:117 3:0.247863 4:0.239316 5:0.196581 6:0.247863 7:0.239316 8:0.196581
-1 1:-732 2:117 3:0.247863 4:0.230769 5:0.205128 6:0.247863 7:0.230769 8:0.205128
-1 1:-596 2:117 3:0.247863 4:0.239316 5:0.205128 6:0.247863 7:0.239316 8:0.205128
-1 1:-776 2:117 3:0.230769 4:0.247863 5:0.222222 6:0.230769 7:0.247863 8:0.222222
-1 1:-746 2:117 3:0.239316 4:0.213675 5:0.222222 6:0.239316 7:0.213675 8:0.222222
-1 1:-794 2:128 3:0.25 4:0.226562 5:0.257812 6:0.25 7:0.226562 8:0.257812
-1 1:-888 2:121 3:0.231405 4:0.132231 5:0.280992 6:0.231405 7:0.132231 8:0.280992
-1 1:-864 2:117 3:0.222222 4:0.222222 5:0.222222 6:0.222222 7:0.222222 8:0.222222
-1 1:-716 2:117 3:0.264957 4:0.239316 5:0.222222 6:0.264957 7:0.239316 8:0.222222
-1 1:-582 2:117 3:0.264957 4:0.230769 5:0.230769 6:0.264957 7:0.230769 8:0.230769
-1 1:-764 2:116 3:0.198276 4:0.224138 5:0.258621 6:0.198276 7:0.224138 8:0.258621
-1 1:-690 2:116 3:0.189655 4:0.224138 5:0.275862 6:0.189655 7:0.224138 8:0.275862
-1 1:-596 2:117 3:0.188034 4:0.222222 5:0.290598 6:0.188034 7:0.222222 8:0.290598
-1 1:-684 2:117 3:0.179487 4:0.230769 5:0.290598 6:0.179487 7:0.230769 8:0.290598
-1 1:-608 2:116 3:0.241379 4:0.241379 5:0.232759 6:0.241379 7:0.241379 8:0.232759
-1 1:-720 2:115 3:0.252174 4:0.234783 5:0.252174 6:0.252174 7:0.234783 8:0.252174
-1 1:-812 2:120 3:0.233333 4:0.133333 5:0.283333 6:0.233333 7:0.133333 8:0.283333
-1 1:-666 2:115 3:0.234783 4:0.226087 5:0.252174 6:0.234783 7:0.226087 8:0.252174
-1 1:-350 2:104 3:0.346154 4:0.201923 5:0.240385 6:0.346154 7:0.201923 8:0.240385
-1 1:-490 2:114 3:0.280702 4:0.245614 5:0.236842 6:0.280702 7:0.245614 8:0.236842
-1 1:-700 2:112 3:0.196429 4:0.241071 5:0.267857 6:0.196429 7:0.241071 8:0.267857
-1 1:-744 2:111 3:0.18018 4:0.261261 5:0.252252 6:0.18018 7:0.261261 8:0.252252
-1 1:-660 2:114 3:0.236842 4:0.22807 5:0.254386 6:0.236842 7:0.22807 8:0.254386
-1 1:-854 2:116 3:0.206897 4:0.232759 5:0.241379 6:0.206897 7:0.232759 8:0.241379
-1 1:-794 2:123 3:0.186992 4:0.260163 5:0.211382 6:0.186992 7:0.260163 8:0.211382
-1 1:-782 2:117 3:0.196581 4:0.153846 5:0.307692 6:0.196581 7:0.153846 8:0.307692
-1 1:-776 2:111 3:0.216216 4:0.225225 5:0.261261 6:0.216216 7:0.225225 8:0.261261
-1 1:-654 2:127 3:0.212598 4:0.23622 5:0.283465 6:0.212598 7:0.23622 8:0.283465
-1 1:-800 2:120 3:0.216667 4:0.141667 5:0.3 6:0.216667 7:0.141667 8:0.3
-1 1:-1166 2:130 3:0.153846 4:0.107692 5:0.361538 6:0.153846 7:0.107692 8:0.361538
-1 1:-542 2:120 3:0.25 4:0.216667 5:0.258333 6:0.25 7:0.216667 8:0.258333
-1 1:-496 2:120 3:0.308333 4:0.241667 5:0.225 6:0.308333 7:0.241667 8:0.225
-1 1:-516 2:119 3:0.294118 4:0.235294 5:0.218487 6:0.294118 7:0.235294 8:0.218487
-1 1:-686 2:121 3:0.239669 4:0.214876 5:0.256198 6:0.239669 7:0.214876 8:0.256198
-1 1:-790 2:119 3:0.285714 4:0.243697 5:0.201681 6:0.285714 7:0.243697 8:0.201681
-1 1:-734 2:120 3:0.258333 4:0.225 5:0.25 6:0.258333 7:0.225 8:0.25
-1 1:-654 2:120 3:0.241667 4:0.25 5:0.25 6:0.241667 7:0.25 8:0.25
-1 1:-574 2:121 3:0.256198 4:0.22314 5:0.247934 6:0.256198 7:0.22314 8:0.247934
-1 1:-766 2:119 3:0.210084 4:0.218487 5:0.268908 6:0.210084 7:0.218487 8:0.268908
-1 1:-598 2:119 3:0.226891 4:0.235294 5:0.252101 6:0.226891 7:0.235294 8:0.252101
-1 1:-766 2:119 3:0.226891 4:0.226891 5:0.260504 6:0.226891 7:0.226891 8:0.260504
-1 1:-742 2:119 3:0.218487 4:0.226891 5:0.260504 6:0.218487 7:0.226891 8:0.260504
-1 1:-650 2:119 3:0.226891 4:0.226891 5:0.260504 6:0.226891 7:0.226891 8:0.260504
-1 1:-610 2:119 3:0.235294 4:0.235294 5:0.252101 6:0.235294 7:0.235294 8:0.252101
-1 1:-602 2:119 3:0.235294 4:0.226891 5:0.260504 6:0.235294 7:0.226891 8:0.260504
-1 1:-724 2:119 3:0.235294 4:0.226891 5:0.260504 6:0.235294 7:0.226891 8:0.260504
-1 1:-554 2:119 3:0.218487 4:0.218487 5:0.268908 6:0.218487 7:0.218487 8:0.268908
-1 1:-606 2:121 3:0.272727 4:0.231405 5:0.239669 6:0.272727 7:0.231405 8:0.239669
-1 1:-668 2:121 3:0.247934 4:0.239669 5:0.239669 6:0.247934 7:0.239669 8:0.239669
-1 1:-616 2:118 3:0.228814 4:0.211864 5:0.271186 6:0.228814 7:0.211864 8:0.271186
-1 1:-674 2:119 3:0.226891 4:0.226891 5:0.260504 6:0.226891 7:0.226891 8:0.260504
-1 1:-774 2:119 3:0.226891 4:0.226891 5:0.260504 6:0.226891 7:0.226891 8:0.260504
-1 1:-626 2:121 3:0.239669 4:0.231405 5:0.239669 6:0.239669 7:0.231405 8:0.239669
-1 1:-622 2:121 3:0.239669 4:0.239669 5:0.247934 6:0.239669 7:0.239669 8:0.247934
-1 1:-638 2:119 3:0.226891 4:0.226891 5:0.252101 6:0.226891 7:0.226891 8:0.252101
-1 1:-618 2:118 3:0.254237 4:0.237288 5:0.237288 6:0.254237 7:0.237288 8:0.237288
-1 1:-672 2:119 3:0.210084 4:0.210084 5:0.277311 6:0.210084 7:0.210084 8:0.277311
-1 1:-866 2:119 3:0.201681 4:0.201681 5:0.285714 6:0.201681 7:0.201681 8:0.285714
-1 1:-490 2:119 3:0.294118 4:0.243697 5:0.218487 6:0.294118 7:0.243697 8:0.218487
-1 1:-622 2:119 3:0.285714 4:0.210084 5:0.252101 6:0.285714 7:0.210084 8:0.252101
-1 1:-618 2:118 3:0.220339 4:0.220339 5:0.262712 6:0.220339 7:0.220339 8:0.262712
-1 1:-644 2:120 3:0.241667 4:0.225 5:0.25 6:0.241667 7:0.225 8:0.25
-1 1:-780 2:118 3:0.220339 4:0.194915 5:0.288136 6:0.220339 7:0.194915 8:0.288136
-1 1:-660 2:118 3:0.228814 4:0.20339 5:0.271186 6:0.228814 7:0.20339 8:0.271186
-1 1:-978 2:119 3:0.193277 4:0.201681 5:0.294118 6:0.193277 7:0.201681 8:0.294118
-1 1:-704 2:118 3:0.211864 4:0.194915 5:0.29661 6:0.211864 7:0.194915 8:0.29661
-1 1:-878 2:118 3:0.20339 4:0.194915 5:0.29661 6:0.20339 7:0.194915 8:0.29661
-1 1:-872 2:118 3:0.220339 4:0.20339 5:0.288136 6:0.220339 7:0.20339 8:0.288136
-1 1:-662 2:118 3:0.254237 4:0.169492 5:0.29661 6:0.254237 7:0.169492 8:0.29661
-1 1:-794 2:118 3:0.20339 4:0.186441 5:0.305085 6:0.20339 7:0.186441 8:0.305085
-1 1:-672 2:118 3:0.228814 4:0.220339 5:0.262712 6:0.228814 7:0.220339 8:0.262712
-1 1:-702 2:118 3:0.220339 4:0.194915 5:0.279661 6:0.220339 7:0.194915 8:0.279661
-1 1:-632 2:118 3:0.245763 4:0.20339 5:0.254237 6:0.245763 7:0.20339 8:0.254237
-1 1:-642 2:118 3:0.220339 4:0.194915 5:0.29661 6:0.220339 7:0.194915 8:0.29661
-1 1:-776 2:118 3:0.211864 4:0.194915 5:0.29661 6:0.211864 7:0.194915 8:0.29661
-1 1:-788 2:119 3:0.201681 4:0.193277 5:0.302521 6:0.201681 7:0.193277 8:0.302521
-1 1:-796 2:119 3:0.226891 4:0.201681 5:0.285714 6:0.226891 7:0.201681 8:0.285714
-1 1:-656 2:118 3:0.228814 4:0.194915 5:0.288136 6:0.228814 7:0.194915 8:0.288136
-1 1:-764 2:118 3:0.194915 4:0.194915 5:0.29661 6:0.194915 7:0.194915 8:0.29661
-1 1:-692 2:118 3:0.211864 4:0.194915 5:0.288136 6:0.211864 7:0.194915 8:0.288136
-1 1:-744 2:119 3:0.201681 4:0.176471 5:0.302521 6:0.201681 7:0.176471 8:0.302521
-1 1:-702 2:121 3:0.231405 4:0.181818 5:0.305785 6:0.231405 7:0.181818 8:0.305785
-1 1:-828 2:118 3:0.220339 4:0.194915 5:0.288136 6:0.220339 7:0.194915 8:0.288136
-1 1:-712 2:118 3:0.211864 4:0.20339 5:0.288136 6:0.211864 7:0.20339 8:0.288136
-1 1:-638 2:119 3:0.235294 4:0.226891 5:0.252101 6:0.235294 7:0.226891 8:0.252101
-1 1:-748 2:119 3:0.226891 4:0.176471 5:0.294118 6:0.226891 7:0.176471 8:0.294118
-1 1:-804 2:118 3:0.20339 4:0.20339 5:0.288136 6:0.20339 7:0.20339 8:0.288136
-1 1:-704 2:119 3:0.218487 4:0.176471 5:0.310924 6:0.218487 7:0.176471 8:0.310924
-1 1:-888 2:119 3:0.201681 4:0.193277 5:0.294118 6:0.201681 7:0.193277 8:0.294118
-1 1:-738 2:118 3:0.220339 4:0.194915 5:0.29661 6:0.220339 7:0.194915 8:0.29661
-1 1:-684 2:119 3:0.218487 4:0.201681 5:0.277311 6:0.218487 7:0.201681 8:0.277311
-1 1:-548 2:119 3:0.268908 4:0.235294 5:0.226891 6:0.268908 7:0.235294 8:0.226891
-1 1:-986 2:119 3:0.218487 4:0.168067 5:0.294118 6:0.218487 7:0.168067 8:0.294118
-1 1:-860 2:119 3:0.201681 4:0.201681 5:0.294118 6:0.201681 7:0.201681 8:0.294118
-1 1:-836 2:118 3:0.20339 4:0.194915 5:0.29661 6:0.20339 7:0.194915 8:0.29661
-1 1:-710 2:119 3:0.210084 4:0.176471 5:0.310924 6:0.210084 7:0.176471 8:0.310924
-1 1:-846 2:119 3:0.218487 4:0.176471 5:0.294118 6:0.218487 7:0.176471 8:0.294118
-1 1:-778 2:118 3:0.237288 4:0.228814 5:0.254237 6:0.237288 7:0.228814 8:0.254237
-1 1:-528 2:118 3:0.271186 4:0.20339 5:0.271186 6:0.271186 7:0.20339 8:0.271186
-1 1:-656 2:118 3:0.228814 4:0.211864 5:0.271186 6:0.228814 7:0.211864 8:0.271186
-1 1:-854 2:122 3:0.196721 4:0.155738 5:0.336066 6:0.196721 7:0.155738 8:0.336066
-1 1:-718 2:121 3:0.239669 4:0.198347 5:0.289256 6:0.239669 7:0.198347 8:0.289256
-1 1:-726 2:118 3:0.228814 4:0.211864 5:0.262712 6:0.228814 7:0.211864 8:0.262712
-1 1:-644 2:118 3:0.237288 4:0.20339 5:0.279661 6:0.237288 7:0.20339 8:0.279661
-1 1:-642 2:118 3:0.262712 4:0.194915 5:0.254237 6:0.262712 7:0.194915 8:0.254237
-1 1:-548 2:119 3:0.226891 4:0.210084 5:0.268908 6:0.226891 7:0.210084 8:0.268908
-1 1:-666 2:118 3:0.220339 4:0.194915 5:0.288136 6:0.220339 7:0.194915 8:0.288136
-1 1:-680 2:119 3:0.252101 4:0.243697 5:0.243697 6:0.252101 7:0.243697 8:0.243697
-1 1:-938 2:119 3:0.226891 4:0.201681 5:0.277311 6:0.226891 7:0.201681 8:0.277311
-1 1:-686 2:118 3:0.220339 4:0.186441 5:0.29661 6:0.220339 7:0.186441 8:0.29661
-1 1:-646 2:119 3:0.210084 4:0.176471 5:0.302521 6:0.210084 7:0.176471 8:0.302521
-1 1:-874 2:119 3:0.235294 4:0.168067 5:0.285714 6:0.235294 7:0.168067 8:0.285714
-1 1:-574 2:120 3:0.225 4:0.216667 5:0.266667 6:0.225 7:0.216667 8:0.266667
-1 1:-754 2:120 3:0.2 4:0.208333 5:0.291667 6:0.2 7:0.208333 8:0.291667
-1 1:-582 2:120 3:0.241667 4:0.216667 5:0.266667 6:0.241667 7:0.216667 8:0.266667
-1 1:-840 2:120 3:0.216667 4:0.216667 5:0.266667 6:0.216667 7:0.216667 8:0.266667
-1 1:-950 2:120 3:0.225 4:0.208333 5:0.266667 6:0.225 7:0.208333 8:0.266667
-1 1:-814 2:120 3:0.191667 4:0.208333 5:0.291667 6:0.191667 7:0.208333 8:0.291667
-1 1:-758 2:120 3:0.233333 4:0.208333 5:0.275 6:0.233333 7:0.208333 8:0.275
-1 1:-726 2:121 3:0.214876 4:0.231405 5:0.264463 6:0.214876 7:0.231405 8:0.264463
-1 1:-732 2:121 3:0.206612 4:0.239669 5:0.264463 6:0.206612 7:0.239669 8:0.264463
-1 1:-664 2:120 3:0.241667 4:0.241667 5:0.241667 6:0.241667 7:0.241667 8:0.241667
-1 1:-612 2:119 3:0.235294 4:0.252101 5:0.243697 6:0.235294 7:0.252101 8:0.243697
-1 1:-580 2:120 3:0.233333 4:0.25 5:0.241667 6:0.233333 7:0.25 8:0.241667
-1 1:-608 2:120 3:0.233333 4:0.241667 5:0.25 6:0.233333 7:0.241667 8:0.25
-1 1:-564 2:120 3:0.225 4:0.233333 5:0.258333 6:0.225 7:0.233333 8:0.258333
-1 1:-642 2:120 3:0.2 4:0.275 5:0.241667 6:0.2 7:0.275 8:0.241667
-1 1:-664 2:121 3:0.198347 4:0.272727 5:0.22314 6:0.198347 7:0.272727 8:0.22314
-1 1:-638 2:120 3:0.216667 4:0.233333 5:0.275 6:0.216667 7:0.233333 8:0.275
-1 1:-622 2:117 3:0.205128 4:0.264957 5:0.247863 6:0.205128 7:0.264957 8:0.247863
-1 1:-624 2:119 3:0.235294 4:0.201681 5:0.277311 6:0.235294 7:0.201681 8:0.277311
-1 1:-690 2:120 3:0.233333 4:0.241667 5:0.25 6:0.233333 7:0.241667 8:0.25
-1 1:-774 2:119 3:0.210084 4:0.210084 5:0.277311 6:0.210084 7:0.210084 8:0.277311
-1 1:-534 2:119 3:0.243697 4:0.226891 5:0.252101 6:0.243697 7:0.226891 8:0.252101
-1 1:-580 2:120 3:0.225 4:0.233333 5:0.258333 6:0.225 7:0.233333 8:0.258333
-1 1:-650 2:119 3:0.243697 4:0.235294 5:0.243697 6:0.243697 7:0.235294 8:0.243697
-1 1:-528 2:120 3:0.25 4:0.233333 5:0.25 6:0.25 7:0.233333 8:0.25
-1 1:-580 2:119 3:0.243697 4:0.226891 5:0.252101 6:0.243697 7:0.226891 8:0.252101
-1 1:-634 2:120 3:0.258333 4:0.216667 5:0.241667 6:0.258333 7:0.216667 8:0.241667
-1 1:-710 2:120 3:0.216667 4:0.216667 5:0.266667 6:0.216667 7:0.216667 8:0.266667
-1 1:-808 2:120 3:0.208333 4:0.225 5:0.266667 6:0.208333 7:0.225 8:0.266667
-1 1:-764 2:120 3:0.216667 4:0.25 5:0.241667 6:0.216667 7:0.25 8:0.241667
-1 1:-700 2:120 3:0.216667 4:0.225 5:0.266667 6:0.216667 7:0.225 8:0.266667
-1 1:-840 2:120 3:0.2 4:0.2 5:0.291667 6:0.2 7:0.2 8:0.291667
-1 1:-734 2:120 3:0.241667 4:0.233333 5:0.25 6:0.241667 7:0.233333 8:0.25
-1 1:-670 2:120 3:0.225 4:0.2 5:0.283333 6:0.225 7:0.2 8:0.283333
-1 1:-908 2:120 3:0.208333 4:0.191667 5:0.291667 6:0.208333 7:0.191667 8:0.291667
-1 1:-748 2:120 3:0.225 4:0.191667 5:0.291667 6:0.225 7:0.191667 8:0.291667
-1 1:-792 2:120 3:0.225 4:0.225 5:0.275 6:0.225 7:0.225 8:0.275
-1 1:-590 2:120 3:0.233333 4:0.233333 5:0.266667 6:0.233333 7:0.233333 8:0.266667
-1 1:-536 2:120 3:0.275 4:0.283333 5:0.2 6:0.275 7:0.283333 8:0.2
-1 1:-778 2:120 3:0.225 4:0.216667 5:0.266667 6:0.225 7:0.216667 8:0.266667
-1 1:-770 2:120 3:0.233333 4:0.233333 5:0.25 6:0.233333 7:0.233333 8:0.25
-1 1:-646 2:120 3:0.2 4:0.233333 5:0.266667 6:0.2 7:0.233333 8:0.266667
-1 1:-672 2:120 3:0.216667 4:0.216667 5:0.275 6:0.216667 7:0.216667 8:0.275
-1 1:-818 2:120 3:0.216667 4:0.183333 5:0.3 6:0.216667 7:0.183333 8:0.3
-1 1:-580 2:120 3:0.258333 4:0.225 5:0.25 6:0.258333 7:0.225 8:0.25
-1 1:-744 2:120 3:0.2 4:0.208333 5:0.283333 6:0.2 7:0.208333 8:0.283333
-1 1:-630 2:120 3:0.233333 4:0.233333 5:0.266667 6:0.233333 7:0.233333 8:0.266667
-1 1:-714 2:119 3:0.210084 4:0.193277 5:0.302521 6:0.210084 7:0.193277 8:0.302521
-1 1:-708 2:121 3:0.231405 4:0.239669 5:0.247934 6:0.231405 7:0.239669 8:0.247934
-1 1:-724 2:120 3:0.208333 4:0.216667 5:0.275 6:0.208333 7:0.216667 8:0.275
-1 1:-684 2:120 3:0.25 4:0.225 5:0.266667 6:0.25 7:0.225 8:0.266667
-1 1:-750 2:120 3:0.225 4:0.258333 5:0.233333 6:0.225 7:0.258333 8:0.233333
-1 1:-708 2:120 3:0.233333 4:0.233333 5:0.241667 6:0.233333 7:0.233333 8:0.241667
-1 1:-610 2:120 3:0.225 4:0.233333 5:0.25 6:0.225 7:0.233333 8:0.25
-1 1:-716 2:120 3:0.225 4:0.225 5:0.258333 6:0.225 7:0.225 8:0.258333
-1 1:-738 2:120 3:0.2 4:0.225 5:0.266667 6:0.2 7:0.225 8:0.266667
-1 1:-748 2:120 3:0.2 4:0.216667 5:0.275 6:0.2 7:0.216667 8:0.275
-1 1:-738 2:120 3:0.225 4:0.216667 5:0.258333 6:0.225 7:0.216667 8:0.258333
-1 1:-760 2:120 3:0.216667 4:0.225 5:0.266667 6:0.216667 7:0.225 8:0.266667
-1 1:-752 2:121 3:0.206612 4:0.22314 5:0.264463 6:0.206612 7:0.22314 8:0.264463
-1 1:-754 2:121 3:0.173554 4:0.231405 5:0.280992 6:0.173554 7:0.231405 8:0.280992
-1 1:-708 2:120 3:0.2 4:0.208333 5:0.266667 6:0.2 7:0.208333 8:0.266667
-1 1:-466 2:119 3:0.260504 4:0.252101 5:0.210084 6:0.260504 7:0.252101 8:0.210084
-1 1:-800 2:121 3:0.181818 4:0.22314 5:0.272727 6:0.181818 7:0.22314 8:0.272727
-1 1:-816 2:120 3:0.191667 4:0.208333 5:0.283333 6:0.191667 7:0.208333 8:0.283333
-1 1:-724 2:120 3:0.2 4:0.225 5:0.266667 6:0.2 7:0.225 8:0.266667
-1 1:-706 2:120 3:0.216667 4:0.225 5:0.25 6:0.216667 7:0.225 8:0.25
-1 1:-770 2:120 3:0.216667 4:0.233333 5:0.258333 6:0.216667 7:0.233333 8:0.258333
-1 1:-808 2:120 3:0.2 4:0.2 5:0.283333 6:0.2 7:0.2 8:0.283333
-1 1:-812 2:120 3:0.2 4:0.225 5:0.266667 6:0.2 7:0.225 8:0.266667
-1 1:-774 2:120 3:0.208333 4:0.216667 5:0.266667 6:0.208333 7:0.216667 8:0.266667
-1 1:-676 2:121 3:0.231405 4:0.231405 5:0.247934 6:0.231405 7:0.231405 8:0.247934
-1 1:-848 2:120 3:0.191667 4:0.233333 5:0.266667 6:0.191667 7:0.233333 8:0.266667
-1 1:-762 2:120 3:0.2 4:0.208333 5:0.283333 6:0.2 7:0.208333 8:0.283333
-1 1:-792 2:120 3:0.208333 4:0.225 5:0.258333 6:0.208333 7:0.225 8:0.258333
-1 1:-714 2:120 3:0.208333 4:0.208333 5:0.266667 6:0.208333 7:0.208333 8:0.266667
-1 1:-774 2:121 3:0.198347 4:0.206612 5:0.280992 6:0.198347 7:0.206612 8:0.280992
-1 1:-596 2:123 3:0.252033 4:0.154472 5:0.300813 6:0.252033 7:0.154472 8:0.300813
-1 1:-638 2:121 3:0.231405 4:0.214876 5:0.280992 6:0.231405 7:0.214876 8:0.280992
-1 1:-770 2:120 3:0.208333 4:0.208333 5:0.275 6:0.208333 7:0.208333 8:0.275
-1 1:-794 2:120 3:0.225 4:0.216667 5:0.275 6:0.225 7:0.216667 8:0.275
-1 1:-800 2:120 3:0.191667 4:0.2 5:0.291667 6:0.191667 7:0.2 8:0.291667
-1 1:-680 2:120 3:0.225 4:0.208333 5:0.266667 6:0.225 7:0.208333 8:0.266667
-1 1:-762 2:120 3:0.216667 4:0.208333 5:0.275 6:0.216667 7:0.208333 8:0.275
-1 1:-590 2:118 3:0.237288 4:0.220339 5:0.271186 6:0.237288 7:0.220339 8:0.271186
-1 1:-798 2:121 3:0.239669 4:0.239669 5:0.239669 6:0.239669 7:0.239669 8:0.239669
-1 1:-736 2:123 3:0.227642 4:0.146341 5:0.300813 6:0.227642 7:0.146341 8:0.300813
-1 1:-662 2:120 3:0.233333 4:0.208333 5:0.283333 6:0.233333 7:0.208333 8:0.283333
-1 1:-990 2:122 3:0.180328 4:0.196721 5:0.278689 6:0.180328 7:0.196721 8:0.278689
-1 1:-916 2:123 3:0.186992 4:0.195122 5:0.317073 6:0.186992 7:0.195122 8:0.317073
-1 1:-778 2:120 3:0.233333 4:0.2 5:0.266667 6:0.233333 7:0.2 8:0.266667
-1 1:-556 2:120 3:0.258333 4:0.225 5:0.233333 6:0.258333 7:0.225 8:0.233333
-1 1:-748 2:120 3:0.233333 4:0.208333 5:0.258333 6:0.233333 7:0.208333 8:0.258333
-1 1:-736 2:120 3:0.241667 4:0.216667 5:0.25 6:0.241667 7:0.216667 8:0.25
-1 1:-520 2:120 3:0.241667 4:0.233333 5:0.25 6:0.241667 7:0.233333 8:0.25
-1 1:-536 2:120 3:0.25 4:0.225 5:0.25 6:0.25 7:0.225 8:0.25
-1 1:-670 2:120 3:0.233333 4:0.216667 5:0.25 6:0.233333 7:0.216667 8:0.25
-1 1:-696 2:120 3:0.241667 4:0.216667 5:0.241667 6:0.241667 7:0.216667 8:0.241667
-1 1:-560 2:120 3:0.241667 4:0.208333 5:0.25 6:0.241667 7:0.208333 8:0.25
-1 1:-420 2:121 3:0.264463 4:0.239669 5:0.247934 6:0.264463 7:0.239669 8:0.247934
-1 1:-678 2:120 3:0.241667 4:0.208333 5:0.25 6:0.241667 7:0.208333 8:0.25
-1 1:-766 2:118 3:0.211864 4:0.220339 5:0.271186 6:0.211864 7:0.220339 8:0.271186
-1 1:-796 2:119 3:0.210084 4:0.201681 5:0.268908 6:0.210084 7:0.201681 8:0.268908
-1 1:-742 2:119 3:0.226891 4:0.218487 5:0.252101 6:0.226891 7:0.218487 8:0.252101
-1 1:-634 2:118 3:0.20339 4:0.220339 5:0.288136 6:0.20339 7:0.220339 8:0.288136
-1 1:-882 2:118 3:0.194915 4:0.186441 5:0.305085 6:0.194915 7:0.186441 8:0.305085
-1 1:-912 2:118 3:0.186441 4:0.177966 5:0.313559 6:0.186441 7:0.177966 8:0.313559
-1 1:-828 2:118 3:0.186441 4:0.186441 5:0.305085 6:0.186441 7:0.186441 8:0.305085
-1 1:-856 2:118 3:0.177966 4:0.186441 5:0.305085 6:0.177966 7:0.186441 8:0.305085
-1 1:-986 2:118 3:0.177966 4:0.177966 5:0.313559 6:0.177966 7:0.177966 8:0.313559
-1 1:-792 2:118 3:0.20339 4:0.211864 5:0.271186 6:0.20339 7:0.211864 8:0.271186
-1 1:-678 2:118 3:0.220339 4:0.228814 5:0.262712 6:0.220339 7:0.228814 8:0.262712
-1 1:-734 2:119 3:0.218487 4:0.168067 5:0.310924 6:0.218487 7:0.168067 8:0.310924
-1 1:-676 2:120 3:0.258333 4:0.191667 5:0.266667 6:0.258333 7:0.191667 8:0.266667
-1 1:-482 2:119 3:0.285714 4:0.243697 5:0.226891 6:0.285714 7:0.243697 8:0.226891
-1 1:-698 2:120 3:0.216667 4:0.225 5:0.258333 6:0.216667 7:0.225 8:0.258333
-1 1:-686 2:119 3:0.226891 4:0.218487 5:0.252101 6:0.226891 7:0.218487 8:0.252101
-1 1:-546 2:120 3:0.25 4:0.266667 5:0.216667 6:0.25 7:0.266667 8:0.216667
-1 1:-560 2:120 3:0.275 4:0.233333 5:0.233333 6:0.275 7:0.233333 8:0.233333
-1 1:-802 2:119 3:0.210084 4:0.184874 5:0.294118 6:0.210084 7:0.184874 8:0.294118
-1 1:-698 2:120 3:0.225 4:0.225 5:0.258333 6:0.225 7:0.225 8:0.258333
-1 1:-552 2:120 3:0.266667 4:0.233333 5:0.258333 6:0.266667 7:0.233333 8:0.258333
-1 1:-730 2:120 3:0.2 4:0.233333 5:0.266667 6:0.2 7:0.233333 8:0.266667
-1 1:-736 2:118 3:0.228814 4:0.20339 5:0.271186 6:0.228814 7:0.20339 8:0.271186
-1 1:-596 2:118 3:0.262712 4:0.211864 5:0.245763 6:0.262712 7:0.211864 8:0.245763
-1 1:-574 2:120 3:0.275 4:0.216667 5:0.241667 6:0.275 7:0.216667 8:0.241667
-1 1:-702 2:120 3:0.275 4:0.241667 5:0.225 6:0.275 7:0.241667 8:0.225
-1 1:-678 2:121 3:0.231405 4:0.214876 5:0.256198 6:0.231405 7:0.214876 8:0.256198
-1 1:-734 2:122 3:0.204918 4:0.204918 5:0.311475 6:0.204918 7:0.204918 8:0.311475
-1 1:-854 2:126 3:0.206349 4:0.18254 5:0.301587 6:0.206349 7:0.18254 8:0.301587
-1 1:-946 2:119 3:0.193277 4:0.176471 5:0.302521 6:0.193277 7:0.176471 8:0.302521
-1 1:-768 2:119 3:0.193277 4:0.168067 5:0.310924 6:0.193277 7:0.168067 8:0.310924
-1 1:-728 2:121 3:0.198347 4:0.206612 5:0.272727 6:0.198347 7:0.206612 8:0.272727
-1 1:-962 2:126 3:0.198413 4:0.166667 5:0.31746 6:0.198413 7:0.166667 8:0.31746
-1 1:-754 2:124 3:0.233871 4:0.16129 5:0.298387 6:0.233871 7:0.16129 8:0.298387
-1 1:-1254 2:124 3:0.169355 4:0.120968 5:0.346774 6:0.169355 7:0.120968 8:0.346774
-1 1:-1168 2:127 3:0.141732 4:0.141732 5:0.338583 6:0.141732 7:0.141732 8:0.338583
-1 1:-324 2:75 3:0.213333 4:0.186667 5:0.293333 6:0.213333 7:0.186667 8:0.293333
-1 1:-480 2:75 3:0.2 4:0.173333 5:0.306667 6:0.2 7:0.173333 8:0.306667
-1 1:-428 2:75 3:0.186667 4:0.173333 5:0.293333 6:0.186667 7:0.173333 8:0.293333
-1 1:-406 2:75 3:0.186667 4:0.213333 5:0.28 6:0.186667 7:0.213333 8:0.28
-1 1:-384 2:76 3:0.157895 4:0.184211 5:0.315789 6:0.157895 7:0.184211 8:0.315789
-1 1:-608 2:76 3:0.157895 4:0.184211 5:0.315789 6:0.157895 7:0.184211 8:0.315789
-1 1:-608 2:76 3:0.171053 4:0.184211 5:0.315789 6:0.171053 7:0.184211 8:0.315789
-1 1:-442 2:76 3:0.197368 4:0.197368 5:0.276316 6:0.197368 7:0.197368 8:0.276316
-1 1:-500 2:76 3:0.144737 4:0.171053 5:0.328947 6:0.144737 7:0.171053 8:0.328947
-1 1:-414 2:76 3:0.171053 4:0.197368 5:0.302632 6:0.171053 7:0.197368 8:0.302632
-1 1:-236 2:75 3:0.253333 4:0.333333 5:0.2 6:0.253333 7:0.333333 8:0.2
-1 1:-516 2:76 3:0.105263 4:0.223684 5:0.289474 6:0.105263 7:0.223684 8:0.289474
-1 1:-494 2:76 3:0.118421 4:0.236842 5:0.276316 6:0.118421 7:0.236842 8:0.276316
-1 1:-506 2:76 3:0.171053 4:0.171053 5:0.276316 6:0.171053 7:0.171053 8:0.276316
-1 1:-450 2:76 3:0.171053 4:0.157895 5:0.289474 6:0.171053 7:0.157895 8:0.289474
-1 1:-374 2:76 3:0.197368 4:0.184211 5:0.263158 6:0.197368 7:0.184211 8:0.263158
-1 1:-340 2:76 3:0.210526 4:0.197368 5:0.25 6:0.210526 7:0.197368 8:0.25
-1 1:-304 2:75 3:0.226667 4:0.213333 5:0.293333 6:0.226667 7:0.213333 8:0.293333
-1 1:-386 2:74 3:0.216216 4:0.216216 5:0.283784 6:0.216216 7:0.216216 8:0.283784
-1 1:-414 2:75 3:0.186667 4:0.266667 5:0.24 6:0.186667 7:0.266667 8:0.24
-1 1:-528 2:77 3:0.181818 4:0.207792 5:0.272727 6:0.181818 7:0.207792 8:0.272727
-1 1:-626 2:76 3:0.131579 4:0.184211 5:0.342105 6:0.131579 7:0.184211 8:0.342105
-1 1:-428 2:77 3:0.155844 4:0.207792 5:0.298701 6:0.155844 7:0.207792 8:0.298701
-1 1:-648 2:77 3:0.12987 4:0.194805 5:0.311688 6:0.12987 7:0.194805 8:0.311688
-1 1:-506 2:77 3:0.142857 4:0.220779 5:0.285714 6:0.142857 7:0.220779 8:0.285714
-1 1:-472 2:77 3:0.181818 4:0.194805 5:0.298701 6:0.181818 7:0.194805 8:0.298701
-1 1:-472 2:77 3:0.181818 4:0.194805 5:0.298701 6:0.181818 7:0.194805 8:0.298701
-1 1:-74 2:71 3:0.478873 4:0.338028 5:0.126761 6:0.478873 7:0.338028 8:0.126761
-1 1:-54 2:71 3:0.408451 4:0.366197 5:0.140845 6:0.408451 7:0.366197 8:0.140845
-1 1:-114 2:71 3:0.408451 4:0.352113 5:0.126761 6:0.408451 7:0.352113 8:0.126761
-1 1:-104 2:72 3:0.416667 4:0.347222 5:0.125 6:0.416667 7:0.347222 8:0.125
-1 1:-432 2:75 3:0.213333 4:0.226667 5:0.253333 6:0.213333 7:0.226667 8:0.253333
-1 1:-420 2:75 3:0.173333 4:0.253333 5:0.253333 6:0.173333 7:0.253333 8:0.253333
-1 1:-418 2:75 3:0.16 4:0.213333 5:0.293333 6:0.16 7:0.213333 8:0.293333
-1 1:-478 2:76 3:0.171053 4:0.210526 5:0.289474 6:0.171053 7:0.210526 8:0.289474
-1 1:-392 2:75 3:0.16 4:0.213333 5:0.293333 6:0.16 7:0.213333 8:0.293333
-1 1:-360 2:76 3:0.184211 4:0.197368 5:0.276316 6:0.184211 7:0.197368 8:0.276316
-1 1:-444 2:78 3:0.205128 4:0.230769 5:0.307692 6:0.205128 7:0.230769 8:0.307692
-1 1:-324 2:78 3:0.179487 4:0.217949 5:0.307692 6:0.179487 7:0.217949 8:0.307692
-1 1:-302 2:76 3:0.223684 4:0.210526 5:0.289474 6:0.223684 7:0.210526 8:0.289474
-1 1:-370 2:76 3:0.171053 4:0.171053 5:0.355263 6:0.171053 7:0.171053 8:0.355263
-1 1:-460 2:76 3:0.184211 4:0.171053 5:0.355263 6:0.184211 7:0.171053 8:0.355263
-1 1:-530 2:75 3:0.186667 4:0.173333 5:0.346667 6:0.186667 7:0.173333 8:0.346667
-1 1:-496 2:76 3:0.197368 4:0.197368 5:0.328947 6:0.197368 7:0.197368 8:0.328947
-1 1:-366 2:76 3:0.223684 4:0.184211 5:0.328947 6:0.223684 7:0.184211 8:0.328947
-1 1:-420 2:76 3:0.171053 4:0.25 5:0.289474 6:0.171053 7:0.25 8:0.289474
-1 1:-354 2:76 3:0.171053 4:0.25 5:0.289474 6:0.171053 7:0.25 8:0.289474
-1 1:-116 2:69 3:0.463768 4:0.42029 5:0.0869565 6:0.463768 7:0.42029 8:0.0869565
-1 1:-180 2:72 3:0.291667 4:0.375 5:0.138889 6:0.291667 7:0.375 8:0.138889
-1 1:-542 2:75 3:0.213333 4:0.226667 5:0.306667 6:0.213333 7:0.226667 8:0.306667
-1 1:-490 2:75 3:0.16 4:0.2 5:0.32 6:0.16 7:0.2 8:0.32
-1 1:-384 2:76 3:0.197368 4:0.210526 5:0.289474 6:0.197368 7:0.210526 8:0.289474
-1 1:-460 2:76 3:0.184211 4:0.197368 5:0.302632 6:0.184211 7:0.197368 8:0.302632
-1 1:-274 2:76 3:0.210526 4:0.223684 5:0.289474 6:0.210526 7:0.223684 8:0.289474
-1 1:-276 2:75 3:0.2 4:0.253333 5:0.266667 6:0.2 7:0.253333 8:0.266667
-1 1:-488 2:75 3:0.12 4:0.226667 5:0.32 6:0.12 7:0.226667 8:0.32
-1 1:-338 2:75 3:0.146667 4:0.24 5:0.306667 6:0.146667 7:0.24 8:0.306667
-1 1:-520 2:75 3:0.12 4:0.226667 5:0.32 6:0.12 7:0.226667 8:0.32
-1 1:-424 2:77 3:0.207792 4:0.155844 5:0.311688 6:0.207792 7:0.155844 8:0.311688
-1 1:-380 2:76 3:0.197368 4:0.210526 5:0.289474 6:0.197368 7:0.210526 8:0.289474
-1 1:-360 2:76 3:0.210526 4:0.210526 5:0.276316 6:0.210526 7:0.210526 8:0.276316
-1 1:-398 2:76 3:0.197368 4:0.210526 5:0.276316 6:0.197368 7:0.210526 8:0.276316
-1 1:-460 2:76 3:0.197368 4:0.210526 5:0.276316 6:0.197368 7:0.210526 8:0.276316
-1 1:-290 2:76 3:0.197368 4:0.210526 5:0.276316 6:0.197368 7:0.210526 8:0.276316
-1 1:-440 2:76 3:0.184211 4:0.171053 5:0.315789 6:0.184211 7:0.171053 8:0.315789
-1 1:-494 2:76 3:0.223684 4:0.197368 5:0.289474 6:0.223684 7:0.197368 8:0.289474
-1 1:-316 2:76 3:0.25 4:0.236842 5:0.236842 6:0.25 7:0.236842 8:0.236842
-1 1:-292 2:76 3:0.25 4:0.223684 5:0.25 6:0.25 7:0.223684 8:0.25
-1 1:-398 2:76 3:0.25 4:0.263158 5:0.223684 6:0.25 7:0.263158 8:0.223684
-1 1:-122 2:71 3:0.450704 4:0.239437 5:0.169014 6:0.450704 7:0.239437 8:0.169014
-1 1:-454 2:76 3:0.223684 4:0.210526 5:0.25 6:0.223684 7:0.210526 8:0.25
-1 1:-318 2:76 3:0.25 4:0.210526 5:0.236842 6:0.25 7:0.210526 8:0.236842
-1 1:-300 2:76 3:0.236842 4:0.223684 5:0.236842 6:0.236842 7:0.223684 8:0.236842
-1 1:-304 2:76 3:0.223684 4:0.210526 5:0.25 6:0.223684 7:0.210526 8:0.25
-1 1:-264 2:76 3:0.210526 4:0.276316 5:0.197368 6:0.210526 7:0.276316 8:0.197368
-1 1:-370 2:76 3:0.223684 4:0.184211 5:0.263158 6:0.223684 7:0.184211 8:0.263158
-1 1:-424 2:76 3:0.223684 4:0.184211 5:0.263158 6:0.223684 7:0.184211 8:0.263158
-1 1:-324 2:76 3:0.223684 4:0.184211 5:0.263158 6:0.223684 7:0.184211 8:0.263158
-1 1:-304 2:76 3:0.236842 4:0.197368 5:0.25 6:0.236842 7:0.197368 8:0.25
-1 1:-332 2:76 3:0.223684 4:0.184211 5:0.263158 6:0.223684 7:0.184211 8:0.263158
-1 1:-260 2:76 3:0.25 4:0.223684 5:0.236842 6:0.25 7:0.223684 8:0.236842
-1 1:-266 2:76 3:0.236842 4:0.223684 5:0.236842 6:0.236842 7:0.223684 8:0.236842
-1 1:-384 2:76 3:0.25 4:0.210526 5:0.25 6:0.25 7:0.210526 8:0.25
-1 1:-216 2:76 3:0.236842 4:0.223684 5:0.236842 6:0.236842 7:0.223684 8:0.236842
-1 1:-422 2:76 3:0.236842 4:0.223684 5:0.236842 6:0.236842 7:0.223684 8:0.236842
-1 1:-262 2:76 3:0.236842 4:0.223684 5:0.236842 6:0.236842 7:0.223684 8:0.236842
-1 1:-358 2:77 3:0.246753 4:0.220779 5:0.233766 6:0.246753 7:0.220779 8:0.233766
-1 1:-214 2:76 3:0.236842 4:0.223684 5:0.236842 6:0.236842 7:0.223684 8:0.236842
-1 1:-266 2:76 3:0.236842 4:0.223684 5:0.236842 6:0.236842 7:0.223684 8:0.236842
-1 1:-360 2:76 3:0.25 4:0.223684 5:0.236842 6:0.25 7:0.223684 8:0.236842
-1 1:-262 2:76 3:0.236842 4:0.223684 5:0.236842 6:0.236842 7:0.223684 8:0.236842
-1 1:-320 2:76 3:0.236842 4:0.223684 5:0.236842 6:0.236842 7:0.223684 8:0.236842
-1 1:-182 2:74 3:0.243243 4:0.337838 5:0.22973 6:0.243243 7:0.337838 8:0.22973
-1 1:-266 2:74 3:0.202703 4:0.216216 5:0.297297 6:0.202703 7:0.216216 8:0.297297
-1 1:-440 2:74 3:0.162162 4:0.162162 5:0.337838 6:0.162162 7:0.162162 8:0.337838
-1 1:-380 2:74 3:0.202703 4:0.216216 5:0.297297 6:0.202703 7:0.216216 8:0.297297
-1 1:-378 2:74 3:0.202703 4:0.216216 5:0.297297 6:0.202703 7:0.216216 8:0.297297
-1 1:-474 2:74 3:0.216216 4:0.243243 5:0.283784 6:0.216216 7:0.243243 8:0.283784
-1 1:-284 2:74 3:0.202703 4:0.310811 5:0.243243 6:0.202703 7:0.310811 8:0.243243
-1 1:-392 2:74 3:0.202703 4:0.297297 5:0.256757 6:0.202703 7:0.297297 8:0.256757
-1 1:-360 2:74 3:0.216216 4:0.22973 5:0.283784 6:0.216216 7:0.22973 8:0.283784
-1 1:-222 2:75 3:0.253333 4:0.293333 5:0.253333 6:0.253333 7:0.293333 8:0.253333
-1 1:-248 2:74 3:0.243243 4:0.283784 5:0.243243 6:0.243243 7:0.283784 8:0.243243
-1 1:-236 2:74 3:0.202703 4:0.283784 5:0.27027 6:0.202703 7:0.283784 8:0.27027
-1 1:-342 2:74 3:0.202703 4:0.22973 5:0.297297 6:0.202703 7:0.22973 8:0.297297
-1 1:-464 2:76 3:0.171053 4:0.223684 5:0.276316 6:0.171053 7:0.223684 8:0.276316
-1 1:-376 2:75 3:0.173333 4:0.253333 5:0.32 6:0.173333 7:0.253333 8:0.32
-1 1:-314 2:74 3:0.202703 4:0.22973 5:0.297297 6:0.202703 7:0.22973 8:0.297297
-1 1:-328 2:75 3:0.173333 4:0.253333 5:0.32 6:0.173333 7:0.253333 8:0.32
-1 1:-302 2:75 3:0.213333 4:0.306667 5:0.226667 6:0.213333 7:0.306667 8:0.226667
-1 1:-108 2:75 3:0.32 4:0.333333 5:0.173333 6:0.32 7:0.333333 8:0.173333
-1 1:-64 2:70 3:0.414286 4:0.371429 5:0.114286 6:0.414286 7:0.371429 8:0.114286
-1 1:-72 2:72 3:0.319444 4:0.319444 5:0.208333 6:0.319444 7:0.319444 8:0.208333
-1 1:-396 2:73 3:0.178082 4:0.246575 5:0.273973 6:0.178082 7:0.246575 8:0.273973
-1 1:-418 2:74 3:0.202703 4:0.202703 5:0.297297 6:0.202703 7:0.202703 8:0.297297
-1 1:-314 2:74 3:0.202703 4:0.202703 5:0.297297 6:0.202703 7:0.202703 8:0.297297
-1 1:-438 2:74 3:0.135135 4:0.189189 5:0.324324 6:0.135135 7:0.189189 8:0.324324
-1 1:-336 2:75 3:0.186667 4:0.253333 5:0.266667 6:0.186667 7:0.253333 8:0.266667
-1 1:-370 2:74 3:0.148649 4:0.22973 5:0.310811 6:0.148649 7:0.22973 8:0.310811
-1 1:-364 2:74 3:0.162162 4:0.216216 5:0.297297 6:0.162162 7:0.216216 8:0.297297
-1 1:-396 2:77 3:0.155844 4:0.246753 5:0.25974 6:0.155844 7:0.246753 8:0.25974
-1 1:-358 2:77 3:0.181818 4:0.246753 5:0.25974 6:0.181818 7:0.246753 8:0.25974
-1 1:-310 2:77 3:0.181818 4:0.285714 5:0.246753 6:0.181818 7:0.285714 8:0.246753
-1 1:-370 2:77 3:0.181818 4:0.285714 5:0.246753 6:0.181818 7:0.285714 8:0.246753
-1 1:-192 2:75 3:0.28 4:0.333333 5:0.173333 6:0.28 7:0.333333 8:0.173333
-1 1:-306 2:76 3:0.236842 4:0.289474 5:0.197368 6:0.236842 7:0.289474 8:0.197368
-1 1:-300 2:76 3:0.236842 4:0.276316 5:0.210526 6:0.236842 7:0.276316 8:0.210526
-1 1:-312 2:76 3:0.236842 4:0.236842 5:0.236842 6:0.236842 7:0.236842 8:0.236842
-1 1:-274 2:76 3:0.171053 4:0.223684 5:0.289474 6:0.171053 7:0.223684 8:0.289474
-1 1:-310 2:76 3:0.184211 4:0.236842 5:0.276316 6:0.184211 7:0.236842 8:0.276316
-1 1:-392 2:76 3:0.184211 4:0.236842 5:0.276316 6:0.184211 7:0.236842 8:0.276316
-1 1:-430 2:77 3:0.181818 4:0.168831 5:0.311688 6:0.181818 7:0.168831 8:0.311688
-1 1:-650 2:78 3:0.166667 4:0.192308 5:0.320513 6:0.166667 7:0.192308 8:0.320513
-1 1:-222 2:77 3:0.246753 4:0.246753 5:0.25974 6:0.246753 7:0.246753 8:0.25974
-1 1:-348 2:77 3:0.25974 4:0.25974 5:0.220779 6:0.25974 7:0.25974 8:0.220779
-1 1:-272 2:77 3:0.25974 4:0.25974 5:0.220779 6:0.25974 7:0.25974 8:0.220779
-1 1:-490 2:77 3:0.207792 4:0.194805 5:0.285714 6:0.207792 7:0.194805 8:0.285714
-1 1:-388 2:77 3:0.207792 4:0.220779 5:0.246753 6:0.207792 7:0.220779 8:0.246753
-1 1:-408 2:77 3:0.207792 4:0.220779 5:0.246753 6:0.207792 7:0.220779 8:0.246753
-1 1:-400 2:76 3:0.197368 4:0.210526 5:0.289474 6:0.197368 7:0.210526 8:0.289474
-1 1:-390 2:75 3:0.2 4:0.2 5:0.266667 6:0.2 7:0.2 8:0.266667
-1 1:-330 2:75 3:0.2 4:0.2 5:0.266667 6:0.2 7:0.2 8:0.266667
-1 1:-222 2:76 3:0.355263 4:0.355263 5:0.131579 6:0.355263 7:0.355263 8:0.131579
-1 1:-170 2:77 3:0.25974 4:0.298701 5:0.207792 6:0.25974 7:0.298701 8:0.207792
-1 1:-108 2:72 3:0.402778 4:0.347222 5:0.111111 6:0.402778 7:0.347222 8:0.111111
-1 1:-120 2:72 3:0.388889 4:0.305556 5:0.152778 6:0.388889 7:0.305556 8:0.152778
-1 1:-410 2:77 3:0.194805 4:0.207792 5:0.285714 6:0.194805 7:0.207792 8:0.285714
-1 1:-328 2:77 3:0.207792 4:0.220779 5:0.272727 6:0.207792 7:0.220779 8:0.272727
-1 1:-340 2:77 3:0.207792 4:0.220779 5:0.272727 6:0.207792 7:0.220779 8:0.272727
-1 1:-418 2:77 3:0.181818 4:0.220779 5:0.285714 6:0.181818 7:0.220779 8:0.285714
-1 1:-314 2:77 3:0.168831 4:0.207792 5:0.272727 6:0.168831 7:0.207792 8:0.272727
-1 1:-426 2:77 3:0.155844 4:0.207792 5:0.298701 6:0.155844 7:0.207792 8:0.298701
-1 1:-414 2:77 3:0.181818 4:0.207792 5:0.298701 6:0.181818 7:0.207792 8:0.298701
-1 1:-320 2:76 3:0.236842 4:0.25 5:0.25 6:0.236842 7:0.25 8:0.25
-1 1:-412 2:76 3:0.210526 4:0.210526 5:0.289474 6:0.210526 7:0.210526 8:0.289474
-1 1:-378 2:76 3:0.236842 4:0.276316 5:0.223684 6:0.236842 7:0.276316 8:0.223684
-1 1:-316 2:76 3:0.236842 4:0.276316 5:0.223684 6:0.236842 7:0.276316 8:0.223684
-1 1:-342 2:76 3:0.223684 4:0.276316 5:0.236842 6:0.223684 7:0.276316 8:0.236842
-1 1:-188 2:75 3:0.28 4:0.293333 5:0.213333 6:0.28 7:0.293333 8:0.213333
-1 1:-200 2:68 3:0.308824 4:0.294118 5:0.205882 6:0.308824 7:0.294118 8:0.205882
-1 1:-70 2:67 3:0.373134 4:0.253731 5:0.208955 6:0.373134 7:0.253731 8:0.208955
-1 1:-132 2:70 3:0.328571 4:0.285714 5:0.214286 6:0.328571 7:0.285714 8:0.214286
-1 1:-416 2:76 3:0.197368 4:0.25 5:0.263158 6:0.197368 7:0.25 8:0.263158
-1 1:-378 2:76 3:0.197368 4:0.276316 5:0.236842 6:0.197368 7:0.276316 8:0.236842
-1 1:-426 2:76 3:0.144737 4:0.236842 5:0.289474 6:0.144737 7:0.236842 8:0.289474
-1 1:-566 2:76 3:0.171053 4:0.210526 5:0.289474 6:0.171053 7:0.210526 8:0.289474
-1 1:-368 2:76 3:0.197368 4:0.236842 5:0.263158 6:0.197368 7:0.236842 8:0.263158
-1 1:-510 2:76 3:0.171053 4:0.210526 5:0.289474 6:0.171053 7:0.210526 8:0.289474
-1 1:-576 2:76 3:0.157895 4:0.197368 5:0.302632 6:0.157895 7:0.197368 8:0.302632
-1 1:-432 2:76 3:0.171053 4:0.210526 5:0.289474 6:0.171053 7:0.210526 8:0.289474
-1 1:-410 2:76 3:0.157895 4:0.197368 5:0.302632 6:0.157895 7:0.197368 8:0.302632
-1 1:-444 2:76 3:0.197368 4:0.236842 5:0.263158 6:0.197368 7:0.236842 8:0.263158
-1 1:-546 2:76 3:0.157895 4:0.197368 5:0.302632 6:0.157895 7:0.197368 8:0.302632
-1 1:-412 2:76 3:0.171053 4:0.210526 5:0.289474 6:0.171053 7:0.210526 8:0.289474
-1 1:-326 2:76 3:0.197368 4:0.236842 5:0.263158 6:0.197368 7:0.236842 8:0.263158
-1 1:-280 2:87 3:0.264368 4:0.252874 5:0.229885 6:0.264368 7:0.252874 8:0.229885
-1 1:-456 2:85 3:0.223529 4:0.235294 5:0.258824 6:0.223529 7:0.235294 8:0.258824
-1 1:-492 2:87 3:0.218391 4:0.16092 5:0.310345 6:0.218391 7:0.16092 8:0.310345
-1 1:-534 2:88 3:0.193182 4:0.181818 5:0.318182 6:0.193182 7:0.181818 8:0.318182
-1 1:-662 2:88 3:0.170455 4:0.147727 5:0.329545 6:0.170455 7:0.147727 8:0.329545
-1 1:-546 2:88 3:0.181818 4:0.159091 5:0.318182 6:0.181818 7:0.159091 8:0.318182
-1 1:-504 2:86 3:0.186047 4:0.162791 5:0.313953 6:0.186047 7:0.162791 8:0.313953
-1 1:-268 2:85 3:0.317647 4:0.235294 5:0.211765 6:0.317647 7:0.235294 8:0.211765
-1 1:-378 2:89 3:0.247191 4:0.213483 5:0.258427 6:0.247191 7:0.213483 8:0.258427
-1 1:-524 2:84 3:0.22619 4:0.238095 5:0.25 6:0.22619 7:0.238095 8:0.25
-1 1:-546 2:86 3:0.186047 4:0.197674 5:0.302326 6:0.186047 7:0.197674 8:0.302326
-1 1:-514 2:87 3:0.195402 4:0.241379 5:0.241379 6:0.195402 7:0.241379 8:0.241379
-1 1:-618 2:87 3:0.206897 4:0.195402 5:0.275862 6:0.206897 7:0.195402 8:0.275862
-1 1:-482 2:87 3:0.172414 4:0.218391 5:0.275862 6:0.172414 7:0.218391 8:0.275862
-1 1:-440 2:87 3:0.195402 4:0.229885 5:0.241379 6:0.195402 7:0.229885 8:0.241379
-1 1:-504 2:87 3:0.172414 4:0.218391 5:0.275862 6:0.172414 7:0.218391 8:0.275862
-1 1:-286 2:85 3:0.247059 4:0.223529 5:0.270588 6:0.247059 7:0.223529 8:0.270588
-1 1:-436 2:87 3:0.229885 4:0.195402 5:0.264368 6:0.229885 7:0.195402 8:0.264368
-1 1:-402 2:87 3:0.183908 4:0.241379 5:0.252874 6:0.183908 7:0.241379 8:0.252874
-1 1:-512 2:84 3:0.238095 4:0.214286 5:0.25 6:0.238095 7:0.214286 8:0.25
-1 1:-348 2:88 3:0.295455 4:0.227273 5:0.238636 6:0.295455 7:0.227273 8:0.238636
-1 1:-270 2:83 3:0.228916 4:0.216867 5:0.240964 6:0.228916 7:0.216867 8:0.240964
-1 1:-354 2:85 3:0.270588 4:0.235294 5:0.211765 6:0.270588 7:0.235294 8:0.211765
-1 1:-322 2:88 3:0.295455 4:0.238636 5:0.238636 6:0.295455 7:0.238636 8:0.238636
-1 1:-446 2:83 3:0.228916 4:0.216867 5:0.240964 6:0.228916 7:0.216867 8:0.240964
-1 1:-440 2:83 3:0.228916 4:0.204819 5:0.240964 6:0.228916 7:0.204819 8:0.240964
-1 1:-228 2:85 3:0.294118 4:0.270588 5:0.188235 6:0.294118 7:0.270588 8:0.188235
-1 1:-190 2:87 3:0.275862 4:0.310345 5:0.16092 6:0.275862 7:0.310345 8:0.16092
-1 1:-366 2:85 3:0.305882 4:0.341176 5:0.152941 6:0.305882 7:0.341176 8:0.152941
-1 1:-150 2:74 3:0.391892 4:0.256757 5:0.189189 6:0.391892 7:0.256757 8:0.189189
-1 1:-96 2:75 3:0.4 4:0.253333 5:0.186667 6:0.4 7:0.253333 8:0.186667
-1 1:-40 2:75 3:0.4 4:0.24 5:0.186667 6:0.4 7:0.24 8:0.186667
-1 1:-234 2:78 3:0.333333 4:0.282051 5:0.230769 6:0.333333 7:0.282051 8:0.230769
-1 1:-200 2:74 3:0.378378 4:0.283784 5:0.162162 6:0.378378 7:0.283784 8:0.162162
-1 1:-336 2:85 3:0.247059 4:0.247059 5:0.235294 6:0.247059 7:0.247059 8:0.235294
-1 1:-356 2:85 3:0.2 4:0.294118 5:0.211765 6:0.2 7:0.294118 8:0.211765
-1 1:-420 2:85 3:0.258824 4:0.247059 5:0.223529 6:0.258824 7:0.247059 8:0.223529
-1 1:-394 2:85 3:0.223529 4:0.211765 5:0.258824 6:0.223529 7:0.211765 8:0.258824
-1 1:-422 2:85 3:0.164706 4:0.235294 5:0.258824 6:0.164706 7:0.235294 8:0.258824
-1 1:-594 2:85 3:0.152941 4:0.211765 5:0.270588 6:0.152941 7:0.211765 8:0.270588
-1 1:-396 2:87 3:0.218391 4:0.229885 5:0.252874 6:0.218391 7:0.229885 8:0.252874
-1 1:-540 2:85 3:0.164706 4:0.211765 5:0.282353 6:0.164706 7:0.211765 8:0.282353
-1 1:-406 2:86 3:0.22093 4:0.22093 5:0.255814 6:0.22093 7:0.22093 8:0.255814
-1 1:-408 2:86 3:0.209302 4:0.232558 5:0.255814 6:0.209302 7:0.232558 8:0.255814
-1 1:-596 2:85 3:0.141176 4:0.2 5:0.294118 6:0.141176 7:0.2 8:0.294118
-1 1:-502 2:85 3:0.141176 4:0.2 5:0.294118 6:0.141176 7:0.2 8:0.294118
-1 1:-484 2:76 3:0.223684 4:0.210526 5:0.276316 6:0.223684 7:0.210526 8:0.276316
-1 1:-472 2:77 3:0.181818 4:0.155844 5:0.324675 6:0.181818 7:0.155844 8:0.324675
-1 1:-500 2:76 3:0.157895 4:0.157895 5:0.328947 6:0.157895 7:0.157895 8:0.328947
-1 1:-446 2:77 3:0.207792 4:0.233766 5:0.272727 6:0.207792 7:0.233766 8:0.272727
-1 1:-638 2:76 3:0.144737 4:0.197368 5:0.315789 6:0.144737 7:0.197368 8:0.315789
-1 1:-604 2:77 3:0.181818 4:0.142857 5:0.350649 6:0.181818 7:0.142857 8:0.350649
-1 1:-278 2:77 3:0.246753 4:0.233766 5:0.25974 6:0.246753 7:0.233766 8:0.25974
-1 1:-112 2:77 3:0.272727 4:0.272727 5:0.220779 6:0.272727 7:0.272727 8:0.220779
-1 1:-280 2:77 3:0.246753 4:0.233766 5:0.272727 6:0.246753 7:0.233766 8:0.272727
-1 1:-208 2:76 3:0.276316 4:0.289474 5:0.210526 6:0.276316 7:0.289474 8:0.210526
-1 1:-84 2:77 3:0.350649 4:0.376623 5:0.142857 6:0.350649 7:0.376623 8:0.142857
-1 1:-228 2:76 3:0.276316 4:0.276316 5:0.223684 6:0.276316 7:0.276316 8:0.223684
-1 1:-240 2:76 3:0.263158 4:0.223684 5:0.25 6:0.263158 7:0.223684 8:0.25
-1 1:-360 2:77 3:0.168831 4:0.220779 5:0.285714 6:0.168831 7:0.220779 8:0.285714
-1 1:-456 2:77 3:0.168831 4:0.220779 5:0.285714 6:0.168831 7:0.220779 8:0.285714
-1 1:-380 2:76 3:0.210526 4:0.223684 5:0.276316 6:0.210526 7:0.223684 8:0.276316
-1 1:-362 2:76 3:0.210526 4:0.223684 5:0.276316 6:0.210526 7:0.223684 8:0.276316
-1 1:-288 2:76 3:0.210526 4:0.223684 5:0.276316 6:0.210526 7:0.223684 8:0.276316
-1 1:-408 2:77 3:0.207792 4:0.285714 5:0.220779 6:0.207792 7:0.285714 8:0.220779
-1 1:-542 2:76 3:0.157895 4:0.223684 5:0.289474 6:0.157895 7:0.223684 8:0.289474
-1 1:-534 2:76 3:0.144737 4:0.223684 5:0.289474 6:0.144737 7:0.223684 8:0.289474
-1 1:-576 2:78 3:0.141026 4:0.179487 5:0.346154 6:0.141026 7:0.179487 8:0.346154
-1 1:-306 2:76 3:0.223684 4:0.236842 5:0.263158 6:0.223684 7:0.236842 8:0.263158
-1 1:-352 2:76 3:0.210526 4:0.263158 5:0.236842 6:0.210526 7:0.263158 8:0.236842
-1 1:-308 2:77 3:0.220779 4:0.233766 5:0.25974 6:0.220779 7:0.233766 8:0.25974
-1 1:-460 2:76 3:0.171053 4:0.236842 5:0.25 6:0.171053 7:0.236842 8:0.25
-1 1:-264 2:75 3:0.146667 4:0.226667 5:0.266667 6:0.146667 7:0.226667 8:0.266667
-1 1:-344 2:75 3:0.146667 4:0.24 5:0.266667 6:0.146667 7:0.24 8:0.266667
-1 1:-386 2:77 3:0.220779 4:0.272727 5:0.207792 6:0.220779 7:0.272727 8:0.207792
-1 1:-416 2:77 3:0.194805 4:0.272727 5:0.207792 6:0.194805 7:0.272727 8:0.207792
-1 1:-418 2:76 3:0.131579 4:0.223684 5:0.302632 6:0.131579 7:0.223684 8:0.302632
-1 1:-380 2:74 3:0.148649 4:0.216216 5:0.27027 6:0.148649 7:0.216216 8:0.27027
-1 1:-338 2:76 3:0.118421 4:0.210526 5:0.315789 6:0.118421 7:0.210526 8:0.315789
-1 1:-408 2:77 3:0.194805 4:0.246753 5:0.233766 6:0.194805 7:0.246753 8:0.233766
-1 1:-400 2:77 3:0.194805 4:0.246753 5:0.233766 6:0.194805 7:0.246753 8:0.233766
-1 1:-368 2:77 3:0.194805 4:0.233766 5:0.246753 6:0.194805 7:0.233766 8:0.246753
-1 1:-512 2:77 3:0.181818 4:0.207792 5:0.272727 6:0.181818 7:0.207792 8:0.272727
-1 1:-530 2:77 3:0.142857 4:0.181818 5:0.311688 6:0.142857 7:0.181818 8:0.311688
-1 1:-474 2:77 3:0.168831 4:0.207792 5:0.272727 6:0.168831 7:0.207792 8:0.272727
-1 1:-372 2:77 3:0.233766 4:0.298701 5:0.220779 6:0.233766 7:0.298701 8:0.220779
-1 1:-220 2:75 3:0.293333 4:0.253333 5:0.213333 6:0.293333 7:0.253333 8:0.213333
-1 1:-292 2:78 3:0.192308 4:0.25641 5:0.24359 6:0.192308 7:0.25641 8:0.24359
-1 1:-316 2:75 3:0.12 4:0.266667 5:0.28 6:0.12 7:0.266667 8:0.28
-1 1:-506 2:75 3:0.12 4:0.266667 5:0.28 6:0.12 7:0.266667 8:0.28
-1 1:-506 2:75 3:0.12 4:0.28 5:0.266667 6:0.12 7:0.28 8:0.266667
-1 1:-328 2:75 3:0.146667 4:0.28 5:0.24 6:0.146667 7:0.28 8:0.24
-1 1:-346 2:76 3:0.263158 4:0.276316 5:0.210526 6:0.263158 7:0.276316 8:0.210526
-1 1:-332 2:78 3:0.230769 4:0.294872 5:0.24359 6:0.230769 7:0.294872 8:0.24359
-1 1:-542 2:76 3:0.184211 4:0.223684 5:0.276316 6:0.184211 7:0.223684 8:0.276316
-1 1:-336 2:75 3:0.226667 4:0.2 5:0.306667 6:0.226667 7:0.2 8:0.306667
-1 1:-416 2:75 3:0.2 4:0.213333 5:0.306667 6:0.2 7:0.213333 8:0.306667
-1 1:-386 2:75 3:0.2 4:0.226667 5:0.293333 6:0.2 7:0.226667 8:0.293333
-1 1:-458 2:75 3:0.16 4:0.253333 5:0.253333 6:0.16 7:0.253333 8:0.253333
-1 1:-160 2:72 3:0.388889 4:0.416667 5:0.0833333 6:0.388889 7:0.416667 8:0.0833333
-1 1:-250 2:75 3:0.226667 4:0.28 5:0.253333 6:0.226667 7:0.28 8:0.253333
-1 1:-226 2:75 3:0.213333 4:0.293333 5:0.226667 6:0.213333 7:0.293333 8:0.226667
-1 1:-286 2:75 3:0.2 4:0.266667 5:0.253333 6:0.2 7:0.266667 8:0.253333
-1 1:-308 2:75 3:0.226667 4:0.266667 5:0.253333 6:0.226667 7:0.266667 8:0.253333
-1 1:-238 2:75 3:0.213333 4:0.266667 5:0.253333 6:0.213333 7:0.266667 8:0.253333
-1 1:-270 2:75 3:0.226667 4:0.266667 5:0.253333 6:0.226667 7:0.266667 8:0.253333
-1 1:-294 2:75 3:0.226667 4:0.266667 5:0.253333 6:0.226667 7:0.266667 8:0.253333
-1 1:-412 2:75 3:0.213333 4:0.253333 5:0.266667 6:0.213333 7:0.253333 8:0.266667
-1 1:-258 2:75 3:0.213333 4:0.266667 5:0.253333 6:0.213333 7:0.266667 8:0.253333
-1 1:-416 2:75 3:0.186667 4:0.266667 5:0.253333 6:0.186667 7:0.266667 8:0.253333
-1 1:-366 2:76 3:0.157895 4:0.197368 5:0.289474 6:0.157895 7:0.197368 8:0.289474
-1 1:-516 2:76 3:0.157895 4:0.184211 5:0.302632 6:0.157895 7:0.184211 8:0.302632
-1 1:-324 2:76 3:0.184211 4:0.210526 5:0.276316 6:0.184211 7:0.210526 8:0.276316
-1 1:-362 2:78 3:0.179487 4:0.217949 5:0.294872 6:0.179487 7:0.217949 8:0.294872
-1 1:-396 2:77 3:0.207792 4:0.207792 5:0.25974 6:0.207792 7:0.207792 8:0.25974
-1 1:-448 2:77 3:0.207792 4:0.207792 5:0.272727 6:0.207792 7:0.207792 8:0.272727
-1 1:-428 2:76 3:0.197368 4:0.197368 5:0.276316 6:0.197368 7:0.197368 8:0.276316
-1 1:-460 2:76 3:0.197368 4:0.184211 5:0.302632 6:0.197368 7:0.184211 8:0.302632
-1 1:-368 2:77 3:0.207792 4:0.181818 5:0.298701 6:0.207792 7:0.181818 8:0.298701
-1 1:-282 2:75 3:0.253333 4:0.266667 5:0.24 6:0.253333 7:0.266667 8:0.24
-1 1:-460 2:77 3:0.194805 4:0.194805 5:0.298701 6:0.194805 7:0.194805 8:0.298701
-1 1:-650 2:77 3:0.155844 4:0.168831 5:0.324675 6:0.155844 7:0.168831 8:0.324675
-1 1:-330 2:77 3:0.272727 4:0.272727 5:0.207792 6:0.272727 7:0.272727 8:0.207792
-1 1:-72 2:74 3:0.418919 4:0.378378 5:0.108108 6:0.418919 7:0.378378 8:0.108108
-1 1:-212 2:76 3:0.342105 4:0.342105 5:0.171053 6:0.342105 7:0.342105 8:0.171053
-1 1:-116 2:67 3:0.328358 4:0.358209 5:0.179104 6:0.328358 7:0.358209 8:0.179104
-1 1:-196 2:71 3:0.366197 4:0.352113 5:0.169014 6:0.366197 7:0.352113 8:0.169014
-1 1:-110 2:72 3:0.430556 4:0.361111 5:0.111111 6:0.430556 7:0.361111 8:0.111111
-1 1:-82 2:72 3:0.402778 4:0.375 5:0.125 6:0.402778 7:0.375 8:0.125
-1 1:-372 2:76 3:0.197368 4:0.197368 5:0.289474 6:0.197368 7:0.197368 8:0.289474
-1 1:-352 2:75 3:0.213333 4:0.24 5:0.266667 6:0.213333 7:0.24 8:0.266667
-1 1:-276 2:75 3:0.213333 4:0.253333 5:0.266667 6:0.213333 7:0.253333 8:0.266667
-1 1:-270 2:76 3:0.210526 4:0.184211 5:0.289474 6:0.210526 7:0.184211 8:0.289474
-1 1:-426 2:76 3:0.197368 4:0.210526 5:0.263158 6:0.197368 7:0.210526 8:0.263158
-1 1:-308 2:76 3:0.197368 4:0.197368 5:0.276316 6:0.197368 7:0.197368 8:0.276316
-1 1:-340 2:76 3:0.184211 4:0.210526 5:0.263158 6:0.184211 7:0.210526 8:0.263158
-1 1:-398 2:76 3:0.184211 4:0.223684 5:0.276316 6:0.184211 7:0.223684 8:0.276316
-1 1:-468 2:76 3:0.184211 4:0.223684 5:0.263158 6:0.184211 7:0.223684 8:0.263158
-1 1:-466 2:90 3:0.211111 4:0.211111 5:0.288889 6:0.211111 7:0.211111 8:0.288889
-1 1:-462 2:88 3:0.204545 4:0.204545 5:0.306818 6:0.204545 7:0.204545 8:0.306818
-1 1:-626 2:88 3:0.170455 4:0.159091 5:0.352273 6:0.170455 7:0.159091 8:0.352273
-1 1:-324 2:88 3:0.215909 4:0.193182 5:0.318182 6:0.215909 7:0.193182 8:0.318182
-1 1:-564 2:84 3:0.154762 4:0.178571 5:0.309524 6:0.154762 7:0.178571 8:0.309524
-1 1:-472 2:90 3:0.2 4:0.233333 5:0.255556 6:0.2 7:0.233333 8:0.255556
-1 1:-424 2:92 3:0.25 4:0.173913 5:0.26087 6:0.25 7:0.173913 8:0.26087
-1 1:-638 2:93 3:0.247312 4:0.172043 5:0.268817 6:0.247312 7:0.172043 8:0.268817
-1 1:-540 2:92 3:0.228261 4:0.184783 5:0.282609 6:0.228261 7:0.184783 8:0.282609
-1 1:-604 2:92 3:0.206522 4:0.217391 5:0.26087 6:0.206522 7:0.217391 8:0.26087
-1 1:-604 2:90 3:0.222222 4:0.144444 5:0.311111 6:0.222222 7:0.144444 8:0.311111
-1 1:-510 2:93 3:0.193548 4:0.16129 5:0.301075 6:0.193548 7:0.16129 8:0.301075
-1 1:-476 2:88 3:0.204545 4:0.181818 5:0.272727 6:0.204545 7:0.181818 8:0.272727
-1 1:-360 2:88 3:0.204545 4:0.193182 5:0.261364 6:0.204545 7:0.193182 8:0.261364
-1 1:-552 2:88 3:0.215909 4:0.181818 5:0.272727 6:0.215909 7:0.181818 8:0.272727
-1 1:-242 2:86 3:0.337209 4:0.372093 5:0.116279 6:0.337209 7:0.372093 8:0.116279
-1 1:-220 2:90 3:0.244444 4:0.355556 5:0.166667 6:0.244444 7:0.355556 8:0.166667
-1 1:-256 2:90 3:0.244444 4:0.355556 5:0.166667 6:0.244444 7:0.355556 8:0.166667
-1 1:-202 2:72 3:0.263889 4:0.305556 5:0.166667 6:0.263889 7:0.305556 8:0.166667
-1 1:-490 2:85 3:0.176471 4:0.247059 5:0.258824 6:0.176471 7:0.247059 8:0.258824
-1 1:-342 2:85 3:0.211765 4:0.247059 5:0.235294 6:0.211765 7:0.247059 8:0.235294
-1 1:-300 2:85 3:0.188235 4:0.258824 5:0.223529 6:0.188235 7:0.258824 8:0.223529
-1 1:-586 2:84 3:0.154762 4:0.22619 5:0.297619 6:0.154762 7:0.22619 8:0.297619
-1 1:-474 2:85 3:0.176471 4:0.270588 5:0.247059 6:0.176471 7:0.270588 8:0.247059
-1 1:-430 2:85 3:0.188235 4:0.247059 5:0.235294 6:0.188235 7:0.247059 8:0.235294
-1 1:-450 2:84 3:0.202381 4:0.238095 5:0.25 6:0.202381 7:0.238095 8:0.25
-1 1:-424 2:86 3:0.197674 4:0.244186 5:0.255814 6:0.197674 7:0.244186 8:0.255814
-1 1:-430 2:86 3:0.22093 4:0.244186 5:0.232558 6:0.22093 7:0.244186 8:0.232558
-1 1:-528 2:85 3:0.164706 4:0.223529 5:0.270588 6:0.164706 7:0.223529 8:0.270588
-1 1:-390 2:85 3:0.2 4:0.235294 5:0.258824 6:0.2 7:0.235294 8:0.258824
-1 1:-386 2:85 3:0.2 4:0.258824 5:0.235294 6:0.2 7:0.258824 8:0.235294
-1 1:-426 2:85 3:0.164706 4:0.235294 5:0.270588 6:0.164706 7:0.235294 8:0.270588
-1 1:-330 2:85 3:0.164706 4:0.223529 5:0.270588 6:0.164706 7:0.223529 8:0.270588
-1 1:-560 2:85 3:0.164706 4:0.211765 5:0.282353 6:0.164706 7:0.211765 8:0.282353
-1 1:-474 2:85 3:0.176471 4:0.235294 5:0.270588 6:0.176471 7:0.235294 8:0.270588
-1 1:-354 2:85 3:0.2 4:0.211765 5:0.270588 6:0.2 7:0.211765 8:0.270588
-1 1:-540 2:85 3:0.188235 4:0.223529 5:0.270588 6:0.188235 7:0.223529 8:0.270588
-1 1:-344 2:85 3:0.188235 4:0.211765 5:0.270588 6:0.188235 7:0.211765 8:0.270588
-1 1:-354 2:85 3:0.176471 4:0.235294 5:0.270588 6:0.176471 7:0.235294 8:0.270588
-1 1:-418 2:86 3:0.197674 4:0.209302 5:0.267442 6:0.197674 7:0.209302 8:0.267442
-1 1:-422 2:85 3:0.188235 4:0.223529 5:0.270588 6:0.188235 7:0.223529 8:0.270588
-1 1:-320 2:76 3:0.236842 4:0.263158 5:0.236842 6:0.236842 7:0.263158 8:0.236842
-1 1:-464 2:75 3:0.2 4:0.2 5:0.28 6:0.2 7:0.2 8:0.28
-1 1:-380 2:76 3:0.197368 4:0.210526 5:0.289474 6:0.197368 7:0.210526 8:0.289474
-1 1:-340 2:75 3:0.186667 4:0.186667 5:0.293333 6:0.186667 7:0.186667 8:0.293333
-1 1:-266 2:76 3:0.302632 4:0.276316 5:0.197368 6:0.302632 7:0.276316 8:0.197368
-1 1:-218 2:76 3:0.263158 4:0.25 5:0.236842 6:0.263158 7:0.25 8:0.236842
-1 1:-406 2:76 3:0.263158 4:0.25 5:0.236842 6:0.263158 7:0.25 8:0.236842
-1 1:-304 2:76 3:0.210526 4:0.263158 5:0.223684 6:0.210526 7:0.263158 8:0.223684
-1 1:-296 2:76 3:0.223684 4:0.236842 5:0.236842 6:0.223684 7:0.236842 8:0.236842
-1 1:-380 2:75 3:0.2 4:0.24 5:0.24 6:0.2 7:0.24 8:0.24
-1 1:-208 2:75 3:0.266667 4:0.226667 5:0.24 6:0.266667 7:0.226667 8:0.24
-1 1:-230 2:74 3:0.310811 4:0.283784 5:0.175676 6:0.310811 7:0.283784 8:0.175676
-1 1:-324 2:76 3:0.263158 4:0.236842 5:0.223684 6:0.263158 7:0.236842 8:0.223684
-1 1:-276 2:76 3:0.25 4:0.223684 5:0.236842 6:0.25 7:0.223684 8:0.236842
-1 1:-282 2:76 3:0.184211 4:0.197368 5:0.289474 6:0.184211 7:0.197368 8:0.289474
-1 1:-496 2:78 3:0.141026 4:0.192308 5:0.333333 6:0.141026 7:0.192308 8:0.333333
-1 1:-390 2:78 3:0.192308 4:0.205128 5:0.307692 6:0.192308 7:0.205128 8:0.307692
-1 1:-370 2:78 3:0.192308 4:0.205128 5:0.294872 6:0.192308 7:0.205128 8:0.294872
-1 1:-474 2:78 3:0.179487 4:0.179487 5:0.333333 6:0.179487 7:0.179487 8:0.333333
-1 1:-396 2:78 3:0.192308 4:0.230769 5:0.282051 6:0.192308 7:0.230769 8:0.282051
-1 1:-368 2:76 3:0.236842 4:0.223684 5:0.276316 6:0.236842 7:0.223684 8:0.276316
-1 1:-326 2:76 3:0.236842 4:0.223684 5:0.276316 6:0.236842 7:0.223684 8:0.276316
-1 1:-592 2:76 3:0.197368 4:0.184211 5:0.276316 6:0.197368 7:0.184211 8:0.276316
-1 1:-454 2:76 3:0.210526 4:0.184211 5:0.289474 6:0.210526 7:0.184211 8:0.289474
-1 1:-382 2:77 3:0.168831 4:0.220779 5:0.272727 6:0.168831 7:0.220779 8:0.272727
-1 1:-340 2:77 3:0.207792 4:0.25974 5:0.233766 6:0.207792 7:0.25974 8:0.233766
-1 1:-422 2:76 3:0.197368 4:0.184211 5:0.302632 6:0.197368 7:0.184211 8:0.302632
-1 1:-326 2:76 3:0.263158 4:0.263158 5:0.223684 6:0.263158 7:0.263158 8:0.223684
-1 1:-94 2:75 3:0.426667 4:0.36 5:0.106667 6:0.426667 7:0.36 8:0.106667
-1 1:-170 2:71 3:0.394366 4:0.225352 5:0.239437 6:0.394366 7:0.225352 8:0.239437
-1 1:-244 2:72 3:0.402778 4:0.222222 5:0.236111 6:0.402778 7:0.222222 8:0.236111
-1 1:-84 2:70 3:0.385714 4:0.285714 5:0.214286 6:0.385714 7:0.285714 8:0.214286
-1 1:-278 2:77 3:0.194805 4:0.25974 5:0.272727 6:0.194805 7:0.25974 8:0.272727
-1 1:-294 2:76 3:0.223684 4:0.236842 5:0.289474 6:0.223684 7:0.236842 8:0.289474
-1 1:-362 2:77 3:0.220779 4:0.220779 5:0.285714 6:0.220779 7:0.220779 8:0.285714
-1 1:-436 2:77 3:0.194805 4:0.25974 5:0.272727 6:0.194805 7:0.25974 8:0.272727
-1 1:-378 2:76 3:0.184211 4:0.25 5:0.25 6:0.184211 7:0.25 8:0.25
-1 1:-318 2:76 3:0.197368 4:0.197368 5:0.315789 6:0.197368 7:0.197368 8:0.315789
-1 1:-338 2:76 3:0.197368 4:0.210526 5:0.302632 6:0.197368 7:0.210526 8:0.302632
-1 1:-378 2:76 3:0.210526 4:0.25 5:0.276316 6:0.210526 7:0.25 8:0.276316
-1 1:-430 2:76 3:0.223684 4:0.210526 5:0.276316 6:0.223684 7:0.210526 8:0.276316
-1 1:-298 2:77 3:0.233766 4:0.207792 5:0.272727 6:0.233766 7:0.207792 8:0.272727
-1 1:-384 2:76 3:0.223684 4:0.210526 5:0.276316 6:0.223684 7:0.210526 8:0.276316
-1 1:-364 2:75 3:0.2 4:0.186667 5:0.293333 6:0.2 7:0.186667 8:0.293333
-1 1:-382 2:77 3:0.168831 4:0.155844 5:0.350649 6:0.168831 7:0.155844 8:0.350649
-1 1:-262 2:75 3:0.226667 4:0.266667 5:0.24 6:0.226667 7:0.266667 8:0.24
-1 1:-268 2:76 3:0.236842 4:0.25 5:0.236842 6:0.236842 7:0.25 8:0.236842
-1 1:-428 2:76 3:0.223684 4:0.25 5:0.25 6:0.223684 7:0.25 8:0.25
-1 1:-352 2:75 3:0.213333 4:0.253333 5:0.253333 6:0.213333 7:0.253333 8:0.253333
-1 1:-346 2:74 3:0.22973 4:0.22973 5:0.27027 6:0.22973 7:0.22973 8:0.27027
-1 1:-444 2:76 3:0.184211 4:0.223684 5:0.276316 6:0.184211 7:0.223684 8:0.276316
-1 1:-334 2:77 3:0.233766 4:0.246753 5:0.25974 6:0.233766 7:0.246753 8:0.25974
-1 1:-334 2:77 3:0.246753 4:0.233766 5:0.272727 6:0.246753 7:0.233766 8:0.272727
-1 1:-220 2:74 3:0.22973 4:0.297297 5:0.202703 6:0.22973 7:0.297297 8:0.202703
-1 1:-162 2:74 3:0.351351 4:0.324324 5:0.162162 6:0.351351 7:0.324324 8:0.162162
-1 1:-150 2:74 3:0.337838 4:0.351351 5:0.148649 6:0.337838 7:0.351351 8:0.148649
-1 1:-136 2:70 3:0.4 4:0.228571 5:0.214286 6:0.4 7:0.228571 8:0.214286
-1 1:-164 2:70 3:0.371429 4:0.242857 5:0.228571 6:0.371429 7:0.242857 8:0.228571
-1 1:-318 2:75 3:0.226667 4:0.266667 5:0.24 6:0.226667 7:0.266667 8:0.24
-1 1:-372 2:76 3:0.184211 4:0.236842 5:0.263158 6:0.184211 7:0.236842 8:0.263158
-1 1:-236 2:75 3:0.186667 4:0.24 5:0.253333 6:0.186667 7:0.24 8:0.253333
-1 1:-392 2:75 3:0.2 4:0.186667 5:0.293333 6:0.2 7:0.186667 8:0.293333
-1 1:-490 2:75 3:0.2 4:0.213333 5:0.266667 6:0.2 7:0.213333 8:0.266667
-1 1:-402 2:78 3:0.230769 4:0.192308 5:0.282051 6:0.230769 7:0.192308 8:0.282051
-1 1:-380 2:78 3:0.230769 4:0.179487 5:0.294872 6:0.230769 7:0.179487 8:0.294872
-1 1:-440 2:77 3:0.246753 4:0.194805 5:0.272727 6:0.246753 7:0.194805 8:0.272727
-1 1:-478 2:76 3:0.171053 4:0.157895 5:0.328947 6:0.171053 7:0.157895 8:0.328947
-1 1:-540 2:76 3:0.171053 4:0.144737 5:0.342105 6:0.171053 7:0.144737 8:0.342105
-1 1:-484 2:77 3:0.181818 4:0.181818 5:0.324675 6:0.181818 7:0.181818 8:0.324675
-1 1:-440 2:77 3:0.168831 4:0.181818 5:0.324675 6:0.168831 7:0.181818 8:0.324675
-1 1:-404 2:77 3:0.194805 4:0.168831 5:0.324675 6:0.194805 7:0.168831 8:0.324675
-1 1:-554 2:77 3:0.181818 4:0.142857 5:0.350649 6:0.181818 7:0.142857 8:0.350649
-1 1:-498 2:77 3:0.181818 4:0.142857 5:0.350649 6:0.181818 7:0.142857 8:0.350649
-1 1:-586 2:77 3:0.194805 4:0.155844 5:0.337662 6:0.194805 7:0.155844 8:0.337662
-1 1:-654 2:77 3:0.181818 4:0.155844 5:0.337662 6:0.181818 7:0.155844 8:0.337662
-1 1:-388 2:77 3:0.207792 4:0.168831 5:0.337662 6:0.207792 7:0.168831 8:0.337662
-1 1:-508 2:77 3:0.233766 4:0.220779 5:0.285714 6:0.233766 7:0.220779 8:0.285714
-1 1:-360 2:77 3:0.25974 4:0.207792 5:0.285714 6:0.25974 7:0.207792 8:0.285714
-1 1:-372 2:77 3:0.220779 4:0.220779 5:0.272727 6:0.220779 7:0.220779 8:0.272727
-1 1:-184 2:74 3:0.283784 4:0.310811 5:0.202703 6:0.283784 7:0.310811 8:0.202703
-1 1:-174 2:76 3:0.315789 4:0.381579 5:0.144737 6:0.315789 7:0.381579 8:0.144737
-1 1:-318 2:77 3:0.246753 4:0.233766 5:0.25974 6:0.246753 7:0.233766 8:0.25974
-1 1:-130 2:72 3:0.361111 4:0.347222 5:0.180556 6:0.361111 7:0.347222 8:0.180556
-1 1:-212 2:72 3:0.277778 4:0.277778 5:0.263889 6:0.277778 7:0.277778 8:0.263889
-1 1:-390 2:72 3:0.277778 4:0.277778 5:0.263889 6:0.277778 7:0.277778 8:0.263889
-1 1:-388 2:75 3:0.293333 4:0.2 5:0.24 6:0.293333 7:0.2 8:0.24
-1 1:-302 2:75 3:0.266667 4:0.186667 5:0.253333 6:0.266667 7:0.186667 8:0.253333
-1 1:-348 2:75 3:0.213333 4:0.133333 5:0.32 6:0.213333 7:0.133333 8:0.32
-1 1:-550 2:75 3:0.24 4:0.133333 5:0.306667 6:0.24 7:0.133333 8:0.306667
-1 1:-428 2:75 3:0.24 4:0.16 5:0.293333 6:0.24 7:0.16 8:0.293333
-1 1:-376 2:75 3:0.253333 4:0.146667 5:0.293333 6:0.253333 7:0.146667 8:0.293333
-1 1:-370 2:75 3:0.253333 4:0.146667 5:0.293333 6:0.253333 7:0.146667 8:0.293333
-1 1:-526 2:75 3:0.24 4:0.146667 5:0.293333 6:0.24 7:0.146667 8:0.293333
-1 1:-416 2:75 3:0.24 4:0.16 5:0.28 6:0.24 7:0.16 8:0.28
-1 1:-424 2:75 3:0.253333 4:0.173333 5:0.266667 6:0.253333 7:0.173333 8:0.266667
-1 1:-464 2:75 3:0.253333 4:0.146667 5:0.293333 6:0.253333 7:0.146667 8:0.293333
-1 1:-386 2:75 3:0.253333 4:0.146667 5:0.293333 6:0.253333 7:0.146667 8:0.293333
-1 1:-454 2:75 3:0.253333 4:0.146667 5:0.293333 6:0.253333 7:0.146667 8:0.293333
-1 1:-380 2:75 3:0.253333 4:0.146667 5:0.293333 6:0.253333 7:0.146667 8:0.293333
-1 1:-386 2:75 3:0.253333 4:0.146667 5:0.293333 6:0.253333 7:0.146667 8:0.293333
-1 1:-336 2:75 3:0.253333 4:0.146667 5:0.293333 6:0.253333 7:0.146667 8:0.293333
-1 1:-264 2:77 3:0.181818 4:0.181818 5:0.324675 6:0.181818 7:0.181818 8:0.324675
-1 1:-462 2:84 3:0.178571 4:0.202381 5:0.309524 6:0.178571 7:0.202381 8:0.309524
-1 1:-596 2:85 3:0.176471 4:0.2 5:0.305882 6:0.176471 7:0.2 8:0.305882
-1 1:-670 2:85 3:0.2 4:0.176471 5:0.317647 6:0.2 7:0.176471 8:0.317647
-1 1:-654 2:85 3:0.2 4:0.176471 5:0.317647 6:0.2 7:0.176471 8:0.317647
-1 1:-504 2:85 3:0.223529 4:0.188235 5:0.317647 6:0.223529 7:0.188235 8:0.317647
-1 1:-528 2:85 3:0.235294 4:0.176471 5:0.317647 6:0.235294 7:0.176471 8:0.317647
-1 1:-446 2:85 3:0.188235 4:0.235294 5:0.258824 6:0.188235 7:0.235294 8:0.258824
-1 1:-328 2:76 3:0.210526 4:0.236842 5:0.236842 6:0.210526 7:0.236842 8:0.236842
-1 1:-306 2:83 3:0.216867 4:0.277108 5:0.204819 6:0.216867 7:0.277108 8:0.204819
-1 1:-330 2:90 3:0.233333 4:0.344444 5:0.188889 6:0.233333 7:0.344444 8:0.188889
-1 1:-242 2:88 3:0.238636 4:0.352273 5:0.181818 6:0.238636 7:0.352273 8:0.181818
-1 1:-190 2:78 3:0.217949 4:0.217949 5:0.269231 6:0.217949 7:0.217949 8:0.269231
-1 1:-280 2:77 3:0.181818 4:0.285714 5:0.246753 6:0.181818 7:0.285714 8:0.246753
-1 1:-278 2:78 3:0.230769 4:0.217949 5:0.269231 6:0.230769 7:0.217949 8:0.269231
-1 1:-368 2:76 3:0.210526 4:0.236842 5:0.236842 6:0.210526 7:0.236842 8:0.236842
-1 1:-390 2:76 3:0.210526 4:0.236842 5:0.236842 6:0.210526 7:0.236842 8:0.236842
-1 1:-292 2:76 3:0.210526 4:0.236842 5:0.236842 6:0.210526 7:0.236842 8:0.236842
-1 1:-340 2:76 3:0.210526 4:0.236842 5:0.236842 6:0.210526 7:0.236842 8:0.236842
-1 1:-398 2:76 3:0.197368 4:0.223684 5:0.25 6:0.197368 7:0.223684 8:0.25
-1 1:-384 2:76 3:0.223684 4:0.236842 5:0.236842 6:0.223684 7:0.236842 8:0.236842
-1 1:-336 2:77 3:0.194805 4:0.25974 5:0.233766 6:0.194805 7:0.25974 8:0.233766
-1 1:-358 2:76 3:0.197368 4:0.236842 5:0.25 6:0.197368 7:0.236842 8:0.25
-1 1:-258 2:76 3:0.197368 4:0.25 5:0.236842 6:0.197368 7:0.25 8:0.236842
