# Supplementary material for: Detection of non-coding RNAs on the basis of predicted secondary structure formation free energy change
Source: BMC Bioinformatics. 2006 Mar 27;7:173. doi: 10.1186/1471-2105-7-173 (PMC1570369; doi:10.1186/1471-2105-7-173)
Supplement: Additional File 6 — LIBSVM datasets for every possible sequence pair of 5S rRNA, tRNA, and negative sequences. Nine plain text data files formatted for input to LIBSVM (not scaled) and three plain text files containing sequence codes for the LIBSVM files, all archived with GNU 'tar' and compressed with GNU 'gzip'. Our training and testing sets for the Dynalign/LIBSVM classifier were prepared from this dataset as described in "Methods." The file 'LIBSVM-set.5s-real' is every possible pairing of known 309 5S rRNA sequences in our database, not counting sequences paired with themselves. The file 'LIBSVM-set.trna-real' is every possible pairing of known 479 tRNA sequences in our database, not counting sequences paired with themselves. The file 'LIBSVM-set.100ident-real' is the 309 5S rRNA and 479 tRNA sequences paired with themselves (i.e. real sequence pairs of 100% identity). The files denoted 'neg-column' are columnwise-shuffled negatives generated from the corresponding real sequences; the files denoted 'neg-AE' are negatives generated from the corresponding real sequences by the Altschul-Erikson shuffle (see "Methods" for description of both shuffles). The files denoted 'seqlist' contain the codes for sequence pairs (or for sequences aligned with themselves) with lines in a one-to-one correspondence with the appropriate LIBSVM files – for example, line 42 of file 'seqlist.5s-pairs' contains the codes of the two 5S rRNA sequences which were used to generate the data on lines 42 in files 'LIBSVM-set.5s-real', 'LIBSVM-set.5s-neg-column', and 'LIBSVM-set.5s-neg-AE'. For LIBSVM files, column 1 the data label (1 for real, -1 for negative); column 2 is the Dynalign-computed ΔG°total; column 3 is the length of shorter sequence; columns 4, 5, and 6 are A, U, and C frequencies of sequence 1; columns 7, 8, and 9 are A, U, and C frequencies of sequence 2. [file 1471-2105-7-173-S6.gz › LIBSVM-set.5s-neg-column]

-1 1:-795 2:128 3:0.140625 4:0.304688 5:0.234375 6:0.129771 7:0.328244 8:0.229008
-1 1:-584 2:123 3:0.140625 4:0.304688 5:0.234375 6:0.146341 7:0.333333 8:0.211382
-1 1:-564 2:124 3:0.140625 4:0.304688 5:0.234375 6:0.137097 7:0.322581 8:0.233871
-1 1:-405 2:128 3:0.140625 4:0.304688 5:0.234375 6:0.153846 7:0.392308 8:0.184615
-1 1:-609 2:124 3:0.140625 4:0.304688 5:0.234375 6:0.193548 7:0.169355 8:0.314516
-1 1:-361 2:120 3:0.140625 4:0.304688 5:0.234375 6:0.25 7:0.216667 8:0.275
-1 1:-272 2:120 3:0.140625 4:0.304688 5:0.234375 6:0.283333 7:0.233333 8:0.258333
-1 1:-447 2:120 3:0.140625 4:0.304688 5:0.234375 6:0.241667 7:0.225 8:0.275
-1 1:-671 2:128 3:0.140625 4:0.304688 5:0.234375 6:0.180451 7:0.142857 8:0.338346
-1 1:-452 2:120 3:0.140625 4:0.304688 5:0.234375 6:0.275 7:0.241667 8:0.25
-1 1:-510 2:116 3:0.140625 4:0.304688 5:0.234375 6:0.206897 7:0.172414 8:0.301724
-1 1:-552 2:123 3:0.140625 4:0.304688 5:0.234375 6:0.203252 7:0.162602 8:0.300813
-1 1:-615 2:123 3:0.140625 4:0.304688 5:0.234375 6:0.195122 7:0.154472 8:0.300813
-1 1:-641 2:123 3:0.140625 4:0.304688 5:0.234375 6:0.195122 7:0.138211 8:0.308943
-1 1:-652 2:117 3:0.140625 4:0.304688 5:0.234375 6:0.188034 7:0.153846 8:0.316239
-1 1:-471 2:110 3:0.140625 4:0.304688 5:0.234375 6:0.190909 7:0.281818 8:0.245455
-1 1:-528 2:120 3:0.140625 4:0.304688 5:0.234375 6:0.225 7:0.208333 8:0.308333
-1 1:-475 2:120 3:0.140625 4:0.304688 5:0.234375 6:0.266667 7:0.208333 8:0.233333
-1 1:-544 2:119 3:0.140625 4:0.304688 5:0.234375 6:0.226891 7:0.218487 8:0.252101
-1 1:-444 2:118 3:0.140625 4:0.304688 5:0.234375 6:0.313559 7:0.338983 8:0.152542
-1 1:-374 2:118 3:0.140625 4:0.304688 5:0.234375 6:0.279661 7:0.347458 8:0.152542
-1 1:-362 2:118 3:0.140625 4:0.304688 5:0.234375 6:0.305085 7:0.338983 8:0.152542
-1 1:-468 2:121 3:0.140625 4:0.304688 5:0.234375 6:0.247934 7:0.22314 8:0.239669
-1 1:-446 2:119 3:0.140625 4:0.304688 5:0.234375 6:0.260504 7:0.210084 8:0.235294
-1 1:-442 2:121 3:0.140625 4:0.304688 5:0.234375 6:0.264463 7:0.22314 8:0.239669
-1 1:-446 2:119 3:0.140625 4:0.304688 5:0.234375 6:0.277311 7:0.235294 8:0.226891
-1 1:-470 2:121 3:0.140625 4:0.304688 5:0.234375 6:0.256198 7:0.22314 8:0.239669
-1 1:-530 2:121 3:0.140625 4:0.304688 5:0.234375 6:0.256198 7:0.22314 8:0.239669
-1 1:-402 2:122 3:0.140625 4:0.304688 5:0.234375 6:0.254098 7:0.221311 8:0.237705
-1 1:-404 2:123 3:0.140625 4:0.304688 5:0.234375 6:0.243902 7:0.284553 8:0.227642
-1 1:-615 2:120 3:0.140625 4:0.304688 5:0.234375 6:0.216667 7:0.175 8:0.283333
-1 1:-573 2:122 3:0.140625 4:0.304688 5:0.234375 6:0.221311 7:0.155738 8:0.254098
-1 1:-418 2:120 3:0.140625 4:0.304688 5:0.234375 6:0.233333 7:0.216667 8:0.266667
-1 1:-477 2:121 3:0.140625 4:0.304688 5:0.234375 6:0.206612 7:0.14876 8:0.297521
-1 1:-595 2:119 3:0.140625 4:0.304688 5:0.234375 6:0.201681 7:0.134454 8:0.302521
-1 1:-653 2:121 3:0.140625 4:0.304688 5:0.234375 6:0.214876 7:0.14876 8:0.272727
-1 1:-466 2:120 3:0.140625 4:0.304688 5:0.234375 6:0.241667 7:0.233333 8:0.275
-1 1:-554 2:122 3:0.140625 4:0.304688 5:0.234375 6:0.213115 7:0.139344 8:0.295082
-1 1:-441 2:118 3:0.140625 4:0.304688 5:0.234375 6:0.262712 7:0.135593 8:0.322034
-1 1:-501 2:118 3:0.140625 4:0.304688 5:0.234375 6:0.245763 7:0.135593 8:0.330508
-1 1:-600 2:120 3:0.140625 4:0.304688 5:0.234375 6:0.225 7:0.116667 8:0.3
-1 1:-511 2:121 3:0.140625 4:0.304688 5:0.234375 6:0.231405 7:0.140496 8:0.297521
-1 1:-669 2:120 3:0.140625 4:0.304688 5:0.234375 6:0.216667 7:0.175 8:0.258333
-1 1:-664 2:121 3:0.140625 4:0.304688 5:0.234375 6:0.22314 7:0.132231 8:0.297521
-1 1:-524 2:120 3:0.140625 4:0.304688 5:0.234375 6:0.216667 7:0.191667 8:0.25
-1 1:-402 2:116 3:0.140625 4:0.304688 5:0.234375 6:0.241379 7:0.215517 8:0.267241
-1 1:-510 2:117 3:0.140625 4:0.304688 5:0.234375 6:0.239316 7:0.145299 8:0.290598
-1 1:-621 2:117 3:0.140625 4:0.304688 5:0.234375 6:0.205128 7:0.153846 8:0.307692
-1 1:-557 2:116 3:0.140625 4:0.304688 5:0.234375 6:0.206897 7:0.198276 8:0.275862
-1 1:-587 2:116 3:0.140625 4:0.304688 5:0.234375 6:0.206897 7:0.198276 8:0.275862
-1 1:-541 2:122 3:0.140625 4:0.304688 5:0.234375 6:0.237705 7:0.122951 8:0.295082
-1 1:-610 2:116 3:0.140625 4:0.304688 5:0.234375 6:0.206897 7:0.198276 8:0.275862
-1 1:-482 2:116 3:0.140625 4:0.304688 5:0.234375 6:0.206897 7:0.198276 8:0.275862
-1 1:-524 2:116 3:0.140625 4:0.304688 5:0.234375 6:0.206897 7:0.198276 8:0.275862
-1 1:-490 2:117 3:0.140625 4:0.304688 5:0.234375 6:0.239316 7:0.17094 8:0.290598
-1 1:-552 2:117 3:0.140625 4:0.304688 5:0.234375 6:0.213675 7:0.162393 8:0.299145
-1 1:-504 2:116 3:0.140625 4:0.304688 5:0.234375 6:0.215517 7:0.198276 8:0.275862
-1 1:-624 2:116 3:0.140625 4:0.304688 5:0.234375 6:0.206897 7:0.206897 8:0.267241
-1 1:-628 2:121 3:0.140625 4:0.304688 5:0.234375 6:0.22314 7:0.132231 8:0.297521
-1 1:-509 2:117 3:0.140625 4:0.304688 5:0.234375 6:0.247863 7:0.239316 8:0.196581
-1 1:-488 2:117 3:0.140625 4:0.304688 5:0.234375 6:0.247863 7:0.230769 8:0.205128
-1 1:-504 2:117 3:0.140625 4:0.304688 5:0.234375 6:0.247863 7:0.239316 8:0.205128
-1 1:-376 2:117 3:0.140625 4:0.304688 5:0.234375 6:0.230769 7:0.247863 8:0.222222
-1 1:-562 2:117 3:0.140625 4:0.304688 5:0.234375 6:0.239316 7:0.213675 8:0.222222
-1 1:-546 2:128 3:0.140625 4:0.304688 5:0.234375 6:0.25 7:0.226562 8:0.257812
-1 1:-478 2:121 3:0.140625 4:0.304688 5:0.234375 6:0.231405 7:0.132231 8:0.280992
-1 1:-460 2:117 3:0.140625 4:0.304688 5:0.234375 6:0.222222 7:0.222222 8:0.222222
-1 1:-480 2:117 3:0.140625 4:0.304688 5:0.234375 6:0.264957 7:0.239316 8:0.222222
-1 1:-370 2:117 3:0.140625 4:0.304688 5:0.234375 6:0.264957 7:0.230769 8:0.230769
-1 1:-526 2:116 3:0.140625 4:0.304688 5:0.234375 6:0.198276 7:0.224138 8:0.258621
-1 1:-527 2:116 3:0.140625 4:0.304688 5:0.234375 6:0.189655 7:0.224138 8:0.275862
-1 1:-700 2:117 3:0.140625 4:0.304688 5:0.234375 6:0.188034 7:0.222222 8:0.290598
-1 1:-507 2:117 3:0.140625 4:0.304688 5:0.234375 6:0.179487 7:0.230769 8:0.290598
-1 1:-491 2:116 3:0.140625 4:0.304688 5:0.234375 6:0.241379 7:0.241379 8:0.232759
-1 1:-447 2:115 3:0.140625 4:0.304688 5:0.234375 6:0.252174 7:0.234783 8:0.252174
-1 1:-556 2:120 3:0.140625 4:0.304688 5:0.234375 6:0.233333 7:0.133333 8:0.283333
-1 1:-492 2:115 3:0.140625 4:0.304688 5:0.234375 6:0.234783 7:0.226087 8:0.252174
-1 1:-267 2:104 3:0.140625 4:0.304688 5:0.234375 6:0.346154 7:0.201923 8:0.240385
-1 1:-406 2:114 3:0.140625 4:0.304688 5:0.234375 6:0.280702 7:0.245614 8:0.236842
-1 1:-479 2:112 3:0.140625 4:0.304688 5:0.234375 6:0.196429 7:0.241071 8:0.267857
-1 1:-569 2:111 3:0.140625 4:0.304688 5:0.234375 6:0.18018 7:0.261261 8:0.252252
-1 1:-428 2:114 3:0.140625 4:0.304688 5:0.234375 6:0.236842 7:0.22807 8:0.254386
-1 1:-576 2:116 3:0.140625 4:0.304688 5:0.234375 6:0.206897 7:0.232759 8:0.241379
-1 1:-457 2:123 3:0.140625 4:0.304688 5:0.234375 6:0.186992 7:0.260163 8:0.211382
-1 1:-700 2:117 3:0.140625 4:0.304688 5:0.234375 6:0.196581 7:0.153846 8:0.307692
-1 1:-523 2:111 3:0.140625 4:0.304688 5:0.234375 6:0.216216 7:0.225225 8:0.261261
-1 1:-496 2:127 3:0.140625 4:0.304688 5:0.234375 6:0.212598 7:0.23622 8:0.283465
-1 1:-534 2:120 3:0.140625 4:0.304688 5:0.234375 6:0.216667 7:0.141667 8:0.3
-1 1:-729 2:128 3:0.140625 4:0.304688 5:0.234375 6:0.153846 7:0.107692 8:0.361538
-1 1:-421 2:120 3:0.140625 4:0.304688 5:0.234375 6:0.25 7:0.216667 8:0.258333
-1 1:-378 2:120 3:0.140625 4:0.304688 5:0.234375 6:0.308333 7:0.241667 8:0.225
-1 1:-390 2:119 3:0.140625 4:0.304688 5:0.234375 6:0.294118 7:0.235294 8:0.218487
-1 1:-453 2:121 3:0.140625 4:0.304688 5:0.234375 6:0.239669 7:0.214876 8:0.256198
-1 1:-446 2:119 3:0.140625 4:0.304688 5:0.234375 6:0.285714 7:0.243697 8:0.201681
-1 1:-399 2:120 3:0.140625 4:0.304688 5:0.234375 6:0.258333 7:0.225 8:0.25
-1 1:-541 2:120 3:0.140625 4:0.304688 5:0.234375 6:0.241667 7:0.25 8:0.25
-1 1:-490 2:121 3:0.140625 4:0.304688 5:0.234375 6:0.256198 7:0.22314 8:0.247934
-1 1:-476 2:119 3:0.140625 4:0.304688 5:0.234375 6:0.210084 7:0.218487 8:0.268908
-1 1:-464 2:119 3:0.140625 4:0.304688 5:0.234375 6:0.226891 7:0.235294 8:0.252101
-1 1:-509 2:119 3:0.140625 4:0.304688 5:0.234375 6:0.226891 7:0.226891 8:0.260504
-1 1:-583 2:119 3:0.140625 4:0.304688 5:0.234375 6:0.218487 7:0.226891 8:0.260504
-1 1:-570 2:119 3:0.140625 4:0.304688 5:0.234375 6:0.226891 7:0.226891 8:0.260504
-1 1:-565 2:119 3:0.140625 4:0.304688 5:0.234375 6:0.235294 7:0.235294 8:0.252101
-1 1:-467 2:119 3:0.140625 4:0.304688 5:0.234375 6:0.235294 7:0.226891 8:0.260504
-1 1:-505 2:119 3:0.140625 4:0.304688 5:0.234375 6:0.235294 7:0.226891 8:0.260504
-1 1:-592 2:119 3:0.140625 4:0.304688 5:0.234375 6:0.218487 7:0.218487 8:0.268908
-1 1:-421 2:121 3:0.140625 4:0.304688 5:0.234375 6:0.272727 7:0.231405 8:0.239669
-1 1:-420 2:121 3:0.140625 4:0.304688 5:0.234375 6:0.247934 7:0.239669 8:0.239669
-1 1:-509 2:118 3:0.140625 4:0.304688 5:0.234375 6:0.228814 7:0.211864 8:0.271186
-1 1:-495 2:119 3:0.140625 4:0.304688 5:0.234375 6:0.226891 7:0.226891 8:0.260504
-1 1:-410 2:119 3:0.140625 4:0.304688 5:0.234375 6:0.226891 7:0.226891 8:0.260504
-1 1:-487 2:121 3:0.140625 4:0.304688 5:0.234375 6:0.239669 7:0.231405 8:0.239669
-1 1:-489 2:121 3:0.140625 4:0.304688 5:0.234375 6:0.239669 7:0.239669 8:0.247934
-1 1:-503 2:119 3:0.140625 4:0.304688 5:0.234375 6:0.226891 7:0.226891 8:0.252101
-1 1:-341 2:118 3:0.140625 4:0.304688 5:0.234375 6:0.254237 7:0.237288 8:0.237288
-1 1:-653 2:119 3:0.140625 4:0.304688 5:0.234375 6:0.210084 7:0.210084 8:0.277311
-1 1:-458 2:119 3:0.140625 4:0.304688 5:0.234375 6:0.201681 7:0.201681 8:0.285714
-1 1:-378 2:119 3:0.140625 4:0.304688 5:0.234375 6:0.294118 7:0.243697 8:0.218487
-1 1:-483 2:119 3:0.140625 4:0.304688 5:0.234375 6:0.285714 7:0.210084 8:0.252101
-1 1:-630 2:118 3:0.140625 4:0.304688 5:0.234375 6:0.220339 7:0.220339 8:0.262712
-1 1:-445 2:120 3:0.140625 4:0.304688 5:0.234375 6:0.241667 7:0.225 8:0.25
-1 1:-496 2:118 3:0.140625 4:0.304688 5:0.234375 6:0.220339 7:0.194915 8:0.288136
-1 1:-528 2:118 3:0.140625 4:0.304688 5:0.234375 6:0.228814 7:0.20339 8:0.271186
-1 1:-514 2:119 3:0.140625 4:0.304688 5:0.234375 6:0.193277 7:0.201681 8:0.294118
-1 1:-497 2:118 3:0.140625 4:0.304688 5:0.234375 6:0.211864 7:0.194915 8:0.29661
-1 1:-475 2:118 3:0.140625 4:0.304688 5:0.234375 6:0.20339 7:0.194915 8:0.29661
-1 1:-528 2:118 3:0.140625 4:0.304688 5:0.234375 6:0.220339 7:0.20339 8:0.288136
-1 1:-488 2:118 3:0.140625 4:0.304688 5:0.234375 6:0.254237 7:0.169492 8:0.29661
-1 1:-638 2:118 3:0.140625 4:0.304688 5:0.234375 6:0.20339 7:0.186441 8:0.305085
-1 1:-531 2:118 3:0.140625 4:0.304688 5:0.234375 6:0.228814 7:0.220339 8:0.262712
-1 1:-643 2:118 3:0.140625 4:0.304688 5:0.234375 6:0.220339 7:0.194915 8:0.279661
-1 1:-573 2:118 3:0.140625 4:0.304688 5:0.234375 6:0.245763 7:0.20339 8:0.254237
-1 1:-493 2:118 3:0.140625 4:0.304688 5:0.234375 6:0.220339 7:0.194915 8:0.29661
-1 1:-430 2:118 3:0.140625 4:0.304688 5:0.234375 6:0.211864 7:0.194915 8:0.29661
-1 1:-522 2:119 3:0.140625 4:0.304688 5:0.234375 6:0.201681 7:0.193277 8:0.302521
-1 1:-462 2:119 3:0.140625 4:0.304688 5:0.234375 6:0.226891 7:0.201681 8:0.285714
-1 1:-431 2:118 3:0.140625 4:0.304688 5:0.234375 6:0.228814 7:0.194915 8:0.288136
-1 1:-552 2:118 3:0.140625 4:0.304688 5:0.234375 6:0.194915 7:0.194915 8:0.29661
-1 1:-608 2:118 3:0.140625 4:0.304688 5:0.234375 6:0.211864 7:0.194915 8:0.288136
-1 1:-491 2:119 3:0.140625 4:0.304688 5:0.234375 6:0.201681 7:0.176471 8:0.302521
-1 1:-460 2:121 3:0.140625 4:0.304688 5:0.234375 6:0.231405 7:0.181818 8:0.305785
-1 1:-492 2:118 3:0.140625 4:0.304688 5:0.234375 6:0.220339 7:0.194915 8:0.288136
-1 1:-601 2:118 3:0.140625 4:0.304688 5:0.234375 6:0.211864 7:0.20339 8:0.288136
-1 1:-576 2:119 3:0.140625 4:0.304688 5:0.234375 6:0.235294 7:0.226891 8:0.252101
-1 1:-522 2:119 3:0.140625 4:0.304688 5:0.234375 6:0.226891 7:0.176471 8:0.294118
-1 1:-509 2:118 3:0.140625 4:0.304688 5:0.234375 6:0.20339 7:0.20339 8:0.288136
-1 1:-529 2:119 3:0.140625 4:0.304688 5:0.234375 6:0.218487 7:0.176471 8:0.310924
-1 1:-548 2:119 3:0.140625 4:0.304688 5:0.234375 6:0.201681 7:0.193277 8:0.294118
-1 1:-499 2:118 3:0.140625 4:0.304688 5:0.234375 6:0.220339 7:0.194915 8:0.29661
-1 1:-510 2:119 3:0.140625 4:0.304688 5:0.234375 6:0.218487 7:0.201681 8:0.277311
-1 1:-369 2:119 3:0.140625 4:0.304688 5:0.234375 6:0.268908 7:0.235294 8:0.226891
-1 1:-507 2:119 3:0.140625 4:0.304688 5:0.234375 6:0.218487 7:0.168067 8:0.294118
-1 1:-456 2:119 3:0.140625 4:0.304688 5:0.234375 6:0.201681 7:0.201681 8:0.294118
-1 1:-528 2:118 3:0.140625 4:0.304688 5:0.234375 6:0.20339 7:0.194915 8:0.29661
-1 1:-520 2:119 3:0.140625 4:0.304688 5:0.234375 6:0.210084 7:0.176471 8:0.310924
-1 1:-612 2:119 3:0.140625 4:0.304688 5:0.234375 6:0.218487 7:0.176471 8:0.294118
-1 1:-443 2:118 3:0.140625 4:0.304688 5:0.234375 6:0.237288 7:0.228814 8:0.254237
-1 1:-466 2:118 3:0.140625 4:0.304688 5:0.234375 6:0.271186 7:0.20339 8:0.271186
-1 1:-434 2:118 3:0.140625 4:0.304688 5:0.234375 6:0.228814 7:0.211864 8:0.271186
-1 1:-568 2:122 3:0.140625 4:0.304688 5:0.234375 6:0.196721 7:0.155738 8:0.336066
-1 1:-606 2:121 3:0.140625 4:0.304688 5:0.234375 6:0.239669 7:0.198347 8:0.289256
-1 1:-601 2:118 3:0.140625 4:0.304688 5:0.234375 6:0.228814 7:0.211864 8:0.262712
-1 1:-509 2:118 3:0.140625 4:0.304688 5:0.234375 6:0.237288 7:0.20339 8:0.279661
-1 1:-492 2:118 3:0.140625 4:0.304688 5:0.234375 6:0.262712 7:0.194915 8:0.254237
-1 1:-550 2:119 3:0.140625 4:0.304688 5:0.234375 6:0.226891 7:0.210084 8:0.268908
-1 1:-450 2:118 3:0.140625 4:0.304688 5:0.234375 6:0.220339 7:0.194915 8:0.288136
-1 1:-449 2:119 3:0.140625 4:0.304688 5:0.234375 6:0.252101 7:0.243697 8:0.243697
-1 1:-565 2:119 3:0.140625 4:0.304688 5:0.234375 6:0.226891 7:0.201681 8:0.277311
-1 1:-562 2:118 3:0.140625 4:0.304688 5:0.234375 6:0.220339 7:0.186441 8:0.29661
-1 1:-614 2:119 3:0.140625 4:0.304688 5:0.234375 6:0.210084 7:0.176471 8:0.302521
-1 1:-557 2:119 3:0.140625 4:0.304688 5:0.234375 6:0.235294 7:0.168067 8:0.285714
-1 1:-489 2:120 3:0.140625 4:0.304688 5:0.234375 6:0.225 7:0.216667 8:0.266667
-1 1:-471 2:120 3:0.140625 4:0.304688 5:0.234375 6:0.2 7:0.208333 8:0.291667
-1 1:-488 2:120 3:0.140625 4:0.304688 5:0.234375 6:0.241667 7:0.216667 8:0.266667
-1 1:-521 2:120 3:0.140625 4:0.304688 5:0.234375 6:0.216667 7:0.216667 8:0.266667
-1 1:-563 2:120 3:0.140625 4:0.304688 5:0.234375 6:0.225 7:0.208333 8:0.266667
-1 1:-621 2:120 3:0.140625 4:0.304688 5:0.234375 6:0.191667 7:0.208333 8:0.291667
-1 1:-513 2:120 3:0.140625 4:0.304688 5:0.234375 6:0.233333 7:0.208333 8:0.275
-1 1:-589 2:121 3:0.140625 4:0.304688 5:0.234375 6:0.214876 7:0.231405 8:0.264463
-1 1:-495 2:121 3:0.140625 4:0.304688 5:0.234375 6:0.206612 7:0.239669 8:0.264463
-1 1:-519 2:120 3:0.140625 4:0.304688 5:0.234375 6:0.241667 7:0.241667 8:0.241667
-1 1:-445 2:119 3:0.140625 4:0.304688 5:0.234375 6:0.235294 7:0.252101 8:0.243697
-1 1:-446 2:120 3:0.140625 4:0.304688 5:0.234375 6:0.233333 7:0.25 8:0.241667
-1 1:-477 2:120 3:0.140625 4:0.304688 5:0.234375 6:0.233333 7:0.241667 8:0.25
-1 1:-422 2:120 3:0.140625 4:0.304688 5:0.234375 6:0.225 7:0.233333 8:0.258333
-1 1:-508 2:120 3:0.140625 4:0.304688 5:0.234375 6:0.2 7:0.275 8:0.241667
-1 1:-529 2:121 3:0.140625 4:0.304688 5:0.234375 6:0.198347 7:0.272727 8:0.22314
-1 1:-496 2:120 3:0.140625 4:0.304688 5:0.234375 6:0.216667 7:0.233333 8:0.275
-1 1:-461 2:117 3:0.140625 4:0.304688 5:0.234375 6:0.205128 7:0.264957 8:0.247863
-1 1:-465 2:119 3:0.140625 4:0.304688 5:0.234375 6:0.235294 7:0.201681 8:0.277311
-1 1:-521 2:120 3:0.140625 4:0.304688 5:0.234375 6:0.233333 7:0.241667 8:0.25
-1 1:-508 2:119 3:0.140625 4:0.304688 5:0.234375 6:0.210084 7:0.210084 8:0.277311
-1 1:-545 2:119 3:0.140625 4:0.304688 5:0.234375 6:0.243697 7:0.226891 8:0.252101
-1 1:-541 2:120 3:0.140625 4:0.304688 5:0.234375 6:0.225 7:0.233333 8:0.258333
-1 1:-447 2:119 3:0.140625 4:0.304688 5:0.234375 6:0.243697 7:0.235294 8:0.243697
-1 1:-394 2:120 3:0.140625 4:0.304688 5:0.234375 6:0.25 7:0.233333 8:0.25
-1 1:-450 2:119 3:0.140625 4:0.304688 5:0.234375 6:0.243697 7:0.226891 8:0.252101
-1 1:-449 2:120 3:0.140625 4:0.304688 5:0.234375 6:0.258333 7:0.216667 8:0.241667
-1 1:-463 2:120 3:0.140625 4:0.304688 5:0.234375 6:0.216667 7:0.216667 8:0.266667
-1 1:-427 2:120 3:0.140625 4:0.304688 5:0.234375 6:0.208333 7:0.225 8:0.266667
-1 1:-569 2:120 3:0.140625 4:0.304688 5:0.234375 6:0.216667 7:0.25 8:0.241667
-1 1:-517 2:120 3:0.140625 4:0.304688 5:0.234375 6:0.216667 7:0.225 8:0.266667
-1 1:-669 2:120 3:0.140625 4:0.304688 5:0.234375 6:0.2 7:0.2 8:0.291667
-1 1:-587 2:120 3:0.140625 4:0.304688 5:0.234375 6:0.241667 7:0.233333 8:0.25
-1 1:-523 2:120 3:0.140625 4:0.304688 5:0.234375 6:0.225 7:0.2 8:0.283333
-1 1:-443 2:120 3:0.140625 4:0.304688 5:0.234375 6:0.208333 7:0.191667 8:0.291667
-1 1:-531 2:120 3:0.140625 4:0.304688 5:0.234375 6:0.225 7:0.191667 8:0.291667
-1 1:-587 2:120 3:0.140625 4:0.304688 5:0.234375 6:0.225 7:0.225 8:0.275
-1 1:-535 2:120 3:0.140625 4:0.304688 5:0.234375 6:0.233333 7:0.233333 8:0.266667
-1 1:-461 2:120 3:0.140625 4:0.304688 5:0.234375 6:0.275 7:0.283333 8:0.2
-1 1:-505 2:120 3:0.140625 4:0.304688 5:0.234375 6:0.225 7:0.216667 8:0.266667
-1 1:-509 2:120 3:0.140625 4:0.304688 5:0.234375 6:0.233333 7:0.233333 8:0.25
-1 1:-463 2:120 3:0.140625 4:0.304688 5:0.234375 6:0.2 7:0.233333 8:0.266667
-1 1:-521 2:120 3:0.140625 4:0.304688 5:0.234375 6:0.216667 7:0.216667 8:0.275
-1 1:-453 2:120 3:0.140625 4:0.304688 5:0.234375 6:0.216667 7:0.183333 8:0.3
-1 1:-576 2:120 3:0.140625 4:0.304688 5:0.234375 6:0.258333 7:0.225 8:0.25
-1 1:-514 2:120 3:0.140625 4:0.304688 5:0.234375 6:0.2 7:0.208333 8:0.283333
-1 1:-547 2:120 3:0.140625 4:0.304688 5:0.234375 6:0.233333 7:0.233333 8:0.266667
-1 1:-497 2:119 3:0.140625 4:0.304688 5:0.234375 6:0.210084 7:0.193277 8:0.302521
-1 1:-569 2:121 3:0.140625 4:0.304688 5:0.234375 6:0.231405 7:0.239669 8:0.247934
-1 1:-540 2:120 3:0.140625 4:0.304688 5:0.234375 6:0.208333 7:0.216667 8:0.275
-1 1:-439 2:120 3:0.140625 4:0.304688 5:0.234375 6:0.25 7:0.225 8:0.266667
-1 1:-654 2:120 3:0.140625 4:0.304688 5:0.234375 6:0.225 7:0.258333 8:0.233333
-1 1:-501 2:120 3:0.140625 4:0.304688 5:0.234375 6:0.233333 7:0.233333 8:0.241667
-1 1:-529 2:120 3:0.140625 4:0.304688 5:0.234375 6:0.225 7:0.233333 8:0.25
-1 1:-527 2:120 3:0.140625 4:0.304688 5:0.234375 6:0.225 7:0.225 8:0.258333
-1 1:-527 2:120 3:0.140625 4:0.304688 5:0.234375 6:0.2 7:0.225 8:0.266667
-1 1:-434 2:120 3:0.140625 4:0.304688 5:0.234375 6:0.2 7:0.216667 8:0.275
-1 1:-506 2:120 3:0.140625 4:0.304688 5:0.234375 6:0.225 7:0.216667 8:0.258333
-1 1:-551 2:120 3:0.140625 4:0.304688 5:0.234375 6:0.216667 7:0.225 8:0.266667
-1 1:-711 2:121 3:0.140625 4:0.304688 5:0.234375 6:0.206612 7:0.22314 8:0.264463
-1 1:-538 2:121 3:0.140625 4:0.304688 5:0.234375 6:0.173554 7:0.231405 8:0.280992
-1 1:-626 2:120 3:0.140625 4:0.304688 5:0.234375 6:0.2 7:0.208333 8:0.266667
-1 1:-523 2:119 3:0.140625 4:0.304688 5:0.234375 6:0.260504 7:0.252101 8:0.210084
-1 1:-596 2:121 3:0.140625 4:0.304688 5:0.234375 6:0.181818 7:0.22314 8:0.272727
-1 1:-629 2:120 3:0.140625 4:0.304688 5:0.234375 6:0.191667 7:0.208333 8:0.283333
-1 1:-494 2:120 3:0.140625 4:0.304688 5:0.234375 6:0.2 7:0.225 8:0.266667
-1 1:-560 2:120 3:0.140625 4:0.304688 5:0.234375 6:0.216667 7:0.225 8:0.25
-1 1:-566 2:120 3:0.140625 4:0.304688 5:0.234375 6:0.216667 7:0.233333 8:0.258333
-1 1:-536 2:120 3:0.140625 4:0.304688 5:0.234375 6:0.2 7:0.2 8:0.283333
-1 1:-540 2:120 3:0.140625 4:0.304688 5:0.234375 6:0.2 7:0.225 8:0.266667
-1 1:-424 2:120 3:0.140625 4:0.304688 5:0.234375 6:0.208333 7:0.216667 8:0.266667
-1 1:-463 2:121 3:0.140625 4:0.304688 5:0.234375 6:0.231405 7:0.231405 8:0.247934
-1 1:-723 2:120 3:0.140625 4:0.304688 5:0.234375 6:0.191667 7:0.233333 8:0.266667
-1 1:-651 2:120 3:0.140625 4:0.304688 5:0.234375 6:0.2 7:0.208333 8:0.283333
-1 1:-431 2:120 3:0.140625 4:0.304688 5:0.234375 6:0.208333 7:0.225 8:0.258333
-1 1:-602 2:120 3:0.140625 4:0.304688 5:0.234375 6:0.208333 7:0.208333 8:0.266667
-1 1:-617 2:121 3:0.140625 4:0.304688 5:0.234375 6:0.198347 7:0.206612 8:0.280992
-1 1:-550 2:123 3:0.140625 4:0.304688 5:0.234375 6:0.252033 7:0.154472 8:0.300813
-1 1:-557 2:121 3:0.140625 4:0.304688 5:0.234375 6:0.231405 7:0.214876 8:0.280992
-1 1:-505 2:120 3:0.140625 4:0.304688 5:0.234375 6:0.208333 7:0.208333 8:0.275
-1 1:-699 2:120 3:0.140625 4:0.304688 5:0.234375 6:0.225 7:0.216667 8:0.275
-1 1:-428 2:120 3:0.140625 4:0.304688 5:0.234375 6:0.191667 7:0.2 8:0.291667
-1 1:-551 2:120 3:0.140625 4:0.304688 5:0.234375 6:0.225 7:0.208333 8:0.266667
-1 1:-630 2:120 3:0.140625 4:0.304688 5:0.234375 6:0.216667 7:0.208333 8:0.275
-1 1:-411 2:118 3:0.140625 4:0.304688 5:0.234375 6:0.237288 7:0.220339 8:0.271186
-1 1:-521 2:121 3:0.140625 4:0.304688 5:0.234375 6:0.239669 7:0.239669 8:0.239669
-1 1:-511 2:123 3:0.140625 4:0.304688 5:0.234375 6:0.227642 7:0.146341 8:0.300813
-1 1:-622 2:120 3:0.140625 4:0.304688 5:0.234375 6:0.233333 7:0.208333 8:0.283333
-1 1:-560 2:122 3:0.140625 4:0.304688 5:0.234375 6:0.180328 7:0.196721 8:0.278689
-1 1:-592 2:123 3:0.140625 4:0.304688 5:0.234375 6:0.186992 7:0.195122 8:0.317073
-1 1:-605 2:120 3:0.140625 4:0.304688 5:0.234375 6:0.233333 7:0.2 8:0.266667
-1 1:-429 2:120 3:0.140625 4:0.304688 5:0.234375 6:0.258333 7:0.225 8:0.233333
-1 1:-609 2:120 3:0.140625 4:0.304688 5:0.234375 6:0.233333 7:0.208333 8:0.258333
-1 1:-507 2:120 3:0.140625 4:0.304688 5:0.234375 6:0.241667 7:0.216667 8:0.25
-1 1:-495 2:120 3:0.140625 4:0.304688 5:0.234375 6:0.241667 7:0.233333 8:0.25
-1 1:-458 2:120 3:0.140625 4:0.304688 5:0.234375 6:0.25 7:0.225 8:0.25
-1 1:-596 2:120 3:0.140625 4:0.304688 5:0.234375 6:0.233333 7:0.216667 8:0.25
-1 1:-484 2:120 3:0.140625 4:0.304688 5:0.234375 6:0.241667 7:0.216667 8:0.241667
-1 1:-449 2:120 3:0.140625 4:0.304688 5:0.234375 6:0.241667 7:0.208333 8:0.25
-1 1:-380 2:121 3:0.140625 4:0.304688 5:0.234375 6:0.264463 7:0.239669 8:0.247934
-1 1:-543 2:120 3:0.140625 4:0.304688 5:0.234375 6:0.241667 7:0.208333 8:0.25
-1 1:-388 2:118 3:0.140625 4:0.304688 5:0.234375 6:0.211864 7:0.220339 8:0.271186
-1 1:-636 2:119 3:0.140625 4:0.304688 5:0.234375 6:0.210084 7:0.201681 8:0.268908
-1 1:-526 2:119 3:0.140625 4:0.304688 5:0.234375 6:0.226891 7:0.218487 8:0.252101
-1 1:-547 2:118 3:0.140625 4:0.304688 5:0.234375 6:0.20339 7:0.220339 8:0.288136
-1 1:-489 2:118 3:0.140625 4:0.304688 5:0.234375 6:0.194915 7:0.186441 8:0.305085
-1 1:-619 2:118 3:0.140625 4:0.304688 5:0.234375 6:0.186441 7:0.177966 8:0.313559
-1 1:-555 2:118 3:0.140625 4:0.304688 5:0.234375 6:0.186441 7:0.186441 8:0.305085
-1 1:-528 2:118 3:0.140625 4:0.304688 5:0.234375 6:0.177966 7:0.186441 8:0.305085
-1 1:-605 2:118 3:0.140625 4:0.304688 5:0.234375 6:0.177966 7:0.177966 8:0.313559
-1 1:-563 2:118 3:0.140625 4:0.304688 5:0.234375 6:0.20339 7:0.211864 8:0.271186
-1 1:-621 2:118 3:0.140625 4:0.304688 5:0.234375 6:0.220339 7:0.228814 8:0.262712
-1 1:-552 2:119 3:0.140625 4:0.304688 5:0.234375 6:0.218487 7:0.168067 8:0.310924
-1 1:-473 2:120 3:0.140625 4:0.304688 5:0.234375 6:0.258333 7:0.191667 8:0.266667
-1 1:-485 2:119 3:0.140625 4:0.304688 5:0.234375 6:0.285714 7:0.243697 8:0.226891
-1 1:-503 2:120 3:0.140625 4:0.304688 5:0.234375 6:0.216667 7:0.225 8:0.258333
-1 1:-501 2:119 3:0.140625 4:0.304688 5:0.234375 6:0.226891 7:0.218487 8:0.252101
-1 1:-488 2:120 3:0.140625 4:0.304688 5:0.234375 6:0.25 7:0.266667 8:0.216667
-1 1:-435 2:120 3:0.140625 4:0.304688 5:0.234375 6:0.275 7:0.233333 8:0.233333
-1 1:-519 2:119 3:0.140625 4:0.304688 5:0.234375 6:0.210084 7:0.184874 8:0.294118
-1 1:-512 2:120 3:0.140625 4:0.304688 5:0.234375 6:0.225 7:0.225 8:0.258333
-1 1:-459 2:120 3:0.140625 4:0.304688 5:0.234375 6:0.266667 7:0.233333 8:0.258333
-1 1:-544 2:120 3:0.140625 4:0.304688 5:0.234375 6:0.2 7:0.233333 8:0.266667
-1 1:-641 2:118 3:0.140625 4:0.304688 5:0.234375 6:0.228814 7:0.20339 8:0.271186
-1 1:-480 2:118 3:0.140625 4:0.304688 5:0.234375 6:0.262712 7:0.211864 8:0.245763
-1 1:-439 2:120 3:0.140625 4:0.304688 5:0.234375 6:0.275 7:0.216667 8:0.241667
-1 1:-527 2:120 3:0.140625 4:0.304688 5:0.234375 6:0.275 7:0.241667 8:0.225
-1 1:-507 2:121 3:0.140625 4:0.304688 5:0.234375 6:0.231405 7:0.214876 8:0.256198
-1 1:-577 2:122 3:0.140625 4:0.304688 5:0.234375 6:0.204918 7:0.204918 8:0.311475
-1 1:-576 2:126 3:0.140625 4:0.304688 5:0.234375 6:0.206349 7:0.18254 8:0.301587
-1 1:-561 2:119 3:0.140625 4:0.304688 5:0.234375 6:0.193277 7:0.176471 8:0.302521
-1 1:-599 2:119 3:0.140625 4:0.304688 5:0.234375 6:0.193277 7:0.168067 8:0.310924
-1 1:-578 2:121 3:0.140625 4:0.304688 5:0.234375 6:0.198347 7:0.206612 8:0.272727
-1 1:-592 2:126 3:0.140625 4:0.304688 5:0.234375 6:0.198413 7:0.166667 8:0.31746
-1 1:-622 2:124 3:0.140625 4:0.304688 5:0.234375 6:0.233871 7:0.16129 8:0.298387
-1 1:-734 2:124 3:0.140625 4:0.304688 5:0.234375 6:0.169355 7:0.120968 8:0.346774
-1 1:-687 2:127 3:0.140625 4:0.304688 5:0.234375 6:0.141732 7:0.141732 8:0.338583
-1 1:-724 2:123 3:0.129771 4:0.328244 5:0.229008 6:0.146341 7:0.333333 8:0.211382
-1 1:-650 2:124 3:0.129771 4:0.328244 5:0.229008 6:0.137097 7:0.322581 8:0.233871
-1 1:-409 2:130 3:0.129771 4:0.328244 5:0.229008 6:0.153846 7:0.392308 8:0.184615
-1 1:-571 2:124 3:0.129771 4:0.328244 5:0.229008 6:0.193548 7:0.169355 8:0.314516
-1 1:-494 2:120 3:0.129771 4:0.328244 5:0.229008 6:0.25 7:0.216667 8:0.275
-1 1:-415 2:120 3:0.129771 4:0.328244 5:0.229008 6:0.283333 7:0.233333 8:0.258333
-1 1:-488 2:120 3:0.129771 4:0.328244 5:0.229008 6:0.241667 7:0.225 8:0.275
-1 1:-675 2:131 3:0.129771 4:0.328244 5:0.229008 6:0.180451 7:0.142857 8:0.338346
-1 1:-408 2:120 3:0.129771 4:0.328244 5:0.229008 6:0.275 7:0.241667 8:0.25
-1 1:-512 2:116 3:0.129771 4:0.328244 5:0.229008 6:0.206897 7:0.172414 8:0.301724
-1 1:-519 2:123 3:0.129771 4:0.328244 5:0.229008 6:0.203252 7:0.162602 8:0.300813
-1 1:-555 2:123 3:0.129771 4:0.328244 5:0.229008 6:0.195122 7:0.154472 8:0.300813
-1 1:-585 2:123 3:0.129771 4:0.328244 5:0.229008 6:0.195122 7:0.138211 8:0.308943
-1 1:-582 2:117 3:0.129771 4:0.328244 5:0.229008 6:0.188034 7:0.153846 8:0.316239
-1 1:-506 2:110 3:0.129771 4:0.328244 5:0.229008 6:0.190909 7:0.281818 8:0.245455
-1 1:-513 2:120 3:0.129771 4:0.328244 5:0.229008 6:0.225 7:0.208333 8:0.308333
-1 1:-398 2:120 3:0.129771 4:0.328244 5:0.229008 6:0.266667 7:0.208333 8:0.233333
-1 1:-461 2:119 3:0.129771 4:0.328244 5:0.229008 6:0.226891 7:0.218487 8:0.252101
-1 1:-320 2:118 3:0.129771 4:0.328244 5:0.229008 6:0.313559 7:0.338983 8:0.152542
-1 1:-418 2:118 3:0.129771 4:0.328244 5:0.229008 6:0.279661 7:0.347458 8:0.152542
-1 1:-359 2:118 3:0.129771 4:0.328244 5:0.229008 6:0.305085 7:0.338983 8:0.152542
-1 1:-504 2:121 3:0.129771 4:0.328244 5:0.229008 6:0.247934 7:0.22314 8:0.239669
-1 1:-539 2:119 3:0.129771 4:0.328244 5:0.229008 6:0.260504 7:0.210084 8:0.235294
-1 1:-465 2:121 3:0.129771 4:0.328244 5:0.229008 6:0.264463 7:0.22314 8:0.239669
-1 1:-395 2:119 3:0.129771 4:0.328244 5:0.229008 6:0.277311 7:0.235294 8:0.226891
-1 1:-440 2:121 3:0.129771 4:0.328244 5:0.229008 6:0.256198 7:0.22314 8:0.239669
-1 1:-515 2:121 3:0.129771 4:0.328244 5:0.229008 6:0.256198 7:0.22314 8:0.239669
-1 1:-500 2:122 3:0.129771 4:0.328244 5:0.229008 6:0.254098 7:0.221311 8:0.237705
-1 1:-474 2:123 3:0.129771 4:0.328244 5:0.229008 6:0.243902 7:0.284553 8:0.227642
-1 1:-614 2:120 3:0.129771 4:0.328244 5:0.229008 6:0.216667 7:0.175 8:0.283333
-1 1:-635 2:122 3:0.129771 4:0.328244 5:0.229008 6:0.221311 7:0.155738 8:0.254098
-1 1:-521 2:120 3:0.129771 4:0.328244 5:0.229008 6:0.233333 7:0.216667 8:0.266667
-1 1:-585 2:121 3:0.129771 4:0.328244 5:0.229008 6:0.206612 7:0.14876 8:0.297521
-1 1:-574 2:119 3:0.129771 4:0.328244 5:0.229008 6:0.201681 7:0.134454 8:0.302521
-1 1:-516 2:121 3:0.129771 4:0.328244 5:0.229008 6:0.214876 7:0.14876 8:0.272727
-1 1:-382 2:120 3:0.129771 4:0.328244 5:0.229008 6:0.241667 7:0.233333 8:0.275
-1 1:-575 2:122 3:0.129771 4:0.328244 5:0.229008 6:0.213115 7:0.139344 8:0.295082
-1 1:-480 2:118 3:0.129771 4:0.328244 5:0.229008 6:0.262712 7:0.135593 8:0.322034
-1 1:-471 2:118 3:0.129771 4:0.328244 5:0.229008 6:0.245763 7:0.135593 8:0.330508
-1 1:-590 2:120 3:0.129771 4:0.328244 5:0.229008 6:0.225 7:0.116667 8:0.3
-1 1:-550 2:121 3:0.129771 4:0.328244 5:0.229008 6:0.231405 7:0.140496 8:0.297521
-1 1:-515 2:120 3:0.129771 4:0.328244 5:0.229008 6:0.216667 7:0.175 8:0.258333
-1 1:-591 2:121 3:0.129771 4:0.328244 5:0.229008 6:0.22314 7:0.132231 8:0.297521
-1 1:-527 2:120 3:0.129771 4:0.328244 5:0.229008 6:0.216667 7:0.191667 8:0.25
-1 1:-474 2:116 3:0.129771 4:0.328244 5:0.229008 6:0.241379 7:0.215517 8:0.267241
-1 1:-564 2:117 3:0.129771 4:0.328244 5:0.229008 6:0.239316 7:0.145299 8:0.290598
-1 1:-515 2:117 3:0.129771 4:0.328244 5:0.229008 6:0.205128 7:0.153846 8:0.307692
-1 1:-487 2:116 3:0.129771 4:0.328244 5:0.229008 6:0.206897 7:0.198276 8:0.275862
-1 1:-483 2:116 3:0.129771 4:0.328244 5:0.229008 6:0.206897 7:0.198276 8:0.275862
-1 1:-603 2:122 3:0.129771 4:0.328244 5:0.229008 6:0.237705 7:0.122951 8:0.295082
-1 1:-604 2:116 3:0.129771 4:0.328244 5:0.229008 6:0.206897 7:0.198276 8:0.275862
-1 1:-470 2:116 3:0.129771 4:0.328244 5:0.229008 6:0.206897 7:0.198276 8:0.275862
-1 1:-495 2:116 3:0.129771 4:0.328244 5:0.229008 6:0.206897 7:0.198276 8:0.275862
-1 1:-491 2:117 3:0.129771 4:0.328244 5:0.229008 6:0.239316 7:0.17094 8:0.290598
-1 1:-490 2:117 3:0.129771 4:0.328244 5:0.229008 6:0.213675 7:0.162393 8:0.299145
-1 1:-474 2:116 3:0.129771 4:0.328244 5:0.229008 6:0.215517 7:0.198276 8:0.275862
-1 1:-520 2:116 3:0.129771 4:0.328244 5:0.229008 6:0.206897 7:0.206897 8:0.267241
-1 1:-508 2:121 3:0.129771 4:0.328244 5:0.229008 6:0.22314 7:0.132231 8:0.297521
-1 1:-443 2:117 3:0.129771 4:0.328244 5:0.229008 6:0.247863 7:0.239316 8:0.196581
-1 1:-602 2:117 3:0.129771 4:0.328244 5:0.229008 6:0.247863 7:0.230769 8:0.205128
-1 1:-503 2:117 3:0.129771 4:0.328244 5:0.229008 6:0.247863 7:0.239316 8:0.205128
-1 1:-487 2:117 3:0.129771 4:0.328244 5:0.229008 6:0.230769 7:0.247863 8:0.222222
-1 1:-459 2:117 3:0.129771 4:0.328244 5:0.229008 6:0.239316 7:0.213675 8:0.222222
-1 1:-465 2:128 3:0.129771 4:0.328244 5:0.229008 6:0.25 7:0.226562 8:0.257812
-1 1:-563 2:121 3:0.129771 4:0.328244 5:0.229008 6:0.231405 7:0.132231 8:0.280992
-1 1:-502 2:117 3:0.129771 4:0.328244 5:0.229008 6:0.222222 7:0.222222 8:0.222222
-1 1:-340 2:117 3:0.129771 4:0.328244 5:0.229008 6:0.264957 7:0.239316 8:0.222222
-1 1:-569 2:117 3:0.129771 4:0.328244 5:0.229008 6:0.264957 7:0.230769 8:0.230769
-1 1:-542 2:116 3:0.129771 4:0.328244 5:0.229008 6:0.198276 7:0.224138 8:0.258621
-1 1:-515 2:116 3:0.129771 4:0.328244 5:0.229008 6:0.189655 7:0.224138 8:0.275862
-1 1:-479 2:117 3:0.129771 4:0.328244 5:0.229008 6:0.188034 7:0.222222 8:0.290598
-1 1:-677 2:117 3:0.129771 4:0.328244 5:0.229008 6:0.179487 7:0.230769 8:0.290598
-1 1:-481 2:116 3:0.129771 4:0.328244 5:0.229008 6:0.241379 7:0.241379 8:0.232759
-1 1:-500 2:115 3:0.129771 4:0.328244 5:0.229008 6:0.252174 7:0.234783 8:0.252174
-1 1:-541 2:120 3:0.129771 4:0.328244 5:0.229008 6:0.233333 7:0.133333 8:0.283333
-1 1:-519 2:115 3:0.129771 4:0.328244 5:0.229008 6:0.234783 7:0.226087 8:0.252174
-1 1:-298 2:104 3:0.129771 4:0.328244 5:0.229008 6:0.346154 7:0.201923 8:0.240385
-1 1:-404 2:114 3:0.129771 4:0.328244 5:0.229008 6:0.280702 7:0.245614 8:0.236842
-1 1:-426 2:112 3:0.129771 4:0.328244 5:0.229008 6:0.196429 7:0.241071 8:0.267857
-1 1:-429 2:111 3:0.129771 4:0.328244 5:0.229008 6:0.18018 7:0.261261 8:0.252252
-1 1:-410 2:114 3:0.129771 4:0.328244 5:0.229008 6:0.236842 7:0.22807 8:0.254386
-1 1:-443 2:116 3:0.129771 4:0.328244 5:0.229008 6:0.206897 7:0.232759 8:0.241379
-1 1:-541 2:123 3:0.129771 4:0.328244 5:0.229008 6:0.186992 7:0.260163 8:0.211382
-1 1:-560 2:117 3:0.129771 4:0.328244 5:0.229008 6:0.196581 7:0.153846 8:0.307692
-1 1:-529 2:111 3:0.129771 4:0.328244 5:0.229008 6:0.216216 7:0.225225 8:0.261261
-1 1:-521 2:127 3:0.129771 4:0.328244 5:0.229008 6:0.212598 7:0.23622 8:0.283465
-1 1:-743 2:120 3:0.129771 4:0.328244 5:0.229008 6:0.216667 7:0.141667 8:0.3
-1 1:-748 2:130 3:0.129771 4:0.328244 5:0.229008 6:0.153846 7:0.107692 8:0.361538
-1 1:-498 2:120 3:0.129771 4:0.328244 5:0.229008 6:0.25 7:0.216667 8:0.258333
-1 1:-355 2:120 3:0.129771 4:0.328244 5:0.229008 6:0.308333 7:0.241667 8:0.225
-1 1:-553 2:119 3:0.129771 4:0.328244 5:0.229008 6:0.294118 7:0.235294 8:0.218487
-1 1:-472 2:121 3:0.129771 4:0.328244 5:0.229008 6:0.239669 7:0.214876 8:0.256198
-1 1:-425 2:119 3:0.129771 4:0.328244 5:0.229008 6:0.285714 7:0.243697 8:0.201681
-1 1:-361 2:120 3:0.129771 4:0.328244 5:0.229008 6:0.258333 7:0.225 8:0.25
-1 1:-444 2:120 3:0.129771 4:0.328244 5:0.229008 6:0.241667 7:0.25 8:0.25
-1 1:-428 2:121 3:0.129771 4:0.328244 5:0.229008 6:0.256198 7:0.22314 8:0.247934
-1 1:-508 2:119 3:0.129771 4:0.328244 5:0.229008 6:0.210084 7:0.218487 8:0.268908
-1 1:-510 2:119 3:0.129771 4:0.328244 5:0.229008 6:0.226891 7:0.235294 8:0.252101
-1 1:-527 2:119 3:0.129771 4:0.328244 5:0.229008 6:0.226891 7:0.226891 8:0.260504
-1 1:-508 2:119 3:0.129771 4:0.328244 5:0.229008 6:0.218487 7:0.226891 8:0.260504
-1 1:-539 2:119 3:0.129771 4:0.328244 5:0.229008 6:0.226891 7:0.226891 8:0.260504
-1 1:-607 2:119 3:0.129771 4:0.328244 5:0.229008 6:0.235294 7:0.235294 8:0.252101
-1 1:-503 2:119 3:0.129771 4:0.328244 5:0.229008 6:0.235294 7:0.226891 8:0.260504
-1 1:-575 2:119 3:0.129771 4:0.328244 5:0.229008 6:0.235294 7:0.226891 8:0.260504
-1 1:-422 2:119 3:0.129771 4:0.328244 5:0.229008 6:0.218487 7:0.218487 8:0.268908
-1 1:-441 2:121 3:0.129771 4:0.328244 5:0.229008 6:0.272727 7:0.231405 8:0.239669
-1 1:-507 2:121 3:0.129771 4:0.328244 5:0.229008 6:0.247934 7:0.239669 8:0.239669
-1 1:-502 2:118 3:0.129771 4:0.328244 5:0.229008 6:0.228814 7:0.211864 8:0.271186
-1 1:-438 2:119 3:0.129771 4:0.328244 5:0.229008 6:0.226891 7:0.226891 8:0.260504
-1 1:-505 2:119 3:0.129771 4:0.328244 5:0.229008 6:0.226891 7:0.226891 8:0.260504
-1 1:-447 2:121 3:0.129771 4:0.328244 5:0.229008 6:0.239669 7:0.231405 8:0.239669
-1 1:-462 2:121 3:0.129771 4:0.328244 5:0.229008 6:0.239669 7:0.239669 8:0.247934
-1 1:-497 2:119 3:0.129771 4:0.328244 5:0.229008 6:0.226891 7:0.226891 8:0.252101
-1 1:-354 2:118 3:0.129771 4:0.328244 5:0.229008 6:0.254237 7:0.237288 8:0.237288
-1 1:-461 2:119 3:0.129771 4:0.328244 5:0.229008 6:0.210084 7:0.210084 8:0.277311
-1 1:-567 2:119 3:0.129771 4:0.328244 5:0.229008 6:0.201681 7:0.201681 8:0.285714
-1 1:-422 2:119 3:0.129771 4:0.328244 5:0.229008 6:0.294118 7:0.243697 8:0.218487
-1 1:-417 2:119 3:0.129771 4:0.328244 5:0.229008 6:0.285714 7:0.210084 8:0.252101
-1 1:-520 2:118 3:0.129771 4:0.328244 5:0.229008 6:0.220339 7:0.220339 8:0.262712
-1 1:-484 2:120 3:0.129771 4:0.328244 5:0.229008 6:0.241667 7:0.225 8:0.25
-1 1:-652 2:118 3:0.129771 4:0.328244 5:0.229008 6:0.220339 7:0.194915 8:0.288136
-1 1:-448 2:118 3:0.129771 4:0.328244 5:0.229008 6:0.228814 7:0.20339 8:0.271186
-1 1:-512 2:119 3:0.129771 4:0.328244 5:0.229008 6:0.193277 7:0.201681 8:0.294118
-1 1:-475 2:118 3:0.129771 4:0.328244 5:0.229008 6:0.211864 7:0.194915 8:0.29661
-1 1:-566 2:118 3:0.129771 4:0.328244 5:0.229008 6:0.20339 7:0.194915 8:0.29661
-1 1:-425 2:118 3:0.129771 4:0.328244 5:0.229008 6:0.220339 7:0.20339 8:0.288136
-1 1:-437 2:118 3:0.129771 4:0.328244 5:0.229008 6:0.254237 7:0.169492 8:0.29661
-1 1:-503 2:118 3:0.129771 4:0.328244 5:0.229008 6:0.20339 7:0.186441 8:0.305085
-1 1:-480 2:118 3:0.129771 4:0.328244 5:0.229008 6:0.228814 7:0.220339 8:0.262712
-1 1:-601 2:118 3:0.129771 4:0.328244 5:0.229008 6:0.220339 7:0.194915 8:0.279661
-1 1:-508 2:118 3:0.129771 4:0.328244 5:0.229008 6:0.245763 7:0.20339 8:0.254237
-1 1:-568 2:118 3:0.129771 4:0.328244 5:0.229008 6:0.220339 7:0.194915 8:0.29661
-1 1:-487 2:118 3:0.129771 4:0.328244 5:0.229008 6:0.211864 7:0.194915 8:0.29661
-1 1:-548 2:119 3:0.129771 4:0.328244 5:0.229008 6:0.201681 7:0.193277 8:0.302521
-1 1:-516 2:119 3:0.129771 4:0.328244 5:0.229008 6:0.226891 7:0.201681 8:0.285714
-1 1:-557 2:118 3:0.129771 4:0.328244 5:0.229008 6:0.228814 7:0.194915 8:0.288136
-1 1:-615 2:118 3:0.129771 4:0.328244 5:0.229008 6:0.194915 7:0.194915 8:0.29661
-1 1:-530 2:118 3:0.129771 4:0.328244 5:0.229008 6:0.211864 7:0.194915 8:0.288136
-1 1:-540 2:119 3:0.129771 4:0.328244 5:0.229008 6:0.201681 7:0.176471 8:0.302521
-1 1:-498 2:121 3:0.129771 4:0.328244 5:0.229008 6:0.231405 7:0.181818 8:0.305785
-1 1:-552 2:118 3:0.129771 4:0.328244 5:0.229008 6:0.220339 7:0.194915 8:0.288136
-1 1:-579 2:118 3:0.129771 4:0.328244 5:0.229008 6:0.211864 7:0.20339 8:0.288136
-1 1:-497 2:119 3:0.129771 4:0.328244 5:0.229008 6:0.235294 7:0.226891 8:0.252101
-1 1:-530 2:119 3:0.129771 4:0.328244 5:0.229008 6:0.226891 7:0.176471 8:0.294118
-1 1:-596 2:118 3:0.129771 4:0.328244 5:0.229008 6:0.20339 7:0.20339 8:0.288136
-1 1:-547 2:119 3:0.129771 4:0.328244 5:0.229008 6:0.218487 7:0.176471 8:0.310924
-1 1:-501 2:119 3:0.129771 4:0.328244 5:0.229008 6:0.201681 7:0.193277 8:0.294118
-1 1:-549 2:118 3:0.129771 4:0.328244 5:0.229008 6:0.220339 7:0.194915 8:0.29661
-1 1:-500 2:119 3:0.129771 4:0.328244 5:0.229008 6:0.218487 7:0.201681 8:0.277311
-1 1:-432 2:119 3:0.129771 4:0.328244 5:0.229008 6:0.268908 7:0.235294 8:0.226891
-1 1:-454 2:119 3:0.129771 4:0.328244 5:0.229008 6:0.218487 7:0.168067 8:0.294118
-1 1:-578 2:119 3:0.129771 4:0.328244 5:0.229008 6:0.201681 7:0.201681 8:0.294118
-1 1:-556 2:118 3:0.129771 4:0.328244 5:0.229008 6:0.20339 7:0.194915 8:0.29661
-1 1:-574 2:119 3:0.129771 4:0.328244 5:0.229008 6:0.210084 7:0.176471 8:0.310924
-1 1:-646 2:119 3:0.129771 4:0.328244 5:0.229008 6:0.218487 7:0.176471 8:0.294118
-1 1:-473 2:118 3:0.129771 4:0.328244 5:0.229008 6:0.237288 7:0.228814 8:0.254237
-1 1:-335 2:118 3:0.129771 4:0.328244 5:0.229008 6:0.271186 7:0.20339 8:0.271186
-1 1:-498 2:118 3:0.129771 4:0.328244 5:0.229008 6:0.228814 7:0.211864 8:0.271186
-1 1:-553 2:122 3:0.129771 4:0.328244 5:0.229008 6:0.196721 7:0.155738 8:0.336066
-1 1:-447 2:121 3:0.129771 4:0.328244 5:0.229008 6:0.239669 7:0.198347 8:0.289256
-1 1:-535 2:118 3:0.129771 4:0.328244 5:0.229008 6:0.228814 7:0.211864 8:0.262712
-1 1:-532 2:118 3:0.129771 4:0.328244 5:0.229008 6:0.237288 7:0.20339 8:0.279661
-1 1:-437 2:118 3:0.129771 4:0.328244 5:0.229008 6:0.262712 7:0.194915 8:0.254237
-1 1:-434 2:119 3:0.129771 4:0.328244 5:0.229008 6:0.226891 7:0.210084 8:0.268908
-1 1:-572 2:118 3:0.129771 4:0.328244 5:0.229008 6:0.220339 7:0.194915 8:0.288136
-1 1:-380 2:119 3:0.129771 4:0.328244 5:0.229008 6:0.252101 7:0.243697 8:0.243697
-1 1:-497 2:119 3:0.129771 4:0.328244 5:0.229008 6:0.226891 7:0.201681 8:0.277311
-1 1:-532 2:118 3:0.129771 4:0.328244 5:0.229008 6:0.220339 7:0.186441 8:0.29661
-1 1:-559 2:119 3:0.129771 4:0.328244 5:0.229008 6:0.210084 7:0.176471 8:0.302521
-1 1:-495 2:119 3:0.129771 4:0.328244 5:0.229008 6:0.235294 7:0.168067 8:0.285714
-1 1:-459 2:120 3:0.129771 4:0.328244 5:0.229008 6:0.225 7:0.216667 8:0.266667
-1 1:-554 2:120 3:0.129771 4:0.328244 5:0.229008 6:0.2 7:0.208333 8:0.291667
-1 1:-413 2:120 3:0.129771 4:0.328244 5:0.229008 6:0.241667 7:0.216667 8:0.266667
-1 1:-529 2:120 3:0.129771 4:0.328244 5:0.229008 6:0.216667 7:0.216667 8:0.266667
-1 1:-515 2:120 3:0.129771 4:0.328244 5:0.229008 6:0.225 7:0.208333 8:0.266667
-1 1:-514 2:120 3:0.129771 4:0.328244 5:0.229008 6:0.191667 7:0.208333 8:0.291667
-1 1:-455 2:120 3:0.129771 4:0.328244 5:0.229008 6:0.233333 7:0.208333 8:0.275
-1 1:-591 2:121 3:0.129771 4:0.328244 5:0.229008 6:0.214876 7:0.231405 8:0.264463
-1 1:-497 2:121 3:0.129771 4:0.328244 5:0.229008 6:0.206612 7:0.239669 8:0.264463
-1 1:-460 2:120 3:0.129771 4:0.328244 5:0.229008 6:0.241667 7:0.241667 8:0.241667
-1 1:-425 2:119 3:0.129771 4:0.328244 5:0.229008 6:0.235294 7:0.252101 8:0.243697
-1 1:-405 2:120 3:0.129771 4:0.328244 5:0.229008 6:0.233333 7:0.25 8:0.241667
-1 1:-528 2:120 3:0.129771 4:0.328244 5:0.229008 6:0.233333 7:0.241667 8:0.25
-1 1:-490 2:120 3:0.129771 4:0.328244 5:0.229008 6:0.225 7:0.233333 8:0.258333
-1 1:-572 2:120 3:0.129771 4:0.328244 5:0.229008 6:0.2 7:0.275 8:0.241667
-1 1:-586 2:121 3:0.129771 4:0.328244 5:0.229008 6:0.198347 7:0.272727 8:0.22314
-1 1:-525 2:120 3:0.129771 4:0.328244 5:0.229008 6:0.216667 7:0.233333 8:0.275
-1 1:-525 2:117 3:0.129771 4:0.328244 5:0.229008 6:0.205128 7:0.264957 8:0.247863
-1 1:-483 2:119 3:0.129771 4:0.328244 5:0.229008 6:0.235294 7:0.201681 8:0.277311
-1 1:-507 2:120 3:0.129771 4:0.328244 5:0.229008 6:0.233333 7:0.241667 8:0.25
-1 1:-491 2:119 3:0.129771 4:0.328244 5:0.229008 6:0.210084 7:0.210084 8:0.277311
-1 1:-553 2:119 3:0.129771 4:0.328244 5:0.229008 6:0.243697 7:0.226891 8:0.252101
-1 1:-465 2:120 3:0.129771 4:0.328244 5:0.229008 6:0.225 7:0.233333 8:0.258333
-1 1:-462 2:119 3:0.129771 4:0.328244 5:0.229008 6:0.243697 7:0.235294 8:0.243697
-1 1:-523 2:120 3:0.129771 4:0.328244 5:0.229008 6:0.25 7:0.233333 8:0.25
-1 1:-506 2:119 3:0.129771 4:0.328244 5:0.229008 6:0.243697 7:0.226891 8:0.252101
-1 1:-526 2:120 3:0.129771 4:0.328244 5:0.229008 6:0.258333 7:0.216667 8:0.241667
-1 1:-477 2:120 3:0.129771 4:0.328244 5:0.229008 6:0.216667 7:0.216667 8:0.266667
-1 1:-510 2:120 3:0.129771 4:0.328244 5:0.229008 6:0.208333 7:0.225 8:0.266667
-1 1:-426 2:120 3:0.129771 4:0.328244 5:0.229008 6:0.216667 7:0.25 8:0.241667
-1 1:-556 2:120 3:0.129771 4:0.328244 5:0.229008 6:0.216667 7:0.225 8:0.266667
-1 1:-411 2:120 3:0.129771 4:0.328244 5:0.229008 6:0.2 7:0.2 8:0.291667
-1 1:-516 2:120 3:0.129771 4:0.328244 5:0.229008 6:0.241667 7:0.233333 8:0.25
-1 1:-509 2:120 3:0.129771 4:0.328244 5:0.229008 6:0.225 7:0.2 8:0.283333
-1 1:-532 2:120 3:0.129771 4:0.328244 5:0.229008 6:0.208333 7:0.191667 8:0.291667
-1 1:-423 2:120 3:0.129771 4:0.328244 5:0.229008 6:0.225 7:0.191667 8:0.291667
-1 1:-502 2:120 3:0.129771 4:0.328244 5:0.229008 6:0.225 7:0.225 8:0.275
-1 1:-553 2:120 3:0.129771 4:0.328244 5:0.229008 6:0.233333 7:0.233333 8:0.266667
-1 1:-437 2:120 3:0.129771 4:0.328244 5:0.229008 6:0.275 7:0.283333 8:0.2
-1 1:-536 2:120 3:0.129771 4:0.328244 5:0.229008 6:0.225 7:0.216667 8:0.266667
-1 1:-451 2:120 3:0.129771 4:0.328244 5:0.229008 6:0.233333 7:0.233333 8:0.25
-1 1:-461 2:120 3:0.129771 4:0.328244 5:0.229008 6:0.2 7:0.233333 8:0.266667
-1 1:-533 2:120 3:0.129771 4:0.328244 5:0.229008 6:0.216667 7:0.216667 8:0.275
-1 1:-672 2:120 3:0.129771 4:0.328244 5:0.229008 6:0.216667 7:0.183333 8:0.3
-1 1:-502 2:120 3:0.129771 4:0.328244 5:0.229008 6:0.258333 7:0.225 8:0.25
-1 1:-494 2:120 3:0.129771 4:0.328244 5:0.229008 6:0.2 7:0.208333 8:0.283333
-1 1:-426 2:120 3:0.129771 4:0.328244 5:0.229008 6:0.233333 7:0.233333 8:0.266667
-1 1:-490 2:119 3:0.129771 4:0.328244 5:0.229008 6:0.210084 7:0.193277 8:0.302521
-1 1:-528 2:121 3:0.129771 4:0.328244 5:0.229008 6:0.231405 7:0.239669 8:0.247934
-1 1:-460 2:120 3:0.129771 4:0.328244 5:0.229008 6:0.208333 7:0.216667 8:0.275
-1 1:-400 2:120 3:0.129771 4:0.328244 5:0.229008 6:0.25 7:0.225 8:0.266667
-1 1:-547 2:120 3:0.129771 4:0.328244 5:0.229008 6:0.225 7:0.258333 8:0.233333
-1 1:-531 2:120 3:0.129771 4:0.328244 5:0.229008 6:0.233333 7:0.233333 8:0.241667
-1 1:-464 2:120 3:0.129771 4:0.328244 5:0.229008 6:0.225 7:0.233333 8:0.25
-1 1:-538 2:120 3:0.129771 4:0.328244 5:0.229008 6:0.225 7:0.225 8:0.258333
-1 1:-584 2:120 3:0.129771 4:0.328244 5:0.229008 6:0.2 7:0.225 8:0.266667
-1 1:-495 2:120 3:0.129771 4:0.328244 5:0.229008 6:0.2 7:0.216667 8:0.275
-1 1:-388 2:120 3:0.129771 4:0.328244 5:0.229008 6:0.225 7:0.216667 8:0.258333
-1 1:-470 2:120 3:0.129771 4:0.328244 5:0.229008 6:0.216667 7:0.225 8:0.266667
-1 1:-547 2:121 3:0.129771 4:0.328244 5:0.229008 6:0.206612 7:0.22314 8:0.264463
-1 1:-557 2:121 3:0.129771 4:0.328244 5:0.229008 6:0.173554 7:0.231405 8:0.280992
-1 1:-563 2:120 3:0.129771 4:0.328244 5:0.229008 6:0.2 7:0.208333 8:0.266667
-1 1:-418 2:119 3:0.129771 4:0.328244 5:0.229008 6:0.260504 7:0.252101 8:0.210084
-1 1:-477 2:121 3:0.129771 4:0.328244 5:0.229008 6:0.181818 7:0.22314 8:0.272727
-1 1:-555 2:120 3:0.129771 4:0.328244 5:0.229008 6:0.191667 7:0.208333 8:0.283333
-1 1:-474 2:120 3:0.129771 4:0.328244 5:0.229008 6:0.2 7:0.225 8:0.266667
-1 1:-503 2:120 3:0.129771 4:0.328244 5:0.229008 6:0.216667 7:0.225 8:0.25
-1 1:-407 2:120 3:0.129771 4:0.328244 5:0.229008 6:0.216667 7:0.233333 8:0.258333
-1 1:-595 2:120 3:0.129771 4:0.328244 5:0.229008 6:0.2 7:0.2 8:0.283333
-1 1:-557 2:120 3:0.129771 4:0.328244 5:0.229008 6:0.2 7:0.225 8:0.266667
-1 1:-520 2:120 3:0.129771 4:0.328244 5:0.229008 6:0.208333 7:0.216667 8:0.266667
-1 1:-409 2:121 3:0.129771 4:0.328244 5:0.229008 6:0.231405 7:0.231405 8:0.247934
-1 1:-559 2:120 3:0.129771 4:0.328244 5:0.229008 6:0.191667 7:0.233333 8:0.266667
-1 1:-514 2:120 3:0.129771 4:0.328244 5:0.229008 6:0.2 7:0.208333 8:0.283333
-1 1:-487 2:120 3:0.129771 4:0.328244 5:0.229008 6:0.208333 7:0.225 8:0.258333
-1 1:-595 2:120 3:0.129771 4:0.328244 5:0.229008 6:0.208333 7:0.208333 8:0.266667
-1 1:-544 2:121 3:0.129771 4:0.328244 5:0.229008 6:0.198347 7:0.206612 8:0.280992
-1 1:-496 2:123 3:0.129771 4:0.328244 5:0.229008 6:0.252033 7:0.154472 8:0.300813
-1 1:-591 2:121 3:0.129771 4:0.328244 5:0.229008 6:0.231405 7:0.214876 8:0.280992
-1 1:-536 2:120 3:0.129771 4:0.328244 5:0.229008 6:0.208333 7:0.208333 8:0.275
-1 1:-617 2:120 3:0.129771 4:0.328244 5:0.229008 6:0.225 7:0.216667 8:0.275
-1 1:-559 2:120 3:0.129771 4:0.328244 5:0.229008 6:0.191667 7:0.2 8:0.291667
-1 1:-663 2:120 3:0.129771 4:0.328244 5:0.229008 6:0.225 7:0.208333 8:0.266667
-1 1:-500 2:120 3:0.129771 4:0.328244 5:0.229008 6:0.216667 7:0.208333 8:0.275
-1 1:-511 2:118 3:0.129771 4:0.328244 5:0.229008 6:0.237288 7:0.220339 8:0.271186
-1 1:-504 2:121 3:0.129771 4:0.328244 5:0.229008 6:0.239669 7:0.239669 8:0.239669
-1 1:-511 2:123 3:0.129771 4:0.328244 5:0.229008 6:0.227642 7:0.146341 8:0.300813
-1 1:-510 2:120 3:0.129771 4:0.328244 5:0.229008 6:0.233333 7:0.208333 8:0.283333
-1 1:-641 2:122 3:0.129771 4:0.328244 5:0.229008 6:0.180328 7:0.196721 8:0.278689
-1 1:-570 2:123 3:0.129771 4:0.328244 5:0.229008 6:0.186992 7:0.195122 8:0.317073
-1 1:-519 2:120 3:0.129771 4:0.328244 5:0.229008 6:0.233333 7:0.2 8:0.266667
-1 1:-546 2:120 3:0.129771 4:0.328244 5:0.229008 6:0.258333 7:0.225 8:0.233333
-1 1:-458 2:120 3:0.129771 4:0.328244 5:0.229008 6:0.233333 7:0.208333 8:0.258333
-1 1:-398 2:120 3:0.129771 4:0.328244 5:0.229008 6:0.241667 7:0.216667 8:0.25
-1 1:-460 2:120 3:0.129771 4:0.328244 5:0.229008 6:0.241667 7:0.233333 8:0.25
-1 1:-436 2:120 3:0.129771 4:0.328244 5:0.229008 6:0.25 7:0.225 8:0.25
-1 1:-501 2:120 3:0.129771 4:0.328244 5:0.229008 6:0.233333 7:0.216667 8:0.25
-1 1:-431 2:120 3:0.129771 4:0.328244 5:0.229008 6:0.241667 7:0.216667 8:0.241667
-1 1:-497 2:120 3:0.129771 4:0.328244 5:0.229008 6:0.241667 7:0.208333 8:0.25
-1 1:-462 2:121 3:0.129771 4:0.328244 5:0.229008 6:0.264463 7:0.239669 8:0.247934
-1 1:-563 2:120 3:0.129771 4:0.328244 5:0.229008 6:0.241667 7:0.208333 8:0.25
-1 1:-548 2:118 3:0.129771 4:0.328244 5:0.229008 6:0.211864 7:0.220339 8:0.271186
-1 1:-524 2:119 3:0.129771 4:0.328244 5:0.229008 6:0.210084 7:0.201681 8:0.268908
-1 1:-462 2:119 3:0.129771 4:0.328244 5:0.229008 6:0.226891 7:0.218487 8:0.252101
-1 1:-550 2:118 3:0.129771 4:0.328244 5:0.229008 6:0.20339 7:0.220339 8:0.288136
-1 1:-554 2:118 3:0.129771 4:0.328244 5:0.229008 6:0.194915 7:0.186441 8:0.305085
-1 1:-507 2:118 3:0.129771 4:0.328244 5:0.229008 6:0.186441 7:0.177966 8:0.313559
-1 1:-557 2:118 3:0.129771 4:0.328244 5:0.229008 6:0.186441 7:0.186441 8:0.305085
-1 1:-697 2:118 3:0.129771 4:0.328244 5:0.229008 6:0.177966 7:0.186441 8:0.305085
-1 1:-725 2:118 3:0.129771 4:0.328244 5:0.229008 6:0.177966 7:0.177966 8:0.313559
-1 1:-520 2:118 3:0.129771 4:0.328244 5:0.229008 6:0.20339 7:0.211864 8:0.271186
-1 1:-525 2:118 3:0.129771 4:0.328244 5:0.229008 6:0.220339 7:0.228814 8:0.262712
-1 1:-505 2:119 3:0.129771 4:0.328244 5:0.229008 6:0.218487 7:0.168067 8:0.310924
-1 1:-461 2:120 3:0.129771 4:0.328244 5:0.229008 6:0.258333 7:0.191667 8:0.266667
-1 1:-405 2:119 3:0.129771 4:0.328244 5:0.229008 6:0.285714 7:0.243697 8:0.226891
-1 1:-535 2:120 3:0.129771 4:0.328244 5:0.229008 6:0.216667 7:0.225 8:0.258333
-1 1:-562 2:119 3:0.129771 4:0.328244 5:0.229008 6:0.226891 7:0.218487 8:0.252101
-1 1:-520 2:120 3:0.129771 4:0.328244 5:0.229008 6:0.25 7:0.266667 8:0.216667
-1 1:-471 2:120 3:0.129771 4:0.328244 5:0.229008 6:0.275 7:0.233333 8:0.233333
-1 1:-600 2:119 3:0.129771 4:0.328244 5:0.229008 6:0.210084 7:0.184874 8:0.294118
-1 1:-492 2:120 3:0.129771 4:0.328244 5:0.229008 6:0.225 7:0.225 8:0.258333
-1 1:-416 2:120 3:0.129771 4:0.328244 5:0.229008 6:0.266667 7:0.233333 8:0.258333
-1 1:-627 2:120 3:0.129771 4:0.328244 5:0.229008 6:0.2 7:0.233333 8:0.266667
-1 1:-456 2:118 3:0.129771 4:0.328244 5:0.229008 6:0.228814 7:0.20339 8:0.271186
-1 1:-451 2:118 3:0.129771 4:0.328244 5:0.229008 6:0.262712 7:0.211864 8:0.245763
-1 1:-384 2:120 3:0.129771 4:0.328244 5:0.229008 6:0.275 7:0.216667 8:0.241667
-1 1:-412 2:120 3:0.129771 4:0.328244 5:0.229008 6:0.275 7:0.241667 8:0.225
-1 1:-462 2:121 3:0.129771 4:0.328244 5:0.229008 6:0.231405 7:0.214876 8:0.256198
-1 1:-595 2:122 3:0.129771 4:0.328244 5:0.229008 6:0.204918 7:0.204918 8:0.311475
-1 1:-517 2:126 3:0.129771 4:0.328244 5:0.229008 6:0.206349 7:0.18254 8:0.301587
-1 1:-627 2:119 3:0.129771 4:0.328244 5:0.229008 6:0.193277 7:0.176471 8:0.302521
-1 1:-595 2:119 3:0.129771 4:0.328244 5:0.229008 6:0.193277 7:0.168067 8:0.310924
-1 1:-622 2:121 3:0.129771 4:0.328244 5:0.229008 6:0.198347 7:0.206612 8:0.272727
-1 1:-582 2:126 3:0.129771 4:0.328244 5:0.229008 6:0.198413 7:0.166667 8:0.31746
-1 1:-546 2:124 3:0.129771 4:0.328244 5:0.229008 6:0.233871 7:0.16129 8:0.298387
-1 1:-650 2:124 3:0.129771 4:0.328244 5:0.229008 6:0.169355 7:0.120968 8:0.346774
-1 1:-900 2:127 3:0.129771 4:0.328244 5:0.229008 6:0.141732 7:0.141732 8:0.338583
-1 1:-767 2:123 3:0.146341 4:0.333333 5:0.211382 6:0.137097 7:0.322581 8:0.233871
-1 1:-429 2:123 3:0.146341 4:0.333333 5:0.211382 6:0.153846 7:0.392308 8:0.184615
-1 1:-547 2:123 3:0.146341 4:0.333333 5:0.211382 6:0.193548 7:0.169355 8:0.314516
-1 1:-463 2:120 3:0.146341 4:0.333333 5:0.211382 6:0.25 7:0.216667 8:0.275
-1 1:-314 2:120 3:0.146341 4:0.333333 5:0.211382 6:0.283333 7:0.233333 8:0.258333
-1 1:-499 2:120 3:0.146341 4:0.333333 5:0.211382 6:0.241667 7:0.225 8:0.275
-1 1:-698 2:123 3:0.146341 4:0.333333 5:0.211382 6:0.180451 7:0.142857 8:0.338346
-1 1:-438 2:120 3:0.146341 4:0.333333 5:0.211382 6:0.275 7:0.241667 8:0.25
-1 1:-550 2:116 3:0.146341 4:0.333333 5:0.211382 6:0.206897 7:0.172414 8:0.301724
-1 1:-576 2:123 3:0.146341 4:0.333333 5:0.211382 6:0.203252 7:0.162602 8:0.300813
-1 1:-614 2:123 3:0.146341 4:0.333333 5:0.211382 6:0.195122 7:0.154472 8:0.300813
-1 1:-508 2:123 3:0.146341 4:0.333333 5:0.211382 6:0.195122 7:0.138211 8:0.308943
-1 1:-565 2:117 3:0.146341 4:0.333333 5:0.211382 6:0.188034 7:0.153846 8:0.316239
-1 1:-334 2:110 3:0.146341 4:0.333333 5:0.211382 6:0.190909 7:0.281818 8:0.245455
-1 1:-424 2:120 3:0.146341 4:0.333333 5:0.211382 6:0.225 7:0.208333 8:0.308333
-1 1:-438 2:120 3:0.146341 4:0.333333 5:0.211382 6:0.266667 7:0.208333 8:0.233333
-1 1:-412 2:119 3:0.146341 4:0.333333 5:0.211382 6:0.226891 7:0.218487 8:0.252101
-1 1:-310 2:118 3:0.146341 4:0.333333 5:0.211382 6:0.313559 7:0.338983 8:0.152542
-1 1:-287 2:118 3:0.146341 4:0.333333 5:0.211382 6:0.279661 7:0.347458 8:0.152542
-1 1:-351 2:118 3:0.146341 4:0.333333 5:0.211382 6:0.305085 7:0.338983 8:0.152542
-1 1:-449 2:121 3:0.146341 4:0.333333 5:0.211382 6:0.247934 7:0.22314 8:0.239669
-1 1:-449 2:119 3:0.146341 4:0.333333 5:0.211382 6:0.260504 7:0.210084 8:0.235294
-1 1:-422 2:121 3:0.146341 4:0.333333 5:0.211382 6:0.264463 7:0.22314 8:0.239669
-1 1:-552 2:119 3:0.146341 4:0.333333 5:0.211382 6:0.277311 7:0.235294 8:0.226891
-1 1:-455 2:121 3:0.146341 4:0.333333 5:0.211382 6:0.256198 7:0.22314 8:0.239669
-1 1:-480 2:121 3:0.146341 4:0.333333 5:0.211382 6:0.256198 7:0.22314 8:0.239669
-1 1:-431 2:122 3:0.146341 4:0.333333 5:0.211382 6:0.254098 7:0.221311 8:0.237705
-1 1:-335 2:123 3:0.146341 4:0.333333 5:0.211382 6:0.243902 7:0.284553 8:0.227642
-1 1:-629 2:120 3:0.146341 4:0.333333 5:0.211382 6:0.216667 7:0.175 8:0.283333
-1 1:-511 2:122 3:0.146341 4:0.333333 5:0.211382 6:0.221311 7:0.155738 8:0.254098
-1 1:-454 2:120 3:0.146341 4:0.333333 5:0.211382 6:0.233333 7:0.216667 8:0.266667
-1 1:-554 2:121 3:0.146341 4:0.333333 5:0.211382 6:0.206612 7:0.14876 8:0.297521
-1 1:-527 2:119 3:0.146341 4:0.333333 5:0.211382 6:0.201681 7:0.134454 8:0.302521
-1 1:-577 2:121 3:0.146341 4:0.333333 5:0.211382 6:0.214876 7:0.14876 8:0.272727
-1 1:-423 2:120 3:0.146341 4:0.333333 5:0.211382 6:0.241667 7:0.233333 8:0.275
-1 1:-679 2:122 3:0.146341 4:0.333333 5:0.211382 6:0.213115 7:0.139344 8:0.295082
-1 1:-385 2:118 3:0.146341 4:0.333333 5:0.211382 6:0.262712 7:0.135593 8:0.322034
-1 1:-581 2:118 3:0.146341 4:0.333333 5:0.211382 6:0.245763 7:0.135593 8:0.330508
-1 1:-614 2:120 3:0.146341 4:0.333333 5:0.211382 6:0.225 7:0.116667 8:0.3
-1 1:-514 2:121 3:0.146341 4:0.333333 5:0.211382 6:0.231405 7:0.140496 8:0.297521
-1 1:-562 2:120 3:0.146341 4:0.333333 5:0.211382 6:0.216667 7:0.175 8:0.258333
-1 1:-468 2:121 3:0.146341 4:0.333333 5:0.211382 6:0.22314 7:0.132231 8:0.297521
-1 1:-446 2:120 3:0.146341 4:0.333333 5:0.211382 6:0.216667 7:0.191667 8:0.25
-1 1:-376 2:116 3:0.146341 4:0.333333 5:0.211382 6:0.241379 7:0.215517 8:0.267241
-1 1:-640 2:117 3:0.146341 4:0.333333 5:0.211382 6:0.239316 7:0.145299 8:0.290598
-1 1:-517 2:117 3:0.146341 4:0.333333 5:0.211382 6:0.205128 7:0.153846 8:0.307692
-1 1:-509 2:116 3:0.146341 4:0.333333 5:0.211382 6:0.206897 7:0.198276 8:0.275862
-1 1:-536 2:116 3:0.146341 4:0.333333 5:0.211382 6:0.206897 7:0.198276 8:0.275862
-1 1:-642 2:122 3:0.146341 4:0.333333 5:0.211382 6:0.237705 7:0.122951 8:0.295082
-1 1:-502 2:116 3:0.146341 4:0.333333 5:0.211382 6:0.206897 7:0.198276 8:0.275862
-1 1:-496 2:116 3:0.146341 4:0.333333 5:0.211382 6:0.206897 7:0.198276 8:0.275862
-1 1:-409 2:116 3:0.146341 4:0.333333 5:0.211382 6:0.206897 7:0.198276 8:0.275862
-1 1:-482 2:117 3:0.146341 4:0.333333 5:0.211382 6:0.239316 7:0.17094 8:0.290598
-1 1:-520 2:117 3:0.146341 4:0.333333 5:0.211382 6:0.213675 7:0.162393 8:0.299145
-1 1:-554 2:116 3:0.146341 4:0.333333 5:0.211382 6:0.215517 7:0.198276 8:0.275862
-1 1:-477 2:116 3:0.146341 4:0.333333 5:0.211382 6:0.206897 7:0.206897 8:0.267241
-1 1:-573 2:121 3:0.146341 4:0.333333 5:0.211382 6:0.22314 7:0.132231 8:0.297521
-1 1:-389 2:117 3:0.146341 4:0.333333 5:0.211382 6:0.247863 7:0.239316 8:0.196581
-1 1:-431 2:117 3:0.146341 4:0.333333 5:0.211382 6:0.247863 7:0.230769 8:0.205128
-1 1:-476 2:117 3:0.146341 4:0.333333 5:0.211382 6:0.247863 7:0.239316 8:0.205128
-1 1:-395 2:117 3:0.146341 4:0.333333 5:0.211382 6:0.230769 7:0.247863 8:0.222222
-1 1:-471 2:117 3:0.146341 4:0.333333 5:0.211382 6:0.239316 7:0.213675 8:0.222222
-1 1:-414 2:123 3:0.146341 4:0.333333 5:0.211382 6:0.25 7:0.226562 8:0.257812
-1 1:-484 2:121 3:0.146341 4:0.333333 5:0.211382 6:0.231405 7:0.132231 8:0.280992
-1 1:-491 2:117 3:0.146341 4:0.333333 5:0.211382 6:0.222222 7:0.222222 8:0.222222
-1 1:-375 2:117 3:0.146341 4:0.333333 5:0.211382 6:0.264957 7:0.239316 8:0.222222
-1 1:-478 2:117 3:0.146341 4:0.333333 5:0.211382 6:0.264957 7:0.230769 8:0.230769
-1 1:-599 2:116 3:0.146341 4:0.333333 5:0.211382 6:0.198276 7:0.224138 8:0.258621
-1 1:-506 2:116 3:0.146341 4:0.333333 5:0.211382 6:0.189655 7:0.224138 8:0.275862
-1 1:-408 2:117 3:0.146341 4:0.333333 5:0.211382 6:0.188034 7:0.222222 8:0.290598
-1 1:-487 2:117 3:0.146341 4:0.333333 5:0.211382 6:0.179487 7:0.230769 8:0.290598
-1 1:-473 2:116 3:0.146341 4:0.333333 5:0.211382 6:0.241379 7:0.241379 8:0.232759
-1 1:-337 2:115 3:0.146341 4:0.333333 5:0.211382 6:0.252174 7:0.234783 8:0.252174
-1 1:-575 2:120 3:0.146341 4:0.333333 5:0.211382 6:0.233333 7:0.133333 8:0.283333
-1 1:-499 2:115 3:0.146341 4:0.333333 5:0.211382 6:0.234783 7:0.226087 8:0.252174
-1 1:-211 2:104 3:0.146341 4:0.333333 5:0.211382 6:0.346154 7:0.201923 8:0.240385
-1 1:-369 2:114 3:0.146341 4:0.333333 5:0.211382 6:0.280702 7:0.245614 8:0.236842
-1 1:-534 2:112 3:0.146341 4:0.333333 5:0.211382 6:0.196429 7:0.241071 8:0.267857
-1 1:-405 2:111 3:0.146341 4:0.333333 5:0.211382 6:0.18018 7:0.261261 8:0.252252
-1 1:-475 2:114 3:0.146341 4:0.333333 5:0.211382 6:0.236842 7:0.22807 8:0.254386
-1 1:-504 2:116 3:0.146341 4:0.333333 5:0.211382 6:0.206897 7:0.232759 8:0.241379
-1 1:-561 2:123 3:0.146341 4:0.333333 5:0.211382 6:0.186992 7:0.260163 8:0.211382
-1 1:-501 2:117 3:0.146341 4:0.333333 5:0.211382 6:0.196581 7:0.153846 8:0.307692
-1 1:-525 2:111 3:0.146341 4:0.333333 5:0.211382 6:0.216216 7:0.225225 8:0.261261
-1 1:-545 2:123 3:0.146341 4:0.333333 5:0.211382 6:0.212598 7:0.23622 8:0.283465
-1 1:-568 2:120 3:0.146341 4:0.333333 5:0.211382 6:0.216667 7:0.141667 8:0.3
-1 1:-628 2:123 3:0.146341 4:0.333333 5:0.211382 6:0.153846 7:0.107692 8:0.361538
-1 1:-446 2:120 3:0.146341 4:0.333333 5:0.211382 6:0.25 7:0.216667 8:0.258333
-1 1:-344 2:120 3:0.146341 4:0.333333 5:0.211382 6:0.308333 7:0.241667 8:0.225
-1 1:-333 2:119 3:0.146341 4:0.333333 5:0.211382 6:0.294118 7:0.235294 8:0.218487
-1 1:-505 2:121 3:0.146341 4:0.333333 5:0.211382 6:0.239669 7:0.214876 8:0.256198
-1 1:-459 2:119 3:0.146341 4:0.333333 5:0.211382 6:0.285714 7:0.243697 8:0.201681
-1 1:-424 2:120 3:0.146341 4:0.333333 5:0.211382 6:0.258333 7:0.225 8:0.25
-1 1:-422 2:120 3:0.146341 4:0.333333 5:0.211382 6:0.241667 7:0.25 8:0.25
-1 1:-434 2:121 3:0.146341 4:0.333333 5:0.211382 6:0.256198 7:0.22314 8:0.247934
-1 1:-459 2:119 3:0.146341 4:0.333333 5:0.211382 6:0.210084 7:0.218487 8:0.268908
-1 1:-485 2:119 3:0.146341 4:0.333333 5:0.211382 6:0.226891 7:0.235294 8:0.252101
-1 1:-429 2:119 3:0.146341 4:0.333333 5:0.211382 6:0.226891 7:0.226891 8:0.260504
-1 1:-490 2:119 3:0.146341 4:0.333333 5:0.211382 6:0.218487 7:0.226891 8:0.260504
-1 1:-442 2:119 3:0.146341 4:0.333333 5:0.211382 6:0.226891 7:0.226891 8:0.260504
-1 1:-414 2:119 3:0.146341 4:0.333333 5:0.211382 6:0.235294 7:0.235294 8:0.252101
-1 1:-438 2:119 3:0.146341 4:0.333333 5:0.211382 6:0.235294 7:0.226891 8:0.260504
-1 1:-427 2:119 3:0.146341 4:0.333333 5:0.211382 6:0.235294 7:0.226891 8:0.260504
-1 1:-485 2:119 3:0.146341 4:0.333333 5:0.211382 6:0.218487 7:0.218487 8:0.268908
-1 1:-453 2:121 3:0.146341 4:0.333333 5:0.211382 6:0.272727 7:0.231405 8:0.239669
-1 1:-463 2:121 3:0.146341 4:0.333333 5:0.211382 6:0.247934 7:0.239669 8:0.239669
-1 1:-398 2:118 3:0.146341 4:0.333333 5:0.211382 6:0.228814 7:0.211864 8:0.271186
-1 1:-457 2:119 3:0.146341 4:0.333333 5:0.211382 6:0.226891 7:0.226891 8:0.260504
-1 1:-428 2:119 3:0.146341 4:0.333333 5:0.211382 6:0.226891 7:0.226891 8:0.260504
-1 1:-471 2:121 3:0.146341 4:0.333333 5:0.211382 6:0.239669 7:0.231405 8:0.239669
-1 1:-549 2:121 3:0.146341 4:0.333333 5:0.211382 6:0.239669 7:0.239669 8:0.247934
-1 1:-466 2:119 3:0.146341 4:0.333333 5:0.211382 6:0.226891 7:0.226891 8:0.252101
-1 1:-417 2:118 3:0.146341 4:0.333333 5:0.211382 6:0.254237 7:0.237288 8:0.237288
-1 1:-489 2:119 3:0.146341 4:0.333333 5:0.211382 6:0.210084 7:0.210084 8:0.277311
-1 1:-403 2:119 3:0.146341 4:0.333333 5:0.211382 6:0.201681 7:0.201681 8:0.285714
-1 1:-422 2:119 3:0.146341 4:0.333333 5:0.211382 6:0.294118 7:0.243697 8:0.218487
-1 1:-367 2:119 3:0.146341 4:0.333333 5:0.211382 6:0.285714 7:0.210084 8:0.252101
-1 1:-486 2:118 3:0.146341 4:0.333333 5:0.211382 6:0.220339 7:0.220339 8:0.262712
-1 1:-440 2:120 3:0.146341 4:0.333333 5:0.211382 6:0.241667 7:0.225 8:0.25
-1 1:-493 2:118 3:0.146341 4:0.333333 5:0.211382 6:0.220339 7:0.194915 8:0.288136
-1 1:-488 2:118 3:0.146341 4:0.333333 5:0.211382 6:0.228814 7:0.20339 8:0.271186
-1 1:-500 2:119 3:0.146341 4:0.333333 5:0.211382 6:0.193277 7:0.201681 8:0.294118
-1 1:-442 2:118 3:0.146341 4:0.333333 5:0.211382 6:0.211864 7:0.194915 8:0.29661
-1 1:-496 2:118 3:0.146341 4:0.333333 5:0.211382 6:0.20339 7:0.194915 8:0.29661
-1 1:-492 2:118 3:0.146341 4:0.333333 5:0.211382 6:0.220339 7:0.20339 8:0.288136
-1 1:-491 2:118 3:0.146341 4:0.333333 5:0.211382 6:0.254237 7:0.169492 8:0.29661
-1 1:-561 2:118 3:0.146341 4:0.333333 5:0.211382 6:0.20339 7:0.186441 8:0.305085
-1 1:-446 2:118 3:0.146341 4:0.333333 5:0.211382 6:0.228814 7:0.220339 8:0.262712
-1 1:-483 2:118 3:0.146341 4:0.333333 5:0.211382 6:0.220339 7:0.194915 8:0.279661
-1 1:-531 2:118 3:0.146341 4:0.333333 5:0.211382 6:0.245763 7:0.20339 8:0.254237
-1 1:-447 2:118 3:0.146341 4:0.333333 5:0.211382 6:0.220339 7:0.194915 8:0.29661
-1 1:-547 2:118 3:0.146341 4:0.333333 5:0.211382 6:0.211864 7:0.194915 8:0.29661
-1 1:-524 2:119 3:0.146341 4:0.333333 5:0.211382 6:0.201681 7:0.193277 8:0.302521
-1 1:-372 2:119 3:0.146341 4:0.333333 5:0.211382 6:0.226891 7:0.201681 8:0.285714
-1 1:-439 2:118 3:0.146341 4:0.333333 5:0.211382 6:0.228814 7:0.194915 8:0.288136
-1 1:-444 2:118 3:0.146341 4:0.333333 5:0.211382 6:0.194915 7:0.194915 8:0.29661
-1 1:-455 2:118 3:0.146341 4:0.333333 5:0.211382 6:0.211864 7:0.194915 8:0.288136
-1 1:-493 2:119 3:0.146341 4:0.333333 5:0.211382 6:0.201681 7:0.176471 8:0.302521
-1 1:-390 2:121 3:0.146341 4:0.333333 5:0.211382 6:0.231405 7:0.181818 8:0.305785
-1 1:-548 2:118 3:0.146341 4:0.333333 5:0.211382 6:0.220339 7:0.194915 8:0.288136
-1 1:-519 2:118 3:0.146341 4:0.333333 5:0.211382 6:0.211864 7:0.20339 8:0.288136
-1 1:-440 2:119 3:0.146341 4:0.333333 5:0.211382 6:0.235294 7:0.226891 8:0.252101
-1 1:-544 2:119 3:0.146341 4:0.333333 5:0.211382 6:0.226891 7:0.176471 8:0.294118
-1 1:-491 2:118 3:0.146341 4:0.333333 5:0.211382 6:0.20339 7:0.20339 8:0.288136
-1 1:-424 2:119 3:0.146341 4:0.333333 5:0.211382 6:0.218487 7:0.176471 8:0.310924
-1 1:-454 2:119 3:0.146341 4:0.333333 5:0.211382 6:0.201681 7:0.193277 8:0.294118
-1 1:-560 2:118 3:0.146341 4:0.333333 5:0.211382 6:0.220339 7:0.194915 8:0.29661
-1 1:-461 2:119 3:0.146341 4:0.333333 5:0.211382 6:0.218487 7:0.201681 8:0.277311
-1 1:-348 2:119 3:0.146341 4:0.333333 5:0.211382 6:0.268908 7:0.235294 8:0.226891
-1 1:-517 2:119 3:0.146341 4:0.333333 5:0.211382 6:0.218487 7:0.168067 8:0.294118
-1 1:-469 2:119 3:0.146341 4:0.333333 5:0.211382 6:0.201681 7:0.201681 8:0.294118
-1 1:-509 2:118 3:0.146341 4:0.333333 5:0.211382 6:0.20339 7:0.194915 8:0.29661
-1 1:-520 2:119 3:0.146341 4:0.333333 5:0.211382 6:0.210084 7:0.176471 8:0.310924
-1 1:-450 2:119 3:0.146341 4:0.333333 5:0.211382 6:0.218487 7:0.176471 8:0.294118
-1 1:-425 2:118 3:0.146341 4:0.333333 5:0.211382 6:0.237288 7:0.228814 8:0.254237
-1 1:-418 2:118 3:0.146341 4:0.333333 5:0.211382 6:0.271186 7:0.20339 8:0.271186
-1 1:-497 2:118 3:0.146341 4:0.333333 5:0.211382 6:0.228814 7:0.211864 8:0.271186
-1 1:-598 2:122 3:0.146341 4:0.333333 5:0.211382 6:0.196721 7:0.155738 8:0.336066
-1 1:-384 2:121 3:0.146341 4:0.333333 5:0.211382 6:0.239669 7:0.198347 8:0.289256
-1 1:-427 2:118 3:0.146341 4:0.333333 5:0.211382 6:0.228814 7:0.211864 8:0.262712
-1 1:-473 2:118 3:0.146341 4:0.333333 5:0.211382 6:0.237288 7:0.20339 8:0.279661
-1 1:-490 2:118 3:0.146341 4:0.333333 5:0.211382 6:0.262712 7:0.194915 8:0.254237
-1 1:-510 2:119 3:0.146341 4:0.333333 5:0.211382 6:0.226891 7:0.210084 8:0.268908
-1 1:-437 2:118 3:0.146341 4:0.333333 5:0.211382 6:0.220339 7:0.194915 8:0.288136
-1 1:-384 2:119 3:0.146341 4:0.333333 5:0.211382 6:0.252101 7:0.243697 8:0.243697
-1 1:-429 2:119 3:0.146341 4:0.333333 5:0.211382 6:0.226891 7:0.201681 8:0.277311
-1 1:-600 2:118 3:0.146341 4:0.333333 5:0.211382 6:0.220339 7:0.186441 8:0.29661
-1 1:-645 2:119 3:0.146341 4:0.333333 5:0.211382 6:0.210084 7:0.176471 8:0.302521
-1 1:-493 2:119 3:0.146341 4:0.333333 5:0.211382 6:0.235294 7:0.168067 8:0.285714
-1 1:-517 2:120 3:0.146341 4:0.333333 5:0.211382 6:0.225 7:0.216667 8:0.266667
-1 1:-578 2:120 3:0.146341 4:0.333333 5:0.211382 6:0.2 7:0.208333 8:0.291667
-1 1:-471 2:120 3:0.146341 4:0.333333 5:0.211382 6:0.241667 7:0.216667 8:0.266667
-1 1:-454 2:120 3:0.146341 4:0.333333 5:0.211382 6:0.216667 7:0.216667 8:0.266667
-1 1:-381 2:120 3:0.146341 4:0.333333 5:0.211382 6:0.225 7:0.208333 8:0.266667
-1 1:-511 2:120 3:0.146341 4:0.333333 5:0.211382 6:0.191667 7:0.208333 8:0.291667
-1 1:-374 2:120 3:0.146341 4:0.333333 5:0.211382 6:0.233333 7:0.208333 8:0.275
-1 1:-492 2:121 3:0.146341 4:0.333333 5:0.211382 6:0.214876 7:0.231405 8:0.264463
-1 1:-501 2:121 3:0.146341 4:0.333333 5:0.211382 6:0.206612 7:0.239669 8:0.264463
-1 1:-429 2:120 3:0.146341 4:0.333333 5:0.211382 6:0.241667 7:0.241667 8:0.241667
-1 1:-356 2:119 3:0.146341 4:0.333333 5:0.211382 6:0.235294 7:0.252101 8:0.243697
-1 1:-422 2:120 3:0.146341 4:0.333333 5:0.211382 6:0.233333 7:0.25 8:0.241667
-1 1:-573 2:120 3:0.146341 4:0.333333 5:0.211382 6:0.233333 7:0.241667 8:0.25
-1 1:-414 2:120 3:0.146341 4:0.333333 5:0.211382 6:0.225 7:0.233333 8:0.258333
-1 1:-515 2:120 3:0.146341 4:0.333333 5:0.211382 6:0.2 7:0.275 8:0.241667
-1 1:-469 2:121 3:0.146341 4:0.333333 5:0.211382 6:0.198347 7:0.272727 8:0.22314
-1 1:-586 2:120 3:0.146341 4:0.333333 5:0.211382 6:0.216667 7:0.233333 8:0.275
-1 1:-363 2:117 3:0.146341 4:0.333333 5:0.211382 6:0.205128 7:0.264957 8:0.247863
-1 1:-462 2:119 3:0.146341 4:0.333333 5:0.211382 6:0.235294 7:0.201681 8:0.277311
-1 1:-449 2:120 3:0.146341 4:0.333333 5:0.211382 6:0.233333 7:0.241667 8:0.25
-1 1:-458 2:119 3:0.146341 4:0.333333 5:0.211382 6:0.210084 7:0.210084 8:0.277311
-1 1:-428 2:119 3:0.146341 4:0.333333 5:0.211382 6:0.243697 7:0.226891 8:0.252101
-1 1:-502 2:120 3:0.146341 4:0.333333 5:0.211382 6:0.225 7:0.233333 8:0.258333
-1 1:-403 2:119 3:0.146341 4:0.333333 5:0.211382 6:0.243697 7:0.235294 8:0.243697
-1 1:-433 2:120 3:0.146341 4:0.333333 5:0.211382 6:0.25 7:0.233333 8:0.25
-1 1:-523 2:119 3:0.146341 4:0.333333 5:0.211382 6:0.243697 7:0.226891 8:0.252101
-1 1:-428 2:120 3:0.146341 4:0.333333 5:0.211382 6:0.258333 7:0.216667 8:0.241667
-1 1:-417 2:120 3:0.146341 4:0.333333 5:0.211382 6:0.216667 7:0.216667 8:0.266667
-1 1:-555 2:120 3:0.146341 4:0.333333 5:0.211382 6:0.208333 7:0.225 8:0.266667
-1 1:-388 2:120 3:0.146341 4:0.333333 5:0.211382 6:0.216667 7:0.25 8:0.241667
-1 1:-532 2:120 3:0.146341 4:0.333333 5:0.211382 6:0.216667 7:0.225 8:0.266667
-1 1:-537 2:120 3:0.146341 4:0.333333 5:0.211382 6:0.2 7:0.2 8:0.291667
-1 1:-490 2:120 3:0.146341 4:0.333333 5:0.211382 6:0.241667 7:0.233333 8:0.25
-1 1:-494 2:120 3:0.146341 4:0.333333 5:0.211382 6:0.225 7:0.2 8:0.283333
-1 1:-512 2:120 3:0.146341 4:0.333333 5:0.211382 6:0.208333 7:0.191667 8:0.291667
-1 1:-492 2:120 3:0.146341 4:0.333333 5:0.211382 6:0.225 7:0.191667 8:0.291667
-1 1:-473 2:120 3:0.146341 4:0.333333 5:0.211382 6:0.225 7:0.225 8:0.275
-1 1:-410 2:120 3:0.146341 4:0.333333 5:0.211382 6:0.233333 7:0.233333 8:0.266667
-1 1:-496 2:120 3:0.146341 4:0.333333 5:0.211382 6:0.275 7:0.283333 8:0.2
-1 1:-412 2:120 3:0.146341 4:0.333333 5:0.211382 6:0.225 7:0.216667 8:0.266667
-1 1:-485 2:120 3:0.146341 4:0.333333 5:0.211382 6:0.233333 7:0.233333 8:0.25
-1 1:-543 2:120 3:0.146341 4:0.333333 5:0.211382 6:0.2 7:0.233333 8:0.266667
-1 1:-421 2:120 3:0.146341 4:0.333333 5:0.211382 6:0.216667 7:0.216667 8:0.275
-1 1:-534 2:120 3:0.146341 4:0.333333 5:0.211382 6:0.216667 7:0.183333 8:0.3
-1 1:-380 2:120 3:0.146341 4:0.333333 5:0.211382 6:0.258333 7:0.225 8:0.25
-1 1:-591 2:120 3:0.146341 4:0.333333 5:0.211382 6:0.2 7:0.208333 8:0.283333
-1 1:-407 2:120 3:0.146341 4:0.333333 5:0.211382 6:0.233333 7:0.233333 8:0.266667
-1 1:-476 2:119 3:0.146341 4:0.333333 5:0.211382 6:0.210084 7:0.193277 8:0.302521
-1 1:-416 2:121 3:0.146341 4:0.333333 5:0.211382 6:0.231405 7:0.239669 8:0.247934
-1 1:-448 2:120 3:0.146341 4:0.333333 5:0.211382 6:0.208333 7:0.216667 8:0.275
-1 1:-392 2:120 3:0.146341 4:0.333333 5:0.211382 6:0.25 7:0.225 8:0.266667
-1 1:-491 2:120 3:0.146341 4:0.333333 5:0.211382 6:0.225 7:0.258333 8:0.233333
-1 1:-394 2:120 3:0.146341 4:0.333333 5:0.211382 6:0.233333 7:0.233333 8:0.241667
-1 1:-565 2:120 3:0.146341 4:0.333333 5:0.211382 6:0.225 7:0.233333 8:0.25
-1 1:-626 2:120 3:0.146341 4:0.333333 5:0.211382 6:0.225 7:0.225 8:0.258333
-1 1:-501 2:120 3:0.146341 4:0.333333 5:0.211382 6:0.2 7:0.225 8:0.266667
-1 1:-538 2:120 3:0.146341 4:0.333333 5:0.211382 6:0.2 7:0.216667 8:0.275
-1 1:-512 2:120 3:0.146341 4:0.333333 5:0.211382 6:0.225 7:0.216667 8:0.258333
-1 1:-385 2:120 3:0.146341 4:0.333333 5:0.211382 6:0.216667 7:0.225 8:0.266667
-1 1:-476 2:121 3:0.146341 4:0.333333 5:0.211382 6:0.206612 7:0.22314 8:0.264463
-1 1:-438 2:121 3:0.146341 4:0.333333 5:0.211382 6:0.173554 7:0.231405 8:0.280992
-1 1:-529 2:120 3:0.146341 4:0.333333 5:0.211382 6:0.2 7:0.208333 8:0.266667
-1 1:-494 2:119 3:0.146341 4:0.333333 5:0.211382 6:0.260504 7:0.252101 8:0.210084
-1 1:-573 2:121 3:0.146341 4:0.333333 5:0.211382 6:0.181818 7:0.22314 8:0.272727
-1 1:-458 2:120 3:0.146341 4:0.333333 5:0.211382 6:0.191667 7:0.208333 8:0.283333
-1 1:-532 2:120 3:0.146341 4:0.333333 5:0.211382 6:0.2 7:0.225 8:0.266667
-1 1:-470 2:120 3:0.146341 4:0.333333 5:0.211382 6:0.216667 7:0.225 8:0.25
-1 1:-455 2:120 3:0.146341 4:0.333333 5:0.211382 6:0.216667 7:0.233333 8:0.258333
-1 1:-490 2:120 3:0.146341 4:0.333333 5:0.211382 6:0.2 7:0.2 8:0.283333
-1 1:-453 2:120 3:0.146341 4:0.333333 5:0.211382 6:0.2 7:0.225 8:0.266667
-1 1:-461 2:120 3:0.146341 4:0.333333 5:0.211382 6:0.208333 7:0.216667 8:0.266667
-1 1:-489 2:121 3:0.146341 4:0.333333 5:0.211382 6:0.231405 7:0.231405 8:0.247934
-1 1:-492 2:120 3:0.146341 4:0.333333 5:0.211382 6:0.191667 7:0.233333 8:0.266667
-1 1:-516 2:120 3:0.146341 4:0.333333 5:0.211382 6:0.2 7:0.208333 8:0.283333
-1 1:-498 2:120 3:0.146341 4:0.333333 5:0.211382 6:0.208333 7:0.225 8:0.258333
-1 1:-522 2:120 3:0.146341 4:0.333333 5:0.211382 6:0.208333 7:0.208333 8:0.266667
-1 1:-617 2:121 3:0.146341 4:0.333333 5:0.211382 6:0.198347 7:0.206612 8:0.280992
-1 1:-500 2:123 3:0.146341 4:0.333333 5:0.211382 6:0.252033 7:0.154472 8:0.300813
-1 1:-411 2:121 3:0.146341 4:0.333333 5:0.211382 6:0.231405 7:0.214876 8:0.280992
-1 1:-564 2:120 3:0.146341 4:0.333333 5:0.211382 6:0.208333 7:0.208333 8:0.275
-1 1:-499 2:120 3:0.146341 4:0.333333 5:0.211382 6:0.225 7:0.216667 8:0.275
-1 1:-515 2:120 3:0.146341 4:0.333333 5:0.211382 6:0.191667 7:0.2 8:0.291667
-1 1:-514 2:120 3:0.146341 4:0.333333 5:0.211382 6:0.225 7:0.208333 8:0.266667
-1 1:-525 2:120 3:0.146341 4:0.333333 5:0.211382 6:0.216667 7:0.208333 8:0.275
-1 1:-418 2:118 3:0.146341 4:0.333333 5:0.211382 6:0.237288 7:0.220339 8:0.271186
-1 1:-451 2:121 3:0.146341 4:0.333333 5:0.211382 6:0.239669 7:0.239669 8:0.239669
-1 1:-487 2:123 3:0.146341 4:0.333333 5:0.211382 6:0.227642 7:0.146341 8:0.300813
-1 1:-440 2:120 3:0.146341 4:0.333333 5:0.211382 6:0.233333 7:0.208333 8:0.283333
-1 1:-579 2:122 3:0.146341 4:0.333333 5:0.211382 6:0.180328 7:0.196721 8:0.278689
-1 1:-647 2:123 3:0.146341 4:0.333333 5:0.211382 6:0.186992 7:0.195122 8:0.317073
-1 1:-516 2:120 3:0.146341 4:0.333333 5:0.211382 6:0.233333 7:0.2 8:0.266667
-1 1:-352 2:120 3:0.146341 4:0.333333 5:0.211382 6:0.258333 7:0.225 8:0.233333
-1 1:-477 2:120 3:0.146341 4:0.333333 5:0.211382 6:0.233333 7:0.208333 8:0.258333
-1 1:-425 2:120 3:0.146341 4:0.333333 5:0.211382 6:0.241667 7:0.216667 8:0.25
-1 1:-400 2:120 3:0.146341 4:0.333333 5:0.211382 6:0.241667 7:0.233333 8:0.25
-1 1:-381 2:120 3:0.146341 4:0.333333 5:0.211382 6:0.25 7:0.225 8:0.25
-1 1:-433 2:120 3:0.146341 4:0.333333 5:0.211382 6:0.233333 7:0.216667 8:0.25
-1 1:-511 2:120 3:0.146341 4:0.333333 5:0.211382 6:0.241667 7:0.216667 8:0.241667
-1 1:-505 2:120 3:0.146341 4:0.333333 5:0.211382 6:0.241667 7:0.208333 8:0.25
-1 1:-374 2:121 3:0.146341 4:0.333333 5:0.211382 6:0.264463 7:0.239669 8:0.247934
-1 1:-393 2:120 3:0.146341 4:0.333333 5:0.211382 6:0.241667 7:0.208333 8:0.25
-1 1:-475 2:118 3:0.146341 4:0.333333 5:0.211382 6:0.211864 7:0.220339 8:0.271186
-1 1:-555 2:119 3:0.146341 4:0.333333 5:0.211382 6:0.210084 7:0.201681 8:0.268908
-1 1:-500 2:119 3:0.146341 4:0.333333 5:0.211382 6:0.226891 7:0.218487 8:0.252101
-1 1:-487 2:118 3:0.146341 4:0.333333 5:0.211382 6:0.20339 7:0.220339 8:0.288136
-1 1:-459 2:118 3:0.146341 4:0.333333 5:0.211382 6:0.194915 7:0.186441 8:0.305085
-1 1:-631 2:118 3:0.146341 4:0.333333 5:0.211382 6:0.186441 7:0.177966 8:0.313559
-1 1:-527 2:118 3:0.146341 4:0.333333 5:0.211382 6:0.186441 7:0.186441 8:0.305085
-1 1:-529 2:118 3:0.146341 4:0.333333 5:0.211382 6:0.177966 7:0.186441 8:0.305085
-1 1:-544 2:118 3:0.146341 4:0.333333 5:0.211382 6:0.177966 7:0.177966 8:0.313559
-1 1:-500 2:118 3:0.146341 4:0.333333 5:0.211382 6:0.20339 7:0.211864 8:0.271186
-1 1:-464 2:118 3:0.146341 4:0.333333 5:0.211382 6:0.220339 7:0.228814 8:0.262712
-1 1:-531 2:119 3:0.146341 4:0.333333 5:0.211382 6:0.218487 7:0.168067 8:0.310924
-1 1:-498 2:120 3:0.146341 4:0.333333 5:0.211382 6:0.258333 7:0.191667 8:0.266667
-1 1:-377 2:119 3:0.146341 4:0.333333 5:0.211382 6:0.285714 7:0.243697 8:0.226891
-1 1:-492 2:120 3:0.146341 4:0.333333 5:0.211382 6:0.216667 7:0.225 8:0.258333
-1 1:-427 2:119 3:0.146341 4:0.333333 5:0.211382 6:0.226891 7:0.218487 8:0.252101
-1 1:-450 2:120 3:0.146341 4:0.333333 5:0.211382 6:0.25 7:0.266667 8:0.216667
-1 1:-425 2:120 3:0.146341 4:0.333333 5:0.211382 6:0.275 7:0.233333 8:0.233333
-1 1:-593 2:119 3:0.146341 4:0.333333 5:0.211382 6:0.210084 7:0.184874 8:0.294118
-1 1:-445 2:120 3:0.146341 4:0.333333 5:0.211382 6:0.225 7:0.225 8:0.258333
-1 1:-378 2:120 3:0.146341 4:0.333333 5:0.211382 6:0.266667 7:0.233333 8:0.258333
-1 1:-461 2:120 3:0.146341 4:0.333333 5:0.211382 6:0.2 7:0.233333 8:0.266667
-1 1:-439 2:118 3:0.146341 4:0.333333 5:0.211382 6:0.228814 7:0.20339 8:0.271186
-1 1:-454 2:118 3:0.146341 4:0.333333 5:0.211382 6:0.262712 7:0.211864 8:0.245763
-1 1:-447 2:120 3:0.146341 4:0.333333 5:0.211382 6:0.275 7:0.216667 8:0.241667
-1 1:-420 2:120 3:0.146341 4:0.333333 5:0.211382 6:0.275 7:0.241667 8:0.225
-1 1:-574 2:121 3:0.146341 4:0.333333 5:0.211382 6:0.231405 7:0.214876 8:0.256198
-1 1:-394 2:122 3:0.146341 4:0.333333 5:0.211382 6:0.204918 7:0.204918 8:0.311475
-1 1:-556 2:123 3:0.146341 4:0.333333 5:0.211382 6:0.206349 7:0.18254 8:0.301587
-1 1:-573 2:119 3:0.146341 4:0.333333 5:0.211382 6:0.193277 7:0.176471 8:0.302521
-1 1:-557 2:119 3:0.146341 4:0.333333 5:0.211382 6:0.193277 7:0.168067 8:0.310924
-1 1:-561 2:121 3:0.146341 4:0.333333 5:0.211382 6:0.198347 7:0.206612 8:0.272727
-1 1:-595 2:123 3:0.146341 4:0.333333 5:0.211382 6:0.198413 7:0.166667 8:0.31746
-1 1:-505 2:123 3:0.146341 4:0.333333 5:0.211382 6:0.233871 7:0.16129 8:0.298387
-1 1:-643 2:123 3:0.146341 4:0.333333 5:0.211382 6:0.169355 7:0.120968 8:0.346774
-1 1:-632 2:123 3:0.146341 4:0.333333 5:0.211382 6:0.141732 7:0.141732 8:0.338583
-1 1:-437 2:124 3:0.137097 4:0.322581 5:0.233871 6:0.153846 7:0.392308 8:0.184615
-1 1:-516 2:124 3:0.137097 4:0.322581 5:0.233871 6:0.193548 7:0.169355 8:0.314516
-1 1:-544 2:120 3:0.137097 4:0.322581 5:0.233871 6:0.25 7:0.216667 8:0.275
-1 1:-334 2:120 3:0.137097 4:0.322581 5:0.233871 6:0.283333 7:0.233333 8:0.258333
-1 1:-403 2:120 3:0.137097 4:0.322581 5:0.233871 6:0.241667 7:0.225 8:0.275
-1 1:-671 2:124 3:0.137097 4:0.322581 5:0.233871 6:0.180451 7:0.142857 8:0.338346
-1 1:-488 2:120 3:0.137097 4:0.322581 5:0.233871 6:0.275 7:0.241667 8:0.25
-1 1:-556 2:116 3:0.137097 4:0.322581 5:0.233871 6:0.206897 7:0.172414 8:0.301724
-1 1:-624 2:123 3:0.137097 4:0.322581 5:0.233871 6:0.203252 7:0.162602 8:0.300813
-1 1:-574 2:123 3:0.137097 4:0.322581 5:0.233871 6:0.195122 7:0.154472 8:0.300813
-1 1:-640 2:123 3:0.137097 4:0.322581 5:0.233871 6:0.195122 7:0.138211 8:0.308943
-1 1:-489 2:117 3:0.137097 4:0.322581 5:0.233871 6:0.188034 7:0.153846 8:0.316239
-1 1:-419 2:110 3:0.137097 4:0.322581 5:0.233871 6:0.190909 7:0.281818 8:0.245455
-1 1:-491 2:120 3:0.137097 4:0.322581 5:0.233871 6:0.225 7:0.208333 8:0.308333
-1 1:-568 2:120 3:0.137097 4:0.322581 5:0.233871 6:0.266667 7:0.208333 8:0.233333
-1 1:-472 2:119 3:0.137097 4:0.322581 5:0.233871 6:0.226891 7:0.218487 8:0.252101
-1 1:-323 2:118 3:0.137097 4:0.322581 5:0.233871 6:0.313559 7:0.338983 8:0.152542
-1 1:-415 2:118 3:0.137097 4:0.322581 5:0.233871 6:0.279661 7:0.347458 8:0.152542
-1 1:-361 2:118 3:0.137097 4:0.322581 5:0.233871 6:0.305085 7:0.338983 8:0.152542
-1 1:-413 2:121 3:0.137097 4:0.322581 5:0.233871 6:0.247934 7:0.22314 8:0.239669
-1 1:-427 2:119 3:0.137097 4:0.322581 5:0.233871 6:0.260504 7:0.210084 8:0.235294
-1 1:-425 2:121 3:0.137097 4:0.322581 5:0.233871 6:0.264463 7:0.22314 8:0.239669
-1 1:-411 2:119 3:0.137097 4:0.322581 5:0.233871 6:0.277311 7:0.235294 8:0.226891
-1 1:-499 2:121 3:0.137097 4:0.322581 5:0.233871 6:0.256198 7:0.22314 8:0.239669
-1 1:-469 2:121 3:0.137097 4:0.322581 5:0.233871 6:0.256198 7:0.22314 8:0.239669
-1 1:-494 2:122 3:0.137097 4:0.322581 5:0.233871 6:0.254098 7:0.221311 8:0.237705
-1 1:-448 2:123 3:0.137097 4:0.322581 5:0.233871 6:0.243902 7:0.284553 8:0.227642
-1 1:-552 2:120 3:0.137097 4:0.322581 5:0.233871 6:0.216667 7:0.175 8:0.283333
-1 1:-524 2:122 3:0.137097 4:0.322581 5:0.233871 6:0.221311 7:0.155738 8:0.254098
-1 1:-438 2:120 3:0.137097 4:0.322581 5:0.233871 6:0.233333 7:0.216667 8:0.266667
-1 1:-523 2:121 3:0.137097 4:0.322581 5:0.233871 6:0.206612 7:0.14876 8:0.297521
-1 1:-598 2:119 3:0.137097 4:0.322581 5:0.233871 6:0.201681 7:0.134454 8:0.302521
-1 1:-569 2:121 3:0.137097 4:0.322581 5:0.233871 6:0.214876 7:0.14876 8:0.272727
-1 1:-402 2:120 3:0.137097 4:0.322581 5:0.233871 6:0.241667 7:0.233333 8:0.275
-1 1:-583 2:122 3:0.137097 4:0.322581 5:0.233871 6:0.213115 7:0.139344 8:0.295082
-1 1:-561 2:118 3:0.137097 4:0.322581 5:0.233871 6:0.262712 7:0.135593 8:0.322034
-1 1:-427 2:118 3:0.137097 4:0.322581 5:0.233871 6:0.245763 7:0.135593 8:0.330508
-1 1:-558 2:120 3:0.137097 4:0.322581 5:0.233871 6:0.225 7:0.116667 8:0.3
-1 1:-519 2:121 3:0.137097 4:0.322581 5:0.233871 6:0.231405 7:0.140496 8:0.297521
-1 1:-536 2:120 3:0.137097 4:0.322581 5:0.233871 6:0.216667 7:0.175 8:0.258333
-1 1:-623 2:121 3:0.137097 4:0.322581 5:0.233871 6:0.22314 7:0.132231 8:0.297521
-1 1:-573 2:120 3:0.137097 4:0.322581 5:0.233871 6:0.216667 7:0.191667 8:0.25
-1 1:-452 2:116 3:0.137097 4:0.322581 5:0.233871 6:0.241379 7:0.215517 8:0.267241
-1 1:-572 2:117 3:0.137097 4:0.322581 5:0.233871 6:0.239316 7:0.145299 8:0.290598
-1 1:-591 2:117 3:0.137097 4:0.322581 5:0.233871 6:0.205128 7:0.153846 8:0.307692
-1 1:-523 2:116 3:0.137097 4:0.322581 5:0.233871 6:0.206897 7:0.198276 8:0.275862
-1 1:-422 2:116 3:0.137097 4:0.322581 5:0.233871 6:0.206897 7:0.198276 8:0.275862
-1 1:-560 2:122 3:0.137097 4:0.322581 5:0.233871 6:0.237705 7:0.122951 8:0.295082
-1 1:-478 2:116 3:0.137097 4:0.322581 5:0.233871 6:0.206897 7:0.198276 8:0.275862
-1 1:-518 2:116 3:0.137097 4:0.322581 5:0.233871 6:0.206897 7:0.198276 8:0.275862
-1 1:-691 2:116 3:0.137097 4:0.322581 5:0.233871 6:0.206897 7:0.198276 8:0.275862
-1 1:-473 2:117 3:0.137097 4:0.322581 5:0.233871 6:0.239316 7:0.17094 8:0.290598
-1 1:-413 2:117 3:0.137097 4:0.322581 5:0.233871 6:0.213675 7:0.162393 8:0.299145
-1 1:-524 2:116 3:0.137097 4:0.322581 5:0.233871 6:0.215517 7:0.198276 8:0.275862
-1 1:-604 2:116 3:0.137097 4:0.322581 5:0.233871 6:0.206897 7:0.206897 8:0.267241
-1 1:-492 2:121 3:0.137097 4:0.322581 5:0.233871 6:0.22314 7:0.132231 8:0.297521
-1 1:-449 2:117 3:0.137097 4:0.322581 5:0.233871 6:0.247863 7:0.239316 8:0.196581
-1 1:-528 2:117 3:0.137097 4:0.322581 5:0.233871 6:0.247863 7:0.230769 8:0.205128
-1 1:-464 2:117 3:0.137097 4:0.322581 5:0.233871 6:0.247863 7:0.239316 8:0.205128
-1 1:-446 2:117 3:0.137097 4:0.322581 5:0.233871 6:0.230769 7:0.247863 8:0.222222
-1 1:-452 2:117 3:0.137097 4:0.322581 5:0.233871 6:0.239316 7:0.213675 8:0.222222
-1 1:-434 2:124 3:0.137097 4:0.322581 5:0.233871 6:0.25 7:0.226562 8:0.257812
-1 1:-569 2:121 3:0.137097 4:0.322581 5:0.233871 6:0.231405 7:0.132231 8:0.280992
-1 1:-492 2:117 3:0.137097 4:0.322581 5:0.233871 6:0.222222 7:0.222222 8:0.222222
-1 1:-456 2:117 3:0.137097 4:0.322581 5:0.233871 6:0.264957 7:0.239316 8:0.222222
-1 1:-467 2:117 3:0.137097 4:0.322581 5:0.233871 6:0.264957 7:0.230769 8:0.230769
-1 1:-546 2:116 3:0.137097 4:0.322581 5:0.233871 6:0.198276 7:0.224138 8:0.258621
-1 1:-473 2:116 3:0.137097 4:0.322581 5:0.233871 6:0.189655 7:0.224138 8:0.275862
-1 1:-524 2:117 3:0.137097 4:0.322581 5:0.233871 6:0.188034 7:0.222222 8:0.290598
-1 1:-546 2:117 3:0.137097 4:0.322581 5:0.233871 6:0.179487 7:0.230769 8:0.290598
-1 1:-518 2:116 3:0.137097 4:0.322581 5:0.233871 6:0.241379 7:0.241379 8:0.232759
-1 1:-461 2:115 3:0.137097 4:0.322581 5:0.233871 6:0.252174 7:0.234783 8:0.252174
-1 1:-492 2:120 3:0.137097 4:0.322581 5:0.233871 6:0.233333 7:0.133333 8:0.283333
-1 1:-470 2:115 3:0.137097 4:0.322581 5:0.233871 6:0.234783 7:0.226087 8:0.252174
-1 1:-233 2:104 3:0.137097 4:0.322581 5:0.233871 6:0.346154 7:0.201923 8:0.240385
-1 1:-372 2:114 3:0.137097 4:0.322581 5:0.233871 6:0.280702 7:0.245614 8:0.236842
-1 1:-432 2:112 3:0.137097 4:0.322581 5:0.233871 6:0.196429 7:0.241071 8:0.267857
-1 1:-425 2:111 3:0.137097 4:0.322581 5:0.233871 6:0.18018 7:0.261261 8:0.252252
-1 1:-466 2:114 3:0.137097 4:0.322581 5:0.233871 6:0.236842 7:0.22807 8:0.254386
-1 1:-626 2:116 3:0.137097 4:0.322581 5:0.233871 6:0.206897 7:0.232759 8:0.241379
-1 1:-589 2:123 3:0.137097 4:0.322581 5:0.233871 6:0.186992 7:0.260163 8:0.211382
-1 1:-638 2:117 3:0.137097 4:0.322581 5:0.233871 6:0.196581 7:0.153846 8:0.307692
-1 1:-447 2:111 3:0.137097 4:0.322581 5:0.233871 6:0.216216 7:0.225225 8:0.261261
-1 1:-545 2:124 3:0.137097 4:0.322581 5:0.233871 6:0.212598 7:0.23622 8:0.283465
-1 1:-597 2:120 3:0.137097 4:0.322581 5:0.233871 6:0.216667 7:0.141667 8:0.3
-1 1:-681 2:124 3:0.137097 4:0.322581 5:0.233871 6:0.153846 7:0.107692 8:0.361538
-1 1:-407 2:120 3:0.137097 4:0.322581 5:0.233871 6:0.25 7:0.216667 8:0.258333
-1 1:-347 2:120 3:0.137097 4:0.322581 5:0.233871 6:0.308333 7:0.241667 8:0.225
-1 1:-385 2:119 3:0.137097 4:0.322581 5:0.233871 6:0.294118 7:0.235294 8:0.218487
-1 1:-449 2:121 3:0.137097 4:0.322581 5:0.233871 6:0.239669 7:0.214876 8:0.256198
-1 1:-403 2:119 3:0.137097 4:0.322581 5:0.233871 6:0.285714 7:0.243697 8:0.201681
-1 1:-418 2:120 3:0.137097 4:0.322581 5:0.233871 6:0.258333 7:0.225 8:0.25
-1 1:-558 2:120 3:0.137097 4:0.322581 5:0.233871 6:0.241667 7:0.25 8:0.25
-1 1:-489 2:121 3:0.137097 4:0.322581 5:0.233871 6:0.256198 7:0.22314 8:0.247934
-1 1:-495 2:119 3:0.137097 4:0.322581 5:0.233871 6:0.210084 7:0.218487 8:0.268908
-1 1:-441 2:119 3:0.137097 4:0.322581 5:0.233871 6:0.226891 7:0.235294 8:0.252101
-1 1:-455 2:119 3:0.137097 4:0.322581 5:0.233871 6:0.226891 7:0.226891 8:0.260504
-1 1:-494 2:119 3:0.137097 4:0.322581 5:0.233871 6:0.218487 7:0.226891 8:0.260504
-1 1:-471 2:119 3:0.137097 4:0.322581 5:0.233871 6:0.226891 7:0.226891 8:0.260504
-1 1:-470 2:119 3:0.137097 4:0.322581 5:0.233871 6:0.235294 7:0.235294 8:0.252101
-1 1:-502 2:119 3:0.137097 4:0.322581 5:0.233871 6:0.235294 7:0.226891 8:0.260504
-1 1:-551 2:119 3:0.137097 4:0.322581 5:0.233871 6:0.235294 7:0.226891 8:0.260504
-1 1:-491 2:119 3:0.137097 4:0.322581 5:0.233871 6:0.218487 7:0.218487 8:0.268908
-1 1:-531 2:121 3:0.137097 4:0.322581 5:0.233871 6:0.272727 7:0.231405 8:0.239669
-1 1:-474 2:121 3:0.137097 4:0.322581 5:0.233871 6:0.247934 7:0.239669 8:0.239669
-1 1:-462 2:118 3:0.137097 4:0.322581 5:0.233871 6:0.228814 7:0.211864 8:0.271186
-1 1:-398 2:119 3:0.137097 4:0.322581 5:0.233871 6:0.226891 7:0.226891 8:0.260504
-1 1:-482 2:119 3:0.137097 4:0.322581 5:0.233871 6:0.226891 7:0.226891 8:0.260504
-1 1:-507 2:121 3:0.137097 4:0.322581 5:0.233871 6:0.239669 7:0.231405 8:0.239669
-1 1:-397 2:121 3:0.137097 4:0.322581 5:0.233871 6:0.239669 7:0.239669 8:0.247934
-1 1:-491 2:119 3:0.137097 4:0.322581 5:0.233871 6:0.226891 7:0.226891 8:0.252101
-1 1:-497 2:118 3:0.137097 4:0.322581 5:0.233871 6:0.254237 7:0.237288 8:0.237288
-1 1:-499 2:119 3:0.137097 4:0.322581 5:0.233871 6:0.210084 7:0.210084 8:0.277311
-1 1:-494 2:119 3:0.137097 4:0.322581 5:0.233871 6:0.201681 7:0.201681 8:0.285714
-1 1:-356 2:119 3:0.137097 4:0.322581 5:0.233871 6:0.294118 7:0.243697 8:0.218487
-1 1:-513 2:119 3:0.137097 4:0.322581 5:0.233871 6:0.285714 7:0.210084 8:0.252101
-1 1:-406 2:118 3:0.137097 4:0.322581 5:0.233871 6:0.220339 7:0.220339 8:0.262712
-1 1:-459 2:120 3:0.137097 4:0.322581 5:0.233871 6:0.241667 7:0.225 8:0.25
-1 1:-554 2:118 3:0.137097 4:0.322581 5:0.233871 6:0.220339 7:0.194915 8:0.288136
-1 1:-446 2:118 3:0.137097 4:0.322581 5:0.233871 6:0.228814 7:0.20339 8:0.271186
-1 1:-466 2:119 3:0.137097 4:0.322581 5:0.233871 6:0.193277 7:0.201681 8:0.294118
-1 1:-444 2:118 3:0.137097 4:0.322581 5:0.233871 6:0.211864 7:0.194915 8:0.29661
-1 1:-693 2:118 3:0.137097 4:0.322581 5:0.233871 6:0.20339 7:0.194915 8:0.29661
-1 1:-482 2:118 3:0.137097 4:0.322581 5:0.233871 6:0.220339 7:0.20339 8:0.288136
-1 1:-483 2:118 3:0.137097 4:0.322581 5:0.233871 6:0.254237 7:0.169492 8:0.29661
-1 1:-613 2:118 3:0.137097 4:0.322581 5:0.233871 6:0.20339 7:0.186441 8:0.305085
-1 1:-445 2:118 3:0.137097 4:0.322581 5:0.233871 6:0.228814 7:0.220339 8:0.262712
-1 1:-463 2:118 3:0.137097 4:0.322581 5:0.233871 6:0.220339 7:0.194915 8:0.279661
-1 1:-477 2:118 3:0.137097 4:0.322581 5:0.233871 6:0.245763 7:0.20339 8:0.254237
-1 1:-498 2:118 3:0.137097 4:0.322581 5:0.233871 6:0.220339 7:0.194915 8:0.29661
-1 1:-467 2:118 3:0.137097 4:0.322581 5:0.233871 6:0.211864 7:0.194915 8:0.29661
-1 1:-530 2:119 3:0.137097 4:0.322581 5:0.233871 6:0.201681 7:0.193277 8:0.302521
-1 1:-467 2:119 3:0.137097 4:0.322581 5:0.233871 6:0.226891 7:0.201681 8:0.285714
-1 1:-419 2:118 3:0.137097 4:0.322581 5:0.233871 6:0.228814 7:0.194915 8:0.288136
-1 1:-580 2:118 3:0.137097 4:0.322581 5:0.233871 6:0.194915 7:0.194915 8:0.29661
-1 1:-474 2:118 3:0.137097 4:0.322581 5:0.233871 6:0.211864 7:0.194915 8:0.288136
-1 1:-540 2:119 3:0.137097 4:0.322581 5:0.233871 6:0.201681 7:0.176471 8:0.302521
-1 1:-459 2:121 3:0.137097 4:0.322581 5:0.233871 6:0.231405 7:0.181818 8:0.305785
-1 1:-534 2:118 3:0.137097 4:0.322581 5:0.233871 6:0.220339 7:0.194915 8:0.288136
-1 1:-398 2:118 3:0.137097 4:0.322581 5:0.233871 6:0.211864 7:0.20339 8:0.288136
-1 1:-435 2:119 3:0.137097 4:0.322581 5:0.233871 6:0.235294 7:0.226891 8:0.252101
-1 1:-472 2:119 3:0.137097 4:0.322581 5:0.233871 6:0.226891 7:0.176471 8:0.294118
-1 1:-429 2:118 3:0.137097 4:0.322581 5:0.233871 6:0.20339 7:0.20339 8:0.288136
-1 1:-559 2:119 3:0.137097 4:0.322581 5:0.233871 6:0.218487 7:0.176471 8:0.310924
-1 1:-556 2:119 3:0.137097 4:0.322581 5:0.233871 6:0.201681 7:0.193277 8:0.294118
-1 1:-597 2:118 3:0.137097 4:0.322581 5:0.233871 6:0.220339 7:0.194915 8:0.29661
-1 1:-471 2:119 3:0.137097 4:0.322581 5:0.233871 6:0.218487 7:0.201681 8:0.277311
-1 1:-429 2:119 3:0.137097 4:0.322581 5:0.233871 6:0.268908 7:0.235294 8:0.226891
-1 1:-465 2:119 3:0.137097 4:0.322581 5:0.233871 6:0.218487 7:0.168067 8:0.294118
-1 1:-434 2:119 3:0.137097 4:0.322581 5:0.233871 6:0.201681 7:0.201681 8:0.294118
-1 1:-564 2:118 3:0.137097 4:0.322581 5:0.233871 6:0.20339 7:0.194915 8:0.29661
-1 1:-567 2:119 3:0.137097 4:0.322581 5:0.233871 6:0.210084 7:0.176471 8:0.310924
-1 1:-503 2:119 3:0.137097 4:0.322581 5:0.233871 6:0.218487 7:0.176471 8:0.294118
-1 1:-558 2:118 3:0.137097 4:0.322581 5:0.233871 6:0.237288 7:0.228814 8:0.254237
-1 1:-316 2:118 3:0.137097 4:0.322581 5:0.233871 6:0.271186 7:0.20339 8:0.271186
-1 1:-531 2:118 3:0.137097 4:0.322581 5:0.233871 6:0.228814 7:0.211864 8:0.271186
-1 1:-615 2:122 3:0.137097 4:0.322581 5:0.233871 6:0.196721 7:0.155738 8:0.336066
-1 1:-452 2:121 3:0.137097 4:0.322581 5:0.233871 6:0.239669 7:0.198347 8:0.289256
-1 1:-500 2:118 3:0.137097 4:0.322581 5:0.233871 6:0.228814 7:0.211864 8:0.262712
-1 1:-438 2:118 3:0.137097 4:0.322581 5:0.233871 6:0.237288 7:0.20339 8:0.279661
-1 1:-415 2:118 3:0.137097 4:0.322581 5:0.233871 6:0.262712 7:0.194915 8:0.254237
-1 1:-445 2:119 3:0.137097 4:0.322581 5:0.233871 6:0.226891 7:0.210084 8:0.268908
-1 1:-521 2:118 3:0.137097 4:0.322581 5:0.233871 6:0.220339 7:0.194915 8:0.288136
-1 1:-369 2:119 3:0.137097 4:0.322581 5:0.233871 6:0.252101 7:0.243697 8:0.243697
-1 1:-535 2:119 3:0.137097 4:0.322581 5:0.233871 6:0.226891 7:0.201681 8:0.277311
-1 1:-500 2:118 3:0.137097 4:0.322581 5:0.233871 6:0.220339 7:0.186441 8:0.29661
-1 1:-541 2:119 3:0.137097 4:0.322581 5:0.233871 6:0.210084 7:0.176471 8:0.302521
-1 1:-552 2:119 3:0.137097 4:0.322581 5:0.233871 6:0.235294 7:0.168067 8:0.285714
-1 1:-495 2:120 3:0.137097 4:0.322581 5:0.233871 6:0.225 7:0.216667 8:0.266667
-1 1:-518 2:120 3:0.137097 4:0.322581 5:0.233871 6:0.2 7:0.208333 8:0.291667
-1 1:-409 2:120 3:0.137097 4:0.322581 5:0.233871 6:0.241667 7:0.216667 8:0.266667
-1 1:-566 2:120 3:0.137097 4:0.322581 5:0.233871 6:0.216667 7:0.216667 8:0.266667
-1 1:-564 2:120 3:0.137097 4:0.322581 5:0.233871 6:0.225 7:0.208333 8:0.266667
-1 1:-557 2:120 3:0.137097 4:0.322581 5:0.233871 6:0.191667 7:0.208333 8:0.291667
-1 1:-500 2:120 3:0.137097 4:0.322581 5:0.233871 6:0.233333 7:0.208333 8:0.275
-1 1:-451 2:121 3:0.137097 4:0.322581 5:0.233871 6:0.214876 7:0.231405 8:0.264463
-1 1:-446 2:121 3:0.137097 4:0.322581 5:0.233871 6:0.206612 7:0.239669 8:0.264463
-1 1:-491 2:120 3:0.137097 4:0.322581 5:0.233871 6:0.241667 7:0.241667 8:0.241667
-1 1:-479 2:119 3:0.137097 4:0.322581 5:0.233871 6:0.235294 7:0.252101 8:0.243697
-1 1:-359 2:120 3:0.137097 4:0.322581 5:0.233871 6:0.233333 7:0.25 8:0.241667
-1 1:-422 2:120 3:0.137097 4:0.322581 5:0.233871 6:0.233333 7:0.241667 8:0.25
-1 1:-483 2:120 3:0.137097 4:0.322581 5:0.233871 6:0.225 7:0.233333 8:0.258333
-1 1:-461 2:120 3:0.137097 4:0.322581 5:0.233871 6:0.2 7:0.275 8:0.241667
-1 1:-549 2:121 3:0.137097 4:0.322581 5:0.233871 6:0.198347 7:0.272727 8:0.22314
-1 1:-460 2:120 3:0.137097 4:0.322581 5:0.233871 6:0.216667 7:0.233333 8:0.275
-1 1:-476 2:117 3:0.137097 4:0.322581 5:0.233871 6:0.205128 7:0.264957 8:0.247863
-1 1:-447 2:119 3:0.137097 4:0.322581 5:0.233871 6:0.235294 7:0.201681 8:0.277311
-1 1:-429 2:120 3:0.137097 4:0.322581 5:0.233871 6:0.233333 7:0.241667 8:0.25
-1 1:-560 2:119 3:0.137097 4:0.322581 5:0.233871 6:0.210084 7:0.210084 8:0.277311
-1 1:-469 2:119 3:0.137097 4:0.322581 5:0.233871 6:0.243697 7:0.226891 8:0.252101
-1 1:-481 2:120 3:0.137097 4:0.322581 5:0.233871 6:0.225 7:0.233333 8:0.258333
-1 1:-424 2:119 3:0.137097 4:0.322581 5:0.233871 6:0.243697 7:0.235294 8:0.243697
-1 1:-396 2:120 3:0.137097 4:0.322581 5:0.233871 6:0.25 7:0.233333 8:0.25
-1 1:-404 2:119 3:0.137097 4:0.322581 5:0.233871 6:0.243697 7:0.226891 8:0.252101
-1 1:-461 2:120 3:0.137097 4:0.322581 5:0.233871 6:0.258333 7:0.216667 8:0.241667
-1 1:-585 2:120 3:0.137097 4:0.322581 5:0.233871 6:0.216667 7:0.216667 8:0.266667
-1 1:-453 2:120 3:0.137097 4:0.322581 5:0.233871 6:0.208333 7:0.225 8:0.266667
-1 1:-493 2:120 3:0.137097 4:0.322581 5:0.233871 6:0.216667 7:0.25 8:0.241667
-1 1:-456 2:120 3:0.137097 4:0.322581 5:0.233871 6:0.216667 7:0.225 8:0.266667
-1 1:-612 2:120 3:0.137097 4:0.322581 5:0.233871 6:0.2 7:0.2 8:0.291667
-1 1:-466 2:120 3:0.137097 4:0.322581 5:0.233871 6:0.241667 7:0.233333 8:0.25
-1 1:-454 2:120 3:0.137097 4:0.322581 5:0.233871 6:0.225 7:0.2 8:0.283333
-1 1:-538 2:120 3:0.137097 4:0.322581 5:0.233871 6:0.208333 7:0.191667 8:0.291667
-1 1:-445 2:120 3:0.137097 4:0.322581 5:0.233871 6:0.225 7:0.191667 8:0.291667
-1 1:-442 2:120 3:0.137097 4:0.322581 5:0.233871 6:0.225 7:0.225 8:0.275
-1 1:-395 2:120 3:0.137097 4:0.322581 5:0.233871 6:0.233333 7:0.233333 8:0.266667
-1 1:-350 2:120 3:0.137097 4:0.322581 5:0.233871 6:0.275 7:0.283333 8:0.2
-1 1:-391 2:120 3:0.137097 4:0.322581 5:0.233871 6:0.225 7:0.216667 8:0.266667
-1 1:-477 2:120 3:0.137097 4:0.322581 5:0.233871 6:0.233333 7:0.233333 8:0.25
-1 1:-388 2:120 3:0.137097 4:0.322581 5:0.233871 6:0.2 7:0.233333 8:0.266667
-1 1:-497 2:120 3:0.137097 4:0.322581 5:0.233871 6:0.216667 7:0.216667 8:0.275
-1 1:-552 2:120 3:0.137097 4:0.322581 5:0.233871 6:0.216667 7:0.183333 8:0.3
-1 1:-499 2:120 3:0.137097 4:0.322581 5:0.233871 6:0.258333 7:0.225 8:0.25
-1 1:-502 2:120 3:0.137097 4:0.322581 5:0.233871 6:0.2 7:0.208333 8:0.283333
-1 1:-456 2:120 3:0.137097 4:0.322581 5:0.233871 6:0.233333 7:0.233333 8:0.266667
-1 1:-496 2:119 3:0.137097 4:0.322581 5:0.233871 6:0.210084 7:0.193277 8:0.302521
-1 1:-504 2:121 3:0.137097 4:0.322581 5:0.233871 6:0.231405 7:0.239669 8:0.247934
-1 1:-462 2:120 3:0.137097 4:0.322581 5:0.233871 6:0.208333 7:0.216667 8:0.275
-1 1:-440 2:120 3:0.137097 4:0.322581 5:0.233871 6:0.25 7:0.225 8:0.266667
-1 1:-509 2:120 3:0.137097 4:0.322581 5:0.233871 6:0.225 7:0.258333 8:0.233333
-1 1:-535 2:120 3:0.137097 4:0.322581 5:0.233871 6:0.233333 7:0.233333 8:0.241667
-1 1:-490 2:120 3:0.137097 4:0.322581 5:0.233871 6:0.225 7:0.233333 8:0.25
-1 1:-349 2:120 3:0.137097 4:0.322581 5:0.233871 6:0.225 7:0.225 8:0.258333
-1 1:-452 2:120 3:0.137097 4:0.322581 5:0.233871 6:0.2 7:0.225 8:0.266667
-1 1:-417 2:120 3:0.137097 4:0.322581 5:0.233871 6:0.2 7:0.216667 8:0.275
-1 1:-452 2:120 3:0.137097 4:0.322581 5:0.233871 6:0.225 7:0.216667 8:0.258333
-1 1:-436 2:120 3:0.137097 4:0.322581 5:0.233871 6:0.216667 7:0.225 8:0.266667
-1 1:-429 2:121 3:0.137097 4:0.322581 5:0.233871 6:0.206612 7:0.22314 8:0.264463
-1 1:-463 2:121 3:0.137097 4:0.322581 5:0.233871 6:0.173554 7:0.231405 8:0.280992
-1 1:-442 2:120 3:0.137097 4:0.322581 5:0.233871 6:0.2 7:0.208333 8:0.266667
-1 1:-473 2:119 3:0.137097 4:0.322581 5:0.233871 6:0.260504 7:0.252101 8:0.210084
-1 1:-567 2:121 3:0.137097 4:0.322581 5:0.233871 6:0.181818 7:0.22314 8:0.272727
-1 1:-483 2:120 3:0.137097 4:0.322581 5:0.233871 6:0.191667 7:0.208333 8:0.283333
-1 1:-512 2:120 3:0.137097 4:0.322581 5:0.233871 6:0.2 7:0.225 8:0.266667
-1 1:-541 2:120 3:0.137097 4:0.322581 5:0.233871 6:0.216667 7:0.225 8:0.25
-1 1:-504 2:120 3:0.137097 4:0.322581 5:0.233871 6:0.216667 7:0.233333 8:0.258333
-1 1:-579 2:120 3:0.137097 4:0.322581 5:0.233871 6:0.2 7:0.2 8:0.283333
-1 1:-485 2:120 3:0.137097 4:0.322581 5:0.233871 6:0.2 7:0.225 8:0.266667
-1 1:-427 2:120 3:0.137097 4:0.322581 5:0.233871 6:0.208333 7:0.216667 8:0.266667
-1 1:-618 2:121 3:0.137097 4:0.322581 5:0.233871 6:0.231405 7:0.231405 8:0.247934
-1 1:-548 2:120 3:0.137097 4:0.322581 5:0.233871 6:0.191667 7:0.233333 8:0.266667
-1 1:-585 2:120 3:0.137097 4:0.322581 5:0.233871 6:0.2 7:0.208333 8:0.283333
-1 1:-465 2:120 3:0.137097 4:0.322581 5:0.233871 6:0.208333 7:0.225 8:0.258333
-1 1:-427 2:120 3:0.137097 4:0.322581 5:0.233871 6:0.208333 7:0.208333 8:0.266667
-1 1:-496 2:121 3:0.137097 4:0.322581 5:0.233871 6:0.198347 7:0.206612 8:0.280992
-1 1:-487 2:123 3:0.137097 4:0.322581 5:0.233871 6:0.252033 7:0.154472 8:0.300813
-1 1:-503 2:121 3:0.137097 4:0.322581 5:0.233871 6:0.231405 7:0.214876 8:0.280992
-1 1:-543 2:120 3:0.137097 4:0.322581 5:0.233871 6:0.208333 7:0.208333 8:0.275
-1 1:-361 2:120 3:0.137097 4:0.322581 5:0.233871 6:0.225 7:0.216667 8:0.275
-1 1:-586 2:120 3:0.137097 4:0.322581 5:0.233871 6:0.191667 7:0.2 8:0.291667
-1 1:-488 2:120 3:0.137097 4:0.322581 5:0.233871 6:0.225 7:0.208333 8:0.266667
-1 1:-460 2:120 3:0.137097 4:0.322581 5:0.233871 6:0.216667 7:0.208333 8:0.275
-1 1:-438 2:118 3:0.137097 4:0.322581 5:0.233871 6:0.237288 7:0.220339 8:0.271186
-1 1:-460 2:121 3:0.137097 4:0.322581 5:0.233871 6:0.239669 7:0.239669 8:0.239669
-1 1:-514 2:123 3:0.137097 4:0.322581 5:0.233871 6:0.227642 7:0.146341 8:0.300813
-1 1:-475 2:120 3:0.137097 4:0.322581 5:0.233871 6:0.233333 7:0.208333 8:0.283333
-1 1:-616 2:122 3:0.137097 4:0.322581 5:0.233871 6:0.180328 7:0.196721 8:0.278689
-1 1:-561 2:123 3:0.137097 4:0.322581 5:0.233871 6:0.186992 7:0.195122 8:0.317073
-1 1:-467 2:120 3:0.137097 4:0.322581 5:0.233871 6:0.233333 7:0.2 8:0.266667
-1 1:-447 2:120 3:0.137097 4:0.322581 5:0.233871 6:0.258333 7:0.225 8:0.233333
-1 1:-485 2:120 3:0.137097 4:0.322581 5:0.233871 6:0.233333 7:0.208333 8:0.258333
-1 1:-476 2:120 3:0.137097 4:0.322581 5:0.233871 6:0.241667 7:0.216667 8:0.25
-1 1:-613 2:120 3:0.137097 4:0.322581 5:0.233871 6:0.241667 7:0.233333 8:0.25
-1 1:-411 2:120 3:0.137097 4:0.322581 5:0.233871 6:0.25 7:0.225 8:0.25
-1 1:-458 2:120 3:0.137097 4:0.322581 5:0.233871 6:0.233333 7:0.216667 8:0.25
-1 1:-480 2:120 3:0.137097 4:0.322581 5:0.233871 6:0.241667 7:0.216667 8:0.241667
-1 1:-502 2:120 3:0.137097 4:0.322581 5:0.233871 6:0.241667 7:0.208333 8:0.25
-1 1:-404 2:121 3:0.137097 4:0.322581 5:0.233871 6:0.264463 7:0.239669 8:0.247934
-1 1:-550 2:120 3:0.137097 4:0.322581 5:0.233871 6:0.241667 7:0.208333 8:0.25
-1 1:-554 2:118 3:0.137097 4:0.322581 5:0.233871 6:0.211864 7:0.220339 8:0.271186
-1 1:-539 2:119 3:0.137097 4:0.322581 5:0.233871 6:0.210084 7:0.201681 8:0.268908
-1 1:-401 2:119 3:0.137097 4:0.322581 5:0.233871 6:0.226891 7:0.218487 8:0.252101
-1 1:-504 2:118 3:0.137097 4:0.322581 5:0.233871 6:0.20339 7:0.220339 8:0.288136
-1 1:-519 2:118 3:0.137097 4:0.322581 5:0.233871 6:0.194915 7:0.186441 8:0.305085
-1 1:-602 2:118 3:0.137097 4:0.322581 5:0.233871 6:0.186441 7:0.177966 8:0.313559
-1 1:-541 2:118 3:0.137097 4:0.322581 5:0.233871 6:0.186441 7:0.186441 8:0.305085
-1 1:-623 2:118 3:0.137097 4:0.322581 5:0.233871 6:0.177966 7:0.186441 8:0.305085
-1 1:-473 2:118 3:0.137097 4:0.322581 5:0.233871 6:0.177966 7:0.177966 8:0.313559
-1 1:-499 2:118 3:0.137097 4:0.322581 5:0.233871 6:0.20339 7:0.211864 8:0.271186
-1 1:-478 2:118 3:0.137097 4:0.322581 5:0.233871 6:0.220339 7:0.228814 8:0.262712
-1 1:-638 2:119 3:0.137097 4:0.322581 5:0.233871 6:0.218487 7:0.168067 8:0.310924
-1 1:-432 2:120 3:0.137097 4:0.322581 5:0.233871 6:0.258333 7:0.191667 8:0.266667
-1 1:-380 2:119 3:0.137097 4:0.322581 5:0.233871 6:0.285714 7:0.243697 8:0.226891
-1 1:-452 2:120 3:0.137097 4:0.322581 5:0.233871 6:0.216667 7:0.225 8:0.258333
-1 1:-538 2:119 3:0.137097 4:0.322581 5:0.233871 6:0.226891 7:0.218487 8:0.252101
-1 1:-507 2:120 3:0.137097 4:0.322581 5:0.233871 6:0.25 7:0.266667 8:0.216667
-1 1:-392 2:120 3:0.137097 4:0.322581 5:0.233871 6:0.275 7:0.233333 8:0.233333
-1 1:-520 2:119 3:0.137097 4:0.322581 5:0.233871 6:0.210084 7:0.184874 8:0.294118
-1 1:-511 2:120 3:0.137097 4:0.322581 5:0.233871 6:0.225 7:0.225 8:0.258333
-1 1:-377 2:120 3:0.137097 4:0.322581 5:0.233871 6:0.266667 7:0.233333 8:0.258333
-1 1:-435 2:120 3:0.137097 4:0.322581 5:0.233871 6:0.2 7:0.233333 8:0.266667
-1 1:-573 2:118 3:0.137097 4:0.322581 5:0.233871 6:0.228814 7:0.20339 8:0.271186
-1 1:-480 2:118 3:0.137097 4:0.322581 5:0.233871 6:0.262712 7:0.211864 8:0.245763
-1 1:-377 2:120 3:0.137097 4:0.322581 5:0.233871 6:0.275 7:0.216667 8:0.241667
-1 1:-460 2:120 3:0.137097 4:0.322581 5:0.233871 6:0.275 7:0.241667 8:0.225
-1 1:-462 2:121 3:0.137097 4:0.322581 5:0.233871 6:0.231405 7:0.214876 8:0.256198
-1 1:-431 2:122 3:0.137097 4:0.322581 5:0.233871 6:0.204918 7:0.204918 8:0.311475
-1 1:-640 2:124 3:0.137097 4:0.322581 5:0.233871 6:0.206349 7:0.18254 8:0.301587
-1 1:-557 2:119 3:0.137097 4:0.322581 5:0.233871 6:0.193277 7:0.176471 8:0.302521
-1 1:-541 2:119 3:0.137097 4:0.322581 5:0.233871 6:0.193277 7:0.168067 8:0.310924
-1 1:-483 2:121 3:0.137097 4:0.322581 5:0.233871 6:0.198347 7:0.206612 8:0.272727
-1 1:-704 2:124 3:0.137097 4:0.322581 5:0.233871 6:0.198413 7:0.166667 8:0.31746
-1 1:-471 2:124 3:0.137097 4:0.322581 5:0.233871 6:0.233871 7:0.16129 8:0.298387
-1 1:-647 2:124 3:0.137097 4:0.322581 5:0.233871 6:0.169355 7:0.120968 8:0.346774
-1 1:-639 2:124 3:0.137097 4:0.322581 5:0.233871 6:0.141732 7:0.141732 8:0.338583
-1 1:-586 2:124 3:0.153846 4:0.392308 5:0.184615 6:0.193548 7:0.169355 8:0.314516
-1 1:-323 2:120 3:0.153846 4:0.392308 5:0.184615 6:0.25 7:0.216667 8:0.275
-1 1:-322 2:120 3:0.153846 4:0.392308 5:0.184615 6:0.283333 7:0.233333 8:0.258333
-1 1:-477 2:120 3:0.153846 4:0.392308 5:0.184615 6:0.241667 7:0.225 8:0.275
-1 1:-591 2:130 3:0.153846 4:0.392308 5:0.184615 6:0.180451 7:0.142857 8:0.338346
-1 1:-422 2:120 3:0.153846 4:0.392308 5:0.184615 6:0.275 7:0.241667 8:0.25
-1 1:-447 2:116 3:0.153846 4:0.392308 5:0.184615 6:0.206897 7:0.172414 8:0.301724
-1 1:-512 2:123 3:0.153846 4:0.392308 5:0.184615 6:0.203252 7:0.162602 8:0.300813
-1 1:-558 2:123 3:0.153846 4:0.392308 5:0.184615 6:0.195122 7:0.154472 8:0.300813
-1 1:-497 2:123 3:0.153846 4:0.392308 5:0.184615 6:0.195122 7:0.138211 8:0.308943
-1 1:-729 2:117 3:0.153846 4:0.392308 5:0.184615 6:0.188034 7:0.153846 8:0.316239
-1 1:-336 2:110 3:0.153846 4:0.392308 5:0.184615 6:0.190909 7:0.281818 8:0.245455
-1 1:-409 2:120 3:0.153846 4:0.392308 5:0.184615 6:0.225 7:0.208333 8:0.308333
-1 1:-382 2:120 3:0.153846 4:0.392308 5:0.184615 6:0.266667 7:0.208333 8:0.233333
-1 1:-386 2:119 3:0.153846 4:0.392308 5:0.184615 6:0.226891 7:0.218487 8:0.252101
-1 1:-338 2:118 3:0.153846 4:0.392308 5:0.184615 6:0.313559 7:0.338983 8:0.152542
-1 1:-317 2:118 3:0.153846 4:0.392308 5:0.184615 6:0.279661 7:0.347458 8:0.152542
-1 1:-196 2:118 3:0.153846 4:0.392308 5:0.184615 6:0.305085 7:0.338983 8:0.152542
-1 1:-408 2:121 3:0.153846 4:0.392308 5:0.184615 6:0.247934 7:0.22314 8:0.239669
-1 1:-292 2:119 3:0.153846 4:0.392308 5:0.184615 6:0.260504 7:0.210084 8:0.235294
-1 1:-434 2:121 3:0.153846 4:0.392308 5:0.184615 6:0.264463 7:0.22314 8:0.239669
-1 1:-314 2:119 3:0.153846 4:0.392308 5:0.184615 6:0.277311 7:0.235294 8:0.226891
-1 1:-439 2:121 3:0.153846 4:0.392308 5:0.184615 6:0.256198 7:0.22314 8:0.239669
-1 1:-393 2:121 3:0.153846 4:0.392308 5:0.184615 6:0.256198 7:0.22314 8:0.239669
-1 1:-327 2:122 3:0.153846 4:0.392308 5:0.184615 6:0.254098 7:0.221311 8:0.237705
-1 1:-415 2:123 3:0.153846 4:0.392308 5:0.184615 6:0.243902 7:0.284553 8:0.227642
-1 1:-549 2:120 3:0.153846 4:0.392308 5:0.184615 6:0.216667 7:0.175 8:0.283333
-1 1:-457 2:122 3:0.153846 4:0.392308 5:0.184615 6:0.221311 7:0.155738 8:0.254098
-1 1:-384 2:120 3:0.153846 4:0.392308 5:0.184615 6:0.233333 7:0.216667 8:0.266667
-1 1:-504 2:121 3:0.153846 4:0.392308 5:0.184615 6:0.206612 7:0.14876 8:0.297521
-1 1:-547 2:119 3:0.153846 4:0.392308 5:0.184615 6:0.201681 7:0.134454 8:0.302521
-1 1:-535 2:121 3:0.153846 4:0.392308 5:0.184615 6:0.214876 7:0.14876 8:0.272727
-1 1:-517 2:120 3:0.153846 4:0.392308 5:0.184615 6:0.241667 7:0.233333 8:0.275
-1 1:-449 2:122 3:0.153846 4:0.392308 5:0.184615 6:0.213115 7:0.139344 8:0.295082
-1 1:-370 2:118 3:0.153846 4:0.392308 5:0.184615 6:0.262712 7:0.135593 8:0.322034
-1 1:-397 2:118 3:0.153846 4:0.392308 5:0.184615 6:0.245763 7:0.135593 8:0.330508
-1 1:-470 2:120 3:0.153846 4:0.392308 5:0.184615 6:0.225 7:0.116667 8:0.3
-1 1:-483 2:121 3:0.153846 4:0.392308 5:0.184615 6:0.231405 7:0.140496 8:0.297521
-1 1:-491 2:120 3:0.153846 4:0.392308 5:0.184615 6:0.216667 7:0.175 8:0.258333
-1 1:-532 2:121 3:0.153846 4:0.392308 5:0.184615 6:0.22314 7:0.132231 8:0.297521
-1 1:-405 2:120 3:0.153846 4:0.392308 5:0.184615 6:0.216667 7:0.191667 8:0.25
-1 1:-372 2:116 3:0.153846 4:0.392308 5:0.184615 6:0.241379 7:0.215517 8:0.267241
-1 1:-336 2:117 3:0.153846 4:0.392308 5:0.184615 6:0.239316 7:0.145299 8:0.290598
-1 1:-465 2:117 3:0.153846 4:0.392308 5:0.184615 6:0.205128 7:0.153846 8:0.307692
-1 1:-393 2:116 3:0.153846 4:0.392308 5:0.184615 6:0.206897 7:0.198276 8:0.275862
-1 1:-479 2:116 3:0.153846 4:0.392308 5:0.184615 6:0.206897 7:0.198276 8:0.275862
-1 1:-473 2:122 3:0.153846 4:0.392308 5:0.184615 6:0.237705 7:0.122951 8:0.295082
-1 1:-508 2:116 3:0.153846 4:0.392308 5:0.184615 6:0.206897 7:0.198276 8:0.275862
-1 1:-463 2:116 3:0.153846 4:0.392308 5:0.184615 6:0.206897 7:0.198276 8:0.275862
-1 1:-433 2:116 3:0.153846 4:0.392308 5:0.184615 6:0.206897 7:0.198276 8:0.275862
-1 1:-398 2:117 3:0.153846 4:0.392308 5:0.184615 6:0.239316 7:0.17094 8:0.290598
-1 1:-505 2:117 3:0.153846 4:0.392308 5:0.184615 6:0.213675 7:0.162393 8:0.299145
-1 1:-406 2:116 3:0.153846 4:0.392308 5:0.184615 6:0.215517 7:0.198276 8:0.275862
-1 1:-378 2:116 3:0.153846 4:0.392308 5:0.184615 6:0.206897 7:0.206897 8:0.267241
-1 1:-479 2:121 3:0.153846 4:0.392308 5:0.184615 6:0.22314 7:0.132231 8:0.297521
-1 1:-370 2:117 3:0.153846 4:0.392308 5:0.184615 6:0.247863 7:0.239316 8:0.196581
-1 1:-368 2:117 3:0.153846 4:0.392308 5:0.184615 6:0.247863 7:0.230769 8:0.205128
-1 1:-366 2:117 3:0.153846 4:0.392308 5:0.184615 6:0.247863 7:0.239316 8:0.205128
-1 1:-425 2:117 3:0.153846 4:0.392308 5:0.184615 6:0.230769 7:0.247863 8:0.222222
-1 1:-417 2:117 3:0.153846 4:0.392308 5:0.184615 6:0.239316 7:0.213675 8:0.222222
-1 1:-428 2:128 3:0.153846 4:0.392308 5:0.184615 6:0.25 7:0.226562 8:0.257812
-1 1:-423 2:121 3:0.153846 4:0.392308 5:0.184615 6:0.231405 7:0.132231 8:0.280992
-1 1:-437 2:117 3:0.153846 4:0.392308 5:0.184615 6:0.222222 7:0.222222 8:0.222222
-1 1:-326 2:117 3:0.153846 4:0.392308 5:0.184615 6:0.264957 7:0.239316 8:0.222222
-1 1:-365 2:117 3:0.153846 4:0.392308 5:0.184615 6:0.264957 7:0.230769 8:0.230769
-1 1:-453 2:116 3:0.153846 4:0.392308 5:0.184615 6:0.198276 7:0.224138 8:0.258621
-1 1:-490 2:116 3:0.153846 4:0.392308 5:0.184615 6:0.189655 7:0.224138 8:0.275862
-1 1:-511 2:117 3:0.153846 4:0.392308 5:0.184615 6:0.188034 7:0.222222 8:0.290598
-1 1:-399 2:117 3:0.153846 4:0.392308 5:0.184615 6:0.179487 7:0.230769 8:0.290598
-1 1:-387 2:116 3:0.153846 4:0.392308 5:0.184615 6:0.241379 7:0.241379 8:0.232759
-1 1:-339 2:115 3:0.153846 4:0.392308 5:0.184615 6:0.252174 7:0.234783 8:0.252174
-1 1:-500 2:120 3:0.153846 4:0.392308 5:0.184615 6:0.233333 7:0.133333 8:0.283333
-1 1:-318 2:115 3:0.153846 4:0.392308 5:0.184615 6:0.234783 7:0.226087 8:0.252174
-1 1:-255 2:104 3:0.153846 4:0.392308 5:0.184615 6:0.346154 7:0.201923 8:0.240385
-1 1:-411 2:114 3:0.153846 4:0.392308 5:0.184615 6:0.280702 7:0.245614 8:0.236842
-1 1:-419 2:112 3:0.153846 4:0.392308 5:0.184615 6:0.196429 7:0.241071 8:0.267857
-1 1:-410 2:111 3:0.153846 4:0.392308 5:0.184615 6:0.18018 7:0.261261 8:0.252252
-1 1:-429 2:114 3:0.153846 4:0.392308 5:0.184615 6:0.236842 7:0.22807 8:0.254386
-1 1:-426 2:116 3:0.153846 4:0.392308 5:0.184615 6:0.206897 7:0.232759 8:0.241379
-1 1:-500 2:123 3:0.153846 4:0.392308 5:0.184615 6:0.186992 7:0.260163 8:0.211382
-1 1:-394 2:117 3:0.153846 4:0.392308 5:0.184615 6:0.196581 7:0.153846 8:0.307692
-1 1:-491 2:111 3:0.153846 4:0.392308 5:0.184615 6:0.216216 7:0.225225 8:0.261261
-1 1:-411 2:127 3:0.153846 4:0.392308 5:0.184615 6:0.212598 7:0.23622 8:0.283465
-1 1:-516 2:120 3:0.153846 4:0.392308 5:0.184615 6:0.216667 7:0.141667 8:0.3
-1 1:-585 2:130 3:0.153846 4:0.392308 5:0.184615 6:0.153846 7:0.107692 8:0.361538
-1 1:-386 2:120 3:0.153846 4:0.392308 5:0.184615 6:0.25 7:0.216667 8:0.258333
-1 1:-300 2:120 3:0.153846 4:0.392308 5:0.184615 6:0.308333 7:0.241667 8:0.225
-1 1:-475 2:119 3:0.153846 4:0.392308 5:0.184615 6:0.294118 7:0.235294 8:0.218487
-1 1:-322 2:121 3:0.153846 4:0.392308 5:0.184615 6:0.239669 7:0.214876 8:0.256198
-1 1:-293 2:119 3:0.153846 4:0.392308 5:0.184615 6:0.285714 7:0.243697 8:0.201681
-1 1:-429 2:120 3:0.153846 4:0.392308 5:0.184615 6:0.258333 7:0.225 8:0.25
-1 1:-433 2:120 3:0.153846 4:0.392308 5:0.184615 6:0.241667 7:0.25 8:0.25
-1 1:-320 2:121 3:0.153846 4:0.392308 5:0.184615 6:0.256198 7:0.22314 8:0.247934
-1 1:-561 2:119 3:0.153846 4:0.392308 5:0.184615 6:0.210084 7:0.218487 8:0.268908
-1 1:-470 2:119 3:0.153846 4:0.392308 5:0.184615 6:0.226891 7:0.235294 8:0.252101
-1 1:-399 2:119 3:0.153846 4:0.392308 5:0.184615 6:0.226891 7:0.226891 8:0.260504
-1 1:-307 2:119 3:0.153846 4:0.392308 5:0.184615 6:0.218487 7:0.226891 8:0.260504
-1 1:-468 2:119 3:0.153846 4:0.392308 5:0.184615 6:0.226891 7:0.226891 8:0.260504
-1 1:-354 2:119 3:0.153846 4:0.392308 5:0.184615 6:0.235294 7:0.235294 8:0.252101
-1 1:-404 2:119 3:0.153846 4:0.392308 5:0.184615 6:0.235294 7:0.226891 8:0.260504
-1 1:-310 2:119 3:0.153846 4:0.392308 5:0.184615 6:0.235294 7:0.226891 8:0.260504
-1 1:-492 2:119 3:0.153846 4:0.392308 5:0.184615 6:0.218487 7:0.218487 8:0.268908
-1 1:-400 2:121 3:0.153846 4:0.392308 5:0.184615 6:0.272727 7:0.231405 8:0.239669
-1 1:-355 2:121 3:0.153846 4:0.392308 5:0.184615 6:0.247934 7:0.239669 8:0.239669
-1 1:-421 2:118 3:0.153846 4:0.392308 5:0.184615 6:0.228814 7:0.211864 8:0.271186
-1 1:-442 2:119 3:0.153846 4:0.392308 5:0.184615 6:0.226891 7:0.226891 8:0.260504
-1 1:-353 2:119 3:0.153846 4:0.392308 5:0.184615 6:0.226891 7:0.226891 8:0.260504
-1 1:-434 2:121 3:0.153846 4:0.392308 5:0.184615 6:0.239669 7:0.231405 8:0.239669
-1 1:-456 2:121 3:0.153846 4:0.392308 5:0.184615 6:0.239669 7:0.239669 8:0.247934
-1 1:-409 2:119 3:0.153846 4:0.392308 5:0.184615 6:0.226891 7:0.226891 8:0.252101
-1 1:-412 2:118 3:0.153846 4:0.392308 5:0.184615 6:0.254237 7:0.237288 8:0.237288
-1 1:-521 2:119 3:0.153846 4:0.392308 5:0.184615 6:0.210084 7:0.210084 8:0.277311
-1 1:-538 2:119 3:0.153846 4:0.392308 5:0.184615 6:0.201681 7:0.201681 8:0.285714
-1 1:-387 2:119 3:0.153846 4:0.392308 5:0.184615 6:0.294118 7:0.243697 8:0.218487
-1 1:-357 2:119 3:0.153846 4:0.392308 5:0.184615 6:0.285714 7:0.210084 8:0.252101
-1 1:-428 2:118 3:0.153846 4:0.392308 5:0.184615 6:0.220339 7:0.220339 8:0.262712
-1 1:-425 2:120 3:0.153846 4:0.392308 5:0.184615 6:0.241667 7:0.225 8:0.25
-1 1:-543 2:118 3:0.153846 4:0.392308 5:0.184615 6:0.220339 7:0.194915 8:0.288136
-1 1:-412 2:118 3:0.153846 4:0.392308 5:0.184615 6:0.228814 7:0.20339 8:0.271186
-1 1:-453 2:119 3:0.153846 4:0.392308 5:0.184615 6:0.193277 7:0.201681 8:0.294118
-1 1:-447 2:118 3:0.153846 4:0.392308 5:0.184615 6:0.211864 7:0.194915 8:0.29661
-1 1:-436 2:118 3:0.153846 4:0.392308 5:0.184615 6:0.20339 7:0.194915 8:0.29661
-1 1:-402 2:118 3:0.153846 4:0.392308 5:0.184615 6:0.220339 7:0.20339 8:0.288136
-1 1:-395 2:118 3:0.153846 4:0.392308 5:0.184615 6:0.254237 7:0.169492 8:0.29661
-1 1:-482 2:118 3:0.153846 4:0.392308 5:0.184615 6:0.20339 7:0.186441 8:0.305085
-1 1:-434 2:118 3:0.153846 4:0.392308 5:0.184615 6:0.228814 7:0.220339 8:0.262712
-1 1:-351 2:118 3:0.153846 4:0.392308 5:0.184615 6:0.220339 7:0.194915 8:0.279661
-1 1:-451 2:118 3:0.153846 4:0.392308 5:0.184615 6:0.245763 7:0.20339 8:0.254237
-1 1:-462 2:118 3:0.153846 4:0.392308 5:0.184615 6:0.220339 7:0.194915 8:0.29661
-1 1:-443 2:118 3:0.153846 4:0.392308 5:0.184615 6:0.211864 7:0.194915 8:0.29661
-1 1:-434 2:119 3:0.153846 4:0.392308 5:0.184615 6:0.201681 7:0.193277 8:0.302521
-1 1:-335 2:119 3:0.153846 4:0.392308 5:0.184615 6:0.226891 7:0.201681 8:0.285714
-1 1:-442 2:118 3:0.153846 4:0.392308 5:0.184615 6:0.228814 7:0.194915 8:0.288136
-1 1:-512 2:118 3:0.153846 4:0.392308 5:0.184615 6:0.194915 7:0.194915 8:0.29661
-1 1:-425 2:118 3:0.153846 4:0.392308 5:0.184615 6:0.211864 7:0.194915 8:0.288136
-1 1:-415 2:119 3:0.153846 4:0.392308 5:0.184615 6:0.201681 7:0.176471 8:0.302521
-1 1:-453 2:121 3:0.153846 4:0.392308 5:0.184615 6:0.231405 7:0.181818 8:0.305785
-1 1:-484 2:118 3:0.153846 4:0.392308 5:0.184615 6:0.220339 7:0.194915 8:0.288136
-1 1:-464 2:118 3:0.153846 4:0.392308 5:0.184615 6:0.211864 7:0.20339 8:0.288136
-1 1:-418 2:119 3:0.153846 4:0.392308 5:0.184615 6:0.235294 7:0.226891 8:0.252101
-1 1:-447 2:119 3:0.153846 4:0.392308 5:0.184615 6:0.226891 7:0.176471 8:0.294118
-1 1:-442 2:118 3:0.153846 4:0.392308 5:0.184615 6:0.20339 7:0.20339 8:0.288136
-1 1:-421 2:119 3:0.153846 4:0.392308 5:0.184615 6:0.218487 7:0.176471 8:0.310924
-1 1:-398 2:119 3:0.153846 4:0.392308 5:0.184615 6:0.201681 7:0.193277 8:0.294118
-1 1:-418 2:118 3:0.153846 4:0.392308 5:0.184615 6:0.220339 7:0.194915 8:0.29661
-1 1:-362 2:119 3:0.153846 4:0.392308 5:0.184615 6:0.218487 7:0.201681 8:0.277311
-1 1:-352 2:119 3:0.153846 4:0.392308 5:0.184615 6:0.268908 7:0.235294 8:0.226891
-1 1:-588 2:119 3:0.153846 4:0.392308 5:0.184615 6:0.218487 7:0.168067 8:0.294118
-1 1:-500 2:119 3:0.153846 4:0.392308 5:0.184615 6:0.201681 7:0.201681 8:0.294118
-1 1:-423 2:118 3:0.153846 4:0.392308 5:0.184615 6:0.20339 7:0.194915 8:0.29661
-1 1:-466 2:119 3:0.153846 4:0.392308 5:0.184615 6:0.210084 7:0.176471 8:0.310924
-1 1:-397 2:119 3:0.153846 4:0.392308 5:0.184615 6:0.218487 7:0.176471 8:0.294118
-1 1:-421 2:118 3:0.153846 4:0.392308 5:0.184615 6:0.237288 7:0.228814 8:0.254237
-1 1:-350 2:118 3:0.153846 4:0.392308 5:0.184615 6:0.271186 7:0.20339 8:0.271186
-1 1:-436 2:118 3:0.153846 4:0.392308 5:0.184615 6:0.228814 7:0.211864 8:0.271186
-1 1:-560 2:122 3:0.153846 4:0.392308 5:0.184615 6:0.196721 7:0.155738 8:0.336066
-1 1:-427 2:121 3:0.153846 4:0.392308 5:0.184615 6:0.239669 7:0.198347 8:0.289256
-1 1:-377 2:118 3:0.153846 4:0.392308 5:0.184615 6:0.228814 7:0.211864 8:0.262712
-1 1:-462 2:118 3:0.153846 4:0.392308 5:0.184615 6:0.237288 7:0.20339 8:0.279661
-1 1:-384 2:118 3:0.153846 4:0.392308 5:0.184615 6:0.262712 7:0.194915 8:0.254237
-1 1:-449 2:119 3:0.153846 4:0.392308 5:0.184615 6:0.226891 7:0.210084 8:0.268908
-1 1:-516 2:118 3:0.153846 4:0.392308 5:0.184615 6:0.220339 7:0.194915 8:0.288136
-1 1:-385 2:119 3:0.153846 4:0.392308 5:0.184615 6:0.252101 7:0.243697 8:0.243697
-1 1:-409 2:119 3:0.153846 4:0.392308 5:0.184615 6:0.226891 7:0.201681 8:0.277311
-1 1:-471 2:118 3:0.153846 4:0.392308 5:0.184615 6:0.220339 7:0.186441 8:0.29661
-1 1:-489 2:119 3:0.153846 4:0.392308 5:0.184615 6:0.210084 7:0.176471 8:0.302521
-1 1:-384 2:119 3:0.153846 4:0.392308 5:0.184615 6:0.235294 7:0.168067 8:0.285714
-1 1:-587 2:120 3:0.153846 4:0.392308 5:0.184615 6:0.225 7:0.216667 8:0.266667
-1 1:-393 2:120 3:0.153846 4:0.392308 5:0.184615 6:0.2 7:0.208333 8:0.291667
-1 1:-450 2:120 3:0.153846 4:0.392308 5:0.184615 6:0.241667 7:0.216667 8:0.266667
-1 1:-456 2:120 3:0.153846 4:0.392308 5:0.184615 6:0.216667 7:0.216667 8:0.266667
-1 1:-441 2:120 3:0.153846 4:0.392308 5:0.184615 6:0.225 7:0.208333 8:0.266667
-1 1:-429 2:120 3:0.153846 4:0.392308 5:0.184615 6:0.191667 7:0.208333 8:0.291667
-1 1:-424 2:120 3:0.153846 4:0.392308 5:0.184615 6:0.233333 7:0.208333 8:0.275
-1 1:-320 2:121 3:0.153846 4:0.392308 5:0.184615 6:0.214876 7:0.231405 8:0.264463
-1 1:-381 2:121 3:0.153846 4:0.392308 5:0.184615 6:0.206612 7:0.239669 8:0.264463
-1 1:-413 2:120 3:0.153846 4:0.392308 5:0.184615 6:0.241667 7:0.241667 8:0.241667
-1 1:-351 2:119 3:0.153846 4:0.392308 5:0.184615 6:0.235294 7:0.252101 8:0.243697
-1 1:-465 2:120 3:0.153846 4:0.392308 5:0.184615 6:0.233333 7:0.25 8:0.241667
-1 1:-394 2:120 3:0.153846 4:0.392308 5:0.184615 6:0.233333 7:0.241667 8:0.25
-1 1:-393 2:120 3:0.153846 4:0.392308 5:0.184615 6:0.225 7:0.233333 8:0.258333
-1 1:-416 2:120 3:0.153846 4:0.392308 5:0.184615 6:0.2 7:0.275 8:0.241667
-1 1:-527 2:121 3:0.153846 4:0.392308 5:0.184615 6:0.198347 7:0.272727 8:0.22314
-1 1:-406 2:120 3:0.153846 4:0.392308 5:0.184615 6:0.216667 7:0.233333 8:0.275
-1 1:-445 2:117 3:0.153846 4:0.392308 5:0.184615 6:0.205128 7:0.264957 8:0.247863
-1 1:-410 2:119 3:0.153846 4:0.392308 5:0.184615 6:0.235294 7:0.201681 8:0.277311
-1 1:-462 2:120 3:0.153846 4:0.392308 5:0.184615 6:0.233333 7:0.241667 8:0.25
-1 1:-472 2:119 3:0.153846 4:0.392308 5:0.184615 6:0.210084 7:0.210084 8:0.277311
-1 1:-309 2:119 3:0.153846 4:0.392308 5:0.184615 6:0.243697 7:0.226891 8:0.252101
-1 1:-439 2:120 3:0.153846 4:0.392308 5:0.184615 6:0.225 7:0.233333 8:0.258333
-1 1:-399 2:119 3:0.153846 4:0.392308 5:0.184615 6:0.243697 7:0.235294 8:0.243697
-1 1:-400 2:120 3:0.153846 4:0.392308 5:0.184615 6:0.25 7:0.233333 8:0.25
-1 1:-420 2:119 3:0.153846 4:0.392308 5:0.184615 6:0.243697 7:0.226891 8:0.252101
-1 1:-370 2:120 3:0.153846 4:0.392308 5:0.184615 6:0.258333 7:0.216667 8:0.241667
-1 1:-438 2:120 3:0.153846 4:0.392308 5:0.184615 6:0.216667 7:0.216667 8:0.266667
-1 1:-432 2:120 3:0.153846 4:0.392308 5:0.184615 6:0.208333 7:0.225 8:0.266667
-1 1:-401 2:120 3:0.153846 4:0.392308 5:0.184615 6:0.216667 7:0.25 8:0.241667
-1 1:-506 2:120 3:0.153846 4:0.392308 5:0.184615 6:0.216667 7:0.225 8:0.266667
-1 1:-562 2:120 3:0.153846 4:0.392308 5:0.184615 6:0.2 7:0.2 8:0.291667
-1 1:-351 2:120 3:0.153846 4:0.392308 5:0.184615 6:0.241667 7:0.233333 8:0.25
-1 1:-373 2:120 3:0.153846 4:0.392308 5:0.184615 6:0.225 7:0.2 8:0.283333
-1 1:-431 2:120 3:0.153846 4:0.392308 5:0.184615 6:0.208333 7:0.191667 8:0.291667
-1 1:-367 2:120 3:0.153846 4:0.392308 5:0.184615 6:0.225 7:0.191667 8:0.291667
-1 1:-382 2:120 3:0.153846 4:0.392308 5:0.184615 6:0.225 7:0.225 8:0.275
-1 1:-381 2:120 3:0.153846 4:0.392308 5:0.184615 6:0.233333 7:0.233333 8:0.266667
-1 1:-347 2:120 3:0.153846 4:0.392308 5:0.184615 6:0.275 7:0.283333 8:0.2
-1 1:-347 2:120 3:0.153846 4:0.392308 5:0.184615 6:0.225 7:0.216667 8:0.266667
-1 1:-404 2:120 3:0.153846 4:0.392308 5:0.184615 6:0.233333 7:0.233333 8:0.25
-1 1:-473 2:120 3:0.153846 4:0.392308 5:0.184615 6:0.2 7:0.233333 8:0.266667
-1 1:-370 2:120 3:0.153846 4:0.392308 5:0.184615 6:0.216667 7:0.216667 8:0.275
-1 1:-588 2:120 3:0.153846 4:0.392308 5:0.184615 6:0.216667 7:0.183333 8:0.3
-1 1:-353 2:120 3:0.153846 4:0.392308 5:0.184615 6:0.258333 7:0.225 8:0.25
-1 1:-514 2:120 3:0.153846 4:0.392308 5:0.184615 6:0.2 7:0.208333 8:0.283333
-1 1:-374 2:120 3:0.153846 4:0.392308 5:0.184615 6:0.233333 7:0.233333 8:0.266667
-1 1:-436 2:119 3:0.153846 4:0.392308 5:0.184615 6:0.210084 7:0.193277 8:0.302521
-1 1:-458 2:121 3:0.153846 4:0.392308 5:0.184615 6:0.231405 7:0.239669 8:0.247934
-1 1:-470 2:120 3:0.153846 4:0.392308 5:0.184615 6:0.208333 7:0.216667 8:0.275
-1 1:-285 2:120 3:0.153846 4:0.392308 5:0.184615 6:0.25 7:0.225 8:0.266667
-1 1:-431 2:120 3:0.153846 4:0.392308 5:0.184615 6:0.225 7:0.258333 8:0.233333
-1 1:-373 2:120 3:0.153846 4:0.392308 5:0.184615 6:0.233333 7:0.233333 8:0.241667
-1 1:-411 2:120 3:0.153846 4:0.392308 5:0.184615 6:0.225 7:0.233333 8:0.25
-1 1:-342 2:120 3:0.153846 4:0.392308 5:0.184615 6:0.225 7:0.225 8:0.258333
-1 1:-499 2:120 3:0.153846 4:0.392308 5:0.184615 6:0.2 7:0.225 8:0.266667
-1 1:-473 2:120 3:0.153846 4:0.392308 5:0.184615 6:0.2 7:0.216667 8:0.275
-1 1:-447 2:120 3:0.153846 4:0.392308 5:0.184615 6:0.225 7:0.216667 8:0.258333
-1 1:-363 2:120 3:0.153846 4:0.392308 5:0.184615 6:0.216667 7:0.225 8:0.266667
-1 1:-405 2:121 3:0.153846 4:0.392308 5:0.184615 6:0.206612 7:0.22314 8:0.264463
-1 1:-429 2:121 3:0.153846 4:0.392308 5:0.184615 6:0.173554 7:0.231405 8:0.280992
-1 1:-370 2:120 3:0.153846 4:0.392308 5:0.184615 6:0.2 7:0.208333 8:0.266667
-1 1:-351 2:119 3:0.153846 4:0.392308 5:0.184615 6:0.260504 7:0.252101 8:0.210084
-1 1:-453 2:121 3:0.153846 4:0.392308 5:0.184615 6:0.181818 7:0.22314 8:0.272727
-1 1:-490 2:120 3:0.153846 4:0.392308 5:0.184615 6:0.191667 7:0.208333 8:0.283333
-1 1:-422 2:120 3:0.153846 4:0.392308 5:0.184615 6:0.2 7:0.225 8:0.266667
-1 1:-415 2:120 3:0.153846 4:0.392308 5:0.184615 6:0.216667 7:0.225 8:0.25
-1 1:-451 2:120 3:0.153846 4:0.392308 5:0.184615 6:0.216667 7:0.233333 8:0.258333
-1 1:-417 2:120 3:0.153846 4:0.392308 5:0.184615 6:0.2 7:0.2 8:0.283333
-1 1:-454 2:120 3:0.153846 4:0.392308 5:0.184615 6:0.2 7:0.225 8:0.266667
-1 1:-415 2:120 3:0.153846 4:0.392308 5:0.184615 6:0.208333 7:0.216667 8:0.266667
-1 1:-463 2:121 3:0.153846 4:0.392308 5:0.184615 6:0.231405 7:0.231405 8:0.247934
-1 1:-513 2:120 3:0.153846 4:0.392308 5:0.184615 6:0.191667 7:0.233333 8:0.266667
-1 1:-389 2:120 3:0.153846 4:0.392308 5:0.184615 6:0.2 7:0.208333 8:0.283333
-1 1:-414 2:120 3:0.153846 4:0.392308 5:0.184615 6:0.208333 7:0.225 8:0.258333
-1 1:-461 2:120 3:0.153846 4:0.392308 5:0.184615 6:0.208333 7:0.208333 8:0.266667
-1 1:-502 2:121 3:0.153846 4:0.392308 5:0.184615 6:0.198347 7:0.206612 8:0.280992
-1 1:-471 2:123 3:0.153846 4:0.392308 5:0.184615 6:0.252033 7:0.154472 8:0.300813
-1 1:-450 2:121 3:0.153846 4:0.392308 5:0.184615 6:0.231405 7:0.214876 8:0.280992
-1 1:-456 2:120 3:0.153846 4:0.392308 5:0.184615 6:0.208333 7:0.208333 8:0.275
-1 1:-490 2:120 3:0.153846 4:0.392308 5:0.184615 6:0.225 7:0.216667 8:0.275
-1 1:-477 2:120 3:0.153846 4:0.392308 5:0.184615 6:0.191667 7:0.2 8:0.291667
-1 1:-320 2:120 3:0.153846 4:0.392308 5:0.184615 6:0.225 7:0.208333 8:0.266667
-1 1:-365 2:120 3:0.153846 4:0.392308 5:0.184615 6:0.216667 7:0.208333 8:0.275
-1 1:-363 2:118 3:0.153846 4:0.392308 5:0.184615 6:0.237288 7:0.220339 8:0.271186
-1 1:-430 2:121 3:0.153846 4:0.392308 5:0.184615 6:0.239669 7:0.239669 8:0.239669
-1 1:-427 2:123 3:0.153846 4:0.392308 5:0.184615 6:0.227642 7:0.146341 8:0.300813
-1 1:-410 2:120 3:0.153846 4:0.392308 5:0.184615 6:0.233333 7:0.208333 8:0.283333
-1 1:-427 2:122 3:0.153846 4:0.392308 5:0.184615 6:0.180328 7:0.196721 8:0.278689
-1 1:-554 2:123 3:0.153846 4:0.392308 5:0.184615 6:0.186992 7:0.195122 8:0.317073
-1 1:-395 2:120 3:0.153846 4:0.392308 5:0.184615 6:0.233333 7:0.2 8:0.266667
-1 1:-401 2:120 3:0.153846 4:0.392308 5:0.184615 6:0.258333 7:0.225 8:0.233333
-1 1:-436 2:120 3:0.153846 4:0.392308 5:0.184615 6:0.233333 7:0.208333 8:0.258333
-1 1:-367 2:120 3:0.153846 4:0.392308 5:0.184615 6:0.241667 7:0.216667 8:0.25
-1 1:-354 2:120 3:0.153846 4:0.392308 5:0.184615 6:0.241667 7:0.233333 8:0.25
-1 1:-399 2:120 3:0.153846 4:0.392308 5:0.184615 6:0.25 7:0.225 8:0.25
-1 1:-374 2:120 3:0.153846 4:0.392308 5:0.184615 6:0.233333 7:0.216667 8:0.25
-1 1:-386 2:120 3:0.153846 4:0.392308 5:0.184615 6:0.241667 7:0.216667 8:0.241667
-1 1:-429 2:120 3:0.153846 4:0.392308 5:0.184615 6:0.241667 7:0.208333 8:0.25
-1 1:-325 2:121 3:0.153846 4:0.392308 5:0.184615 6:0.264463 7:0.239669 8:0.247934
-1 1:-350 2:120 3:0.153846 4:0.392308 5:0.184615 6:0.241667 7:0.208333 8:0.25
-1 1:-295 2:118 3:0.153846 4:0.392308 5:0.184615 6:0.211864 7:0.220339 8:0.271186
-1 1:-536 2:119 3:0.153846 4:0.392308 5:0.184615 6:0.210084 7:0.201681 8:0.268908
-1 1:-463 2:119 3:0.153846 4:0.392308 5:0.184615 6:0.226891 7:0.218487 8:0.252101
-1 1:-527 2:118 3:0.153846 4:0.392308 5:0.184615 6:0.20339 7:0.220339 8:0.288136
-1 1:-595 2:118 3:0.153846 4:0.392308 5:0.184615 6:0.194915 7:0.186441 8:0.305085
-1 1:-511 2:118 3:0.153846 4:0.392308 5:0.184615 6:0.186441 7:0.177966 8:0.313559
-1 1:-353 2:118 3:0.153846 4:0.392308 5:0.184615 6:0.186441 7:0.186441 8:0.305085
-1 1:-631 2:118 3:0.153846 4:0.392308 5:0.184615 6:0.177966 7:0.186441 8:0.305085
-1 1:-517 2:118 3:0.153846 4:0.392308 5:0.184615 6:0.177966 7:0.177966 8:0.313559
-1 1:-379 2:118 3:0.153846 4:0.392308 5:0.184615 6:0.20339 7:0.211864 8:0.271186
-1 1:-372 2:118 3:0.153846 4:0.392308 5:0.184615 6:0.220339 7:0.228814 8:0.262712
-1 1:-476 2:119 3:0.153846 4:0.392308 5:0.184615 6:0.218487 7:0.168067 8:0.310924
-1 1:-406 2:120 3:0.153846 4:0.392308 5:0.184615 6:0.258333 7:0.191667 8:0.266667
-1 1:-280 2:119 3:0.153846 4:0.392308 5:0.184615 6:0.285714 7:0.243697 8:0.226891
-1 1:-431 2:120 3:0.153846 4:0.392308 5:0.184615 6:0.216667 7:0.225 8:0.258333
-1 1:-452 2:119 3:0.153846 4:0.392308 5:0.184615 6:0.226891 7:0.218487 8:0.252101
-1 1:-426 2:120 3:0.153846 4:0.392308 5:0.184615 6:0.25 7:0.266667 8:0.216667
-1 1:-356 2:120 3:0.153846 4:0.392308 5:0.184615 6:0.275 7:0.233333 8:0.233333
-1 1:-476 2:119 3:0.153846 4:0.392308 5:0.184615 6:0.210084 7:0.184874 8:0.294118
-1 1:-441 2:120 3:0.153846 4:0.392308 5:0.184615 6:0.225 7:0.225 8:0.258333
-1 1:-373 2:120 3:0.153846 4:0.392308 5:0.184615 6:0.266667 7:0.233333 8:0.258333
-1 1:-428 2:120 3:0.153846 4:0.392308 5:0.184615 6:0.2 7:0.233333 8:0.266667
-1 1:-375 2:118 3:0.153846 4:0.392308 5:0.184615 6:0.228814 7:0.20339 8:0.271186
-1 1:-428 2:118 3:0.153846 4:0.392308 5:0.184615 6:0.262712 7:0.211864 8:0.245763
-1 1:-289 2:120 3:0.153846 4:0.392308 5:0.184615 6:0.275 7:0.216667 8:0.241667
-1 1:-323 2:120 3:0.153846 4:0.392308 5:0.184615 6:0.275 7:0.241667 8:0.225
-1 1:-425 2:121 3:0.153846 4:0.392308 5:0.184615 6:0.231405 7:0.214876 8:0.256198
-1 1:-546 2:122 3:0.153846 4:0.392308 5:0.184615 6:0.204918 7:0.204918 8:0.311475
-1 1:-482 2:126 3:0.153846 4:0.392308 5:0.184615 6:0.206349 7:0.18254 8:0.301587
-1 1:-516 2:119 3:0.153846 4:0.392308 5:0.184615 6:0.193277 7:0.176471 8:0.302521
-1 1:-640 2:119 3:0.153846 4:0.392308 5:0.184615 6:0.193277 7:0.168067 8:0.310924
-1 1:-478 2:121 3:0.153846 4:0.392308 5:0.184615 6:0.198347 7:0.206612 8:0.272727
-1 1:-464 2:126 3:0.153846 4:0.392308 5:0.184615 6:0.198413 7:0.166667 8:0.31746
-1 1:-337 2:124 3:0.153846 4:0.392308 5:0.184615 6:0.233871 7:0.16129 8:0.298387
-1 1:-661 2:124 3:0.153846 4:0.392308 5:0.184615 6:0.169355 7:0.120968 8:0.346774
-1 1:-734 2:127 3:0.153846 4:0.392308 5:0.184615 6:0.141732 7:0.141732 8:0.338583
-1 1:-513 2:120 3:0.193548 4:0.169355 5:0.314516 6:0.25 7:0.216667 8:0.275
-1 1:-431 2:120 3:0.193548 4:0.169355 5:0.314516 6:0.283333 7:0.233333 8:0.258333
-1 1:-632 2:120 3:0.193548 4:0.169355 5:0.314516 6:0.241667 7:0.225 8:0.275
-1 1:-746 2:124 3:0.193548 4:0.169355 5:0.314516 6:0.180451 7:0.142857 8:0.338346
-1 1:-542 2:120 3:0.193548 4:0.169355 5:0.314516 6:0.275 7:0.241667 8:0.25
-1 1:-555 2:116 3:0.193548 4:0.169355 5:0.314516 6:0.206897 7:0.172414 8:0.301724
-1 1:-622 2:123 3:0.193548 4:0.169355 5:0.314516 6:0.203252 7:0.162602 8:0.300813
-1 1:-657 2:123 3:0.193548 4:0.169355 5:0.314516 6:0.195122 7:0.154472 8:0.300813
-1 1:-724 2:123 3:0.193548 4:0.169355 5:0.314516 6:0.195122 7:0.138211 8:0.308943
-1 1:-577 2:117 3:0.193548 4:0.169355 5:0.314516 6:0.188034 7:0.153846 8:0.316239
-1 1:-471 2:110 3:0.193548 4:0.169355 5:0.314516 6:0.190909 7:0.281818 8:0.245455
-1 1:-644 2:120 3:0.193548 4:0.169355 5:0.314516 6:0.225 7:0.208333 8:0.308333
-1 1:-496 2:120 3:0.193548 4:0.169355 5:0.314516 6:0.266667 7:0.208333 8:0.233333
-1 1:-558 2:119 3:0.193548 4:0.169355 5:0.314516 6:0.226891 7:0.218487 8:0.252101
-1 1:-440 2:118 3:0.193548 4:0.169355 5:0.314516 6:0.313559 7:0.338983 8:0.152542
-1 1:-390 2:118 3:0.193548 4:0.169355 5:0.314516 6:0.279661 7:0.347458 8:0.152542
-1 1:-527 2:118 3:0.193548 4:0.169355 5:0.314516 6:0.305085 7:0.338983 8:0.152542
-1 1:-525 2:121 3:0.193548 4:0.169355 5:0.314516 6:0.247934 7:0.22314 8:0.239669
-1 1:-533 2:119 3:0.193548 4:0.169355 5:0.314516 6:0.260504 7:0.210084 8:0.235294
-1 1:-486 2:121 3:0.193548 4:0.169355 5:0.314516 6:0.264463 7:0.22314 8:0.239669
-1 1:-418 2:119 3:0.193548 4:0.169355 5:0.314516 6:0.277311 7:0.235294 8:0.226891
-1 1:-496 2:121 3:0.193548 4:0.169355 5:0.314516 6:0.256198 7:0.22314 8:0.239669
-1 1:-550 2:121 3:0.193548 4:0.169355 5:0.314516 6:0.256198 7:0.22314 8:0.239669
-1 1:-558 2:122 3:0.193548 4:0.169355 5:0.314516 6:0.254098 7:0.221311 8:0.237705
-1 1:-529 2:123 3:0.193548 4:0.169355 5:0.314516 6:0.243902 7:0.284553 8:0.227642
-1 1:-528 2:120 3:0.193548 4:0.169355 5:0.314516 6:0.216667 7:0.175 8:0.283333
-1 1:-585 2:122 3:0.193548 4:0.169355 5:0.314516 6:0.221311 7:0.155738 8:0.254098
-1 1:-489 2:120 3:0.193548 4:0.169355 5:0.314516 6:0.233333 7:0.216667 8:0.266667
-1 1:-716 2:121 3:0.193548 4:0.169355 5:0.314516 6:0.206612 7:0.14876 8:0.297521
-1 1:-652 2:119 3:0.193548 4:0.169355 5:0.314516 6:0.201681 7:0.134454 8:0.302521
-1 1:-598 2:121 3:0.193548 4:0.169355 5:0.314516 6:0.214876 7:0.14876 8:0.272727
-1 1:-530 2:120 3:0.193548 4:0.169355 5:0.314516 6:0.241667 7:0.233333 8:0.275
-1 1:-615 2:122 3:0.193548 4:0.169355 5:0.314516 6:0.213115 7:0.139344 8:0.295082
-1 1:-546 2:118 3:0.193548 4:0.169355 5:0.314516 6:0.262712 7:0.135593 8:0.322034
-1 1:-696 2:118 3:0.193548 4:0.169355 5:0.314516 6:0.245763 7:0.135593 8:0.330508
-1 1:-590 2:120 3:0.193548 4:0.169355 5:0.314516 6:0.225 7:0.116667 8:0.3
-1 1:-548 2:121 3:0.193548 4:0.169355 5:0.314516 6:0.231405 7:0.140496 8:0.297521
-1 1:-586 2:120 3:0.193548 4:0.169355 5:0.314516 6:0.216667 7:0.175 8:0.258333
-1 1:-620 2:121 3:0.193548 4:0.169355 5:0.314516 6:0.22314 7:0.132231 8:0.297521
-1 1:-639 2:120 3:0.193548 4:0.169355 5:0.314516 6:0.216667 7:0.191667 8:0.25
-1 1:-638 2:116 3:0.193548 4:0.169355 5:0.314516 6:0.241379 7:0.215517 8:0.267241
-1 1:-655 2:117 3:0.193548 4:0.169355 5:0.314516 6:0.239316 7:0.145299 8:0.290598
-1 1:-658 2:117 3:0.193548 4:0.169355 5:0.314516 6:0.205128 7:0.153846 8:0.307692
-1 1:-629 2:116 3:0.193548 4:0.169355 5:0.314516 6:0.206897 7:0.198276 8:0.275862
-1 1:-554 2:116 3:0.193548 4:0.169355 5:0.314516 6:0.206897 7:0.198276 8:0.275862
-1 1:-636 2:122 3:0.193548 4:0.169355 5:0.314516 6:0.237705 7:0.122951 8:0.295082
-1 1:-628 2:116 3:0.193548 4:0.169355 5:0.314516 6:0.206897 7:0.198276 8:0.275862
-1 1:-688 2:116 3:0.193548 4:0.169355 5:0.314516 6:0.206897 7:0.198276 8:0.275862
-1 1:-507 2:116 3:0.193548 4:0.169355 5:0.314516 6:0.206897 7:0.198276 8:0.275862
-1 1:-631 2:117 3:0.193548 4:0.169355 5:0.314516 6:0.239316 7:0.17094 8:0.290598
-1 1:-629 2:117 3:0.193548 4:0.169355 5:0.314516 6:0.213675 7:0.162393 8:0.299145
-1 1:-623 2:116 3:0.193548 4:0.169355 5:0.314516 6:0.215517 7:0.198276 8:0.275862
-1 1:-649 2:116 3:0.193548 4:0.169355 5:0.314516 6:0.206897 7:0.206897 8:0.267241
-1 1:-639 2:121 3:0.193548 4:0.169355 5:0.314516 6:0.22314 7:0.132231 8:0.297521
-1 1:-482 2:117 3:0.193548 4:0.169355 5:0.314516 6:0.247863 7:0.239316 8:0.196581
-1 1:-474 2:117 3:0.193548 4:0.169355 5:0.314516 6:0.247863 7:0.230769 8:0.205128
-1 1:-465 2:117 3:0.193548 4:0.169355 5:0.314516 6:0.247863 7:0.239316 8:0.205128
-1 1:-516 2:117 3:0.193548 4:0.169355 5:0.314516 6:0.230769 7:0.247863 8:0.222222
-1 1:-626 2:117 3:0.193548 4:0.169355 5:0.314516 6:0.239316 7:0.213675 8:0.222222
-1 1:-454 2:124 3:0.193548 4:0.169355 5:0.314516 6:0.25 7:0.226562 8:0.257812
-1 1:-634 2:121 3:0.193548 4:0.169355 5:0.314516 6:0.231405 7:0.132231 8:0.280992
-1 1:-653 2:117 3:0.193548 4:0.169355 5:0.314516 6:0.222222 7:0.222222 8:0.222222
-1 1:-540 2:117 3:0.193548 4:0.169355 5:0.314516 6:0.264957 7:0.239316 8:0.222222
-1 1:-484 2:117 3:0.193548 4:0.169355 5:0.314516 6:0.264957 7:0.230769 8:0.230769
-1 1:-639 2:116 3:0.193548 4:0.169355 5:0.314516 6:0.198276 7:0.224138 8:0.258621
-1 1:-509 2:116 3:0.193548 4:0.169355 5:0.314516 6:0.189655 7:0.224138 8:0.275862
-1 1:-668 2:117 3:0.193548 4:0.169355 5:0.314516 6:0.188034 7:0.222222 8:0.290598
-1 1:-550 2:117 3:0.193548 4:0.169355 5:0.314516 6:0.179487 7:0.230769 8:0.290598
-1 1:-603 2:116 3:0.193548 4:0.169355 5:0.314516 6:0.241379 7:0.241379 8:0.232759
-1 1:-468 2:115 3:0.193548 4:0.169355 5:0.314516 6:0.252174 7:0.234783 8:0.252174
-1 1:-724 2:120 3:0.193548 4:0.169355 5:0.314516 6:0.233333 7:0.133333 8:0.283333
-1 1:-441 2:115 3:0.193548 4:0.169355 5:0.314516 6:0.234783 7:0.226087 8:0.252174
-1 1:-368 2:104 3:0.193548 4:0.169355 5:0.314516 6:0.346154 7:0.201923 8:0.240385
-1 1:-391 2:114 3:0.193548 4:0.169355 5:0.314516 6:0.280702 7:0.245614 8:0.236842
-1 1:-479 2:112 3:0.193548 4:0.169355 5:0.314516 6:0.196429 7:0.241071 8:0.267857
-1 1:-566 2:111 3:0.193548 4:0.169355 5:0.314516 6:0.18018 7:0.261261 8:0.252252
-1 1:-516 2:114 3:0.193548 4:0.169355 5:0.314516 6:0.236842 7:0.22807 8:0.254386
-1 1:-585 2:116 3:0.193548 4:0.169355 5:0.314516 6:0.206897 7:0.232759 8:0.241379
-1 1:-552 2:123 3:0.193548 4:0.169355 5:0.314516 6:0.186992 7:0.260163 8:0.211382
-1 1:-544 2:117 3:0.193548 4:0.169355 5:0.314516 6:0.196581 7:0.153846 8:0.307692
-1 1:-617 2:111 3:0.193548 4:0.169355 5:0.314516 6:0.216216 7:0.225225 8:0.261261
-1 1:-511 2:124 3:0.193548 4:0.169355 5:0.314516 6:0.212598 7:0.23622 8:0.283465
-1 1:-579 2:120 3:0.193548 4:0.169355 5:0.314516 6:0.216667 7:0.141667 8:0.3
-1 1:-854 2:124 3:0.193548 4:0.169355 5:0.314516 6:0.153846 7:0.107692 8:0.361538
-1 1:-609 2:120 3:0.193548 4:0.169355 5:0.314516 6:0.25 7:0.216667 8:0.258333
-1 1:-408 2:120 3:0.193548 4:0.169355 5:0.314516 6:0.308333 7:0.241667 8:0.225
-1 1:-493 2:119 3:0.193548 4:0.169355 5:0.314516 6:0.294118 7:0.235294 8:0.218487
-1 1:-590 2:121 3:0.193548 4:0.169355 5:0.314516 6:0.239669 7:0.214876 8:0.256198
-1 1:-461 2:119 3:0.193548 4:0.169355 5:0.314516 6:0.285714 7:0.243697 8:0.201681
-1 1:-549 2:120 3:0.193548 4:0.169355 5:0.314516 6:0.258333 7:0.225 8:0.25
-1 1:-603 2:120 3:0.193548 4:0.169355 5:0.314516 6:0.241667 7:0.25 8:0.25
-1 1:-468 2:121 3:0.193548 4:0.169355 5:0.314516 6:0.256198 7:0.22314 8:0.247934
-1 1:-690 2:119 3:0.193548 4:0.169355 5:0.314516 6:0.210084 7:0.218487 8:0.268908
-1 1:-385 2:119 3:0.193548 4:0.169355 5:0.314516 6:0.226891 7:0.235294 8:0.252101
-1 1:-481 2:119 3:0.193548 4:0.169355 5:0.314516 6:0.226891 7:0.226891 8:0.260504
-1 1:-583 2:119 3:0.193548 4:0.169355 5:0.314516 6:0.218487 7:0.226891 8:0.260504
-1 1:-485 2:119 3:0.193548 4:0.169355 5:0.314516 6:0.226891 7:0.226891 8:0.260504
-1 1:-539 2:119 3:0.193548 4:0.169355 5:0.314516 6:0.235294 7:0.235294 8:0.252101
-1 1:-605 2:119 3:0.193548 4:0.169355 5:0.314516 6:0.235294 7:0.226891 8:0.260504
-1 1:-607 2:119 3:0.193548 4:0.169355 5:0.314516 6:0.235294 7:0.226891 8:0.260504
-1 1:-572 2:119 3:0.193548 4:0.169355 5:0.314516 6:0.218487 7:0.218487 8:0.268908
-1 1:-473 2:121 3:0.193548 4:0.169355 5:0.314516 6:0.272727 7:0.231405 8:0.239669
-1 1:-510 2:121 3:0.193548 4:0.169355 5:0.314516 6:0.247934 7:0.239669 8:0.239669
-1 1:-554 2:118 3:0.193548 4:0.169355 5:0.314516 6:0.228814 7:0.211864 8:0.271186
-1 1:-487 2:119 3:0.193548 4:0.169355 5:0.314516 6:0.226891 7:0.226891 8:0.260504
-1 1:-563 2:119 3:0.193548 4:0.169355 5:0.314516 6:0.226891 7:0.226891 8:0.260504
-1 1:-457 2:121 3:0.193548 4:0.169355 5:0.314516 6:0.239669 7:0.231405 8:0.239669
-1 1:-485 2:121 3:0.193548 4:0.169355 5:0.314516 6:0.239669 7:0.239669 8:0.247934
-1 1:-580 2:119 3:0.193548 4:0.169355 5:0.314516 6:0.226891 7:0.226891 8:0.252101
-1 1:-556 2:118 3:0.193548 4:0.169355 5:0.314516 6:0.254237 7:0.237288 8:0.237288
-1 1:-650 2:119 3:0.193548 4:0.169355 5:0.314516 6:0.210084 7:0.210084 8:0.277311
-1 1:-616 2:119 3:0.193548 4:0.169355 5:0.314516 6:0.201681 7:0.201681 8:0.285714
-1 1:-430 2:119 3:0.193548 4:0.169355 5:0.314516 6:0.294118 7:0.243697 8:0.218487
-1 1:-543 2:119 3:0.193548 4:0.169355 5:0.314516 6:0.285714 7:0.210084 8:0.252101
-1 1:-530 2:118 3:0.193548 4:0.169355 5:0.314516 6:0.220339 7:0.220339 8:0.262712
-1 1:-527 2:120 3:0.193548 4:0.169355 5:0.314516 6:0.241667 7:0.225 8:0.25
-1 1:-557 2:118 3:0.193548 4:0.169355 5:0.314516 6:0.220339 7:0.194915 8:0.288136
-1 1:-585 2:118 3:0.193548 4:0.169355 5:0.314516 6:0.228814 7:0.20339 8:0.271186
-1 1:-682 2:119 3:0.193548 4:0.169355 5:0.314516 6:0.193277 7:0.201681 8:0.294118
-1 1:-649 2:118 3:0.193548 4:0.169355 5:0.314516 6:0.211864 7:0.194915 8:0.29661
-1 1:-547 2:118 3:0.193548 4:0.169355 5:0.314516 6:0.20339 7:0.194915 8:0.29661
-1 1:-572 2:118 3:0.193548 4:0.169355 5:0.314516 6:0.220339 7:0.20339 8:0.288136
-1 1:-581 2:118 3:0.193548 4:0.169355 5:0.314516 6:0.254237 7:0.169492 8:0.29661
-1 1:-520 2:118 3:0.193548 4:0.169355 5:0.314516 6:0.20339 7:0.186441 8:0.305085
-1 1:-559 2:118 3:0.193548 4:0.169355 5:0.314516 6:0.228814 7:0.220339 8:0.262712
-1 1:-595 2:118 3:0.193548 4:0.169355 5:0.314516 6:0.220339 7:0.194915 8:0.279661
-1 1:-487 2:118 3:0.193548 4:0.169355 5:0.314516 6:0.245763 7:0.20339 8:0.254237
-1 1:-471 2:118 3:0.193548 4:0.169355 5:0.314516 6:0.220339 7:0.194915 8:0.29661
-1 1:-542 2:118 3:0.193548 4:0.169355 5:0.314516 6:0.211864 7:0.194915 8:0.29661
-1 1:-522 2:119 3:0.193548 4:0.169355 5:0.314516 6:0.201681 7:0.193277 8:0.302521
-1 1:-546 2:119 3:0.193548 4:0.169355 5:0.314516 6:0.226891 7:0.201681 8:0.285714
-1 1:-478 2:118 3:0.193548 4:0.169355 5:0.314516 6:0.228814 7:0.194915 8:0.288136
-1 1:-579 2:118 3:0.193548 4:0.169355 5:0.314516 6:0.194915 7:0.194915 8:0.29661
-1 1:-503 2:118 3:0.193548 4:0.169355 5:0.314516 6:0.211864 7:0.194915 8:0.288136
-1 1:-633 2:119 3:0.193548 4:0.169355 5:0.314516 6:0.201681 7:0.176471 8:0.302521
-1 1:-708 2:121 3:0.193548 4:0.169355 5:0.314516 6:0.231405 7:0.181818 8:0.305785
-1 1:-688 2:118 3:0.193548 4:0.169355 5:0.314516 6:0.220339 7:0.194915 8:0.288136
-1 1:-592 2:118 3:0.193548 4:0.169355 5:0.314516 6:0.211864 7:0.20339 8:0.288136
-1 1:-557 2:119 3:0.193548 4:0.169355 5:0.314516 6:0.235294 7:0.226891 8:0.252101
-1 1:-598 2:119 3:0.193548 4:0.169355 5:0.314516 6:0.226891 7:0.176471 8:0.294118
-1 1:-649 2:118 3:0.193548 4:0.169355 5:0.314516 6:0.20339 7:0.20339 8:0.288136
-1 1:-561 2:119 3:0.193548 4:0.169355 5:0.314516 6:0.218487 7:0.176471 8:0.310924
-1 1:-689 2:119 3:0.193548 4:0.169355 5:0.314516 6:0.201681 7:0.193277 8:0.294118
-1 1:-575 2:118 3:0.193548 4:0.169355 5:0.314516 6:0.220339 7:0.194915 8:0.29661
-1 1:-567 2:119 3:0.193548 4:0.169355 5:0.314516 6:0.218487 7:0.201681 8:0.277311
-1 1:-537 2:119 3:0.193548 4:0.169355 5:0.314516 6:0.268908 7:0.235294 8:0.226891
-1 1:-670 2:119 3:0.193548 4:0.169355 5:0.314516 6:0.218487 7:0.168067 8:0.294118
-1 1:-616 2:119 3:0.193548 4:0.169355 5:0.314516 6:0.201681 7:0.201681 8:0.294118
-1 1:-559 2:118 3:0.193548 4:0.169355 5:0.314516 6:0.20339 7:0.194915 8:0.29661
-1 1:-578 2:119 3:0.193548 4:0.169355 5:0.314516 6:0.210084 7:0.176471 8:0.310924
-1 1:-571 2:119 3:0.193548 4:0.169355 5:0.314516 6:0.218487 7:0.176471 8:0.294118
-1 1:-575 2:118 3:0.193548 4:0.169355 5:0.314516 6:0.237288 7:0.228814 8:0.254237
-1 1:-495 2:118 3:0.193548 4:0.169355 5:0.314516 6:0.271186 7:0.20339 8:0.271186
-1 1:-575 2:118 3:0.193548 4:0.169355 5:0.314516 6:0.228814 7:0.211864 8:0.271186
-1 1:-669 2:122 3:0.193548 4:0.169355 5:0.314516 6:0.196721 7:0.155738 8:0.336066
-1 1:-517 2:121 3:0.193548 4:0.169355 5:0.314516 6:0.239669 7:0.198347 8:0.289256
-1 1:-530 2:118 3:0.193548 4:0.169355 5:0.314516 6:0.228814 7:0.211864 8:0.262712
-1 1:-591 2:118 3:0.193548 4:0.169355 5:0.314516 6:0.237288 7:0.20339 8:0.279661
-1 1:-451 2:118 3:0.193548 4:0.169355 5:0.314516 6:0.262712 7:0.194915 8:0.254237
-1 1:-563 2:119 3:0.193548 4:0.169355 5:0.314516 6:0.226891 7:0.210084 8:0.268908
-1 1:-582 2:118 3:0.193548 4:0.169355 5:0.314516 6:0.220339 7:0.194915 8:0.288136
-1 1:-536 2:119 3:0.193548 4:0.169355 5:0.314516 6:0.252101 7:0.243697 8:0.243697
-1 1:-672 2:119 3:0.193548 4:0.169355 5:0.314516 6:0.226891 7:0.201681 8:0.277311
-1 1:-690 2:118 3:0.193548 4:0.169355 5:0.314516 6:0.220339 7:0.186441 8:0.29661
-1 1:-569 2:119 3:0.193548 4:0.169355 5:0.314516 6:0.210084 7:0.176471 8:0.302521
-1 1:-700 2:119 3:0.193548 4:0.169355 5:0.314516 6:0.235294 7:0.168067 8:0.285714
-1 1:-450 2:120 3:0.193548 4:0.169355 5:0.314516 6:0.225 7:0.216667 8:0.266667
-1 1:-639 2:120 3:0.193548 4:0.169355 5:0.314516 6:0.2 7:0.208333 8:0.291667
-1 1:-426 2:120 3:0.193548 4:0.169355 5:0.314516 6:0.241667 7:0.216667 8:0.266667
-1 1:-578 2:120 3:0.193548 4:0.169355 5:0.314516 6:0.216667 7:0.216667 8:0.266667
-1 1:-522 2:120 3:0.193548 4:0.169355 5:0.314516 6:0.225 7:0.208333 8:0.266667
-1 1:-557 2:120 3:0.193548 4:0.169355 5:0.314516 6:0.191667 7:0.208333 8:0.291667
-1 1:-638 2:120 3:0.193548 4:0.169355 5:0.314516 6:0.233333 7:0.208333 8:0.275
-1 1:-535 2:121 3:0.193548 4:0.169355 5:0.314516 6:0.214876 7:0.231405 8:0.264463
-1 1:-475 2:121 3:0.193548 4:0.169355 5:0.314516 6:0.206612 7:0.239669 8:0.264463
-1 1:-560 2:120 3:0.193548 4:0.169355 5:0.314516 6:0.241667 7:0.241667 8:0.241667
-1 1:-479 2:119 3:0.193548 4:0.169355 5:0.314516 6:0.235294 7:0.252101 8:0.243697
-1 1:-524 2:120 3:0.193548 4:0.169355 5:0.314516 6:0.233333 7:0.25 8:0.241667
-1 1:-637 2:120 3:0.193548 4:0.169355 5:0.314516 6:0.233333 7:0.241667 8:0.25
-1 1:-533 2:120 3:0.193548 4:0.169355 5:0.314516 6:0.225 7:0.233333 8:0.258333
-1 1:-495 2:120 3:0.193548 4:0.169355 5:0.314516 6:0.2 7:0.275 8:0.241667
-1 1:-565 2:121 3:0.193548 4:0.169355 5:0.314516 6:0.198347 7:0.272727 8:0.22314
-1 1:-573 2:120 3:0.193548 4:0.169355 5:0.314516 6:0.216667 7:0.233333 8:0.275
-1 1:-520 2:117 3:0.193548 4:0.169355 5:0.314516 6:0.205128 7:0.264957 8:0.247863
-1 1:-516 2:119 3:0.193548 4:0.169355 5:0.314516 6:0.235294 7:0.201681 8:0.277311
-1 1:-474 2:120 3:0.193548 4:0.169355 5:0.314516 6:0.233333 7:0.241667 8:0.25
-1 1:-606 2:119 3:0.193548 4:0.169355 5:0.314516 6:0.210084 7:0.210084 8:0.277311
-1 1:-602 2:119 3:0.193548 4:0.169355 5:0.314516 6:0.243697 7:0.226891 8:0.252101
-1 1:-472 2:120 3:0.193548 4:0.169355 5:0.314516 6:0.225 7:0.233333 8:0.258333
-1 1:-453 2:119 3:0.193548 4:0.169355 5:0.314516 6:0.243697 7:0.235294 8:0.243697
-1 1:-599 2:120 3:0.193548 4:0.169355 5:0.314516 6:0.25 7:0.233333 8:0.25
-1 1:-541 2:119 3:0.193548 4:0.169355 5:0.314516 6:0.243697 7:0.226891 8:0.252101
-1 1:-618 2:120 3:0.193548 4:0.169355 5:0.314516 6:0.258333 7:0.216667 8:0.241667
-1 1:-553 2:120 3:0.193548 4:0.169355 5:0.314516 6:0.216667 7:0.216667 8:0.266667
-1 1:-597 2:120 3:0.193548 4:0.169355 5:0.314516 6:0.208333 7:0.225 8:0.266667
-1 1:-519 2:120 3:0.193548 4:0.169355 5:0.314516 6:0.216667 7:0.25 8:0.241667
-1 1:-651 2:120 3:0.193548 4:0.169355 5:0.314516 6:0.216667 7:0.225 8:0.266667
-1 1:-714 2:120 3:0.193548 4:0.169355 5:0.314516 6:0.2 7:0.2 8:0.291667
-1 1:-516 2:120 3:0.193548 4:0.169355 5:0.314516 6:0.241667 7:0.233333 8:0.25
-1 1:-586 2:120 3:0.193548 4:0.169355 5:0.314516 6:0.225 7:0.2 8:0.283333
-1 1:-525 2:120 3:0.193548 4:0.169355 5:0.314516 6:0.208333 7:0.191667 8:0.291667
-1 1:-524 2:120 3:0.193548 4:0.169355 5:0.314516 6:0.225 7:0.191667 8:0.291667
-1 1:-497 2:120 3:0.193548 4:0.169355 5:0.314516 6:0.225 7:0.225 8:0.275
-1 1:-591 2:120 3:0.193548 4:0.169355 5:0.314516 6:0.233333 7:0.233333 8:0.266667
-1 1:-411 2:120 3:0.193548 4:0.169355 5:0.314516 6:0.275 7:0.283333 8:0.2
-1 1:-560 2:120 3:0.193548 4:0.169355 5:0.314516 6:0.225 7:0.216667 8:0.266667
-1 1:-512 2:120 3:0.193548 4:0.169355 5:0.314516 6:0.233333 7:0.233333 8:0.25
-1 1:-597 2:120 3:0.193548 4:0.169355 5:0.314516 6:0.2 7:0.233333 8:0.266667
-1 1:-667 2:120 3:0.193548 4:0.169355 5:0.314516 6:0.216667 7:0.216667 8:0.275
-1 1:-668 2:120 3:0.193548 4:0.169355 5:0.314516 6:0.216667 7:0.183333 8:0.3
-1 1:-480 2:120 3:0.193548 4:0.169355 5:0.314516 6:0.258333 7:0.225 8:0.25
-1 1:-594 2:120 3:0.193548 4:0.169355 5:0.314516 6:0.2 7:0.208333 8:0.283333
-1 1:-504 2:120 3:0.193548 4:0.169355 5:0.314516 6:0.233333 7:0.233333 8:0.266667
-1 1:-559 2:119 3:0.193548 4:0.169355 5:0.314516 6:0.210084 7:0.193277 8:0.302521
-1 1:-523 2:121 3:0.193548 4:0.169355 5:0.314516 6:0.231405 7:0.239669 8:0.247934
-1 1:-637 2:120 3:0.193548 4:0.169355 5:0.314516 6:0.208333 7:0.216667 8:0.275
-1 1:-489 2:120 3:0.193548 4:0.169355 5:0.314516 6:0.25 7:0.225 8:0.266667
-1 1:-679 2:120 3:0.193548 4:0.169355 5:0.314516 6:0.225 7:0.258333 8:0.233333
-1 1:-532 2:120 3:0.193548 4:0.169355 5:0.314516 6:0.233333 7:0.233333 8:0.241667
-1 1:-446 2:120 3:0.193548 4:0.169355 5:0.314516 6:0.225 7:0.233333 8:0.25
-1 1:-509 2:120 3:0.193548 4:0.169355 5:0.314516 6:0.225 7:0.225 8:0.258333
-1 1:-610 2:120 3:0.193548 4:0.169355 5:0.314516 6:0.2 7:0.225 8:0.266667
-1 1:-597 2:120 3:0.193548 4:0.169355 5:0.314516 6:0.2 7:0.216667 8:0.275
-1 1:-435 2:120 3:0.193548 4:0.169355 5:0.314516 6:0.225 7:0.216667 8:0.258333
-1 1:-528 2:120 3:0.193548 4:0.169355 5:0.314516 6:0.216667 7:0.225 8:0.266667
-1 1:-614 2:121 3:0.193548 4:0.169355 5:0.314516 6:0.206612 7:0.22314 8:0.264463
-1 1:-631 2:121 3:0.193548 4:0.169355 5:0.314516 6:0.173554 7:0.231405 8:0.280992
-1 1:-552 2:120 3:0.193548 4:0.169355 5:0.314516 6:0.2 7:0.208333 8:0.266667
-1 1:-449 2:119 3:0.193548 4:0.169355 5:0.314516 6:0.260504 7:0.252101 8:0.210084
-1 1:-629 2:121 3:0.193548 4:0.169355 5:0.314516 6:0.181818 7:0.22314 8:0.272727
-1 1:-699 2:120 3:0.193548 4:0.169355 5:0.314516 6:0.191667 7:0.208333 8:0.283333
-1 1:-594 2:120 3:0.193548 4:0.169355 5:0.314516 6:0.2 7:0.225 8:0.266667
-1 1:-590 2:120 3:0.193548 4:0.169355 5:0.314516 6:0.216667 7:0.225 8:0.25
-1 1:-637 2:120 3:0.193548 4:0.169355 5:0.314516 6:0.216667 7:0.233333 8:0.258333
-1 1:-628 2:120 3:0.193548 4:0.169355 5:0.314516 6:0.2 7:0.2 8:0.283333
-1 1:-544 2:120 3:0.193548 4:0.169355 5:0.314516 6:0.2 7:0.225 8:0.266667
-1 1:-558 2:120 3:0.193548 4:0.169355 5:0.314516 6:0.208333 7:0.216667 8:0.266667
-1 1:-486 2:121 3:0.193548 4:0.169355 5:0.314516 6:0.231405 7:0.231405 8:0.247934
-1 1:-487 2:120 3:0.193548 4:0.169355 5:0.314516 6:0.191667 7:0.233333 8:0.266667
-1 1:-533 2:120 3:0.193548 4:0.169355 5:0.314516 6:0.2 7:0.208333 8:0.283333
-1 1:-613 2:120 3:0.193548 4:0.169355 5:0.314516 6:0.208333 7:0.225 8:0.258333
-1 1:-492 2:120 3:0.193548 4:0.169355 5:0.314516 6:0.208333 7:0.208333 8:0.266667
-1 1:-591 2:121 3:0.193548 4:0.169355 5:0.314516 6:0.198347 7:0.206612 8:0.280992
-1 1:-561 2:123 3:0.193548 4:0.169355 5:0.314516 6:0.252033 7:0.154472 8:0.300813
-1 1:-557 2:121 3:0.193548 4:0.169355 5:0.314516 6:0.231405 7:0.214876 8:0.280992
-1 1:-582 2:120 3:0.193548 4:0.169355 5:0.314516 6:0.208333 7:0.208333 8:0.275
-1 1:-536 2:120 3:0.193548 4:0.169355 5:0.314516 6:0.225 7:0.216667 8:0.275
-1 1:-644 2:120 3:0.193548 4:0.169355 5:0.314516 6:0.191667 7:0.2 8:0.291667
-1 1:-525 2:120 3:0.193548 4:0.169355 5:0.314516 6:0.225 7:0.208333 8:0.266667
-1 1:-555 2:120 3:0.193548 4:0.169355 5:0.314516 6:0.216667 7:0.208333 8:0.275
-1 1:-705 2:118 3:0.193548 4:0.169355 5:0.314516 6:0.237288 7:0.220339 8:0.271186
-1 1:-473 2:121 3:0.193548 4:0.169355 5:0.314516 6:0.239669 7:0.239669 8:0.239669
-1 1:-604 2:123 3:0.193548 4:0.169355 5:0.314516 6:0.227642 7:0.146341 8:0.300813
-1 1:-576 2:120 3:0.193548 4:0.169355 5:0.314516 6:0.233333 7:0.208333 8:0.283333
-1 1:-844 2:122 3:0.193548 4:0.169355 5:0.314516 6:0.180328 7:0.196721 8:0.278689
-1 1:-619 2:123 3:0.193548 4:0.169355 5:0.314516 6:0.186992 7:0.195122 8:0.317073
-1 1:-568 2:120 3:0.193548 4:0.169355 5:0.314516 6:0.233333 7:0.2 8:0.266667
-1 1:-565 2:120 3:0.193548 4:0.169355 5:0.314516 6:0.258333 7:0.225 8:0.233333
-1 1:-626 2:120 3:0.193548 4:0.169355 5:0.314516 6:0.233333 7:0.208333 8:0.258333
-1 1:-553 2:120 3:0.193548 4:0.169355 5:0.314516 6:0.241667 7:0.216667 8:0.25
-1 1:-462 2:120 3:0.193548 4:0.169355 5:0.314516 6:0.241667 7:0.233333 8:0.25
-1 1:-542 2:120 3:0.193548 4:0.169355 5:0.314516 6:0.25 7:0.225 8:0.25
-1 1:-740 2:120 3:0.193548 4:0.169355 5:0.314516 6:0.233333 7:0.216667 8:0.25
-1 1:-466 2:120 3:0.193548 4:0.169355 5:0.314516 6:0.241667 7:0.216667 8:0.241667
-1 1:-563 2:120 3:0.193548 4:0.169355 5:0.314516 6:0.241667 7:0.208333 8:0.25
-1 1:-467 2:121 3:0.193548 4:0.169355 5:0.314516 6:0.264463 7:0.239669 8:0.247934
-1 1:-711 2:120 3:0.193548 4:0.169355 5:0.314516 6:0.241667 7:0.208333 8:0.25
-1 1:-597 2:118 3:0.193548 4:0.169355 5:0.314516 6:0.211864 7:0.220339 8:0.271186
-1 1:-671 2:119 3:0.193548 4:0.169355 5:0.314516 6:0.210084 7:0.201681 8:0.268908
-1 1:-482 2:119 3:0.193548 4:0.169355 5:0.314516 6:0.226891 7:0.218487 8:0.252101
-1 1:-583 2:118 3:0.193548 4:0.169355 5:0.314516 6:0.20339 7:0.220339 8:0.288136
-1 1:-616 2:118 3:0.193548 4:0.169355 5:0.314516 6:0.194915 7:0.186441 8:0.305085
-1 1:-669 2:118 3:0.193548 4:0.169355 5:0.314516 6:0.186441 7:0.177966 8:0.313559
-1 1:-580 2:118 3:0.193548 4:0.169355 5:0.314516 6:0.186441 7:0.186441 8:0.305085
-1 1:-623 2:118 3:0.193548 4:0.169355 5:0.314516 6:0.177966 7:0.186441 8:0.305085
-1 1:-767 2:118 3:0.193548 4:0.169355 5:0.314516 6:0.177966 7:0.177966 8:0.313559
-1 1:-575 2:118 3:0.193548 4:0.169355 5:0.314516 6:0.20339 7:0.211864 8:0.271186
-1 1:-560 2:118 3:0.193548 4:0.169355 5:0.314516 6:0.220339 7:0.228814 8:0.262712
-1 1:-689 2:119 3:0.193548 4:0.169355 5:0.314516 6:0.218487 7:0.168067 8:0.310924
-1 1:-560 2:120 3:0.193548 4:0.169355 5:0.314516 6:0.258333 7:0.191667 8:0.266667
-1 1:-452 2:119 3:0.193548 4:0.169355 5:0.314516 6:0.285714 7:0.243697 8:0.226891
-1 1:-662 2:120 3:0.193548 4:0.169355 5:0.314516 6:0.216667 7:0.225 8:0.258333
-1 1:-492 2:119 3:0.193548 4:0.169355 5:0.314516 6:0.226891 7:0.218487 8:0.252101
-1 1:-577 2:120 3:0.193548 4:0.169355 5:0.314516 6:0.25 7:0.266667 8:0.216667
-1 1:-516 2:120 3:0.193548 4:0.169355 5:0.314516 6:0.275 7:0.233333 8:0.233333
-1 1:-608 2:119 3:0.193548 4:0.169355 5:0.314516 6:0.210084 7:0.184874 8:0.294118
-1 1:-467 2:120 3:0.193548 4:0.169355 5:0.314516 6:0.225 7:0.225 8:0.258333
-1 1:-491 2:120 3:0.193548 4:0.169355 5:0.314516 6:0.266667 7:0.233333 8:0.258333
-1 1:-530 2:120 3:0.193548 4:0.169355 5:0.314516 6:0.2 7:0.233333 8:0.266667
-1 1:-484 2:118 3:0.193548 4:0.169355 5:0.314516 6:0.228814 7:0.20339 8:0.271186
-1 1:-505 2:118 3:0.193548 4:0.169355 5:0.314516 6:0.262712 7:0.211864 8:0.245763
-1 1:-474 2:120 3:0.193548 4:0.169355 5:0.314516 6:0.275 7:0.216667 8:0.241667
-1 1:-408 2:120 3:0.193548 4:0.169355 5:0.314516 6:0.275 7:0.241667 8:0.225
-1 1:-509 2:121 3:0.193548 4:0.169355 5:0.314516 6:0.231405 7:0.214876 8:0.256198
-1 1:-599 2:122 3:0.193548 4:0.169355 5:0.314516 6:0.204918 7:0.204918 8:0.311475
-1 1:-656 2:124 3:0.193548 4:0.169355 5:0.314516 6:0.206349 7:0.18254 8:0.301587
-1 1:-666 2:119 3:0.193548 4:0.169355 5:0.314516 6:0.193277 7:0.176471 8:0.302521
-1 1:-759 2:119 3:0.193548 4:0.169355 5:0.314516 6:0.193277 7:0.168067 8:0.310924
-1 1:-664 2:121 3:0.193548 4:0.169355 5:0.314516 6:0.198347 7:0.206612 8:0.272727
-1 1:-601 2:124 3:0.193548 4:0.169355 5:0.314516 6:0.198413 7:0.166667 8:0.31746
-1 1:-565 2:124 3:0.193548 4:0.169355 5:0.314516 6:0.233871 7:0.16129 8:0.298387
-1 1:-907 2:124 3:0.193548 4:0.169355 5:0.314516 6:0.169355 7:0.120968 8:0.346774
-1 1:-739 2:124 3:0.193548 4:0.169355 5:0.314516 6:0.141732 7:0.141732 8:0.338583
-1 1:-658 2:120 3:0.25 4:0.216667 5:0.275 6:0.283333 7:0.233333 8:0.258333
-1 1:-410 2:120 3:0.25 4:0.216667 5:0.275 6:0.241667 7:0.225 8:0.275
-1 1:-631 2:120 3:0.25 4:0.216667 5:0.275 6:0.180451 7:0.142857 8:0.338346
-1 1:-481 2:120 3:0.25 4:0.216667 5:0.275 6:0.275 7:0.241667 8:0.25
-1 1:-532 2:116 3:0.25 4:0.216667 5:0.275 6:0.206897 7:0.172414 8:0.301724
-1 1:-533 2:120 3:0.25 4:0.216667 5:0.275 6:0.203252 7:0.162602 8:0.300813
-1 1:-539 2:120 3:0.25 4:0.216667 5:0.275 6:0.195122 7:0.154472 8:0.300813
-1 1:-457 2:120 3:0.25 4:0.216667 5:0.275 6:0.195122 7:0.138211 8:0.308943
-1 1:-470 2:117 3:0.25 4:0.216667 5:0.275 6:0.188034 7:0.153846 8:0.316239
-1 1:-476 2:110 3:0.25 4:0.216667 5:0.275 6:0.190909 7:0.281818 8:0.245455
-1 1:-438 2:120 3:0.25 4:0.216667 5:0.275 6:0.225 7:0.208333 8:0.308333
-1 1:-487 2:120 3:0.25 4:0.216667 5:0.275 6:0.266667 7:0.208333 8:0.233333
-1 1:-502 2:119 3:0.25 4:0.216667 5:0.275 6:0.226891 7:0.218487 8:0.252101
-1 1:-287 2:118 3:0.25 4:0.216667 5:0.275 6:0.313559 7:0.338983 8:0.152542
-1 1:-283 2:118 3:0.25 4:0.216667 5:0.275 6:0.279661 7:0.347458 8:0.152542
-1 1:-263 2:118 3:0.25 4:0.216667 5:0.275 6:0.305085 7:0.338983 8:0.152542
-1 1:-386 2:120 3:0.25 4:0.216667 5:0.275 6:0.247934 7:0.22314 8:0.239669
-1 1:-391 2:119 3:0.25 4:0.216667 5:0.275 6:0.260504 7:0.210084 8:0.235294
-1 1:-379 2:120 3:0.25 4:0.216667 5:0.275 6:0.264463 7:0.22314 8:0.239669
-1 1:-313 2:119 3:0.25 4:0.216667 5:0.275 6:0.277311 7:0.235294 8:0.226891
-1 1:-379 2:120 3:0.25 4:0.216667 5:0.275 6:0.256198 7:0.22314 8:0.239669
-1 1:-423 2:120 3:0.25 4:0.216667 5:0.275 6:0.256198 7:0.22314 8:0.239669
-1 1:-397 2:120 3:0.25 4:0.216667 5:0.275 6:0.254098 7:0.221311 8:0.237705
-1 1:-476 2:120 3:0.25 4:0.216667 5:0.275 6:0.243902 7:0.284553 8:0.227642
-1 1:-494 2:120 3:0.25 4:0.216667 5:0.275 6:0.216667 7:0.175 8:0.283333
-1 1:-446 2:120 3:0.25 4:0.216667 5:0.275 6:0.221311 7:0.155738 8:0.254098
-1 1:-338 2:120 3:0.25 4:0.216667 5:0.275 6:0.233333 7:0.216667 8:0.266667
-1 1:-494 2:120 3:0.25 4:0.216667 5:0.275 6:0.206612 7:0.14876 8:0.297521
-1 1:-538 2:119 3:0.25 4:0.216667 5:0.275 6:0.201681 7:0.134454 8:0.302521
-1 1:-516 2:120 3:0.25 4:0.216667 5:0.275 6:0.214876 7:0.14876 8:0.272727
-1 1:-511 2:120 3:0.25 4:0.216667 5:0.275 6:0.241667 7:0.233333 8:0.275
-1 1:-487 2:120 3:0.25 4:0.216667 5:0.275 6:0.213115 7:0.139344 8:0.295082
-1 1:-414 2:118 3:0.25 4:0.216667 5:0.275 6:0.262712 7:0.135593 8:0.322034
-1 1:-666 2:118 3:0.25 4:0.216667 5:0.275 6:0.245763 7:0.135593 8:0.330508
-1 1:-554 2:120 3:0.25 4:0.216667 5:0.275 6:0.225 7:0.116667 8:0.3
-1 1:-556 2:120 3:0.25 4:0.216667 5:0.275 6:0.231405 7:0.140496 8:0.297521
-1 1:-452 2:120 3:0.25 4:0.216667 5:0.275 6:0.216667 7:0.175 8:0.258333
-1 1:-520 2:120 3:0.25 4:0.216667 5:0.275 6:0.22314 7:0.132231 8:0.297521
-1 1:-403 2:120 3:0.25 4:0.216667 5:0.275 6:0.216667 7:0.191667 8:0.25
-1 1:-420 2:116 3:0.25 4:0.216667 5:0.275 6:0.241379 7:0.215517 8:0.267241
-1 1:-525 2:117 3:0.25 4:0.216667 5:0.275 6:0.239316 7:0.145299 8:0.290598
-1 1:-518 2:117 3:0.25 4:0.216667 5:0.275 6:0.205128 7:0.153846 8:0.307692
-1 1:-453 2:116 3:0.25 4:0.216667 5:0.275 6:0.206897 7:0.198276 8:0.275862
-1 1:-427 2:116 3:0.25 4:0.216667 5:0.275 6:0.206897 7:0.198276 8:0.275862
-1 1:-571 2:120 3:0.25 4:0.216667 5:0.275 6:0.237705 7:0.122951 8:0.295082
-1 1:-487 2:116 3:0.25 4:0.216667 5:0.275 6:0.206897 7:0.198276 8:0.275862
-1 1:-502 2:116 3:0.25 4:0.216667 5:0.275 6:0.206897 7:0.198276 8:0.275862
-1 1:-552 2:116 3:0.25 4:0.216667 5:0.275 6:0.206897 7:0.198276 8:0.275862
-1 1:-396 2:117 3:0.25 4:0.216667 5:0.275 6:0.239316 7:0.17094 8:0.290598
-1 1:-511 2:117 3:0.25 4:0.216667 5:0.275 6:0.213675 7:0.162393 8:0.299145
-1 1:-498 2:116 3:0.25 4:0.216667 5:0.275 6:0.215517 7:0.198276 8:0.275862
-1 1:-383 2:116 3:0.25 4:0.216667 5:0.275 6:0.206897 7:0.206897 8:0.267241
-1 1:-576 2:120 3:0.25 4:0.216667 5:0.275 6:0.22314 7:0.132231 8:0.297521
-1 1:-427 2:117 3:0.25 4:0.216667 5:0.275 6:0.247863 7:0.239316 8:0.196581
-1 1:-450 2:117 3:0.25 4:0.216667 5:0.275 6:0.247863 7:0.230769 8:0.205128
-1 1:-398 2:117 3:0.25 4:0.216667 5:0.275 6:0.247863 7:0.239316 8:0.205128
-1 1:-456 2:117 3:0.25 4:0.216667 5:0.275 6:0.230769 7:0.247863 8:0.222222
-1 1:-434 2:117 3:0.25 4:0.216667 5:0.275 6:0.239316 7:0.213675 8:0.222222
-1 1:-376 2:120 3:0.25 4:0.216667 5:0.275 6:0.25 7:0.226562 8:0.257812
-1 1:-451 2:120 3:0.25 4:0.216667 5:0.275 6:0.231405 7:0.132231 8:0.280992
-1 1:-480 2:117 3:0.25 4:0.216667 5:0.275 6:0.222222 7:0.222222 8:0.222222
-1 1:-392 2:117 3:0.25 4:0.216667 5:0.275 6:0.264957 7:0.239316 8:0.222222
-1 1:-480 2:117 3:0.25 4:0.216667 5:0.275 6:0.264957 7:0.230769 8:0.230769
-1 1:-494 2:116 3:0.25 4:0.216667 5:0.275 6:0.198276 7:0.224138 8:0.258621
-1 1:-471 2:116 3:0.25 4:0.216667 5:0.275 6:0.189655 7:0.224138 8:0.275862
-1 1:-362 2:117 3:0.25 4:0.216667 5:0.275 6:0.188034 7:0.222222 8:0.290598
-1 1:-480 2:117 3:0.25 4:0.216667 5:0.275 6:0.179487 7:0.230769 8:0.290598
-1 1:-347 2:116 3:0.25 4:0.216667 5:0.275 6:0.241379 7:0.241379 8:0.232759
-1 1:-392 2:115 3:0.25 4:0.216667 5:0.275 6:0.252174 7:0.234783 8:0.252174
-1 1:-368 2:120 3:0.25 4:0.216667 5:0.275 6:0.233333 7:0.133333 8:0.283333
-1 1:-494 2:115 3:0.25 4:0.216667 5:0.275 6:0.234783 7:0.226087 8:0.252174
-1 1:-246 2:104 3:0.25 4:0.216667 5:0.275 6:0.346154 7:0.201923 8:0.240385
-1 1:-390 2:114 3:0.25 4:0.216667 5:0.275 6:0.280702 7:0.245614 8:0.236842
-1 1:-372 2:112 3:0.25 4:0.216667 5:0.275 6:0.196429 7:0.241071 8:0.267857
-1 1:-433 2:111 3:0.25 4:0.216667 5:0.275 6:0.18018 7:0.261261 8:0.252252
-1 1:-415 2:114 3:0.25 4:0.216667 5:0.275 6:0.236842 7:0.22807 8:0.254386
-1 1:-412 2:116 3:0.25 4:0.216667 5:0.275 6:0.206897 7:0.232759 8:0.241379
-1 1:-422 2:120 3:0.25 4:0.216667 5:0.275 6:0.186992 7:0.260163 8:0.211382
-1 1:-538 2:117 3:0.25 4:0.216667 5:0.275 6:0.196581 7:0.153846 8:0.307692
-1 1:-406 2:111 3:0.25 4:0.216667 5:0.275 6:0.216216 7:0.225225 8:0.261261
-1 1:-517 2:120 3:0.25 4:0.216667 5:0.275 6:0.212598 7:0.23622 8:0.283465
-1 1:-491 2:120 3:0.25 4:0.216667 5:0.275 6:0.216667 7:0.141667 8:0.3
-1 1:-658 2:120 3:0.25 4:0.216667 5:0.275 6:0.153846 7:0.107692 8:0.361538
-1 1:-360 2:120 3:0.25 4:0.216667 5:0.275 6:0.25 7:0.216667 8:0.258333
-1 1:-314 2:120 3:0.25 4:0.216667 5:0.275 6:0.308333 7:0.241667 8:0.225
-1 1:-304 2:119 3:0.25 4:0.216667 5:0.275 6:0.294118 7:0.235294 8:0.218487
-1 1:-539 2:120 3:0.25 4:0.216667 5:0.275 6:0.239669 7:0.214876 8:0.256198
-1 1:-327 2:119 3:0.25 4:0.216667 5:0.275 6:0.285714 7:0.243697 8:0.201681
-1 1:-184 2:120 3:0.25 4:0.216667 5:0.275 6:0.258333 7:0.225 8:0.25
-1 1:-369 2:120 3:0.25 4:0.216667 5:0.275 6:0.241667 7:0.25 8:0.25
-1 1:-346 2:120 3:0.25 4:0.216667 5:0.275 6:0.256198 7:0.22314 8:0.247934
-1 1:-427 2:119 3:0.25 4:0.216667 5:0.275 6:0.210084 7:0.218487 8:0.268908
-1 1:-404 2:119 3:0.25 4:0.216667 5:0.275 6:0.226891 7:0.235294 8:0.252101
-1 1:-441 2:119 3:0.25 4:0.216667 5:0.275 6:0.226891 7:0.226891 8:0.260504
-1 1:-349 2:119 3:0.25 4:0.216667 5:0.275 6:0.218487 7:0.226891 8:0.260504
-1 1:-393 2:119 3:0.25 4:0.216667 5:0.275 6:0.226891 7:0.226891 8:0.260504
-1 1:-343 2:119 3:0.25 4:0.216667 5:0.275 6:0.235294 7:0.235294 8:0.252101
-1 1:-430 2:119 3:0.25 4:0.216667 5:0.275 6:0.235294 7:0.226891 8:0.260504
-1 1:-394 2:119 3:0.25 4:0.216667 5:0.275 6:0.235294 7:0.226891 8:0.260504
-1 1:-414 2:119 3:0.25 4:0.216667 5:0.275 6:0.218487 7:0.218487 8:0.268908
-1 1:-391 2:120 3:0.25 4:0.216667 5:0.275 6:0.272727 7:0.231405 8:0.239669
-1 1:-382 2:120 3:0.25 4:0.216667 5:0.275 6:0.247934 7:0.239669 8:0.239669
-1 1:-384 2:118 3:0.25 4:0.216667 5:0.275 6:0.228814 7:0.211864 8:0.271186
-1 1:-413 2:119 3:0.25 4:0.216667 5:0.275 6:0.226891 7:0.226891 8:0.260504
-1 1:-432 2:119 3:0.25 4:0.216667 5:0.275 6:0.226891 7:0.226891 8:0.260504
-1 1:-451 2:120 3:0.25 4:0.216667 5:0.275 6:0.239669 7:0.231405 8:0.239669
-1 1:-319 2:120 3:0.25 4:0.216667 5:0.275 6:0.239669 7:0.239669 8:0.247934
-1 1:-511 2:119 3:0.25 4:0.216667 5:0.275 6:0.226891 7:0.226891 8:0.252101
-1 1:-339 2:118 3:0.25 4:0.216667 5:0.275 6:0.254237 7:0.237288 8:0.237288
-1 1:-427 2:119 3:0.25 4:0.216667 5:0.275 6:0.210084 7:0.210084 8:0.277311
-1 1:-418 2:119 3:0.25 4:0.216667 5:0.275 6:0.201681 7:0.201681 8:0.285714
-1 1:-317 2:119 3:0.25 4:0.216667 5:0.275 6:0.294118 7:0.243697 8:0.218487
-1 1:-362 2:119 3:0.25 4:0.216667 5:0.275 6:0.285714 7:0.210084 8:0.252101
-1 1:-418 2:118 3:0.25 4:0.216667 5:0.275 6:0.220339 7:0.220339 8:0.262712
-1 1:-346 2:120 3:0.25 4:0.216667 5:0.275 6:0.241667 7:0.225 8:0.25
-1 1:-501 2:118 3:0.25 4:0.216667 5:0.275 6:0.220339 7:0.194915 8:0.288136
-1 1:-441 2:118 3:0.25 4:0.216667 5:0.275 6:0.228814 7:0.20339 8:0.271186
-1 1:-506 2:119 3:0.25 4:0.216667 5:0.275 6:0.193277 7:0.201681 8:0.294118
-1 1:-395 2:118 3:0.25 4:0.216667 5:0.275 6:0.211864 7:0.194915 8:0.29661
-1 1:-533 2:118 3:0.25 4:0.216667 5:0.275 6:0.20339 7:0.194915 8:0.29661
-1 1:-399 2:118 3:0.25 4:0.216667 5:0.275 6:0.220339 7:0.20339 8:0.288136
-1 1:-375 2:118 3:0.25 4:0.216667 5:0.275 6:0.254237 7:0.169492 8:0.29661
-1 1:-485 2:118 3:0.25 4:0.216667 5:0.275 6:0.20339 7:0.186441 8:0.305085
-1 1:-455 2:118 3:0.25 4:0.216667 5:0.275 6:0.228814 7:0.220339 8:0.262712
-1 1:-463 2:118 3:0.25 4:0.216667 5:0.275 6:0.220339 7:0.194915 8:0.279661
-1 1:-353 2:118 3:0.25 4:0.216667 5:0.275 6:0.245763 7:0.20339 8:0.254237
-1 1:-390 2:118 3:0.25 4:0.216667 5:0.275 6:0.220339 7:0.194915 8:0.29661
-1 1:-491 2:118 3:0.25 4:0.216667 5:0.275 6:0.211864 7:0.194915 8:0.29661
-1 1:-536 2:119 3:0.25 4:0.216667 5:0.275 6:0.201681 7:0.193277 8:0.302521
-1 1:-393 2:119 3:0.25 4:0.216667 5:0.275 6:0.226891 7:0.201681 8:0.285714
-1 1:-458 2:118 3:0.25 4:0.216667 5:0.275 6:0.228814 7:0.194915 8:0.288136
-1 1:-497 2:118 3:0.25 4:0.216667 5:0.275 6:0.194915 7:0.194915 8:0.29661
-1 1:-543 2:118 3:0.25 4:0.216667 5:0.275 6:0.211864 7:0.194915 8:0.288136
-1 1:-543 2:119 3:0.25 4:0.216667 5:0.275 6:0.201681 7:0.176471 8:0.302521
-1 1:-351 2:120 3:0.25 4:0.216667 5:0.275 6:0.231405 7:0.181818 8:0.305785
-1 1:-458 2:118 3:0.25 4:0.216667 5:0.275 6:0.220339 7:0.194915 8:0.288136
-1 1:-463 2:118 3:0.25 4:0.216667 5:0.275 6:0.211864 7:0.20339 8:0.288136
-1 1:-371 2:119 3:0.25 4:0.216667 5:0.275 6:0.235294 7:0.226891 8:0.252101
-1 1:-409 2:119 3:0.25 4:0.216667 5:0.275 6:0.226891 7:0.176471 8:0.294118
-1 1:-515 2:118 3:0.25 4:0.216667 5:0.275 6:0.20339 7:0.20339 8:0.288136
-1 1:-387 2:119 3:0.25 4:0.216667 5:0.275 6:0.218487 7:0.176471 8:0.310924
-1 1:-427 2:119 3:0.25 4:0.216667 5:0.275 6:0.201681 7:0.193277 8:0.294118
-1 1:-361 2:118 3:0.25 4:0.216667 5:0.275 6:0.220339 7:0.194915 8:0.29661
-1 1:-397 2:119 3:0.25 4:0.216667 5:0.275 6:0.218487 7:0.201681 8:0.277311
-1 1:-394 2:119 3:0.25 4:0.216667 5:0.275 6:0.268908 7:0.235294 8:0.226891
-1 1:-435 2:119 3:0.25 4:0.216667 5:0.275 6:0.218487 7:0.168067 8:0.294118
-1 1:-561 2:119 3:0.25 4:0.216667 5:0.275 6:0.201681 7:0.201681 8:0.294118
-1 1:-473 2:118 3:0.25 4:0.216667 5:0.275 6:0.20339 7:0.194915 8:0.29661
-1 1:-380 2:119 3:0.25 4:0.216667 5:0.275 6:0.210084 7:0.176471 8:0.310924
-1 1:-341 2:119 3:0.25 4:0.216667 5:0.275 6:0.218487 7:0.176471 8:0.294118
-1 1:-563 2:118 3:0.25 4:0.216667 5:0.275 6:0.237288 7:0.228814 8:0.254237
-1 1:-417 2:118 3:0.25 4:0.216667 5:0.275 6:0.271186 7:0.20339 8:0.271186
-1 1:-350 2:118 3:0.25 4:0.216667 5:0.275 6:0.228814 7:0.211864 8:0.271186
-1 1:-487 2:120 3:0.25 4:0.216667 5:0.275 6:0.196721 7:0.155738 8:0.336066
-1 1:-389 2:120 3:0.25 4:0.216667 5:0.275 6:0.239669 7:0.198347 8:0.289256
-1 1:-447 2:118 3:0.25 4:0.216667 5:0.275 6:0.228814 7:0.211864 8:0.262712
-1 1:-361 2:118 3:0.25 4:0.216667 5:0.275 6:0.237288 7:0.20339 8:0.279661
-1 1:-405 2:118 3:0.25 4:0.216667 5:0.275 6:0.262712 7:0.194915 8:0.254237
-1 1:-417 2:119 3:0.25 4:0.216667 5:0.275 6:0.226891 7:0.210084 8:0.268908
-1 1:-486 2:118 3:0.25 4:0.216667 5:0.275 6:0.220339 7:0.194915 8:0.288136
-1 1:-464 2:119 3:0.25 4:0.216667 5:0.275 6:0.252101 7:0.243697 8:0.243697
-1 1:-440 2:119 3:0.25 4:0.216667 5:0.275 6:0.226891 7:0.201681 8:0.277311
-1 1:-405 2:118 3:0.25 4:0.216667 5:0.275 6:0.220339 7:0.186441 8:0.29661
-1 1:-441 2:119 3:0.25 4:0.216667 5:0.275 6:0.210084 7:0.176471 8:0.302521
-1 1:-505 2:119 3:0.25 4:0.216667 5:0.275 6:0.235294 7:0.168067 8:0.285714
-1 1:-402 2:120 3:0.25 4:0.216667 5:0.275 6:0.225 7:0.216667 8:0.266667
-1 1:-590 2:120 3:0.25 4:0.216667 5:0.275 6:0.2 7:0.208333 8:0.291667
-1 1:-408 2:120 3:0.25 4:0.216667 5:0.275 6:0.241667 7:0.216667 8:0.266667
-1 1:-392 2:120 3:0.25 4:0.216667 5:0.275 6:0.216667 7:0.216667 8:0.266667
-1 1:-371 2:120 3:0.25 4:0.216667 5:0.275 6:0.225 7:0.208333 8:0.266667
-1 1:-535 2:120 3:0.25 4:0.216667 5:0.275 6:0.191667 7:0.208333 8:0.291667
-1 1:-539 2:120 3:0.25 4:0.216667 5:0.275 6:0.233333 7:0.208333 8:0.275
-1 1:-387 2:120 3:0.25 4:0.216667 5:0.275 6:0.214876 7:0.231405 8:0.264463
-1 1:-505 2:120 3:0.25 4:0.216667 5:0.275 6:0.206612 7:0.239669 8:0.264463
-1 1:-385 2:120 3:0.25 4:0.216667 5:0.275 6:0.241667 7:0.241667 8:0.241667
-1 1:-367 2:119 3:0.25 4:0.216667 5:0.275 6:0.235294 7:0.252101 8:0.243697
-1 1:-385 2:120 3:0.25 4:0.216667 5:0.275 6:0.233333 7:0.25 8:0.241667
-1 1:-390 2:120 3:0.25 4:0.216667 5:0.275 6:0.233333 7:0.241667 8:0.25
-1 1:-488 2:120 3:0.25 4:0.216667 5:0.275 6:0.225 7:0.233333 8:0.258333
-1 1:-357 2:120 3:0.25 4:0.216667 5:0.275 6:0.2 7:0.275 8:0.241667
-1 1:-506 2:120 3:0.25 4:0.216667 5:0.275 6:0.198347 7:0.272727 8:0.22314
-1 1:-337 2:120 3:0.25 4:0.216667 5:0.275 6:0.216667 7:0.233333 8:0.275
-1 1:-467 2:117 3:0.25 4:0.216667 5:0.275 6:0.205128 7:0.264957 8:0.247863
-1 1:-452 2:119 3:0.25 4:0.216667 5:0.275 6:0.235294 7:0.201681 8:0.277311
-1 1:-440 2:120 3:0.25 4:0.216667 5:0.275 6:0.233333 7:0.241667 8:0.25
-1 1:-403 2:119 3:0.25 4:0.216667 5:0.275 6:0.210084 7:0.210084 8:0.277311
-1 1:-399 2:119 3:0.25 4:0.216667 5:0.275 6:0.243697 7:0.226891 8:0.252101
-1 1:-485 2:120 3:0.25 4:0.216667 5:0.275 6:0.225 7:0.233333 8:0.258333
-1 1:-409 2:119 3:0.25 4:0.216667 5:0.275 6:0.243697 7:0.235294 8:0.243697
-1 1:-408 2:120 3:0.25 4:0.216667 5:0.275 6:0.25 7:0.233333 8:0.25
-1 1:-458 2:119 3:0.25 4:0.216667 5:0.275 6:0.243697 7:0.226891 8:0.252101
-1 1:-416 2:120 3:0.25 4:0.216667 5:0.275 6:0.258333 7:0.216667 8:0.241667
-1 1:-474 2:120 3:0.25 4:0.216667 5:0.275 6:0.216667 7:0.216667 8:0.266667
-1 1:-483 2:120 3:0.25 4:0.216667 5:0.275 6:0.208333 7:0.225 8:0.266667
-1 1:-463 2:120 3:0.25 4:0.216667 5:0.275 6:0.216667 7:0.25 8:0.241667
-1 1:-422 2:120 3:0.25 4:0.216667 5:0.275 6:0.216667 7:0.225 8:0.266667
-1 1:-399 2:120 3:0.25 4:0.216667 5:0.275 6:0.2 7:0.2 8:0.291667
-1 1:-448 2:120 3:0.25 4:0.216667 5:0.275 6:0.241667 7:0.233333 8:0.25
-1 1:-422 2:120 3:0.25 4:0.216667 5:0.275 6:0.225 7:0.2 8:0.283333
-1 1:-462 2:120 3:0.25 4:0.216667 5:0.275 6:0.208333 7:0.191667 8:0.291667
-1 1:-539 2:120 3:0.25 4:0.216667 5:0.275 6:0.225 7:0.191667 8:0.291667
-1 1:-437 2:120 3:0.25 4:0.216667 5:0.275 6:0.225 7:0.225 8:0.275
-1 1:-327 2:120 3:0.25 4:0.216667 5:0.275 6:0.233333 7:0.233333 8:0.266667
-1 1:-333 2:120 3:0.25 4:0.216667 5:0.275 6:0.275 7:0.283333 8:0.2
-1 1:-433 2:120 3:0.25 4:0.216667 5:0.275 6:0.225 7:0.216667 8:0.266667
-1 1:-418 2:120 3:0.25 4:0.216667 5:0.275 6:0.233333 7:0.233333 8:0.25
-1 1:-469 2:120 3:0.25 4:0.216667 5:0.275 6:0.2 7:0.233333 8:0.266667
-1 1:-438 2:120 3:0.25 4:0.216667 5:0.275 6:0.216667 7:0.216667 8:0.275
-1 1:-437 2:120 3:0.25 4:0.216667 5:0.275 6:0.216667 7:0.183333 8:0.3
-1 1:-394 2:120 3:0.25 4:0.216667 5:0.275 6:0.258333 7:0.225 8:0.25
-1 1:-489 2:120 3:0.25 4:0.216667 5:0.275 6:0.2 7:0.208333 8:0.283333
-1 1:-456 2:120 3:0.25 4:0.216667 5:0.275 6:0.233333 7:0.233333 8:0.266667
-1 1:-388 2:119 3:0.25 4:0.216667 5:0.275 6:0.210084 7:0.193277 8:0.302521
-1 1:-371 2:120 3:0.25 4:0.216667 5:0.275 6:0.231405 7:0.239669 8:0.247934
-1 1:-512 2:120 3:0.25 4:0.216667 5:0.275 6:0.208333 7:0.216667 8:0.275
-1 1:-304 2:120 3:0.25 4:0.216667 5:0.275 6:0.25 7:0.225 8:0.266667
-1 1:-376 2:120 3:0.25 4:0.216667 5:0.275 6:0.225 7:0.258333 8:0.233333
-1 1:-415 2:120 3:0.25 4:0.216667 5:0.275 6:0.233333 7:0.233333 8:0.241667
-1 1:-543 2:120 3:0.25 4:0.216667 5:0.275 6:0.225 7:0.233333 8:0.25
-1 1:-468 2:120 3:0.25 4:0.216667 5:0.275 6:0.225 7:0.225 8:0.258333
-1 1:-453 2:120 3:0.25 4:0.216667 5:0.275 6:0.2 7:0.225 8:0.266667
-1 1:-451 2:120 3:0.25 4:0.216667 5:0.275 6:0.2 7:0.216667 8:0.275
-1 1:-598 2:120 3:0.25 4:0.216667 5:0.275 6:0.225 7:0.216667 8:0.258333
-1 1:-527 2:120 3:0.25 4:0.216667 5:0.275 6:0.216667 7:0.225 8:0.266667
-1 1:-475 2:120 3:0.25 4:0.216667 5:0.275 6:0.206612 7:0.22314 8:0.264463
-1 1:-537 2:120 3:0.25 4:0.216667 5:0.275 6:0.173554 7:0.231405 8:0.280992
-1 1:-474 2:120 3:0.25 4:0.216667 5:0.275 6:0.2 7:0.208333 8:0.266667
-1 1:-435 2:119 3:0.25 4:0.216667 5:0.275 6:0.260504 7:0.252101 8:0.210084
-1 1:-428 2:120 3:0.25 4:0.216667 5:0.275 6:0.181818 7:0.22314 8:0.272727
-1 1:-398 2:120 3:0.25 4:0.216667 5:0.275 6:0.191667 7:0.208333 8:0.283333
-1 1:-411 2:120 3:0.25 4:0.216667 5:0.275 6:0.2 7:0.225 8:0.266667
-1 1:-440 2:120 3:0.25 4:0.216667 5:0.275 6:0.216667 7:0.225 8:0.25
-1 1:-454 2:120 3:0.25 4:0.216667 5:0.275 6:0.216667 7:0.233333 8:0.258333
-1 1:-429 2:120 3:0.25 4:0.216667 5:0.275 6:0.2 7:0.2 8:0.283333
-1 1:-404 2:120 3:0.25 4:0.216667 5:0.275 6:0.2 7:0.225 8:0.266667
-1 1:-515 2:120 3:0.25 4:0.216667 5:0.275 6:0.208333 7:0.216667 8:0.266667
-1 1:-357 2:120 3:0.25 4:0.216667 5:0.275 6:0.231405 7:0.231405 8:0.247934
-1 1:-434 2:120 3:0.25 4:0.216667 5:0.275 6:0.191667 7:0.233333 8:0.266667
-1 1:-512 2:120 3:0.25 4:0.216667 5:0.275 6:0.2 7:0.208333 8:0.283333
-1 1:-421 2:120 3:0.25 4:0.216667 5:0.275 6:0.208333 7:0.225 8:0.258333
-1 1:-438 2:120 3:0.25 4:0.216667 5:0.275 6:0.208333 7:0.208333 8:0.266667
-1 1:-488 2:120 3:0.25 4:0.216667 5:0.275 6:0.198347 7:0.206612 8:0.280992
-1 1:-515 2:120 3:0.25 4:0.216667 5:0.275 6:0.252033 7:0.154472 8:0.300813
-1 1:-445 2:120 3:0.25 4:0.216667 5:0.275 6:0.231405 7:0.214876 8:0.280992
-1 1:-464 2:120 3:0.25 4:0.216667 5:0.275 6:0.208333 7:0.208333 8:0.275
-1 1:-452 2:120 3:0.25 4:0.216667 5:0.275 6:0.225 7:0.216667 8:0.275
-1 1:-432 2:120 3:0.25 4:0.216667 5:0.275 6:0.191667 7:0.2 8:0.291667
-1 1:-410 2:120 3:0.25 4:0.216667 5:0.275 6:0.225 7:0.208333 8:0.266667
-1 1:-397 2:120 3:0.25 4:0.216667 5:0.275 6:0.216667 7:0.208333 8:0.275
-1 1:-333 2:118 3:0.25 4:0.216667 5:0.275 6:0.237288 7:0.220339 8:0.271186
-1 1:-428 2:120 3:0.25 4:0.216667 5:0.275 6:0.239669 7:0.239669 8:0.239669
-1 1:-517 2:120 3:0.25 4:0.216667 5:0.275 6:0.227642 7:0.146341 8:0.300813
-1 1:-456 2:120 3:0.25 4:0.216667 5:0.275 6:0.233333 7:0.208333 8:0.283333
-1 1:-495 2:120 3:0.25 4:0.216667 5:0.275 6:0.180328 7:0.196721 8:0.278689
-1 1:-491 2:120 3:0.25 4:0.216667 5:0.275 6:0.186992 7:0.195122 8:0.317073
-1 1:-370 2:120 3:0.25 4:0.216667 5:0.275 6:0.233333 7:0.2 8:0.266667
-1 1:-338 2:120 3:0.25 4:0.216667 5:0.275 6:0.258333 7:0.225 8:0.233333
-1 1:-465 2:120 3:0.25 4:0.216667 5:0.275 6:0.233333 7:0.208333 8:0.258333
-1 1:-378 2:120 3:0.25 4:0.216667 5:0.275 6:0.241667 7:0.216667 8:0.25
-1 1:-398 2:120 3:0.25 4:0.216667 5:0.275 6:0.241667 7:0.233333 8:0.25
-1 1:-356 2:120 3:0.25 4:0.216667 5:0.275 6:0.25 7:0.225 8:0.25
-1 1:-435 2:120 3:0.25 4:0.216667 5:0.275 6:0.233333 7:0.216667 8:0.25
-1 1:-480 2:120 3:0.25 4:0.216667 5:0.275 6:0.241667 7:0.216667 8:0.241667
-1 1:-443 2:120 3:0.25 4:0.216667 5:0.275 6:0.241667 7:0.208333 8:0.25
-1 1:-321 2:120 3:0.25 4:0.216667 5:0.275 6:0.264463 7:0.239669 8:0.247934
-1 1:-482 2:120 3:0.25 4:0.216667 5:0.275 6:0.241667 7:0.208333 8:0.25
-1 1:-484 2:118 3:0.25 4:0.216667 5:0.275 6:0.211864 7:0.220339 8:0.271186
-1 1:-369 2:119 3:0.25 4:0.216667 5:0.275 6:0.210084 7:0.201681 8:0.268908
-1 1:-383 2:119 3:0.25 4:0.216667 5:0.275 6:0.226891 7:0.218487 8:0.252101
-1 1:-385 2:118 3:0.25 4:0.216667 5:0.275 6:0.20339 7:0.220339 8:0.288136
-1 1:-540 2:118 3:0.25 4:0.216667 5:0.275 6:0.194915 7:0.186441 8:0.305085
-1 1:-485 2:118 3:0.25 4:0.216667 5:0.275 6:0.186441 7:0.177966 8:0.313559
-1 1:-485 2:118 3:0.25 4:0.216667 5:0.275 6:0.186441 7:0.186441 8:0.305085
-1 1:-670 2:118 3:0.25 4:0.216667 5:0.275 6:0.177966 7:0.186441 8:0.305085
-1 1:-488 2:118 3:0.25 4:0.216667 5:0.275 6:0.177966 7:0.177966 8:0.313559
-1 1:-545 2:118 3:0.25 4:0.216667 5:0.275 6:0.20339 7:0.211864 8:0.271186
-1 1:-445 2:118 3:0.25 4:0.216667 5:0.275 6:0.220339 7:0.228814 8:0.262712
-1 1:-386 2:119 3:0.25 4:0.216667 5:0.275 6:0.218487 7:0.168067 8:0.310924
-1 1:-366 2:120 3:0.25 4:0.216667 5:0.275 6:0.258333 7:0.191667 8:0.266667
-1 1:-446 2:119 3:0.25 4:0.216667 5:0.275 6:0.285714 7:0.243697 8:0.226891
-1 1:-435 2:120 3:0.25 4:0.216667 5:0.275 6:0.216667 7:0.225 8:0.258333
-1 1:-489 2:119 3:0.25 4:0.216667 5:0.275 6:0.226891 7:0.218487 8:0.252101
-1 1:-442 2:120 3:0.25 4:0.216667 5:0.275 6:0.25 7:0.266667 8:0.216667
-1 1:-385 2:120 3:0.25 4:0.216667 5:0.275 6:0.275 7:0.233333 8:0.233333
-1 1:-456 2:119 3:0.25 4:0.216667 5:0.275 6:0.210084 7:0.184874 8:0.294118
-1 1:-294 2:120 3:0.25 4:0.216667 5:0.275 6:0.225 7:0.225 8:0.258333
-1 1:-326 2:120 3:0.25 4:0.216667 5:0.275 6:0.266667 7:0.233333 8:0.258333
-1 1:-355 2:120 3:0.25 4:0.216667 5:0.275 6:0.2 7:0.233333 8:0.266667
-1 1:-531 2:118 3:0.25 4:0.216667 5:0.275 6:0.228814 7:0.20339 8:0.271186
-1 1:-434 2:118 3:0.25 4:0.216667 5:0.275 6:0.262712 7:0.211864 8:0.245763
-1 1:-372 2:120 3:0.25 4:0.216667 5:0.275 6:0.275 7:0.216667 8:0.241667
-1 1:-387 2:120 3:0.25 4:0.216667 5:0.275 6:0.275 7:0.241667 8:0.225
-1 1:-426 2:120 3:0.25 4:0.216667 5:0.275 6:0.231405 7:0.214876 8:0.256198
-1 1:-529 2:120 3:0.25 4:0.216667 5:0.275 6:0.204918 7:0.204918 8:0.311475
-1 1:-500 2:120 3:0.25 4:0.216667 5:0.275 6:0.206349 7:0.18254 8:0.301587
-1 1:-478 2:119 3:0.25 4:0.216667 5:0.275 6:0.193277 7:0.176471 8:0.302521
-1 1:-522 2:119 3:0.25 4:0.216667 5:0.275 6:0.193277 7:0.168067 8:0.310924
-1 1:-447 2:120 3:0.25 4:0.216667 5:0.275 6:0.198347 7:0.206612 8:0.272727
-1 1:-425 2:120 3:0.25 4:0.216667 5:0.275 6:0.198413 7:0.166667 8:0.31746
-1 1:-398 2:120 3:0.25 4:0.216667 5:0.275 6:0.233871 7:0.16129 8:0.298387
-1 1:-657 2:120 3:0.25 4:0.216667 5:0.275 6:0.169355 7:0.120968 8:0.346774
-1 1:-639 2:120 3:0.25 4:0.216667 5:0.275 6:0.141732 7:0.141732 8:0.338583
-1 1:-458 2:120 3:0.283333 4:0.233333 5:0.258333 6:0.241667 7:0.225 8:0.275
-1 1:-517 2:120 3:0.283333 4:0.233333 5:0.258333 6:0.180451 7:0.142857 8:0.338346
-1 1:-341 2:120 3:0.283333 4:0.233333 5:0.258333 6:0.275 7:0.241667 8:0.25
-1 1:-545 2:116 3:0.283333 4:0.233333 5:0.258333 6:0.206897 7:0.172414 8:0.301724
-1 1:-472 2:120 3:0.283333 4:0.233333 5:0.258333 6:0.203252 7:0.162602 8:0.300813
-1 1:-517 2:120 3:0.283333 4:0.233333 5:0.258333 6:0.195122 7:0.154472 8:0.300813
-1 1:-450 2:120 3:0.283333 4:0.233333 5:0.258333 6:0.195122 7:0.138211 8:0.308943
-1 1:-447 2:117 3:0.283333 4:0.233333 5:0.258333 6:0.188034 7:0.153846 8:0.316239
-1 1:-347 2:110 3:0.283333 4:0.233333 5:0.258333 6:0.190909 7:0.281818 8:0.245455
-1 1:-353 2:120 3:0.283333 4:0.233333 5:0.258333 6:0.225 7:0.208333 8:0.308333
-1 1:-359 2:120 3:0.283333 4:0.233333 5:0.258333 6:0.266667 7:0.208333 8:0.233333
-1 1:-350 2:119 3:0.283333 4:0.233333 5:0.258333 6:0.226891 7:0.218487 8:0.252101
-1 1:-318 2:118 3:0.283333 4:0.233333 5:0.258333 6:0.313559 7:0.338983 8:0.152542
-1 1:-202 2:118 3:0.283333 4:0.233333 5:0.258333 6:0.279661 7:0.347458 8:0.152542
-1 1:-257 2:118 3:0.283333 4:0.233333 5:0.258333 6:0.305085 7:0.338983 8:0.152542
-1 1:-312 2:120 3:0.283333 4:0.233333 5:0.258333 6:0.247934 7:0.22314 8:0.239669
-1 1:-361 2:119 3:0.283333 4:0.233333 5:0.258333 6:0.260504 7:0.210084 8:0.235294
-1 1:-288 2:120 3:0.283333 4:0.233333 5:0.258333 6:0.264463 7:0.22314 8:0.239669
-1 1:-431 2:119 3:0.283333 4:0.233333 5:0.258333 6:0.277311 7:0.235294 8:0.226891
-1 1:-281 2:120 3:0.283333 4:0.233333 5:0.258333 6:0.256198 7:0.22314 8:0.239669
-1 1:-376 2:120 3:0.283333 4:0.233333 5:0.258333 6:0.256198 7:0.22314 8:0.239669
-1 1:-358 2:120 3:0.283333 4:0.233333 5:0.258333 6:0.254098 7:0.221311 8:0.237705
-1 1:-396 2:120 3:0.283333 4:0.233333 5:0.258333 6:0.243902 7:0.284553 8:0.227642
-1 1:-469 2:120 3:0.283333 4:0.233333 5:0.258333 6:0.216667 7:0.175 8:0.283333
-1 1:-321 2:120 3:0.283333 4:0.233333 5:0.258333 6:0.221311 7:0.155738 8:0.254098
-1 1:-295 2:120 3:0.283333 4:0.233333 5:0.258333 6:0.233333 7:0.216667 8:0.266667
-1 1:-459 2:120 3:0.283333 4:0.233333 5:0.258333 6:0.206612 7:0.14876 8:0.297521
-1 1:-505 2:119 3:0.283333 4:0.233333 5:0.258333 6:0.201681 7:0.134454 8:0.302521
-1 1:-449 2:120 3:0.283333 4:0.233333 5:0.258333 6:0.214876 7:0.14876 8:0.272727
-1 1:-411 2:120 3:0.283333 4:0.233333 5:0.258333 6:0.241667 7:0.233333 8:0.275
-1 1:-454 2:120 3:0.283333 4:0.233333 5:0.258333 6:0.213115 7:0.139344 8:0.295082
-1 1:-403 2:118 3:0.283333 4:0.233333 5:0.258333 6:0.262712 7:0.135593 8:0.322034
-1 1:-302 2:118 3:0.283333 4:0.233333 5:0.258333 6:0.245763 7:0.135593 8:0.330508
-1 1:-548 2:120 3:0.283333 4:0.233333 5:0.258333 6:0.225 7:0.116667 8:0.3
-1 1:-467 2:120 3:0.283333 4:0.233333 5:0.258333 6:0.231405 7:0.140496 8:0.297521
-1 1:-434 2:120 3:0.283333 4:0.233333 5:0.258333 6:0.216667 7:0.175 8:0.258333
-1 1:-516 2:120 3:0.283333 4:0.233333 5:0.258333 6:0.22314 7:0.132231 8:0.297521
-1 1:-403 2:120 3:0.283333 4:0.233333 5:0.258333 6:0.216667 7:0.191667 8:0.25
-1 1:-451 2:116 3:0.283333 4:0.233333 5:0.258333 6:0.241379 7:0.215517 8:0.267241
-1 1:-477 2:117 3:0.283333 4:0.233333 5:0.258333 6:0.239316 7:0.145299 8:0.290598
-1 1:-499 2:117 3:0.283333 4:0.233333 5:0.258333 6:0.205128 7:0.153846 8:0.307692
-1 1:-467 2:116 3:0.283333 4:0.233333 5:0.258333 6:0.206897 7:0.198276 8:0.275862
-1 1:-321 2:116 3:0.283333 4:0.233333 5:0.258333 6:0.206897 7:0.198276 8:0.275862
-1 1:-496 2:120 3:0.283333 4:0.233333 5:0.258333 6:0.237705 7:0.122951 8:0.295082
-1 1:-433 2:116 3:0.283333 4:0.233333 5:0.258333 6:0.206897 7:0.198276 8:0.275862
-1 1:-358 2:116 3:0.283333 4:0.233333 5:0.258333 6:0.206897 7:0.198276 8:0.275862
-1 1:-329 2:116 3:0.283333 4:0.233333 5:0.258333 6:0.206897 7:0.198276 8:0.275862
-1 1:-369 2:117 3:0.283333 4:0.233333 5:0.258333 6:0.239316 7:0.17094 8:0.290598
-1 1:-514 2:117 3:0.283333 4:0.233333 5:0.258333 6:0.213675 7:0.162393 8:0.299145
-1 1:-389 2:116 3:0.283333 4:0.233333 5:0.258333 6:0.215517 7:0.198276 8:0.275862
-1 1:-402 2:116 3:0.283333 4:0.233333 5:0.258333 6:0.206897 7:0.206897 8:0.267241
-1 1:-475 2:120 3:0.283333 4:0.233333 5:0.258333 6:0.22314 7:0.132231 8:0.297521
-1 1:-482 2:117 3:0.283333 4:0.233333 5:0.258333 6:0.247863 7:0.239316 8:0.196581
-1 1:-264 2:117 3:0.283333 4:0.233333 5:0.258333 6:0.247863 7:0.230769 8:0.205128
-1 1:-351 2:117 3:0.283333 4:0.233333 5:0.258333 6:0.247863 7:0.239316 8:0.205128
-1 1:-295 2:117 3:0.283333 4:0.233333 5:0.258333 6:0.230769 7:0.247863 8:0.222222
-1 1:-274 2:117 3:0.283333 4:0.233333 5:0.258333 6:0.239316 7:0.213675 8:0.222222
-1 1:-422 2:120 3:0.283333 4:0.233333 5:0.258333 6:0.25 7:0.226562 8:0.257812
-1 1:-422 2:120 3:0.283333 4:0.233333 5:0.258333 6:0.231405 7:0.132231 8:0.280992
-1 1:-400 2:117 3:0.283333 4:0.233333 5:0.258333 6:0.222222 7:0.222222 8:0.222222
-1 1:-304 2:117 3:0.283333 4:0.233333 5:0.258333 6:0.264957 7:0.239316 8:0.222222
-1 1:-206 2:117 3:0.283333 4:0.233333 5:0.258333 6:0.264957 7:0.230769 8:0.230769
-1 1:-403 2:116 3:0.283333 4:0.233333 5:0.258333 6:0.198276 7:0.224138 8:0.258621
-1 1:-356 2:116 3:0.283333 4:0.233333 5:0.258333 6:0.189655 7:0.224138 8:0.275862
-1 1:-369 2:117 3:0.283333 4:0.233333 5:0.258333 6:0.188034 7:0.222222 8:0.290598
-1 1:-430 2:117 3:0.283333 4:0.233333 5:0.258333 6:0.179487 7:0.230769 8:0.290598
-1 1:-449 2:116 3:0.283333 4:0.233333 5:0.258333 6:0.241379 7:0.241379 8:0.232759
-1 1:-347 2:115 3:0.283333 4:0.233333 5:0.258333 6:0.252174 7:0.234783 8:0.252174
-1 1:-428 2:120 3:0.283333 4:0.233333 5:0.258333 6:0.233333 7:0.133333 8:0.283333
-1 1:-356 2:115 3:0.283333 4:0.233333 5:0.258333 6:0.234783 7:0.226087 8:0.252174
-1 1:-336 2:104 3:0.283333 4:0.233333 5:0.258333 6:0.346154 7:0.201923 8:0.240385
-1 1:-239 2:114 3:0.283333 4:0.233333 5:0.258333 6:0.280702 7:0.245614 8:0.236842
-1 1:-346 2:112 3:0.283333 4:0.233333 5:0.258333 6:0.196429 7:0.241071 8:0.267857
-1 1:-423 2:111 3:0.283333 4:0.233333 5:0.258333 6:0.18018 7:0.261261 8:0.252252
-1 1:-337 2:114 3:0.283333 4:0.233333 5:0.258333 6:0.236842 7:0.22807 8:0.254386
-1 1:-333 2:116 3:0.283333 4:0.233333 5:0.258333 6:0.206897 7:0.232759 8:0.241379
-1 1:-498 2:120 3:0.283333 4:0.233333 5:0.258333 6:0.186992 7:0.260163 8:0.211382
-1 1:-414 2:117 3:0.283333 4:0.233333 5:0.258333 6:0.196581 7:0.153846 8:0.307692
-1 1:-505 2:111 3:0.283333 4:0.233333 5:0.258333 6:0.216216 7:0.225225 8:0.261261
-1 1:-398 2:120 3:0.283333 4:0.233333 5:0.258333 6:0.212598 7:0.23622 8:0.283465
-1 1:-453 2:120 3:0.283333 4:0.233333 5:0.258333 6:0.216667 7:0.141667 8:0.3
-1 1:-604 2:120 3:0.283333 4:0.233333 5:0.258333 6:0.153846 7:0.107692 8:0.361538
-1 1:-333 2:120 3:0.283333 4:0.233333 5:0.258333 6:0.25 7:0.216667 8:0.258333
-1 1:-254 2:120 3:0.283333 4:0.233333 5:0.258333 6:0.308333 7:0.241667 8:0.225
-1 1:-285 2:119 3:0.283333 4:0.233333 5:0.258333 6:0.294118 7:0.235294 8:0.218487
-1 1:-481 2:120 3:0.283333 4:0.233333 5:0.258333 6:0.239669 7:0.214876 8:0.256198
-1 1:-278 2:119 3:0.283333 4:0.233333 5:0.258333 6:0.285714 7:0.243697 8:0.201681
-1 1:-444 2:120 3:0.283333 4:0.233333 5:0.258333 6:0.258333 7:0.225 8:0.25
-1 1:-286 2:120 3:0.283333 4:0.233333 5:0.258333 6:0.241667 7:0.25 8:0.25
-1 1:-407 2:120 3:0.283333 4:0.233333 5:0.258333 6:0.256198 7:0.22314 8:0.247934
-1 1:-363 2:119 3:0.283333 4:0.233333 5:0.258333 6:0.210084 7:0.218487 8:0.268908
-1 1:-293 2:119 3:0.283333 4:0.233333 5:0.258333 6:0.226891 7:0.235294 8:0.252101
-1 1:-281 2:119 3:0.283333 4:0.233333 5:0.258333 6:0.226891 7:0.226891 8:0.260504
-1 1:-478 2:119 3:0.283333 4:0.233333 5:0.258333 6:0.218487 7:0.226891 8:0.260504
-1 1:-383 2:119 3:0.283333 4:0.233333 5:0.258333 6:0.226891 7:0.226891 8:0.260504
-1 1:-361 2:119 3:0.283333 4:0.233333 5:0.258333 6:0.235294 7:0.235294 8:0.252101
-1 1:-388 2:119 3:0.283333 4:0.233333 5:0.258333 6:0.235294 7:0.226891 8:0.260504
-1 1:-331 2:119 3:0.283333 4:0.233333 5:0.258333 6:0.235294 7:0.226891 8:0.260504
-1 1:-364 2:119 3:0.283333 4:0.233333 5:0.258333 6:0.218487 7:0.218487 8:0.268908
-1 1:-348 2:120 3:0.283333 4:0.233333 5:0.258333 6:0.272727 7:0.231405 8:0.239669
-1 1:-394 2:120 3:0.283333 4:0.233333 5:0.258333 6:0.247934 7:0.239669 8:0.239669
-1 1:-318 2:118 3:0.283333 4:0.233333 5:0.258333 6:0.228814 7:0.211864 8:0.271186
-1 1:-439 2:119 3:0.283333 4:0.233333 5:0.258333 6:0.226891 7:0.226891 8:0.260504
-1 1:-345 2:119 3:0.283333 4:0.233333 5:0.258333 6:0.226891 7:0.226891 8:0.260504
-1 1:-421 2:120 3:0.283333 4:0.233333 5:0.258333 6:0.239669 7:0.231405 8:0.239669
-1 1:-341 2:120 3:0.283333 4:0.233333 5:0.258333 6:0.239669 7:0.239669 8:0.247934
-1 1:-411 2:119 3:0.283333 4:0.233333 5:0.258333 6:0.226891 7:0.226891 8:0.252101
-1 1:-357 2:118 3:0.283333 4:0.233333 5:0.258333 6:0.254237 7:0.237288 8:0.237288
-1 1:-451 2:119 3:0.283333 4:0.233333 5:0.258333 6:0.210084 7:0.210084 8:0.277311
-1 1:-366 2:119 3:0.283333 4:0.233333 5:0.258333 6:0.201681 7:0.201681 8:0.285714
-1 1:-320 2:119 3:0.283333 4:0.233333 5:0.258333 6:0.294118 7:0.243697 8:0.218487
-1 1:-319 2:119 3:0.283333 4:0.233333 5:0.258333 6:0.285714 7:0.210084 8:0.252101
-1 1:-316 2:118 3:0.283333 4:0.233333 5:0.258333 6:0.220339 7:0.220339 8:0.262712
-1 1:-492 2:120 3:0.283333 4:0.233333 5:0.258333 6:0.241667 7:0.225 8:0.25
-1 1:-483 2:118 3:0.283333 4:0.233333 5:0.258333 6:0.220339 7:0.194915 8:0.288136
-1 1:-402 2:118 3:0.283333 4:0.233333 5:0.258333 6:0.228814 7:0.20339 8:0.271186
-1 1:-520 2:119 3:0.283333 4:0.233333 5:0.258333 6:0.193277 7:0.201681 8:0.294118
-1 1:-449 2:118 3:0.283333 4:0.233333 5:0.258333 6:0.211864 7:0.194915 8:0.29661
-1 1:-411 2:118 3:0.283333 4:0.233333 5:0.258333 6:0.20339 7:0.194915 8:0.29661
-1 1:-383 2:118 3:0.283333 4:0.233333 5:0.258333 6:0.220339 7:0.20339 8:0.288136
-1 1:-344 2:118 3:0.283333 4:0.233333 5:0.258333 6:0.254237 7:0.169492 8:0.29661
-1 1:-533 2:118 3:0.283333 4:0.233333 5:0.258333 6:0.20339 7:0.186441 8:0.305085
-1 1:-406 2:118 3:0.283333 4:0.233333 5:0.258333 6:0.228814 7:0.220339 8:0.262712
-1 1:-333 2:118 3:0.283333 4:0.233333 5:0.258333 6:0.220339 7:0.194915 8:0.279661
-1 1:-357 2:118 3:0.283333 4:0.233333 5:0.258333 6:0.245763 7:0.20339 8:0.254237
-1 1:-435 2:118 3:0.283333 4:0.233333 5:0.258333 6:0.220339 7:0.194915 8:0.29661
-1 1:-478 2:118 3:0.283333 4:0.233333 5:0.258333 6:0.211864 7:0.194915 8:0.29661
-1 1:-628 2:119 3:0.283333 4:0.233333 5:0.258333 6:0.201681 7:0.193277 8:0.302521
-1 1:-337 2:119 3:0.283333 4:0.233333 5:0.258333 6:0.226891 7:0.201681 8:0.285714
-1 1:-339 2:118 3:0.283333 4:0.233333 5:0.258333 6:0.228814 7:0.194915 8:0.288136
-1 1:-400 2:118 3:0.283333 4:0.233333 5:0.258333 6:0.194915 7:0.194915 8:0.29661
-1 1:-394 2:118 3:0.283333 4:0.233333 5:0.258333 6:0.211864 7:0.194915 8:0.288136
-1 1:-500 2:119 3:0.283333 4:0.233333 5:0.258333 6:0.201681 7:0.176471 8:0.302521
-1 1:-338 2:120 3:0.283333 4:0.233333 5:0.258333 6:0.231405 7:0.181818 8:0.305785
-1 1:-417 2:118 3:0.283333 4:0.233333 5:0.258333 6:0.220339 7:0.194915 8:0.288136
-1 1:-420 2:118 3:0.283333 4:0.233333 5:0.258333 6:0.211864 7:0.20339 8:0.288136
-1 1:-360 2:119 3:0.283333 4:0.233333 5:0.258333 6:0.235294 7:0.226891 8:0.252101
-1 1:-397 2:119 3:0.283333 4:0.233333 5:0.258333 6:0.226891 7:0.176471 8:0.294118
-1 1:-442 2:118 3:0.283333 4:0.233333 5:0.258333 6:0.20339 7:0.20339 8:0.288136
-1 1:-407 2:119 3:0.283333 4:0.233333 5:0.258333 6:0.218487 7:0.176471 8:0.310924
-1 1:-608 2:119 3:0.283333 4:0.233333 5:0.258333 6:0.201681 7:0.193277 8:0.294118
-1 1:-452 2:118 3:0.283333 4:0.233333 5:0.258333 6:0.220339 7:0.194915 8:0.29661
-1 1:-436 2:119 3:0.283333 4:0.233333 5:0.258333 6:0.218487 7:0.201681 8:0.277311
-1 1:-384 2:119 3:0.283333 4:0.233333 5:0.258333 6:0.268908 7:0.235294 8:0.226891
-1 1:-388 2:119 3:0.283333 4:0.233333 5:0.258333 6:0.218487 7:0.168067 8:0.294118
-1 1:-403 2:119 3:0.283333 4:0.233333 5:0.258333 6:0.201681 7:0.201681 8:0.294118
-1 1:-392 2:118 3:0.283333 4:0.233333 5:0.258333 6:0.20339 7:0.194915 8:0.29661
-1 1:-450 2:119 3:0.283333 4:0.233333 5:0.258333 6:0.210084 7:0.176471 8:0.310924
-1 1:-442 2:119 3:0.283333 4:0.233333 5:0.258333 6:0.218487 7:0.176471 8:0.294118
-1 1:-375 2:118 3:0.283333 4:0.233333 5:0.258333 6:0.237288 7:0.228814 8:0.254237
-1 1:-353 2:118 3:0.283333 4:0.233333 5:0.258333 6:0.271186 7:0.20339 8:0.271186
-1 1:-376 2:118 3:0.283333 4:0.233333 5:0.258333 6:0.228814 7:0.211864 8:0.271186
-1 1:-423 2:120 3:0.283333 4:0.233333 5:0.258333 6:0.196721 7:0.155738 8:0.336066
-1 1:-523 2:120 3:0.283333 4:0.233333 5:0.258333 6:0.239669 7:0.198347 8:0.289256
-1 1:-429 2:118 3:0.283333 4:0.233333 5:0.258333 6:0.228814 7:0.211864 8:0.262712
-1 1:-339 2:118 3:0.283333 4:0.233333 5:0.258333 6:0.237288 7:0.20339 8:0.279661
-1 1:-423 2:118 3:0.283333 4:0.233333 5:0.258333 6:0.262712 7:0.194915 8:0.254237
-1 1:-438 2:119 3:0.283333 4:0.233333 5:0.258333 6:0.226891 7:0.210084 8:0.268908
-1 1:-331 2:118 3:0.283333 4:0.233333 5:0.258333 6:0.220339 7:0.194915 8:0.288136
-1 1:-310 2:119 3:0.283333 4:0.233333 5:0.258333 6:0.252101 7:0.243697 8:0.243697
-1 1:-357 2:119 3:0.283333 4:0.233333 5:0.258333 6:0.226891 7:0.201681 8:0.277311
-1 1:-363 2:118 3:0.283333 4:0.233333 5:0.258333 6:0.220339 7:0.186441 8:0.29661
-1 1:-373 2:119 3:0.283333 4:0.233333 5:0.258333 6:0.210084 7:0.176471 8:0.302521
-1 1:-301 2:119 3:0.283333 4:0.233333 5:0.258333 6:0.235294 7:0.168067 8:0.285714
-1 1:-476 2:120 3:0.283333 4:0.233333 5:0.258333 6:0.225 7:0.216667 8:0.266667
-1 1:-437 2:120 3:0.283333 4:0.233333 5:0.258333 6:0.2 7:0.208333 8:0.291667
-1 1:-351 2:120 3:0.283333 4:0.233333 5:0.258333 6:0.241667 7:0.216667 8:0.266667
-1 1:-419 2:120 3:0.283333 4:0.233333 5:0.258333 6:0.216667 7:0.216667 8:0.266667
-1 1:-371 2:120 3:0.283333 4:0.233333 5:0.258333 6:0.225 7:0.208333 8:0.266667
-1 1:-394 2:120 3:0.283333 4:0.233333 5:0.258333 6:0.191667 7:0.208333 8:0.291667
-1 1:-413 2:120 3:0.283333 4:0.233333 5:0.258333 6:0.233333 7:0.208333 8:0.275
-1 1:-323 2:120 3:0.283333 4:0.233333 5:0.258333 6:0.214876 7:0.231405 8:0.264463
-1 1:-296 2:120 3:0.283333 4:0.233333 5:0.258333 6:0.206612 7:0.239669 8:0.264463
-1 1:-283 2:120 3:0.283333 4:0.233333 5:0.258333 6:0.241667 7:0.241667 8:0.241667
-1 1:-315 2:119 3:0.283333 4:0.233333 5:0.258333 6:0.235294 7:0.252101 8:0.243697
-1 1:-356 2:120 3:0.283333 4:0.233333 5:0.258333 6:0.233333 7:0.25 8:0.241667
-1 1:-375 2:120 3:0.283333 4:0.233333 5:0.258333 6:0.233333 7:0.241667 8:0.25
-1 1:-343 2:120 3:0.283333 4:0.233333 5:0.258333 6:0.225 7:0.233333 8:0.258333
-1 1:-374 2:120 3:0.283333 4:0.233333 5:0.258333 6:0.2 7:0.275 8:0.241667
-1 1:-362 2:120 3:0.283333 4:0.233333 5:0.258333 6:0.198347 7:0.272727 8:0.22314
-1 1:-438 2:120 3:0.283333 4:0.233333 5:0.258333 6:0.216667 7:0.233333 8:0.275
-1 1:-320 2:117 3:0.283333 4:0.233333 5:0.258333 6:0.205128 7:0.264957 8:0.247863
-1 1:-422 2:119 3:0.283333 4:0.233333 5:0.258333 6:0.235294 7:0.201681 8:0.277311
-1 1:-300 2:120 3:0.283333 4:0.233333 5:0.258333 6:0.233333 7:0.241667 8:0.25
-1 1:-344 2:119 3:0.283333 4:0.233333 5:0.258333 6:0.210084 7:0.210084 8:0.277311
-1 1:-390 2:119 3:0.283333 4:0.233333 5:0.258333 6:0.243697 7:0.226891 8:0.252101
-1 1:-440 2:120 3:0.283333 4:0.233333 5:0.258333 6:0.225 7:0.233333 8:0.258333
-1 1:-373 2:119 3:0.283333 4:0.233333 5:0.258333 6:0.243697 7:0.235294 8:0.243697
-1 1:-363 2:120 3:0.283333 4:0.233333 5:0.258333 6:0.25 7:0.233333 8:0.25
-1 1:-333 2:119 3:0.283333 4:0.233333 5:0.258333 6:0.243697 7:0.226891 8:0.252101
-1 1:-369 2:120 3:0.283333 4:0.233333 5:0.258333 6:0.258333 7:0.216667 8:0.241667
-1 1:-342 2:120 3:0.283333 4:0.233333 5:0.258333 6:0.216667 7:0.216667 8:0.266667
-1 1:-364 2:120 3:0.283333 4:0.233333 5:0.258333 6:0.208333 7:0.225 8:0.266667
-1 1:-349 2:120 3:0.283333 4:0.233333 5:0.258333 6:0.216667 7:0.25 8:0.241667
-1 1:-277 2:120 3:0.283333 4:0.233333 5:0.258333 6:0.216667 7:0.225 8:0.266667
-1 1:-434 2:120 3:0.283333 4:0.233333 5:0.258333 6:0.2 7:0.2 8:0.291667
-1 1:-327 2:120 3:0.283333 4:0.233333 5:0.258333 6:0.241667 7:0.233333 8:0.25
-1 1:-451 2:120 3:0.283333 4:0.233333 5:0.258333 6:0.225 7:0.2 8:0.283333
-1 1:-352 2:120 3:0.283333 4:0.233333 5:0.258333 6:0.208333 7:0.191667 8:0.291667
-1 1:-508 2:120 3:0.283333 4:0.233333 5:0.258333 6:0.225 7:0.191667 8:0.291667
-1 1:-316 2:120 3:0.283333 4:0.233333 5:0.258333 6:0.225 7:0.225 8:0.275
-1 1:-385 2:120 3:0.283333 4:0.233333 5:0.258333 6:0.233333 7:0.233333 8:0.266667
-1 1:-355 2:120 3:0.283333 4:0.233333 5:0.258333 6:0.275 7:0.283333 8:0.2
-1 1:-442 2:120 3:0.283333 4:0.233333 5:0.258333 6:0.225 7:0.216667 8:0.266667
-1 1:-370 2:120 3:0.283333 4:0.233333 5:0.258333 6:0.233333 7:0.233333 8:0.25
-1 1:-553 2:120 3:0.283333 4:0.233333 5:0.258333 6:0.2 7:0.233333 8:0.266667
-1 1:-325 2:120 3:0.283333 4:0.233333 5:0.258333 6:0.216667 7:0.216667 8:0.275
-1 1:-486 2:120 3:0.283333 4:0.233333 5:0.258333 6:0.216667 7:0.183333 8:0.3
-1 1:-338 2:120 3:0.283333 4:0.233333 5:0.258333 6:0.258333 7:0.225 8:0.25
-1 1:-318 2:120 3:0.283333 4:0.233333 5:0.258333 6:0.2 7:0.208333 8:0.283333
-1 1:-344 2:120 3:0.283333 4:0.233333 5:0.258333 6:0.233333 7:0.233333 8:0.266667
-1 1:-477 2:119 3:0.283333 4:0.233333 5:0.258333 6:0.210084 7:0.193277 8:0.302521
-1 1:-375 2:120 3:0.283333 4:0.233333 5:0.258333 6:0.231405 7:0.239669 8:0.247934
-1 1:-413 2:120 3:0.283333 4:0.233333 5:0.258333 6:0.208333 7:0.216667 8:0.275
-1 1:-317 2:120 3:0.283333 4:0.233333 5:0.258333 6:0.25 7:0.225 8:0.266667
-1 1:-364 2:120 3:0.283333 4:0.233333 5:0.258333 6:0.225 7:0.258333 8:0.233333
-1 1:-351 2:120 3:0.283333 4:0.233333 5:0.258333 6:0.233333 7:0.233333 8:0.241667
-1 1:-396 2:120 3:0.283333 4:0.233333 5:0.258333 6:0.225 7:0.233333 8:0.25
-1 1:-418 2:120 3:0.283333 4:0.233333 5:0.258333 6:0.225 7:0.225 8:0.258333
-1 1:-442 2:120 3:0.283333 4:0.233333 5:0.258333 6:0.2 7:0.225 8:0.266667
-1 1:-416 2:120 3:0.283333 4:0.233333 5:0.258333 6:0.2 7:0.216667 8:0.275
-1 1:-510 2:120 3:0.283333 4:0.233333 5:0.258333 6:0.225 7:0.216667 8:0.258333
-1 1:-395 2:120 3:0.283333 4:0.233333 5:0.258333 6:0.216667 7:0.225 8:0.266667
-1 1:-334 2:120 3:0.283333 4:0.233333 5:0.258333 6:0.206612 7:0.22314 8:0.264463
-1 1:-394 2:120 3:0.283333 4:0.233333 5:0.258333 6:0.173554 7:0.231405 8:0.280992
-1 1:-410 2:120 3:0.283333 4:0.233333 5:0.258333 6:0.2 7:0.208333 8:0.266667
-1 1:-314 2:119 3:0.283333 4:0.233333 5:0.258333 6:0.260504 7:0.252101 8:0.210084
-1 1:-473 2:120 3:0.283333 4:0.233333 5:0.258333 6:0.181818 7:0.22314 8:0.272727
-1 1:-377 2:120 3:0.283333 4:0.233333 5:0.258333 6:0.191667 7:0.208333 8:0.283333
-1 1:-453 2:120 3:0.283333 4:0.233333 5:0.258333 6:0.2 7:0.225 8:0.266667
-1 1:-502 2:120 3:0.283333 4:0.233333 5:0.258333 6:0.216667 7:0.225 8:0.25
-1 1:-300 2:120 3:0.283333 4:0.233333 5:0.258333 6:0.216667 7:0.233333 8:0.258333
-1 1:-481 2:120 3:0.283333 4:0.233333 5:0.258333 6:0.2 7:0.2 8:0.283333
-1 1:-359 2:120 3:0.283333 4:0.233333 5:0.258333 6:0.2 7:0.225 8:0.266667
-1 1:-388 2:120 3:0.283333 4:0.233333 5:0.258333 6:0.208333 7:0.216667 8:0.266667
-1 1:-407 2:120 3:0.283333 4:0.233333 5:0.258333 6:0.231405 7:0.231405 8:0.247934
-1 1:-445 2:120 3:0.283333 4:0.233333 5:0.258333 6:0.191667 7:0.233333 8:0.266667
-1 1:-452 2:120 3:0.283333 4:0.233333 5:0.258333 6:0.2 7:0.208333 8:0.283333
-1 1:-346 2:120 3:0.283333 4:0.233333 5:0.258333 6:0.208333 7:0.225 8:0.258333
-1 1:-475 2:120 3:0.283333 4:0.233333 5:0.258333 6:0.208333 7:0.208333 8:0.266667
-1 1:-399 2:120 3:0.283333 4:0.233333 5:0.258333 6:0.198347 7:0.206612 8:0.280992
-1 1:-531 2:120 3:0.283333 4:0.233333 5:0.258333 6:0.252033 7:0.154472 8:0.300813
-1 1:-432 2:120 3:0.283333 4:0.233333 5:0.258333 6:0.231405 7:0.214876 8:0.280992
-1 1:-368 2:120 3:0.283333 4:0.233333 5:0.258333 6:0.208333 7:0.208333 8:0.275
-1 1:-338 2:120 3:0.283333 4:0.233333 5:0.258333 6:0.225 7:0.216667 8:0.275
-1 1:-415 2:120 3:0.283333 4:0.233333 5:0.258333 6:0.191667 7:0.2 8:0.291667
-1 1:-396 2:120 3:0.283333 4:0.233333 5:0.258333 6:0.225 7:0.208333 8:0.266667
-1 1:-437 2:120 3:0.283333 4:0.233333 5:0.258333 6:0.216667 7:0.208333 8:0.275
-1 1:-412 2:118 3:0.283333 4:0.233333 5:0.258333 6:0.237288 7:0.220339 8:0.271186
-1 1:-377 2:120 3:0.283333 4:0.233333 5:0.258333 6:0.239669 7:0.239669 8:0.239669
-1 1:-383 2:120 3:0.283333 4:0.233333 5:0.258333 6:0.227642 7:0.146341 8:0.300813
-1 1:-435 2:120 3:0.283333 4:0.233333 5:0.258333 6:0.233333 7:0.208333 8:0.283333
-1 1:-474 2:120 3:0.283333 4:0.233333 5:0.258333 6:0.180328 7:0.196721 8:0.278689
-1 1:-486 2:120 3:0.283333 4:0.233333 5:0.258333 6:0.186992 7:0.195122 8:0.317073
-1 1:-443 2:120 3:0.283333 4:0.233333 5:0.258333 6:0.233333 7:0.2 8:0.266667
-1 1:-447 2:120 3:0.283333 4:0.233333 5:0.258333 6:0.258333 7:0.225 8:0.233333
-1 1:-418 2:120 3:0.283333 4:0.233333 5:0.258333 6:0.233333 7:0.208333 8:0.258333
-1 1:-402 2:120 3:0.283333 4:0.233333 5:0.258333 6:0.241667 7:0.216667 8:0.25
-1 1:-386 2:120 3:0.283333 4:0.233333 5:0.258333 6:0.241667 7:0.233333 8:0.25
-1 1:-388 2:120 3:0.283333 4:0.233333 5:0.258333 6:0.25 7:0.225 8:0.25
-1 1:-431 2:120 3:0.283333 4:0.233333 5:0.258333 6:0.233333 7:0.216667 8:0.25
-1 1:-330 2:120 3:0.283333 4:0.233333 5:0.258333 6:0.241667 7:0.216667 8:0.241667
-1 1:-342 2:120 3:0.283333 4:0.233333 5:0.258333 6:0.241667 7:0.208333 8:0.25
-1 1:-356 2:120 3:0.283333 4:0.233333 5:0.258333 6:0.264463 7:0.239669 8:0.247934
-1 1:-309 2:120 3:0.283333 4:0.233333 5:0.258333 6:0.241667 7:0.208333 8:0.25
-1 1:-403 2:118 3:0.283333 4:0.233333 5:0.258333 6:0.211864 7:0.220339 8:0.271186
-1 1:-424 2:119 3:0.283333 4:0.233333 5:0.258333 6:0.210084 7:0.201681 8:0.268908
-1 1:-403 2:119 3:0.283333 4:0.233333 5:0.258333 6:0.226891 7:0.218487 8:0.252101
-1 1:-374 2:118 3:0.283333 4:0.233333 5:0.258333 6:0.20339 7:0.220339 8:0.288136
-1 1:-385 2:118 3:0.283333 4:0.233333 5:0.258333 6:0.194915 7:0.186441 8:0.305085
-1 1:-386 2:118 3:0.283333 4:0.233333 5:0.258333 6:0.186441 7:0.177966 8:0.313559
-1 1:-508 2:118 3:0.283333 4:0.233333 5:0.258333 6:0.186441 7:0.186441 8:0.305085
-1 1:-454 2:118 3:0.283333 4:0.233333 5:0.258333 6:0.177966 7:0.186441 8:0.305085
-1 1:-418 2:118 3:0.283333 4:0.233333 5:0.258333 6:0.177966 7:0.177966 8:0.313559
-1 1:-459 2:118 3:0.283333 4:0.233333 5:0.258333 6:0.20339 7:0.211864 8:0.271186
-1 1:-453 2:118 3:0.283333 4:0.233333 5:0.258333 6:0.220339 7:0.228814 8:0.262712
-1 1:-426 2:119 3:0.283333 4:0.233333 5:0.258333 6:0.218487 7:0.168067 8:0.310924
-1 1:-303 2:120 3:0.283333 4:0.233333 5:0.258333 6:0.258333 7:0.191667 8:0.266667
-1 1:-293 2:119 3:0.283333 4:0.233333 5:0.258333 6:0.285714 7:0.243697 8:0.226891
-1 1:-391 2:120 3:0.283333 4:0.233333 5:0.258333 6:0.216667 7:0.225 8:0.258333
-1 1:-417 2:119 3:0.283333 4:0.233333 5:0.258333 6:0.226891 7:0.218487 8:0.252101
-1 1:-330 2:120 3:0.283333 4:0.233333 5:0.258333 6:0.25 7:0.266667 8:0.216667
-1 1:-363 2:120 3:0.283333 4:0.233333 5:0.258333 6:0.275 7:0.233333 8:0.233333
-1 1:-327 2:119 3:0.283333 4:0.233333 5:0.258333 6:0.210084 7:0.184874 8:0.294118
-1 1:-392 2:120 3:0.283333 4:0.233333 5:0.258333 6:0.225 7:0.225 8:0.258333
-1 1:-404 2:120 3:0.283333 4:0.233333 5:0.258333 6:0.266667 7:0.233333 8:0.258333
-1 1:-375 2:120 3:0.283333 4:0.233333 5:0.258333 6:0.2 7:0.233333 8:0.266667
-1 1:-425 2:118 3:0.283333 4:0.233333 5:0.258333 6:0.228814 7:0.20339 8:0.271186
-1 1:-336 2:118 3:0.283333 4:0.233333 5:0.258333 6:0.262712 7:0.211864 8:0.245763
-1 1:-241 2:120 3:0.283333 4:0.233333 5:0.258333 6:0.275 7:0.216667 8:0.241667
-1 1:-337 2:120 3:0.283333 4:0.233333 5:0.258333 6:0.275 7:0.241667 8:0.225
-1 1:-392 2:120 3:0.283333 4:0.233333 5:0.258333 6:0.231405 7:0.214876 8:0.256198
-1 1:-412 2:120 3:0.283333 4:0.233333 5:0.258333 6:0.204918 7:0.204918 8:0.311475
-1 1:-424 2:120 3:0.283333 4:0.233333 5:0.258333 6:0.206349 7:0.18254 8:0.301587
-1 1:-371 2:119 3:0.283333 4:0.233333 5:0.258333 6:0.193277 7:0.176471 8:0.302521
-1 1:-468 2:119 3:0.283333 4:0.233333 5:0.258333 6:0.193277 7:0.168067 8:0.310924
-1 1:-452 2:120 3:0.283333 4:0.233333 5:0.258333 6:0.198347 7:0.206612 8:0.272727
-1 1:-466 2:120 3:0.283333 4:0.233333 5:0.258333 6:0.198413 7:0.166667 8:0.31746
-1 1:-524 2:120 3:0.283333 4:0.233333 5:0.258333 6:0.233871 7:0.16129 8:0.298387
-1 1:-551 2:120 3:0.283333 4:0.233333 5:0.258333 6:0.169355 7:0.120968 8:0.346774
-1 1:-726 2:120 3:0.283333 4:0.233333 5:0.258333 6:0.141732 7:0.141732 8:0.338583
-1 1:-576 2:120 3:0.241667 4:0.225 5:0.275 6:0.180451 7:0.142857 8:0.338346
-1 1:-565 2:120 3:0.241667 4:0.225 5:0.275 6:0.275 7:0.241667 8:0.25
-1 1:-524 2:116 3:0.241667 4:0.225 5:0.275 6:0.206897 7:0.172414 8:0.301724
-1 1:-586 2:120 3:0.241667 4:0.225 5:0.275 6:0.203252 7:0.162602 8:0.300813
-1 1:-490 2:120 3:0.241667 4:0.225 5:0.275 6:0.195122 7:0.154472 8:0.300813
-1 1:-567 2:120 3:0.241667 4:0.225 5:0.275 6:0.195122 7:0.138211 8:0.308943
-1 1:-519 2:117 3:0.241667 4:0.225 5:0.275 6:0.188034 7:0.153846 8:0.316239
-1 1:-408 2:110 3:0.241667 4:0.225 5:0.275 6:0.190909 7:0.281818 8:0.245455
-1 1:-387 2:120 3:0.241667 4:0.225 5:0.275 6:0.225 7:0.208333 8:0.308333
-1 1:-361 2:120 3:0.241667 4:0.225 5:0.275 6:0.266667 7:0.208333 8:0.233333
-1 1:-386 2:119 3:0.241667 4:0.225 5:0.275 6:0.226891 7:0.218487 8:0.252101
-1 1:-259 2:118 3:0.241667 4:0.225 5:0.275 6:0.313559 7:0.338983 8:0.152542
-1 1:-327 2:118 3:0.241667 4:0.225 5:0.275 6:0.279661 7:0.347458 8:0.152542
-1 1:-342 2:118 3:0.241667 4:0.225 5:0.275 6:0.305085 7:0.338983 8:0.152542
-1 1:-410 2:120 3:0.241667 4:0.225 5:0.275 6:0.247934 7:0.22314 8:0.239669
-1 1:-391 2:119 3:0.241667 4:0.225 5:0.275 6:0.260504 7:0.210084 8:0.235294
-1 1:-351 2:120 3:0.241667 4:0.225 5:0.275 6:0.264463 7:0.22314 8:0.239669
-1 1:-337 2:119 3:0.241667 4:0.225 5:0.275 6:0.277311 7:0.235294 8:0.226891
-1 1:-412 2:120 3:0.241667 4:0.225 5:0.275 6:0.256198 7:0.22314 8:0.239669
-1 1:-433 2:120 3:0.241667 4:0.225 5:0.275 6:0.256198 7:0.22314 8:0.239669
-1 1:-321 2:120 3:0.241667 4:0.225 5:0.275 6:0.254098 7:0.221311 8:0.237705
-1 1:-457 2:120 3:0.241667 4:0.225 5:0.275 6:0.243902 7:0.284553 8:0.227642
-1 1:-574 2:120 3:0.241667 4:0.225 5:0.275 6:0.216667 7:0.175 8:0.283333
-1 1:-483 2:120 3:0.241667 4:0.225 5:0.275 6:0.221311 7:0.155738 8:0.254098
-1 1:-441 2:120 3:0.241667 4:0.225 5:0.275 6:0.233333 7:0.216667 8:0.266667
-1 1:-512 2:120 3:0.241667 4:0.225 5:0.275 6:0.206612 7:0.14876 8:0.297521
-1 1:-539 2:119 3:0.241667 4:0.225 5:0.275 6:0.201681 7:0.134454 8:0.302521
-1 1:-457 2:120 3:0.241667 4:0.225 5:0.275 6:0.214876 7:0.14876 8:0.272727
-1 1:-425 2:120 3:0.241667 4:0.225 5:0.275 6:0.241667 7:0.233333 8:0.275
-1 1:-426 2:120 3:0.241667 4:0.225 5:0.275 6:0.213115 7:0.139344 8:0.295082
-1 1:-431 2:118 3:0.241667 4:0.225 5:0.275 6:0.262712 7:0.135593 8:0.322034
-1 1:-495 2:118 3:0.241667 4:0.225 5:0.275 6:0.245763 7:0.135593 8:0.330508
-1 1:-543 2:120 3:0.241667 4:0.225 5:0.275 6:0.225 7:0.116667 8:0.3
-1 1:-550 2:120 3:0.241667 4:0.225 5:0.275 6:0.231405 7:0.140496 8:0.297521
-1 1:-419 2:120 3:0.241667 4:0.225 5:0.275 6:0.216667 7:0.175 8:0.258333
-1 1:-509 2:120 3:0.241667 4:0.225 5:0.275 6:0.22314 7:0.132231 8:0.297521
-1 1:-646 2:120 3:0.241667 4:0.225 5:0.275 6:0.216667 7:0.191667 8:0.25
-1 1:-358 2:116 3:0.241667 4:0.225 5:0.275 6:0.241379 7:0.215517 8:0.267241
-1 1:-422 2:117 3:0.241667 4:0.225 5:0.275 6:0.239316 7:0.145299 8:0.290598
-1 1:-587 2:117 3:0.241667 4:0.225 5:0.275 6:0.205128 7:0.153846 8:0.307692
-1 1:-384 2:116 3:0.241667 4:0.225 5:0.275 6:0.206897 7:0.198276 8:0.275862
-1 1:-463 2:116 3:0.241667 4:0.225 5:0.275 6:0.206897 7:0.198276 8:0.275862
-1 1:-526 2:120 3:0.241667 4:0.225 5:0.275 6:0.237705 7:0.122951 8:0.295082
-1 1:-502 2:116 3:0.241667 4:0.225 5:0.275 6:0.206897 7:0.198276 8:0.275862
-1 1:-400 2:116 3:0.241667 4:0.225 5:0.275 6:0.206897 7:0.198276 8:0.275862
-1 1:-531 2:116 3:0.241667 4:0.225 5:0.275 6:0.206897 7:0.198276 8:0.275862
-1 1:-503 2:117 3:0.241667 4:0.225 5:0.275 6:0.239316 7:0.17094 8:0.290598
-1 1:-484 2:117 3:0.241667 4:0.225 5:0.275 6:0.213675 7:0.162393 8:0.299145
-1 1:-397 2:116 3:0.241667 4:0.225 5:0.275 6:0.215517 7:0.198276 8:0.275862
-1 1:-512 2:116 3:0.241667 4:0.225 5:0.275 6:0.206897 7:0.206897 8:0.267241
-1 1:-464 2:120 3:0.241667 4:0.225 5:0.275 6:0.22314 7:0.132231 8:0.297521
-1 1:-478 2:117 3:0.241667 4:0.225 5:0.275 6:0.247863 7:0.239316 8:0.196581
-1 1:-387 2:117 3:0.241667 4:0.225 5:0.275 6:0.247863 7:0.230769 8:0.205128
-1 1:-591 2:117 3:0.241667 4:0.225 5:0.275 6:0.247863 7:0.239316 8:0.205128
-1 1:-388 2:117 3:0.241667 4:0.225 5:0.275 6:0.230769 7:0.247863 8:0.222222
-1 1:-423 2:117 3:0.241667 4:0.225 5:0.275 6:0.239316 7:0.213675 8:0.222222
-1 1:-335 2:120 3:0.241667 4:0.225 5:0.275 6:0.25 7:0.226562 8:0.257812
-1 1:-546 2:120 3:0.241667 4:0.225 5:0.275 6:0.231405 7:0.132231 8:0.280992
-1 1:-504 2:117 3:0.241667 4:0.225 5:0.275 6:0.222222 7:0.222222 8:0.222222
-1 1:-382 2:117 3:0.241667 4:0.225 5:0.275 6:0.264957 7:0.239316 8:0.222222
-1 1:-375 2:117 3:0.241667 4:0.225 5:0.275 6:0.264957 7:0.230769 8:0.230769
-1 1:-435 2:116 3:0.241667 4:0.225 5:0.275 6:0.198276 7:0.224138 8:0.258621
-1 1:-405 2:116 3:0.241667 4:0.225 5:0.275 6:0.189655 7:0.224138 8:0.275862
-1 1:-434 2:117 3:0.241667 4:0.225 5:0.275 6:0.188034 7:0.222222 8:0.290598
-1 1:-508 2:117 3:0.241667 4:0.225 5:0.275 6:0.179487 7:0.230769 8:0.290598
-1 1:-411 2:116 3:0.241667 4:0.225 5:0.275 6:0.241379 7:0.241379 8:0.232759
-1 1:-346 2:115 3:0.241667 4:0.225 5:0.275 6:0.252174 7:0.234783 8:0.252174
-1 1:-465 2:120 3:0.241667 4:0.225 5:0.275 6:0.233333 7:0.133333 8:0.283333
-1 1:-348 2:115 3:0.241667 4:0.225 5:0.275 6:0.234783 7:0.226087 8:0.252174
-1 1:-161 2:104 3:0.241667 4:0.225 5:0.275 6:0.346154 7:0.201923 8:0.240385
-1 1:-330 2:114 3:0.241667 4:0.225 5:0.275 6:0.280702 7:0.245614 8:0.236842
-1 1:-559 2:112 3:0.241667 4:0.225 5:0.275 6:0.196429 7:0.241071 8:0.267857
-1 1:-360 2:111 3:0.241667 4:0.225 5:0.275 6:0.18018 7:0.261261 8:0.252252
-1 1:-390 2:114 3:0.241667 4:0.225 5:0.275 6:0.236842 7:0.22807 8:0.254386
-1 1:-355 2:116 3:0.241667 4:0.225 5:0.275 6:0.206897 7:0.232759 8:0.241379
-1 1:-416 2:120 3:0.241667 4:0.225 5:0.275 6:0.186992 7:0.260163 8:0.211382
-1 1:-525 2:117 3:0.241667 4:0.225 5:0.275 6:0.196581 7:0.153846 8:0.307692
-1 1:-459 2:111 3:0.241667 4:0.225 5:0.275 6:0.216216 7:0.225225 8:0.261261
-1 1:-423 2:120 3:0.241667 4:0.225 5:0.275 6:0.212598 7:0.23622 8:0.283465
-1 1:-489 2:120 3:0.241667 4:0.225 5:0.275 6:0.216667 7:0.141667 8:0.3
-1 1:-779 2:120 3:0.241667 4:0.225 5:0.275 6:0.153846 7:0.107692 8:0.361538
-1 1:-430 2:120 3:0.241667 4:0.225 5:0.275 6:0.25 7:0.216667 8:0.258333
-1 1:-296 2:120 3:0.241667 4:0.225 5:0.275 6:0.308333 7:0.241667 8:0.225
-1 1:-435 2:119 3:0.241667 4:0.225 5:0.275 6:0.294118 7:0.235294 8:0.218487
-1 1:-400 2:120 3:0.241667 4:0.225 5:0.275 6:0.239669 7:0.214876 8:0.256198
-1 1:-386 2:119 3:0.241667 4:0.225 5:0.275 6:0.285714 7:0.243697 8:0.201681
-1 1:-470 2:120 3:0.241667 4:0.225 5:0.275 6:0.258333 7:0.225 8:0.25
-1 1:-344 2:120 3:0.241667 4:0.225 5:0.275 6:0.241667 7:0.25 8:0.25
-1 1:-481 2:120 3:0.241667 4:0.225 5:0.275 6:0.256198 7:0.22314 8:0.247934
-1 1:-403 2:119 3:0.241667 4:0.225 5:0.275 6:0.210084 7:0.218487 8:0.268908
-1 1:-433 2:119 3:0.241667 4:0.225 5:0.275 6:0.226891 7:0.235294 8:0.252101
-1 1:-505 2:119 3:0.241667 4:0.225 5:0.275 6:0.226891 7:0.226891 8:0.260504
-1 1:-427 2:119 3:0.241667 4:0.225 5:0.275 6:0.218487 7:0.226891 8:0.260504
-1 1:-450 2:119 3:0.241667 4:0.225 5:0.275 6:0.226891 7:0.226891 8:0.260504
-1 1:-417 2:119 3:0.241667 4:0.225 5:0.275 6:0.235294 7:0.235294 8:0.252101
-1 1:-393 2:119 3:0.241667 4:0.225 5:0.275 6:0.235294 7:0.226891 8:0.260504
-1 1:-401 2:119 3:0.241667 4:0.225 5:0.275 6:0.235294 7:0.226891 8:0.260504
-1 1:-515 2:119 3:0.241667 4:0.225 5:0.275 6:0.218487 7:0.218487 8:0.268908
-1 1:-388 2:120 3:0.241667 4:0.225 5:0.275 6:0.272727 7:0.231405 8:0.239669
-1 1:-424 2:120 3:0.241667 4:0.225 5:0.275 6:0.247934 7:0.239669 8:0.239669
-1 1:-414 2:118 3:0.241667 4:0.225 5:0.275 6:0.228814 7:0.211864 8:0.271186
-1 1:-393 2:119 3:0.241667 4:0.225 5:0.275 6:0.226891 7:0.226891 8:0.260504
-1 1:-377 2:119 3:0.241667 4:0.225 5:0.275 6:0.226891 7:0.226891 8:0.260504
-1 1:-425 2:120 3:0.241667 4:0.225 5:0.275 6:0.239669 7:0.231405 8:0.239669
-1 1:-379 2:120 3:0.241667 4:0.225 5:0.275 6:0.239669 7:0.239669 8:0.247934
-1 1:-454 2:119 3:0.241667 4:0.225 5:0.275 6:0.226891 7:0.226891 8:0.252101
-1 1:-354 2:118 3:0.241667 4:0.225 5:0.275 6:0.254237 7:0.237288 8:0.237288
-1 1:-452 2:119 3:0.241667 4:0.225 5:0.275 6:0.210084 7:0.210084 8:0.277311
-1 1:-495 2:119 3:0.241667 4:0.225 5:0.275 6:0.201681 7:0.201681 8:0.285714
-1 1:-357 2:119 3:0.241667 4:0.225 5:0.275 6:0.294118 7:0.243697 8:0.218487
-1 1:-483 2:119 3:0.241667 4:0.225 5:0.275 6:0.285714 7:0.210084 8:0.252101
-1 1:-413 2:118 3:0.241667 4:0.225 5:0.275 6:0.220339 7:0.220339 8:0.262712
-1 1:-460 2:120 3:0.241667 4:0.225 5:0.275 6:0.241667 7:0.225 8:0.25
-1 1:-426 2:118 3:0.241667 4:0.225 5:0.275 6:0.220339 7:0.194915 8:0.288136
-1 1:-532 2:118 3:0.241667 4:0.225 5:0.275 6:0.228814 7:0.20339 8:0.271186
-1 1:-515 2:119 3:0.241667 4:0.225 5:0.275 6:0.193277 7:0.201681 8:0.294118
-1 1:-387 2:118 3:0.241667 4:0.225 5:0.275 6:0.211864 7:0.194915 8:0.29661
-1 1:-485 2:118 3:0.241667 4:0.225 5:0.275 6:0.20339 7:0.194915 8:0.29661
-1 1:-514 2:118 3:0.241667 4:0.225 5:0.275 6:0.220339 7:0.20339 8:0.288136
-1 1:-431 2:118 3:0.241667 4:0.225 5:0.275 6:0.254237 7:0.169492 8:0.29661
-1 1:-442 2:118 3:0.241667 4:0.225 5:0.275 6:0.20339 7:0.186441 8:0.305085
-1 1:-386 2:118 3:0.241667 4:0.225 5:0.275 6:0.228814 7:0.220339 8:0.262712
-1 1:-441 2:118 3:0.241667 4:0.225 5:0.275 6:0.220339 7:0.194915 8:0.279661
-1 1:-427 2:118 3:0.241667 4:0.225 5:0.275 6:0.245763 7:0.20339 8:0.254237
-1 1:-395 2:118 3:0.241667 4:0.225 5:0.275 6:0.220339 7:0.194915 8:0.29661
-1 1:-480 2:118 3:0.241667 4:0.225 5:0.275 6:0.211864 7:0.194915 8:0.29661
-1 1:-435 2:119 3:0.241667 4:0.225 5:0.275 6:0.201681 7:0.193277 8:0.302521
-1 1:-375 2:119 3:0.241667 4:0.225 5:0.275 6:0.226891 7:0.201681 8:0.285714
-1 1:-506 2:118 3:0.241667 4:0.225 5:0.275 6:0.228814 7:0.194915 8:0.288136
-1 1:-460 2:118 3:0.241667 4:0.225 5:0.275 6:0.194915 7:0.194915 8:0.29661
-1 1:-465 2:118 3:0.241667 4:0.225 5:0.275 6:0.211864 7:0.194915 8:0.288136
-1 1:-472 2:119 3:0.241667 4:0.225 5:0.275 6:0.201681 7:0.176471 8:0.302521
-1 1:-482 2:120 3:0.241667 4:0.225 5:0.275 6:0.231405 7:0.181818 8:0.305785
-1 1:-448 2:118 3:0.241667 4:0.225 5:0.275 6:0.220339 7:0.194915 8:0.288136
-1 1:-425 2:118 3:0.241667 4:0.225 5:0.275 6:0.211864 7:0.20339 8:0.288136
-1 1:-345 2:119 3:0.241667 4:0.225 5:0.275 6:0.235294 7:0.226891 8:0.252101
-1 1:-435 2:119 3:0.241667 4:0.225 5:0.275 6:0.226891 7:0.176471 8:0.294118
-1 1:-458 2:118 3:0.241667 4:0.225 5:0.275 6:0.20339 7:0.20339 8:0.288136
-1 1:-458 2:119 3:0.241667 4:0.225 5:0.275 6:0.218487 7:0.176471 8:0.310924
-1 1:-472 2:119 3:0.241667 4:0.225 5:0.275 6:0.201681 7:0.193277 8:0.294118
-1 1:-466 2:118 3:0.241667 4:0.225 5:0.275 6:0.220339 7:0.194915 8:0.29661
-1 1:-520 2:119 3:0.241667 4:0.225 5:0.275 6:0.218487 7:0.201681 8:0.277311
-1 1:-444 2:119 3:0.241667 4:0.225 5:0.275 6:0.268908 7:0.235294 8:0.226891
-1 1:-448 2:119 3:0.241667 4:0.225 5:0.275 6:0.218487 7:0.168067 8:0.294118
-1 1:-512 2:119 3:0.241667 4:0.225 5:0.275 6:0.201681 7:0.201681 8:0.294118
-1 1:-501 2:118 3:0.241667 4:0.225 5:0.275 6:0.20339 7:0.194915 8:0.29661
-1 1:-533 2:119 3:0.241667 4:0.225 5:0.275 6:0.210084 7:0.176471 8:0.310924
-1 1:-474 2:119 3:0.241667 4:0.225 5:0.275 6:0.218487 7:0.176471 8:0.294118
-1 1:-313 2:118 3:0.241667 4:0.225 5:0.275 6:0.237288 7:0.228814 8:0.254237
-1 1:-345 2:118 3:0.241667 4:0.225 5:0.275 6:0.271186 7:0.20339 8:0.271186
-1 1:-459 2:118 3:0.241667 4:0.225 5:0.275 6:0.228814 7:0.211864 8:0.271186
-1 1:-482 2:120 3:0.241667 4:0.225 5:0.275 6:0.196721 7:0.155738 8:0.336066
-1 1:-366 2:120 3:0.241667 4:0.225 5:0.275 6:0.239669 7:0.198347 8:0.289256
-1 1:-453 2:118 3:0.241667 4:0.225 5:0.275 6:0.228814 7:0.211864 8:0.262712
-1 1:-452 2:118 3:0.241667 4:0.225 5:0.275 6:0.237288 7:0.20339 8:0.279661
-1 1:-447 2:118 3:0.241667 4:0.225 5:0.275 6:0.262712 7:0.194915 8:0.254237
-1 1:-350 2:119 3:0.241667 4:0.225 5:0.275 6:0.226891 7:0.210084 8:0.268908
-1 1:-416 2:118 3:0.241667 4:0.225 5:0.275 6:0.220339 7:0.194915 8:0.288136
-1 1:-319 2:119 3:0.241667 4:0.225 5:0.275 6:0.252101 7:0.243697 8:0.243697
-1 1:-414 2:119 3:0.241667 4:0.225 5:0.275 6:0.226891 7:0.201681 8:0.277311
-1 1:-417 2:118 3:0.241667 4:0.225 5:0.275 6:0.220339 7:0.186441 8:0.29661
-1 1:-439 2:119 3:0.241667 4:0.225 5:0.275 6:0.210084 7:0.176471 8:0.302521
-1 1:-421 2:119 3:0.241667 4:0.225 5:0.275 6:0.235294 7:0.168067 8:0.285714
-1 1:-442 2:120 3:0.241667 4:0.225 5:0.275 6:0.225 7:0.216667 8:0.266667
-1 1:-509 2:120 3:0.241667 4:0.225 5:0.275 6:0.2 7:0.208333 8:0.291667
-1 1:-368 2:120 3:0.241667 4:0.225 5:0.275 6:0.241667 7:0.216667 8:0.266667
-1 1:-524 2:120 3:0.241667 4:0.225 5:0.275 6:0.216667 7:0.216667 8:0.266667
-1 1:-421 2:120 3:0.241667 4:0.225 5:0.275 6:0.225 7:0.208333 8:0.266667
-1 1:-487 2:120 3:0.241667 4:0.225 5:0.275 6:0.191667 7:0.208333 8:0.291667
-1 1:-457 2:120 3:0.241667 4:0.225 5:0.275 6:0.233333 7:0.208333 8:0.275
-1 1:-386 2:120 3:0.241667 4:0.225 5:0.275 6:0.214876 7:0.231405 8:0.264463
-1 1:-504 2:120 3:0.241667 4:0.225 5:0.275 6:0.206612 7:0.239669 8:0.264463
-1 1:-477 2:120 3:0.241667 4:0.225 5:0.275 6:0.241667 7:0.241667 8:0.241667
-1 1:-469 2:119 3:0.241667 4:0.225 5:0.275 6:0.235294 7:0.252101 8:0.243697
-1 1:-327 2:120 3:0.241667 4:0.225 5:0.275 6:0.233333 7:0.25 8:0.241667
-1 1:-410 2:120 3:0.241667 4:0.225 5:0.275 6:0.233333 7:0.241667 8:0.25
-1 1:-377 2:120 3:0.241667 4:0.225 5:0.275 6:0.225 7:0.233333 8:0.258333
-1 1:-350 2:120 3:0.241667 4:0.225 5:0.275 6:0.2 7:0.275 8:0.241667
-1 1:-463 2:120 3:0.241667 4:0.225 5:0.275 6:0.198347 7:0.272727 8:0.22314
-1 1:-429 2:120 3:0.241667 4:0.225 5:0.275 6:0.216667 7:0.233333 8:0.275
-1 1:-421 2:117 3:0.241667 4:0.225 5:0.275 6:0.205128 7:0.264957 8:0.247863
-1 1:-414 2:119 3:0.241667 4:0.225 5:0.275 6:0.235294 7:0.201681 8:0.277311
-1 1:-339 2:120 3:0.241667 4:0.225 5:0.275 6:0.233333 7:0.241667 8:0.25
-1 1:-416 2:119 3:0.241667 4:0.225 5:0.275 6:0.210084 7:0.210084 8:0.277311
-1 1:-339 2:119 3:0.241667 4:0.225 5:0.275 6:0.243697 7:0.226891 8:0.252101
-1 1:-464 2:120 3:0.241667 4:0.225 5:0.275 6:0.225 7:0.233333 8:0.258333
-1 1:-476 2:119 3:0.241667 4:0.225 5:0.275 6:0.243697 7:0.235294 8:0.243697
-1 1:-414 2:120 3:0.241667 4:0.225 5:0.275 6:0.25 7:0.233333 8:0.25
-1 1:-393 2:119 3:0.241667 4:0.225 5:0.275 6:0.243697 7:0.226891 8:0.252101
-1 1:-414 2:120 3:0.241667 4:0.225 5:0.275 6:0.258333 7:0.216667 8:0.241667
-1 1:-506 2:120 3:0.241667 4:0.225 5:0.275 6:0.216667 7:0.216667 8:0.266667
-1 1:-445 2:120 3:0.241667 4:0.225 5:0.275 6:0.208333 7:0.225 8:0.266667
-1 1:-446 2:120 3:0.241667 4:0.225 5:0.275 6:0.216667 7:0.25 8:0.241667
-1 1:-448 2:120 3:0.241667 4:0.225 5:0.275 6:0.216667 7:0.225 8:0.266667
-1 1:-443 2:120 3:0.241667 4:0.225 5:0.275 6:0.2 7:0.2 8:0.291667
-1 1:-381 2:120 3:0.241667 4:0.225 5:0.275 6:0.241667 7:0.233333 8:0.25
-1 1:-430 2:120 3:0.241667 4:0.225 5:0.275 6:0.225 7:0.2 8:0.283333
-1 1:-442 2:120 3:0.241667 4:0.225 5:0.275 6:0.208333 7:0.191667 8:0.291667
-1 1:-381 2:120 3:0.241667 4:0.225 5:0.275 6:0.225 7:0.191667 8:0.291667
-1 1:-395 2:120 3:0.241667 4:0.225 5:0.275 6:0.225 7:0.225 8:0.275
-1 1:-492 2:120 3:0.241667 4:0.225 5:0.275 6:0.233333 7:0.233333 8:0.266667
-1 1:-299 2:120 3:0.241667 4:0.225 5:0.275 6:0.275 7:0.283333 8:0.2
-1 1:-463 2:120 3:0.241667 4:0.225 5:0.275 6:0.225 7:0.216667 8:0.266667
-1 1:-331 2:120 3:0.241667 4:0.225 5:0.275 6:0.233333 7:0.233333 8:0.25
-1 1:-499 2:120 3:0.241667 4:0.225 5:0.275 6:0.2 7:0.233333 8:0.266667
-1 1:-525 2:120 3:0.241667 4:0.225 5:0.275 6:0.216667 7:0.216667 8:0.275
-1 1:-517 2:120 3:0.241667 4:0.225 5:0.275 6:0.216667 7:0.183333 8:0.3
-1 1:-354 2:120 3:0.241667 4:0.225 5:0.275 6:0.258333 7:0.225 8:0.25
-1 1:-479 2:120 3:0.241667 4:0.225 5:0.275 6:0.2 7:0.208333 8:0.283333
-1 1:-440 2:120 3:0.241667 4:0.225 5:0.275 6:0.233333 7:0.233333 8:0.266667
-1 1:-375 2:119 3:0.241667 4:0.225 5:0.275 6:0.210084 7:0.193277 8:0.302521
-1 1:-418 2:120 3:0.241667 4:0.225 5:0.275 6:0.231405 7:0.239669 8:0.247934
-1 1:-537 2:120 3:0.241667 4:0.225 5:0.275 6:0.208333 7:0.216667 8:0.275
-1 1:-459 2:120 3:0.241667 4:0.225 5:0.275 6:0.25 7:0.225 8:0.266667
-1 1:-366 2:120 3:0.241667 4:0.225 5:0.275 6:0.225 7:0.258333 8:0.233333
-1 1:-519 2:120 3:0.241667 4:0.225 5:0.275 6:0.233333 7:0.233333 8:0.241667
-1 1:-416 2:120 3:0.241667 4:0.225 5:0.275 6:0.225 7:0.233333 8:0.25
-1 1:-410 2:120 3:0.241667 4:0.225 5:0.275 6:0.225 7:0.225 8:0.258333
-1 1:-412 2:120 3:0.241667 4:0.225 5:0.275 6:0.2 7:0.225 8:0.266667
-1 1:-536 2:120 3:0.241667 4:0.225 5:0.275 6:0.2 7:0.216667 8:0.275
-1 1:-409 2:120 3:0.241667 4:0.225 5:0.275 6:0.225 7:0.216667 8:0.258333
-1 1:-460 2:120 3:0.241667 4:0.225 5:0.275 6:0.216667 7:0.225 8:0.266667
-1 1:-459 2:120 3:0.241667 4:0.225 5:0.275 6:0.206612 7:0.22314 8:0.264463
-1 1:-569 2:120 3:0.241667 4:0.225 5:0.275 6:0.173554 7:0.231405 8:0.280992
-1 1:-530 2:120 3:0.241667 4:0.225 5:0.275 6:0.2 7:0.208333 8:0.266667
-1 1:-381 2:119 3:0.241667 4:0.225 5:0.275 6:0.260504 7:0.252101 8:0.210084
-1 1:-470 2:120 3:0.241667 4:0.225 5:0.275 6:0.181818 7:0.22314 8:0.272727
-1 1:-528 2:120 3:0.241667 4:0.225 5:0.275 6:0.191667 7:0.208333 8:0.283333
-1 1:-405 2:120 3:0.241667 4:0.225 5:0.275 6:0.2 7:0.225 8:0.266667
-1 1:-457 2:120 3:0.241667 4:0.225 5:0.275 6:0.216667 7:0.225 8:0.25
-1 1:-322 2:120 3:0.241667 4:0.225 5:0.275 6:0.216667 7:0.233333 8:0.258333
-1 1:-455 2:120 3:0.241667 4:0.225 5:0.275 6:0.2 7:0.2 8:0.283333
-1 1:-419 2:120 3:0.241667 4:0.225 5:0.275 6:0.2 7:0.225 8:0.266667
-1 1:-571 2:120 3:0.241667 4:0.225 5:0.275 6:0.208333 7:0.216667 8:0.266667
-1 1:-355 2:120 3:0.241667 4:0.225 5:0.275 6:0.231405 7:0.231405 8:0.247934
-1 1:-493 2:120 3:0.241667 4:0.225 5:0.275 6:0.191667 7:0.233333 8:0.266667
-1 1:-398 2:120 3:0.241667 4:0.225 5:0.275 6:0.2 7:0.208333 8:0.283333
-1 1:-461 2:120 3:0.241667 4:0.225 5:0.275 6:0.208333 7:0.225 8:0.258333
-1 1:-418 2:120 3:0.241667 4:0.225 5:0.275 6:0.208333 7:0.208333 8:0.266667
-1 1:-464 2:120 3:0.241667 4:0.225 5:0.275 6:0.198347 7:0.206612 8:0.280992
-1 1:-462 2:120 3:0.241667 4:0.225 5:0.275 6:0.252033 7:0.154472 8:0.300813
-1 1:-468 2:120 3:0.241667 4:0.225 5:0.275 6:0.231405 7:0.214876 8:0.280992
-1 1:-405 2:120 3:0.241667 4:0.225 5:0.275 6:0.208333 7:0.208333 8:0.275
-1 1:-393 2:120 3:0.241667 4:0.225 5:0.275 6:0.225 7:0.216667 8:0.275
-1 1:-449 2:120 3:0.241667 4:0.225 5:0.275 6:0.191667 7:0.2 8:0.291667
-1 1:-483 2:120 3:0.241667 4:0.225 5:0.275 6:0.225 7:0.208333 8:0.266667
-1 1:-404 2:120 3:0.241667 4:0.225 5:0.275 6:0.216667 7:0.208333 8:0.275
-1 1:-400 2:118 3:0.241667 4:0.225 5:0.275 6:0.237288 7:0.220339 8:0.271186
-1 1:-526 2:120 3:0.241667 4:0.225 5:0.275 6:0.239669 7:0.239669 8:0.239669
-1 1:-432 2:120 3:0.241667 4:0.225 5:0.275 6:0.227642 7:0.146341 8:0.300813
-1 1:-438 2:120 3:0.241667 4:0.225 5:0.275 6:0.233333 7:0.208333 8:0.283333
-1 1:-456 2:120 3:0.241667 4:0.225 5:0.275 6:0.180328 7:0.196721 8:0.278689
-1 1:-579 2:120 3:0.241667 4:0.225 5:0.275 6:0.186992 7:0.195122 8:0.317073
-1 1:-573 2:120 3:0.241667 4:0.225 5:0.275 6:0.233333 7:0.2 8:0.266667
-1 1:-457 2:120 3:0.241667 4:0.225 5:0.275 6:0.258333 7:0.225 8:0.233333
-1 1:-385 2:120 3:0.241667 4:0.225 5:0.275 6:0.233333 7:0.208333 8:0.258333
-1 1:-494 2:120 3:0.241667 4:0.225 5:0.275 6:0.241667 7:0.216667 8:0.25
-1 1:-441 2:120 3:0.241667 4:0.225 5:0.275 6:0.241667 7:0.233333 8:0.25
-1 1:-366 2:120 3:0.241667 4:0.225 5:0.275 6:0.25 7:0.225 8:0.25
-1 1:-415 2:120 3:0.241667 4:0.225 5:0.275 6:0.233333 7:0.216667 8:0.25
-1 1:-381 2:120 3:0.241667 4:0.225 5:0.275 6:0.241667 7:0.216667 8:0.241667
-1 1:-527 2:120 3:0.241667 4:0.225 5:0.275 6:0.241667 7:0.208333 8:0.25
-1 1:-363 2:120 3:0.241667 4:0.225 5:0.275 6:0.264463 7:0.239669 8:0.247934
-1 1:-463 2:120 3:0.241667 4:0.225 5:0.275 6:0.241667 7:0.208333 8:0.25
-1 1:-489 2:118 3:0.241667 4:0.225 5:0.275 6:0.211864 7:0.220339 8:0.271186
-1 1:-358 2:119 3:0.241667 4:0.225 5:0.275 6:0.210084 7:0.201681 8:0.268908
-1 1:-393 2:119 3:0.241667 4:0.225 5:0.275 6:0.226891 7:0.218487 8:0.252101
-1 1:-373 2:118 3:0.241667 4:0.225 5:0.275 6:0.20339 7:0.220339 8:0.288136
-1 1:-473 2:118 3:0.241667 4:0.225 5:0.275 6:0.194915 7:0.186441 8:0.305085
-1 1:-544 2:118 3:0.241667 4:0.225 5:0.275 6:0.186441 7:0.177966 8:0.313559
-1 1:-451 2:118 3:0.241667 4:0.225 5:0.275 6:0.186441 7:0.186441 8:0.305085
-1 1:-432 2:118 3:0.241667 4:0.225 5:0.275 6:0.177966 7:0.186441 8:0.305085
-1 1:-482 2:118 3:0.241667 4:0.225 5:0.275 6:0.177966 7:0.177966 8:0.313559
-1 1:-427 2:118 3:0.241667 4:0.225 5:0.275 6:0.20339 7:0.211864 8:0.271186
-1 1:-412 2:118 3:0.241667 4:0.225 5:0.275 6:0.220339 7:0.228814 8:0.262712
-1 1:-521 2:119 3:0.241667 4:0.225 5:0.275 6:0.218487 7:0.168067 8:0.310924
-1 1:-394 2:120 3:0.241667 4:0.225 5:0.275 6:0.258333 7:0.191667 8:0.266667
-1 1:-282 2:119 3:0.241667 4:0.225 5:0.275 6:0.285714 7:0.243697 8:0.226891
-1 1:-432 2:120 3:0.241667 4:0.225 5:0.275 6:0.216667 7:0.225 8:0.258333
-1 1:-645 2:119 3:0.241667 4:0.225 5:0.275 6:0.226891 7:0.218487 8:0.252101
-1 1:-367 2:120 3:0.241667 4:0.225 5:0.275 6:0.25 7:0.266667 8:0.216667
-1 1:-386 2:120 3:0.241667 4:0.225 5:0.275 6:0.275 7:0.233333 8:0.233333
-1 1:-417 2:119 3:0.241667 4:0.225 5:0.275 6:0.210084 7:0.184874 8:0.294118
-1 1:-377 2:120 3:0.241667 4:0.225 5:0.275 6:0.225 7:0.225 8:0.258333
-1 1:-313 2:120 3:0.241667 4:0.225 5:0.275 6:0.266667 7:0.233333 8:0.258333
-1 1:-432 2:120 3:0.241667 4:0.225 5:0.275 6:0.2 7:0.233333 8:0.266667
-1 1:-460 2:118 3:0.241667 4:0.225 5:0.275 6:0.228814 7:0.20339 8:0.271186
-1 1:-379 2:118 3:0.241667 4:0.225 5:0.275 6:0.262712 7:0.211864 8:0.245763
-1 1:-472 2:120 3:0.241667 4:0.225 5:0.275 6:0.275 7:0.216667 8:0.241667
-1 1:-385 2:120 3:0.241667 4:0.225 5:0.275 6:0.275 7:0.241667 8:0.225
-1 1:-396 2:120 3:0.241667 4:0.225 5:0.275 6:0.231405 7:0.214876 8:0.256198
-1 1:-555 2:120 3:0.241667 4:0.225 5:0.275 6:0.204918 7:0.204918 8:0.311475
-1 1:-494 2:120 3:0.241667 4:0.225 5:0.275 6:0.206349 7:0.18254 8:0.301587
-1 1:-512 2:119 3:0.241667 4:0.225 5:0.275 6:0.193277 7:0.176471 8:0.302521
-1 1:-533 2:119 3:0.241667 4:0.225 5:0.275 6:0.193277 7:0.168067 8:0.310924
-1 1:-628 2:120 3:0.241667 4:0.225 5:0.275 6:0.198347 7:0.206612 8:0.272727
-1 1:-625 2:120 3:0.241667 4:0.225 5:0.275 6:0.198413 7:0.166667 8:0.31746
-1 1:-430 2:120 3:0.241667 4:0.225 5:0.275 6:0.233871 7:0.16129 8:0.298387
-1 1:-744 2:120 3:0.241667 4:0.225 5:0.275 6:0.169355 7:0.120968 8:0.346774
-1 1:-674 2:120 3:0.241667 4:0.225 5:0.275 6:0.141732 7:0.141732 8:0.338583
-1 1:-586 2:120 3:0.180451 4:0.142857 5:0.338346 6:0.275 7:0.241667 8:0.25
-1 1:-702 2:116 3:0.180451 4:0.142857 5:0.338346 6:0.206897 7:0.172414 8:0.301724
-1 1:-655 2:123 3:0.180451 4:0.142857 5:0.338346 6:0.203252 7:0.162602 8:0.300813
-1 1:-690 2:123 3:0.180451 4:0.142857 5:0.338346 6:0.195122 7:0.154472 8:0.300813
-1 1:-756 2:123 3:0.180451 4:0.142857 5:0.338346 6:0.195122 7:0.138211 8:0.308943
-1 1:-563 2:117 3:0.180451 4:0.142857 5:0.338346 6:0.188034 7:0.153846 8:0.316239
-1 1:-552 2:110 3:0.180451 4:0.142857 5:0.338346 6:0.190909 7:0.281818 8:0.245455
-1 1:-508 2:120 3:0.180451 4:0.142857 5:0.338346 6:0.225 7:0.208333 8:0.308333
-1 1:-645 2:120 3:0.180451 4:0.142857 5:0.338346 6:0.266667 7:0.208333 8:0.233333
-1 1:-689 2:119 3:0.180451 4:0.142857 5:0.338346 6:0.226891 7:0.218487 8:0.252101
-1 1:-459 2:118 3:0.180451 4:0.142857 5:0.338346 6:0.313559 7:0.338983 8:0.152542
-1 1:-477 2:118 3:0.180451 4:0.142857 5:0.338346 6:0.279661 7:0.347458 8:0.152542
-1 1:-476 2:118 3:0.180451 4:0.142857 5:0.338346 6:0.305085 7:0.338983 8:0.152542
-1 1:-555 2:121 3:0.180451 4:0.142857 5:0.338346 6:0.247934 7:0.22314 8:0.239669
-1 1:-588 2:119 3:0.180451 4:0.142857 5:0.338346 6:0.260504 7:0.210084 8:0.235294
-1 1:-607 2:121 3:0.180451 4:0.142857 5:0.338346 6:0.264463 7:0.22314 8:0.239669
-1 1:-556 2:119 3:0.180451 4:0.142857 5:0.338346 6:0.277311 7:0.235294 8:0.226891
-1 1:-600 2:121 3:0.180451 4:0.142857 5:0.338346 6:0.256198 7:0.22314 8:0.239669
-1 1:-478 2:121 3:0.180451 4:0.142857 5:0.338346 6:0.256198 7:0.22314 8:0.239669
-1 1:-618 2:122 3:0.180451 4:0.142857 5:0.338346 6:0.254098 7:0.221311 8:0.237705
-1 1:-497 2:123 3:0.180451 4:0.142857 5:0.338346 6:0.243902 7:0.284553 8:0.227642
-1 1:-644 2:120 3:0.180451 4:0.142857 5:0.338346 6:0.216667 7:0.175 8:0.283333
-1 1:-671 2:122 3:0.180451 4:0.142857 5:0.338346 6:0.221311 7:0.155738 8:0.254098
-1 1:-572 2:120 3:0.180451 4:0.142857 5:0.338346 6:0.233333 7:0.216667 8:0.266667
-1 1:-704 2:121 3:0.180451 4:0.142857 5:0.338346 6:0.206612 7:0.14876 8:0.297521
-1 1:-744 2:119 3:0.180451 4:0.142857 5:0.338346 6:0.201681 7:0.134454 8:0.302521
-1 1:-628 2:121 3:0.180451 4:0.142857 5:0.338346 6:0.214876 7:0.14876 8:0.272727
-1 1:-639 2:120 3:0.180451 4:0.142857 5:0.338346 6:0.241667 7:0.233333 8:0.275
-1 1:-628 2:122 3:0.180451 4:0.142857 5:0.338346 6:0.213115 7:0.139344 8:0.295082
-1 1:-582 2:118 3:0.180451 4:0.142857 5:0.338346 6:0.262712 7:0.135593 8:0.322034
-1 1:-717 2:118 3:0.180451 4:0.142857 5:0.338346 6:0.245763 7:0.135593 8:0.330508
-1 1:-777 2:120 3:0.180451 4:0.142857 5:0.338346 6:0.225 7:0.116667 8:0.3
-1 1:-641 2:121 3:0.180451 4:0.142857 5:0.338346 6:0.231405 7:0.140496 8:0.297521
-1 1:-745 2:120 3:0.180451 4:0.142857 5:0.338346 6:0.216667 7:0.175 8:0.258333
-1 1:-610 2:121 3:0.180451 4:0.142857 5:0.338346 6:0.22314 7:0.132231 8:0.297521
-1 1:-654 2:120 3:0.180451 4:0.142857 5:0.338346 6:0.216667 7:0.191667 8:0.25
-1 1:-625 2:116 3:0.180451 4:0.142857 5:0.338346 6:0.241379 7:0.215517 8:0.267241
-1 1:-605 2:117 3:0.180451 4:0.142857 5:0.338346 6:0.239316 7:0.145299 8:0.290598
-1 1:-757 2:117 3:0.180451 4:0.142857 5:0.338346 6:0.205128 7:0.153846 8:0.307692
-1 1:-576 2:116 3:0.180451 4:0.142857 5:0.338346 6:0.206897 7:0.198276 8:0.275862
-1 1:-693 2:116 3:0.180451 4:0.142857 5:0.338346 6:0.206897 7:0.198276 8:0.275862
-1 1:-736 2:122 3:0.180451 4:0.142857 5:0.338346 6:0.237705 7:0.122951 8:0.295082
-1 1:-685 2:116 3:0.180451 4:0.142857 5:0.338346 6:0.206897 7:0.198276 8:0.275862
-1 1:-625 2:116 3:0.180451 4:0.142857 5:0.338346 6:0.206897 7:0.198276 8:0.275862
-1 1:-676 2:116 3:0.180451 4:0.142857 5:0.338346 6:0.206897 7:0.198276 8:0.275862
-1 1:-681 2:117 3:0.180451 4:0.142857 5:0.338346 6:0.239316 7:0.17094 8:0.290598
-1 1:-640 2:117 3:0.180451 4:0.142857 5:0.338346 6:0.213675 7:0.162393 8:0.299145
-1 1:-621 2:116 3:0.180451 4:0.142857 5:0.338346 6:0.215517 7:0.198276 8:0.275862
-1 1:-703 2:116 3:0.180451 4:0.142857 5:0.338346 6:0.206897 7:0.206897 8:0.267241
-1 1:-661 2:121 3:0.180451 4:0.142857 5:0.338346 6:0.22314 7:0.132231 8:0.297521
-1 1:-545 2:117 3:0.180451 4:0.142857 5:0.338346 6:0.247863 7:0.239316 8:0.196581
-1 1:-536 2:117 3:0.180451 4:0.142857 5:0.338346 6:0.247863 7:0.230769 8:0.205128
-1 1:-630 2:117 3:0.180451 4:0.142857 5:0.338346 6:0.247863 7:0.239316 8:0.205128
-1 1:-586 2:117 3:0.180451 4:0.142857 5:0.338346 6:0.230769 7:0.247863 8:0.222222
-1 1:-643 2:117 3:0.180451 4:0.142857 5:0.338346 6:0.239316 7:0.213675 8:0.222222
-1 1:-627 2:128 3:0.180451 4:0.142857 5:0.338346 6:0.25 7:0.226562 8:0.257812
-1 1:-633 2:121 3:0.180451 4:0.142857 5:0.338346 6:0.231405 7:0.132231 8:0.280992
-1 1:-656 2:117 3:0.180451 4:0.142857 5:0.338346 6:0.222222 7:0.222222 8:0.222222
-1 1:-584 2:117 3:0.180451 4:0.142857 5:0.338346 6:0.264957 7:0.239316 8:0.222222
-1 1:-400 2:117 3:0.180451 4:0.142857 5:0.338346 6:0.264957 7:0.230769 8:0.230769
-1 1:-550 2:116 3:0.180451 4:0.142857 5:0.338346 6:0.198276 7:0.224138 8:0.258621
-1 1:-622 2:116 3:0.180451 4:0.142857 5:0.338346 6:0.189655 7:0.224138 8:0.275862
-1 1:-771 2:117 3:0.180451 4:0.142857 5:0.338346 6:0.188034 7:0.222222 8:0.290598
-1 1:-672 2:117 3:0.180451 4:0.142857 5:0.338346 6:0.179487 7:0.230769 8:0.290598
-1 1:-575 2:116 3:0.180451 4:0.142857 5:0.338346 6:0.241379 7:0.241379 8:0.232759
-1 1:-461 2:115 3:0.180451 4:0.142857 5:0.338346 6:0.252174 7:0.234783 8:0.252174
-1 1:-634 2:120 3:0.180451 4:0.142857 5:0.338346 6:0.233333 7:0.133333 8:0.283333
-1 1:-633 2:115 3:0.180451 4:0.142857 5:0.338346 6:0.234783 7:0.226087 8:0.252174
-1 1:-346 2:104 3:0.180451 4:0.142857 5:0.338346 6:0.346154 7:0.201923 8:0.240385
-1 1:-550 2:114 3:0.180451 4:0.142857 5:0.338346 6:0.280702 7:0.245614 8:0.236842
-1 1:-597 2:112 3:0.180451 4:0.142857 5:0.338346 6:0.196429 7:0.241071 8:0.267857
-1 1:-575 2:111 3:0.180451 4:0.142857 5:0.338346 6:0.18018 7:0.261261 8:0.252252
-1 1:-564 2:114 3:0.180451 4:0.142857 5:0.338346 6:0.236842 7:0.22807 8:0.254386
-1 1:-717 2:116 3:0.180451 4:0.142857 5:0.338346 6:0.206897 7:0.232759 8:0.241379
-1 1:-670 2:123 3:0.180451 4:0.142857 5:0.338346 6:0.186992 7:0.260163 8:0.211382
-1 1:-695 2:117 3:0.180451 4:0.142857 5:0.338346 6:0.196581 7:0.153846 8:0.307692
-1 1:-652 2:111 3:0.180451 4:0.142857 5:0.338346 6:0.216216 7:0.225225 8:0.261261
-1 1:-626 2:127 3:0.180451 4:0.142857 5:0.338346 6:0.212598 7:0.23622 8:0.283465
-1 1:-640 2:120 3:0.180451 4:0.142857 5:0.338346 6:0.216667 7:0.141667 8:0.3
-1 1:-946 2:130 3:0.180451 4:0.142857 5:0.338346 6:0.153846 7:0.107692 8:0.361538
-1 1:-687 2:120 3:0.180451 4:0.142857 5:0.338346 6:0.25 7:0.216667 8:0.258333
-1 1:-580 2:120 3:0.180451 4:0.142857 5:0.338346 6:0.308333 7:0.241667 8:0.225
-1 1:-540 2:119 3:0.180451 4:0.142857 5:0.338346 6:0.294118 7:0.235294 8:0.218487
-1 1:-610 2:121 3:0.180451 4:0.142857 5:0.338346 6:0.239669 7:0.214876 8:0.256198
-1 1:-610 2:119 3:0.180451 4:0.142857 5:0.338346 6:0.285714 7:0.243697 8:0.201681
-1 1:-533 2:120 3:0.180451 4:0.142857 5:0.338346 6:0.258333 7:0.225 8:0.25
-1 1:-541 2:120 3:0.180451 4:0.142857 5:0.338346 6:0.241667 7:0.25 8:0.25
-1 1:-584 2:121 3:0.180451 4:0.142857 5:0.338346 6:0.256198 7:0.22314 8:0.247934
-1 1:-585 2:119 3:0.180451 4:0.142857 5:0.338346 6:0.210084 7:0.218487 8:0.268908
-1 1:-517 2:119 3:0.180451 4:0.142857 5:0.338346 6:0.226891 7:0.235294 8:0.252101
-1 1:-621 2:119 3:0.180451 4:0.142857 5:0.338346 6:0.226891 7:0.226891 8:0.260504
-1 1:-589 2:119 3:0.180451 4:0.142857 5:0.338346 6:0.218487 7:0.226891 8:0.260504
-1 1:-569 2:119 3:0.180451 4:0.142857 5:0.338346 6:0.226891 7:0.226891 8:0.260504
-1 1:-555 2:119 3:0.180451 4:0.142857 5:0.338346 6:0.235294 7:0.235294 8:0.252101
-1 1:-540 2:119 3:0.180451 4:0.142857 5:0.338346 6:0.235294 7:0.226891 8:0.260504
-1 1:-639 2:119 3:0.180451 4:0.142857 5:0.338346 6:0.235294 7:0.226891 8:0.260504
-1 1:-571 2:119 3:0.180451 4:0.142857 5:0.338346 6:0.218487 7:0.218487 8:0.268908
-1 1:-368 2:121 3:0.180451 4:0.142857 5:0.338346 6:0.272727 7:0.231405 8:0.239669
-1 1:-548 2:121 3:0.180451 4:0.142857 5:0.338346 6:0.247934 7:0.239669 8:0.239669
-1 1:-517 2:118 3:0.180451 4:0.142857 5:0.338346 6:0.228814 7:0.211864 8:0.271186
-1 1:-586 2:119 3:0.180451 4:0.142857 5:0.338346 6:0.226891 7:0.226891 8:0.260504
-1 1:-563 2:119 3:0.180451 4:0.142857 5:0.338346 6:0.226891 7:0.226891 8:0.260504
-1 1:-505 2:121 3:0.180451 4:0.142857 5:0.338346 6:0.239669 7:0.231405 8:0.239669
-1 1:-619 2:121 3:0.180451 4:0.142857 5:0.338346 6:0.239669 7:0.239669 8:0.247934
-1 1:-581 2:119 3:0.180451 4:0.142857 5:0.338346 6:0.226891 7:0.226891 8:0.252101
-1 1:-628 2:118 3:0.180451 4:0.142857 5:0.338346 6:0.254237 7:0.237288 8:0.237288
-1 1:-528 2:119 3:0.180451 4:0.142857 5:0.338346 6:0.210084 7:0.210084 8:0.277311
-1 1:-654 2:119 3:0.180451 4:0.142857 5:0.338346 6:0.201681 7:0.201681 8:0.285714
-1 1:-419 2:119 3:0.180451 4:0.142857 5:0.338346 6:0.294118 7:0.243697 8:0.218487
-1 1:-633 2:119 3:0.180451 4:0.142857 5:0.338346 6:0.285714 7:0.210084 8:0.252101
-1 1:-617 2:118 3:0.180451 4:0.142857 5:0.338346 6:0.220339 7:0.220339 8:0.262712
-1 1:-632 2:120 3:0.180451 4:0.142857 5:0.338346 6:0.241667 7:0.225 8:0.25
-1 1:-559 2:118 3:0.180451 4:0.142857 5:0.338346 6:0.220339 7:0.194915 8:0.288136
-1 1:-594 2:118 3:0.180451 4:0.142857 5:0.338346 6:0.228814 7:0.20339 8:0.271186
-1 1:-662 2:119 3:0.180451 4:0.142857 5:0.338346 6:0.193277 7:0.201681 8:0.294118
-1 1:-597 2:118 3:0.180451 4:0.142857 5:0.338346 6:0.211864 7:0.194915 8:0.29661
-1 1:-576 2:118 3:0.180451 4:0.142857 5:0.338346 6:0.20339 7:0.194915 8:0.29661
-1 1:-690 2:118 3:0.180451 4:0.142857 5:0.338346 6:0.220339 7:0.20339 8:0.288136
-1 1:-573 2:118 3:0.180451 4:0.142857 5:0.338346 6:0.254237 7:0.169492 8:0.29661
-1 1:-731 2:118 3:0.180451 4:0.142857 5:0.338346 6:0.20339 7:0.186441 8:0.305085
-1 1:-557 2:118 3:0.180451 4:0.142857 5:0.338346 6:0.228814 7:0.220339 8:0.262712
-1 1:-513 2:118 3:0.180451 4:0.142857 5:0.338346 6:0.220339 7:0.194915 8:0.279661
-1 1:-634 2:118 3:0.180451 4:0.142857 5:0.338346 6:0.245763 7:0.20339 8:0.254237
-1 1:-603 2:118 3:0.180451 4:0.142857 5:0.338346 6:0.220339 7:0.194915 8:0.29661
-1 1:-618 2:118 3:0.180451 4:0.142857 5:0.338346 6:0.211864 7:0.194915 8:0.29661
-1 1:-663 2:119 3:0.180451 4:0.142857 5:0.338346 6:0.201681 7:0.193277 8:0.302521
-1 1:-605 2:119 3:0.180451 4:0.142857 5:0.338346 6:0.226891 7:0.201681 8:0.285714
-1 1:-600 2:118 3:0.180451 4:0.142857 5:0.338346 6:0.228814 7:0.194915 8:0.288136
-1 1:-624 2:118 3:0.180451 4:0.142857 5:0.338346 6:0.194915 7:0.194915 8:0.29661
-1 1:-692 2:118 3:0.180451 4:0.142857 5:0.338346 6:0.211864 7:0.194915 8:0.288136
-1 1:-664 2:119 3:0.180451 4:0.142857 5:0.338346 6:0.201681 7:0.176471 8:0.302521
-1 1:-649 2:121 3:0.180451 4:0.142857 5:0.338346 6:0.231405 7:0.181818 8:0.305785
-1 1:-629 2:118 3:0.180451 4:0.142857 5:0.338346 6:0.220339 7:0.194915 8:0.288136
-1 1:-591 2:118 3:0.180451 4:0.142857 5:0.338346 6:0.211864 7:0.20339 8:0.288136
-1 1:-498 2:119 3:0.180451 4:0.142857 5:0.338346 6:0.235294 7:0.226891 8:0.252101
-1 1:-606 2:119 3:0.180451 4:0.142857 5:0.338346 6:0.226891 7:0.176471 8:0.294118
-1 1:-573 2:118 3:0.180451 4:0.142857 5:0.338346 6:0.20339 7:0.20339 8:0.288136
-1 1:-615 2:119 3:0.180451 4:0.142857 5:0.338346 6:0.218487 7:0.176471 8:0.310924
-1 1:-622 2:119 3:0.180451 4:0.142857 5:0.338346 6:0.201681 7:0.193277 8:0.294118
-1 1:-716 2:118 3:0.180451 4:0.142857 5:0.338346 6:0.220339 7:0.194915 8:0.29661
-1 1:-569 2:119 3:0.180451 4:0.142857 5:0.338346 6:0.218487 7:0.201681 8:0.277311
-1 1:-528 2:119 3:0.180451 4:0.142857 5:0.338346 6:0.268908 7:0.235294 8:0.226891
-1 1:-686 2:119 3:0.180451 4:0.142857 5:0.338346 6:0.218487 7:0.168067 8:0.294118
-1 1:-693 2:119 3:0.180451 4:0.142857 5:0.338346 6:0.201681 7:0.201681 8:0.294118
-1 1:-604 2:118 3:0.180451 4:0.142857 5:0.338346 6:0.20339 7:0.194915 8:0.29661
-1 1:-669 2:119 3:0.180451 4:0.142857 5:0.338346 6:0.210084 7:0.176471 8:0.310924
-1 1:-740 2:119 3:0.180451 4:0.142857 5:0.338346 6:0.218487 7:0.176471 8:0.294118
-1 1:-677 2:118 3:0.180451 4:0.142857 5:0.338346 6:0.237288 7:0.228814 8:0.254237
-1 1:-506 2:118 3:0.180451 4:0.142857 5:0.338346 6:0.271186 7:0.20339 8:0.271186
-1 1:-603 2:118 3:0.180451 4:0.142857 5:0.338346 6:0.228814 7:0.211864 8:0.271186
-1 1:-685 2:122 3:0.180451 4:0.142857 5:0.338346 6:0.196721 7:0.155738 8:0.336066
-1 1:-591 2:121 3:0.180451 4:0.142857 5:0.338346 6:0.239669 7:0.198347 8:0.289256
-1 1:-569 2:118 3:0.180451 4:0.142857 5:0.338346 6:0.228814 7:0.211864 8:0.262712
-1 1:-574 2:118 3:0.180451 4:0.142857 5:0.338346 6:0.237288 7:0.20339 8:0.279661
-1 1:-616 2:118 3:0.180451 4:0.142857 5:0.338346 6:0.262712 7:0.194915 8:0.254237
-1 1:-607 2:119 3:0.180451 4:0.142857 5:0.338346 6:0.226891 7:0.210084 8:0.268908
-1 1:-636 2:118 3:0.180451 4:0.142857 5:0.338346 6:0.220339 7:0.194915 8:0.288136
-1 1:-586 2:119 3:0.180451 4:0.142857 5:0.338346 6:0.252101 7:0.243697 8:0.243697
-1 1:-603 2:119 3:0.180451 4:0.142857 5:0.338346 6:0.226891 7:0.201681 8:0.277311
-1 1:-653 2:118 3:0.180451 4:0.142857 5:0.338346 6:0.220339 7:0.186441 8:0.29661
-1 1:-724 2:119 3:0.180451 4:0.142857 5:0.338346 6:0.210084 7:0.176471 8:0.302521
-1 1:-639 2:119 3:0.180451 4:0.142857 5:0.338346 6:0.235294 7:0.168067 8:0.285714
-1 1:-675 2:120 3:0.180451 4:0.142857 5:0.338346 6:0.225 7:0.216667 8:0.266667
-1 1:-626 2:120 3:0.180451 4:0.142857 5:0.338346 6:0.2 7:0.208333 8:0.291667
-1 1:-635 2:120 3:0.180451 4:0.142857 5:0.338346 6:0.241667 7:0.216667 8:0.266667
-1 1:-662 2:120 3:0.180451 4:0.142857 5:0.338346 6:0.216667 7:0.216667 8:0.266667
-1 1:-654 2:120 3:0.180451 4:0.142857 5:0.338346 6:0.225 7:0.208333 8:0.266667
-1 1:-621 2:120 3:0.180451 4:0.142857 5:0.338346 6:0.191667 7:0.208333 8:0.291667
-1 1:-571 2:120 3:0.180451 4:0.142857 5:0.338346 6:0.233333 7:0.208333 8:0.275
-1 1:-547 2:121 3:0.180451 4:0.142857 5:0.338346 6:0.214876 7:0.231405 8:0.264463
-1 1:-654 2:121 3:0.180451 4:0.142857 5:0.338346 6:0.206612 7:0.239669 8:0.264463
-1 1:-620 2:120 3:0.180451 4:0.142857 5:0.338346 6:0.241667 7:0.241667 8:0.241667
-1 1:-574 2:119 3:0.180451 4:0.142857 5:0.338346 6:0.235294 7:0.252101 8:0.243697
-1 1:-508 2:120 3:0.180451 4:0.142857 5:0.338346 6:0.233333 7:0.25 8:0.241667
-1 1:-569 2:120 3:0.180451 4:0.142857 5:0.338346 6:0.233333 7:0.241667 8:0.25
-1 1:-615 2:120 3:0.180451 4:0.142857 5:0.338346 6:0.225 7:0.233333 8:0.258333
-1 1:-654 2:120 3:0.180451 4:0.142857 5:0.338346 6:0.2 7:0.275 8:0.241667
-1 1:-596 2:121 3:0.180451 4:0.142857 5:0.338346 6:0.198347 7:0.272727 8:0.22314
-1 1:-597 2:120 3:0.180451 4:0.142857 5:0.338346 6:0.216667 7:0.233333 8:0.275
-1 1:-570 2:117 3:0.180451 4:0.142857 5:0.338346 6:0.205128 7:0.264957 8:0.247863
-1 1:-566 2:119 3:0.180451 4:0.142857 5:0.338346 6:0.235294 7:0.201681 8:0.277311
-1 1:-602 2:120 3:0.180451 4:0.142857 5:0.338346 6:0.233333 7:0.241667 8:0.25
-1 1:-658 2:119 3:0.180451 4:0.142857 5:0.338346 6:0.210084 7:0.210084 8:0.277311
-1 1:-481 2:119 3:0.180451 4:0.142857 5:0.338346 6:0.243697 7:0.226891 8:0.252101
-1 1:-545 2:120 3:0.180451 4:0.142857 5:0.338346 6:0.225 7:0.233333 8:0.258333
-1 1:-538 2:119 3:0.180451 4:0.142857 5:0.338346 6:0.243697 7:0.235294 8:0.243697
-1 1:-648 2:120 3:0.180451 4:0.142857 5:0.338346 6:0.25 7:0.233333 8:0.25
-1 1:-588 2:119 3:0.180451 4:0.142857 5:0.338346 6:0.243697 7:0.226891 8:0.252101
-1 1:-598 2:120 3:0.180451 4:0.142857 5:0.338346 6:0.258333 7:0.216667 8:0.241667
-1 1:-570 2:120 3:0.180451 4:0.142857 5:0.338346 6:0.216667 7:0.216667 8:0.266667
-1 1:-668 2:120 3:0.180451 4:0.142857 5:0.338346 6:0.208333 7:0.225 8:0.266667
-1 1:-692 2:120 3:0.180451 4:0.142857 5:0.338346 6:0.216667 7:0.25 8:0.241667
-1 1:-800 2:120 3:0.180451 4:0.142857 5:0.338346 6:0.216667 7:0.225 8:0.266667
-1 1:-712 2:120 3:0.180451 4:0.142857 5:0.338346 6:0.2 7:0.2 8:0.291667
-1 1:-534 2:120 3:0.180451 4:0.142857 5:0.338346 6:0.241667 7:0.233333 8:0.25
-1 1:-581 2:120 3:0.180451 4:0.142857 5:0.338346 6:0.225 7:0.2 8:0.283333
-1 1:-589 2:120 3:0.180451 4:0.142857 5:0.338346 6:0.208333 7:0.191667 8:0.291667
-1 1:-622 2:120 3:0.180451 4:0.142857 5:0.338346 6:0.225 7:0.191667 8:0.291667
-1 1:-505 2:120 3:0.180451 4:0.142857 5:0.338346 6:0.225 7:0.225 8:0.275
-1 1:-629 2:120 3:0.180451 4:0.142857 5:0.338346 6:0.233333 7:0.233333 8:0.266667
-1 1:-639 2:120 3:0.180451 4:0.142857 5:0.338346 6:0.275 7:0.283333 8:0.2
-1 1:-632 2:120 3:0.180451 4:0.142857 5:0.338346 6:0.225 7:0.216667 8:0.266667
-1 1:-581 2:120 3:0.180451 4:0.142857 5:0.338346 6:0.233333 7:0.233333 8:0.25
-1 1:-622 2:120 3:0.180451 4:0.142857 5:0.338346 6:0.2 7:0.233333 8:0.266667
-1 1:-541 2:120 3:0.180451 4:0.142857 5:0.338346 6:0.216667 7:0.216667 8:0.275
-1 1:-738 2:120 3:0.180451 4:0.142857 5:0.338346 6:0.216667 7:0.183333 8:0.3
-1 1:-551 2:120 3:0.180451 4:0.142857 5:0.338346 6:0.258333 7:0.225 8:0.25
-1 1:-719 2:120 3:0.180451 4:0.142857 5:0.338346 6:0.2 7:0.208333 8:0.283333
-1 1:-566 2:120 3:0.180451 4:0.142857 5:0.338346 6:0.233333 7:0.233333 8:0.266667
-1 1:-580 2:119 3:0.180451 4:0.142857 5:0.338346 6:0.210084 7:0.193277 8:0.302521
-1 1:-439 2:121 3:0.180451 4:0.142857 5:0.338346 6:0.231405 7:0.239669 8:0.247934
-1 1:-577 2:120 3:0.180451 4:0.142857 5:0.338346 6:0.208333 7:0.216667 8:0.275
-1 1:-575 2:120 3:0.180451 4:0.142857 5:0.338346 6:0.25 7:0.225 8:0.266667
-1 1:-605 2:120 3:0.180451 4:0.142857 5:0.338346 6:0.225 7:0.258333 8:0.233333
-1 1:-537 2:120 3:0.180451 4:0.142857 5:0.338346 6:0.233333 7:0.233333 8:0.241667
-1 1:-590 2:120 3:0.180451 4:0.142857 5:0.338346 6:0.225 7:0.233333 8:0.25
-1 1:-632 2:120 3:0.180451 4:0.142857 5:0.338346 6:0.225 7:0.225 8:0.258333
-1 1:-668 2:120 3:0.180451 4:0.142857 5:0.338346 6:0.2 7:0.225 8:0.266667
-1 1:-684 2:120 3:0.180451 4:0.142857 5:0.338346 6:0.2 7:0.216667 8:0.275
-1 1:-676 2:120 3:0.180451 4:0.142857 5:0.338346 6:0.225 7:0.216667 8:0.258333
-1 1:-573 2:120 3:0.180451 4:0.142857 5:0.338346 6:0.216667 7:0.225 8:0.266667
-1 1:-674 2:121 3:0.180451 4:0.142857 5:0.338346 6:0.206612 7:0.22314 8:0.264463
-1 1:-520 2:121 3:0.180451 4:0.142857 5:0.338346 6:0.173554 7:0.231405 8:0.280992
-1 1:-814 2:120 3:0.180451 4:0.142857 5:0.338346 6:0.2 7:0.208333 8:0.266667
-1 1:-533 2:119 3:0.180451 4:0.142857 5:0.338346 6:0.260504 7:0.252101 8:0.210084
-1 1:-634 2:121 3:0.180451 4:0.142857 5:0.338346 6:0.181818 7:0.22314 8:0.272727
-1 1:-579 2:120 3:0.180451 4:0.142857 5:0.338346 6:0.191667 7:0.208333 8:0.283333
-1 1:-616 2:120 3:0.180451 4:0.142857 5:0.338346 6:0.2 7:0.225 8:0.266667
-1 1:-658 2:120 3:0.180451 4:0.142857 5:0.338346 6:0.216667 7:0.225 8:0.25
-1 1:-643 2:120 3:0.180451 4:0.142857 5:0.338346 6:0.216667 7:0.233333 8:0.258333
-1 1:-702 2:120 3:0.180451 4:0.142857 5:0.338346 6:0.2 7:0.2 8:0.283333
-1 1:-634 2:120 3:0.180451 4:0.142857 5:0.338346 6:0.2 7:0.225 8:0.266667
-1 1:-559 2:120 3:0.180451 4:0.142857 5:0.338346 6:0.208333 7:0.216667 8:0.266667
-1 1:-556 2:121 3:0.180451 4:0.142857 5:0.338346 6:0.231405 7:0.231405 8:0.247934
-1 1:-634 2:120 3:0.180451 4:0.142857 5:0.338346 6:0.191667 7:0.233333 8:0.266667
-1 1:-545 2:120 3:0.180451 4:0.142857 5:0.338346 6:0.2 7:0.208333 8:0.283333
-1 1:-725 2:120 3:0.180451 4:0.142857 5:0.338346 6:0.208333 7:0.225 8:0.258333
-1 1:-791 2:120 3:0.180451 4:0.142857 5:0.338346 6:0.208333 7:0.208333 8:0.266667
-1 1:-727 2:121 3:0.180451 4:0.142857 5:0.338346 6:0.198347 7:0.206612 8:0.280992
-1 1:-651 2:123 3:0.180451 4:0.142857 5:0.338346 6:0.252033 7:0.154472 8:0.300813
-1 1:-650 2:121 3:0.180451 4:0.142857 5:0.338346 6:0.231405 7:0.214876 8:0.280992
-1 1:-587 2:120 3:0.180451 4:0.142857 5:0.338346 6:0.208333 7:0.208333 8:0.275
-1 1:-564 2:120 3:0.180451 4:0.142857 5:0.338346 6:0.225 7:0.216667 8:0.275
-1 1:-713 2:120 3:0.180451 4:0.142857 5:0.338346 6:0.191667 7:0.2 8:0.291667
-1 1:-608 2:120 3:0.180451 4:0.142857 5:0.338346 6:0.225 7:0.208333 8:0.266667
-1 1:-536 2:120 3:0.180451 4:0.142857 5:0.338346 6:0.216667 7:0.208333 8:0.275
-1 1:-669 2:118 3:0.180451 4:0.142857 5:0.338346 6:0.237288 7:0.220339 8:0.271186
-1 1:-520 2:121 3:0.180451 4:0.142857 5:0.338346 6:0.239669 7:0.239669 8:0.239669
-1 1:-722 2:123 3:0.180451 4:0.142857 5:0.338346 6:0.227642 7:0.146341 8:0.300813
-1 1:-542 2:120 3:0.180451 4:0.142857 5:0.338346 6:0.233333 7:0.208333 8:0.283333
-1 1:-632 2:122 3:0.180451 4:0.142857 5:0.338346 6:0.180328 7:0.196721 8:0.278689
-1 1:-693 2:123 3:0.180451 4:0.142857 5:0.338346 6:0.186992 7:0.195122 8:0.317073
-1 1:-609 2:120 3:0.180451 4:0.142857 5:0.338346 6:0.233333 7:0.2 8:0.266667
-1 1:-541 2:120 3:0.180451 4:0.142857 5:0.338346 6:0.258333 7:0.225 8:0.233333
-1 1:-721 2:120 3:0.180451 4:0.142857 5:0.338346 6:0.233333 7:0.208333 8:0.258333
-1 1:-526 2:120 3:0.180451 4:0.142857 5:0.338346 6:0.241667 7:0.216667 8:0.25
-1 1:-521 2:120 3:0.180451 4:0.142857 5:0.338346 6:0.241667 7:0.233333 8:0.25
-1 1:-533 2:120 3:0.180451 4:0.142857 5:0.338346 6:0.25 7:0.225 8:0.25
-1 1:-628 2:120 3:0.180451 4:0.142857 5:0.338346 6:0.233333 7:0.216667 8:0.25
-1 1:-621 2:120 3:0.180451 4:0.142857 5:0.338346 6:0.241667 7:0.216667 8:0.241667
-1 1:-655 2:120 3:0.180451 4:0.142857 5:0.338346 6:0.241667 7:0.208333 8:0.25
-1 1:-543 2:121 3:0.180451 4:0.142857 5:0.338346 6:0.264463 7:0.239669 8:0.247934
-1 1:-554 2:120 3:0.180451 4:0.142857 5:0.338346 6:0.241667 7:0.208333 8:0.25
-1 1:-683 2:118 3:0.180451 4:0.142857 5:0.338346 6:0.211864 7:0.220339 8:0.271186
-1 1:-711 2:119 3:0.180451 4:0.142857 5:0.338346 6:0.210084 7:0.201681 8:0.268908
-1 1:-707 2:119 3:0.180451 4:0.142857 5:0.338346 6:0.226891 7:0.218487 8:0.252101
-1 1:-608 2:118 3:0.180451 4:0.142857 5:0.338346 6:0.20339 7:0.220339 8:0.288136
-1 1:-592 2:118 3:0.180451 4:0.142857 5:0.338346 6:0.194915 7:0.186441 8:0.305085
-1 1:-677 2:118 3:0.180451 4:0.142857 5:0.338346 6:0.186441 7:0.177966 8:0.313559
-1 1:-758 2:118 3:0.180451 4:0.142857 5:0.338346 6:0.186441 7:0.186441 8:0.305085
-1 1:-624 2:118 3:0.180451 4:0.142857 5:0.338346 6:0.177966 7:0.186441 8:0.305085
-1 1:-664 2:118 3:0.180451 4:0.142857 5:0.338346 6:0.177966 7:0.177966 8:0.313559
-1 1:-568 2:118 3:0.180451 4:0.142857 5:0.338346 6:0.20339 7:0.211864 8:0.271186
-1 1:-598 2:118 3:0.180451 4:0.142857 5:0.338346 6:0.220339 7:0.228814 8:0.262712
-1 1:-732 2:119 3:0.180451 4:0.142857 5:0.338346 6:0.218487 7:0.168067 8:0.310924
-1 1:-599 2:120 3:0.180451 4:0.142857 5:0.338346 6:0.258333 7:0.191667 8:0.266667
-1 1:-508 2:119 3:0.180451 4:0.142857 5:0.338346 6:0.285714 7:0.243697 8:0.226891
-1 1:-630 2:120 3:0.180451 4:0.142857 5:0.338346 6:0.216667 7:0.225 8:0.258333
-1 1:-605 2:119 3:0.180451 4:0.142857 5:0.338346 6:0.226891 7:0.218487 8:0.252101
-1 1:-712 2:120 3:0.180451 4:0.142857 5:0.338346 6:0.25 7:0.266667 8:0.216667
-1 1:-505 2:120 3:0.180451 4:0.142857 5:0.338346 6:0.275 7:0.233333 8:0.233333
-1 1:-640 2:119 3:0.180451 4:0.142857 5:0.338346 6:0.210084 7:0.184874 8:0.294118
-1 1:-684 2:120 3:0.180451 4:0.142857 5:0.338346 6:0.225 7:0.225 8:0.258333
-1 1:-594 2:120 3:0.180451 4:0.142857 5:0.338346 6:0.266667 7:0.233333 8:0.258333
-1 1:-623 2:120 3:0.180451 4:0.142857 5:0.338346 6:0.2 7:0.233333 8:0.266667
-1 1:-640 2:118 3:0.180451 4:0.142857 5:0.338346 6:0.228814 7:0.20339 8:0.271186
-1 1:-525 2:118 3:0.180451 4:0.142857 5:0.338346 6:0.262712 7:0.211864 8:0.245763
-1 1:-490 2:120 3:0.180451 4:0.142857 5:0.338346 6:0.275 7:0.216667 8:0.241667
-1 1:-469 2:120 3:0.180451 4:0.142857 5:0.338346 6:0.275 7:0.241667 8:0.225
-1 1:-582 2:121 3:0.180451 4:0.142857 5:0.338346 6:0.231405 7:0.214876 8:0.256198
-1 1:-608 2:122 3:0.180451 4:0.142857 5:0.338346 6:0.204918 7:0.204918 8:0.311475
-1 1:-596 2:126 3:0.180451 4:0.142857 5:0.338346 6:0.206349 7:0.18254 8:0.301587
-1 1:-646 2:119 3:0.180451 4:0.142857 5:0.338346 6:0.193277 7:0.176471 8:0.302521
-1 1:-793 2:119 3:0.180451 4:0.142857 5:0.338346 6:0.193277 7:0.168067 8:0.310924
-1 1:-752 2:121 3:0.180451 4:0.142857 5:0.338346 6:0.198347 7:0.206612 8:0.272727
-1 1:-825 2:126 3:0.180451 4:0.142857 5:0.338346 6:0.198413 7:0.166667 8:0.31746
-1 1:-750 2:124 3:0.180451 4:0.142857 5:0.338346 6:0.233871 7:0.16129 8:0.298387
-1 1:-800 2:124 3:0.180451 4:0.142857 5:0.338346 6:0.169355 7:0.120968 8:0.346774
-1 1:-954 2:127 3:0.180451 4:0.142857 5:0.338346 6:0.141732 7:0.141732 8:0.338583
-1 1:-419 2:116 3:0.275 4:0.241667 5:0.25 6:0.206897 7:0.172414 8:0.301724
-1 1:-447 2:120 3:0.275 4:0.241667 5:0.25 6:0.203252 7:0.162602 8:0.300813
-1 1:-449 2:120 3:0.275 4:0.241667 5:0.25 6:0.195122 7:0.154472 8:0.300813
-1 1:-533 2:120 3:0.275 4:0.241667 5:0.25 6:0.195122 7:0.138211 8:0.308943
-1 1:-508 2:117 3:0.275 4:0.241667 5:0.25 6:0.188034 7:0.153846 8:0.316239
-1 1:-352 2:110 3:0.275 4:0.241667 5:0.25 6:0.190909 7:0.281818 8:0.245455
-1 1:-425 2:120 3:0.275 4:0.241667 5:0.25 6:0.225 7:0.208333 8:0.308333
-1 1:-352 2:120 3:0.275 4:0.241667 5:0.25 6:0.266667 7:0.208333 8:0.233333
-1 1:-404 2:119 3:0.275 4:0.241667 5:0.25 6:0.226891 7:0.218487 8:0.252101
-1 1:-255 2:118 3:0.275 4:0.241667 5:0.25 6:0.313559 7:0.338983 8:0.152542
-1 1:-335 2:118 3:0.275 4:0.241667 5:0.25 6:0.279661 7:0.347458 8:0.152542
-1 1:-251 2:118 3:0.275 4:0.241667 5:0.25 6:0.305085 7:0.338983 8:0.152542
-1 1:-414 2:120 3:0.275 4:0.241667 5:0.25 6:0.247934 7:0.22314 8:0.239669
-1 1:-299 2:119 3:0.275 4:0.241667 5:0.25 6:0.260504 7:0.210084 8:0.235294
-1 1:-336 2:120 3:0.275 4:0.241667 5:0.25 6:0.264463 7:0.22314 8:0.239669
-1 1:-379 2:119 3:0.275 4:0.241667 5:0.25 6:0.277311 7:0.235294 8:0.226891
-1 1:-295 2:120 3:0.275 4:0.241667 5:0.25 6:0.256198 7:0.22314 8:0.239669
-1 1:-530 2:120 3:0.275 4:0.241667 5:0.25 6:0.256198 7:0.22314 8:0.239669
-1 1:-315 2:120 3:0.275 4:0.241667 5:0.25 6:0.254098 7:0.221311 8:0.237705
-1 1:-351 2:120 3:0.275 4:0.241667 5:0.25 6:0.243902 7:0.284553 8:0.227642
-1 1:-389 2:120 3:0.275 4:0.241667 5:0.25 6:0.216667 7:0.175 8:0.283333
-1 1:-388 2:120 3:0.275 4:0.241667 5:0.25 6:0.221311 7:0.155738 8:0.254098
-1 1:-406 2:120 3:0.275 4:0.241667 5:0.25 6:0.233333 7:0.216667 8:0.266667
-1 1:-506 2:120 3:0.275 4:0.241667 5:0.25 6:0.206612 7:0.14876 8:0.297521
-1 1:-534 2:119 3:0.275 4:0.241667 5:0.25 6:0.201681 7:0.134454 8:0.302521
-1 1:-497 2:120 3:0.275 4:0.241667 5:0.25 6:0.214876 7:0.14876 8:0.272727
-1 1:-477 2:120 3:0.275 4:0.241667 5:0.25 6:0.241667 7:0.233333 8:0.275
-1 1:-448 2:120 3:0.275 4:0.241667 5:0.25 6:0.213115 7:0.139344 8:0.295082
-1 1:-416 2:118 3:0.275 4:0.241667 5:0.25 6:0.262712 7:0.135593 8:0.322034
-1 1:-434 2:118 3:0.275 4:0.241667 5:0.25 6:0.245763 7:0.135593 8:0.330508
-1 1:-362 2:120 3:0.275 4:0.241667 5:0.25 6:0.225 7:0.116667 8:0.3
-1 1:-466 2:120 3:0.275 4:0.241667 5:0.25 6:0.231405 7:0.140496 8:0.297521
-1 1:-427 2:120 3:0.275 4:0.241667 5:0.25 6:0.216667 7:0.175 8:0.258333
-1 1:-506 2:120 3:0.275 4:0.241667 5:0.25 6:0.22314 7:0.132231 8:0.297521
-1 1:-491 2:120 3:0.275 4:0.241667 5:0.25 6:0.216667 7:0.191667 8:0.25
-1 1:-304 2:116 3:0.275 4:0.241667 5:0.25 6:0.241379 7:0.215517 8:0.267241
-1 1:-434 2:117 3:0.275 4:0.241667 5:0.25 6:0.239316 7:0.145299 8:0.290598
-1 1:-384 2:117 3:0.275 4:0.241667 5:0.25 6:0.205128 7:0.153846 8:0.307692
-1 1:-435 2:116 3:0.275 4:0.241667 5:0.25 6:0.206897 7:0.198276 8:0.275862
-1 1:-363 2:116 3:0.275 4:0.241667 5:0.25 6:0.206897 7:0.198276 8:0.275862
-1 1:-641 2:120 3:0.275 4:0.241667 5:0.25 6:0.237705 7:0.122951 8:0.295082
-1 1:-410 2:116 3:0.275 4:0.241667 5:0.25 6:0.206897 7:0.198276 8:0.275862
-1 1:-452 2:116 3:0.275 4:0.241667 5:0.25 6:0.206897 7:0.198276 8:0.275862
-1 1:-370 2:116 3:0.275 4:0.241667 5:0.25 6:0.206897 7:0.198276 8:0.275862
-1 1:-368 2:117 3:0.275 4:0.241667 5:0.25 6:0.239316 7:0.17094 8:0.290598
-1 1:-474 2:117 3:0.275 4:0.241667 5:0.25 6:0.213675 7:0.162393 8:0.299145
-1 1:-479 2:116 3:0.275 4:0.241667 5:0.25 6:0.215517 7:0.198276 8:0.275862
-1 1:-443 2:116 3:0.275 4:0.241667 5:0.25 6:0.206897 7:0.206897 8:0.267241
-1 1:-464 2:120 3:0.275 4:0.241667 5:0.25 6:0.22314 7:0.132231 8:0.297521
-1 1:-354 2:117 3:0.275 4:0.241667 5:0.25 6:0.247863 7:0.239316 8:0.196581
-1 1:-328 2:117 3:0.275 4:0.241667 5:0.25 6:0.247863 7:0.230769 8:0.205128
-1 1:-316 2:117 3:0.275 4:0.241667 5:0.25 6:0.247863 7:0.239316 8:0.205128
-1 1:-226 2:117 3:0.275 4:0.241667 5:0.25 6:0.230769 7:0.247863 8:0.222222
-1 1:-369 2:117 3:0.275 4:0.241667 5:0.25 6:0.239316 7:0.213675 8:0.222222
-1 1:-352 2:120 3:0.275 4:0.241667 5:0.25 6:0.25 7:0.226562 8:0.257812
-1 1:-405 2:120 3:0.275 4:0.241667 5:0.25 6:0.231405 7:0.132231 8:0.280992
-1 1:-417 2:117 3:0.275 4:0.241667 5:0.25 6:0.222222 7:0.222222 8:0.222222
-1 1:-235 2:117 3:0.275 4:0.241667 5:0.25 6:0.264957 7:0.239316 8:0.222222
-1 1:-273 2:117 3:0.275 4:0.241667 5:0.25 6:0.264957 7:0.230769 8:0.230769
-1 1:-405 2:116 3:0.275 4:0.241667 5:0.25 6:0.198276 7:0.224138 8:0.258621
-1 1:-466 2:116 3:0.275 4:0.241667 5:0.25 6:0.189655 7:0.224138 8:0.275862
-1 1:-442 2:117 3:0.275 4:0.241667 5:0.25 6:0.188034 7:0.222222 8:0.290598
-1 1:-372 2:117 3:0.275 4:0.241667 5:0.25 6:0.179487 7:0.230769 8:0.290598
-1 1:-371 2:116 3:0.275 4:0.241667 5:0.25 6:0.241379 7:0.241379 8:0.232759
-1 1:-436 2:115 3:0.275 4:0.241667 5:0.25 6:0.252174 7:0.234783 8:0.252174
-1 1:-475 2:120 3:0.275 4:0.241667 5:0.25 6:0.233333 7:0.133333 8:0.283333
-1 1:-313 2:115 3:0.275 4:0.241667 5:0.25 6:0.234783 7:0.226087 8:0.252174
-1 1:-257 2:104 3:0.275 4:0.241667 5:0.25 6:0.346154 7:0.201923 8:0.240385
-1 1:-255 2:114 3:0.275 4:0.241667 5:0.25 6:0.280702 7:0.245614 8:0.236842
-1 1:-340 2:112 3:0.275 4:0.241667 5:0.25 6:0.196429 7:0.241071 8:0.267857
-1 1:-372 2:111 3:0.275 4:0.241667 5:0.25 6:0.18018 7:0.261261 8:0.252252
-1 1:-337 2:114 3:0.275 4:0.241667 5:0.25 6:0.236842 7:0.22807 8:0.254386
-1 1:-421 2:116 3:0.275 4:0.241667 5:0.25 6:0.206897 7:0.232759 8:0.241379
-1 1:-383 2:120 3:0.275 4:0.241667 5:0.25 6:0.186992 7:0.260163 8:0.211382
-1 1:-501 2:117 3:0.275 4:0.241667 5:0.25 6:0.196581 7:0.153846 8:0.307692
-1 1:-384 2:111 3:0.275 4:0.241667 5:0.25 6:0.216216 7:0.225225 8:0.261261
-1 1:-297 2:120 3:0.275 4:0.241667 5:0.25 6:0.212598 7:0.23622 8:0.283465
-1 1:-487 2:120 3:0.275 4:0.241667 5:0.25 6:0.216667 7:0.141667 8:0.3
-1 1:-487 2:120 3:0.275 4:0.241667 5:0.25 6:0.153846 7:0.107692 8:0.361538
-1 1:-479 2:120 3:0.275 4:0.241667 5:0.25 6:0.25 7:0.216667 8:0.258333
-1 1:-219 2:120 3:0.275 4:0.241667 5:0.25 6:0.308333 7:0.241667 8:0.225
-1 1:-332 2:119 3:0.275 4:0.241667 5:0.25 6:0.294118 7:0.235294 8:0.218487
-1 1:-353 2:120 3:0.275 4:0.241667 5:0.25 6:0.239669 7:0.214876 8:0.256198
-1 1:-266 2:119 3:0.275 4:0.241667 5:0.25 6:0.285714 7:0.243697 8:0.201681
-1 1:-410 2:120 3:0.275 4:0.241667 5:0.25 6:0.258333 7:0.225 8:0.25
-1 1:-405 2:120 3:0.275 4:0.241667 5:0.25 6:0.241667 7:0.25 8:0.25
-1 1:-433 2:120 3:0.275 4:0.241667 5:0.25 6:0.256198 7:0.22314 8:0.247934
-1 1:-400 2:119 3:0.275 4:0.241667 5:0.25 6:0.210084 7:0.218487 8:0.268908
-1 1:-301 2:119 3:0.275 4:0.241667 5:0.25 6:0.226891 7:0.235294 8:0.252101
-1 1:-378 2:119 3:0.275 4:0.241667 5:0.25 6:0.226891 7:0.226891 8:0.260504
-1 1:-350 2:119 3:0.275 4:0.241667 5:0.25 6:0.218487 7:0.226891 8:0.260504
-1 1:-393 2:119 3:0.275 4:0.241667 5:0.25 6:0.226891 7:0.226891 8:0.260504
-1 1:-291 2:119 3:0.275 4:0.241667 5:0.25 6:0.235294 7:0.235294 8:0.252101
-1 1:-362 2:119 3:0.275 4:0.241667 5:0.25 6:0.235294 7:0.226891 8:0.260504
-1 1:-344 2:119 3:0.275 4:0.241667 5:0.25 6:0.235294 7:0.226891 8:0.260504
-1 1:-393 2:119 3:0.275 4:0.241667 5:0.25 6:0.218487 7:0.218487 8:0.268908
-1 1:-330 2:120 3:0.275 4:0.241667 5:0.25 6:0.272727 7:0.231405 8:0.239669
-1 1:-358 2:120 3:0.275 4:0.241667 5:0.25 6:0.247934 7:0.239669 8:0.239669
-1 1:-298 2:118 3:0.275 4:0.241667 5:0.25 6:0.228814 7:0.211864 8:0.271186
-1 1:-399 2:119 3:0.275 4:0.241667 5:0.25 6:0.226891 7:0.226891 8:0.260504
-1 1:-422 2:119 3:0.275 4:0.241667 5:0.25 6:0.226891 7:0.226891 8:0.260504
-1 1:-387 2:120 3:0.275 4:0.241667 5:0.25 6:0.239669 7:0.231405 8:0.239669
-1 1:-323 2:120 3:0.275 4:0.241667 5:0.25 6:0.239669 7:0.239669 8:0.247934
-1 1:-381 2:119 3:0.275 4:0.241667 5:0.25 6:0.226891 7:0.226891 8:0.252101
-1 1:-426 2:118 3:0.275 4:0.241667 5:0.25 6:0.254237 7:0.237288 8:0.237288
-1 1:-465 2:119 3:0.275 4:0.241667 5:0.25 6:0.210084 7:0.210084 8:0.277311
-1 1:-392 2:119 3:0.275 4:0.241667 5:0.25 6:0.201681 7:0.201681 8:0.285714
-1 1:-257 2:119 3:0.275 4:0.241667 5:0.25 6:0.294118 7:0.243697 8:0.218487
-1 1:-304 2:119 3:0.275 4:0.241667 5:0.25 6:0.285714 7:0.210084 8:0.252101
-1 1:-586 2:118 3:0.275 4:0.241667 5:0.25 6:0.220339 7:0.220339 8:0.262712
-1 1:-432 2:120 3:0.275 4:0.241667 5:0.25 6:0.241667 7:0.225 8:0.25
-1 1:-397 2:118 3:0.275 4:0.241667 5:0.25 6:0.220339 7:0.194915 8:0.288136
-1 1:-421 2:118 3:0.275 4:0.241667 5:0.25 6:0.228814 7:0.20339 8:0.271186
-1 1:-495 2:119 3:0.275 4:0.241667 5:0.25 6:0.193277 7:0.201681 8:0.294118
-1 1:-343 2:118 3:0.275 4:0.241667 5:0.25 6:0.211864 7:0.194915 8:0.29661
-1 1:-408 2:118 3:0.275 4:0.241667 5:0.25 6:0.20339 7:0.194915 8:0.29661
-1 1:-396 2:118 3:0.275 4:0.241667 5:0.25 6:0.220339 7:0.20339 8:0.288136
-1 1:-299 2:118 3:0.275 4:0.241667 5:0.25 6:0.254237 7:0.169492 8:0.29661
-1 1:-360 2:118 3:0.275 4:0.241667 5:0.25 6:0.20339 7:0.186441 8:0.305085
-1 1:-346 2:118 3:0.275 4:0.241667 5:0.25 6:0.228814 7:0.220339 8:0.262712
-1 1:-362 2:118 3:0.275 4:0.241667 5:0.25 6:0.220339 7:0.194915 8:0.279661
-1 1:-424 2:118 3:0.275 4:0.241667 5:0.25 6:0.245763 7:0.20339 8:0.254237
-1 1:-357 2:118 3:0.275 4:0.241667 5:0.25 6:0.220339 7:0.194915 8:0.29661
-1 1:-494 2:118 3:0.275 4:0.241667 5:0.25 6:0.211864 7:0.194915 8:0.29661
-1 1:-506 2:119 3:0.275 4:0.241667 5:0.25 6:0.201681 7:0.193277 8:0.302521
-1 1:-374 2:119 3:0.275 4:0.241667 5:0.25 6:0.226891 7:0.201681 8:0.285714
-1 1:-362 2:118 3:0.275 4:0.241667 5:0.25 6:0.228814 7:0.194915 8:0.288136
-1 1:-418 2:118 3:0.275 4:0.241667 5:0.25 6:0.194915 7:0.194915 8:0.29661
-1 1:-397 2:118 3:0.275 4:0.241667 5:0.25 6:0.211864 7:0.194915 8:0.288136
-1 1:-534 2:119 3:0.275 4:0.241667 5:0.25 6:0.201681 7:0.176471 8:0.302521
-1 1:-386 2:120 3:0.275 4:0.241667 5:0.25 6:0.231405 7:0.181818 8:0.305785
-1 1:-485 2:118 3:0.275 4:0.241667 5:0.25 6:0.220339 7:0.194915 8:0.288136
-1 1:-345 2:118 3:0.275 4:0.241667 5:0.25 6:0.211864 7:0.20339 8:0.288136
-1 1:-343 2:119 3:0.275 4:0.241667 5:0.25 6:0.235294 7:0.226891 8:0.252101
-1 1:-367 2:119 3:0.275 4:0.241667 5:0.25 6:0.226891 7:0.176471 8:0.294118
-1 1:-396 2:118 3:0.275 4:0.241667 5:0.25 6:0.20339 7:0.20339 8:0.288136
-1 1:-398 2:119 3:0.275 4:0.241667 5:0.25 6:0.218487 7:0.176471 8:0.310924
-1 1:-411 2:119 3:0.275 4:0.241667 5:0.25 6:0.201681 7:0.193277 8:0.294118
-1 1:-434 2:118 3:0.275 4:0.241667 5:0.25 6:0.220339 7:0.194915 8:0.29661
-1 1:-350 2:119 3:0.275 4:0.241667 5:0.25 6:0.218487 7:0.201681 8:0.277311
-1 1:-354 2:119 3:0.275 4:0.241667 5:0.25 6:0.268908 7:0.235294 8:0.226891
-1 1:-428 2:119 3:0.275 4:0.241667 5:0.25 6:0.218487 7:0.168067 8:0.294118
-1 1:-557 2:119 3:0.275 4:0.241667 5:0.25 6:0.201681 7:0.201681 8:0.294118
-1 1:-369 2:118 3:0.275 4:0.241667 5:0.25 6:0.20339 7:0.194915 8:0.29661
-1 1:-419 2:119 3:0.275 4:0.241667 5:0.25 6:0.210084 7:0.176471 8:0.310924
-1 1:-359 2:119 3:0.275 4:0.241667 5:0.25 6:0.218487 7:0.176471 8:0.294118
-1 1:-331 2:118 3:0.275 4:0.241667 5:0.25 6:0.237288 7:0.228814 8:0.254237
-1 1:-407 2:118 3:0.275 4:0.241667 5:0.25 6:0.271186 7:0.20339 8:0.271186
-1 1:-412 2:118 3:0.275 4:0.241667 5:0.25 6:0.228814 7:0.211864 8:0.271186
-1 1:-429 2:120 3:0.275 4:0.241667 5:0.25 6:0.196721 7:0.155738 8:0.336066
-1 1:-403 2:120 3:0.275 4:0.241667 5:0.25 6:0.239669 7:0.198347 8:0.289256
-1 1:-393 2:118 3:0.275 4:0.241667 5:0.25 6:0.228814 7:0.211864 8:0.262712
-1 1:-502 2:118 3:0.275 4:0.241667 5:0.25 6:0.237288 7:0.20339 8:0.279661
-1 1:-320 2:118 3:0.275 4:0.241667 5:0.25 6:0.262712 7:0.194915 8:0.254237
-1 1:-365 2:119 3:0.275 4:0.241667 5:0.25 6:0.226891 7:0.210084 8:0.268908
-1 1:-411 2:118 3:0.275 4:0.241667 5:0.25 6:0.220339 7:0.194915 8:0.288136
-1 1:-317 2:119 3:0.275 4:0.241667 5:0.25 6:0.252101 7:0.243697 8:0.243697
-1 1:-476 2:119 3:0.275 4:0.241667 5:0.25 6:0.226891 7:0.201681 8:0.277311
-1 1:-432 2:118 3:0.275 4:0.241667 5:0.25 6:0.220339 7:0.186441 8:0.29661
-1 1:-468 2:119 3:0.275 4:0.241667 5:0.25 6:0.210084 7:0.176471 8:0.302521
-1 1:-364 2:119 3:0.275 4:0.241667 5:0.25 6:0.235294 7:0.168067 8:0.285714
-1 1:-398 2:120 3:0.275 4:0.241667 5:0.25 6:0.225 7:0.216667 8:0.266667
-1 1:-403 2:120 3:0.275 4:0.241667 5:0.25 6:0.2 7:0.208333 8:0.291667
-1 1:-402 2:120 3:0.275 4:0.241667 5:0.25 6:0.241667 7:0.216667 8:0.266667
-1 1:-357 2:120 3:0.275 4:0.241667 5:0.25 6:0.216667 7:0.216667 8:0.266667
-1 1:-405 2:120 3:0.275 4:0.241667 5:0.25 6:0.225 7:0.208333 8:0.266667
-1 1:-433 2:120 3:0.275 4:0.241667 5:0.25 6:0.191667 7:0.208333 8:0.291667
-1 1:-372 2:120 3:0.275 4:0.241667 5:0.25 6:0.233333 7:0.208333 8:0.275
-1 1:-373 2:120 3:0.275 4:0.241667 5:0.25 6:0.214876 7:0.231405 8:0.264463
-1 1:-374 2:120 3:0.275 4:0.241667 5:0.25 6:0.206612 7:0.239669 8:0.264463
-1 1:-291 2:120 3:0.275 4:0.241667 5:0.25 6:0.241667 7:0.241667 8:0.241667
-1 1:-270 2:119 3:0.275 4:0.241667 5:0.25 6:0.235294 7:0.252101 8:0.243697
-1 1:-313 2:120 3:0.275 4:0.241667 5:0.25 6:0.233333 7:0.25 8:0.241667
-1 1:-363 2:120 3:0.275 4:0.241667 5:0.25 6:0.233333 7:0.241667 8:0.25
-1 1:-392 2:120 3:0.275 4:0.241667 5:0.25 6:0.225 7:0.233333 8:0.258333
-1 1:-421 2:120 3:0.275 4:0.241667 5:0.25 6:0.2 7:0.275 8:0.241667
-1 1:-342 2:120 3:0.275 4:0.241667 5:0.25 6:0.198347 7:0.272727 8:0.22314
-1 1:-352 2:120 3:0.275 4:0.241667 5:0.25 6:0.216667 7:0.233333 8:0.275
-1 1:-312 2:117 3:0.275 4:0.241667 5:0.25 6:0.205128 7:0.264957 8:0.247863
-1 1:-475 2:119 3:0.275 4:0.241667 5:0.25 6:0.235294 7:0.201681 8:0.277311
-1 1:-431 2:120 3:0.275 4:0.241667 5:0.25 6:0.233333 7:0.241667 8:0.25
-1 1:-517 2:119 3:0.275 4:0.241667 5:0.25 6:0.210084 7:0.210084 8:0.277311
-1 1:-338 2:119 3:0.275 4:0.241667 5:0.25 6:0.243697 7:0.226891 8:0.252101
-1 1:-489 2:120 3:0.275 4:0.241667 5:0.25 6:0.225 7:0.233333 8:0.258333
-1 1:-250 2:119 3:0.275 4:0.241667 5:0.25 6:0.243697 7:0.235294 8:0.243697
-1 1:-335 2:120 3:0.275 4:0.241667 5:0.25 6:0.25 7:0.233333 8:0.25
-1 1:-372 2:119 3:0.275 4:0.241667 5:0.25 6:0.243697 7:0.226891 8:0.252101
-1 1:-318 2:120 3:0.275 4:0.241667 5:0.25 6:0.258333 7:0.216667 8:0.241667
-1 1:-413 2:120 3:0.275 4:0.241667 5:0.25 6:0.216667 7:0.216667 8:0.266667
-1 1:-403 2:120 3:0.275 4:0.241667 5:0.25 6:0.208333 7:0.225 8:0.266667
-1 1:-396 2:120 3:0.275 4:0.241667 5:0.25 6:0.216667 7:0.25 8:0.241667
-1 1:-407 2:120 3:0.275 4:0.241667 5:0.25 6:0.216667 7:0.225 8:0.266667
-1 1:-454 2:120 3:0.275 4:0.241667 5:0.25 6:0.2 7:0.2 8:0.291667
-1 1:-350 2:120 3:0.275 4:0.241667 5:0.25 6:0.241667 7:0.233333 8:0.25
-1 1:-368 2:120 3:0.275 4:0.241667 5:0.25 6:0.225 7:0.2 8:0.283333
-1 1:-447 2:120 3:0.275 4:0.241667 5:0.25 6:0.208333 7:0.191667 8:0.291667
-1 1:-296 2:120 3:0.275 4:0.241667 5:0.25 6:0.225 7:0.191667 8:0.291667
-1 1:-327 2:120 3:0.275 4:0.241667 5:0.25 6:0.225 7:0.225 8:0.275
-1 1:-277 2:120 3:0.275 4:0.241667 5:0.25 6:0.233333 7:0.233333 8:0.266667
-1 1:-281 2:120 3:0.275 4:0.241667 5:0.25 6:0.275 7:0.283333 8:0.2
-1 1:-413 2:120 3:0.275 4:0.241667 5:0.25 6:0.225 7:0.216667 8:0.266667
-1 1:-432 2:120 3:0.275 4:0.241667 5:0.25 6:0.233333 7:0.233333 8:0.25
-1 1:-383 2:120 3:0.275 4:0.241667 5:0.25 6:0.2 7:0.233333 8:0.266667
-1 1:-448 2:120 3:0.275 4:0.241667 5:0.25 6:0.216667 7:0.216667 8:0.275
-1 1:-348 2:120 3:0.275 4:0.241667 5:0.25 6:0.216667 7:0.183333 8:0.3
-1 1:-321 2:120 3:0.275 4:0.241667 5:0.25 6:0.258333 7:0.225 8:0.25
-1 1:-479 2:120 3:0.275 4:0.241667 5:0.25 6:0.2 7:0.208333 8:0.283333
-1 1:-335 2:120 3:0.275 4:0.241667 5:0.25 6:0.233333 7:0.233333 8:0.266667
-1 1:-366 2:119 3:0.275 4:0.241667 5:0.25 6:0.210084 7:0.193277 8:0.302521
-1 1:-281 2:120 3:0.275 4:0.241667 5:0.25 6:0.231405 7:0.239669 8:0.247934
-1 1:-320 2:120 3:0.275 4:0.241667 5:0.25 6:0.208333 7:0.216667 8:0.275
-1 1:-334 2:120 3:0.275 4:0.241667 5:0.25 6:0.25 7:0.225 8:0.266667
-1 1:-336 2:120 3:0.275 4:0.241667 5:0.25 6:0.225 7:0.258333 8:0.233333
-1 1:-418 2:120 3:0.275 4:0.241667 5:0.25 6:0.233333 7:0.233333 8:0.241667
-1 1:-377 2:120 3:0.275 4:0.241667 5:0.25 6:0.225 7:0.233333 8:0.25
-1 1:-379 2:120 3:0.275 4:0.241667 5:0.25 6:0.225 7:0.225 8:0.258333
-1 1:-427 2:120 3:0.275 4:0.241667 5:0.25 6:0.2 7:0.225 8:0.266667
-1 1:-570 2:120 3:0.275 4:0.241667 5:0.25 6:0.2 7:0.216667 8:0.275
-1 1:-470 2:120 3:0.275 4:0.241667 5:0.25 6:0.225 7:0.216667 8:0.258333
-1 1:-441 2:120 3:0.275 4:0.241667 5:0.25 6:0.216667 7:0.225 8:0.266667
-1 1:-358 2:120 3:0.275 4:0.241667 5:0.25 6:0.206612 7:0.22314 8:0.264463
-1 1:-463 2:120 3:0.275 4:0.241667 5:0.25 6:0.173554 7:0.231405 8:0.280992
-1 1:-501 2:120 3:0.275 4:0.241667 5:0.25 6:0.2 7:0.208333 8:0.266667
-1 1:-315 2:119 3:0.275 4:0.241667 5:0.25 6:0.260504 7:0.252101 8:0.210084
-1 1:-544 2:120 3:0.275 4:0.241667 5:0.25 6:0.181818 7:0.22314 8:0.272727
-1 1:-351 2:120 3:0.275 4:0.241667 5:0.25 6:0.191667 7:0.208333 8:0.283333
-1 1:-362 2:120 3:0.275 4:0.241667 5:0.25 6:0.2 7:0.225 8:0.266667
-1 1:-470 2:120 3:0.275 4:0.241667 5:0.25 6:0.216667 7:0.225 8:0.25
-1 1:-362 2:120 3:0.275 4:0.241667 5:0.25 6:0.216667 7:0.233333 8:0.258333
-1 1:-540 2:120 3:0.275 4:0.241667 5:0.25 6:0.2 7:0.2 8:0.283333
-1 1:-375 2:120 3:0.275 4:0.241667 5:0.25 6:0.2 7:0.225 8:0.266667
-1 1:-394 2:120 3:0.275 4:0.241667 5:0.25 6:0.208333 7:0.216667 8:0.266667
-1 1:-439 2:120 3:0.275 4:0.241667 5:0.25 6:0.231405 7:0.231405 8:0.247934
-1 1:-381 2:120 3:0.275 4:0.241667 5:0.25 6:0.191667 7:0.233333 8:0.266667
-1 1:-413 2:120 3:0.275 4:0.241667 5:0.25 6:0.2 7:0.208333 8:0.283333
-1 1:-366 2:120 3:0.275 4:0.241667 5:0.25 6:0.208333 7:0.225 8:0.258333
-1 1:-437 2:120 3:0.275 4:0.241667 5:0.25 6:0.208333 7:0.208333 8:0.266667
-1 1:-403 2:120 3:0.275 4:0.241667 5:0.25 6:0.198347 7:0.206612 8:0.280992
-1 1:-504 2:120 3:0.275 4:0.241667 5:0.25 6:0.252033 7:0.154472 8:0.300813
-1 1:-329 2:120 3:0.275 4:0.241667 5:0.25 6:0.231405 7:0.214876 8:0.280992
-1 1:-378 2:120 3:0.275 4:0.241667 5:0.25 6:0.208333 7:0.208333 8:0.275
-1 1:-357 2:120 3:0.275 4:0.241667 5:0.25 6:0.225 7:0.216667 8:0.275
-1 1:-363 2:120 3:0.275 4:0.241667 5:0.25 6:0.191667 7:0.2 8:0.291667
-1 1:-390 2:120 3:0.275 4:0.241667 5:0.25 6:0.225 7:0.208333 8:0.266667
-1 1:-386 2:120 3:0.275 4:0.241667 5:0.25 6:0.216667 7:0.208333 8:0.275
-1 1:-390 2:118 3:0.275 4:0.241667 5:0.25 6:0.237288 7:0.220339 8:0.271186
-1 1:-324 2:120 3:0.275 4:0.241667 5:0.25 6:0.239669 7:0.239669 8:0.239669
-1 1:-342 2:120 3:0.275 4:0.241667 5:0.25 6:0.227642 7:0.146341 8:0.300813
-1 1:-354 2:120 3:0.275 4:0.241667 5:0.25 6:0.233333 7:0.208333 8:0.283333
-1 1:-441 2:120 3:0.275 4:0.241667 5:0.25 6:0.180328 7:0.196721 8:0.278689
-1 1:-437 2:120 3:0.275 4:0.241667 5:0.25 6:0.186992 7:0.195122 8:0.317073
-1 1:-386 2:120 3:0.275 4:0.241667 5:0.25 6:0.233333 7:0.2 8:0.266667
-1 1:-413 2:120 3:0.275 4:0.241667 5:0.25 6:0.258333 7:0.225 8:0.233333
-1 1:-393 2:120 3:0.275 4:0.241667 5:0.25 6:0.233333 7:0.208333 8:0.258333
-1 1:-352 2:120 3:0.275 4:0.241667 5:0.25 6:0.241667 7:0.216667 8:0.25
-1 1:-426 2:120 3:0.275 4:0.241667 5:0.25 6:0.241667 7:0.233333 8:0.25
-1 1:-309 2:120 3:0.275 4:0.241667 5:0.25 6:0.25 7:0.225 8:0.25
-1 1:-243 2:120 3:0.275 4:0.241667 5:0.25 6:0.233333 7:0.216667 8:0.25
-1 1:-337 2:120 3:0.275 4:0.241667 5:0.25 6:0.241667 7:0.216667 8:0.241667
-1 1:-309 2:120 3:0.275 4:0.241667 5:0.25 6:0.241667 7:0.208333 8:0.25
-1 1:-286 2:120 3:0.275 4:0.241667 5:0.25 6:0.264463 7:0.239669 8:0.247934
-1 1:-450 2:120 3:0.275 4:0.241667 5:0.25 6:0.241667 7:0.208333 8:0.25
-1 1:-326 2:118 3:0.275 4:0.241667 5:0.25 6:0.211864 7:0.220339 8:0.271186
-1 1:-374 2:119 3:0.275 4:0.241667 5:0.25 6:0.210084 7:0.201681 8:0.268908
-1 1:-397 2:119 3:0.275 4:0.241667 5:0.25 6:0.226891 7:0.218487 8:0.252101
-1 1:-514 2:118 3:0.275 4:0.241667 5:0.25 6:0.20339 7:0.220339 8:0.288136
-1 1:-467 2:118 3:0.275 4:0.241667 5:0.25 6:0.194915 7:0.186441 8:0.305085
-1 1:-425 2:118 3:0.275 4:0.241667 5:0.25 6:0.186441 7:0.177966 8:0.313559
-1 1:-565 2:118 3:0.275 4:0.241667 5:0.25 6:0.186441 7:0.186441 8:0.305085
-1 1:-503 2:118 3:0.275 4:0.241667 5:0.25 6:0.177966 7:0.186441 8:0.305085
-1 1:-518 2:118 3:0.275 4:0.241667 5:0.25 6:0.177966 7:0.177966 8:0.313559
-1 1:-423 2:118 3:0.275 4:0.241667 5:0.25 6:0.20339 7:0.211864 8:0.271186
-1 1:-406 2:118 3:0.275 4:0.241667 5:0.25 6:0.220339 7:0.228814 8:0.262712
-1 1:-409 2:119 3:0.275 4:0.241667 5:0.25 6:0.218487 7:0.168067 8:0.310924
-1 1:-339 2:120 3:0.275 4:0.241667 5:0.25 6:0.258333 7:0.191667 8:0.266667
-1 1:-313 2:119 3:0.275 4:0.241667 5:0.25 6:0.285714 7:0.243697 8:0.226891
-1 1:-359 2:120 3:0.275 4:0.241667 5:0.25 6:0.216667 7:0.225 8:0.258333
-1 1:-408 2:119 3:0.275 4:0.241667 5:0.25 6:0.226891 7:0.218487 8:0.252101
-1 1:-408 2:120 3:0.275 4:0.241667 5:0.25 6:0.25 7:0.266667 8:0.216667
-1 1:-327 2:120 3:0.275 4:0.241667 5:0.25 6:0.275 7:0.233333 8:0.233333
-1 1:-300 2:119 3:0.275 4:0.241667 5:0.25 6:0.210084 7:0.184874 8:0.294118
-1 1:-475 2:120 3:0.275 4:0.241667 5:0.25 6:0.225 7:0.225 8:0.258333
-1 1:-306 2:120 3:0.275 4:0.241667 5:0.25 6:0.266667 7:0.233333 8:0.258333
-1 1:-474 2:120 3:0.275 4:0.241667 5:0.25 6:0.2 7:0.233333 8:0.266667
-1 1:-373 2:118 3:0.275 4:0.241667 5:0.25 6:0.228814 7:0.20339 8:0.271186
-1 1:-341 2:118 3:0.275 4:0.241667 5:0.25 6:0.262712 7:0.211864 8:0.245763
-1 1:-333 2:120 3:0.275 4:0.241667 5:0.25 6:0.275 7:0.216667 8:0.241667
-1 1:-267 2:120 3:0.275 4:0.241667 5:0.25 6:0.275 7:0.241667 8:0.225
-1 1:-399 2:120 3:0.275 4:0.241667 5:0.25 6:0.231405 7:0.214876 8:0.256198
-1 1:-447 2:120 3:0.275 4:0.241667 5:0.25 6:0.204918 7:0.204918 8:0.311475
-1 1:-366 2:120 3:0.275 4:0.241667 5:0.25 6:0.206349 7:0.18254 8:0.301587
-1 1:-430 2:119 3:0.275 4:0.241667 5:0.25 6:0.193277 7:0.176471 8:0.302521
-1 1:-512 2:119 3:0.275 4:0.241667 5:0.25 6:0.193277 7:0.168067 8:0.310924
-1 1:-464 2:120 3:0.275 4:0.241667 5:0.25 6:0.198347 7:0.206612 8:0.272727
-1 1:-425 2:120 3:0.275 4:0.241667 5:0.25 6:0.198413 7:0.166667 8:0.31746
-1 1:-319 2:120 3:0.275 4:0.241667 5:0.25 6:0.233871 7:0.16129 8:0.298387
-1 1:-493 2:120 3:0.275 4:0.241667 5:0.25 6:0.169355 7:0.120968 8:0.346774
-1 1:-491 2:120 3:0.275 4:0.241667 5:0.25 6:0.141732 7:0.141732 8:0.338583
-1 1:-567 2:116 3:0.206897 4:0.172414 5:0.301724 6:0.203252 7:0.162602 8:0.300813
-1 1:-614 2:116 3:0.206897 4:0.172414 5:0.301724 6:0.195122 7:0.154472 8:0.300813
-1 1:-573 2:116 3:0.206897 4:0.172414 5:0.301724 6:0.195122 7:0.138211 8:0.308943
-1 1:-666 2:116 3:0.206897 4:0.172414 5:0.301724 6:0.188034 7:0.153846 8:0.316239
-1 1:-445 2:110 3:0.206897 4:0.172414 5:0.301724 6:0.190909 7:0.281818 8:0.245455
-1 1:-402 2:116 3:0.206897 4:0.172414 5:0.301724 6:0.225 7:0.208333 8:0.308333
-1 1:-526 2:116 3:0.206897 4:0.172414 5:0.301724 6:0.266667 7:0.208333 8:0.233333
-1 1:-449 2:116 3:0.206897 4:0.172414 5:0.301724 6:0.226891 7:0.218487 8:0.252101
-1 1:-431 2:116 3:0.206897 4:0.172414 5:0.301724 6:0.313559 7:0.338983 8:0.152542
-1 1:-373 2:116 3:0.206897 4:0.172414 5:0.301724 6:0.279661 7:0.347458 8:0.152542
-1 1:-301 2:116 3:0.206897 4:0.172414 5:0.301724 6:0.305085 7:0.338983 8:0.152542
-1 1:-494 2:116 3:0.206897 4:0.172414 5:0.301724 6:0.247934 7:0.22314 8:0.239669
-1 1:-383 2:116 3:0.206897 4:0.172414 5:0.301724 6:0.260504 7:0.210084 8:0.235294
-1 1:-469 2:116 3:0.206897 4:0.172414 5:0.301724 6:0.264463 7:0.22314 8:0.239669
-1 1:-483 2:116 3:0.206897 4:0.172414 5:0.301724 6:0.277311 7:0.235294 8:0.226891
-1 1:-480 2:116 3:0.206897 4:0.172414 5:0.301724 6:0.256198 7:0.22314 8:0.239669
-1 1:-477 2:116 3:0.206897 4:0.172414 5:0.301724 6:0.256198 7:0.22314 8:0.239669
-1 1:-491 2:116 3:0.206897 4:0.172414 5:0.301724 6:0.254098 7:0.221311 8:0.237705
-1 1:-390 2:116 3:0.206897 4:0.172414 5:0.301724 6:0.243902 7:0.284553 8:0.227642
-1 1:-623 2:116 3:0.206897 4:0.172414 5:0.301724 6:0.216667 7:0.175 8:0.283333
-1 1:-574 2:116 3:0.206897 4:0.172414 5:0.301724 6:0.221311 7:0.155738 8:0.254098
-1 1:-519 2:116 3:0.206897 4:0.172414 5:0.301724 6:0.233333 7:0.216667 8:0.266667
-1 1:-678 2:116 3:0.206897 4:0.172414 5:0.301724 6:0.206612 7:0.14876 8:0.297521
-1 1:-560 2:116 3:0.206897 4:0.172414 5:0.301724 6:0.201681 7:0.134454 8:0.302521
-1 1:-441 2:116 3:0.206897 4:0.172414 5:0.301724 6:0.214876 7:0.14876 8:0.272727
-1 1:-567 2:116 3:0.206897 4:0.172414 5:0.301724 6:0.241667 7:0.233333 8:0.275
-1 1:-658 2:116 3:0.206897 4:0.172414 5:0.301724 6:0.213115 7:0.139344 8:0.295082
-1 1:-504 2:116 3:0.206897 4:0.172414 5:0.301724 6:0.262712 7:0.135593 8:0.322034
-1 1:-639 2:116 3:0.206897 4:0.172414 5:0.301724 6:0.245763 7:0.135593 8:0.330508
-1 1:-590 2:116 3:0.206897 4:0.172414 5:0.301724 6:0.225 7:0.116667 8:0.3
-1 1:-540 2:116 3:0.206897 4:0.172414 5:0.301724 6:0.231405 7:0.140496 8:0.297521
-1 1:-628 2:116 3:0.206897 4:0.172414 5:0.301724 6:0.216667 7:0.175 8:0.258333
-1 1:-618 2:116 3:0.206897 4:0.172414 5:0.301724 6:0.22314 7:0.132231 8:0.297521
-1 1:-600 2:116 3:0.206897 4:0.172414 5:0.301724 6:0.216667 7:0.191667 8:0.25
-1 1:-569 2:116 3:0.206897 4:0.172414 5:0.301724 6:0.241379 7:0.215517 8:0.267241
-1 1:-547 2:116 3:0.206897 4:0.172414 5:0.301724 6:0.239316 7:0.145299 8:0.290598
-1 1:-643 2:116 3:0.206897 4:0.172414 5:0.301724 6:0.205128 7:0.153846 8:0.307692
-1 1:-606 2:116 3:0.206897 4:0.172414 5:0.301724 6:0.206897 7:0.198276 8:0.275862
-1 1:-707 2:116 3:0.206897 4:0.172414 5:0.301724 6:0.206897 7:0.198276 8:0.275862
-1 1:-507 2:116 3:0.206897 4:0.172414 5:0.301724 6:0.237705 7:0.122951 8:0.295082
-1 1:-593 2:116 3:0.206897 4:0.172414 5:0.301724 6:0.206897 7:0.198276 8:0.275862
-1 1:-606 2:116 3:0.206897 4:0.172414 5:0.301724 6:0.206897 7:0.198276 8:0.275862
-1 1:-655 2:116 3:0.206897 4:0.172414 5:0.301724 6:0.206897 7:0.198276 8:0.275862
-1 1:-556 2:116 3:0.206897 4:0.172414 5:0.301724 6:0.239316 7:0.17094 8:0.290598
-1 1:-613 2:116 3:0.206897 4:0.172414 5:0.301724 6:0.213675 7:0.162393 8:0.299145
-1 1:-681 2:116 3:0.206897 4:0.172414 5:0.301724 6:0.215517 7:0.198276 8:0.275862
-1 1:-601 2:116 3:0.206897 4:0.172414 5:0.301724 6:0.206897 7:0.206897 8:0.267241
-1 1:-633 2:116 3:0.206897 4:0.172414 5:0.301724 6:0.22314 7:0.132231 8:0.297521
-1 1:-500 2:116 3:0.206897 4:0.172414 5:0.301724 6:0.247863 7:0.239316 8:0.196581
-1 1:-502 2:116 3:0.206897 4:0.172414 5:0.301724 6:0.247863 7:0.230769 8:0.205128
-1 1:-554 2:116 3:0.206897 4:0.172414 5:0.301724 6:0.247863 7:0.239316 8:0.205128
-1 1:-487 2:116 3:0.206897 4:0.172414 5:0.301724 6:0.230769 7:0.247863 8:0.222222
-1 1:-533 2:116 3:0.206897 4:0.172414 5:0.301724 6:0.239316 7:0.213675 8:0.222222
-1 1:-479 2:116 3:0.206897 4:0.172414 5:0.301724 6:0.25 7:0.226562 8:0.257812
-1 1:-565 2:116 3:0.206897 4:0.172414 5:0.301724 6:0.231405 7:0.132231 8:0.280992
-1 1:-706 2:116 3:0.206897 4:0.172414 5:0.301724 6:0.222222 7:0.222222 8:0.222222
-1 1:-371 2:116 3:0.206897 4:0.172414 5:0.301724 6:0.264957 7:0.239316 8:0.222222
-1 1:-516 2:116 3:0.206897 4:0.172414 5:0.301724 6:0.264957 7:0.230769 8:0.230769
-1 1:-578 2:116 3:0.206897 4:0.172414 5:0.301724 6:0.198276 7:0.224138 8:0.258621
-1 1:-608 2:116 3:0.206897 4:0.172414 5:0.301724 6:0.189655 7:0.224138 8:0.275862
-1 1:-491 2:116 3:0.206897 4:0.172414 5:0.301724 6:0.188034 7:0.222222 8:0.290598
-1 1:-645 2:116 3:0.206897 4:0.172414 5:0.301724 6:0.179487 7:0.230769 8:0.290598
-1 1:-574 2:116 3:0.206897 4:0.172414 5:0.301724 6:0.241379 7:0.241379 8:0.232759
-1 1:-531 2:115 3:0.206897 4:0.172414 5:0.301724 6:0.252174 7:0.234783 8:0.252174
-1 1:-645 2:116 3:0.206897 4:0.172414 5:0.301724 6:0.233333 7:0.133333 8:0.283333
-1 1:-581 2:115 3:0.206897 4:0.172414 5:0.301724 6:0.234783 7:0.226087 8:0.252174
-1 1:-393 2:104 3:0.206897 4:0.172414 5:0.301724 6:0.346154 7:0.201923 8:0.240385
-1 1:-519 2:114 3:0.206897 4:0.172414 5:0.301724 6:0.280702 7:0.245614 8:0.236842
-1 1:-451 2:112 3:0.206897 4:0.172414 5:0.301724 6:0.196429 7:0.241071 8:0.267857
-1 1:-602 2:111 3:0.206897 4:0.172414 5:0.301724 6:0.18018 7:0.261261 8:0.252252
-1 1:-535 2:114 3:0.206897 4:0.172414 5:0.301724 6:0.236842 7:0.22807 8:0.254386
-1 1:-513 2:116 3:0.206897 4:0.172414 5:0.301724 6:0.206897 7:0.232759 8:0.241379
-1 1:-595 2:116 3:0.206897 4:0.172414 5:0.301724 6:0.186992 7:0.260163 8:0.211382
-1 1:-654 2:116 3:0.206897 4:0.172414 5:0.301724 6:0.196581 7:0.153846 8:0.307692
-1 1:-501 2:111 3:0.206897 4:0.172414 5:0.301724 6:0.216216 7:0.225225 8:0.261261
-1 1:-599 2:116 3:0.206897 4:0.172414 5:0.301724 6:0.212598 7:0.23622 8:0.283465
-1 1:-603 2:116 3:0.206897 4:0.172414 5:0.301724 6:0.216667 7:0.141667 8:0.3
-1 1:-735 2:116 3:0.206897 4:0.172414 5:0.301724 6:0.153846 7:0.107692 8:0.361538
-1 1:-508 2:116 3:0.206897 4:0.172414 5:0.301724 6:0.25 7:0.216667 8:0.258333
-1 1:-483 2:116 3:0.206897 4:0.172414 5:0.301724 6:0.308333 7:0.241667 8:0.225
-1 1:-371 2:116 3:0.206897 4:0.172414 5:0.301724 6:0.294118 7:0.235294 8:0.218487
-1 1:-550 2:116 3:0.206897 4:0.172414 5:0.301724 6:0.239669 7:0.214876 8:0.256198
-1 1:-441 2:116 3:0.206897 4:0.172414 5:0.301724 6:0.285714 7:0.243697 8:0.201681
-1 1:-529 2:116 3:0.206897 4:0.172414 5:0.301724 6:0.258333 7:0.225 8:0.25
-1 1:-459 2:116 3:0.206897 4:0.172414 5:0.301724 6:0.241667 7:0.25 8:0.25
-1 1:-525 2:116 3:0.206897 4:0.172414 5:0.301724 6:0.256198 7:0.22314 8:0.247934
-1 1:-507 2:116 3:0.206897 4:0.172414 5:0.301724 6:0.210084 7:0.218487 8:0.268908
-1 1:-549 2:116 3:0.206897 4:0.172414 5:0.301724 6:0.226891 7:0.235294 8:0.252101
-1 1:-516 2:116 3:0.206897 4:0.172414 5:0.301724 6:0.226891 7:0.226891 8:0.260504
-1 1:-422 2:116 3:0.206897 4:0.172414 5:0.301724 6:0.218487 7:0.226891 8:0.260504
-1 1:-465 2:116 3:0.206897 4:0.172414 5:0.301724 6:0.226891 7:0.226891 8:0.260504
-1 1:-444 2:116 3:0.206897 4:0.172414 5:0.301724 6:0.235294 7:0.235294 8:0.252101
-1 1:-460 2:116 3:0.206897 4:0.172414 5:0.301724 6:0.235294 7:0.226891 8:0.260504
-1 1:-474 2:116 3:0.206897 4:0.172414 5:0.301724 6:0.235294 7:0.226891 8:0.260504
-1 1:-535 2:116 3:0.206897 4:0.172414 5:0.301724 6:0.218487 7:0.218487 8:0.268908
-1 1:-445 2:116 3:0.206897 4:0.172414 5:0.301724 6:0.272727 7:0.231405 8:0.239669
-1 1:-476 2:116 3:0.206897 4:0.172414 5:0.301724 6:0.247934 7:0.239669 8:0.239669
-1 1:-473 2:116 3:0.206897 4:0.172414 5:0.301724 6:0.228814 7:0.211864 8:0.271186
-1 1:-539 2:116 3:0.206897 4:0.172414 5:0.301724 6:0.226891 7:0.226891 8:0.260504
-1 1:-498 2:116 3:0.206897 4:0.172414 5:0.301724 6:0.226891 7:0.226891 8:0.260504
-1 1:-505 2:116 3:0.206897 4:0.172414 5:0.301724 6:0.239669 7:0.231405 8:0.239669
-1 1:-468 2:116 3:0.206897 4:0.172414 5:0.301724 6:0.239669 7:0.239669 8:0.247934
-1 1:-514 2:116 3:0.206897 4:0.172414 5:0.301724 6:0.226891 7:0.226891 8:0.252101
-1 1:-562 2:116 3:0.206897 4:0.172414 5:0.301724 6:0.254237 7:0.237288 8:0.237288
-1 1:-530 2:116 3:0.206897 4:0.172414 5:0.301724 6:0.210084 7:0.210084 8:0.277311
-1 1:-607 2:116 3:0.206897 4:0.172414 5:0.301724 6:0.201681 7:0.201681 8:0.285714
-1 1:-406 2:116 3:0.206897 4:0.172414 5:0.301724 6:0.294118 7:0.243697 8:0.218487
-1 1:-411 2:116 3:0.206897 4:0.172414 5:0.301724 6:0.285714 7:0.210084 8:0.252101
-1 1:-496 2:116 3:0.206897 4:0.172414 5:0.301724 6:0.220339 7:0.220339 8:0.262712
-1 1:-533 2:116 3:0.206897 4:0.172414 5:0.301724 6:0.241667 7:0.225 8:0.25
-1 1:-462 2:116 3:0.206897 4:0.172414 5:0.301724 6:0.220339 7:0.194915 8:0.288136
-1 1:-439 2:116 3:0.206897 4:0.172414 5:0.301724 6:0.228814 7:0.20339 8:0.271186
-1 1:-614 2:116 3:0.206897 4:0.172414 5:0.301724 6:0.193277 7:0.201681 8:0.294118
-1 1:-658 2:116 3:0.206897 4:0.172414 5:0.301724 6:0.211864 7:0.194915 8:0.29661
-1 1:-543 2:116 3:0.206897 4:0.172414 5:0.301724 6:0.20339 7:0.194915 8:0.29661
-1 1:-515 2:116 3:0.206897 4:0.172414 5:0.301724 6:0.220339 7:0.20339 8:0.288136
-1 1:-467 2:116 3:0.206897 4:0.172414 5:0.301724 6:0.254237 7:0.169492 8:0.29661
-1 1:-551 2:116 3:0.206897 4:0.172414 5:0.301724 6:0.20339 7:0.186441 8:0.305085
-1 1:-524 2:116 3:0.206897 4:0.172414 5:0.301724 6:0.228814 7:0.220339 8:0.262712
-1 1:-502 2:116 3:0.206897 4:0.172414 5:0.301724 6:0.220339 7:0.194915 8:0.279661
-1 1:-418 2:116 3:0.206897 4:0.172414 5:0.301724 6:0.245763 7:0.20339 8:0.254237
-1 1:-499 2:116 3:0.206897 4:0.172414 5:0.301724 6:0.220339 7:0.194915 8:0.29661
-1 1:-551 2:116 3:0.206897 4:0.172414 5:0.301724 6:0.211864 7:0.194915 8:0.29661
-1 1:-598 2:116 3:0.206897 4:0.172414 5:0.301724 6:0.201681 7:0.193277 8:0.302521
-1 1:-473 2:116 3:0.206897 4:0.172414 5:0.301724 6:0.226891 7:0.201681 8:0.285714
-1 1:-537 2:116 3:0.206897 4:0.172414 5:0.301724 6:0.228814 7:0.194915 8:0.288136
-1 1:-586 2:116 3:0.206897 4:0.172414 5:0.301724 6:0.194915 7:0.194915 8:0.29661
-1 1:-629 2:116 3:0.206897 4:0.172414 5:0.301724 6:0.211864 7:0.194915 8:0.288136
-1 1:-572 2:116 3:0.206897 4:0.172414 5:0.301724 6:0.201681 7:0.176471 8:0.302521
-1 1:-590 2:116 3:0.206897 4:0.172414 5:0.301724 6:0.231405 7:0.181818 8:0.305785
-1 1:-512 2:116 3:0.206897 4:0.172414 5:0.301724 6:0.220339 7:0.194915 8:0.288136
-1 1:-555 2:116 3:0.206897 4:0.172414 5:0.301724 6:0.211864 7:0.20339 8:0.288136
-1 1:-470 2:116 3:0.206897 4:0.172414 5:0.301724 6:0.235294 7:0.226891 8:0.252101
-1 1:-530 2:116 3:0.206897 4:0.172414 5:0.301724 6:0.226891 7:0.176471 8:0.294118
-1 1:-530 2:116 3:0.206897 4:0.172414 5:0.301724 6:0.20339 7:0.20339 8:0.288136
-1 1:-518 2:116 3:0.206897 4:0.172414 5:0.301724 6:0.218487 7:0.176471 8:0.310924
-1 1:-572 2:116 3:0.206897 4:0.172414 5:0.301724 6:0.201681 7:0.193277 8:0.294118
-1 1:-500 2:116 3:0.206897 4:0.172414 5:0.301724 6:0.220339 7:0.194915 8:0.29661
-1 1:-533 2:116 3:0.206897 4:0.172414 5:0.301724 6:0.218487 7:0.201681 8:0.277311
-1 1:-480 2:116 3:0.206897 4:0.172414 5:0.301724 6:0.268908 7:0.235294 8:0.226891
-1 1:-460 2:116 3:0.206897 4:0.172414 5:0.301724 6:0.218487 7:0.168067 8:0.294118
-1 1:-517 2:116 3:0.206897 4:0.172414 5:0.301724 6:0.201681 7:0.201681 8:0.294118
-1 1:-504 2:116 3:0.206897 4:0.172414 5:0.301724 6:0.20339 7:0.194915 8:0.29661
-1 1:-531 2:116 3:0.206897 4:0.172414 5:0.301724 6:0.210084 7:0.176471 8:0.310924
-1 1:-574 2:116 3:0.206897 4:0.172414 5:0.301724 6:0.218487 7:0.176471 8:0.294118
-1 1:-491 2:116 3:0.206897 4:0.172414 5:0.301724 6:0.237288 7:0.228814 8:0.254237
-1 1:-316 2:116 3:0.206897 4:0.172414 5:0.301724 6:0.271186 7:0.20339 8:0.271186
-1 1:-598 2:116 3:0.206897 4:0.172414 5:0.301724 6:0.228814 7:0.211864 8:0.271186
-1 1:-490 2:116 3:0.206897 4:0.172414 5:0.301724 6:0.196721 7:0.155738 8:0.336066
-1 1:-468 2:116 3:0.206897 4:0.172414 5:0.301724 6:0.239669 7:0.198347 8:0.289256
-1 1:-475 2:116 3:0.206897 4:0.172414 5:0.301724 6:0.228814 7:0.211864 8:0.262712
-1 1:-538 2:116 3:0.206897 4:0.172414 5:0.301724 6:0.237288 7:0.20339 8:0.279661
-1 1:-560 2:116 3:0.206897 4:0.172414 5:0.301724 6:0.262712 7:0.194915 8:0.254237
-1 1:-569 2:116 3:0.206897 4:0.172414 5:0.301724 6:0.226891 7:0.210084 8:0.268908
-1 1:-404 2:116 3:0.206897 4:0.172414 5:0.301724 6:0.220339 7:0.194915 8:0.288136
-1 1:-477 2:116 3:0.206897 4:0.172414 5:0.301724 6:0.252101 7:0.243697 8:0.243697
-1 1:-527 2:116 3:0.206897 4:0.172414 5:0.301724 6:0.226891 7:0.201681 8:0.277311
-1 1:-511 2:116 3:0.206897 4:0.172414 5:0.301724 6:0.220339 7:0.186441 8:0.29661
-1 1:-557 2:116 3:0.206897 4:0.172414 5:0.301724 6:0.210084 7:0.176471 8:0.302521
-1 1:-532 2:116 3:0.206897 4:0.172414 5:0.301724 6:0.235294 7:0.168067 8:0.285714
-1 1:-680 2:116 3:0.206897 4:0.172414 5:0.301724 6:0.225 7:0.216667 8:0.266667
-1 1:-486 2:116 3:0.206897 4:0.172414 5:0.301724 6:0.2 7:0.208333 8:0.291667
-1 1:-643 2:116 3:0.206897 4:0.172414 5:0.301724 6:0.241667 7:0.216667 8:0.266667
-1 1:-393 2:116 3:0.206897 4:0.172414 5:0.301724 6:0.216667 7:0.216667 8:0.266667
-1 1:-575 2:116 3:0.206897 4:0.172414 5:0.301724 6:0.225 7:0.208333 8:0.266667
-1 1:-538 2:116 3:0.206897 4:0.172414 5:0.301724 6:0.191667 7:0.208333 8:0.291667
-1 1:-487 2:116 3:0.206897 4:0.172414 5:0.301724 6:0.233333 7:0.208333 8:0.275
-1 1:-484 2:116 3:0.206897 4:0.172414 5:0.301724 6:0.214876 7:0.231405 8:0.264463
-1 1:-568 2:116 3:0.206897 4:0.172414 5:0.301724 6:0.206612 7:0.239669 8:0.264463
-1 1:-504 2:116 3:0.206897 4:0.172414 5:0.301724 6:0.241667 7:0.241667 8:0.241667
-1 1:-459 2:116 3:0.206897 4:0.172414 5:0.301724 6:0.235294 7:0.252101 8:0.243697
-1 1:-483 2:116 3:0.206897 4:0.172414 5:0.301724 6:0.233333 7:0.25 8:0.241667
-1 1:-463 2:116 3:0.206897 4:0.172414 5:0.301724 6:0.233333 7:0.241667 8:0.25
-1 1:-511 2:116 3:0.206897 4:0.172414 5:0.301724 6:0.225 7:0.233333 8:0.258333
-1 1:-513 2:116 3:0.206897 4:0.172414 5:0.301724 6:0.2 7:0.275 8:0.241667
-1 1:-583 2:116 3:0.206897 4:0.172414 5:0.301724 6:0.198347 7:0.272727 8:0.22314
-1 1:-518 2:116 3:0.206897 4:0.172414 5:0.301724 6:0.216667 7:0.233333 8:0.275
-1 1:-428 2:116 3:0.206897 4:0.172414 5:0.301724 6:0.205128 7:0.264957 8:0.247863
-1 1:-602 2:116 3:0.206897 4:0.172414 5:0.301724 6:0.235294 7:0.201681 8:0.277311
-1 1:-533 2:116 3:0.206897 4:0.172414 5:0.301724 6:0.233333 7:0.241667 8:0.25
-1 1:-522 2:116 3:0.206897 4:0.172414 5:0.301724 6:0.210084 7:0.210084 8:0.277311
-1 1:-513 2:116 3:0.206897 4:0.172414 5:0.301724 6:0.243697 7:0.226891 8:0.252101
-1 1:-505 2:116 3:0.206897 4:0.172414 5:0.301724 6:0.225 7:0.233333 8:0.258333
-1 1:-460 2:116 3:0.206897 4:0.172414 5:0.301724 6:0.243697 7:0.235294 8:0.243697
-1 1:-529 2:116 3:0.206897 4:0.172414 5:0.301724 6:0.25 7:0.233333 8:0.25
-1 1:-415 2:116 3:0.206897 4:0.172414 5:0.301724 6:0.243697 7:0.226891 8:0.252101
-1 1:-466 2:116 3:0.206897 4:0.172414 5:0.301724 6:0.258333 7:0.216667 8:0.241667
-1 1:-491 2:116 3:0.206897 4:0.172414 5:0.301724 6:0.216667 7:0.216667 8:0.266667
-1 1:-638 2:116 3:0.206897 4:0.172414 5:0.301724 6:0.208333 7:0.225 8:0.266667
-1 1:-463 2:116 3:0.206897 4:0.172414 5:0.301724 6:0.216667 7:0.25 8:0.241667
-1 1:-504 2:116 3:0.206897 4:0.172414 5:0.301724 6:0.216667 7:0.225 8:0.266667
-1 1:-684 2:116 3:0.206897 4:0.172414 5:0.301724 6:0.2 7:0.2 8:0.291667
-1 1:-485 2:116 3:0.206897 4:0.172414 5:0.301724 6:0.241667 7:0.233333 8:0.25
-1 1:-584 2:116 3:0.206897 4:0.172414 5:0.301724 6:0.225 7:0.2 8:0.283333
-1 1:-588 2:116 3:0.206897 4:0.172414 5:0.301724 6:0.208333 7:0.191667 8:0.291667
-1 1:-495 2:116 3:0.206897 4:0.172414 5:0.301724 6:0.225 7:0.191667 8:0.291667
-1 1:-541 2:116 3:0.206897 4:0.172414 5:0.301724 6:0.225 7:0.225 8:0.275
-1 1:-462 2:116 3:0.206897 4:0.172414 5:0.301724 6:0.233333 7:0.233333 8:0.266667
-1 1:-397 2:116 3:0.206897 4:0.172414 5:0.301724 6:0.275 7:0.283333 8:0.2
-1 1:-531 2:116 3:0.206897 4:0.172414 5:0.301724 6:0.225 7:0.216667 8:0.266667
-1 1:-540 2:116 3:0.206897 4:0.172414 5:0.301724 6:0.233333 7:0.233333 8:0.25
-1 1:-496 2:116 3:0.206897 4:0.172414 5:0.301724 6:0.2 7:0.233333 8:0.266667
-1 1:-497 2:116 3:0.206897 4:0.172414 5:0.301724 6:0.216667 7:0.216667 8:0.275
-1 1:-548 2:116 3:0.206897 4:0.172414 5:0.301724 6:0.216667 7:0.183333 8:0.3
-1 1:-438 2:116 3:0.206897 4:0.172414 5:0.301724 6:0.258333 7:0.225 8:0.25
-1 1:-521 2:116 3:0.206897 4:0.172414 5:0.301724 6:0.2 7:0.208333 8:0.283333
-1 1:-482 2:116 3:0.206897 4:0.172414 5:0.301724 6:0.233333 7:0.233333 8:0.266667
-1 1:-508 2:116 3:0.206897 4:0.172414 5:0.301724 6:0.210084 7:0.193277 8:0.302521
-1 1:-497 2:116 3:0.206897 4:0.172414 5:0.301724 6:0.231405 7:0.239669 8:0.247934
-1 1:-534 2:116 3:0.206897 4:0.172414 5:0.301724 6:0.208333 7:0.216667 8:0.275
-1 1:-457 2:116 3:0.206897 4:0.172414 5:0.301724 6:0.25 7:0.225 8:0.266667
-1 1:-525 2:116 3:0.206897 4:0.172414 5:0.301724 6:0.225 7:0.258333 8:0.233333
-1 1:-523 2:116 3:0.206897 4:0.172414 5:0.301724 6:0.233333 7:0.233333 8:0.241667
-1 1:-511 2:116 3:0.206897 4:0.172414 5:0.301724 6:0.225 7:0.233333 8:0.25
-1 1:-492 2:116 3:0.206897 4:0.172414 5:0.301724 6:0.225 7:0.225 8:0.258333
-1 1:-615 2:116 3:0.206897 4:0.172414 5:0.301724 6:0.2 7:0.225 8:0.266667
-1 1:-546 2:116 3:0.206897 4:0.172414 5:0.301724 6:0.2 7:0.216667 8:0.275
-1 1:-565 2:116 3:0.206897 4:0.172414 5:0.301724 6:0.225 7:0.216667 8:0.258333
-1 1:-490 2:116 3:0.206897 4:0.172414 5:0.301724 6:0.216667 7:0.225 8:0.266667
-1 1:-552 2:116 3:0.206897 4:0.172414 5:0.301724 6:0.206612 7:0.22314 8:0.264463
-1 1:-599 2:116 3:0.206897 4:0.172414 5:0.301724 6:0.173554 7:0.231405 8:0.280992
-1 1:-612 2:116 3:0.206897 4:0.172414 5:0.301724 6:0.2 7:0.208333 8:0.266667
-1 1:-517 2:116 3:0.206897 4:0.172414 5:0.301724 6:0.260504 7:0.252101 8:0.210084
-1 1:-571 2:116 3:0.206897 4:0.172414 5:0.301724 6:0.181818 7:0.22314 8:0.272727
-1 1:-654 2:116 3:0.206897 4:0.172414 5:0.301724 6:0.191667 7:0.208333 8:0.283333
-1 1:-451 2:116 3:0.206897 4:0.172414 5:0.301724 6:0.2 7:0.225 8:0.266667
-1 1:-563 2:116 3:0.206897 4:0.172414 5:0.301724 6:0.216667 7:0.225 8:0.25
-1 1:-535 2:116 3:0.206897 4:0.172414 5:0.301724 6:0.216667 7:0.233333 8:0.258333
-1 1:-522 2:116 3:0.206897 4:0.172414 5:0.301724 6:0.2 7:0.2 8:0.283333
-1 1:-477 2:116 3:0.206897 4:0.172414 5:0.301724 6:0.2 7:0.225 8:0.266667
-1 1:-482 2:116 3:0.206897 4:0.172414 5:0.301724 6:0.208333 7:0.216667 8:0.266667
-1 1:-488 2:116 3:0.206897 4:0.172414 5:0.301724 6:0.231405 7:0.231405 8:0.247934
-1 1:-616 2:116 3:0.206897 4:0.172414 5:0.301724 6:0.191667 7:0.233333 8:0.266667
-1 1:-564 2:116 3:0.206897 4:0.172414 5:0.301724 6:0.2 7:0.208333 8:0.283333
-1 1:-452 2:116 3:0.206897 4:0.172414 5:0.301724 6:0.208333 7:0.225 8:0.258333
-1 1:-488 2:116 3:0.206897 4:0.172414 5:0.301724 6:0.208333 7:0.208333 8:0.266667
-1 1:-534 2:116 3:0.206897 4:0.172414 5:0.301724 6:0.198347 7:0.206612 8:0.280992
-1 1:-527 2:116 3:0.206897 4:0.172414 5:0.301724 6:0.252033 7:0.154472 8:0.300813
-1 1:-427 2:116 3:0.206897 4:0.172414 5:0.301724 6:0.231405 7:0.214876 8:0.280992
-1 1:-610 2:116 3:0.206897 4:0.172414 5:0.301724 6:0.208333 7:0.208333 8:0.275
-1 1:-393 2:116 3:0.206897 4:0.172414 5:0.301724 6:0.225 7:0.216667 8:0.275
-1 1:-583 2:116 3:0.206897 4:0.172414 5:0.301724 6:0.191667 7:0.2 8:0.291667
-1 1:-552 2:116 3:0.206897 4:0.172414 5:0.301724 6:0.225 7:0.208333 8:0.266667
-1 1:-536 2:116 3:0.206897 4:0.172414 5:0.301724 6:0.216667 7:0.208333 8:0.275
-1 1:-484 2:116 3:0.206897 4:0.172414 5:0.301724 6:0.237288 7:0.220339 8:0.271186
-1 1:-407 2:116 3:0.206897 4:0.172414 5:0.301724 6:0.239669 7:0.239669 8:0.239669
-1 1:-484 2:116 3:0.206897 4:0.172414 5:0.301724 6:0.227642 7:0.146341 8:0.300813
-1 1:-462 2:116 3:0.206897 4:0.172414 5:0.301724 6:0.233333 7:0.208333 8:0.283333
-1 1:-595 2:116 3:0.206897 4:0.172414 5:0.301724 6:0.180328 7:0.196721 8:0.278689
-1 1:-587 2:116 3:0.206897 4:0.172414 5:0.301724 6:0.186992 7:0.195122 8:0.317073
-1 1:-633 2:116 3:0.206897 4:0.172414 5:0.301724 6:0.233333 7:0.2 8:0.266667
-1 1:-474 2:116 3:0.206897 4:0.172414 5:0.301724 6:0.258333 7:0.225 8:0.233333
-1 1:-531 2:116 3:0.206897 4:0.172414 5:0.301724 6:0.233333 7:0.208333 8:0.258333
-1 1:-568 2:116 3:0.206897 4:0.172414 5:0.301724 6:0.241667 7:0.216667 8:0.25
-1 1:-496 2:116 3:0.206897 4:0.172414 5:0.301724 6:0.241667 7:0.233333 8:0.25
-1 1:-445 2:116 3:0.206897 4:0.172414 5:0.301724 6:0.25 7:0.225 8:0.25
-1 1:-430 2:116 3:0.206897 4:0.172414 5:0.301724 6:0.233333 7:0.216667 8:0.25
-1 1:-468 2:116 3:0.206897 4:0.172414 5:0.301724 6:0.241667 7:0.216667 8:0.241667
-1 1:-485 2:116 3:0.206897 4:0.172414 5:0.301724 6:0.241667 7:0.208333 8:0.25
-1 1:-401 2:116 3:0.206897 4:0.172414 5:0.301724 6:0.264463 7:0.239669 8:0.247934
-1 1:-517 2:116 3:0.206897 4:0.172414 5:0.301724 6:0.241667 7:0.208333 8:0.25
-1 1:-642 2:116 3:0.206897 4:0.172414 5:0.301724 6:0.211864 7:0.220339 8:0.271186
-1 1:-592 2:116 3:0.206897 4:0.172414 5:0.301724 6:0.210084 7:0.201681 8:0.268908
-1 1:-533 2:116 3:0.206897 4:0.172414 5:0.301724 6:0.226891 7:0.218487 8:0.252101
-1 1:-395 2:116 3:0.206897 4:0.172414 5:0.301724 6:0.20339 7:0.220339 8:0.288136
-1 1:-606 2:116 3:0.206897 4:0.172414 5:0.301724 6:0.194915 7:0.186441 8:0.305085
-1 1:-598 2:116 3:0.206897 4:0.172414 5:0.301724 6:0.186441 7:0.177966 8:0.313559
-1 1:-494 2:116 3:0.206897 4:0.172414 5:0.301724 6:0.186441 7:0.186441 8:0.305085
-1 1:-604 2:116 3:0.206897 4:0.172414 5:0.301724 6:0.177966 7:0.186441 8:0.305085
-1 1:-624 2:116 3:0.206897 4:0.172414 5:0.301724 6:0.177966 7:0.177966 8:0.313559
-1 1:-499 2:116 3:0.206897 4:0.172414 5:0.301724 6:0.20339 7:0.211864 8:0.271186
-1 1:-465 2:116 3:0.206897 4:0.172414 5:0.301724 6:0.220339 7:0.228814 8:0.262712
-1 1:-522 2:116 3:0.206897 4:0.172414 5:0.301724 6:0.218487 7:0.168067 8:0.310924
-1 1:-544 2:116 3:0.206897 4:0.172414 5:0.301724 6:0.258333 7:0.191667 8:0.266667
-1 1:-452 2:116 3:0.206897 4:0.172414 5:0.301724 6:0.285714 7:0.243697 8:0.226891
-1 1:-543 2:116 3:0.206897 4:0.172414 5:0.301724 6:0.216667 7:0.225 8:0.258333
-1 1:-512 2:116 3:0.206897 4:0.172414 5:0.301724 6:0.226891 7:0.218487 8:0.252101
-1 1:-385 2:116 3:0.206897 4:0.172414 5:0.301724 6:0.25 7:0.266667 8:0.216667
-1 1:-459 2:116 3:0.206897 4:0.172414 5:0.301724 6:0.275 7:0.233333 8:0.233333
-1 1:-583 2:116 3:0.206897 4:0.172414 5:0.301724 6:0.210084 7:0.184874 8:0.294118
-1 1:-487 2:116 3:0.206897 4:0.172414 5:0.301724 6:0.225 7:0.225 8:0.258333
-1 1:-412 2:116 3:0.206897 4:0.172414 5:0.301724 6:0.266667 7:0.233333 8:0.258333
-1 1:-767 2:116 3:0.206897 4:0.172414 5:0.301724 6:0.2 7:0.233333 8:0.266667
-1 1:-410 2:116 3:0.206897 4:0.172414 5:0.301724 6:0.228814 7:0.20339 8:0.271186
-1 1:-411 2:116 3:0.206897 4:0.172414 5:0.301724 6:0.262712 7:0.211864 8:0.245763
-1 1:-444 2:116 3:0.206897 4:0.172414 5:0.301724 6:0.275 7:0.216667 8:0.241667
-1 1:-437 2:116 3:0.206897 4:0.172414 5:0.301724 6:0.275 7:0.241667 8:0.225
-1 1:-534 2:116 3:0.206897 4:0.172414 5:0.301724 6:0.231405 7:0.214876 8:0.256198
-1 1:-532 2:116 3:0.206897 4:0.172414 5:0.301724 6:0.204918 7:0.204918 8:0.311475
-1 1:-614 2:116 3:0.206897 4:0.172414 5:0.301724 6:0.206349 7:0.18254 8:0.301587
-1 1:-616 2:116 3:0.206897 4:0.172414 5:0.301724 6:0.193277 7:0.176471 8:0.302521
-1 1:-664 2:116 3:0.206897 4:0.172414 5:0.301724 6:0.193277 7:0.168067 8:0.310924
-1 1:-458 2:116 3:0.206897 4:0.172414 5:0.301724 6:0.198347 7:0.206612 8:0.272727
-1 1:-627 2:116 3:0.206897 4:0.172414 5:0.301724 6:0.198413 7:0.166667 8:0.31746
-1 1:-604 2:116 3:0.206897 4:0.172414 5:0.301724 6:0.233871 7:0.16129 8:0.298387
-1 1:-734 2:116 3:0.206897 4:0.172414 5:0.301724 6:0.169355 7:0.120968 8:0.346774
-1 1:-684 2:116 3:0.206897 4:0.172414 5:0.301724 6:0.141732 7:0.141732 8:0.338583
-1 1:-666 2:123 3:0.203252 4:0.162602 5:0.300813 6:0.195122 7:0.154472 8:0.300813
-1 1:-766 2:123 3:0.203252 4:0.162602 5:0.300813 6:0.195122 7:0.138211 8:0.308943
-1 1:-575 2:117 3:0.203252 4:0.162602 5:0.300813 6:0.188034 7:0.153846 8:0.316239
-1 1:-592 2:110 3:0.203252 4:0.162602 5:0.300813 6:0.190909 7:0.281818 8:0.245455
-1 1:-568 2:120 3:0.203252 4:0.162602 5:0.300813 6:0.225 7:0.208333 8:0.308333
-1 1:-578 2:120 3:0.203252 4:0.162602 5:0.300813 6:0.266667 7:0.208333 8:0.233333
-1 1:-646 2:119 3:0.203252 4:0.162602 5:0.300813 6:0.226891 7:0.218487 8:0.252101
-1 1:-618 2:118 3:0.203252 4:0.162602 5:0.300813 6:0.313559 7:0.338983 8:0.152542
-1 1:-455 2:118 3:0.203252 4:0.162602 5:0.300813 6:0.279661 7:0.347458 8:0.152542
-1 1:-431 2:118 3:0.203252 4:0.162602 5:0.300813 6:0.305085 7:0.338983 8:0.152542
-1 1:-551 2:121 3:0.203252 4:0.162602 5:0.300813 6:0.247934 7:0.22314 8:0.239669
-1 1:-602 2:119 3:0.203252 4:0.162602 5:0.300813 6:0.260504 7:0.210084 8:0.235294
-1 1:-524 2:121 3:0.203252 4:0.162602 5:0.300813 6:0.264463 7:0.22314 8:0.239669
-1 1:-380 2:119 3:0.203252 4:0.162602 5:0.300813 6:0.277311 7:0.235294 8:0.226891
-1 1:-481 2:121 3:0.203252 4:0.162602 5:0.300813 6:0.256198 7:0.22314 8:0.239669
-1 1:-504 2:121 3:0.203252 4:0.162602 5:0.300813 6:0.256198 7:0.22314 8:0.239669
-1 1:-477 2:122 3:0.203252 4:0.162602 5:0.300813 6:0.254098 7:0.221311 8:0.237705
-1 1:-556 2:123 3:0.203252 4:0.162602 5:0.300813 6:0.243902 7:0.284553 8:0.227642
-1 1:-647 2:120 3:0.203252 4:0.162602 5:0.300813 6:0.216667 7:0.175 8:0.283333
-1 1:-568 2:122 3:0.203252 4:0.162602 5:0.300813 6:0.221311 7:0.155738 8:0.254098
-1 1:-433 2:120 3:0.203252 4:0.162602 5:0.300813 6:0.233333 7:0.216667 8:0.266667
-1 1:-718 2:121 3:0.203252 4:0.162602 5:0.300813 6:0.206612 7:0.14876 8:0.297521
-1 1:-752 2:119 3:0.203252 4:0.162602 5:0.300813 6:0.201681 7:0.134454 8:0.302521
-1 1:-610 2:121 3:0.203252 4:0.162602 5:0.300813 6:0.214876 7:0.14876 8:0.272727
-1 1:-554 2:120 3:0.203252 4:0.162602 5:0.300813 6:0.241667 7:0.233333 8:0.275
-1 1:-736 2:122 3:0.203252 4:0.162602 5:0.300813 6:0.213115 7:0.139344 8:0.295082
-1 1:-616 2:118 3:0.203252 4:0.162602 5:0.300813 6:0.262712 7:0.135593 8:0.322034
-1 1:-518 2:118 3:0.203252 4:0.162602 5:0.300813 6:0.245763 7:0.135593 8:0.330508
-1 1:-595 2:120 3:0.203252 4:0.162602 5:0.300813 6:0.225 7:0.116667 8:0.3
-1 1:-550 2:121 3:0.203252 4:0.162602 5:0.300813 6:0.231405 7:0.140496 8:0.297521
-1 1:-671 2:120 3:0.203252 4:0.162602 5:0.300813 6:0.216667 7:0.175 8:0.258333
-1 1:-576 2:121 3:0.203252 4:0.162602 5:0.300813 6:0.22314 7:0.132231 8:0.297521
-1 1:-576 2:120 3:0.203252 4:0.162602 5:0.300813 6:0.216667 7:0.191667 8:0.25
-1 1:-527 2:116 3:0.203252 4:0.162602 5:0.300813 6:0.241379 7:0.215517 8:0.267241
-1 1:-685 2:117 3:0.203252 4:0.162602 5:0.300813 6:0.239316 7:0.145299 8:0.290598
-1 1:-587 2:117 3:0.203252 4:0.162602 5:0.300813 6:0.205128 7:0.153846 8:0.307692
-1 1:-520 2:116 3:0.203252 4:0.162602 5:0.300813 6:0.206897 7:0.198276 8:0.275862
-1 1:-597 2:116 3:0.203252 4:0.162602 5:0.300813 6:0.206897 7:0.198276 8:0.275862
-1 1:-530 2:122 3:0.203252 4:0.162602 5:0.300813 6:0.237705 7:0.122951 8:0.295082
-1 1:-557 2:116 3:0.203252 4:0.162602 5:0.300813 6:0.206897 7:0.198276 8:0.275862
-1 1:-625 2:116 3:0.203252 4:0.162602 5:0.300813 6:0.206897 7:0.198276 8:0.275862
-1 1:-596 2:116 3:0.203252 4:0.162602 5:0.300813 6:0.206897 7:0.198276 8:0.275862
-1 1:-567 2:117 3:0.203252 4:0.162602 5:0.300813 6:0.239316 7:0.17094 8:0.290598
-1 1:-537 2:117 3:0.203252 4:0.162602 5:0.300813 6:0.213675 7:0.162393 8:0.299145
-1 1:-574 2:116 3:0.203252 4:0.162602 5:0.300813 6:0.215517 7:0.198276 8:0.275862
-1 1:-648 2:116 3:0.203252 4:0.162602 5:0.300813 6:0.206897 7:0.206897 8:0.267241
-1 1:-684 2:121 3:0.203252 4:0.162602 5:0.300813 6:0.22314 7:0.132231 8:0.297521
-1 1:-617 2:117 3:0.203252 4:0.162602 5:0.300813 6:0.247863 7:0.239316 8:0.196581
-1 1:-486 2:117 3:0.203252 4:0.162602 5:0.300813 6:0.247863 7:0.230769 8:0.205128
-1 1:-592 2:117 3:0.203252 4:0.162602 5:0.300813 6:0.247863 7:0.239316 8:0.205128
-1 1:-553 2:117 3:0.203252 4:0.162602 5:0.300813 6:0.230769 7:0.247863 8:0.222222
-1 1:-578 2:117 3:0.203252 4:0.162602 5:0.300813 6:0.239316 7:0.213675 8:0.222222
-1 1:-587 2:123 3:0.203252 4:0.162602 5:0.300813 6:0.25 7:0.226562 8:0.257812
-1 1:-692 2:121 3:0.203252 4:0.162602 5:0.300813 6:0.231405 7:0.132231 8:0.280992
-1 1:-528 2:117 3:0.203252 4:0.162602 5:0.300813 6:0.222222 7:0.222222 8:0.222222
-1 1:-490 2:117 3:0.203252 4:0.162602 5:0.300813 6:0.264957 7:0.239316 8:0.222222
-1 1:-557 2:117 3:0.203252 4:0.162602 5:0.300813 6:0.264957 7:0.230769 8:0.230769
-1 1:-623 2:116 3:0.203252 4:0.162602 5:0.300813 6:0.198276 7:0.224138 8:0.258621
-1 1:-627 2:116 3:0.203252 4:0.162602 5:0.300813 6:0.189655 7:0.224138 8:0.275862
-1 1:-573 2:117 3:0.203252 4:0.162602 5:0.300813 6:0.188034 7:0.222222 8:0.290598
-1 1:-548 2:117 3:0.203252 4:0.162602 5:0.300813 6:0.179487 7:0.230769 8:0.290598
-1 1:-591 2:116 3:0.203252 4:0.162602 5:0.300813 6:0.241379 7:0.241379 8:0.232759
-1 1:-489 2:115 3:0.203252 4:0.162602 5:0.300813 6:0.252174 7:0.234783 8:0.252174
-1 1:-650 2:120 3:0.203252 4:0.162602 5:0.300813 6:0.233333 7:0.133333 8:0.283333
-1 1:-537 2:115 3:0.203252 4:0.162602 5:0.300813 6:0.234783 7:0.226087 8:0.252174
-1 1:-345 2:104 3:0.203252 4:0.162602 5:0.300813 6:0.346154 7:0.201923 8:0.240385
-1 1:-451 2:114 3:0.203252 4:0.162602 5:0.300813 6:0.280702 7:0.245614 8:0.236842
-1 1:-547 2:112 3:0.203252 4:0.162602 5:0.300813 6:0.196429 7:0.241071 8:0.267857
-1 1:-427 2:111 3:0.203252 4:0.162602 5:0.300813 6:0.18018 7:0.261261 8:0.252252
-1 1:-648 2:114 3:0.203252 4:0.162602 5:0.300813 6:0.236842 7:0.22807 8:0.254386
-1 1:-475 2:116 3:0.203252 4:0.162602 5:0.300813 6:0.206897 7:0.232759 8:0.241379
-1 1:-534 2:123 3:0.203252 4:0.162602 5:0.300813 6:0.186992 7:0.260163 8:0.211382
-1 1:-791 2:117 3:0.203252 4:0.162602 5:0.300813 6:0.196581 7:0.153846 8:0.307692
-1 1:-456 2:111 3:0.203252 4:0.162602 5:0.300813 6:0.216216 7:0.225225 8:0.261261
-1 1:-546 2:123 3:0.203252 4:0.162602 5:0.300813 6:0.212598 7:0.23622 8:0.283465
-1 1:-601 2:120 3:0.203252 4:0.162602 5:0.300813 6:0.216667 7:0.141667 8:0.3
-1 1:-722 2:123 3:0.203252 4:0.162602 5:0.300813 6:0.153846 7:0.107692 8:0.361538
-1 1:-529 2:120 3:0.203252 4:0.162602 5:0.300813 6:0.25 7:0.216667 8:0.258333
-1 1:-562 2:120 3:0.203252 4:0.162602 5:0.300813 6:0.308333 7:0.241667 8:0.225
-1 1:-521 2:119 3:0.203252 4:0.162602 5:0.300813 6:0.294118 7:0.235294 8:0.218487
-1 1:-613 2:121 3:0.203252 4:0.162602 5:0.300813 6:0.239669 7:0.214876 8:0.256198
-1 1:-539 2:119 3:0.203252 4:0.162602 5:0.300813 6:0.285714 7:0.243697 8:0.201681
-1 1:-448 2:120 3:0.203252 4:0.162602 5:0.300813 6:0.258333 7:0.225 8:0.25
-1 1:-435 2:120 3:0.203252 4:0.162602 5:0.300813 6:0.241667 7:0.25 8:0.25
-1 1:-577 2:121 3:0.203252 4:0.162602 5:0.300813 6:0.256198 7:0.22314 8:0.247934
-1 1:-587 2:119 3:0.203252 4:0.162602 5:0.300813 6:0.210084 7:0.218487 8:0.268908
-1 1:-502 2:119 3:0.203252 4:0.162602 5:0.300813 6:0.226891 7:0.235294 8:0.252101
-1 1:-598 2:119 3:0.203252 4:0.162602 5:0.300813 6:0.226891 7:0.226891 8:0.260504
-1 1:-547 2:119 3:0.203252 4:0.162602 5:0.300813 6:0.218487 7:0.226891 8:0.260504
-1 1:-507 2:119 3:0.203252 4:0.162602 5:0.300813 6:0.226891 7:0.226891 8:0.260504
-1 1:-545 2:119 3:0.203252 4:0.162602 5:0.300813 6:0.235294 7:0.235294 8:0.252101
-1 1:-548 2:119 3:0.203252 4:0.162602 5:0.300813 6:0.235294 7:0.226891 8:0.260504
-1 1:-472 2:119 3:0.203252 4:0.162602 5:0.300813 6:0.235294 7:0.226891 8:0.260504
-1 1:-479 2:119 3:0.203252 4:0.162602 5:0.300813 6:0.218487 7:0.218487 8:0.268908
-1 1:-443 2:121 3:0.203252 4:0.162602 5:0.300813 6:0.272727 7:0.231405 8:0.239669
-1 1:-523 2:121 3:0.203252 4:0.162602 5:0.300813 6:0.247934 7:0.239669 8:0.239669
-1 1:-532 2:118 3:0.203252 4:0.162602 5:0.300813 6:0.228814 7:0.211864 8:0.271186
-1 1:-465 2:119 3:0.203252 4:0.162602 5:0.300813 6:0.226891 7:0.226891 8:0.260504
-1 1:-560 2:119 3:0.203252 4:0.162602 5:0.300813 6:0.226891 7:0.226891 8:0.260504
-1 1:-490 2:121 3:0.203252 4:0.162602 5:0.300813 6:0.239669 7:0.231405 8:0.239669
-1 1:-515 2:121 3:0.203252 4:0.162602 5:0.300813 6:0.239669 7:0.239669 8:0.247934
-1 1:-466 2:119 3:0.203252 4:0.162602 5:0.300813 6:0.226891 7:0.226891 8:0.252101
-1 1:-488 2:118 3:0.203252 4:0.162602 5:0.300813 6:0.254237 7:0.237288 8:0.237288
-1 1:-566 2:119 3:0.203252 4:0.162602 5:0.300813 6:0.210084 7:0.210084 8:0.277311
-1 1:-690 2:119 3:0.203252 4:0.162602 5:0.300813 6:0.201681 7:0.201681 8:0.285714
-1 1:-504 2:119 3:0.203252 4:0.162602 5:0.300813 6:0.294118 7:0.243697 8:0.218487
-1 1:-469 2:119 3:0.203252 4:0.162602 5:0.300813 6:0.285714 7:0.210084 8:0.252101
-1 1:-483 2:118 3:0.203252 4:0.162602 5:0.300813 6:0.220339 7:0.220339 8:0.262712
-1 1:-560 2:120 3:0.203252 4:0.162602 5:0.300813 6:0.241667 7:0.225 8:0.25
-1 1:-618 2:118 3:0.203252 4:0.162602 5:0.300813 6:0.220339 7:0.194915 8:0.288136
-1 1:-504 2:118 3:0.203252 4:0.162602 5:0.300813 6:0.228814 7:0.20339 8:0.271186
-1 1:-460 2:119 3:0.203252 4:0.162602 5:0.300813 6:0.193277 7:0.201681 8:0.294118
-1 1:-534 2:118 3:0.203252 4:0.162602 5:0.300813 6:0.211864 7:0.194915 8:0.29661
-1 1:-567 2:118 3:0.203252 4:0.162602 5:0.300813 6:0.20339 7:0.194915 8:0.29661
-1 1:-583 2:118 3:0.203252 4:0.162602 5:0.300813 6:0.220339 7:0.20339 8:0.288136
-1 1:-509 2:118 3:0.203252 4:0.162602 5:0.300813 6:0.254237 7:0.169492 8:0.29661
-1 1:-549 2:118 3:0.203252 4:0.162602 5:0.300813 6:0.20339 7:0.186441 8:0.305085
-1 1:-678 2:118 3:0.203252 4:0.162602 5:0.300813 6:0.228814 7:0.220339 8:0.262712
-1 1:-546 2:118 3:0.203252 4:0.162602 5:0.300813 6:0.220339 7:0.194915 8:0.279661
-1 1:-565 2:118 3:0.203252 4:0.162602 5:0.300813 6:0.245763 7:0.20339 8:0.254237
-1 1:-524 2:118 3:0.203252 4:0.162602 5:0.300813 6:0.220339 7:0.194915 8:0.29661
-1 1:-509 2:118 3:0.203252 4:0.162602 5:0.300813 6:0.211864 7:0.194915 8:0.29661
-1 1:-427 2:119 3:0.203252 4:0.162602 5:0.300813 6:0.201681 7:0.193277 8:0.302521
-1 1:-502 2:119 3:0.203252 4:0.162602 5:0.300813 6:0.226891 7:0.201681 8:0.285714
-1 1:-474 2:118 3:0.203252 4:0.162602 5:0.300813 6:0.228814 7:0.194915 8:0.288136
-1 1:-533 2:118 3:0.203252 4:0.162602 5:0.300813 6:0.194915 7:0.194915 8:0.29661
-1 1:-611 2:118 3:0.203252 4:0.162602 5:0.300813 6:0.211864 7:0.194915 8:0.288136
-1 1:-557 2:119 3:0.203252 4:0.162602 5:0.300813 6:0.201681 7:0.176471 8:0.302521
-1 1:-533 2:121 3:0.203252 4:0.162602 5:0.300813 6:0.231405 7:0.181818 8:0.305785
-1 1:-603 2:118 3:0.203252 4:0.162602 5:0.300813 6:0.220339 7:0.194915 8:0.288136
-1 1:-531 2:118 3:0.203252 4:0.162602 5:0.300813 6:0.211864 7:0.20339 8:0.288136
-1 1:-497 2:119 3:0.203252 4:0.162602 5:0.300813 6:0.235294 7:0.226891 8:0.252101
-1 1:-626 2:119 3:0.203252 4:0.162602 5:0.300813 6:0.226891 7:0.176471 8:0.294118
-1 1:-557 2:118 3:0.203252 4:0.162602 5:0.300813 6:0.20339 7:0.20339 8:0.288136
-1 1:-569 2:119 3:0.203252 4:0.162602 5:0.300813 6:0.218487 7:0.176471 8:0.310924
-1 1:-542 2:119 3:0.203252 4:0.162602 5:0.300813 6:0.201681 7:0.193277 8:0.294118
-1 1:-629 2:118 3:0.203252 4:0.162602 5:0.300813 6:0.220339 7:0.194915 8:0.29661
-1 1:-534 2:119 3:0.203252 4:0.162602 5:0.300813 6:0.218487 7:0.201681 8:0.277311
-1 1:-495 2:119 3:0.203252 4:0.162602 5:0.300813 6:0.268908 7:0.235294 8:0.226891
-1 1:-504 2:119 3:0.203252 4:0.162602 5:0.300813 6:0.218487 7:0.168067 8:0.294118
-1 1:-618 2:119 3:0.203252 4:0.162602 5:0.300813 6:0.201681 7:0.201681 8:0.294118
-1 1:-559 2:118 3:0.203252 4:0.162602 5:0.300813 6:0.20339 7:0.194915 8:0.29661
-1 1:-506 2:119 3:0.203252 4:0.162602 5:0.300813 6:0.210084 7:0.176471 8:0.310924
-1 1:-568 2:119 3:0.203252 4:0.162602 5:0.300813 6:0.218487 7:0.176471 8:0.294118
-1 1:-530 2:118 3:0.203252 4:0.162602 5:0.300813 6:0.237288 7:0.228814 8:0.254237
-1 1:-463 2:118 3:0.203252 4:0.162602 5:0.300813 6:0.271186 7:0.20339 8:0.271186
-1 1:-485 2:118 3:0.203252 4:0.162602 5:0.300813 6:0.228814 7:0.211864 8:0.271186
-1 1:-564 2:122 3:0.203252 4:0.162602 5:0.300813 6:0.196721 7:0.155738 8:0.336066
-1 1:-492 2:121 3:0.203252 4:0.162602 5:0.300813 6:0.239669 7:0.198347 8:0.289256
-1 1:-558 2:118 3:0.203252 4:0.162602 5:0.300813 6:0.228814 7:0.211864 8:0.262712
-1 1:-630 2:118 3:0.203252 4:0.162602 5:0.300813 6:0.237288 7:0.20339 8:0.279661
-1 1:-490 2:118 3:0.203252 4:0.162602 5:0.300813 6:0.262712 7:0.194915 8:0.254237
-1 1:-664 2:119 3:0.203252 4:0.162602 5:0.300813 6:0.226891 7:0.210084 8:0.268908
-1 1:-612 2:118 3:0.203252 4:0.162602 5:0.300813 6:0.220339 7:0.194915 8:0.288136
-1 1:-527 2:119 3:0.203252 4:0.162602 5:0.300813 6:0.252101 7:0.243697 8:0.243697
-1 1:-559 2:119 3:0.203252 4:0.162602 5:0.300813 6:0.226891 7:0.201681 8:0.277311
-1 1:-698 2:118 3:0.203252 4:0.162602 5:0.300813 6:0.220339 7:0.186441 8:0.29661
-1 1:-514 2:119 3:0.203252 4:0.162602 5:0.300813 6:0.210084 7:0.176471 8:0.302521
-1 1:-523 2:119 3:0.203252 4:0.162602 5:0.300813 6:0.235294 7:0.168067 8:0.285714
-1 1:-576 2:120 3:0.203252 4:0.162602 5:0.300813 6:0.225 7:0.216667 8:0.266667
-1 1:-546 2:120 3:0.203252 4:0.162602 5:0.300813 6:0.2 7:0.208333 8:0.291667
-1 1:-521 2:120 3:0.203252 4:0.162602 5:0.300813 6:0.241667 7:0.216667 8:0.266667
-1 1:-571 2:120 3:0.203252 4:0.162602 5:0.300813 6:0.216667 7:0.216667 8:0.266667
-1 1:-640 2:120 3:0.203252 4:0.162602 5:0.300813 6:0.225 7:0.208333 8:0.266667
-1 1:-686 2:120 3:0.203252 4:0.162602 5:0.300813 6:0.191667 7:0.208333 8:0.291667
-1 1:-525 2:120 3:0.203252 4:0.162602 5:0.300813 6:0.233333 7:0.208333 8:0.275
-1 1:-578 2:121 3:0.203252 4:0.162602 5:0.300813 6:0.214876 7:0.231405 8:0.264463
-1 1:-567 2:121 3:0.203252 4:0.162602 5:0.300813 6:0.206612 7:0.239669 8:0.264463
-1 1:-633 2:120 3:0.203252 4:0.162602 5:0.300813 6:0.241667 7:0.241667 8:0.241667
-1 1:-537 2:119 3:0.203252 4:0.162602 5:0.300813 6:0.235294 7:0.252101 8:0.243697
-1 1:-415 2:120 3:0.203252 4:0.162602 5:0.300813 6:0.233333 7:0.25 8:0.241667
-1 1:-514 2:120 3:0.203252 4:0.162602 5:0.300813 6:0.233333 7:0.241667 8:0.25
-1 1:-530 2:120 3:0.203252 4:0.162602 5:0.300813 6:0.225 7:0.233333 8:0.258333
-1 1:-622 2:120 3:0.203252 4:0.162602 5:0.300813 6:0.2 7:0.275 8:0.241667
-1 1:-534 2:121 3:0.203252 4:0.162602 5:0.300813 6:0.198347 7:0.272727 8:0.22314
-1 1:-463 2:120 3:0.203252 4:0.162602 5:0.300813 6:0.216667 7:0.233333 8:0.275
-1 1:-568 2:117 3:0.203252 4:0.162602 5:0.300813 6:0.205128 7:0.264957 8:0.247863
-1 1:-424 2:119 3:0.203252 4:0.162602 5:0.300813 6:0.235294 7:0.201681 8:0.277311
-1 1:-475 2:120 3:0.203252 4:0.162602 5:0.300813 6:0.233333 7:0.241667 8:0.25
-1 1:-489 2:119 3:0.203252 4:0.162602 5:0.300813 6:0.210084 7:0.210084 8:0.277311
-1 1:-509 2:119 3:0.203252 4:0.162602 5:0.300813 6:0.243697 7:0.226891 8:0.252101
-1 1:-565 2:120 3:0.203252 4:0.162602 5:0.300813 6:0.225 7:0.233333 8:0.258333
-1 1:-508 2:119 3:0.203252 4:0.162602 5:0.300813 6:0.243697 7:0.235294 8:0.243697
-1 1:-461 2:120 3:0.203252 4:0.162602 5:0.300813 6:0.25 7:0.233333 8:0.25
-1 1:-487 2:119 3:0.203252 4:0.162602 5:0.300813 6:0.243697 7:0.226891 8:0.252101
-1 1:-698 2:120 3:0.203252 4:0.162602 5:0.300813 6:0.258333 7:0.216667 8:0.241667
-1 1:-639 2:120 3:0.203252 4:0.162602 5:0.300813 6:0.216667 7:0.216667 8:0.266667
-1 1:-592 2:120 3:0.203252 4:0.162602 5:0.300813 6:0.208333 7:0.225 8:0.266667
-1 1:-552 2:120 3:0.203252 4:0.162602 5:0.300813 6:0.216667 7:0.25 8:0.241667
-1 1:-562 2:120 3:0.203252 4:0.162602 5:0.300813 6:0.216667 7:0.225 8:0.266667
-1 1:-639 2:120 3:0.203252 4:0.162602 5:0.300813 6:0.2 7:0.2 8:0.291667
-1 1:-605 2:120 3:0.203252 4:0.162602 5:0.300813 6:0.241667 7:0.233333 8:0.25
-1 1:-470 2:120 3:0.203252 4:0.162602 5:0.300813 6:0.225 7:0.2 8:0.283333
-1 1:-607 2:120 3:0.203252 4:0.162602 5:0.300813 6:0.208333 7:0.191667 8:0.291667
-1 1:-461 2:120 3:0.203252 4:0.162602 5:0.300813 6:0.225 7:0.191667 8:0.291667
-1 1:-470 2:120 3:0.203252 4:0.162602 5:0.300813 6:0.225 7:0.225 8:0.275
-1 1:-427 2:120 3:0.203252 4:0.162602 5:0.300813 6:0.233333 7:0.233333 8:0.266667
-1 1:-490 2:120 3:0.203252 4:0.162602 5:0.300813 6:0.275 7:0.283333 8:0.2
-1 1:-528 2:120 3:0.203252 4:0.162602 5:0.300813 6:0.225 7:0.216667 8:0.266667
-1 1:-582 2:120 3:0.203252 4:0.162602 5:0.300813 6:0.233333 7:0.233333 8:0.25
-1 1:-516 2:120 3:0.203252 4:0.162602 5:0.300813 6:0.2 7:0.233333 8:0.266667
-1 1:-551 2:120 3:0.203252 4:0.162602 5:0.300813 6:0.216667 7:0.216667 8:0.275
-1 1:-468 2:120 3:0.203252 4:0.162602 5:0.300813 6:0.216667 7:0.183333 8:0.3
-1 1:-555 2:120 3:0.203252 4:0.162602 5:0.300813 6:0.258333 7:0.225 8:0.25
-1 1:-647 2:120 3:0.203252 4:0.162602 5:0.300813 6:0.2 7:0.208333 8:0.283333
-1 1:-613 2:120 3:0.203252 4:0.162602 5:0.300813 6:0.233333 7:0.233333 8:0.266667
-1 1:-540 2:119 3:0.203252 4:0.162602 5:0.300813 6:0.210084 7:0.193277 8:0.302521
-1 1:-537 2:121 3:0.203252 4:0.162602 5:0.300813 6:0.231405 7:0.239669 8:0.247934
-1 1:-624 2:120 3:0.203252 4:0.162602 5:0.300813 6:0.208333 7:0.216667 8:0.275
-1 1:-507 2:120 3:0.203252 4:0.162602 5:0.300813 6:0.25 7:0.225 8:0.266667
-1 1:-566 2:120 3:0.203252 4:0.162602 5:0.300813 6:0.225 7:0.258333 8:0.233333
-1 1:-626 2:120 3:0.203252 4:0.162602 5:0.300813 6:0.233333 7:0.233333 8:0.241667
-1 1:-549 2:120 3:0.203252 4:0.162602 5:0.300813 6:0.225 7:0.233333 8:0.25
-1 1:-555 2:120 3:0.203252 4:0.162602 5:0.300813 6:0.225 7:0.225 8:0.258333
-1 1:-540 2:120 3:0.203252 4:0.162602 5:0.300813 6:0.2 7:0.225 8:0.266667
-1 1:-564 2:120 3:0.203252 4:0.162602 5:0.300813 6:0.2 7:0.216667 8:0.275
-1 1:-433 2:120 3:0.203252 4:0.162602 5:0.300813 6:0.225 7:0.216667 8:0.258333
-1 1:-587 2:120 3:0.203252 4:0.162602 5:0.300813 6:0.216667 7:0.225 8:0.266667
-1 1:-503 2:121 3:0.203252 4:0.162602 5:0.300813 6:0.206612 7:0.22314 8:0.264463
-1 1:-527 2:121 3:0.203252 4:0.162602 5:0.300813 6:0.173554 7:0.231405 8:0.280992
-1 1:-619 2:120 3:0.203252 4:0.162602 5:0.300813 6:0.2 7:0.208333 8:0.266667
-1 1:-470 2:119 3:0.203252 4:0.162602 5:0.300813 6:0.260504 7:0.252101 8:0.210084
-1 1:-592 2:121 3:0.203252 4:0.162602 5:0.300813 6:0.181818 7:0.22314 8:0.272727
-1 1:-660 2:120 3:0.203252 4:0.162602 5:0.300813 6:0.191667 7:0.208333 8:0.283333
-1 1:-501 2:120 3:0.203252 4:0.162602 5:0.300813 6:0.2 7:0.225 8:0.266667
-1 1:-592 2:120 3:0.203252 4:0.162602 5:0.300813 6:0.216667 7:0.225 8:0.25
-1 1:-534 2:120 3:0.203252 4:0.162602 5:0.300813 6:0.216667 7:0.233333 8:0.258333
-1 1:-617 2:120 3:0.203252 4:0.162602 5:0.300813 6:0.2 7:0.2 8:0.283333
-1 1:-573 2:120 3:0.203252 4:0.162602 5:0.300813 6:0.2 7:0.225 8:0.266667
-1 1:-579 2:120 3:0.203252 4:0.162602 5:0.300813 6:0.208333 7:0.216667 8:0.266667
-1 1:-576 2:121 3:0.203252 4:0.162602 5:0.300813 6:0.231405 7:0.231405 8:0.247934
-1 1:-505 2:120 3:0.203252 4:0.162602 5:0.300813 6:0.191667 7:0.233333 8:0.266667
-1 1:-669 2:120 3:0.203252 4:0.162602 5:0.300813 6:0.2 7:0.208333 8:0.283333
-1 1:-507 2:120 3:0.203252 4:0.162602 5:0.300813 6:0.208333 7:0.225 8:0.258333
-1 1:-644 2:120 3:0.203252 4:0.162602 5:0.300813 6:0.208333 7:0.208333 8:0.266667
-1 1:-564 2:121 3:0.203252 4:0.162602 5:0.300813 6:0.198347 7:0.206612 8:0.280992
-1 1:-528 2:123 3:0.203252 4:0.162602 5:0.300813 6:0.252033 7:0.154472 8:0.300813
-1 1:-444 2:121 3:0.203252 4:0.162602 5:0.300813 6:0.231405 7:0.214876 8:0.280992
-1 1:-569 2:120 3:0.203252 4:0.162602 5:0.300813 6:0.208333 7:0.208333 8:0.275
-1 1:-500 2:120 3:0.203252 4:0.162602 5:0.300813 6:0.225 7:0.216667 8:0.275
-1 1:-563 2:120 3:0.203252 4:0.162602 5:0.300813 6:0.191667 7:0.2 8:0.291667
-1 1:-563 2:120 3:0.203252 4:0.162602 5:0.300813 6:0.225 7:0.208333 8:0.266667
-1 1:-555 2:120 3:0.203252 4:0.162602 5:0.300813 6:0.216667 7:0.208333 8:0.275
-1 1:-546 2:118 3:0.203252 4:0.162602 5:0.300813 6:0.237288 7:0.220339 8:0.271186
-1 1:-446 2:121 3:0.203252 4:0.162602 5:0.300813 6:0.239669 7:0.239669 8:0.239669
-1 1:-545 2:123 3:0.203252 4:0.162602 5:0.300813 6:0.227642 7:0.146341 8:0.300813
-1 1:-481 2:120 3:0.203252 4:0.162602 5:0.300813 6:0.233333 7:0.208333 8:0.283333
-1 1:-615 2:122 3:0.203252 4:0.162602 5:0.300813 6:0.180328 7:0.196721 8:0.278689
-1 1:-650 2:123 3:0.203252 4:0.162602 5:0.300813 6:0.186992 7:0.195122 8:0.317073
-1 1:-512 2:120 3:0.203252 4:0.162602 5:0.300813 6:0.233333 7:0.2 8:0.266667
-1 1:-393 2:120 3:0.203252 4:0.162602 5:0.300813 6:0.258333 7:0.225 8:0.233333
-1 1:-566 2:120 3:0.203252 4:0.162602 5:0.300813 6:0.233333 7:0.208333 8:0.258333
-1 1:-595 2:120 3:0.203252 4:0.162602 5:0.300813 6:0.241667 7:0.216667 8:0.25
-1 1:-483 2:120 3:0.203252 4:0.162602 5:0.300813 6:0.241667 7:0.233333 8:0.25
-1 1:-599 2:120 3:0.203252 4:0.162602 5:0.300813 6:0.25 7:0.225 8:0.25
-1 1:-529 2:120 3:0.203252 4:0.162602 5:0.300813 6:0.233333 7:0.216667 8:0.25
-1 1:-520 2:120 3:0.203252 4:0.162602 5:0.300813 6:0.241667 7:0.216667 8:0.241667
-1 1:-568 2:120 3:0.203252 4:0.162602 5:0.300813 6:0.241667 7:0.208333 8:0.25
-1 1:-489 2:121 3:0.203252 4:0.162602 5:0.300813 6:0.264463 7:0.239669 8:0.247934
-1 1:-471 2:120 3:0.203252 4:0.162602 5:0.300813 6:0.241667 7:0.208333 8:0.25
-1 1:-617 2:118 3:0.203252 4:0.162602 5:0.300813 6:0.211864 7:0.220339 8:0.271186
-1 1:-574 2:119 3:0.203252 4:0.162602 5:0.300813 6:0.210084 7:0.201681 8:0.268908
-1 1:-445 2:119 3:0.203252 4:0.162602 5:0.300813 6:0.226891 7:0.218487 8:0.252101
-1 1:-511 2:118 3:0.203252 4:0.162602 5:0.300813 6:0.20339 7:0.220339 8:0.288136
-1 1:-662 2:118 3:0.203252 4:0.162602 5:0.300813 6:0.194915 7:0.186441 8:0.305085
-1 1:-615 2:118 3:0.203252 4:0.162602 5:0.300813 6:0.186441 7:0.177966 8:0.313559
-1 1:-611 2:118 3:0.203252 4:0.162602 5:0.300813 6:0.186441 7:0.186441 8:0.305085
-1 1:-589 2:118 3:0.203252 4:0.162602 5:0.300813 6:0.177966 7:0.186441 8:0.305085
-1 1:-619 2:118 3:0.203252 4:0.162602 5:0.300813 6:0.177966 7:0.177966 8:0.313559
-1 1:-478 2:118 3:0.203252 4:0.162602 5:0.300813 6:0.20339 7:0.211864 8:0.271186
-1 1:-515 2:118 3:0.203252 4:0.162602 5:0.300813 6:0.220339 7:0.228814 8:0.262712
-1 1:-606 2:119 3:0.203252 4:0.162602 5:0.300813 6:0.218487 7:0.168067 8:0.310924
-1 1:-540 2:120 3:0.203252 4:0.162602 5:0.300813 6:0.258333 7:0.191667 8:0.266667
-1 1:-663 2:119 3:0.203252 4:0.162602 5:0.300813 6:0.285714 7:0.243697 8:0.226891
-1 1:-574 2:120 3:0.203252 4:0.162602 5:0.300813 6:0.216667 7:0.225 8:0.258333
-1 1:-588 2:119 3:0.203252 4:0.162602 5:0.300813 6:0.226891 7:0.218487 8:0.252101
-1 1:-533 2:120 3:0.203252 4:0.162602 5:0.300813 6:0.25 7:0.266667 8:0.216667
-1 1:-444 2:120 3:0.203252 4:0.162602 5:0.300813 6:0.275 7:0.233333 8:0.233333
-1 1:-535 2:119 3:0.203252 4:0.162602 5:0.300813 6:0.210084 7:0.184874 8:0.294118
-1 1:-554 2:120 3:0.203252 4:0.162602 5:0.300813 6:0.225 7:0.225 8:0.258333
-1 1:-493 2:120 3:0.203252 4:0.162602 5:0.300813 6:0.266667 7:0.233333 8:0.258333
-1 1:-521 2:120 3:0.203252 4:0.162602 5:0.300813 6:0.2 7:0.233333 8:0.266667
-1 1:-684 2:118 3:0.203252 4:0.162602 5:0.300813 6:0.228814 7:0.20339 8:0.271186
-1 1:-435 2:118 3:0.203252 4:0.162602 5:0.300813 6:0.262712 7:0.211864 8:0.245763
-1 1:-511 2:120 3:0.203252 4:0.162602 5:0.300813 6:0.275 7:0.216667 8:0.241667
-1 1:-496 2:120 3:0.203252 4:0.162602 5:0.300813 6:0.275 7:0.241667 8:0.225
-1 1:-625 2:121 3:0.203252 4:0.162602 5:0.300813 6:0.231405 7:0.214876 8:0.256198
-1 1:-592 2:122 3:0.203252 4:0.162602 5:0.300813 6:0.204918 7:0.204918 8:0.311475
-1 1:-672 2:123 3:0.203252 4:0.162602 5:0.300813 6:0.206349 7:0.18254 8:0.301587
-1 1:-565 2:119 3:0.203252 4:0.162602 5:0.300813 6:0.193277 7:0.176471 8:0.302521
-1 1:-678 2:119 3:0.203252 4:0.162602 5:0.300813 6:0.193277 7:0.168067 8:0.310924
-1 1:-579 2:121 3:0.203252 4:0.162602 5:0.300813 6:0.198347 7:0.206612 8:0.272727
-1 1:-832 2:123 3:0.203252 4:0.162602 5:0.300813 6:0.198413 7:0.166667 8:0.31746
-1 1:-599 2:123 3:0.203252 4:0.162602 5:0.300813 6:0.233871 7:0.16129 8:0.298387
-1 1:-665 2:123 3:0.203252 4:0.162602 5:0.300813 6:0.169355 7:0.120968 8:0.346774
-1 1:-707 2:123 3:0.203252 4:0.162602 5:0.300813 6:0.141732 7:0.141732 8:0.338583
-1 1:-787 2:123 3:0.195122 4:0.154472 5:0.300813 6:0.195122 7:0.138211 8:0.308943
-1 1:-698 2:117 3:0.195122 4:0.154472 5:0.300813 6:0.188034 7:0.153846 8:0.316239
-1 1:-669 2:110 3:0.195122 4:0.154472 5:0.300813 6:0.190909 7:0.281818 8:0.245455
-1 1:-564 2:120 3:0.195122 4:0.154472 5:0.300813 6:0.225 7:0.208333 8:0.308333
-1 1:-512 2:120 3:0.195122 4:0.154472 5:0.300813 6:0.266667 7:0.208333 8:0.233333
-1 1:-625 2:119 3:0.195122 4:0.154472 5:0.300813 6:0.226891 7:0.218487 8:0.252101
-1 1:-431 2:118 3:0.195122 4:0.154472 5:0.300813 6:0.313559 7:0.338983 8:0.152542
-1 1:-475 2:118 3:0.195122 4:0.154472 5:0.300813 6:0.279661 7:0.347458 8:0.152542
-1 1:-324 2:118 3:0.195122 4:0.154472 5:0.300813 6:0.305085 7:0.338983 8:0.152542
-1 1:-434 2:121 3:0.195122 4:0.154472 5:0.300813 6:0.247934 7:0.22314 8:0.239669
-1 1:-535 2:119 3:0.195122 4:0.154472 5:0.300813 6:0.260504 7:0.210084 8:0.235294
-1 1:-596 2:121 3:0.195122 4:0.154472 5:0.300813 6:0.264463 7:0.22314 8:0.239669
-1 1:-604 2:119 3:0.195122 4:0.154472 5:0.300813 6:0.277311 7:0.235294 8:0.226891
-1 1:-540 2:121 3:0.195122 4:0.154472 5:0.300813 6:0.256198 7:0.22314 8:0.239669
-1 1:-591 2:121 3:0.195122 4:0.154472 5:0.300813 6:0.256198 7:0.22314 8:0.239669
-1 1:-529 2:122 3:0.195122 4:0.154472 5:0.300813 6:0.254098 7:0.221311 8:0.237705
-1 1:-698 2:123 3:0.195122 4:0.154472 5:0.300813 6:0.243902 7:0.284553 8:0.227642
-1 1:-662 2:120 3:0.195122 4:0.154472 5:0.300813 6:0.216667 7:0.175 8:0.283333
-1 1:-613 2:122 3:0.195122 4:0.154472 5:0.300813 6:0.221311 7:0.155738 8:0.254098
-1 1:-596 2:120 3:0.195122 4:0.154472 5:0.300813 6:0.233333 7:0.216667 8:0.266667
-1 1:-619 2:121 3:0.195122 4:0.154472 5:0.300813 6:0.206612 7:0.14876 8:0.297521
-1 1:-744 2:119 3:0.195122 4:0.154472 5:0.300813 6:0.201681 7:0.134454 8:0.302521
-1 1:-621 2:121 3:0.195122 4:0.154472 5:0.300813 6:0.214876 7:0.14876 8:0.272727
-1 1:-548 2:120 3:0.195122 4:0.154472 5:0.300813 6:0.241667 7:0.233333 8:0.275
-1 1:-640 2:122 3:0.195122 4:0.154472 5:0.300813 6:0.213115 7:0.139344 8:0.295082
-1 1:-505 2:118 3:0.195122 4:0.154472 5:0.300813 6:0.262712 7:0.135593 8:0.322034
-1 1:-522 2:118 3:0.195122 4:0.154472 5:0.300813 6:0.245763 7:0.135593 8:0.330508
-1 1:-744 2:120 3:0.195122 4:0.154472 5:0.300813 6:0.225 7:0.116667 8:0.3
-1 1:-589 2:121 3:0.195122 4:0.154472 5:0.300813 6:0.231405 7:0.140496 8:0.297521
-1 1:-608 2:120 3:0.195122 4:0.154472 5:0.300813 6:0.216667 7:0.175 8:0.258333
-1 1:-593 2:121 3:0.195122 4:0.154472 5:0.300813 6:0.22314 7:0.132231 8:0.297521
-1 1:-660 2:120 3:0.195122 4:0.154472 5:0.300813 6:0.216667 7:0.191667 8:0.25
-1 1:-595 2:116 3:0.195122 4:0.154472 5:0.300813 6:0.241379 7:0.215517 8:0.267241
-1 1:-671 2:117 3:0.195122 4:0.154472 5:0.300813 6:0.239316 7:0.145299 8:0.290598
-1 1:-718 2:117 3:0.195122 4:0.154472 5:0.300813 6:0.205128 7:0.153846 8:0.307692
-1 1:-580 2:116 3:0.195122 4:0.154472 5:0.300813 6:0.206897 7:0.198276 8:0.275862
-1 1:-619 2:116 3:0.195122 4:0.154472 5:0.300813 6:0.206897 7:0.198276 8:0.275862
-1 1:-609 2:122 3:0.195122 4:0.154472 5:0.300813 6:0.237705 7:0.122951 8:0.295082
-1 1:-542 2:116 3:0.195122 4:0.154472 5:0.300813 6:0.206897 7:0.198276 8:0.275862
-1 1:-596 2:116 3:0.195122 4:0.154472 5:0.300813 6:0.206897 7:0.198276 8:0.275862
-1 1:-592 2:116 3:0.195122 4:0.154472 5:0.300813 6:0.206897 7:0.198276 8:0.275862
-1 1:-572 2:117 3:0.195122 4:0.154472 5:0.300813 6:0.239316 7:0.17094 8:0.290598
-1 1:-644 2:117 3:0.195122 4:0.154472 5:0.300813 6:0.213675 7:0.162393 8:0.299145
-1 1:-577 2:116 3:0.195122 4:0.154472 5:0.300813 6:0.215517 7:0.198276 8:0.275862
-1 1:-572 2:116 3:0.195122 4:0.154472 5:0.300813 6:0.206897 7:0.206897 8:0.267241
-1 1:-595 2:121 3:0.195122 4:0.154472 5:0.300813 6:0.22314 7:0.132231 8:0.297521
-1 1:-513 2:117 3:0.195122 4:0.154472 5:0.300813 6:0.247863 7:0.239316 8:0.196581
-1 1:-645 2:117 3:0.195122 4:0.154472 5:0.300813 6:0.247863 7:0.230769 8:0.205128
-1 1:-568 2:117 3:0.195122 4:0.154472 5:0.300813 6:0.247863 7:0.239316 8:0.205128
-1 1:-568 2:117 3:0.195122 4:0.154472 5:0.300813 6:0.230769 7:0.247863 8:0.222222
-1 1:-498 2:117 3:0.195122 4:0.154472 5:0.300813 6:0.239316 7:0.213675 8:0.222222
-1 1:-654 2:123 3:0.195122 4:0.154472 5:0.300813 6:0.25 7:0.226562 8:0.257812
-1 1:-669 2:121 3:0.195122 4:0.154472 5:0.300813 6:0.231405 7:0.132231 8:0.280992
-1 1:-522 2:117 3:0.195122 4:0.154472 5:0.300813 6:0.222222 7:0.222222 8:0.222222
-1 1:-489 2:117 3:0.195122 4:0.154472 5:0.300813 6:0.264957 7:0.239316 8:0.222222
-1 1:-503 2:117 3:0.195122 4:0.154472 5:0.300813 6:0.264957 7:0.230769 8:0.230769
-1 1:-597 2:116 3:0.195122 4:0.154472 5:0.300813 6:0.198276 7:0.224138 8:0.258621
-1 1:-652 2:116 3:0.195122 4:0.154472 5:0.300813 6:0.189655 7:0.224138 8:0.275862
-1 1:-537 2:117 3:0.195122 4:0.154472 5:0.300813 6:0.188034 7:0.222222 8:0.290598
-1 1:-592 2:117 3:0.195122 4:0.154472 5:0.300813 6:0.179487 7:0.230769 8:0.290598
-1 1:-542 2:116 3:0.195122 4:0.154472 5:0.300813 6:0.241379 7:0.241379 8:0.232759
-1 1:-545 2:115 3:0.195122 4:0.154472 5:0.300813 6:0.252174 7:0.234783 8:0.252174
-1 1:-598 2:120 3:0.195122 4:0.154472 5:0.300813 6:0.233333 7:0.133333 8:0.283333
-1 1:-554 2:115 3:0.195122 4:0.154472 5:0.300813 6:0.234783 7:0.226087 8:0.252174
-1 1:-329 2:104 3:0.195122 4:0.154472 5:0.300813 6:0.346154 7:0.201923 8:0.240385
-1 1:-356 2:114 3:0.195122 4:0.154472 5:0.300813 6:0.280702 7:0.245614 8:0.236842
-1 1:-493 2:112 3:0.195122 4:0.154472 5:0.300813 6:0.196429 7:0.241071 8:0.267857
-1 1:-606 2:111 3:0.195122 4:0.154472 5:0.300813 6:0.18018 7:0.261261 8:0.252252
-1 1:-594 2:114 3:0.195122 4:0.154472 5:0.300813 6:0.236842 7:0.22807 8:0.254386
-1 1:-535 2:116 3:0.195122 4:0.154472 5:0.300813 6:0.206897 7:0.232759 8:0.241379
-1 1:-646 2:123 3:0.195122 4:0.154472 5:0.300813 6:0.186992 7:0.260163 8:0.211382
-1 1:-621 2:117 3:0.195122 4:0.154472 5:0.300813 6:0.196581 7:0.153846 8:0.307692
-1 1:-546 2:111 3:0.195122 4:0.154472 5:0.300813 6:0.216216 7:0.225225 8:0.261261
-1 1:-654 2:123 3:0.195122 4:0.154472 5:0.300813 6:0.212598 7:0.23622 8:0.283465
-1 1:-660 2:120 3:0.195122 4:0.154472 5:0.300813 6:0.216667 7:0.141667 8:0.3
-1 1:-782 2:123 3:0.195122 4:0.154472 5:0.300813 6:0.153846 7:0.107692 8:0.361538
-1 1:-478 2:120 3:0.195122 4:0.154472 5:0.300813 6:0.25 7:0.216667 8:0.258333
-1 1:-488 2:120 3:0.195122 4:0.154472 5:0.300813 6:0.308333 7:0.241667 8:0.225
-1 1:-397 2:119 3:0.195122 4:0.154472 5:0.300813 6:0.294118 7:0.235294 8:0.218487
-1 1:-591 2:121 3:0.195122 4:0.154472 5:0.300813 6:0.239669 7:0.214876 8:0.256198
-1 1:-529 2:119 3:0.195122 4:0.154472 5:0.300813 6:0.285714 7:0.243697 8:0.201681
-1 1:-420 2:120 3:0.195122 4:0.154472 5:0.300813 6:0.258333 7:0.225 8:0.25
-1 1:-527 2:120 3:0.195122 4:0.154472 5:0.300813 6:0.241667 7:0.25 8:0.25
-1 1:-576 2:121 3:0.195122 4:0.154472 5:0.300813 6:0.256198 7:0.22314 8:0.247934
-1 1:-563 2:119 3:0.195122 4:0.154472 5:0.300813 6:0.210084 7:0.218487 8:0.268908
-1 1:-538 2:119 3:0.195122 4:0.154472 5:0.300813 6:0.226891 7:0.235294 8:0.252101
-1 1:-577 2:119 3:0.195122 4:0.154472 5:0.300813 6:0.226891 7:0.226891 8:0.260504
-1 1:-539 2:119 3:0.195122 4:0.154472 5:0.300813 6:0.218487 7:0.226891 8:0.260504
-1 1:-581 2:119 3:0.195122 4:0.154472 5:0.300813 6:0.226891 7:0.226891 8:0.260504
-1 1:-530 2:119 3:0.195122 4:0.154472 5:0.300813 6:0.235294 7:0.235294 8:0.252101
-1 1:-482 2:119 3:0.195122 4:0.154472 5:0.300813 6:0.235294 7:0.226891 8:0.260504
-1 1:-458 2:119 3:0.195122 4:0.154472 5:0.300813 6:0.235294 7:0.226891 8:0.260504
-1 1:-554 2:119 3:0.195122 4:0.154472 5:0.300813 6:0.218487 7:0.218487 8:0.268908
-1 1:-601 2:121 3:0.195122 4:0.154472 5:0.300813 6:0.272727 7:0.231405 8:0.239669
-1 1:-535 2:121 3:0.195122 4:0.154472 5:0.300813 6:0.247934 7:0.239669 8:0.239669
-1 1:-631 2:118 3:0.195122 4:0.154472 5:0.300813 6:0.228814 7:0.211864 8:0.271186
-1 1:-499 2:119 3:0.195122 4:0.154472 5:0.300813 6:0.226891 7:0.226891 8:0.260504
-1 1:-596 2:119 3:0.195122 4:0.154472 5:0.300813 6:0.226891 7:0.226891 8:0.260504
-1 1:-566 2:121 3:0.195122 4:0.154472 5:0.300813 6:0.239669 7:0.231405 8:0.239669
-1 1:-578 2:121 3:0.195122 4:0.154472 5:0.300813 6:0.239669 7:0.239669 8:0.247934
-1 1:-507 2:119 3:0.195122 4:0.154472 5:0.300813 6:0.226891 7:0.226891 8:0.252101
-1 1:-593 2:118 3:0.195122 4:0.154472 5:0.300813 6:0.254237 7:0.237288 8:0.237288
-1 1:-627 2:119 3:0.195122 4:0.154472 5:0.300813 6:0.210084 7:0.210084 8:0.277311
-1 1:-620 2:119 3:0.195122 4:0.154472 5:0.300813 6:0.201681 7:0.201681 8:0.285714
-1 1:-497 2:119 3:0.195122 4:0.154472 5:0.300813 6:0.294118 7:0.243697 8:0.218487
-1 1:-450 2:119 3:0.195122 4:0.154472 5:0.300813 6:0.285714 7:0.210084 8:0.252101
-1 1:-501 2:118 3:0.195122 4:0.154472 5:0.300813 6:0.220339 7:0.220339 8:0.262712
-1 1:-552 2:120 3:0.195122 4:0.154472 5:0.300813 6:0.241667 7:0.225 8:0.25
-1 1:-553 2:118 3:0.195122 4:0.154472 5:0.300813 6:0.220339 7:0.194915 8:0.288136
-1 1:-564 2:118 3:0.195122 4:0.154472 5:0.300813 6:0.228814 7:0.20339 8:0.271186
-1 1:-525 2:119 3:0.195122 4:0.154472 5:0.300813 6:0.193277 7:0.201681 8:0.294118
-1 1:-616 2:118 3:0.195122 4:0.154472 5:0.300813 6:0.211864 7:0.194915 8:0.29661
-1 1:-610 2:118 3:0.195122 4:0.154472 5:0.300813 6:0.20339 7:0.194915 8:0.29661
-1 1:-481 2:118 3:0.195122 4:0.154472 5:0.300813 6:0.220339 7:0.20339 8:0.288136
-1 1:-618 2:118 3:0.195122 4:0.154472 5:0.300813 6:0.254237 7:0.169492 8:0.29661
-1 1:-580 2:118 3:0.195122 4:0.154472 5:0.300813 6:0.20339 7:0.186441 8:0.305085
-1 1:-524 2:118 3:0.195122 4:0.154472 5:0.300813 6:0.228814 7:0.220339 8:0.262712
-1 1:-509 2:118 3:0.195122 4:0.154472 5:0.300813 6:0.220339 7:0.194915 8:0.279661
-1 1:-506 2:118 3:0.195122 4:0.154472 5:0.300813 6:0.245763 7:0.20339 8:0.254237
-1 1:-549 2:118 3:0.195122 4:0.154472 5:0.300813 6:0.220339 7:0.194915 8:0.29661
-1 1:-566 2:118 3:0.195122 4:0.154472 5:0.300813 6:0.211864 7:0.194915 8:0.29661
-1 1:-650 2:119 3:0.195122 4:0.154472 5:0.300813 6:0.201681 7:0.193277 8:0.302521
-1 1:-592 2:119 3:0.195122 4:0.154472 5:0.300813 6:0.226891 7:0.201681 8:0.285714
-1 1:-591 2:118 3:0.195122 4:0.154472 5:0.300813 6:0.228814 7:0.194915 8:0.288136
-1 1:-581 2:118 3:0.195122 4:0.154472 5:0.300813 6:0.194915 7:0.194915 8:0.29661
-1 1:-720 2:118 3:0.195122 4:0.154472 5:0.300813 6:0.211864 7:0.194915 8:0.288136
-1 1:-607 2:119 3:0.195122 4:0.154472 5:0.300813 6:0.201681 7:0.176471 8:0.302521
-1 1:-525 2:121 3:0.195122 4:0.154472 5:0.300813 6:0.231405 7:0.181818 8:0.305785
-1 1:-760 2:118 3:0.195122 4:0.154472 5:0.300813 6:0.220339 7:0.194915 8:0.288136
-1 1:-574 2:118 3:0.195122 4:0.154472 5:0.300813 6:0.211864 7:0.20339 8:0.288136
-1 1:-476 2:119 3:0.195122 4:0.154472 5:0.300813 6:0.235294 7:0.226891 8:0.252101
-1 1:-565 2:119 3:0.195122 4:0.154472 5:0.300813 6:0.226891 7:0.176471 8:0.294118
-1 1:-448 2:118 3:0.195122 4:0.154472 5:0.300813 6:0.20339 7:0.20339 8:0.288136
-1 1:-694 2:119 3:0.195122 4:0.154472 5:0.300813 6:0.218487 7:0.176471 8:0.310924
-1 1:-799 2:119 3:0.195122 4:0.154472 5:0.300813 6:0.201681 7:0.193277 8:0.294118
-1 1:-548 2:118 3:0.195122 4:0.154472 5:0.300813 6:0.220339 7:0.194915 8:0.29661
-1 1:-612 2:119 3:0.195122 4:0.154472 5:0.300813 6:0.218487 7:0.201681 8:0.277311
-1 1:-438 2:119 3:0.195122 4:0.154472 5:0.300813 6:0.268908 7:0.235294 8:0.226891
-1 1:-766 2:119 3:0.195122 4:0.154472 5:0.300813 6:0.218487 7:0.168067 8:0.294118
-1 1:-529 2:119 3:0.195122 4:0.154472 5:0.300813 6:0.201681 7:0.201681 8:0.294118
-1 1:-568 2:118 3:0.195122 4:0.154472 5:0.300813 6:0.20339 7:0.194915 8:0.29661
-1 1:-528 2:119 3:0.195122 4:0.154472 5:0.300813 6:0.210084 7:0.176471 8:0.310924
-1 1:-650 2:119 3:0.195122 4:0.154472 5:0.300813 6:0.218487 7:0.176471 8:0.294118
-1 1:-474 2:118 3:0.195122 4:0.154472 5:0.300813 6:0.237288 7:0.228814 8:0.254237
-1 1:-418 2:118 3:0.195122 4:0.154472 5:0.300813 6:0.271186 7:0.20339 8:0.271186
-1 1:-500 2:118 3:0.195122 4:0.154472 5:0.300813 6:0.228814 7:0.211864 8:0.271186
-1 1:-700 2:122 3:0.195122 4:0.154472 5:0.300813 6:0.196721 7:0.155738 8:0.336066
-1 1:-522 2:121 3:0.195122 4:0.154472 5:0.300813 6:0.239669 7:0.198347 8:0.289256
-1 1:-518 2:118 3:0.195122 4:0.154472 5:0.300813 6:0.228814 7:0.211864 8:0.262712
-1 1:-650 2:118 3:0.195122 4:0.154472 5:0.300813 6:0.237288 7:0.20339 8:0.279661
-1 1:-507 2:118 3:0.195122 4:0.154472 5:0.300813 6:0.262712 7:0.194915 8:0.254237
-1 1:-574 2:119 3:0.195122 4:0.154472 5:0.300813 6:0.226891 7:0.210084 8:0.268908
-1 1:-495 2:118 3:0.195122 4:0.154472 5:0.300813 6:0.220339 7:0.194915 8:0.288136
-1 1:-568 2:119 3:0.195122 4:0.154472 5:0.300813 6:0.252101 7:0.243697 8:0.243697
-1 1:-606 2:119 3:0.195122 4:0.154472 5:0.300813 6:0.226891 7:0.201681 8:0.277311
-1 1:-678 2:118 3:0.195122 4:0.154472 5:0.300813 6:0.220339 7:0.186441 8:0.29661
-1 1:-611 2:119 3:0.195122 4:0.154472 5:0.300813 6:0.210084 7:0.176471 8:0.302521
-1 1:-560 2:119 3:0.195122 4:0.154472 5:0.300813 6:0.235294 7:0.168067 8:0.285714
-1 1:-575 2:120 3:0.195122 4:0.154472 5:0.300813 6:0.225 7:0.216667 8:0.266667
-1 1:-529 2:120 3:0.195122 4:0.154472 5:0.300813 6:0.2 7:0.208333 8:0.291667
-1 1:-699 2:120 3:0.195122 4:0.154472 5:0.300813 6:0.241667 7:0.216667 8:0.266667
-1 1:-515 2:120 3:0.195122 4:0.154472 5:0.300813 6:0.216667 7:0.216667 8:0.266667
-1 1:-598 2:120 3:0.195122 4:0.154472 5:0.300813 6:0.225 7:0.208333 8:0.266667
-1 1:-630 2:120 3:0.195122 4:0.154472 5:0.300813 6:0.191667 7:0.208333 8:0.291667
-1 1:-575 2:120 3:0.195122 4:0.154472 5:0.300813 6:0.233333 7:0.208333 8:0.275
-1 1:-632 2:121 3:0.195122 4:0.154472 5:0.300813 6:0.214876 7:0.231405 8:0.264463
-1 1:-503 2:121 3:0.195122 4:0.154472 5:0.300813 6:0.206612 7:0.239669 8:0.264463
-1 1:-605 2:120 3:0.195122 4:0.154472 5:0.300813 6:0.241667 7:0.241667 8:0.241667
-1 1:-517 2:119 3:0.195122 4:0.154472 5:0.300813 6:0.235294 7:0.252101 8:0.243697
-1 1:-624 2:120 3:0.195122 4:0.154472 5:0.300813 6:0.233333 7:0.25 8:0.241667
-1 1:-486 2:120 3:0.195122 4:0.154472 5:0.300813 6:0.233333 7:0.241667 8:0.25
-1 1:-536 2:120 3:0.195122 4:0.154472 5:0.300813 6:0.225 7:0.233333 8:0.258333
-1 1:-584 2:120 3:0.195122 4:0.154472 5:0.300813 6:0.2 7:0.275 8:0.241667
-1 1:-530 2:121 3:0.195122 4:0.154472 5:0.300813 6:0.198347 7:0.272727 8:0.22314
-1 1:-565 2:120 3:0.195122 4:0.154472 5:0.300813 6:0.216667 7:0.233333 8:0.275
-1 1:-480 2:117 3:0.195122 4:0.154472 5:0.300813 6:0.205128 7:0.264957 8:0.247863
-1 1:-515 2:119 3:0.195122 4:0.154472 5:0.300813 6:0.235294 7:0.201681 8:0.277311
-1 1:-596 2:120 3:0.195122 4:0.154472 5:0.300813 6:0.233333 7:0.241667 8:0.25
-1 1:-681 2:119 3:0.195122 4:0.154472 5:0.300813 6:0.210084 7:0.210084 8:0.277311
-1 1:-604 2:119 3:0.195122 4:0.154472 5:0.300813 6:0.243697 7:0.226891 8:0.252101
-1 1:-561 2:120 3:0.195122 4:0.154472 5:0.300813 6:0.225 7:0.233333 8:0.258333
-1 1:-605 2:119 3:0.195122 4:0.154472 5:0.300813 6:0.243697 7:0.235294 8:0.243697
-1 1:-475 2:120 3:0.195122 4:0.154472 5:0.300813 6:0.25 7:0.233333 8:0.25
-1 1:-619 2:119 3:0.195122 4:0.154472 5:0.300813 6:0.243697 7:0.226891 8:0.252101
-1 1:-513 2:120 3:0.195122 4:0.154472 5:0.300813 6:0.258333 7:0.216667 8:0.241667
-1 1:-605 2:120 3:0.195122 4:0.154472 5:0.300813 6:0.216667 7:0.216667 8:0.266667
-1 1:-528 2:120 3:0.195122 4:0.154472 5:0.300813 6:0.208333 7:0.225 8:0.266667
-1 1:-591 2:120 3:0.195122 4:0.154472 5:0.300813 6:0.216667 7:0.25 8:0.241667
-1 1:-530 2:120 3:0.195122 4:0.154472 5:0.300813 6:0.216667 7:0.225 8:0.266667
-1 1:-636 2:120 3:0.195122 4:0.154472 5:0.300813 6:0.2 7:0.2 8:0.291667
-1 1:-573 2:120 3:0.195122 4:0.154472 5:0.300813 6:0.241667 7:0.233333 8:0.25
-1 1:-537 2:120 3:0.195122 4:0.154472 5:0.300813 6:0.225 7:0.2 8:0.283333
-1 1:-566 2:120 3:0.195122 4:0.154472 5:0.300813 6:0.208333 7:0.191667 8:0.291667
-1 1:-568 2:120 3:0.195122 4:0.154472 5:0.300813 6:0.225 7:0.191667 8:0.291667
-1 1:-554 2:120 3:0.195122 4:0.154472 5:0.300813 6:0.225 7:0.225 8:0.275
-1 1:-578 2:120 3:0.195122 4:0.154472 5:0.300813 6:0.233333 7:0.233333 8:0.266667
-1 1:-541 2:120 3:0.195122 4:0.154472 5:0.300813 6:0.275 7:0.283333 8:0.2
-1 1:-541 2:120 3:0.195122 4:0.154472 5:0.300813 6:0.225 7:0.216667 8:0.266667
-1 1:-546 2:120 3:0.195122 4:0.154472 5:0.300813 6:0.233333 7:0.233333 8:0.25
-1 1:-599 2:120 3:0.195122 4:0.154472 5:0.300813 6:0.2 7:0.233333 8:0.266667
-1 1:-493 2:120 3:0.195122 4:0.154472 5:0.300813 6:0.216667 7:0.216667 8:0.275
-1 1:-632 2:120 3:0.195122 4:0.154472 5:0.300813 6:0.216667 7:0.183333 8:0.3
-1 1:-519 2:120 3:0.195122 4:0.154472 5:0.300813 6:0.258333 7:0.225 8:0.25
-1 1:-697 2:120 3:0.195122 4:0.154472 5:0.300813 6:0.2 7:0.208333 8:0.283333
-1 1:-629 2:120 3:0.195122 4:0.154472 5:0.300813 6:0.233333 7:0.233333 8:0.266667
-1 1:-569 2:119 3:0.195122 4:0.154472 5:0.300813 6:0.210084 7:0.193277 8:0.302521
-1 1:-507 2:121 3:0.195122 4:0.154472 5:0.300813 6:0.231405 7:0.239669 8:0.247934
-1 1:-493 2:120 3:0.195122 4:0.154472 5:0.300813 6:0.208333 7:0.216667 8:0.275
-1 1:-576 2:120 3:0.195122 4:0.154472 5:0.300813 6:0.25 7:0.225 8:0.266667
-1 1:-604 2:120 3:0.195122 4:0.154472 5:0.300813 6:0.225 7:0.258333 8:0.233333
-1 1:-563 2:120 3:0.195122 4:0.154472 5:0.300813 6:0.233333 7:0.233333 8:0.241667
-1 1:-482 2:120 3:0.195122 4:0.154472 5:0.300813 6:0.225 7:0.233333 8:0.25
-1 1:-506 2:120 3:0.195122 4:0.154472 5:0.300813 6:0.225 7:0.225 8:0.258333
-1 1:-580 2:120 3:0.195122 4:0.154472 5:0.300813 6:0.2 7:0.225 8:0.266667
-1 1:-645 2:120 3:0.195122 4:0.154472 5:0.300813 6:0.2 7:0.216667 8:0.275
-1 1:-570 2:120 3:0.195122 4:0.154472 5:0.300813 6:0.225 7:0.216667 8:0.258333
-1 1:-657 2:120 3:0.195122 4:0.154472 5:0.300813 6:0.216667 7:0.225 8:0.266667
-1 1:-613 2:121 3:0.195122 4:0.154472 5:0.300813 6:0.206612 7:0.22314 8:0.264463
-1 1:-600 2:121 3:0.195122 4:0.154472 5:0.300813 6:0.173554 7:0.231405 8:0.280992
-1 1:-615 2:120 3:0.195122 4:0.154472 5:0.300813 6:0.2 7:0.208333 8:0.266667
-1 1:-607 2:119 3:0.195122 4:0.154472 5:0.300813 6:0.260504 7:0.252101 8:0.210084
-1 1:-634 2:121 3:0.195122 4:0.154472 5:0.300813 6:0.181818 7:0.22314 8:0.272727
-1 1:-609 2:120 3:0.195122 4:0.154472 5:0.300813 6:0.191667 7:0.208333 8:0.283333
-1 1:-647 2:120 3:0.195122 4:0.154472 5:0.300813 6:0.2 7:0.225 8:0.266667
-1 1:-617 2:120 3:0.195122 4:0.154472 5:0.300813 6:0.216667 7:0.225 8:0.25
-1 1:-782 2:120 3:0.195122 4:0.154472 5:0.300813 6:0.216667 7:0.233333 8:0.258333
-1 1:-586 2:120 3:0.195122 4:0.154472 5:0.300813 6:0.2 7:0.2 8:0.283333
-1 1:-615 2:120 3:0.195122 4:0.154472 5:0.300813 6:0.2 7:0.225 8:0.266667
-1 1:-639 2:120 3:0.195122 4:0.154472 5:0.300813 6:0.208333 7:0.216667 8:0.266667
-1 1:-620 2:121 3:0.195122 4:0.154472 5:0.300813 6:0.231405 7:0.231405 8:0.247934
-1 1:-588 2:120 3:0.195122 4:0.154472 5:0.300813 6:0.191667 7:0.233333 8:0.266667
-1 1:-568 2:120 3:0.195122 4:0.154472 5:0.300813 6:0.2 7:0.208333 8:0.283333
-1 1:-565 2:120 3:0.195122 4:0.154472 5:0.300813 6:0.208333 7:0.225 8:0.258333
-1 1:-515 2:120 3:0.195122 4:0.154472 5:0.300813 6:0.208333 7:0.208333 8:0.266667
-1 1:-558 2:121 3:0.195122 4:0.154472 5:0.300813 6:0.198347 7:0.206612 8:0.280992
-1 1:-662 2:123 3:0.195122 4:0.154472 5:0.300813 6:0.252033 7:0.154472 8:0.300813
-1 1:-554 2:121 3:0.195122 4:0.154472 5:0.300813 6:0.231405 7:0.214876 8:0.280992
-1 1:-711 2:120 3:0.195122 4:0.154472 5:0.300813 6:0.208333 7:0.208333 8:0.275
-1 1:-526 2:120 3:0.195122 4:0.154472 5:0.300813 6:0.225 7:0.216667 8:0.275
-1 1:-677 2:120 3:0.195122 4:0.154472 5:0.300813 6:0.191667 7:0.2 8:0.291667
-1 1:-526 2:120 3:0.195122 4:0.154472 5:0.300813 6:0.225 7:0.208333 8:0.266667
-1 1:-699 2:120 3:0.195122 4:0.154472 5:0.300813 6:0.216667 7:0.208333 8:0.275
-1 1:-546 2:118 3:0.195122 4:0.154472 5:0.300813 6:0.237288 7:0.220339 8:0.271186
-1 1:-496 2:121 3:0.195122 4:0.154472 5:0.300813 6:0.239669 7:0.239669 8:0.239669
-1 1:-610 2:123 3:0.195122 4:0.154472 5:0.300813 6:0.227642 7:0.146341 8:0.300813
-1 1:-607 2:120 3:0.195122 4:0.154472 5:0.300813 6:0.233333 7:0.208333 8:0.283333
-1 1:-813 2:122 3:0.195122 4:0.154472 5:0.300813 6:0.180328 7:0.196721 8:0.278689
-1 1:-753 2:123 3:0.195122 4:0.154472 5:0.300813 6:0.186992 7:0.195122 8:0.317073
-1 1:-639 2:120 3:0.195122 4:0.154472 5:0.300813 6:0.233333 7:0.2 8:0.266667
-1 1:-436 2:120 3:0.195122 4:0.154472 5:0.300813 6:0.258333 7:0.225 8:0.233333
-1 1:-527 2:120 3:0.195122 4:0.154472 5:0.300813 6:0.233333 7:0.208333 8:0.258333
-1 1:-445 2:120 3:0.195122 4:0.154472 5:0.300813 6:0.241667 7:0.216667 8:0.25
-1 1:-527 2:120 3:0.195122 4:0.154472 5:0.300813 6:0.241667 7:0.233333 8:0.25
-1 1:-501 2:120 3:0.195122 4:0.154472 5:0.300813 6:0.25 7:0.225 8:0.25
-1 1:-593 2:120 3:0.195122 4:0.154472 5:0.300813 6:0.233333 7:0.216667 8:0.25
-1 1:-634 2:120 3:0.195122 4:0.154472 5:0.300813 6:0.241667 7:0.216667 8:0.241667
-1 1:-706 2:120 3:0.195122 4:0.154472 5:0.300813 6:0.241667 7:0.208333 8:0.25
-1 1:-470 2:121 3:0.195122 4:0.154472 5:0.300813 6:0.264463 7:0.239669 8:0.247934
-1 1:-555 2:120 3:0.195122 4:0.154472 5:0.300813 6:0.241667 7:0.208333 8:0.25
-1 1:-616 2:118 3:0.195122 4:0.154472 5:0.300813 6:0.211864 7:0.220339 8:0.271186
-1 1:-608 2:119 3:0.195122 4:0.154472 5:0.300813 6:0.210084 7:0.201681 8:0.268908
-1 1:-605 2:119 3:0.195122 4:0.154472 5:0.300813 6:0.226891 7:0.218487 8:0.252101
-1 1:-589 2:118 3:0.195122 4:0.154472 5:0.300813 6:0.20339 7:0.220339 8:0.288136
-1 1:-594 2:118 3:0.195122 4:0.154472 5:0.300813 6:0.194915 7:0.186441 8:0.305085
-1 1:-593 2:118 3:0.195122 4:0.154472 5:0.300813 6:0.186441 7:0.177966 8:0.313559
-1 1:-740 2:118 3:0.195122 4:0.154472 5:0.300813 6:0.186441 7:0.186441 8:0.305085
-1 1:-625 2:118 3:0.195122 4:0.154472 5:0.300813 6:0.177966 7:0.186441 8:0.305085
-1 1:-668 2:118 3:0.195122 4:0.154472 5:0.300813 6:0.177966 7:0.177966 8:0.313559
-1 1:-759 2:118 3:0.195122 4:0.154472 5:0.300813 6:0.20339 7:0.211864 8:0.271186
-1 1:-558 2:118 3:0.195122 4:0.154472 5:0.300813 6:0.220339 7:0.228814 8:0.262712
-1 1:-669 2:119 3:0.195122 4:0.154472 5:0.300813 6:0.218487 7:0.168067 8:0.310924
-1 1:-462 2:120 3:0.195122 4:0.154472 5:0.300813 6:0.258333 7:0.191667 8:0.266667
-1 1:-462 2:119 3:0.195122 4:0.154472 5:0.300813 6:0.285714 7:0.243697 8:0.226891
-1 1:-569 2:120 3:0.195122 4:0.154472 5:0.300813 6:0.216667 7:0.225 8:0.258333
-1 1:-549 2:119 3:0.195122 4:0.154472 5:0.300813 6:0.226891 7:0.218487 8:0.252101
-1 1:-534 2:120 3:0.195122 4:0.154472 5:0.300813 6:0.25 7:0.266667 8:0.216667
-1 1:-536 2:120 3:0.195122 4:0.154472 5:0.300813 6:0.275 7:0.233333 8:0.233333
-1 1:-693 2:119 3:0.195122 4:0.154472 5:0.300813 6:0.210084 7:0.184874 8:0.294118
-1 1:-578 2:120 3:0.195122 4:0.154472 5:0.300813 6:0.225 7:0.225 8:0.258333
-1 1:-509 2:120 3:0.195122 4:0.154472 5:0.300813 6:0.266667 7:0.233333 8:0.258333
-1 1:-556 2:120 3:0.195122 4:0.154472 5:0.300813 6:0.2 7:0.233333 8:0.266667
-1 1:-732 2:118 3:0.195122 4:0.154472 5:0.300813 6:0.228814 7:0.20339 8:0.271186
-1 1:-485 2:118 3:0.195122 4:0.154472 5:0.300813 6:0.262712 7:0.211864 8:0.245763
-1 1:-469 2:120 3:0.195122 4:0.154472 5:0.300813 6:0.275 7:0.216667 8:0.241667
-1 1:-511 2:120 3:0.195122 4:0.154472 5:0.300813 6:0.275 7:0.241667 8:0.225
-1 1:-669 2:121 3:0.195122 4:0.154472 5:0.300813 6:0.231405 7:0.214876 8:0.256198
-1 1:-541 2:122 3:0.195122 4:0.154472 5:0.300813 6:0.204918 7:0.204918 8:0.311475
-1 1:-678 2:123 3:0.195122 4:0.154472 5:0.300813 6:0.206349 7:0.18254 8:0.301587
-1 1:-630 2:119 3:0.195122 4:0.154472 5:0.300813 6:0.193277 7:0.176471 8:0.302521
-1 1:-618 2:119 3:0.195122 4:0.154472 5:0.300813 6:0.193277 7:0.168067 8:0.310924
-1 1:-597 2:121 3:0.195122 4:0.154472 5:0.300813 6:0.198347 7:0.206612 8:0.272727
-1 1:-710 2:123 3:0.195122 4:0.154472 5:0.300813 6:0.198413 7:0.166667 8:0.31746
-1 1:-713 2:123 3:0.195122 4:0.154472 5:0.300813 6:0.233871 7:0.16129 8:0.298387
-1 1:-828 2:123 3:0.195122 4:0.154472 5:0.300813 6:0.169355 7:0.120968 8:0.346774
-1 1:-755 2:123 3:0.195122 4:0.154472 5:0.300813 6:0.141732 7:0.141732 8:0.338583
-1 1:-775 2:117 3:0.195122 4:0.138211 5:0.308943 6:0.188034 7:0.153846 8:0.316239
-1 1:-480 2:110 3:0.195122 4:0.138211 5:0.308943 6:0.190909 7:0.281818 8:0.245455
-1 1:-618 2:120 3:0.195122 4:0.138211 5:0.308943 6:0.225 7:0.208333 8:0.308333
-1 1:-587 2:120 3:0.195122 4:0.138211 5:0.308943 6:0.266667 7:0.208333 8:0.233333
-1 1:-670 2:119 3:0.195122 4:0.138211 5:0.308943 6:0.226891 7:0.218487 8:0.252101
-1 1:-407 2:118 3:0.195122 4:0.138211 5:0.308943 6:0.313559 7:0.338983 8:0.152542
-1 1:-416 2:118 3:0.195122 4:0.138211 5:0.308943 6:0.279661 7:0.347458 8:0.152542
-1 1:-483 2:118 3:0.195122 4:0.138211 5:0.308943 6:0.305085 7:0.338983 8:0.152542
-1 1:-581 2:121 3:0.195122 4:0.138211 5:0.308943 6:0.247934 7:0.22314 8:0.239669
-1 1:-557 2:119 3:0.195122 4:0.138211 5:0.308943 6:0.260504 7:0.210084 8:0.235294
-1 1:-615 2:121 3:0.195122 4:0.138211 5:0.308943 6:0.264463 7:0.22314 8:0.239669
-1 1:-407 2:119 3:0.195122 4:0.138211 5:0.308943 6:0.277311 7:0.235294 8:0.226891
-1 1:-583 2:121 3:0.195122 4:0.138211 5:0.308943 6:0.256198 7:0.22314 8:0.239669
-1 1:-655 2:121 3:0.195122 4:0.138211 5:0.308943 6:0.256198 7:0.22314 8:0.239669
-1 1:-519 2:122 3:0.195122 4:0.138211 5:0.308943 6:0.254098 7:0.221311 8:0.237705
-1 1:-565 2:123 3:0.195122 4:0.138211 5:0.308943 6:0.243902 7:0.284553 8:0.227642
-1 1:-624 2:120 3:0.195122 4:0.138211 5:0.308943 6:0.216667 7:0.175 8:0.283333
-1 1:-730 2:122 3:0.195122 4:0.138211 5:0.308943 6:0.221311 7:0.155738 8:0.254098
-1 1:-592 2:120 3:0.195122 4:0.138211 5:0.308943 6:0.233333 7:0.216667 8:0.266667
-1 1:-669 2:121 3:0.195122 4:0.138211 5:0.308943 6:0.206612 7:0.14876 8:0.297521
-1 1:-656 2:119 3:0.195122 4:0.138211 5:0.308943 6:0.201681 7:0.134454 8:0.302521
-1 1:-655 2:121 3:0.195122 4:0.138211 5:0.308943 6:0.214876 7:0.14876 8:0.272727
-1 1:-528 2:120 3:0.195122 4:0.138211 5:0.308943 6:0.241667 7:0.233333 8:0.275
-1 1:-686 2:122 3:0.195122 4:0.138211 5:0.308943 6:0.213115 7:0.139344 8:0.295082
-1 1:-537 2:118 3:0.195122 4:0.138211 5:0.308943 6:0.262712 7:0.135593 8:0.322034
-1 1:-607 2:118 3:0.195122 4:0.138211 5:0.308943 6:0.245763 7:0.135593 8:0.330508
-1 1:-658 2:120 3:0.195122 4:0.138211 5:0.308943 6:0.225 7:0.116667 8:0.3
-1 1:-690 2:121 3:0.195122 4:0.138211 5:0.308943 6:0.231405 7:0.140496 8:0.297521
-1 1:-636 2:120 3:0.195122 4:0.138211 5:0.308943 6:0.216667 7:0.175 8:0.258333
-1 1:-608 2:121 3:0.195122 4:0.138211 5:0.308943 6:0.22314 7:0.132231 8:0.297521
-1 1:-706 2:120 3:0.195122 4:0.138211 5:0.308943 6:0.216667 7:0.191667 8:0.25
-1 1:-669 2:116 3:0.195122 4:0.138211 5:0.308943 6:0.241379 7:0.215517 8:0.267241
-1 1:-628 2:117 3:0.195122 4:0.138211 5:0.308943 6:0.239316 7:0.145299 8:0.290598
-1 1:-725 2:117 3:0.195122 4:0.138211 5:0.308943 6:0.205128 7:0.153846 8:0.307692
-1 1:-620 2:116 3:0.195122 4:0.138211 5:0.308943 6:0.206897 7:0.198276 8:0.275862
-1 1:-601 2:116 3:0.195122 4:0.138211 5:0.308943 6:0.206897 7:0.198276 8:0.275862
-1 1:-678 2:122 3:0.195122 4:0.138211 5:0.308943 6:0.237705 7:0.122951 8:0.295082
-1 1:-679 2:116 3:0.195122 4:0.138211 5:0.308943 6:0.206897 7:0.198276 8:0.275862
-1 1:-772 2:116 3:0.195122 4:0.138211 5:0.308943 6:0.206897 7:0.198276 8:0.275862
-1 1:-779 2:116 3:0.195122 4:0.138211 5:0.308943 6:0.206897 7:0.198276 8:0.275862
-1 1:-656 2:117 3:0.195122 4:0.138211 5:0.308943 6:0.239316 7:0.17094 8:0.290598
-1 1:-576 2:117 3:0.195122 4:0.138211 5:0.308943 6:0.213675 7:0.162393 8:0.299145
-1 1:-598 2:116 3:0.195122 4:0.138211 5:0.308943 6:0.215517 7:0.198276 8:0.275862
-1 1:-574 2:116 3:0.195122 4:0.138211 5:0.308943 6:0.206897 7:0.206897 8:0.267241
-1 1:-773 2:121 3:0.195122 4:0.138211 5:0.308943 6:0.22314 7:0.132231 8:0.297521
-1 1:-623 2:117 3:0.195122 4:0.138211 5:0.308943 6:0.247863 7:0.239316 8:0.196581
-1 1:-559 2:117 3:0.195122 4:0.138211 5:0.308943 6:0.247863 7:0.230769 8:0.205128
-1 1:-526 2:117 3:0.195122 4:0.138211 5:0.308943 6:0.247863 7:0.239316 8:0.205128
-1 1:-509 2:117 3:0.195122 4:0.138211 5:0.308943 6:0.230769 7:0.247863 8:0.222222
-1 1:-665 2:117 3:0.195122 4:0.138211 5:0.308943 6:0.239316 7:0.213675 8:0.222222
-1 1:-634 2:123 3:0.195122 4:0.138211 5:0.308943 6:0.25 7:0.226562 8:0.257812
-1 1:-634 2:121 3:0.195122 4:0.138211 5:0.308943 6:0.231405 7:0.132231 8:0.280992
-1 1:-561 2:117 3:0.195122 4:0.138211 5:0.308943 6:0.222222 7:0.222222 8:0.222222
-1 1:-602 2:117 3:0.195122 4:0.138211 5:0.308943 6:0.264957 7:0.239316 8:0.222222
-1 1:-536 2:117 3:0.195122 4:0.138211 5:0.308943 6:0.264957 7:0.230769 8:0.230769
-1 1:-603 2:116 3:0.195122 4:0.138211 5:0.308943 6:0.198276 7:0.224138 8:0.258621
-1 1:-519 2:116 3:0.195122 4:0.138211 5:0.308943 6:0.189655 7:0.224138 8:0.275862
-1 1:-595 2:117 3:0.195122 4:0.138211 5:0.308943 6:0.188034 7:0.222222 8:0.290598
-1 1:-483 2:117 3:0.195122 4:0.138211 5:0.308943 6:0.179487 7:0.230769 8:0.290598
-1 1:-556 2:116 3:0.195122 4:0.138211 5:0.308943 6:0.241379 7:0.241379 8:0.232759
-1 1:-467 2:115 3:0.195122 4:0.138211 5:0.308943 6:0.252174 7:0.234783 8:0.252174
-1 1:-724 2:120 3:0.195122 4:0.138211 5:0.308943 6:0.233333 7:0.133333 8:0.283333
-1 1:-543 2:115 3:0.195122 4:0.138211 5:0.308943 6:0.234783 7:0.226087 8:0.252174
-1 1:-353 2:104 3:0.195122 4:0.138211 5:0.308943 6:0.346154 7:0.201923 8:0.240385
-1 1:-495 2:114 3:0.195122 4:0.138211 5:0.308943 6:0.280702 7:0.245614 8:0.236842
-1 1:-624 2:112 3:0.195122 4:0.138211 5:0.308943 6:0.196429 7:0.241071 8:0.267857
-1 1:-597 2:111 3:0.195122 4:0.138211 5:0.308943 6:0.18018 7:0.261261 8:0.252252
-1 1:-539 2:114 3:0.195122 4:0.138211 5:0.308943 6:0.236842 7:0.22807 8:0.254386
-1 1:-575 2:116 3:0.195122 4:0.138211 5:0.308943 6:0.206897 7:0.232759 8:0.241379
-1 1:-562 2:123 3:0.195122 4:0.138211 5:0.308943 6:0.186992 7:0.260163 8:0.211382
-1 1:-645 2:117 3:0.195122 4:0.138211 5:0.308943 6:0.196581 7:0.153846 8:0.307692
-1 1:-548 2:111 3:0.195122 4:0.138211 5:0.308943 6:0.216216 7:0.225225 8:0.261261
-1 1:-529 2:123 3:0.195122 4:0.138211 5:0.308943 6:0.212598 7:0.23622 8:0.283465
-1 1:-659 2:120 3:0.195122 4:0.138211 5:0.308943 6:0.216667 7:0.141667 8:0.3
-1 1:-824 2:123 3:0.195122 4:0.138211 5:0.308943 6:0.153846 7:0.107692 8:0.361538
-1 1:-553 2:120 3:0.195122 4:0.138211 5:0.308943 6:0.25 7:0.216667 8:0.258333
-1 1:-501 2:120 3:0.195122 4:0.138211 5:0.308943 6:0.308333 7:0.241667 8:0.225
-1 1:-400 2:119 3:0.195122 4:0.138211 5:0.308943 6:0.294118 7:0.235294 8:0.218487
-1 1:-600 2:121 3:0.195122 4:0.138211 5:0.308943 6:0.239669 7:0.214876 8:0.256198
-1 1:-573 2:119 3:0.195122 4:0.138211 5:0.308943 6:0.285714 7:0.243697 8:0.201681
-1 1:-449 2:120 3:0.195122 4:0.138211 5:0.308943 6:0.258333 7:0.225 8:0.25
-1 1:-576 2:120 3:0.195122 4:0.138211 5:0.308943 6:0.241667 7:0.25 8:0.25
-1 1:-440 2:121 3:0.195122 4:0.138211 5:0.308943 6:0.256198 7:0.22314 8:0.247934
-1 1:-633 2:119 3:0.195122 4:0.138211 5:0.308943 6:0.210084 7:0.218487 8:0.268908
-1 1:-517 2:119 3:0.195122 4:0.138211 5:0.308943 6:0.226891 7:0.235294 8:0.252101
-1 1:-667 2:119 3:0.195122 4:0.138211 5:0.308943 6:0.226891 7:0.226891 8:0.260504
-1 1:-459 2:119 3:0.195122 4:0.138211 5:0.308943 6:0.218487 7:0.226891 8:0.260504
-1 1:-472 2:119 3:0.195122 4:0.138211 5:0.308943 6:0.226891 7:0.226891 8:0.260504
-1 1:-625 2:119 3:0.195122 4:0.138211 5:0.308943 6:0.235294 7:0.235294 8:0.252101
-1 1:-499 2:119 3:0.195122 4:0.138211 5:0.308943 6:0.235294 7:0.226891 8:0.260504
-1 1:-530 2:119 3:0.195122 4:0.138211 5:0.308943 6:0.235294 7:0.226891 8:0.260504
-1 1:-545 2:119 3:0.195122 4:0.138211 5:0.308943 6:0.218487 7:0.218487 8:0.268908
-1 1:-562 2:121 3:0.195122 4:0.138211 5:0.308943 6:0.272727 7:0.231405 8:0.239669
-1 1:-589 2:121 3:0.195122 4:0.138211 5:0.308943 6:0.247934 7:0.239669 8:0.239669
-1 1:-606 2:118 3:0.195122 4:0.138211 5:0.308943 6:0.228814 7:0.211864 8:0.271186
-1 1:-701 2:119 3:0.195122 4:0.138211 5:0.308943 6:0.226891 7:0.226891 8:0.260504
-1 1:-565 2:119 3:0.195122 4:0.138211 5:0.308943 6:0.226891 7:0.226891 8:0.260504
-1 1:-552 2:121 3:0.195122 4:0.138211 5:0.308943 6:0.239669 7:0.231405 8:0.239669
-1 1:-541 2:121 3:0.195122 4:0.138211 5:0.308943 6:0.239669 7:0.239669 8:0.247934
-1 1:-615 2:119 3:0.195122 4:0.138211 5:0.308943 6:0.226891 7:0.226891 8:0.252101
-1 1:-511 2:118 3:0.195122 4:0.138211 5:0.308943 6:0.254237 7:0.237288 8:0.237288
-1 1:-687 2:119 3:0.195122 4:0.138211 5:0.308943 6:0.210084 7:0.210084 8:0.277311
-1 1:-654 2:119 3:0.195122 4:0.138211 5:0.308943 6:0.201681 7:0.201681 8:0.285714
-1 1:-522 2:119 3:0.195122 4:0.138211 5:0.308943 6:0.294118 7:0.243697 8:0.218487
-1 1:-484 2:119 3:0.195122 4:0.138211 5:0.308943 6:0.285714 7:0.210084 8:0.252101
-1 1:-590 2:118 3:0.195122 4:0.138211 5:0.308943 6:0.220339 7:0.220339 8:0.262712
-1 1:-540 2:120 3:0.195122 4:0.138211 5:0.308943 6:0.241667 7:0.225 8:0.25
-1 1:-607 2:118 3:0.195122 4:0.138211 5:0.308943 6:0.220339 7:0.194915 8:0.288136
-1 1:-524 2:118 3:0.195122 4:0.138211 5:0.308943 6:0.228814 7:0.20339 8:0.271186
-1 1:-637 2:119 3:0.195122 4:0.138211 5:0.308943 6:0.193277 7:0.201681 8:0.294118
-1 1:-725 2:118 3:0.195122 4:0.138211 5:0.308943 6:0.211864 7:0.194915 8:0.29661
-1 1:-575 2:118 3:0.195122 4:0.138211 5:0.308943 6:0.20339 7:0.194915 8:0.29661
-1 1:-525 2:118 3:0.195122 4:0.138211 5:0.308943 6:0.220339 7:0.20339 8:0.288136
-1 1:-578 2:118 3:0.195122 4:0.138211 5:0.308943 6:0.254237 7:0.169492 8:0.29661
-1 1:-636 2:118 3:0.195122 4:0.138211 5:0.308943 6:0.20339 7:0.186441 8:0.305085
-1 1:-622 2:118 3:0.195122 4:0.138211 5:0.308943 6:0.228814 7:0.220339 8:0.262712
-1 1:-598 2:118 3:0.195122 4:0.138211 5:0.308943 6:0.220339 7:0.194915 8:0.279661
-1 1:-556 2:118 3:0.195122 4:0.138211 5:0.308943 6:0.245763 7:0.20339 8:0.254237
-1 1:-647 2:118 3:0.195122 4:0.138211 5:0.308943 6:0.220339 7:0.194915 8:0.29661
-1 1:-596 2:118 3:0.195122 4:0.138211 5:0.308943 6:0.211864 7:0.194915 8:0.29661
-1 1:-611 2:119 3:0.195122 4:0.138211 5:0.308943 6:0.201681 7:0.193277 8:0.302521
-1 1:-667 2:119 3:0.195122 4:0.138211 5:0.308943 6:0.226891 7:0.201681 8:0.285714
-1 1:-566 2:118 3:0.195122 4:0.138211 5:0.308943 6:0.228814 7:0.194915 8:0.288136
-1 1:-638 2:118 3:0.195122 4:0.138211 5:0.308943 6:0.194915 7:0.194915 8:0.29661
-1 1:-661 2:118 3:0.195122 4:0.138211 5:0.308943 6:0.211864 7:0.194915 8:0.288136
-1 1:-688 2:119 3:0.195122 4:0.138211 5:0.308943 6:0.201681 7:0.176471 8:0.302521
-1 1:-586 2:121 3:0.195122 4:0.138211 5:0.308943 6:0.231405 7:0.181818 8:0.305785
-1 1:-750 2:118 3:0.195122 4:0.138211 5:0.308943 6:0.220339 7:0.194915 8:0.288136
-1 1:-529 2:118 3:0.195122 4:0.138211 5:0.308943 6:0.211864 7:0.20339 8:0.288136
-1 1:-568 2:119 3:0.195122 4:0.138211 5:0.308943 6:0.235294 7:0.226891 8:0.252101
-1 1:-609 2:119 3:0.195122 4:0.138211 5:0.308943 6:0.226891 7:0.176471 8:0.294118
-1 1:-623 2:118 3:0.195122 4:0.138211 5:0.308943 6:0.20339 7:0.20339 8:0.288136
-1 1:-586 2:119 3:0.195122 4:0.138211 5:0.308943 6:0.218487 7:0.176471 8:0.310924
-1 1:-657 2:119 3:0.195122 4:0.138211 5:0.308943 6:0.201681 7:0.193277 8:0.294118
-1 1:-641 2:118 3:0.195122 4:0.138211 5:0.308943 6:0.220339 7:0.194915 8:0.29661
-1 1:-698 2:119 3:0.195122 4:0.138211 5:0.308943 6:0.218487 7:0.201681 8:0.277311
-1 1:-528 2:119 3:0.195122 4:0.138211 5:0.308943 6:0.268908 7:0.235294 8:0.226891
-1 1:-613 2:119 3:0.195122 4:0.138211 5:0.308943 6:0.218487 7:0.168067 8:0.294118
-1 1:-575 2:119 3:0.195122 4:0.138211 5:0.308943 6:0.201681 7:0.201681 8:0.294118
-1 1:-567 2:118 3:0.195122 4:0.138211 5:0.308943 6:0.20339 7:0.194915 8:0.29661
-1 1:-566 2:119 3:0.195122 4:0.138211 5:0.308943 6:0.210084 7:0.176471 8:0.310924
-1 1:-588 2:119 3:0.195122 4:0.138211 5:0.308943 6:0.218487 7:0.176471 8:0.294118
-1 1:-520 2:118 3:0.195122 4:0.138211 5:0.308943 6:0.237288 7:0.228814 8:0.254237
-1 1:-471 2:118 3:0.195122 4:0.138211 5:0.308943 6:0.271186 7:0.20339 8:0.271186
-1 1:-557 2:118 3:0.195122 4:0.138211 5:0.308943 6:0.228814 7:0.211864 8:0.271186
-1 1:-626 2:122 3:0.195122 4:0.138211 5:0.308943 6:0.196721 7:0.155738 8:0.336066
-1 1:-540 2:121 3:0.195122 4:0.138211 5:0.308943 6:0.239669 7:0.198347 8:0.289256
-1 1:-724 2:118 3:0.195122 4:0.138211 5:0.308943 6:0.228814 7:0.211864 8:0.262712
-1 1:-548 2:118 3:0.195122 4:0.138211 5:0.308943 6:0.237288 7:0.20339 8:0.279661
-1 1:-633 2:118 3:0.195122 4:0.138211 5:0.308943 6:0.262712 7:0.194915 8:0.254237
-1 1:-524 2:119 3:0.195122 4:0.138211 5:0.308943 6:0.226891 7:0.210084 8:0.268908
-1 1:-655 2:118 3:0.195122 4:0.138211 5:0.308943 6:0.220339 7:0.194915 8:0.288136
-1 1:-596 2:119 3:0.195122 4:0.138211 5:0.308943 6:0.252101 7:0.243697 8:0.243697
-1 1:-543 2:119 3:0.195122 4:0.138211 5:0.308943 6:0.226891 7:0.201681 8:0.277311
-1 1:-596 2:118 3:0.195122 4:0.138211 5:0.308943 6:0.220339 7:0.186441 8:0.29661
-1 1:-591 2:119 3:0.195122 4:0.138211 5:0.308943 6:0.210084 7:0.176471 8:0.302521
-1 1:-598 2:119 3:0.195122 4:0.138211 5:0.308943 6:0.235294 7:0.168067 8:0.285714
-1 1:-578 2:120 3:0.195122 4:0.138211 5:0.308943 6:0.225 7:0.216667 8:0.266667
-1 1:-662 2:120 3:0.195122 4:0.138211 5:0.308943 6:0.2 7:0.208333 8:0.291667
-1 1:-546 2:120 3:0.195122 4:0.138211 5:0.308943 6:0.241667 7:0.216667 8:0.266667
-1 1:-679 2:120 3:0.195122 4:0.138211 5:0.308943 6:0.216667 7:0.216667 8:0.266667
-1 1:-542 2:120 3:0.195122 4:0.138211 5:0.308943 6:0.225 7:0.208333 8:0.266667
-1 1:-660 2:120 3:0.195122 4:0.138211 5:0.308943 6:0.191667 7:0.208333 8:0.291667
-1 1:-567 2:120 3:0.195122 4:0.138211 5:0.308943 6:0.233333 7:0.208333 8:0.275
-1 1:-577 2:121 3:0.195122 4:0.138211 5:0.308943 6:0.214876 7:0.231405 8:0.264463
-1 1:-612 2:121 3:0.195122 4:0.138211 5:0.308943 6:0.206612 7:0.239669 8:0.264463
-1 1:-653 2:120 3:0.195122 4:0.138211 5:0.308943 6:0.241667 7:0.241667 8:0.241667
-1 1:-511 2:119 3:0.195122 4:0.138211 5:0.308943 6:0.235294 7:0.252101 8:0.243697
-1 1:-468 2:120 3:0.195122 4:0.138211 5:0.308943 6:0.233333 7:0.25 8:0.241667
-1 1:-500 2:120 3:0.195122 4:0.138211 5:0.308943 6:0.233333 7:0.241667 8:0.25
-1 1:-484 2:120 3:0.195122 4:0.138211 5:0.308943 6:0.225 7:0.233333 8:0.258333
-1 1:-594 2:120 3:0.195122 4:0.138211 5:0.308943 6:0.2 7:0.275 8:0.241667
-1 1:-536 2:121 3:0.195122 4:0.138211 5:0.308943 6:0.198347 7:0.272727 8:0.22314
-1 1:-591 2:120 3:0.195122 4:0.138211 5:0.308943 6:0.216667 7:0.233333 8:0.275
-1 1:-540 2:117 3:0.195122 4:0.138211 5:0.308943 6:0.205128 7:0.264957 8:0.247863
-1 1:-540 2:119 3:0.195122 4:0.138211 5:0.308943 6:0.235294 7:0.201681 8:0.277311
-1 1:-557 2:120 3:0.195122 4:0.138211 5:0.308943 6:0.233333 7:0.241667 8:0.25
-1 1:-554 2:119 3:0.195122 4:0.138211 5:0.308943 6:0.210084 7:0.210084 8:0.277311
-1 1:-665 2:119 3:0.195122 4:0.138211 5:0.308943 6:0.243697 7:0.226891 8:0.252101
-1 1:-703 2:120 3:0.195122 4:0.138211 5:0.308943 6:0.225 7:0.233333 8:0.258333
-1 1:-552 2:119 3:0.195122 4:0.138211 5:0.308943 6:0.243697 7:0.235294 8:0.243697
-1 1:-614 2:120 3:0.195122 4:0.138211 5:0.308943 6:0.25 7:0.233333 8:0.25
-1 1:-535 2:119 3:0.195122 4:0.138211 5:0.308943 6:0.243697 7:0.226891 8:0.252101
-1 1:-673 2:120 3:0.195122 4:0.138211 5:0.308943 6:0.258333 7:0.216667 8:0.241667
-1 1:-652 2:120 3:0.195122 4:0.138211 5:0.308943 6:0.216667 7:0.216667 8:0.266667
-1 1:-558 2:120 3:0.195122 4:0.138211 5:0.308943 6:0.208333 7:0.225 8:0.266667
-1 1:-555 2:120 3:0.195122 4:0.138211 5:0.308943 6:0.216667 7:0.25 8:0.241667
-1 1:-555 2:120 3:0.195122 4:0.138211 5:0.308943 6:0.216667 7:0.225 8:0.266667
-1 1:-717 2:120 3:0.195122 4:0.138211 5:0.308943 6:0.2 7:0.2 8:0.291667
-1 1:-517 2:120 3:0.195122 4:0.138211 5:0.308943 6:0.241667 7:0.233333 8:0.25
-1 1:-534 2:120 3:0.195122 4:0.138211 5:0.308943 6:0.225 7:0.2 8:0.283333
-1 1:-576 2:120 3:0.195122 4:0.138211 5:0.308943 6:0.208333 7:0.191667 8:0.291667
-1 1:-542 2:120 3:0.195122 4:0.138211 5:0.308943 6:0.225 7:0.191667 8:0.291667
-1 1:-540 2:120 3:0.195122 4:0.138211 5:0.308943 6:0.225 7:0.225 8:0.275
-1 1:-617 2:120 3:0.195122 4:0.138211 5:0.308943 6:0.233333 7:0.233333 8:0.266667
-1 1:-547 2:120 3:0.195122 4:0.138211 5:0.308943 6:0.275 7:0.283333 8:0.2
-1 1:-580 2:120 3:0.195122 4:0.138211 5:0.308943 6:0.225 7:0.216667 8:0.266667
-1 1:-602 2:120 3:0.195122 4:0.138211 5:0.308943 6:0.233333 7:0.233333 8:0.25
-1 1:-663 2:120 3:0.195122 4:0.138211 5:0.308943 6:0.2 7:0.233333 8:0.266667
-1 1:-545 2:120 3:0.195122 4:0.138211 5:0.308943 6:0.216667 7:0.216667 8:0.275
-1 1:-547 2:120 3:0.195122 4:0.138211 5:0.308943 6:0.216667 7:0.183333 8:0.3
-1 1:-529 2:120 3:0.195122 4:0.138211 5:0.308943 6:0.258333 7:0.225 8:0.25
-1 1:-639 2:120 3:0.195122 4:0.138211 5:0.308943 6:0.2 7:0.208333 8:0.283333
-1 1:-628 2:120 3:0.195122 4:0.138211 5:0.308943 6:0.233333 7:0.233333 8:0.266667
-1 1:-656 2:119 3:0.195122 4:0.138211 5:0.308943 6:0.210084 7:0.193277 8:0.302521
-1 1:-615 2:121 3:0.195122 4:0.138211 5:0.308943 6:0.231405 7:0.239669 8:0.247934
-1 1:-579 2:120 3:0.195122 4:0.138211 5:0.308943 6:0.208333 7:0.216667 8:0.275
-1 1:-483 2:120 3:0.195122 4:0.138211 5:0.308943 6:0.25 7:0.225 8:0.266667
-1 1:-625 2:120 3:0.195122 4:0.138211 5:0.308943 6:0.225 7:0.258333 8:0.233333
-1 1:-524 2:120 3:0.195122 4:0.138211 5:0.308943 6:0.233333 7:0.233333 8:0.241667
-1 1:-586 2:120 3:0.195122 4:0.138211 5:0.308943 6:0.225 7:0.233333 8:0.25
-1 1:-522 2:120 3:0.195122 4:0.138211 5:0.308943 6:0.225 7:0.225 8:0.258333
-1 1:-602 2:120 3:0.195122 4:0.138211 5:0.308943 6:0.2 7:0.225 8:0.266667
-1 1:-663 2:120 3:0.195122 4:0.138211 5:0.308943 6:0.2 7:0.216667 8:0.275
-1 1:-649 2:120 3:0.195122 4:0.138211 5:0.308943 6:0.225 7:0.216667 8:0.258333
-1 1:-560 2:120 3:0.195122 4:0.138211 5:0.308943 6:0.216667 7:0.225 8:0.266667
-1 1:-661 2:121 3:0.195122 4:0.138211 5:0.308943 6:0.206612 7:0.22314 8:0.264463
-1 1:-574 2:121 3:0.195122 4:0.138211 5:0.308943 6:0.173554 7:0.231405 8:0.280992
-1 1:-540 2:120 3:0.195122 4:0.138211 5:0.308943 6:0.2 7:0.208333 8:0.266667
-1 1:-504 2:119 3:0.195122 4:0.138211 5:0.308943 6:0.260504 7:0.252101 8:0.210084
-1 1:-731 2:121 3:0.195122 4:0.138211 5:0.308943 6:0.181818 7:0.22314 8:0.272727
-1 1:-686 2:120 3:0.195122 4:0.138211 5:0.308943 6:0.191667 7:0.208333 8:0.283333
-1 1:-668 2:120 3:0.195122 4:0.138211 5:0.308943 6:0.2 7:0.225 8:0.266667
-1 1:-673 2:120 3:0.195122 4:0.138211 5:0.308943 6:0.216667 7:0.225 8:0.25
-1 1:-565 2:120 3:0.195122 4:0.138211 5:0.308943 6:0.216667 7:0.233333 8:0.258333
-1 1:-555 2:120 3:0.195122 4:0.138211 5:0.308943 6:0.2 7:0.2 8:0.283333
-1 1:-681 2:120 3:0.195122 4:0.138211 5:0.308943 6:0.2 7:0.225 8:0.266667
-1 1:-641 2:120 3:0.195122 4:0.138211 5:0.308943 6:0.208333 7:0.216667 8:0.266667
-1 1:-560 2:121 3:0.195122 4:0.138211 5:0.308943 6:0.231405 7:0.231405 8:0.247934
-1 1:-674 2:120 3:0.195122 4:0.138211 5:0.308943 6:0.191667 7:0.233333 8:0.266667
-1 1:-656 2:120 3:0.195122 4:0.138211 5:0.308943 6:0.2 7:0.208333 8:0.283333
-1 1:-654 2:120 3:0.195122 4:0.138211 5:0.308943 6:0.208333 7:0.225 8:0.258333
-1 1:-605 2:120 3:0.195122 4:0.138211 5:0.308943 6:0.208333 7:0.208333 8:0.266667
-1 1:-759 2:121 3:0.195122 4:0.138211 5:0.308943 6:0.198347 7:0.206612 8:0.280992
-1 1:-597 2:123 3:0.195122 4:0.138211 5:0.308943 6:0.252033 7:0.154472 8:0.300813
-1 1:-604 2:121 3:0.195122 4:0.138211 5:0.308943 6:0.231405 7:0.214876 8:0.280992
-1 1:-573 2:120 3:0.195122 4:0.138211 5:0.308943 6:0.208333 7:0.208333 8:0.275
-1 1:-546 2:120 3:0.195122 4:0.138211 5:0.308943 6:0.225 7:0.216667 8:0.275
-1 1:-692 2:120 3:0.195122 4:0.138211 5:0.308943 6:0.191667 7:0.2 8:0.291667
-1 1:-660 2:120 3:0.195122 4:0.138211 5:0.308943 6:0.225 7:0.208333 8:0.266667
-1 1:-539 2:120 3:0.195122 4:0.138211 5:0.308943 6:0.216667 7:0.208333 8:0.275
-1 1:-596 2:118 3:0.195122 4:0.138211 5:0.308943 6:0.237288 7:0.220339 8:0.271186
-1 1:-584 2:121 3:0.195122 4:0.138211 5:0.308943 6:0.239669 7:0.239669 8:0.239669
-1 1:-643 2:123 3:0.195122 4:0.138211 5:0.308943 6:0.227642 7:0.146341 8:0.300813
-1 1:-526 2:120 3:0.195122 4:0.138211 5:0.308943 6:0.233333 7:0.208333 8:0.283333
-1 1:-739 2:122 3:0.195122 4:0.138211 5:0.308943 6:0.180328 7:0.196721 8:0.278689
-1 1:-618 2:123 3:0.195122 4:0.138211 5:0.308943 6:0.186992 7:0.195122 8:0.317073
-1 1:-601 2:120 3:0.195122 4:0.138211 5:0.308943 6:0.233333 7:0.2 8:0.266667
-1 1:-569 2:120 3:0.195122 4:0.138211 5:0.308943 6:0.258333 7:0.225 8:0.233333
-1 1:-719 2:120 3:0.195122 4:0.138211 5:0.308943 6:0.233333 7:0.208333 8:0.258333
-1 1:-644 2:120 3:0.195122 4:0.138211 5:0.308943 6:0.241667 7:0.216667 8:0.25
-1 1:-491 2:120 3:0.195122 4:0.138211 5:0.308943 6:0.241667 7:0.233333 8:0.25
-1 1:-569 2:120 3:0.195122 4:0.138211 5:0.308943 6:0.25 7:0.225 8:0.25
-1 1:-551 2:120 3:0.195122 4:0.138211 5:0.308943 6:0.233333 7:0.216667 8:0.25
-1 1:-580 2:120 3:0.195122 4:0.138211 5:0.308943 6:0.241667 7:0.216667 8:0.241667
-1 1:-544 2:120 3:0.195122 4:0.138211 5:0.308943 6:0.241667 7:0.208333 8:0.25
-1 1:-627 2:121 3:0.195122 4:0.138211 5:0.308943 6:0.264463 7:0.239669 8:0.247934
-1 1:-559 2:120 3:0.195122 4:0.138211 5:0.308943 6:0.241667 7:0.208333 8:0.25
-1 1:-780 2:118 3:0.195122 4:0.138211 5:0.308943 6:0.211864 7:0.220339 8:0.271186
-1 1:-626 2:119 3:0.195122 4:0.138211 5:0.308943 6:0.210084 7:0.201681 8:0.268908
-1 1:-598 2:119 3:0.195122 4:0.138211 5:0.308943 6:0.226891 7:0.218487 8:0.252101
-1 1:-527 2:118 3:0.195122 4:0.138211 5:0.308943 6:0.20339 7:0.220339 8:0.288136
-1 1:-603 2:118 3:0.195122 4:0.138211 5:0.308943 6:0.194915 7:0.186441 8:0.305085
-1 1:-650 2:118 3:0.195122 4:0.138211 5:0.308943 6:0.186441 7:0.177966 8:0.313559
-1 1:-639 2:118 3:0.195122 4:0.138211 5:0.308943 6:0.186441 7:0.186441 8:0.305085
-1 1:-641 2:118 3:0.195122 4:0.138211 5:0.308943 6:0.177966 7:0.186441 8:0.305085
-1 1:-730 2:118 3:0.195122 4:0.138211 5:0.308943 6:0.177966 7:0.177966 8:0.313559
-1 1:-645 2:118 3:0.195122 4:0.138211 5:0.308943 6:0.20339 7:0.211864 8:0.271186
-1 1:-613 2:118 3:0.195122 4:0.138211 5:0.308943 6:0.220339 7:0.228814 8:0.262712
-1 1:-671 2:119 3:0.195122 4:0.138211 5:0.308943 6:0.218487 7:0.168067 8:0.310924
-1 1:-484 2:120 3:0.195122 4:0.138211 5:0.308943 6:0.258333 7:0.191667 8:0.266667
-1 1:-456 2:119 3:0.195122 4:0.138211 5:0.308943 6:0.285714 7:0.243697 8:0.226891
-1 1:-567 2:120 3:0.195122 4:0.138211 5:0.308943 6:0.216667 7:0.225 8:0.258333
-1 1:-540 2:119 3:0.195122 4:0.138211 5:0.308943 6:0.226891 7:0.218487 8:0.252101
-1 1:-543 2:120 3:0.195122 4:0.138211 5:0.308943 6:0.25 7:0.266667 8:0.216667
-1 1:-502 2:120 3:0.195122 4:0.138211 5:0.308943 6:0.275 7:0.233333 8:0.233333
-1 1:-712 2:119 3:0.195122 4:0.138211 5:0.308943 6:0.210084 7:0.184874 8:0.294118
-1 1:-583 2:120 3:0.195122 4:0.138211 5:0.308943 6:0.225 7:0.225 8:0.258333
-1 1:-447 2:120 3:0.195122 4:0.138211 5:0.308943 6:0.266667 7:0.233333 8:0.258333
-1 1:-624 2:120 3:0.195122 4:0.138211 5:0.308943 6:0.2 7:0.233333 8:0.266667
-1 1:-552 2:118 3:0.195122 4:0.138211 5:0.308943 6:0.228814 7:0.20339 8:0.271186
-1 1:-557 2:118 3:0.195122 4:0.138211 5:0.308943 6:0.262712 7:0.211864 8:0.245763
-1 1:-652 2:120 3:0.195122 4:0.138211 5:0.308943 6:0.275 7:0.216667 8:0.241667
-1 1:-490 2:120 3:0.195122 4:0.138211 5:0.308943 6:0.275 7:0.241667 8:0.225
-1 1:-527 2:121 3:0.195122 4:0.138211 5:0.308943 6:0.231405 7:0.214876 8:0.256198
-1 1:-599 2:122 3:0.195122 4:0.138211 5:0.308943 6:0.204918 7:0.204918 8:0.311475
-1 1:-781 2:123 3:0.195122 4:0.138211 5:0.308943 6:0.206349 7:0.18254 8:0.301587
-1 1:-655 2:119 3:0.195122 4:0.138211 5:0.308943 6:0.193277 7:0.176471 8:0.302521
-1 1:-614 2:119 3:0.195122 4:0.138211 5:0.308943 6:0.193277 7:0.168067 8:0.310924
-1 1:-642 2:121 3:0.195122 4:0.138211 5:0.308943 6:0.198347 7:0.206612 8:0.272727
-1 1:-665 2:123 3:0.195122 4:0.138211 5:0.308943 6:0.198413 7:0.166667 8:0.31746
-1 1:-713 2:123 3:0.195122 4:0.138211 5:0.308943 6:0.233871 7:0.16129 8:0.298387
-1 1:-751 2:123 3:0.195122 4:0.138211 5:0.308943 6:0.169355 7:0.120968 8:0.346774
-1 1:-821 2:123 3:0.195122 4:0.138211 5:0.308943 6:0.141732 7:0.141732 8:0.338583
-1 1:-557 2:110 3:0.188034 4:0.153846 5:0.316239 6:0.190909 7:0.281818 8:0.245455
-1 1:-560 2:117 3:0.188034 4:0.153846 5:0.316239 6:0.225 7:0.208333 8:0.308333
-1 1:-532 2:117 3:0.188034 4:0.153846 5:0.316239 6:0.266667 7:0.208333 8:0.233333
-1 1:-631 2:117 3:0.188034 4:0.153846 5:0.316239 6:0.226891 7:0.218487 8:0.252101
-1 1:-373 2:117 3:0.188034 4:0.153846 5:0.316239 6:0.313559 7:0.338983 8:0.152542
-1 1:-409 2:117 3:0.188034 4:0.153846 5:0.316239 6:0.279661 7:0.347458 8:0.152542
-1 1:-420 2:117 3:0.188034 4:0.153846 5:0.316239 6:0.305085 7:0.338983 8:0.152542
-1 1:-552 2:117 3:0.188034 4:0.153846 5:0.316239 6:0.247934 7:0.22314 8:0.239669
-1 1:-534 2:117 3:0.188034 4:0.153846 5:0.316239 6:0.260504 7:0.210084 8:0.235294
-1 1:-432 2:117 3:0.188034 4:0.153846 5:0.316239 6:0.264463 7:0.22314 8:0.239669
-1 1:-495 2:117 3:0.188034 4:0.153846 5:0.316239 6:0.277311 7:0.235294 8:0.226891
-1 1:-495 2:117 3:0.188034 4:0.153846 5:0.316239 6:0.256198 7:0.22314 8:0.239669
-1 1:-460 2:117 3:0.188034 4:0.153846 5:0.316239 6:0.256198 7:0.22314 8:0.239669
-1 1:-557 2:117 3:0.188034 4:0.153846 5:0.316239 6:0.254098 7:0.221311 8:0.237705
-1 1:-536 2:117 3:0.188034 4:0.153846 5:0.316239 6:0.243902 7:0.284553 8:0.227642
-1 1:-540 2:117 3:0.188034 4:0.153846 5:0.316239 6:0.216667 7:0.175 8:0.283333
-1 1:-560 2:117 3:0.188034 4:0.153846 5:0.316239 6:0.221311 7:0.155738 8:0.254098
-1 1:-479 2:117 3:0.188034 4:0.153846 5:0.316239 6:0.233333 7:0.216667 8:0.266667
-1 1:-649 2:117 3:0.188034 4:0.153846 5:0.316239 6:0.206612 7:0.14876 8:0.297521
-1 1:-639 2:117 3:0.188034 4:0.153846 5:0.316239 6:0.201681 7:0.134454 8:0.302521
-1 1:-533 2:117 3:0.188034 4:0.153846 5:0.316239 6:0.214876 7:0.14876 8:0.272727
-1 1:-456 2:117 3:0.188034 4:0.153846 5:0.316239 6:0.241667 7:0.233333 8:0.275
-1 1:-687 2:117 3:0.188034 4:0.153846 5:0.316239 6:0.213115 7:0.139344 8:0.295082
-1 1:-554 2:117 3:0.188034 4:0.153846 5:0.316239 6:0.262712 7:0.135593 8:0.322034
-1 1:-529 2:117 3:0.188034 4:0.153846 5:0.316239 6:0.245763 7:0.135593 8:0.330508
-1 1:-639 2:117 3:0.188034 4:0.153846 5:0.316239 6:0.225 7:0.116667 8:0.3
-1 1:-670 2:117 3:0.188034 4:0.153846 5:0.316239 6:0.231405 7:0.140496 8:0.297521
-1 1:-603 2:117 3:0.188034 4:0.153846 5:0.316239 6:0.216667 7:0.175 8:0.258333
-1 1:-584 2:117 3:0.188034 4:0.153846 5:0.316239 6:0.22314 7:0.132231 8:0.297521
-1 1:-663 2:117 3:0.188034 4:0.153846 5:0.316239 6:0.216667 7:0.191667 8:0.25
-1 1:-530 2:116 3:0.188034 4:0.153846 5:0.316239 6:0.241379 7:0.215517 8:0.267241
-1 1:-609 2:117 3:0.188034 4:0.153846 5:0.316239 6:0.239316 7:0.145299 8:0.290598
-1 1:-669 2:117 3:0.188034 4:0.153846 5:0.316239 6:0.205128 7:0.153846 8:0.307692
-1 1:-538 2:116 3:0.188034 4:0.153846 5:0.316239 6:0.206897 7:0.198276 8:0.275862
-1 1:-611 2:116 3:0.188034 4:0.153846 5:0.316239 6:0.206897 7:0.198276 8:0.275862
-1 1:-804 2:117 3:0.188034 4:0.153846 5:0.316239 6:0.237705 7:0.122951 8:0.295082
-1 1:-726 2:116 3:0.188034 4:0.153846 5:0.316239 6:0.206897 7:0.198276 8:0.275862
-1 1:-690 2:116 3:0.188034 4:0.153846 5:0.316239 6:0.206897 7:0.198276 8:0.275862
-1 1:-632 2:116 3:0.188034 4:0.153846 5:0.316239 6:0.206897 7:0.198276 8:0.275862
-1 1:-590 2:117 3:0.188034 4:0.153846 5:0.316239 6:0.239316 7:0.17094 8:0.290598
-1 1:-669 2:117 3:0.188034 4:0.153846 5:0.316239 6:0.213675 7:0.162393 8:0.299145
-1 1:-598 2:116 3:0.188034 4:0.153846 5:0.316239 6:0.215517 7:0.198276 8:0.275862
-1 1:-636 2:116 3:0.188034 4:0.153846 5:0.316239 6:0.206897 7:0.206897 8:0.267241
-1 1:-758 2:117 3:0.188034 4:0.153846 5:0.316239 6:0.22314 7:0.132231 8:0.297521
-1 1:-549 2:117 3:0.188034 4:0.153846 5:0.316239 6:0.247863 7:0.239316 8:0.196581
-1 1:-485 2:117 3:0.188034 4:0.153846 5:0.316239 6:0.247863 7:0.230769 8:0.205128
-1 1:-468 2:117 3:0.188034 4:0.153846 5:0.316239 6:0.247863 7:0.239316 8:0.205128
-1 1:-574 2:117 3:0.188034 4:0.153846 5:0.316239 6:0.230769 7:0.247863 8:0.222222
-1 1:-543 2:117 3:0.188034 4:0.153846 5:0.316239 6:0.239316 7:0.213675 8:0.222222
-1 1:-444 2:117 3:0.188034 4:0.153846 5:0.316239 6:0.25 7:0.226562 8:0.257812
-1 1:-587 2:117 3:0.188034 4:0.153846 5:0.316239 6:0.231405 7:0.132231 8:0.280992
-1 1:-500 2:117 3:0.188034 4:0.153846 5:0.316239 6:0.222222 7:0.222222 8:0.222222
-1 1:-572 2:117 3:0.188034 4:0.153846 5:0.316239 6:0.264957 7:0.239316 8:0.222222
-1 1:-503 2:117 3:0.188034 4:0.153846 5:0.316239 6:0.264957 7:0.230769 8:0.230769
-1 1:-694 2:116 3:0.188034 4:0.153846 5:0.316239 6:0.198276 7:0.224138 8:0.258621
-1 1:-572 2:116 3:0.188034 4:0.153846 5:0.316239 6:0.189655 7:0.224138 8:0.275862
-1 1:-680 2:117 3:0.188034 4:0.153846 5:0.316239 6:0.188034 7:0.222222 8:0.290598
-1 1:-604 2:117 3:0.188034 4:0.153846 5:0.316239 6:0.179487 7:0.230769 8:0.290598
-1 1:-575 2:116 3:0.188034 4:0.153846 5:0.316239 6:0.241379 7:0.241379 8:0.232759
-1 1:-482 2:115 3:0.188034 4:0.153846 5:0.316239 6:0.252174 7:0.234783 8:0.252174
-1 1:-722 2:117 3:0.188034 4:0.153846 5:0.316239 6:0.233333 7:0.133333 8:0.283333
-1 1:-627 2:115 3:0.188034 4:0.153846 5:0.316239 6:0.234783 7:0.226087 8:0.252174
-1 1:-367 2:104 3:0.188034 4:0.153846 5:0.316239 6:0.346154 7:0.201923 8:0.240385
-1 1:-406 2:114 3:0.188034 4:0.153846 5:0.316239 6:0.280702 7:0.245614 8:0.236842
-1 1:-481 2:112 3:0.188034 4:0.153846 5:0.316239 6:0.196429 7:0.241071 8:0.267857
-1 1:-619 2:111 3:0.188034 4:0.153846 5:0.316239 6:0.18018 7:0.261261 8:0.252252
-1 1:-534 2:114 3:0.188034 4:0.153846 5:0.316239 6:0.236842 7:0.22807 8:0.254386
-1 1:-530 2:116 3:0.188034 4:0.153846 5:0.316239 6:0.206897 7:0.232759 8:0.241379
-1 1:-513 2:117 3:0.188034 4:0.153846 5:0.316239 6:0.186992 7:0.260163 8:0.211382
-1 1:-717 2:117 3:0.188034 4:0.153846 5:0.316239 6:0.196581 7:0.153846 8:0.307692
-1 1:-551 2:111 3:0.188034 4:0.153846 5:0.316239 6:0.216216 7:0.225225 8:0.261261
-1 1:-574 2:117 3:0.188034 4:0.153846 5:0.316239 6:0.212598 7:0.23622 8:0.283465
-1 1:-679 2:117 3:0.188034 4:0.153846 5:0.316239 6:0.216667 7:0.141667 8:0.3
-1 1:-853 2:117 3:0.188034 4:0.153846 5:0.316239 6:0.153846 7:0.107692 8:0.361538
-1 1:-499 2:117 3:0.188034 4:0.153846 5:0.316239 6:0.25 7:0.216667 8:0.258333
-1 1:-505 2:117 3:0.188034 4:0.153846 5:0.316239 6:0.308333 7:0.241667 8:0.225
-1 1:-494 2:117 3:0.188034 4:0.153846 5:0.316239 6:0.294118 7:0.235294 8:0.218487
-1 1:-552 2:117 3:0.188034 4:0.153846 5:0.316239 6:0.239669 7:0.214876 8:0.256198
-1 1:-524 2:117 3:0.188034 4:0.153846 5:0.316239 6:0.285714 7:0.243697 8:0.201681
-1 1:-486 2:117 3:0.188034 4:0.153846 5:0.316239 6:0.258333 7:0.225 8:0.25
-1 1:-468 2:117 3:0.188034 4:0.153846 5:0.316239 6:0.241667 7:0.25 8:0.25
-1 1:-435 2:117 3:0.188034 4:0.153846 5:0.316239 6:0.256198 7:0.22314 8:0.247934
-1 1:-551 2:117 3:0.188034 4:0.153846 5:0.316239 6:0.210084 7:0.218487 8:0.268908
-1 1:-569 2:117 3:0.188034 4:0.153846 5:0.316239 6:0.226891 7:0.235294 8:0.252101
-1 1:-573 2:117 3:0.188034 4:0.153846 5:0.316239 6:0.226891 7:0.226891 8:0.260504
-1 1:-589 2:117 3:0.188034 4:0.153846 5:0.316239 6:0.218487 7:0.226891 8:0.260504
-1 1:-468 2:117 3:0.188034 4:0.153846 5:0.316239 6:0.226891 7:0.226891 8:0.260504
-1 1:-488 2:117 3:0.188034 4:0.153846 5:0.316239 6:0.235294 7:0.235294 8:0.252101
-1 1:-525 2:117 3:0.188034 4:0.153846 5:0.316239 6:0.235294 7:0.226891 8:0.260504
-1 1:-507 2:117 3:0.188034 4:0.153846 5:0.316239 6:0.235294 7:0.226891 8:0.260504
-1 1:-498 2:117 3:0.188034 4:0.153846 5:0.316239 6:0.218487 7:0.218487 8:0.268908
-1 1:-541 2:117 3:0.188034 4:0.153846 5:0.316239 6:0.272727 7:0.231405 8:0.239669
-1 1:-541 2:117 3:0.188034 4:0.153846 5:0.316239 6:0.247934 7:0.239669 8:0.239669
-1 1:-477 2:117 3:0.188034 4:0.153846 5:0.316239 6:0.228814 7:0.211864 8:0.271186
-1 1:-586 2:117 3:0.188034 4:0.153846 5:0.316239 6:0.226891 7:0.226891 8:0.260504
-1 1:-539 2:117 3:0.188034 4:0.153846 5:0.316239 6:0.226891 7:0.226891 8:0.260504
-1 1:-492 2:117 3:0.188034 4:0.153846 5:0.316239 6:0.239669 7:0.231405 8:0.239669
-1 1:-473 2:117 3:0.188034 4:0.153846 5:0.316239 6:0.239669 7:0.239669 8:0.247934
-1 1:-494 2:117 3:0.188034 4:0.153846 5:0.316239 6:0.226891 7:0.226891 8:0.252101
-1 1:-553 2:117 3:0.188034 4:0.153846 5:0.316239 6:0.254237 7:0.237288 8:0.237288
-1 1:-547 2:117 3:0.188034 4:0.153846 5:0.316239 6:0.210084 7:0.210084 8:0.277311
-1 1:-574 2:117 3:0.188034 4:0.153846 5:0.316239 6:0.201681 7:0.201681 8:0.285714
-1 1:-474 2:117 3:0.188034 4:0.153846 5:0.316239 6:0.294118 7:0.243697 8:0.218487
-1 1:-515 2:117 3:0.188034 4:0.153846 5:0.316239 6:0.285714 7:0.210084 8:0.252101
-1 1:-588 2:117 3:0.188034 4:0.153846 5:0.316239 6:0.220339 7:0.220339 8:0.262712
-1 1:-709 2:117 3:0.188034 4:0.153846 5:0.316239 6:0.241667 7:0.225 8:0.25
-1 1:-614 2:117 3:0.188034 4:0.153846 5:0.316239 6:0.220339 7:0.194915 8:0.288136
-1 1:-470 2:117 3:0.188034 4:0.153846 5:0.316239 6:0.228814 7:0.20339 8:0.271186
-1 1:-678 2:117 3:0.188034 4:0.153846 5:0.316239 6:0.193277 7:0.201681 8:0.294118
-1 1:-499 2:117 3:0.188034 4:0.153846 5:0.316239 6:0.211864 7:0.194915 8:0.29661
-1 1:-625 2:117 3:0.188034 4:0.153846 5:0.316239 6:0.20339 7:0.194915 8:0.29661
-1 1:-437 2:117 3:0.188034 4:0.153846 5:0.316239 6:0.220339 7:0.20339 8:0.288136
-1 1:-407 2:117 3:0.188034 4:0.153846 5:0.316239 6:0.254237 7:0.169492 8:0.29661
-1 1:-556 2:117 3:0.188034 4:0.153846 5:0.316239 6:0.20339 7:0.186441 8:0.305085
-1 1:-597 2:117 3:0.188034 4:0.153846 5:0.316239 6:0.228814 7:0.220339 8:0.262712
-1 1:-680 2:117 3:0.188034 4:0.153846 5:0.316239 6:0.220339 7:0.194915 8:0.279661
-1 1:-514 2:117 3:0.188034 4:0.153846 5:0.316239 6:0.245763 7:0.20339 8:0.254237
-1 1:-511 2:117 3:0.188034 4:0.153846 5:0.316239 6:0.220339 7:0.194915 8:0.29661
-1 1:-538 2:117 3:0.188034 4:0.153846 5:0.316239 6:0.211864 7:0.194915 8:0.29661
-1 1:-660 2:117 3:0.188034 4:0.153846 5:0.316239 6:0.201681 7:0.193277 8:0.302521
-1 1:-563 2:117 3:0.188034 4:0.153846 5:0.316239 6:0.226891 7:0.201681 8:0.285714
-1 1:-537 2:117 3:0.188034 4:0.153846 5:0.316239 6:0.228814 7:0.194915 8:0.288136
-1 1:-576 2:117 3:0.188034 4:0.153846 5:0.316239 6:0.194915 7:0.194915 8:0.29661
-1 1:-422 2:117 3:0.188034 4:0.153846 5:0.316239 6:0.211864 7:0.194915 8:0.288136
-1 1:-687 2:117 3:0.188034 4:0.153846 5:0.316239 6:0.201681 7:0.176471 8:0.302521
-1 1:-530 2:117 3:0.188034 4:0.153846 5:0.316239 6:0.231405 7:0.181818 8:0.305785
-1 1:-705 2:117 3:0.188034 4:0.153846 5:0.316239 6:0.220339 7:0.194915 8:0.288136
-1 1:-585 2:117 3:0.188034 4:0.153846 5:0.316239 6:0.211864 7:0.20339 8:0.288136
-1 1:-559 2:117 3:0.188034 4:0.153846 5:0.316239 6:0.235294 7:0.226891 8:0.252101
-1 1:-608 2:117 3:0.188034 4:0.153846 5:0.316239 6:0.226891 7:0.176471 8:0.294118
-1 1:-643 2:117 3:0.188034 4:0.153846 5:0.316239 6:0.20339 7:0.20339 8:0.288136
-1 1:-640 2:117 3:0.188034 4:0.153846 5:0.316239 6:0.218487 7:0.176471 8:0.310924
-1 1:-588 2:117 3:0.188034 4:0.153846 5:0.316239 6:0.201681 7:0.193277 8:0.294118
-1 1:-600 2:117 3:0.188034 4:0.153846 5:0.316239 6:0.220339 7:0.194915 8:0.29661
-1 1:-567 2:117 3:0.188034 4:0.153846 5:0.316239 6:0.218487 7:0.201681 8:0.277311
-1 1:-539 2:117 3:0.188034 4:0.153846 5:0.316239 6:0.268908 7:0.235294 8:0.226891
-1 1:-721 2:117 3:0.188034 4:0.153846 5:0.316239 6:0.218487 7:0.168067 8:0.294118
-1 1:-537 2:117 3:0.188034 4:0.153846 5:0.316239 6:0.201681 7:0.201681 8:0.294118
-1 1:-628 2:117 3:0.188034 4:0.153846 5:0.316239 6:0.20339 7:0.194915 8:0.29661
-1 1:-563 2:117 3:0.188034 4:0.153846 5:0.316239 6:0.210084 7:0.176471 8:0.310924
-1 1:-517 2:117 3:0.188034 4:0.153846 5:0.316239 6:0.218487 7:0.176471 8:0.294118
-1 1:-521 2:117 3:0.188034 4:0.153846 5:0.316239 6:0.237288 7:0.228814 8:0.254237
-1 1:-460 2:117 3:0.188034 4:0.153846 5:0.316239 6:0.271186 7:0.20339 8:0.271186
-1 1:-537 2:117 3:0.188034 4:0.153846 5:0.316239 6:0.228814 7:0.211864 8:0.271186
-1 1:-683 2:117 3:0.188034 4:0.153846 5:0.316239 6:0.196721 7:0.155738 8:0.336066
-1 1:-353 2:117 3:0.188034 4:0.153846 5:0.316239 6:0.239669 7:0.198347 8:0.289256
-1 1:-547 2:117 3:0.188034 4:0.153846 5:0.316239 6:0.228814 7:0.211864 8:0.262712
-1 1:-553 2:117 3:0.188034 4:0.153846 5:0.316239 6:0.237288 7:0.20339 8:0.279661
-1 1:-584 2:117 3:0.188034 4:0.153846 5:0.316239 6:0.262712 7:0.194915 8:0.254237
-1 1:-466 2:117 3:0.188034 4:0.153846 5:0.316239 6:0.226891 7:0.210084 8:0.268908
-1 1:-526 2:117 3:0.188034 4:0.153846 5:0.316239 6:0.220339 7:0.194915 8:0.288136
-1 1:-447 2:117 3:0.188034 4:0.153846 5:0.316239 6:0.252101 7:0.243697 8:0.243697
-1 1:-602 2:117 3:0.188034 4:0.153846 5:0.316239 6:0.226891 7:0.201681 8:0.277311
-1 1:-645 2:117 3:0.188034 4:0.153846 5:0.316239 6:0.220339 7:0.186441 8:0.29661
-1 1:-515 2:117 3:0.188034 4:0.153846 5:0.316239 6:0.210084 7:0.176471 8:0.302521
-1 1:-549 2:117 3:0.188034 4:0.153846 5:0.316239 6:0.235294 7:0.168067 8:0.285714
-1 1:-618 2:117 3:0.188034 4:0.153846 5:0.316239 6:0.225 7:0.216667 8:0.266667
-1 1:-623 2:117 3:0.188034 4:0.153846 5:0.316239 6:0.2 7:0.208333 8:0.291667
-1 1:-483 2:117 3:0.188034 4:0.153846 5:0.316239 6:0.241667 7:0.216667 8:0.266667
-1 1:-548 2:117 3:0.188034 4:0.153846 5:0.316239 6:0.216667 7:0.216667 8:0.266667
-1 1:-595 2:117 3:0.188034 4:0.153846 5:0.316239 6:0.225 7:0.208333 8:0.266667
-1 1:-570 2:117 3:0.188034 4:0.153846 5:0.316239 6:0.191667 7:0.208333 8:0.291667
-1 1:-530 2:117 3:0.188034 4:0.153846 5:0.316239 6:0.233333 7:0.208333 8:0.275
-1 1:-462 2:117 3:0.188034 4:0.153846 5:0.316239 6:0.214876 7:0.231405 8:0.264463
-1 1:-665 2:117 3:0.188034 4:0.153846 5:0.316239 6:0.206612 7:0.239669 8:0.264463
-1 1:-592 2:117 3:0.188034 4:0.153846 5:0.316239 6:0.241667 7:0.241667 8:0.241667
-1 1:-484 2:117 3:0.188034 4:0.153846 5:0.316239 6:0.235294 7:0.252101 8:0.243697
-1 1:-520 2:117 3:0.188034 4:0.153846 5:0.316239 6:0.233333 7:0.25 8:0.241667
-1 1:-655 2:117 3:0.188034 4:0.153846 5:0.316239 6:0.233333 7:0.241667 8:0.25
-1 1:-504 2:117 3:0.188034 4:0.153846 5:0.316239 6:0.225 7:0.233333 8:0.258333
-1 1:-569 2:117 3:0.188034 4:0.153846 5:0.316239 6:0.2 7:0.275 8:0.241667
-1 1:-640 2:117 3:0.188034 4:0.153846 5:0.316239 6:0.198347 7:0.272727 8:0.22314
-1 1:-545 2:117 3:0.188034 4:0.153846 5:0.316239 6:0.216667 7:0.233333 8:0.275
-1 1:-596 2:117 3:0.188034 4:0.153846 5:0.316239 6:0.205128 7:0.264957 8:0.247863
-1 1:-551 2:117 3:0.188034 4:0.153846 5:0.316239 6:0.235294 7:0.201681 8:0.277311
-1 1:-537 2:117 3:0.188034 4:0.153846 5:0.316239 6:0.233333 7:0.241667 8:0.25
-1 1:-591 2:117 3:0.188034 4:0.153846 5:0.316239 6:0.210084 7:0.210084 8:0.277311
-1 1:-450 2:117 3:0.188034 4:0.153846 5:0.316239 6:0.243697 7:0.226891 8:0.252101
-1 1:-554 2:117 3:0.188034 4:0.153846 5:0.316239 6:0.225 7:0.233333 8:0.258333
-1 1:-625 2:117 3:0.188034 4:0.153846 5:0.316239 6:0.243697 7:0.235294 8:0.243697
-1 1:-616 2:117 3:0.188034 4:0.153846 5:0.316239 6:0.25 7:0.233333 8:0.25
-1 1:-433 2:117 3:0.188034 4:0.153846 5:0.316239 6:0.243697 7:0.226891 8:0.252101
-1 1:-485 2:117 3:0.188034 4:0.153846 5:0.316239 6:0.258333 7:0.216667 8:0.241667
-1 1:-545 2:117 3:0.188034 4:0.153846 5:0.316239 6:0.216667 7:0.216667 8:0.266667
-1 1:-572 2:117 3:0.188034 4:0.153846 5:0.316239 6:0.208333 7:0.225 8:0.266667
-1 1:-576 2:117 3:0.188034 4:0.153846 5:0.316239 6:0.216667 7:0.25 8:0.241667
-1 1:-527 2:117 3:0.188034 4:0.153846 5:0.316239 6:0.216667 7:0.225 8:0.266667
-1 1:-573 2:117 3:0.188034 4:0.153846 5:0.316239 6:0.2 7:0.2 8:0.291667
-1 1:-517 2:117 3:0.188034 4:0.153846 5:0.316239 6:0.241667 7:0.233333 8:0.25
-1 1:-567 2:117 3:0.188034 4:0.153846 5:0.316239 6:0.225 7:0.2 8:0.283333
-1 1:-599 2:117 3:0.188034 4:0.153846 5:0.316239 6:0.208333 7:0.191667 8:0.291667
-1 1:-562 2:117 3:0.188034 4:0.153846 5:0.316239 6:0.225 7:0.191667 8:0.291667
-1 1:-535 2:117 3:0.188034 4:0.153846 5:0.316239 6:0.225 7:0.225 8:0.275
-1 1:-499 2:117 3:0.188034 4:0.153846 5:0.316239 6:0.233333 7:0.233333 8:0.266667
-1 1:-452 2:117 3:0.188034 4:0.153846 5:0.316239 6:0.275 7:0.283333 8:0.2
-1 1:-465 2:117 3:0.188034 4:0.153846 5:0.316239 6:0.225 7:0.216667 8:0.266667
-1 1:-493 2:117 3:0.188034 4:0.153846 5:0.316239 6:0.233333 7:0.233333 8:0.25
-1 1:-529 2:117 3:0.188034 4:0.153846 5:0.316239 6:0.2 7:0.233333 8:0.266667
-1 1:-676 2:117 3:0.188034 4:0.153846 5:0.316239 6:0.216667 7:0.216667 8:0.275
-1 1:-616 2:117 3:0.188034 4:0.153846 5:0.316239 6:0.216667 7:0.183333 8:0.3
-1 1:-524 2:117 3:0.188034 4:0.153846 5:0.316239 6:0.258333 7:0.225 8:0.25
-1 1:-591 2:117 3:0.188034 4:0.153846 5:0.316239 6:0.2 7:0.208333 8:0.283333
-1 1:-474 2:117 3:0.188034 4:0.153846 5:0.316239 6:0.233333 7:0.233333 8:0.266667
-1 1:-658 2:117 3:0.188034 4:0.153846 5:0.316239 6:0.210084 7:0.193277 8:0.302521
-1 1:-502 2:117 3:0.188034 4:0.153846 5:0.316239 6:0.231405 7:0.239669 8:0.247934
-1 1:-600 2:117 3:0.188034 4:0.153846 5:0.316239 6:0.208333 7:0.216667 8:0.275
-1 1:-524 2:117 3:0.188034 4:0.153846 5:0.316239 6:0.25 7:0.225 8:0.266667
-1 1:-494 2:117 3:0.188034 4:0.153846 5:0.316239 6:0.225 7:0.258333 8:0.233333
-1 1:-526 2:117 3:0.188034 4:0.153846 5:0.316239 6:0.233333 7:0.233333 8:0.241667
-1 1:-603 2:117 3:0.188034 4:0.153846 5:0.316239 6:0.225 7:0.233333 8:0.25
-1 1:-541 2:117 3:0.188034 4:0.153846 5:0.316239 6:0.225 7:0.225 8:0.258333
-1 1:-503 2:117 3:0.188034 4:0.153846 5:0.316239 6:0.2 7:0.225 8:0.266667
-1 1:-616 2:117 3:0.188034 4:0.153846 5:0.316239 6:0.2 7:0.216667 8:0.275
-1 1:-596 2:117 3:0.188034 4:0.153846 5:0.316239 6:0.225 7:0.216667 8:0.258333
-1 1:-588 2:117 3:0.188034 4:0.153846 5:0.316239 6:0.216667 7:0.225 8:0.266667
-1 1:-675 2:117 3:0.188034 4:0.153846 5:0.316239 6:0.206612 7:0.22314 8:0.264463
-1 1:-605 2:117 3:0.188034 4:0.153846 5:0.316239 6:0.173554 7:0.231405 8:0.280992
-1 1:-611 2:117 3:0.188034 4:0.153846 5:0.316239 6:0.2 7:0.208333 8:0.266667
-1 1:-520 2:117 3:0.188034 4:0.153846 5:0.316239 6:0.260504 7:0.252101 8:0.210084
-1 1:-650 2:117 3:0.188034 4:0.153846 5:0.316239 6:0.181818 7:0.22314 8:0.272727
-1 1:-623 2:117 3:0.188034 4:0.153846 5:0.316239 6:0.191667 7:0.208333 8:0.283333
-1 1:-689 2:117 3:0.188034 4:0.153846 5:0.316239 6:0.2 7:0.225 8:0.266667
-1 1:-596 2:117 3:0.188034 4:0.153846 5:0.316239 6:0.216667 7:0.225 8:0.25
-1 1:-648 2:117 3:0.188034 4:0.153846 5:0.316239 6:0.216667 7:0.233333 8:0.258333
-1 1:-621 2:117 3:0.188034 4:0.153846 5:0.316239 6:0.2 7:0.2 8:0.283333
-1 1:-622 2:117 3:0.188034 4:0.153846 5:0.316239 6:0.2 7:0.225 8:0.266667
-1 1:-628 2:117 3:0.188034 4:0.153846 5:0.316239 6:0.208333 7:0.216667 8:0.266667
-1 1:-564 2:117 3:0.188034 4:0.153846 5:0.316239 6:0.231405 7:0.231405 8:0.247934
-1 1:-607 2:117 3:0.188034 4:0.153846 5:0.316239 6:0.191667 7:0.233333 8:0.266667
-1 1:-601 2:117 3:0.188034 4:0.153846 5:0.316239 6:0.2 7:0.208333 8:0.283333
-1 1:-607 2:117 3:0.188034 4:0.153846 5:0.316239 6:0.208333 7:0.225 8:0.258333
-1 1:-589 2:117 3:0.188034 4:0.153846 5:0.316239 6:0.208333 7:0.208333 8:0.266667
-1 1:-583 2:117 3:0.188034 4:0.153846 5:0.316239 6:0.198347 7:0.206612 8:0.280992
-1 1:-496 2:117 3:0.188034 4:0.153846 5:0.316239 6:0.252033 7:0.154472 8:0.300813
-1 1:-499 2:117 3:0.188034 4:0.153846 5:0.316239 6:0.231405 7:0.214876 8:0.280992
-1 1:-609 2:117 3:0.188034 4:0.153846 5:0.316239 6:0.208333 7:0.208333 8:0.275
-1 1:-624 2:117 3:0.188034 4:0.153846 5:0.316239 6:0.225 7:0.216667 8:0.275
-1 1:-610 2:117 3:0.188034 4:0.153846 5:0.316239 6:0.191667 7:0.2 8:0.291667
-1 1:-528 2:117 3:0.188034 4:0.153846 5:0.316239 6:0.225 7:0.208333 8:0.266667
-1 1:-675 2:117 3:0.188034 4:0.153846 5:0.316239 6:0.216667 7:0.208333 8:0.275
-1 1:-528 2:117 3:0.188034 4:0.153846 5:0.316239 6:0.237288 7:0.220339 8:0.271186
-1 1:-626 2:117 3:0.188034 4:0.153846 5:0.316239 6:0.239669 7:0.239669 8:0.239669
-1 1:-561 2:117 3:0.188034 4:0.153846 5:0.316239 6:0.227642 7:0.146341 8:0.300813
-1 1:-536 2:117 3:0.188034 4:0.153846 5:0.316239 6:0.233333 7:0.208333 8:0.283333
-1 1:-662 2:117 3:0.188034 4:0.153846 5:0.316239 6:0.180328 7:0.196721 8:0.278689
-1 1:-623 2:117 3:0.188034 4:0.153846 5:0.316239 6:0.186992 7:0.195122 8:0.317073
-1 1:-546 2:117 3:0.188034 4:0.153846 5:0.316239 6:0.233333 7:0.2 8:0.266667
-1 1:-493 2:117 3:0.188034 4:0.153846 5:0.316239 6:0.258333 7:0.225 8:0.233333
-1 1:-685 2:117 3:0.188034 4:0.153846 5:0.316239 6:0.233333 7:0.208333 8:0.258333
-1 1:-545 2:117 3:0.188034 4:0.153846 5:0.316239 6:0.241667 7:0.216667 8:0.25
-1 1:-549 2:117 3:0.188034 4:0.153846 5:0.316239 6:0.241667 7:0.233333 8:0.25
-1 1:-560 2:117 3:0.188034 4:0.153846 5:0.316239 6:0.25 7:0.225 8:0.25
-1 1:-450 2:117 3:0.188034 4:0.153846 5:0.316239 6:0.233333 7:0.216667 8:0.25
-1 1:-615 2:117 3:0.188034 4:0.153846 5:0.316239 6:0.241667 7:0.216667 8:0.241667
-1 1:-582 2:117 3:0.188034 4:0.153846 5:0.316239 6:0.241667 7:0.208333 8:0.25
-1 1:-441 2:117 3:0.188034 4:0.153846 5:0.316239 6:0.264463 7:0.239669 8:0.247934
-1 1:-534 2:117 3:0.188034 4:0.153846 5:0.316239 6:0.241667 7:0.208333 8:0.25
-1 1:-513 2:117 3:0.188034 4:0.153846 5:0.316239 6:0.211864 7:0.220339 8:0.271186
-1 1:-472 2:117 3:0.188034 4:0.153846 5:0.316239 6:0.210084 7:0.201681 8:0.268908
-1 1:-626 2:117 3:0.188034 4:0.153846 5:0.316239 6:0.226891 7:0.218487 8:0.252101
-1 1:-574 2:117 3:0.188034 4:0.153846 5:0.316239 6:0.20339 7:0.220339 8:0.288136
-1 1:-607 2:117 3:0.188034 4:0.153846 5:0.316239 6:0.194915 7:0.186441 8:0.305085
-1 1:-787 2:117 3:0.188034 4:0.153846 5:0.316239 6:0.186441 7:0.177966 8:0.313559
-1 1:-702 2:117 3:0.188034 4:0.153846 5:0.316239 6:0.186441 7:0.186441 8:0.305085
-1 1:-598 2:117 3:0.188034 4:0.153846 5:0.316239 6:0.177966 7:0.186441 8:0.305085
-1 1:-533 2:117 3:0.188034 4:0.153846 5:0.316239 6:0.177966 7:0.177966 8:0.313559
-1 1:-612 2:117 3:0.188034 4:0.153846 5:0.316239 6:0.20339 7:0.211864 8:0.271186
-1 1:-598 2:117 3:0.188034 4:0.153846 5:0.316239 6:0.220339 7:0.228814 8:0.262712
-1 1:-622 2:117 3:0.188034 4:0.153846 5:0.316239 6:0.218487 7:0.168067 8:0.310924
-1 1:-536 2:117 3:0.188034 4:0.153846 5:0.316239 6:0.258333 7:0.191667 8:0.266667
-1 1:-424 2:117 3:0.188034 4:0.153846 5:0.316239 6:0.285714 7:0.243697 8:0.226891
-1 1:-503 2:117 3:0.188034 4:0.153846 5:0.316239 6:0.216667 7:0.225 8:0.258333
-1 1:-568 2:117 3:0.188034 4:0.153846 5:0.316239 6:0.226891 7:0.218487 8:0.252101
-1 1:-428 2:117 3:0.188034 4:0.153846 5:0.316239 6:0.25 7:0.266667 8:0.216667
-1 1:-474 2:117 3:0.188034 4:0.153846 5:0.316239 6:0.275 7:0.233333 8:0.233333
-1 1:-576 2:117 3:0.188034 4:0.153846 5:0.316239 6:0.210084 7:0.184874 8:0.294118
-1 1:-626 2:117 3:0.188034 4:0.153846 5:0.316239 6:0.225 7:0.225 8:0.258333
-1 1:-417 2:117 3:0.188034 4:0.153846 5:0.316239 6:0.266667 7:0.233333 8:0.258333
-1 1:-576 2:117 3:0.188034 4:0.153846 5:0.316239 6:0.2 7:0.233333 8:0.266667
-1 1:-626 2:117 3:0.188034 4:0.153846 5:0.316239 6:0.228814 7:0.20339 8:0.271186
-1 1:-537 2:117 3:0.188034 4:0.153846 5:0.316239 6:0.262712 7:0.211864 8:0.245763
-1 1:-468 2:117 3:0.188034 4:0.153846 5:0.316239 6:0.275 7:0.216667 8:0.241667
-1 1:-510 2:117 3:0.188034 4:0.153846 5:0.316239 6:0.275 7:0.241667 8:0.225
-1 1:-632 2:117 3:0.188034 4:0.153846 5:0.316239 6:0.231405 7:0.214876 8:0.256198
-1 1:-669 2:117 3:0.188034 4:0.153846 5:0.316239 6:0.204918 7:0.204918 8:0.311475
-1 1:-704 2:117 3:0.188034 4:0.153846 5:0.316239 6:0.206349 7:0.18254 8:0.301587
-1 1:-635 2:117 3:0.188034 4:0.153846 5:0.316239 6:0.193277 7:0.176471 8:0.302521
-1 1:-598 2:117 3:0.188034 4:0.153846 5:0.316239 6:0.193277 7:0.168067 8:0.310924
-1 1:-609 2:117 3:0.188034 4:0.153846 5:0.316239 6:0.198347 7:0.206612 8:0.272727
-1 1:-756 2:117 3:0.188034 4:0.153846 5:0.316239 6:0.198413 7:0.166667 8:0.31746
-1 1:-567 2:117 3:0.188034 4:0.153846 5:0.316239 6:0.233871 7:0.16129 8:0.298387
-1 1:-734 2:117 3:0.188034 4:0.153846 5:0.316239 6:0.169355 7:0.120968 8:0.346774
-1 1:-680 2:117 3:0.188034 4:0.153846 5:0.316239 6:0.141732 7:0.141732 8:0.338583
-1 1:-387 2:110 3:0.190909 4:0.281818 5:0.245455 6:0.225 7:0.208333 8:0.308333
-1 1:-414 2:110 3:0.190909 4:0.281818 5:0.245455 6:0.266667 7:0.208333 8:0.233333
-1 1:-476 2:110 3:0.190909 4:0.281818 5:0.245455 6:0.226891 7:0.218487 8:0.252101
-1 1:-370 2:110 3:0.190909 4:0.281818 5:0.245455 6:0.313559 7:0.338983 8:0.152542
-1 1:-340 2:110 3:0.190909 4:0.281818 5:0.245455 6:0.279661 7:0.347458 8:0.152542
-1 1:-343 2:110 3:0.190909 4:0.281818 5:0.245455 6:0.305085 7:0.338983 8:0.152542
-1 1:-438 2:110 3:0.190909 4:0.281818 5:0.245455 6:0.247934 7:0.22314 8:0.239669
-1 1:-393 2:110 3:0.190909 4:0.281818 5:0.245455 6:0.260504 7:0.210084 8:0.235294
-1 1:-404 2:110 3:0.190909 4:0.281818 5:0.245455 6:0.264463 7:0.22314 8:0.239669
-1 1:-336 2:110 3:0.190909 4:0.281818 5:0.245455 6:0.277311 7:0.235294 8:0.226891
-1 1:-386 2:110 3:0.190909 4:0.281818 5:0.245455 6:0.256198 7:0.22314 8:0.239669
-1 1:-421 2:110 3:0.190909 4:0.281818 5:0.245455 6:0.256198 7:0.22314 8:0.239669
-1 1:-354 2:110 3:0.190909 4:0.281818 5:0.245455 6:0.254098 7:0.221311 8:0.237705
-1 1:-322 2:110 3:0.190909 4:0.281818 5:0.245455 6:0.243902 7:0.284553 8:0.227642
-1 1:-531 2:110 3:0.190909 4:0.281818 5:0.245455 6:0.216667 7:0.175 8:0.283333
-1 1:-489 2:110 3:0.190909 4:0.281818 5:0.245455 6:0.221311 7:0.155738 8:0.254098
-1 1:-442 2:110 3:0.190909 4:0.281818 5:0.245455 6:0.233333 7:0.216667 8:0.266667
-1 1:-466 2:110 3:0.190909 4:0.281818 5:0.245455 6:0.206612 7:0.14876 8:0.297521
-1 1:-578 2:110 3:0.190909 4:0.281818 5:0.245455 6:0.201681 7:0.134454 8:0.302521
-1 1:-533 2:110 3:0.190909 4:0.281818 5:0.245455 6:0.214876 7:0.14876 8:0.272727
-1 1:-411 2:110 3:0.190909 4:0.281818 5:0.245455 6:0.241667 7:0.233333 8:0.275
-1 1:-522 2:110 3:0.190909 4:0.281818 5:0.245455 6:0.213115 7:0.139344 8:0.295082
-1 1:-439 2:110 3:0.190909 4:0.281818 5:0.245455 6:0.262712 7:0.135593 8:0.322034
-1 1:-523 2:110 3:0.190909 4:0.281818 5:0.245455 6:0.245763 7:0.135593 8:0.330508
-1 1:-517 2:110 3:0.190909 4:0.281818 5:0.245455 6:0.225 7:0.116667 8:0.3
-1 1:-551 2:110 3:0.190909 4:0.281818 5:0.245455 6:0.231405 7:0.140496 8:0.297521
-1 1:-477 2:110 3:0.190909 4:0.281818 5:0.245455 6:0.216667 7:0.175 8:0.258333
-1 1:-534 2:110 3:0.190909 4:0.281818 5:0.245455 6:0.22314 7:0.132231 8:0.297521
-1 1:-554 2:110 3:0.190909 4:0.281818 5:0.245455 6:0.216667 7:0.191667 8:0.25
-1 1:-443 2:110 3:0.190909 4:0.281818 5:0.245455 6:0.241379 7:0.215517 8:0.267241
-1 1:-434 2:110 3:0.190909 4:0.281818 5:0.245455 6:0.239316 7:0.145299 8:0.290598
-1 1:-492 2:110 3:0.190909 4:0.281818 5:0.245455 6:0.205128 7:0.153846 8:0.307692
-1 1:-414 2:110 3:0.190909 4:0.281818 5:0.245455 6:0.206897 7:0.198276 8:0.275862
-1 1:-529 2:110 3:0.190909 4:0.281818 5:0.245455 6:0.206897 7:0.198276 8:0.275862
-1 1:-485 2:110 3:0.190909 4:0.281818 5:0.245455 6:0.237705 7:0.122951 8:0.295082
-1 1:-479 2:110 3:0.190909 4:0.281818 5:0.245455 6:0.206897 7:0.198276 8:0.275862
-1 1:-470 2:110 3:0.190909 4:0.281818 5:0.245455 6:0.206897 7:0.198276 8:0.275862
-1 1:-501 2:110 3:0.190909 4:0.281818 5:0.245455 6:0.206897 7:0.198276 8:0.275862
-1 1:-438 2:110 3:0.190909 4:0.281818 5:0.245455 6:0.239316 7:0.17094 8:0.290598
-1 1:-594 2:110 3:0.190909 4:0.281818 5:0.245455 6:0.213675 7:0.162393 8:0.299145
-1 1:-451 2:110 3:0.190909 4:0.281818 5:0.245455 6:0.215517 7:0.198276 8:0.275862
-1 1:-407 2:110 3:0.190909 4:0.281818 5:0.245455 6:0.206897 7:0.206897 8:0.267241
-1 1:-533 2:110 3:0.190909 4:0.281818 5:0.245455 6:0.22314 7:0.132231 8:0.297521
-1 1:-422 2:110 3:0.190909 4:0.281818 5:0.245455 6:0.247863 7:0.239316 8:0.196581
-1 1:-339 2:110 3:0.190909 4:0.281818 5:0.245455 6:0.247863 7:0.230769 8:0.205128
-1 1:-525 2:110 3:0.190909 4:0.281818 5:0.245455 6:0.247863 7:0.239316 8:0.205128
-1 1:-387 2:110 3:0.190909 4:0.281818 5:0.245455 6:0.230769 7:0.247863 8:0.222222
-1 1:-490 2:110 3:0.190909 4:0.281818 5:0.245455 6:0.239316 7:0.213675 8:0.222222
-1 1:-335 2:110 3:0.190909 4:0.281818 5:0.245455 6:0.25 7:0.226562 8:0.257812
-1 1:-502 2:110 3:0.190909 4:0.281818 5:0.245455 6:0.231405 7:0.132231 8:0.280992
-1 1:-487 2:110 3:0.190909 4:0.281818 5:0.245455 6:0.222222 7:0.222222 8:0.222222
-1 1:-288 2:110 3:0.190909 4:0.281818 5:0.245455 6:0.264957 7:0.239316 8:0.222222
-1 1:-358 2:110 3:0.190909 4:0.281818 5:0.245455 6:0.264957 7:0.230769 8:0.230769
-1 1:-525 2:110 3:0.190909 4:0.281818 5:0.245455 6:0.198276 7:0.224138 8:0.258621
-1 1:-457 2:110 3:0.190909 4:0.281818 5:0.245455 6:0.189655 7:0.224138 8:0.275862
-1 1:-500 2:110 3:0.190909 4:0.281818 5:0.245455 6:0.188034 7:0.222222 8:0.290598
-1 1:-534 2:110 3:0.190909 4:0.281818 5:0.245455 6:0.179487 7:0.230769 8:0.290598
-1 1:-320 2:110 3:0.190909 4:0.281818 5:0.245455 6:0.241379 7:0.241379 8:0.232759
-1 1:-418 2:110 3:0.190909 4:0.281818 5:0.245455 6:0.252174 7:0.234783 8:0.252174
-1 1:-455 2:110 3:0.190909 4:0.281818 5:0.245455 6:0.233333 7:0.133333 8:0.283333
-1 1:-359 2:110 3:0.190909 4:0.281818 5:0.245455 6:0.234783 7:0.226087 8:0.252174
-1 1:-331 2:104 3:0.190909 4:0.281818 5:0.245455 6:0.346154 7:0.201923 8:0.240385
-1 1:-351 2:110 3:0.190909 4:0.281818 5:0.245455 6:0.280702 7:0.245614 8:0.236842
-1 1:-470 2:110 3:0.190909 4:0.281818 5:0.245455 6:0.196429 7:0.241071 8:0.267857
-1 1:-427 2:110 3:0.190909 4:0.281818 5:0.245455 6:0.18018 7:0.261261 8:0.252252
-1 1:-409 2:110 3:0.190909 4:0.281818 5:0.245455 6:0.236842 7:0.22807 8:0.254386
-1 1:-418 2:110 3:0.190909 4:0.281818 5:0.245455 6:0.206897 7:0.232759 8:0.241379
-1 1:-420 2:110 3:0.190909 4:0.281818 5:0.245455 6:0.186992 7:0.260163 8:0.211382
-1 1:-579 2:110 3:0.190909 4:0.281818 5:0.245455 6:0.196581 7:0.153846 8:0.307692
-1 1:-363 2:110 3:0.190909 4:0.281818 5:0.245455 6:0.216216 7:0.225225 8:0.261261
-1 1:-422 2:110 3:0.190909 4:0.281818 5:0.245455 6:0.212598 7:0.23622 8:0.283465
-1 1:-513 2:110 3:0.190909 4:0.281818 5:0.245455 6:0.216667 7:0.141667 8:0.3
-1 1:-763 2:110 3:0.190909 4:0.281818 5:0.245455 6:0.153846 7:0.107692 8:0.361538
-1 1:-380 2:110 3:0.190909 4:0.281818 5:0.245455 6:0.25 7:0.216667 8:0.258333
-1 1:-358 2:110 3:0.190909 4:0.281818 5:0.245455 6:0.308333 7:0.241667 8:0.225
-1 1:-392 2:110 3:0.190909 4:0.281818 5:0.245455 6:0.294118 7:0.235294 8:0.218487
-1 1:-412 2:110 3:0.190909 4:0.281818 5:0.245455 6:0.239669 7:0.214876 8:0.256198
-1 1:-347 2:110 3:0.190909 4:0.281818 5:0.245455 6:0.285714 7:0.243697 8:0.201681
-1 1:-434 2:110 3:0.190909 4:0.281818 5:0.245455 6:0.258333 7:0.225 8:0.25
-1 1:-471 2:110 3:0.190909 4:0.281818 5:0.245455 6:0.241667 7:0.25 8:0.25
-1 1:-352 2:110 3:0.190909 4:0.281818 5:0.245455 6:0.256198 7:0.22314 8:0.247934
-1 1:-478 2:110 3:0.190909 4:0.281818 5:0.245455 6:0.210084 7:0.218487 8:0.268908
-1 1:-404 2:110 3:0.190909 4:0.281818 5:0.245455 6:0.226891 7:0.235294 8:0.252101
-1 1:-391 2:110 3:0.190909 4:0.281818 5:0.245455 6:0.226891 7:0.226891 8:0.260504
-1 1:-449 2:110 3:0.190909 4:0.281818 5:0.245455 6:0.218487 7:0.226891 8:0.260504
-1 1:-534 2:110 3:0.190909 4:0.281818 5:0.245455 6:0.226891 7:0.226891 8:0.260504
-1 1:-363 2:110 3:0.190909 4:0.281818 5:0.245455 6:0.235294 7:0.235294 8:0.252101
-1 1:-353 2:110 3:0.190909 4:0.281818 5:0.245455 6:0.235294 7:0.226891 8:0.260504
-1 1:-431 2:110 3:0.190909 4:0.281818 5:0.245455 6:0.235294 7:0.226891 8:0.260504
-1 1:-455 2:110 3:0.190909 4:0.281818 5:0.245455 6:0.218487 7:0.218487 8:0.268908
-1 1:-357 2:110 3:0.190909 4:0.281818 5:0.245455 6:0.272727 7:0.231405 8:0.239669
-1 1:-371 2:110 3:0.190909 4:0.281818 5:0.245455 6:0.247934 7:0.239669 8:0.239669
-1 1:-380 2:110 3:0.190909 4:0.281818 5:0.245455 6:0.228814 7:0.211864 8:0.271186
-1 1:-381 2:110 3:0.190909 4:0.281818 5:0.245455 6:0.226891 7:0.226891 8:0.260504
-1 1:-452 2:110 3:0.190909 4:0.281818 5:0.245455 6:0.226891 7:0.226891 8:0.260504
-1 1:-503 2:110 3:0.190909 4:0.281818 5:0.245455 6:0.239669 7:0.231405 8:0.239669
-1 1:-404 2:110 3:0.190909 4:0.281818 5:0.245455 6:0.239669 7:0.239669 8:0.247934
-1 1:-550 2:110 3:0.190909 4:0.281818 5:0.245455 6:0.226891 7:0.226891 8:0.252101
-1 1:-404 2:110 3:0.190909 4:0.281818 5:0.245455 6:0.254237 7:0.237288 8:0.237288
-1 1:-468 2:110 3:0.190909 4:0.281818 5:0.245455 6:0.210084 7:0.210084 8:0.277311
-1 1:-516 2:110 3:0.190909 4:0.281818 5:0.245455 6:0.201681 7:0.201681 8:0.285714
-1 1:-287 2:110 3:0.190909 4:0.281818 5:0.245455 6:0.294118 7:0.243697 8:0.218487
-1 1:-373 2:110 3:0.190909 4:0.281818 5:0.245455 6:0.285714 7:0.210084 8:0.252101
-1 1:-436 2:110 3:0.190909 4:0.281818 5:0.245455 6:0.220339 7:0.220339 8:0.262712
-1 1:-482 2:110 3:0.190909 4:0.281818 5:0.245455 6:0.241667 7:0.225 8:0.25
-1 1:-505 2:110 3:0.190909 4:0.281818 5:0.245455 6:0.220339 7:0.194915 8:0.288136
-1 1:-318 2:110 3:0.190909 4:0.281818 5:0.245455 6:0.228814 7:0.20339 8:0.271186
-1 1:-611 2:110 3:0.190909 4:0.281818 5:0.245455 6:0.193277 7:0.201681 8:0.294118
-1 1:-368 2:110 3:0.190909 4:0.281818 5:0.245455 6:0.211864 7:0.194915 8:0.29661
-1 1:-504 2:110 3:0.190909 4:0.281818 5:0.245455 6:0.20339 7:0.194915 8:0.29661
-1 1:-463 2:110 3:0.190909 4:0.281818 5:0.245455 6:0.220339 7:0.20339 8:0.288136
-1 1:-419 2:110 3:0.190909 4:0.281818 5:0.245455 6:0.254237 7:0.169492 8:0.29661
-1 1:-525 2:110 3:0.190909 4:0.281818 5:0.245455 6:0.20339 7:0.186441 8:0.305085
-1 1:-426 2:110 3:0.190909 4:0.281818 5:0.245455 6:0.228814 7:0.220339 8:0.262712
-1 1:-481 2:110 3:0.190909 4:0.281818 5:0.245455 6:0.220339 7:0.194915 8:0.279661
-1 1:-374 2:110 3:0.190909 4:0.281818 5:0.245455 6:0.245763 7:0.20339 8:0.254237
-1 1:-425 2:110 3:0.190909 4:0.281818 5:0.245455 6:0.220339 7:0.194915 8:0.29661
-1 1:-488 2:110 3:0.190909 4:0.281818 5:0.245455 6:0.211864 7:0.194915 8:0.29661
-1 1:-626 2:110 3:0.190909 4:0.281818 5:0.245455 6:0.201681 7:0.193277 8:0.302521
-1 1:-422 2:110 3:0.190909 4:0.281818 5:0.245455 6:0.226891 7:0.201681 8:0.285714
-1 1:-495 2:110 3:0.190909 4:0.281818 5:0.245455 6:0.228814 7:0.194915 8:0.288136
-1 1:-390 2:110 3:0.190909 4:0.281818 5:0.245455 6:0.194915 7:0.194915 8:0.29661
-1 1:-407 2:110 3:0.190909 4:0.281818 5:0.245455 6:0.211864 7:0.194915 8:0.288136
-1 1:-492 2:110 3:0.190909 4:0.281818 5:0.245455 6:0.201681 7:0.176471 8:0.302521
-1 1:-477 2:110 3:0.190909 4:0.281818 5:0.245455 6:0.231405 7:0.181818 8:0.305785
-1 1:-467 2:110 3:0.190909 4:0.281818 5:0.245455 6:0.220339 7:0.194915 8:0.288136
-1 1:-461 2:110 3:0.190909 4:0.281818 5:0.245455 6:0.211864 7:0.20339 8:0.288136
-1 1:-410 2:110 3:0.190909 4:0.281818 5:0.245455 6:0.235294 7:0.226891 8:0.252101
-1 1:-426 2:110 3:0.190909 4:0.281818 5:0.245455 6:0.226891 7:0.176471 8:0.294118
-1 1:-462 2:110 3:0.190909 4:0.281818 5:0.245455 6:0.20339 7:0.20339 8:0.288136
-1 1:-439 2:110 3:0.190909 4:0.281818 5:0.245455 6:0.218487 7:0.176471 8:0.310924
-1 1:-405 2:110 3:0.190909 4:0.281818 5:0.245455 6:0.201681 7:0.193277 8:0.294118
-1 1:-478 2:110 3:0.190909 4:0.281818 5:0.245455 6:0.220339 7:0.194915 8:0.29661
-1 1:-508 2:110 3:0.190909 4:0.281818 5:0.245455 6:0.218487 7:0.201681 8:0.277311
-1 1:-295 2:110 3:0.190909 4:0.281818 5:0.245455 6:0.268908 7:0.235294 8:0.226891
-1 1:-457 2:110 3:0.190909 4:0.281818 5:0.245455 6:0.218487 7:0.168067 8:0.294118
-1 1:-414 2:110 3:0.190909 4:0.281818 5:0.245455 6:0.201681 7:0.201681 8:0.294118
-1 1:-457 2:110 3:0.190909 4:0.281818 5:0.245455 6:0.20339 7:0.194915 8:0.29661
-1 1:-434 2:110 3:0.190909 4:0.281818 5:0.245455 6:0.210084 7:0.176471 8:0.310924
-1 1:-420 2:110 3:0.190909 4:0.281818 5:0.245455 6:0.218487 7:0.176471 8:0.294118
-1 1:-351 2:110 3:0.190909 4:0.281818 5:0.245455 6:0.237288 7:0.228814 8:0.254237
-1 1:-320 2:110 3:0.190909 4:0.281818 5:0.245455 6:0.271186 7:0.20339 8:0.271186
-1 1:-399 2:110 3:0.190909 4:0.281818 5:0.245455 6:0.228814 7:0.211864 8:0.271186
-1 1:-563 2:110 3:0.190909 4:0.281818 5:0.245455 6:0.196721 7:0.155738 8:0.336066
-1 1:-480 2:110 3:0.190909 4:0.281818 5:0.245455 6:0.239669 7:0.198347 8:0.289256
-1 1:-417 2:110 3:0.190909 4:0.281818 5:0.245455 6:0.228814 7:0.211864 8:0.262712
-1 1:-341 2:110 3:0.190909 4:0.281818 5:0.245455 6:0.237288 7:0.20339 8:0.279661
-1 1:-359 2:110 3:0.190909 4:0.281818 5:0.245455 6:0.262712 7:0.194915 8:0.254237
-1 1:-390 2:110 3:0.190909 4:0.281818 5:0.245455 6:0.226891 7:0.210084 8:0.268908
-1 1:-407 2:110 3:0.190909 4:0.281818 5:0.245455 6:0.220339 7:0.194915 8:0.288136
-1 1:-388 2:110 3:0.190909 4:0.281818 5:0.245455 6:0.252101 7:0.243697 8:0.243697
-1 1:-382 2:110 3:0.190909 4:0.281818 5:0.245455 6:0.226891 7:0.201681 8:0.277311
-1 1:-443 2:110 3:0.190909 4:0.281818 5:0.245455 6:0.220339 7:0.186441 8:0.29661
-1 1:-458 2:110 3:0.190909 4:0.281818 5:0.245455 6:0.210084 7:0.176471 8:0.302521
-1 1:-546 2:110 3:0.190909 4:0.281818 5:0.245455 6:0.235294 7:0.168067 8:0.285714
-1 1:-455 2:110 3:0.190909 4:0.281818 5:0.245455 6:0.225 7:0.216667 8:0.266667
-1 1:-454 2:110 3:0.190909 4:0.281818 5:0.245455 6:0.2 7:0.208333 8:0.291667
-1 1:-403 2:110 3:0.190909 4:0.281818 5:0.245455 6:0.241667 7:0.216667 8:0.266667
-1 1:-454 2:110 3:0.190909 4:0.281818 5:0.245455 6:0.216667 7:0.216667 8:0.266667
-1 1:-364 2:110 3:0.190909 4:0.281818 5:0.245455 6:0.225 7:0.208333 8:0.266667
-1 1:-504 2:110 3:0.190909 4:0.281818 5:0.245455 6:0.191667 7:0.208333 8:0.291667
-1 1:-449 2:110 3:0.190909 4:0.281818 5:0.245455 6:0.233333 7:0.208333 8:0.275
-1 1:-458 2:110 3:0.190909 4:0.281818 5:0.245455 6:0.214876 7:0.231405 8:0.264463
-1 1:-482 2:110 3:0.190909 4:0.281818 5:0.245455 6:0.206612 7:0.239669 8:0.264463
-1 1:-332 2:110 3:0.190909 4:0.281818 5:0.245455 6:0.241667 7:0.241667 8:0.241667
-1 1:-373 2:110 3:0.190909 4:0.281818 5:0.245455 6:0.235294 7:0.252101 8:0.243697
-1 1:-379 2:110 3:0.190909 4:0.281818 5:0.245455 6:0.233333 7:0.25 8:0.241667
-1 1:-354 2:110 3:0.190909 4:0.281818 5:0.245455 6:0.233333 7:0.241667 8:0.25
-1 1:-392 2:110 3:0.190909 4:0.281818 5:0.245455 6:0.225 7:0.233333 8:0.258333
-1 1:-442 2:110 3:0.190909 4:0.281818 5:0.245455 6:0.2 7:0.275 8:0.241667
-1 1:-428 2:110 3:0.190909 4:0.281818 5:0.245455 6:0.198347 7:0.272727 8:0.22314
-1 1:-409 2:110 3:0.190909 4:0.281818 5:0.245455 6:0.216667 7:0.233333 8:0.275
-1 1:-334 2:110 3:0.190909 4:0.281818 5:0.245455 6:0.205128 7:0.264957 8:0.247863
-1 1:-458 2:110 3:0.190909 4:0.281818 5:0.245455 6:0.235294 7:0.201681 8:0.277311
-1 1:-404 2:110 3:0.190909 4:0.281818 5:0.245455 6:0.233333 7:0.241667 8:0.25
-1 1:-467 2:110 3:0.190909 4:0.281818 5:0.245455 6:0.210084 7:0.210084 8:0.277311
-1 1:-438 2:110 3:0.190909 4:0.281818 5:0.245455 6:0.243697 7:0.226891 8:0.252101
-1 1:-458 2:110 3:0.190909 4:0.281818 5:0.245455 6:0.225 7:0.233333 8:0.258333
-1 1:-445 2:110 3:0.190909 4:0.281818 5:0.245455 6:0.243697 7:0.235294 8:0.243697
-1 1:-370 2:110 3:0.190909 4:0.281818 5:0.245455 6:0.25 7:0.233333 8:0.25
-1 1:-389 2:110 3:0.190909 4:0.281818 5:0.245455 6:0.243697 7:0.226891 8:0.252101
-1 1:-444 2:110 3:0.190909 4:0.281818 5:0.245455 6:0.258333 7:0.216667 8:0.241667
-1 1:-461 2:110 3:0.190909 4:0.281818 5:0.245455 6:0.216667 7:0.216667 8:0.266667
-1 1:-497 2:110 3:0.190909 4:0.281818 5:0.245455 6:0.208333 7:0.225 8:0.266667
-1 1:-491 2:110 3:0.190909 4:0.281818 5:0.245455 6:0.216667 7:0.25 8:0.241667
-1 1:-421 2:110 3:0.190909 4:0.281818 5:0.245455 6:0.216667 7:0.225 8:0.266667
-1 1:-389 2:110 3:0.190909 4:0.281818 5:0.245455 6:0.2 7:0.2 8:0.291667
-1 1:-473 2:110 3:0.190909 4:0.281818 5:0.245455 6:0.241667 7:0.233333 8:0.25
-1 1:-402 2:110 3:0.190909 4:0.281818 5:0.245455 6:0.225 7:0.2 8:0.283333
-1 1:-441 2:110 3:0.190909 4:0.281818 5:0.245455 6:0.208333 7:0.191667 8:0.291667
-1 1:-376 2:110 3:0.190909 4:0.281818 5:0.245455 6:0.225 7:0.191667 8:0.291667
-1 1:-475 2:110 3:0.190909 4:0.281818 5:0.245455 6:0.225 7:0.225 8:0.275
-1 1:-439 2:110 3:0.190909 4:0.281818 5:0.245455 6:0.233333 7:0.233333 8:0.266667
-1 1:-306 2:110 3:0.190909 4:0.281818 5:0.245455 6:0.275 7:0.283333 8:0.2
-1 1:-504 2:110 3:0.190909 4:0.281818 5:0.245455 6:0.225 7:0.216667 8:0.266667
-1 1:-329 2:110 3:0.190909 4:0.281818 5:0.245455 6:0.233333 7:0.233333 8:0.25
-1 1:-452 2:110 3:0.190909 4:0.281818 5:0.245455 6:0.2 7:0.233333 8:0.266667
-1 1:-429 2:110 3:0.190909 4:0.281818 5:0.245455 6:0.216667 7:0.216667 8:0.275
-1 1:-337 2:110 3:0.190909 4:0.281818 5:0.245455 6:0.216667 7:0.183333 8:0.3
-1 1:-385 2:110 3:0.190909 4:0.281818 5:0.245455 6:0.258333 7:0.225 8:0.25
-1 1:-490 2:110 3:0.190909 4:0.281818 5:0.245455 6:0.2 7:0.208333 8:0.283333
-1 1:-448 2:110 3:0.190909 4:0.281818 5:0.245455 6:0.233333 7:0.233333 8:0.266667
-1 1:-392 2:110 3:0.190909 4:0.281818 5:0.245455 6:0.210084 7:0.193277 8:0.302521
-1 1:-435 2:110 3:0.190909 4:0.281818 5:0.245455 6:0.231405 7:0.239669 8:0.247934
-1 1:-469 2:110 3:0.190909 4:0.281818 5:0.245455 6:0.208333 7:0.216667 8:0.275
-1 1:-332 2:110 3:0.190909 4:0.281818 5:0.245455 6:0.25 7:0.225 8:0.266667
-1 1:-369 2:110 3:0.190909 4:0.281818 5:0.245455 6:0.225 7:0.258333 8:0.233333
-1 1:-490 2:110 3:0.190909 4:0.281818 5:0.245455 6:0.233333 7:0.233333 8:0.241667
-1 1:-460 2:110 3:0.190909 4:0.281818 5:0.245455 6:0.225 7:0.233333 8:0.25
-1 1:-340 2:110 3:0.190909 4:0.281818 5:0.245455 6:0.225 7:0.225 8:0.258333
-1 1:-368 2:110 3:0.190909 4:0.281818 5:0.245455 6:0.2 7:0.225 8:0.266667
-1 1:-354 2:110 3:0.190909 4:0.281818 5:0.245455 6:0.2 7:0.216667 8:0.275
-1 1:-369 2:110 3:0.190909 4:0.281818 5:0.245455 6:0.225 7:0.216667 8:0.258333
-1 1:-380 2:110 3:0.190909 4:0.281818 5:0.245455 6:0.216667 7:0.225 8:0.266667
-1 1:-592 2:110 3:0.190909 4:0.281818 5:0.245455 6:0.206612 7:0.22314 8:0.264463
-1 1:-422 2:110 3:0.190909 4:0.281818 5:0.245455 6:0.173554 7:0.231405 8:0.280992
-1 1:-527 2:110 3:0.190909 4:0.281818 5:0.245455 6:0.2 7:0.208333 8:0.266667
-1 1:-349 2:110 3:0.190909 4:0.281818 5:0.245455 6:0.260504 7:0.252101 8:0.210084
-1 1:-459 2:110 3:0.190909 4:0.281818 5:0.245455 6:0.181818 7:0.22314 8:0.272727
-1 1:-406 2:110 3:0.190909 4:0.281818 5:0.245455 6:0.191667 7:0.208333 8:0.283333
-1 1:-583 2:110 3:0.190909 4:0.281818 5:0.245455 6:0.2 7:0.225 8:0.266667
-1 1:-376 2:110 3:0.190909 4:0.281818 5:0.245455 6:0.216667 7:0.225 8:0.25
-1 1:-435 2:110 3:0.190909 4:0.281818 5:0.245455 6:0.216667 7:0.233333 8:0.258333
-1 1:-427 2:110 3:0.190909 4:0.281818 5:0.245455 6:0.2 7:0.2 8:0.283333
-1 1:-468 2:110 3:0.190909 4:0.281818 5:0.245455 6:0.2 7:0.225 8:0.266667
-1 1:-570 2:110 3:0.190909 4:0.281818 5:0.245455 6:0.208333 7:0.216667 8:0.266667
-1 1:-430 2:110 3:0.190909 4:0.281818 5:0.245455 6:0.231405 7:0.231405 8:0.247934
-1 1:-496 2:110 3:0.190909 4:0.281818 5:0.245455 6:0.191667 7:0.233333 8:0.266667
-1 1:-469 2:110 3:0.190909 4:0.281818 5:0.245455 6:0.2 7:0.208333 8:0.283333
-1 1:-521 2:110 3:0.190909 4:0.281818 5:0.245455 6:0.208333 7:0.225 8:0.258333
-1 1:-497 2:110 3:0.190909 4:0.281818 5:0.245455 6:0.208333 7:0.208333 8:0.266667
[truncated: 3,365,959 more chars]
