# Supplementary material for: Detection of non-coding RNAs on the basis of predicted secondary structure formation free energy change
Source: BMC Bioinformatics. 2006 Mar 27;7:173. doi: 10.1186/1471-2105-7-173 (PMC1570369; doi:10.1186/1471-2105-7-173)
Supplement: Additional File 6 — LIBSVM datasets for every possible sequence pair of 5S rRNA, tRNA, and negative sequences. Nine plain text data files formatted for input to LIBSVM (not scaled) and three plain text files containing sequence codes for the LIBSVM files, all archived with GNU 'tar' and compressed with GNU 'gzip'. Our training and testing sets for the Dynalign/LIBSVM classifier were prepared from this dataset as described in "Methods." The file 'LIBSVM-set.5s-real' is every possible pairing of known 309 5S rRNA sequences in our database, not counting sequences paired with themselves. The file 'LIBSVM-set.trna-real' is every possible pairing of known 479 tRNA sequences in our database, not counting sequences paired with themselves. The file 'LIBSVM-set.100ident-real' is the 309 5S rRNA and 479 tRNA sequences paired with themselves (i.e. real sequence pairs of 100% identity). The files denoted 'neg-column' are columnwise-shuffled negatives generated from the corresponding real sequences; the files denoted 'neg-AE' are negatives generated from the corresponding real sequences by the Altschul-Erikson shuffle (see "Methods" for description of both shuffles). The files denoted 'seqlist' contain the codes for sequence pairs (or for sequences aligned with themselves) with lines in a one-to-one correspondence with the appropriate LIBSVM files – for example, line 42 of file 'seqlist.5s-pairs' contains the codes of the two 5S rRNA sequences which were used to generate the data on lines 42 in files 'LIBSVM-set.5s-real', 'LIBSVM-set.5s-neg-column', and 'LIBSVM-set.5s-neg-AE'. For LIBSVM files, column 1 the data label (1 for real, -1 for negative); column 2 is the Dynalign-computed ΔG°total; column 3 is the length of shorter sequence; columns 4, 5, and 6 are A, U, and C frequencies of sequence 1; columns 7, 8, and 9 are A, U, and C frequencies of sequence 2. [file 1471-2105-7-173-S6.gz › LIBSVM-set.5s-real]

1 1:-985 2:128 3:0.140625 4:0.304688 5:0.234375 6:0.129771 7:0.328244 8:0.229008
1 1:-918 2:123 3:0.140625 4:0.304688 5:0.234375 6:0.146341 7:0.333333 8:0.211382
1 1:-964 2:124 3:0.140625 4:0.304688 5:0.234375 6:0.137097 7:0.322581 8:0.233871
1 1:-752 2:128 3:0.140625 4:0.304688 5:0.234375 6:0.153846 7:0.392308 8:0.184615
1 1:-1132 2:124 3:0.140625 4:0.304688 5:0.234375 6:0.193548 7:0.169355 8:0.314516
1 1:-802 2:120 3:0.140625 4:0.304688 5:0.234375 6:0.25 7:0.216667 8:0.275
1 1:-737 2:120 3:0.140625 4:0.304688 5:0.234375 6:0.283333 7:0.233333 8:0.258333
1 1:-784 2:120 3:0.140625 4:0.304688 5:0.234375 6:0.241667 7:0.225 8:0.275
1 1:-1258 2:128 3:0.140625 4:0.304688 5:0.234375 6:0.180451 7:0.142857 8:0.338346
1 1:-750 2:120 3:0.140625 4:0.304688 5:0.234375 6:0.275 7:0.241667 8:0.25
1 1:-820 2:116 3:0.140625 4:0.304688 5:0.234375 6:0.206897 7:0.172414 8:0.301724
1 1:-1004 2:123 3:0.140625 4:0.304688 5:0.234375 6:0.203252 7:0.162602 8:0.300813
1 1:-933 2:123 3:0.140625 4:0.304688 5:0.234375 6:0.195122 7:0.154472 8:0.300813
1 1:-946 2:123 3:0.140625 4:0.304688 5:0.234375 6:0.195122 7:0.138211 8:0.308943
1 1:-834 2:117 3:0.140625 4:0.304688 5:0.234375 6:0.188034 7:0.153846 8:0.316239
1 1:-703 2:110 3:0.140625 4:0.304688 5:0.234375 6:0.190909 7:0.281818 8:0.245455
1 1:-771 2:120 3:0.140625 4:0.304688 5:0.234375 6:0.225 7:0.208333 8:0.308333
1 1:-757 2:120 3:0.140625 4:0.304688 5:0.234375 6:0.266667 7:0.208333 8:0.233333
1 1:-811 2:119 3:0.140625 4:0.304688 5:0.234375 6:0.226891 7:0.218487 8:0.252101
1 1:-569 2:118 3:0.140625 4:0.304688 5:0.234375 6:0.313559 7:0.338983 8:0.152542
1 1:-529 2:118 3:0.140625 4:0.304688 5:0.234375 6:0.279661 7:0.347458 8:0.152542
1 1:-569 2:118 3:0.140625 4:0.304688 5:0.234375 6:0.305085 7:0.338983 8:0.152542
1 1:-793 2:121 3:0.140625 4:0.304688 5:0.234375 6:0.247934 7:0.22314 8:0.239669
1 1:-722 2:119 3:0.140625 4:0.304688 5:0.234375 6:0.260504 7:0.210084 8:0.235294
1 1:-804 2:121 3:0.140625 4:0.304688 5:0.234375 6:0.264463 7:0.22314 8:0.239669
1 1:-744 2:119 3:0.140625 4:0.304688 5:0.234375 6:0.277311 7:0.235294 8:0.226891
1 1:-799 2:121 3:0.140625 4:0.304688 5:0.234375 6:0.256198 7:0.22314 8:0.239669
1 1:-806 2:121 3:0.140625 4:0.304688 5:0.234375 6:0.256198 7:0.22314 8:0.239669
1 1:-804 2:122 3:0.140625 4:0.304688 5:0.234375 6:0.254098 7:0.221311 8:0.237705
1 1:-785 2:123 3:0.140625 4:0.304688 5:0.234375 6:0.243902 7:0.284553 8:0.227642
1 1:-852 2:120 3:0.140625 4:0.304688 5:0.234375 6:0.216667 7:0.175 8:0.283333
1 1:-877 2:122 3:0.140625 4:0.304688 5:0.234375 6:0.221311 7:0.155738 8:0.254098
1 1:-763 2:120 3:0.140625 4:0.304688 5:0.234375 6:0.233333 7:0.216667 8:0.266667
1 1:-890 2:121 3:0.140625 4:0.304688 5:0.234375 6:0.206612 7:0.14876 8:0.297521
1 1:-915 2:119 3:0.140625 4:0.304688 5:0.234375 6:0.201681 7:0.134454 8:0.302521
1 1:-871 2:121 3:0.140625 4:0.304688 5:0.234375 6:0.214876 7:0.14876 8:0.272727
1 1:-763 2:120 3:0.140625 4:0.304688 5:0.234375 6:0.241667 7:0.233333 8:0.275
1 1:-839 2:122 3:0.140625 4:0.304688 5:0.234375 6:0.213115 7:0.139344 8:0.295082
1 1:-846 2:118 3:0.140625 4:0.304688 5:0.234375 6:0.262712 7:0.135593 8:0.322034
1 1:-846 2:118 3:0.140625 4:0.304688 5:0.234375 6:0.245763 7:0.135593 8:0.330508
1 1:-863 2:120 3:0.140625 4:0.304688 5:0.234375 6:0.225 7:0.116667 8:0.3
1 1:-845 2:121 3:0.140625 4:0.304688 5:0.234375 6:0.231405 7:0.140496 8:0.297521
1 1:-853 2:120 3:0.140625 4:0.304688 5:0.234375 6:0.216667 7:0.175 8:0.258333
1 1:-796 2:121 3:0.140625 4:0.304688 5:0.234375 6:0.22314 7:0.132231 8:0.297521
1 1:-787 2:120 3:0.140625 4:0.304688 5:0.234375 6:0.216667 7:0.191667 8:0.25
1 1:-721 2:116 3:0.140625 4:0.304688 5:0.234375 6:0.241379 7:0.215517 8:0.267241
1 1:-747 2:117 3:0.140625 4:0.304688 5:0.234375 6:0.239316 7:0.145299 8:0.290598
1 1:-838 2:117 3:0.140625 4:0.304688 5:0.234375 6:0.205128 7:0.153846 8:0.307692
1 1:-789 2:116 3:0.140625 4:0.304688 5:0.234375 6:0.206897 7:0.198276 8:0.275862
1 1:-774 2:116 3:0.140625 4:0.304688 5:0.234375 6:0.206897 7:0.198276 8:0.275862
1 1:-858 2:122 3:0.140625 4:0.304688 5:0.234375 6:0.237705 7:0.122951 8:0.295082
1 1:-801 2:116 3:0.140625 4:0.304688 5:0.234375 6:0.206897 7:0.198276 8:0.275862
1 1:-801 2:116 3:0.140625 4:0.304688 5:0.234375 6:0.206897 7:0.198276 8:0.275862
1 1:-782 2:116 3:0.140625 4:0.304688 5:0.234375 6:0.206897 7:0.198276 8:0.275862
1 1:-805 2:117 3:0.140625 4:0.304688 5:0.234375 6:0.239316 7:0.17094 8:0.290598
1 1:-842 2:117 3:0.140625 4:0.304688 5:0.234375 6:0.213675 7:0.162393 8:0.299145
1 1:-801 2:116 3:0.140625 4:0.304688 5:0.234375 6:0.215517 7:0.198276 8:0.275862
1 1:-785 2:116 3:0.140625 4:0.304688 5:0.234375 6:0.206897 7:0.206897 8:0.267241
1 1:-796 2:121 3:0.140625 4:0.304688 5:0.234375 6:0.22314 7:0.132231 8:0.297521
1 1:-753 2:117 3:0.140625 4:0.304688 5:0.234375 6:0.247863 7:0.239316 8:0.196581
1 1:-725 2:117 3:0.140625 4:0.304688 5:0.234375 6:0.247863 7:0.230769 8:0.205128
1 1:-785 2:117 3:0.140625 4:0.304688 5:0.234375 6:0.247863 7:0.239316 8:0.205128
1 1:-775 2:117 3:0.140625 4:0.304688 5:0.234375 6:0.230769 7:0.247863 8:0.222222
1 1:-787 2:117 3:0.140625 4:0.304688 5:0.234375 6:0.239316 7:0.213675 8:0.222222
1 1:-841 2:128 3:0.140625 4:0.304688 5:0.234375 6:0.25 7:0.226562 8:0.257812
1 1:-772 2:121 3:0.140625 4:0.304688 5:0.234375 6:0.231405 7:0.132231 8:0.280992
1 1:-690 2:117 3:0.140625 4:0.304688 5:0.234375 6:0.222222 7:0.222222 8:0.222222
1 1:-649 2:117 3:0.140625 4:0.304688 5:0.234375 6:0.264957 7:0.239316 8:0.222222
1 1:-645 2:117 3:0.140625 4:0.304688 5:0.234375 6:0.264957 7:0.230769 8:0.230769
1 1:-747 2:116 3:0.140625 4:0.304688 5:0.234375 6:0.198276 7:0.224138 8:0.258621
1 1:-746 2:116 3:0.140625 4:0.304688 5:0.234375 6:0.189655 7:0.224138 8:0.275862
1 1:-718 2:117 3:0.140625 4:0.304688 5:0.234375 6:0.188034 7:0.222222 8:0.290598
1 1:-757 2:117 3:0.140625 4:0.304688 5:0.234375 6:0.179487 7:0.230769 8:0.290598
1 1:-710 2:116 3:0.140625 4:0.304688 5:0.234375 6:0.241379 7:0.241379 8:0.232759
1 1:-693 2:115 3:0.140625 4:0.304688 5:0.234375 6:0.252174 7:0.234783 8:0.252174
1 1:-798 2:120 3:0.140625 4:0.304688 5:0.234375 6:0.233333 7:0.133333 8:0.283333
1 1:-696 2:115 3:0.140625 4:0.304688 5:0.234375 6:0.234783 7:0.226087 8:0.252174
1 1:-481 2:104 3:0.140625 4:0.304688 5:0.234375 6:0.346154 7:0.201923 8:0.240385
1 1:-645 2:114 3:0.140625 4:0.304688 5:0.234375 6:0.280702 7:0.245614 8:0.236842
1 1:-639 2:112 3:0.140625 4:0.304688 5:0.234375 6:0.196429 7:0.241071 8:0.267857
1 1:-673 2:111 3:0.140625 4:0.304688 5:0.234375 6:0.18018 7:0.261261 8:0.252252
1 1:-631 2:114 3:0.140625 4:0.304688 5:0.234375 6:0.236842 7:0.22807 8:0.254386
1 1:-668 2:116 3:0.140625 4:0.304688 5:0.234375 6:0.206897 7:0.232759 8:0.241379
1 1:-749 2:123 3:0.140625 4:0.304688 5:0.234375 6:0.186992 7:0.260163 8:0.211382
1 1:-820 2:117 3:0.140625 4:0.304688 5:0.234375 6:0.196581 7:0.153846 8:0.307692
1 1:-620 2:111 3:0.140625 4:0.304688 5:0.234375 6:0.216216 7:0.225225 8:0.261261
1 1:-801 2:127 3:0.140625 4:0.304688 5:0.234375 6:0.212598 7:0.23622 8:0.283465
1 1:-848 2:120 3:0.140625 4:0.304688 5:0.234375 6:0.216667 7:0.141667 8:0.3
1 1:-1307 2:128 3:0.140625 4:0.304688 5:0.234375 6:0.153846 7:0.107692 8:0.361538
1 1:-784 2:120 3:0.140625 4:0.304688 5:0.234375 6:0.25 7:0.216667 8:0.258333
1 1:-717 2:120 3:0.140625 4:0.304688 5:0.234375 6:0.308333 7:0.241667 8:0.225
1 1:-694 2:119 3:0.140625 4:0.304688 5:0.234375 6:0.294118 7:0.235294 8:0.218487
1 1:-811 2:121 3:0.140625 4:0.304688 5:0.234375 6:0.239669 7:0.214876 8:0.256198
1 1:-748 2:119 3:0.140625 4:0.304688 5:0.234375 6:0.285714 7:0.243697 8:0.201681
1 1:-843 2:120 3:0.140625 4:0.304688 5:0.234375 6:0.258333 7:0.225 8:0.25
1 1:-725 2:120 3:0.140625 4:0.304688 5:0.234375 6:0.241667 7:0.25 8:0.25
1 1:-754 2:121 3:0.140625 4:0.304688 5:0.234375 6:0.256198 7:0.22314 8:0.247934
1 1:-827 2:119 3:0.140625 4:0.304688 5:0.234375 6:0.210084 7:0.218487 8:0.268908
1 1:-785 2:119 3:0.140625 4:0.304688 5:0.234375 6:0.226891 7:0.235294 8:0.252101
1 1:-801 2:119 3:0.140625 4:0.304688 5:0.234375 6:0.226891 7:0.226891 8:0.260504
1 1:-805 2:119 3:0.140625 4:0.304688 5:0.234375 6:0.218487 7:0.226891 8:0.260504
1 1:-785 2:119 3:0.140625 4:0.304688 5:0.234375 6:0.226891 7:0.226891 8:0.260504
1 1:-781 2:119 3:0.140625 4:0.304688 5:0.234375 6:0.235294 7:0.235294 8:0.252101
1 1:-777 2:119 3:0.140625 4:0.304688 5:0.234375 6:0.235294 7:0.226891 8:0.260504
1 1:-781 2:119 3:0.140625 4:0.304688 5:0.234375 6:0.235294 7:0.226891 8:0.260504
1 1:-794 2:119 3:0.140625 4:0.304688 5:0.234375 6:0.218487 7:0.218487 8:0.268908
1 1:-694 2:121 3:0.140625 4:0.304688 5:0.234375 6:0.272727 7:0.231405 8:0.239669
1 1:-769 2:121 3:0.140625 4:0.304688 5:0.234375 6:0.247934 7:0.239669 8:0.239669
1 1:-754 2:118 3:0.140625 4:0.304688 5:0.234375 6:0.228814 7:0.211864 8:0.271186
1 1:-800 2:119 3:0.140625 4:0.304688 5:0.234375 6:0.226891 7:0.226891 8:0.260504
1 1:-800 2:119 3:0.140625 4:0.304688 5:0.234375 6:0.226891 7:0.226891 8:0.260504
1 1:-713 2:121 3:0.140625 4:0.304688 5:0.234375 6:0.239669 7:0.231405 8:0.239669
1 1:-720 2:121 3:0.140625 4:0.304688 5:0.234375 6:0.239669 7:0.239669 8:0.247934
1 1:-783 2:119 3:0.140625 4:0.304688 5:0.234375 6:0.226891 7:0.226891 8:0.252101
1 1:-726 2:118 3:0.140625 4:0.304688 5:0.234375 6:0.254237 7:0.237288 8:0.237288
1 1:-841 2:119 3:0.140625 4:0.304688 5:0.234375 6:0.210084 7:0.210084 8:0.277311
1 1:-856 2:119 3:0.140625 4:0.304688 5:0.234375 6:0.201681 7:0.201681 8:0.285714
1 1:-702 2:119 3:0.140625 4:0.304688 5:0.234375 6:0.294118 7:0.243697 8:0.218487
1 1:-770 2:119 3:0.140625 4:0.304688 5:0.234375 6:0.285714 7:0.210084 8:0.252101
1 1:-807 2:118 3:0.140625 4:0.304688 5:0.234375 6:0.220339 7:0.220339 8:0.262712
1 1:-779 2:120 3:0.140625 4:0.304688 5:0.234375 6:0.241667 7:0.225 8:0.25
1 1:-796 2:118 3:0.140625 4:0.304688 5:0.234375 6:0.220339 7:0.194915 8:0.288136
1 1:-808 2:118 3:0.140625 4:0.304688 5:0.234375 6:0.228814 7:0.20339 8:0.271186
1 1:-778 2:119 3:0.140625 4:0.304688 5:0.234375 6:0.193277 7:0.201681 8:0.294118
1 1:-795 2:118 3:0.140625 4:0.304688 5:0.234375 6:0.211864 7:0.194915 8:0.29661
1 1:-792 2:118 3:0.140625 4:0.304688 5:0.234375 6:0.20339 7:0.194915 8:0.29661
1 1:-829 2:118 3:0.140625 4:0.304688 5:0.234375 6:0.220339 7:0.20339 8:0.288136
1 1:-798 2:118 3:0.140625 4:0.304688 5:0.234375 6:0.254237 7:0.169492 8:0.29661
1 1:-815 2:118 3:0.140625 4:0.304688 5:0.234375 6:0.20339 7:0.186441 8:0.305085
1 1:-751 2:118 3:0.140625 4:0.304688 5:0.234375 6:0.228814 7:0.220339 8:0.262712
1 1:-794 2:118 3:0.140625 4:0.304688 5:0.234375 6:0.220339 7:0.194915 8:0.279661
1 1:-797 2:118 3:0.140625 4:0.304688 5:0.234375 6:0.245763 7:0.20339 8:0.254237
1 1:-795 2:118 3:0.140625 4:0.304688 5:0.234375 6:0.220339 7:0.194915 8:0.29661
1 1:-789 2:118 3:0.140625 4:0.304688 5:0.234375 6:0.211864 7:0.194915 8:0.29661
1 1:-816 2:119 3:0.140625 4:0.304688 5:0.234375 6:0.201681 7:0.193277 8:0.302521
1 1:-822 2:119 3:0.140625 4:0.304688 5:0.234375 6:0.226891 7:0.201681 8:0.285714
1 1:-805 2:118 3:0.140625 4:0.304688 5:0.234375 6:0.228814 7:0.194915 8:0.288136
1 1:-779 2:118 3:0.140625 4:0.304688 5:0.234375 6:0.194915 7:0.194915 8:0.29661
1 1:-732 2:118 3:0.140625 4:0.304688 5:0.234375 6:0.211864 7:0.194915 8:0.288136
1 1:-807 2:119 3:0.140625 4:0.304688 5:0.234375 6:0.201681 7:0.176471 8:0.302521
1 1:-750 2:121 3:0.140625 4:0.304688 5:0.234375 6:0.231405 7:0.181818 8:0.305785
1 1:-815 2:118 3:0.140625 4:0.304688 5:0.234375 6:0.220339 7:0.194915 8:0.288136
1 1:-766 2:118 3:0.140625 4:0.304688 5:0.234375 6:0.211864 7:0.20339 8:0.288136
1 1:-749 2:119 3:0.140625 4:0.304688 5:0.234375 6:0.235294 7:0.226891 8:0.252101
1 1:-803 2:119 3:0.140625 4:0.304688 5:0.234375 6:0.226891 7:0.176471 8:0.294118
1 1:-782 2:118 3:0.140625 4:0.304688 5:0.234375 6:0.20339 7:0.20339 8:0.288136
1 1:-854 2:119 3:0.140625 4:0.304688 5:0.234375 6:0.218487 7:0.176471 8:0.310924
1 1:-841 2:119 3:0.140625 4:0.304688 5:0.234375 6:0.201681 7:0.193277 8:0.294118
1 1:-729 2:118 3:0.140625 4:0.304688 5:0.234375 6:0.220339 7:0.194915 8:0.29661
1 1:-815 2:119 3:0.140625 4:0.304688 5:0.234375 6:0.218487 7:0.201681 8:0.277311
1 1:-753 2:119 3:0.140625 4:0.304688 5:0.234375 6:0.268908 7:0.235294 8:0.226891
1 1:-889 2:119 3:0.140625 4:0.304688 5:0.234375 6:0.218487 7:0.168067 8:0.294118
1 1:-815 2:119 3:0.140625 4:0.304688 5:0.234375 6:0.201681 7:0.201681 8:0.294118
1 1:-785 2:118 3:0.140625 4:0.304688 5:0.234375 6:0.20339 7:0.194915 8:0.29661
1 1:-875 2:119 3:0.140625 4:0.304688 5:0.234375 6:0.210084 7:0.176471 8:0.310924
1 1:-767 2:119 3:0.140625 4:0.304688 5:0.234375 6:0.218487 7:0.176471 8:0.294118
1 1:-765 2:118 3:0.140625 4:0.304688 5:0.234375 6:0.237288 7:0.228814 8:0.254237
1 1:-768 2:118 3:0.140625 4:0.304688 5:0.234375 6:0.271186 7:0.20339 8:0.271186
1 1:-795 2:118 3:0.140625 4:0.304688 5:0.234375 6:0.228814 7:0.211864 8:0.271186
1 1:-884 2:122 3:0.140625 4:0.304688 5:0.234375 6:0.196721 7:0.155738 8:0.336066
1 1:-747 2:121 3:0.140625 4:0.304688 5:0.234375 6:0.239669 7:0.198347 8:0.289256
1 1:-802 2:118 3:0.140625 4:0.304688 5:0.234375 6:0.228814 7:0.211864 8:0.262712
1 1:-702 2:118 3:0.140625 4:0.304688 5:0.234375 6:0.237288 7:0.20339 8:0.279661
1 1:-695 2:118 3:0.140625 4:0.304688 5:0.234375 6:0.262712 7:0.194915 8:0.254237
1 1:-797 2:119 3:0.140625 4:0.304688 5:0.234375 6:0.226891 7:0.210084 8:0.268908
1 1:-818 2:118 3:0.140625 4:0.304688 5:0.234375 6:0.220339 7:0.194915 8:0.288136
1 1:-733 2:119 3:0.140625 4:0.304688 5:0.234375 6:0.252101 7:0.243697 8:0.243697
1 1:-808 2:119 3:0.140625 4:0.304688 5:0.234375 6:0.226891 7:0.201681 8:0.277311
1 1:-784 2:118 3:0.140625 4:0.304688 5:0.234375 6:0.220339 7:0.186441 8:0.29661
1 1:-848 2:119 3:0.140625 4:0.304688 5:0.234375 6:0.210084 7:0.176471 8:0.302521
1 1:-797 2:119 3:0.140625 4:0.304688 5:0.234375 6:0.235294 7:0.168067 8:0.285714
1 1:-842 2:120 3:0.140625 4:0.304688 5:0.234375 6:0.225 7:0.216667 8:0.266667
1 1:-885 2:120 3:0.140625 4:0.304688 5:0.234375 6:0.2 7:0.208333 8:0.291667
1 1:-826 2:120 3:0.140625 4:0.304688 5:0.234375 6:0.241667 7:0.216667 8:0.266667
1 1:-916 2:120 3:0.140625 4:0.304688 5:0.234375 6:0.216667 7:0.216667 8:0.266667
1 1:-909 2:120 3:0.140625 4:0.304688 5:0.234375 6:0.225 7:0.208333 8:0.266667
1 1:-897 2:120 3:0.140625 4:0.304688 5:0.234375 6:0.191667 7:0.208333 8:0.291667
1 1:-857 2:120 3:0.140625 4:0.304688 5:0.234375 6:0.233333 7:0.208333 8:0.275
1 1:-889 2:121 3:0.140625 4:0.304688 5:0.234375 6:0.214876 7:0.231405 8:0.264463
1 1:-883 2:121 3:0.140625 4:0.304688 5:0.234375 6:0.206612 7:0.239669 8:0.264463
1 1:-811 2:120 3:0.140625 4:0.304688 5:0.234375 6:0.241667 7:0.241667 8:0.241667
1 1:-767 2:119 3:0.140625 4:0.304688 5:0.234375 6:0.235294 7:0.252101 8:0.243697
1 1:-810 2:120 3:0.140625 4:0.304688 5:0.234375 6:0.233333 7:0.25 8:0.241667
1 1:-870 2:120 3:0.140625 4:0.304688 5:0.234375 6:0.233333 7:0.241667 8:0.25
1 1:-884 2:120 3:0.140625 4:0.304688 5:0.234375 6:0.225 7:0.233333 8:0.258333
1 1:-830 2:120 3:0.140625 4:0.304688 5:0.234375 6:0.2 7:0.275 8:0.241667
1 1:-847 2:121 3:0.140625 4:0.304688 5:0.234375 6:0.198347 7:0.272727 8:0.22314
1 1:-754 2:120 3:0.140625 4:0.304688 5:0.234375 6:0.216667 7:0.233333 8:0.275
1 1:-775 2:117 3:0.140625 4:0.304688 5:0.234375 6:0.205128 7:0.264957 8:0.247863
1 1:-842 2:119 3:0.140625 4:0.304688 5:0.234375 6:0.235294 7:0.201681 8:0.277311
1 1:-844 2:120 3:0.140625 4:0.304688 5:0.234375 6:0.233333 7:0.241667 8:0.25
1 1:-774 2:119 3:0.140625 4:0.304688 5:0.234375 6:0.210084 7:0.210084 8:0.277311
1 1:-814 2:119 3:0.140625 4:0.304688 5:0.234375 6:0.243697 7:0.226891 8:0.252101
1 1:-878 2:120 3:0.140625 4:0.304688 5:0.234375 6:0.225 7:0.233333 8:0.258333
1 1:-791 2:119 3:0.140625 4:0.304688 5:0.234375 6:0.243697 7:0.235294 8:0.243697
1 1:-784 2:120 3:0.140625 4:0.304688 5:0.234375 6:0.25 7:0.233333 8:0.25
1 1:-863 2:119 3:0.140625 4:0.304688 5:0.234375 6:0.243697 7:0.226891 8:0.252101
1 1:-784 2:120 3:0.140625 4:0.304688 5:0.234375 6:0.258333 7:0.216667 8:0.241667
1 1:-844 2:120 3:0.140625 4:0.304688 5:0.234375 6:0.216667 7:0.216667 8:0.266667
1 1:-900 2:120 3:0.140625 4:0.304688 5:0.234375 6:0.208333 7:0.225 8:0.266667
1 1:-857 2:120 3:0.140625 4:0.304688 5:0.234375 6:0.216667 7:0.25 8:0.241667
1 1:-856 2:120 3:0.140625 4:0.304688 5:0.234375 6:0.216667 7:0.225 8:0.266667
1 1:-876 2:120 3:0.140625 4:0.304688 5:0.234375 6:0.2 7:0.2 8:0.291667
1 1:-707 2:120 3:0.140625 4:0.304688 5:0.234375 6:0.241667 7:0.233333 8:0.25
1 1:-821 2:120 3:0.140625 4:0.304688 5:0.234375 6:0.225 7:0.2 8:0.283333
1 1:-925 2:120 3:0.140625 4:0.304688 5:0.234375 6:0.208333 7:0.191667 8:0.291667
1 1:-853 2:120 3:0.140625 4:0.304688 5:0.234375 6:0.225 7:0.191667 8:0.291667
1 1:-853 2:120 3:0.140625 4:0.304688 5:0.234375 6:0.225 7:0.225 8:0.275
1 1:-833 2:120 3:0.140625 4:0.304688 5:0.234375 6:0.233333 7:0.233333 8:0.266667
1 1:-786 2:120 3:0.140625 4:0.304688 5:0.234375 6:0.275 7:0.283333 8:0.2
1 1:-884 2:120 3:0.140625 4:0.304688 5:0.234375 6:0.225 7:0.216667 8:0.266667
1 1:-844 2:120 3:0.140625 4:0.304688 5:0.234375 6:0.233333 7:0.233333 8:0.25
1 1:-843 2:120 3:0.140625 4:0.304688 5:0.234375 6:0.2 7:0.233333 8:0.266667
1 1:-875 2:120 3:0.140625 4:0.304688 5:0.234375 6:0.216667 7:0.216667 8:0.275
1 1:-958 2:120 3:0.140625 4:0.304688 5:0.234375 6:0.216667 7:0.183333 8:0.3
1 1:-817 2:120 3:0.140625 4:0.304688 5:0.234375 6:0.258333 7:0.225 8:0.25
1 1:-837 2:120 3:0.140625 4:0.304688 5:0.234375 6:0.2 7:0.208333 8:0.283333
1 1:-833 2:120 3:0.140625 4:0.304688 5:0.234375 6:0.233333 7:0.233333 8:0.266667
1 1:-902 2:119 3:0.140625 4:0.304688 5:0.234375 6:0.210084 7:0.193277 8:0.302521
1 1:-853 2:121 3:0.140625 4:0.304688 5:0.234375 6:0.231405 7:0.239669 8:0.247934
1 1:-897 2:120 3:0.140625 4:0.304688 5:0.234375 6:0.208333 7:0.216667 8:0.275
1 1:-755 2:120 3:0.140625 4:0.304688 5:0.234375 6:0.25 7:0.225 8:0.266667
1 1:-809 2:120 3:0.140625 4:0.304688 5:0.234375 6:0.225 7:0.258333 8:0.233333
1 1:-848 2:120 3:0.140625 4:0.304688 5:0.234375 6:0.233333 7:0.233333 8:0.241667
1 1:-865 2:120 3:0.140625 4:0.304688 5:0.234375 6:0.225 7:0.233333 8:0.25
1 1:-895 2:120 3:0.140625 4:0.304688 5:0.234375 6:0.225 7:0.225 8:0.258333
1 1:-906 2:120 3:0.140625 4:0.304688 5:0.234375 6:0.2 7:0.225 8:0.266667
1 1:-928 2:120 3:0.140625 4:0.304688 5:0.234375 6:0.2 7:0.216667 8:0.275
1 1:-860 2:120 3:0.140625 4:0.304688 5:0.234375 6:0.225 7:0.216667 8:0.258333
1 1:-907 2:120 3:0.140625 4:0.304688 5:0.234375 6:0.216667 7:0.225 8:0.266667
1 1:-940 2:121 3:0.140625 4:0.304688 5:0.234375 6:0.206612 7:0.22314 8:0.264463
1 1:-932 2:121 3:0.140625 4:0.304688 5:0.234375 6:0.173554 7:0.231405 8:0.280992
1 1:-898 2:120 3:0.140625 4:0.304688 5:0.234375 6:0.2 7:0.208333 8:0.266667
1 1:-793 2:119 3:0.140625 4:0.304688 5:0.234375 6:0.260504 7:0.252101 8:0.210084
1 1:-927 2:121 3:0.140625 4:0.304688 5:0.234375 6:0.181818 7:0.22314 8:0.272727
1 1:-922 2:120 3:0.140625 4:0.304688 5:0.234375 6:0.191667 7:0.208333 8:0.283333
1 1:-863 2:120 3:0.140625 4:0.304688 5:0.234375 6:0.2 7:0.225 8:0.266667
1 1:-842 2:120 3:0.140625 4:0.304688 5:0.234375 6:0.216667 7:0.225 8:0.25
1 1:-893 2:120 3:0.140625 4:0.304688 5:0.234375 6:0.216667 7:0.233333 8:0.258333
1 1:-973 2:120 3:0.140625 4:0.304688 5:0.234375 6:0.2 7:0.2 8:0.283333
1 1:-851 2:120 3:0.140625 4:0.304688 5:0.234375 6:0.2 7:0.225 8:0.266667
1 1:-850 2:120 3:0.140625 4:0.304688 5:0.234375 6:0.208333 7:0.216667 8:0.266667
1 1:-809 2:121 3:0.140625 4:0.304688 5:0.234375 6:0.231405 7:0.231405 8:0.247934
1 1:-872 2:120 3:0.140625 4:0.304688 5:0.234375 6:0.191667 7:0.233333 8:0.266667
1 1:-917 2:120 3:0.140625 4:0.304688 5:0.234375 6:0.2 7:0.208333 8:0.283333
1 1:-878 2:120 3:0.140625 4:0.304688 5:0.234375 6:0.208333 7:0.225 8:0.258333
1 1:-965 2:120 3:0.140625 4:0.304688 5:0.234375 6:0.208333 7:0.208333 8:0.266667
1 1:-949 2:121 3:0.140625 4:0.304688 5:0.234375 6:0.198347 7:0.206612 8:0.280992
1 1:-898 2:123 3:0.140625 4:0.304688 5:0.234375 6:0.252033 7:0.154472 8:0.300813
1 1:-814 2:121 3:0.140625 4:0.304688 5:0.234375 6:0.231405 7:0.214876 8:0.280992
1 1:-955 2:120 3:0.140625 4:0.304688 5:0.234375 6:0.208333 7:0.208333 8:0.275
1 1:-875 2:120 3:0.140625 4:0.304688 5:0.234375 6:0.225 7:0.216667 8:0.275
1 1:-872 2:120 3:0.140625 4:0.304688 5:0.234375 6:0.191667 7:0.2 8:0.291667
1 1:-944 2:120 3:0.140625 4:0.304688 5:0.234375 6:0.225 7:0.208333 8:0.266667
1 1:-870 2:120 3:0.140625 4:0.304688 5:0.234375 6:0.216667 7:0.208333 8:0.275
1 1:-736 2:118 3:0.140625 4:0.304688 5:0.234375 6:0.237288 7:0.220339 8:0.271186
1 1:-738 2:121 3:0.140625 4:0.304688 5:0.234375 6:0.239669 7:0.239669 8:0.239669
1 1:-954 2:123 3:0.140625 4:0.304688 5:0.234375 6:0.227642 7:0.146341 8:0.300813
1 1:-821 2:120 3:0.140625 4:0.304688 5:0.234375 6:0.233333 7:0.208333 8:0.283333
1 1:-958 2:122 3:0.140625 4:0.304688 5:0.234375 6:0.180328 7:0.196721 8:0.278689
1 1:-917 2:123 3:0.140625 4:0.304688 5:0.234375 6:0.186992 7:0.195122 8:0.317073
1 1:-824 2:120 3:0.140625 4:0.304688 5:0.234375 6:0.233333 7:0.2 8:0.266667
1 1:-774 2:120 3:0.140625 4:0.304688 5:0.234375 6:0.258333 7:0.225 8:0.233333
1 1:-855 2:120 3:0.140625 4:0.304688 5:0.234375 6:0.233333 7:0.208333 8:0.258333
1 1:-835 2:120 3:0.140625 4:0.304688 5:0.234375 6:0.241667 7:0.216667 8:0.25
1 1:-771 2:120 3:0.140625 4:0.304688 5:0.234375 6:0.241667 7:0.233333 8:0.25
1 1:-771 2:120 3:0.140625 4:0.304688 5:0.234375 6:0.25 7:0.225 8:0.25
1 1:-832 2:120 3:0.140625 4:0.304688 5:0.234375 6:0.233333 7:0.216667 8:0.25
1 1:-696 2:120 3:0.140625 4:0.304688 5:0.234375 6:0.241667 7:0.216667 8:0.241667
1 1:-857 2:120 3:0.140625 4:0.304688 5:0.234375 6:0.241667 7:0.208333 8:0.25
1 1:-688 2:121 3:0.140625 4:0.304688 5:0.234375 6:0.264463 7:0.239669 8:0.247934
1 1:-857 2:120 3:0.140625 4:0.304688 5:0.234375 6:0.241667 7:0.208333 8:0.25
1 1:-787 2:118 3:0.140625 4:0.304688 5:0.234375 6:0.211864 7:0.220339 8:0.271186
1 1:-865 2:119 3:0.140625 4:0.304688 5:0.234375 6:0.210084 7:0.201681 8:0.268908
1 1:-863 2:119 3:0.140625 4:0.304688 5:0.234375 6:0.226891 7:0.218487 8:0.252101
1 1:-761 2:118 3:0.140625 4:0.304688 5:0.234375 6:0.20339 7:0.220339 8:0.288136
1 1:-853 2:118 3:0.140625 4:0.304688 5:0.234375 6:0.194915 7:0.186441 8:0.305085
1 1:-874 2:118 3:0.140625 4:0.304688 5:0.234375 6:0.186441 7:0.177966 8:0.313559
1 1:-855 2:118 3:0.140625 4:0.304688 5:0.234375 6:0.186441 7:0.186441 8:0.305085
1 1:-823 2:118 3:0.140625 4:0.304688 5:0.234375 6:0.177966 7:0.186441 8:0.305085
1 1:-864 2:118 3:0.140625 4:0.304688 5:0.234375 6:0.177966 7:0.177966 8:0.313559
1 1:-840 2:118 3:0.140625 4:0.304688 5:0.234375 6:0.20339 7:0.211864 8:0.271186
1 1:-790 2:118 3:0.140625 4:0.304688 5:0.234375 6:0.220339 7:0.228814 8:0.262712
1 1:-957 2:119 3:0.140625 4:0.304688 5:0.234375 6:0.218487 7:0.168067 8:0.310924
1 1:-722 2:120 3:0.140625 4:0.304688 5:0.234375 6:0.258333 7:0.191667 8:0.266667
1 1:-686 2:119 3:0.140625 4:0.304688 5:0.234375 6:0.285714 7:0.243697 8:0.226891
1 1:-847 2:120 3:0.140625 4:0.304688 5:0.234375 6:0.216667 7:0.225 8:0.258333
1 1:-927 2:119 3:0.140625 4:0.304688 5:0.234375 6:0.226891 7:0.218487 8:0.252101
1 1:-809 2:120 3:0.140625 4:0.304688 5:0.234375 6:0.25 7:0.266667 8:0.216667
1 1:-761 2:120 3:0.140625 4:0.304688 5:0.234375 6:0.275 7:0.233333 8:0.233333
1 1:-860 2:119 3:0.140625 4:0.304688 5:0.234375 6:0.210084 7:0.184874 8:0.294118
1 1:-880 2:120 3:0.140625 4:0.304688 5:0.234375 6:0.225 7:0.225 8:0.258333
1 1:-636 2:120 3:0.140625 4:0.304688 5:0.234375 6:0.266667 7:0.233333 8:0.258333
1 1:-798 2:120 3:0.140625 4:0.304688 5:0.234375 6:0.2 7:0.233333 8:0.266667
1 1:-855 2:118 3:0.140625 4:0.304688 5:0.234375 6:0.228814 7:0.20339 8:0.271186
1 1:-797 2:118 3:0.140625 4:0.304688 5:0.234375 6:0.262712 7:0.211864 8:0.245763
1 1:-827 2:120 3:0.140625 4:0.304688 5:0.234375 6:0.275 7:0.216667 8:0.241667
1 1:-781 2:120 3:0.140625 4:0.304688 5:0.234375 6:0.275 7:0.241667 8:0.225
1 1:-808 2:121 3:0.140625 4:0.304688 5:0.234375 6:0.231405 7:0.214876 8:0.256198
1 1:-793 2:122 3:0.140625 4:0.304688 5:0.234375 6:0.204918 7:0.204918 8:0.311475
1 1:-1097 2:126 3:0.140625 4:0.304688 5:0.234375 6:0.206349 7:0.18254 8:0.301587
1 1:-868 2:119 3:0.140625 4:0.304688 5:0.234375 6:0.193277 7:0.176471 8:0.302521
1 1:-897 2:119 3:0.140625 4:0.304688 5:0.234375 6:0.193277 7:0.168067 8:0.310924
1 1:-863 2:121 3:0.140625 4:0.304688 5:0.234375 6:0.198347 7:0.206612 8:0.272727
1 1:-1142 2:126 3:0.140625 4:0.304688 5:0.234375 6:0.198413 7:0.166667 8:0.31746
1 1:-923 2:124 3:0.140625 4:0.304688 5:0.234375 6:0.233871 7:0.16129 8:0.298387
1 1:-1143 2:124 3:0.140625 4:0.304688 5:0.234375 6:0.169355 7:0.120968 8:0.346774
1 1:-1164 2:127 3:0.140625 4:0.304688 5:0.234375 6:0.141732 7:0.141732 8:0.338583
1 1:-856 2:123 3:0.129771 4:0.328244 5:0.229008 6:0.146341 7:0.333333 8:0.211382
1 1:-917 2:124 3:0.129771 4:0.328244 5:0.229008 6:0.137097 7:0.322581 8:0.233871
1 1:-719 2:130 3:0.129771 4:0.328244 5:0.229008 6:0.153846 7:0.392308 8:0.184615
1 1:-1109 2:124 3:0.129771 4:0.328244 5:0.229008 6:0.193548 7:0.169355 8:0.314516
1 1:-768 2:120 3:0.129771 4:0.328244 5:0.229008 6:0.25 7:0.216667 8:0.275
1 1:-695 2:120 3:0.129771 4:0.328244 5:0.229008 6:0.283333 7:0.233333 8:0.258333
1 1:-742 2:120 3:0.129771 4:0.328244 5:0.229008 6:0.241667 7:0.225 8:0.275
1 1:-1235 2:131 3:0.129771 4:0.328244 5:0.229008 6:0.180451 7:0.142857 8:0.338346
1 1:-708 2:120 3:0.129771 4:0.328244 5:0.229008 6:0.275 7:0.241667 8:0.25
1 1:-773 2:116 3:0.129771 4:0.328244 5:0.229008 6:0.206897 7:0.172414 8:0.301724
1 1:-951 2:123 3:0.129771 4:0.328244 5:0.229008 6:0.203252 7:0.162602 8:0.300813
1 1:-901 2:123 3:0.129771 4:0.328244 5:0.229008 6:0.195122 7:0.154472 8:0.300813
1 1:-914 2:123 3:0.129771 4:0.328244 5:0.229008 6:0.195122 7:0.138211 8:0.308943
1 1:-788 2:117 3:0.129771 4:0.328244 5:0.229008 6:0.188034 7:0.153846 8:0.316239
1 1:-652 2:110 3:0.129771 4:0.328244 5:0.229008 6:0.190909 7:0.281818 8:0.245455
1 1:-722 2:120 3:0.129771 4:0.328244 5:0.229008 6:0.225 7:0.208333 8:0.308333
1 1:-715 2:120 3:0.129771 4:0.328244 5:0.229008 6:0.266667 7:0.208333 8:0.233333
1 1:-773 2:119 3:0.129771 4:0.328244 5:0.229008 6:0.226891 7:0.218487 8:0.252101
1 1:-523 2:118 3:0.129771 4:0.328244 5:0.229008 6:0.313559 7:0.338983 8:0.152542
1 1:-483 2:118 3:0.129771 4:0.328244 5:0.229008 6:0.279661 7:0.347458 8:0.152542
1 1:-523 2:118 3:0.129771 4:0.328244 5:0.229008 6:0.305085 7:0.338983 8:0.152542
1 1:-764 2:121 3:0.129771 4:0.328244 5:0.229008 6:0.247934 7:0.22314 8:0.239669
1 1:-684 2:119 3:0.129771 4:0.328244 5:0.229008 6:0.260504 7:0.210084 8:0.235294
1 1:-775 2:121 3:0.129771 4:0.328244 5:0.229008 6:0.264463 7:0.22314 8:0.239669
1 1:-706 2:119 3:0.129771 4:0.328244 5:0.229008 6:0.277311 7:0.235294 8:0.226891
1 1:-770 2:121 3:0.129771 4:0.328244 5:0.229008 6:0.256198 7:0.22314 8:0.239669
1 1:-777 2:121 3:0.129771 4:0.328244 5:0.229008 6:0.256198 7:0.22314 8:0.239669
1 1:-781 2:122 3:0.129771 4:0.328244 5:0.229008 6:0.254098 7:0.221311 8:0.237705
1 1:-751 2:123 3:0.129771 4:0.328244 5:0.229008 6:0.243902 7:0.284553 8:0.227642
1 1:-813 2:120 3:0.129771 4:0.328244 5:0.229008 6:0.216667 7:0.175 8:0.283333
1 1:-842 2:122 3:0.129771 4:0.328244 5:0.229008 6:0.221311 7:0.155738 8:0.254098
1 1:-719 2:120 3:0.129771 4:0.328244 5:0.229008 6:0.233333 7:0.216667 8:0.266667
1 1:-867 2:121 3:0.129771 4:0.328244 5:0.229008 6:0.206612 7:0.14876 8:0.297521
1 1:-868 2:119 3:0.129771 4:0.328244 5:0.229008 6:0.201681 7:0.134454 8:0.302521
1 1:-829 2:121 3:0.129771 4:0.328244 5:0.229008 6:0.214876 7:0.14876 8:0.272727
1 1:-733 2:120 3:0.129771 4:0.328244 5:0.229008 6:0.241667 7:0.233333 8:0.275
1 1:-797 2:122 3:0.129771 4:0.328244 5:0.229008 6:0.213115 7:0.139344 8:0.295082
1 1:-799 2:118 3:0.129771 4:0.328244 5:0.229008 6:0.262712 7:0.135593 8:0.322034
1 1:-799 2:118 3:0.129771 4:0.328244 5:0.229008 6:0.245763 7:0.135593 8:0.330508
1 1:-810 2:120 3:0.129771 4:0.328244 5:0.229008 6:0.225 7:0.116667 8:0.3
1 1:-798 2:121 3:0.129771 4:0.328244 5:0.229008 6:0.231405 7:0.140496 8:0.297521
1 1:-806 2:120 3:0.129771 4:0.328244 5:0.229008 6:0.216667 7:0.175 8:0.258333
1 1:-754 2:121 3:0.129771 4:0.328244 5:0.229008 6:0.22314 7:0.132231 8:0.297521
1 1:-749 2:120 3:0.129771 4:0.328244 5:0.229008 6:0.216667 7:0.191667 8:0.25
1 1:-674 2:116 3:0.129771 4:0.328244 5:0.229008 6:0.241379 7:0.215517 8:0.267241
1 1:-708 2:117 3:0.129771 4:0.328244 5:0.229008 6:0.239316 7:0.145299 8:0.290598
1 1:-791 2:117 3:0.129771 4:0.328244 5:0.229008 6:0.205128 7:0.153846 8:0.307692
1 1:-738 2:116 3:0.129771 4:0.328244 5:0.229008 6:0.206897 7:0.198276 8:0.275862
1 1:-727 2:116 3:0.129771 4:0.328244 5:0.229008 6:0.206897 7:0.198276 8:0.275862
1 1:-811 2:122 3:0.129771 4:0.328244 5:0.229008 6:0.237705 7:0.122951 8:0.295082
1 1:-754 2:116 3:0.129771 4:0.328244 5:0.229008 6:0.206897 7:0.198276 8:0.275862
1 1:-754 2:116 3:0.129771 4:0.328244 5:0.229008 6:0.206897 7:0.198276 8:0.275862
1 1:-735 2:116 3:0.129771 4:0.328244 5:0.229008 6:0.206897 7:0.198276 8:0.275862
1 1:-752 2:117 3:0.129771 4:0.328244 5:0.229008 6:0.239316 7:0.17094 8:0.290598
1 1:-797 2:117 3:0.129771 4:0.328244 5:0.229008 6:0.213675 7:0.162393 8:0.299145
1 1:-754 2:116 3:0.129771 4:0.328244 5:0.229008 6:0.215517 7:0.198276 8:0.275862
1 1:-738 2:116 3:0.129771 4:0.328244 5:0.229008 6:0.206897 7:0.206897 8:0.267241
1 1:-754 2:121 3:0.129771 4:0.328244 5:0.229008 6:0.22314 7:0.132231 8:0.297521
1 1:-706 2:117 3:0.129771 4:0.328244 5:0.229008 6:0.247863 7:0.239316 8:0.196581
1 1:-678 2:117 3:0.129771 4:0.328244 5:0.229008 6:0.247863 7:0.230769 8:0.205128
1 1:-732 2:117 3:0.129771 4:0.328244 5:0.229008 6:0.247863 7:0.239316 8:0.205128
1 1:-720 2:117 3:0.129771 4:0.328244 5:0.229008 6:0.230769 7:0.247863 8:0.222222
1 1:-740 2:117 3:0.129771 4:0.328244 5:0.229008 6:0.239316 7:0.213675 8:0.222222
1 1:-811 2:128 3:0.129771 4:0.328244 5:0.229008 6:0.25 7:0.226562 8:0.257812
1 1:-730 2:121 3:0.129771 4:0.328244 5:0.229008 6:0.231405 7:0.132231 8:0.280992
1 1:-658 2:117 3:0.129771 4:0.328244 5:0.229008 6:0.222222 7:0.222222 8:0.222222
1 1:-601 2:117 3:0.129771 4:0.328244 5:0.229008 6:0.264957 7:0.239316 8:0.222222
1 1:-598 2:117 3:0.129771 4:0.328244 5:0.229008 6:0.264957 7:0.230769 8:0.230769
1 1:-700 2:116 3:0.129771 4:0.328244 5:0.229008 6:0.198276 7:0.224138 8:0.258621
1 1:-699 2:116 3:0.129771 4:0.328244 5:0.229008 6:0.189655 7:0.224138 8:0.275862
1 1:-667 2:117 3:0.129771 4:0.328244 5:0.229008 6:0.188034 7:0.222222 8:0.290598
1 1:-706 2:117 3:0.129771 4:0.328244 5:0.229008 6:0.179487 7:0.230769 8:0.290598
1 1:-663 2:116 3:0.129771 4:0.328244 5:0.229008 6:0.241379 7:0.241379 8:0.232759
1 1:-646 2:115 3:0.129771 4:0.328244 5:0.229008 6:0.252174 7:0.234783 8:0.252174
1 1:-756 2:120 3:0.129771 4:0.328244 5:0.229008 6:0.233333 7:0.133333 8:0.283333
1 1:-649 2:115 3:0.129771 4:0.328244 5:0.229008 6:0.234783 7:0.226087 8:0.252174
1 1:-434 2:104 3:0.129771 4:0.328244 5:0.229008 6:0.346154 7:0.201923 8:0.240385
1 1:-600 2:114 3:0.129771 4:0.328244 5:0.229008 6:0.280702 7:0.245614 8:0.236842
1 1:-593 2:112 3:0.129771 4:0.328244 5:0.229008 6:0.196429 7:0.241071 8:0.267857
1 1:-626 2:111 3:0.129771 4:0.328244 5:0.229008 6:0.18018 7:0.261261 8:0.252252
1 1:-598 2:114 3:0.129771 4:0.328244 5:0.229008 6:0.236842 7:0.22807 8:0.254386
1 1:-621 2:116 3:0.129771 4:0.328244 5:0.229008 6:0.206897 7:0.232759 8:0.241379
1 1:-702 2:123 3:0.129771 4:0.328244 5:0.229008 6:0.186992 7:0.260163 8:0.211382
1 1:-749 2:117 3:0.129771 4:0.328244 5:0.229008 6:0.196581 7:0.153846 8:0.307692
1 1:-572 2:111 3:0.129771 4:0.328244 5:0.229008 6:0.216216 7:0.225225 8:0.261261
1 1:-760 2:127 3:0.129771 4:0.328244 5:0.229008 6:0.212598 7:0.23622 8:0.283465
1 1:-801 2:120 3:0.129771 4:0.328244 5:0.229008 6:0.216667 7:0.141667 8:0.3
1 1:-1284 2:130 3:0.129771 4:0.328244 5:0.229008 6:0.153846 7:0.107692 8:0.361538
1 1:-746 2:120 3:0.129771 4:0.328244 5:0.229008 6:0.25 7:0.216667 8:0.258333
1 1:-671 2:120 3:0.129771 4:0.328244 5:0.229008 6:0.308333 7:0.241667 8:0.225
1 1:-647 2:119 3:0.129771 4:0.328244 5:0.229008 6:0.294118 7:0.235294 8:0.218487
1 1:-764 2:121 3:0.129771 4:0.328244 5:0.229008 6:0.239669 7:0.214876 8:0.256198
1 1:-701 2:119 3:0.129771 4:0.328244 5:0.229008 6:0.285714 7:0.243697 8:0.201681
1 1:-797 2:120 3:0.129771 4:0.328244 5:0.229008 6:0.258333 7:0.225 8:0.25
1 1:-684 2:120 3:0.129771 4:0.328244 5:0.229008 6:0.241667 7:0.25 8:0.25
1 1:-701 2:121 3:0.129771 4:0.328244 5:0.229008 6:0.256198 7:0.22314 8:0.247934
1 1:-777 2:119 3:0.129771 4:0.328244 5:0.229008 6:0.210084 7:0.218487 8:0.268908
1 1:-735 2:119 3:0.129771 4:0.328244 5:0.229008 6:0.226891 7:0.235294 8:0.252101
1 1:-755 2:119 3:0.129771 4:0.328244 5:0.229008 6:0.226891 7:0.226891 8:0.260504
1 1:-755 2:119 3:0.129771 4:0.328244 5:0.229008 6:0.218487 7:0.226891 8:0.260504
1 1:-735 2:119 3:0.129771 4:0.328244 5:0.229008 6:0.226891 7:0.226891 8:0.260504
1 1:-735 2:119 3:0.129771 4:0.328244 5:0.229008 6:0.235294 7:0.235294 8:0.252101
1 1:-731 2:119 3:0.129771 4:0.328244 5:0.229008 6:0.235294 7:0.226891 8:0.260504
1 1:-735 2:119 3:0.129771 4:0.328244 5:0.229008 6:0.235294 7:0.226891 8:0.260504
1 1:-748 2:119 3:0.129771 4:0.328244 5:0.229008 6:0.218487 7:0.218487 8:0.268908
1 1:-639 2:121 3:0.129771 4:0.328244 5:0.229008 6:0.272727 7:0.231405 8:0.239669
1 1:-714 2:121 3:0.129771 4:0.328244 5:0.229008 6:0.247934 7:0.239669 8:0.239669
1 1:-708 2:118 3:0.129771 4:0.328244 5:0.229008 6:0.228814 7:0.211864 8:0.271186
1 1:-754 2:119 3:0.129771 4:0.328244 5:0.229008 6:0.226891 7:0.226891 8:0.260504
1 1:-754 2:119 3:0.129771 4:0.328244 5:0.229008 6:0.226891 7:0.226891 8:0.260504
1 1:-658 2:121 3:0.129771 4:0.328244 5:0.229008 6:0.239669 7:0.231405 8:0.239669
1 1:-665 2:121 3:0.129771 4:0.328244 5:0.229008 6:0.239669 7:0.239669 8:0.247934
1 1:-734 2:119 3:0.129771 4:0.328244 5:0.229008 6:0.226891 7:0.226891 8:0.252101
1 1:-688 2:118 3:0.129771 4:0.328244 5:0.229008 6:0.254237 7:0.237288 8:0.237288
1 1:-795 2:119 3:0.129771 4:0.328244 5:0.229008 6:0.210084 7:0.210084 8:0.277311
1 1:-810 2:119 3:0.129771 4:0.328244 5:0.229008 6:0.201681 7:0.201681 8:0.285714
1 1:-656 2:119 3:0.129771 4:0.328244 5:0.229008 6:0.294118 7:0.243697 8:0.218487
1 1:-716 2:119 3:0.129771 4:0.328244 5:0.229008 6:0.285714 7:0.210084 8:0.252101
1 1:-753 2:118 3:0.129771 4:0.328244 5:0.229008 6:0.220339 7:0.220339 8:0.262712
1 1:-733 2:120 3:0.129771 4:0.328244 5:0.229008 6:0.241667 7:0.225 8:0.25
1 1:-742 2:118 3:0.129771 4:0.328244 5:0.229008 6:0.220339 7:0.194915 8:0.288136
1 1:-762 2:118 3:0.129771 4:0.328244 5:0.229008 6:0.228814 7:0.20339 8:0.271186
1 1:-724 2:119 3:0.129771 4:0.328244 5:0.229008 6:0.193277 7:0.201681 8:0.294118
1 1:-741 2:118 3:0.129771 4:0.328244 5:0.229008 6:0.211864 7:0.194915 8:0.29661
1 1:-738 2:118 3:0.129771 4:0.328244 5:0.229008 6:0.20339 7:0.194915 8:0.29661
1 1:-775 2:118 3:0.129771 4:0.328244 5:0.229008 6:0.220339 7:0.20339 8:0.288136
1 1:-751 2:118 3:0.129771 4:0.328244 5:0.229008 6:0.254237 7:0.169492 8:0.29661
1 1:-761 2:118 3:0.129771 4:0.328244 5:0.229008 6:0.20339 7:0.186441 8:0.305085
1 1:-697 2:118 3:0.129771 4:0.328244 5:0.229008 6:0.228814 7:0.220339 8:0.262712
1 1:-747 2:118 3:0.129771 4:0.328244 5:0.229008 6:0.220339 7:0.194915 8:0.279661
1 1:-743 2:118 3:0.129771 4:0.328244 5:0.229008 6:0.245763 7:0.20339 8:0.254237
1 1:-738 2:118 3:0.129771 4:0.328244 5:0.229008 6:0.220339 7:0.194915 8:0.29661
1 1:-732 2:118 3:0.129771 4:0.328244 5:0.229008 6:0.211864 7:0.194915 8:0.29661
1 1:-762 2:119 3:0.129771 4:0.328244 5:0.229008 6:0.201681 7:0.193277 8:0.302521
1 1:-769 2:119 3:0.129771 4:0.328244 5:0.229008 6:0.226891 7:0.201681 8:0.285714
1 1:-751 2:118 3:0.129771 4:0.328244 5:0.229008 6:0.228814 7:0.194915 8:0.288136
1 1:-725 2:118 3:0.129771 4:0.328244 5:0.229008 6:0.194915 7:0.194915 8:0.29661
1 1:-678 2:118 3:0.129771 4:0.328244 5:0.229008 6:0.211864 7:0.194915 8:0.288136
1 1:-750 2:119 3:0.129771 4:0.328244 5:0.229008 6:0.201681 7:0.176471 8:0.302521
1 1:-704 2:121 3:0.129771 4:0.328244 5:0.229008 6:0.231405 7:0.181818 8:0.305785
1 1:-761 2:118 3:0.129771 4:0.328244 5:0.229008 6:0.220339 7:0.194915 8:0.288136
1 1:-712 2:118 3:0.129771 4:0.328244 5:0.229008 6:0.211864 7:0.20339 8:0.288136
1 1:-702 2:119 3:0.129771 4:0.328244 5:0.229008 6:0.235294 7:0.226891 8:0.252101
1 1:-757 2:119 3:0.129771 4:0.328244 5:0.229008 6:0.226891 7:0.176471 8:0.294118
1 1:-728 2:118 3:0.129771 4:0.328244 5:0.229008 6:0.20339 7:0.20339 8:0.288136
1 1:-798 2:119 3:0.129771 4:0.328244 5:0.229008 6:0.218487 7:0.176471 8:0.310924
1 1:-791 2:119 3:0.129771 4:0.328244 5:0.229008 6:0.201681 7:0.193277 8:0.294118
1 1:-675 2:118 3:0.129771 4:0.328244 5:0.229008 6:0.220339 7:0.194915 8:0.29661
1 1:-769 2:119 3:0.129771 4:0.328244 5:0.229008 6:0.218487 7:0.201681 8:0.277311
1 1:-706 2:119 3:0.129771 4:0.328244 5:0.229008 6:0.268908 7:0.235294 8:0.226891
1 1:-842 2:119 3:0.129771 4:0.328244 5:0.229008 6:0.218487 7:0.168067 8:0.294118
1 1:-761 2:119 3:0.129771 4:0.328244 5:0.229008 6:0.201681 7:0.201681 8:0.294118
1 1:-731 2:118 3:0.129771 4:0.328244 5:0.229008 6:0.20339 7:0.194915 8:0.29661
1 1:-828 2:119 3:0.129771 4:0.328244 5:0.229008 6:0.210084 7:0.176471 8:0.310924
1 1:-721 2:119 3:0.129771 4:0.328244 5:0.229008 6:0.218487 7:0.176471 8:0.294118
1 1:-719 2:118 3:0.129771 4:0.328244 5:0.229008 6:0.237288 7:0.228814 8:0.254237
1 1:-721 2:118 3:0.129771 4:0.328244 5:0.229008 6:0.271186 7:0.20339 8:0.271186
1 1:-741 2:118 3:0.129771 4:0.328244 5:0.229008 6:0.228814 7:0.211864 8:0.271186
1 1:-820 2:122 3:0.129771 4:0.328244 5:0.229008 6:0.196721 7:0.155738 8:0.336066
1 1:-700 2:121 3:0.129771 4:0.328244 5:0.229008 6:0.239669 7:0.198347 8:0.289256
1 1:-755 2:118 3:0.129771 4:0.328244 5:0.229008 6:0.228814 7:0.211864 8:0.262712
1 1:-664 2:118 3:0.129771 4:0.328244 5:0.229008 6:0.237288 7:0.20339 8:0.279661
1 1:-657 2:118 3:0.129771 4:0.328244 5:0.229008 6:0.262712 7:0.194915 8:0.254237
1 1:-750 2:119 3:0.129771 4:0.328244 5:0.229008 6:0.226891 7:0.210084 8:0.268908
1 1:-764 2:118 3:0.129771 4:0.328244 5:0.229008 6:0.220339 7:0.194915 8:0.288136
1 1:-686 2:119 3:0.129771 4:0.328244 5:0.229008 6:0.252101 7:0.243697 8:0.243697
1 1:-761 2:119 3:0.129771 4:0.328244 5:0.229008 6:0.226891 7:0.201681 8:0.277311
1 1:-737 2:118 3:0.129771 4:0.328244 5:0.229008 6:0.220339 7:0.186441 8:0.29661
1 1:-802 2:119 3:0.129771 4:0.328244 5:0.229008 6:0.210084 7:0.176471 8:0.302521
1 1:-753 2:119 3:0.129771 4:0.328244 5:0.229008 6:0.235294 7:0.168067 8:0.285714
1 1:-793 2:120 3:0.129771 4:0.328244 5:0.229008 6:0.225 7:0.216667 8:0.266667
1 1:-838 2:120 3:0.129771 4:0.328244 5:0.229008 6:0.2 7:0.208333 8:0.291667
1 1:-777 2:120 3:0.129771 4:0.328244 5:0.229008 6:0.241667 7:0.216667 8:0.266667
1 1:-869 2:120 3:0.129771 4:0.328244 5:0.229008 6:0.216667 7:0.216667 8:0.266667
1 1:-863 2:120 3:0.129771 4:0.328244 5:0.229008 6:0.225 7:0.208333 8:0.266667
1 1:-857 2:120 3:0.129771 4:0.328244 5:0.229008 6:0.191667 7:0.208333 8:0.291667
1 1:-810 2:120 3:0.129771 4:0.328244 5:0.229008 6:0.233333 7:0.208333 8:0.275
1 1:-842 2:121 3:0.129771 4:0.328244 5:0.229008 6:0.214876 7:0.231405 8:0.264463
1 1:-836 2:121 3:0.129771 4:0.328244 5:0.229008 6:0.206612 7:0.239669 8:0.264463
1 1:-764 2:120 3:0.129771 4:0.328244 5:0.229008 6:0.241667 7:0.241667 8:0.241667
1 1:-720 2:119 3:0.129771 4:0.328244 5:0.229008 6:0.235294 7:0.252101 8:0.243697
1 1:-763 2:120 3:0.129771 4:0.328244 5:0.229008 6:0.233333 7:0.25 8:0.241667
1 1:-821 2:120 3:0.129771 4:0.328244 5:0.229008 6:0.233333 7:0.241667 8:0.25
1 1:-835 2:120 3:0.129771 4:0.328244 5:0.229008 6:0.225 7:0.233333 8:0.258333
1 1:-784 2:120 3:0.129771 4:0.328244 5:0.229008 6:0.2 7:0.275 8:0.241667
1 1:-798 2:121 3:0.129771 4:0.328244 5:0.229008 6:0.198347 7:0.272727 8:0.22314
1 1:-705 2:120 3:0.129771 4:0.328244 5:0.229008 6:0.216667 7:0.233333 8:0.275
1 1:-712 2:117 3:0.129771 4:0.328244 5:0.229008 6:0.205128 7:0.264957 8:0.247863
1 1:-795 2:119 3:0.129771 4:0.328244 5:0.229008 6:0.235294 7:0.201681 8:0.277311
1 1:-795 2:120 3:0.129771 4:0.328244 5:0.229008 6:0.233333 7:0.241667 8:0.25
1 1:-728 2:119 3:0.129771 4:0.328244 5:0.229008 6:0.210084 7:0.210084 8:0.277311
1 1:-767 2:119 3:0.129771 4:0.328244 5:0.229008 6:0.243697 7:0.226891 8:0.252101
1 1:-829 2:120 3:0.129771 4:0.328244 5:0.229008 6:0.225 7:0.233333 8:0.258333
1 1:-744 2:119 3:0.129771 4:0.328244 5:0.229008 6:0.243697 7:0.235294 8:0.243697
1 1:-737 2:120 3:0.129771 4:0.328244 5:0.229008 6:0.25 7:0.233333 8:0.25
1 1:-814 2:119 3:0.129771 4:0.328244 5:0.229008 6:0.243697 7:0.226891 8:0.252101
1 1:-735 2:120 3:0.129771 4:0.328244 5:0.229008 6:0.258333 7:0.216667 8:0.241667
1 1:-797 2:120 3:0.129771 4:0.328244 5:0.229008 6:0.216667 7:0.216667 8:0.266667
1 1:-853 2:120 3:0.129771 4:0.328244 5:0.229008 6:0.208333 7:0.225 8:0.266667
1 1:-808 2:120 3:0.129771 4:0.328244 5:0.229008 6:0.216667 7:0.25 8:0.241667
1 1:-809 2:120 3:0.129771 4:0.328244 5:0.229008 6:0.216667 7:0.225 8:0.266667
1 1:-829 2:120 3:0.129771 4:0.328244 5:0.229008 6:0.2 7:0.2 8:0.291667
1 1:-658 2:120 3:0.129771 4:0.328244 5:0.229008 6:0.241667 7:0.233333 8:0.25
1 1:-772 2:120 3:0.129771 4:0.328244 5:0.229008 6:0.225 7:0.2 8:0.283333
1 1:-878 2:120 3:0.129771 4:0.328244 5:0.229008 6:0.208333 7:0.191667 8:0.291667
1 1:-806 2:120 3:0.129771 4:0.328244 5:0.229008 6:0.225 7:0.191667 8:0.291667
1 1:-806 2:120 3:0.129771 4:0.328244 5:0.229008 6:0.225 7:0.225 8:0.275
1 1:-786 2:120 3:0.129771 4:0.328244 5:0.229008 6:0.233333 7:0.233333 8:0.266667
1 1:-737 2:120 3:0.129771 4:0.328244 5:0.229008 6:0.275 7:0.283333 8:0.2
1 1:-846 2:120 3:0.129771 4:0.328244 5:0.229008 6:0.225 7:0.216667 8:0.266667
1 1:-797 2:120 3:0.129771 4:0.328244 5:0.229008 6:0.233333 7:0.233333 8:0.25
1 1:-795 2:120 3:0.129771 4:0.328244 5:0.229008 6:0.2 7:0.233333 8:0.266667
1 1:-837 2:120 3:0.129771 4:0.328244 5:0.229008 6:0.216667 7:0.216667 8:0.275
1 1:-911 2:120 3:0.129771 4:0.328244 5:0.229008 6:0.216667 7:0.183333 8:0.3
1 1:-768 2:120 3:0.129771 4:0.328244 5:0.229008 6:0.258333 7:0.225 8:0.25
1 1:-796 2:120 3:0.129771 4:0.328244 5:0.229008 6:0.2 7:0.208333 8:0.283333
1 1:-786 2:120 3:0.129771 4:0.328244 5:0.229008 6:0.233333 7:0.233333 8:0.266667
1 1:-853 2:119 3:0.129771 4:0.328244 5:0.229008 6:0.210084 7:0.193277 8:0.302521
1 1:-804 2:121 3:0.129771 4:0.328244 5:0.229008 6:0.231405 7:0.239669 8:0.247934
1 1:-866 2:120 3:0.129771 4:0.328244 5:0.229008 6:0.208333 7:0.216667 8:0.275
1 1:-706 2:120 3:0.129771 4:0.328244 5:0.229008 6:0.25 7:0.225 8:0.266667
1 1:-762 2:120 3:0.129771 4:0.328244 5:0.229008 6:0.225 7:0.258333 8:0.233333
1 1:-801 2:120 3:0.129771 4:0.328244 5:0.229008 6:0.233333 7:0.233333 8:0.241667
1 1:-818 2:120 3:0.129771 4:0.328244 5:0.229008 6:0.225 7:0.233333 8:0.25
1 1:-848 2:120 3:0.129771 4:0.328244 5:0.229008 6:0.225 7:0.225 8:0.258333
1 1:-859 2:120 3:0.129771 4:0.328244 5:0.229008 6:0.2 7:0.225 8:0.266667
1 1:-881 2:120 3:0.129771 4:0.328244 5:0.229008 6:0.2 7:0.216667 8:0.275
1 1:-813 2:120 3:0.129771 4:0.328244 5:0.229008 6:0.225 7:0.216667 8:0.258333
1 1:-860 2:120 3:0.129771 4:0.328244 5:0.229008 6:0.216667 7:0.225 8:0.266667
1 1:-893 2:121 3:0.129771 4:0.328244 5:0.229008 6:0.206612 7:0.22314 8:0.264463
1 1:-894 2:121 3:0.129771 4:0.328244 5:0.229008 6:0.173554 7:0.231405 8:0.280992
1 1:-851 2:120 3:0.129771 4:0.328244 5:0.229008 6:0.2 7:0.208333 8:0.266667
1 1:-742 2:119 3:0.129771 4:0.328244 5:0.229008 6:0.260504 7:0.252101 8:0.210084
1 1:-880 2:121 3:0.129771 4:0.328244 5:0.229008 6:0.181818 7:0.22314 8:0.272727
1 1:-875 2:120 3:0.129771 4:0.328244 5:0.229008 6:0.191667 7:0.208333 8:0.283333
1 1:-804 2:120 3:0.129771 4:0.328244 5:0.229008 6:0.2 7:0.225 8:0.266667
1 1:-810 2:120 3:0.129771 4:0.328244 5:0.229008 6:0.216667 7:0.225 8:0.25
1 1:-846 2:120 3:0.129771 4:0.328244 5:0.229008 6:0.216667 7:0.233333 8:0.258333
1 1:-926 2:120 3:0.129771 4:0.328244 5:0.229008 6:0.2 7:0.2 8:0.283333
1 1:-804 2:120 3:0.129771 4:0.328244 5:0.229008 6:0.2 7:0.225 8:0.266667
1 1:-803 2:120 3:0.129771 4:0.328244 5:0.229008 6:0.208333 7:0.216667 8:0.266667
1 1:-762 2:121 3:0.129771 4:0.328244 5:0.229008 6:0.231405 7:0.231405 8:0.247934
1 1:-825 2:120 3:0.129771 4:0.328244 5:0.229008 6:0.191667 7:0.233333 8:0.266667
1 1:-858 2:120 3:0.129771 4:0.328244 5:0.229008 6:0.2 7:0.208333 8:0.283333
1 1:-831 2:120 3:0.129771 4:0.328244 5:0.229008 6:0.208333 7:0.225 8:0.258333
1 1:-918 2:120 3:0.129771 4:0.328244 5:0.229008 6:0.208333 7:0.208333 8:0.266667
1 1:-902 2:121 3:0.129771 4:0.328244 5:0.229008 6:0.198347 7:0.206612 8:0.280992
1 1:-845 2:123 3:0.129771 4:0.328244 5:0.229008 6:0.252033 7:0.154472 8:0.300813
1 1:-759 2:121 3:0.129771 4:0.328244 5:0.229008 6:0.231405 7:0.214876 8:0.280992
1 1:-908 2:120 3:0.129771 4:0.328244 5:0.229008 6:0.208333 7:0.208333 8:0.275
1 1:-837 2:120 3:0.129771 4:0.328244 5:0.229008 6:0.225 7:0.216667 8:0.275
1 1:-825 2:120 3:0.129771 4:0.328244 5:0.229008 6:0.191667 7:0.2 8:0.291667
1 1:-897 2:120 3:0.129771 4:0.328244 5:0.229008 6:0.225 7:0.208333 8:0.266667
1 1:-823 2:120 3:0.129771 4:0.328244 5:0.229008 6:0.216667 7:0.208333 8:0.275
1 1:-697 2:118 3:0.129771 4:0.328244 5:0.229008 6:0.237288 7:0.220339 8:0.271186
1 1:-697 2:121 3:0.129771 4:0.328244 5:0.229008 6:0.239669 7:0.239669 8:0.239669
1 1:-907 2:123 3:0.129771 4:0.328244 5:0.229008 6:0.227642 7:0.146341 8:0.300813
1 1:-764 2:120 3:0.129771 4:0.328244 5:0.229008 6:0.233333 7:0.208333 8:0.283333
1 1:-911 2:122 3:0.129771 4:0.328244 5:0.229008 6:0.180328 7:0.196721 8:0.278689
1 1:-855 2:123 3:0.129771 4:0.328244 5:0.229008 6:0.186992 7:0.195122 8:0.317073
1 1:-770 2:120 3:0.129771 4:0.328244 5:0.229008 6:0.233333 7:0.2 8:0.266667
1 1:-725 2:120 3:0.129771 4:0.328244 5:0.229008 6:0.258333 7:0.225 8:0.233333
1 1:-808 2:120 3:0.129771 4:0.328244 5:0.229008 6:0.233333 7:0.208333 8:0.258333
1 1:-788 2:120 3:0.129771 4:0.328244 5:0.229008 6:0.241667 7:0.216667 8:0.25
1 1:-732 2:120 3:0.129771 4:0.328244 5:0.229008 6:0.241667 7:0.233333 8:0.25
1 1:-732 2:120 3:0.129771 4:0.328244 5:0.229008 6:0.25 7:0.225 8:0.25
1 1:-785 2:120 3:0.129771 4:0.328244 5:0.229008 6:0.233333 7:0.216667 8:0.25
1 1:-655 2:120 3:0.129771 4:0.328244 5:0.229008 6:0.241667 7:0.216667 8:0.241667
1 1:-808 2:120 3:0.129771 4:0.328244 5:0.229008 6:0.241667 7:0.208333 8:0.25
1 1:-642 2:121 3:0.129771 4:0.328244 5:0.229008 6:0.264463 7:0.239669 8:0.247934
1 1:-808 2:120 3:0.129771 4:0.328244 5:0.229008 6:0.241667 7:0.208333 8:0.25
1 1:-741 2:118 3:0.129771 4:0.328244 5:0.229008 6:0.211864 7:0.220339 8:0.271186
1 1:-814 2:119 3:0.129771 4:0.328244 5:0.229008 6:0.210084 7:0.201681 8:0.268908
1 1:-816 2:119 3:0.129771 4:0.328244 5:0.229008 6:0.226891 7:0.218487 8:0.252101
1 1:-730 2:118 3:0.129771 4:0.328244 5:0.229008 6:0.20339 7:0.220339 8:0.288136
1 1:-806 2:118 3:0.129771 4:0.328244 5:0.229008 6:0.194915 7:0.186441 8:0.305085
1 1:-827 2:118 3:0.129771 4:0.328244 5:0.229008 6:0.186441 7:0.177966 8:0.313559
1 1:-808 2:118 3:0.129771 4:0.328244 5:0.229008 6:0.186441 7:0.186441 8:0.305085
1 1:-776 2:118 3:0.129771 4:0.328244 5:0.229008 6:0.177966 7:0.186441 8:0.305085
1 1:-817 2:118 3:0.129771 4:0.328244 5:0.229008 6:0.177966 7:0.177966 8:0.313559
1 1:-792 2:118 3:0.129771 4:0.328244 5:0.229008 6:0.20339 7:0.211864 8:0.271186
1 1:-729 2:118 3:0.129771 4:0.328244 5:0.229008 6:0.220339 7:0.228814 8:0.262712
1 1:-910 2:119 3:0.129771 4:0.328244 5:0.229008 6:0.218487 7:0.168067 8:0.310924
1 1:-679 2:120 3:0.129771 4:0.328244 5:0.229008 6:0.258333 7:0.191667 8:0.266667
1 1:-648 2:119 3:0.129771 4:0.328244 5:0.229008 6:0.285714 7:0.243697 8:0.226891
1 1:-800 2:120 3:0.129771 4:0.328244 5:0.229008 6:0.216667 7:0.225 8:0.258333
1 1:-873 2:119 3:0.129771 4:0.328244 5:0.229008 6:0.226891 7:0.218487 8:0.252101
1 1:-753 2:120 3:0.129771 4:0.328244 5:0.229008 6:0.25 7:0.266667 8:0.216667
1 1:-714 2:120 3:0.129771 4:0.328244 5:0.229008 6:0.275 7:0.233333 8:0.233333
1 1:-820 2:119 3:0.129771 4:0.328244 5:0.229008 6:0.210084 7:0.184874 8:0.294118
1 1:-833 2:120 3:0.129771 4:0.328244 5:0.229008 6:0.225 7:0.225 8:0.258333
1 1:-587 2:120 3:0.129771 4:0.328244 5:0.229008 6:0.266667 7:0.233333 8:0.258333
1 1:-751 2:120 3:0.129771 4:0.328244 5:0.229008 6:0.2 7:0.233333 8:0.266667
1 1:-817 2:118 3:0.129771 4:0.328244 5:0.229008 6:0.228814 7:0.20339 8:0.271186
1 1:-750 2:118 3:0.129771 4:0.328244 5:0.229008 6:0.262712 7:0.211864 8:0.245763
1 1:-780 2:120 3:0.129771 4:0.328244 5:0.229008 6:0.275 7:0.216667 8:0.241667
1 1:-727 2:120 3:0.129771 4:0.328244 5:0.229008 6:0.275 7:0.241667 8:0.225
1 1:-761 2:121 3:0.129771 4:0.328244 5:0.229008 6:0.231405 7:0.214876 8:0.256198
1 1:-737 2:122 3:0.129771 4:0.328244 5:0.229008 6:0.204918 7:0.204918 8:0.311475
1 1:-1060 2:126 3:0.129771 4:0.328244 5:0.229008 6:0.206349 7:0.18254 8:0.301587
1 1:-822 2:119 3:0.129771 4:0.328244 5:0.229008 6:0.193277 7:0.176471 8:0.302521
1 1:-851 2:119 3:0.129771 4:0.328244 5:0.229008 6:0.193277 7:0.168067 8:0.310924
1 1:-819 2:121 3:0.129771 4:0.328244 5:0.229008 6:0.198347 7:0.206612 8:0.272727
1 1:-1105 2:126 3:0.129771 4:0.328244 5:0.229008 6:0.198413 7:0.166667 8:0.31746
1 1:-869 2:124 3:0.129771 4:0.328244 5:0.229008 6:0.233871 7:0.16129 8:0.298387
1 1:-1104 2:124 3:0.129771 4:0.328244 5:0.229008 6:0.169355 7:0.120968 8:0.346774
1 1:-1117 2:127 3:0.129771 4:0.328244 5:0.229008 6:0.141732 7:0.141732 8:0.338583
1 1:-876 2:123 3:0.146341 4:0.333333 5:0.211382 6:0.137097 7:0.322581 8:0.233871
1 1:-639 2:123 3:0.146341 4:0.333333 5:0.211382 6:0.153846 7:0.392308 8:0.184615
1 1:-1013 2:123 3:0.146341 4:0.333333 5:0.211382 6:0.193548 7:0.169355 8:0.314516
1 1:-679 2:120 3:0.146341 4:0.333333 5:0.211382 6:0.25 7:0.216667 8:0.275
1 1:-605 2:120 3:0.146341 4:0.333333 5:0.211382 6:0.283333 7:0.233333 8:0.258333
1 1:-652 2:120 3:0.146341 4:0.333333 5:0.211382 6:0.241667 7:0.225 8:0.275
1 1:-1120 2:123 3:0.146341 4:0.333333 5:0.211382 6:0.180451 7:0.142857 8:0.338346
1 1:-618 2:120 3:0.146341 4:0.333333 5:0.211382 6:0.275 7:0.241667 8:0.25
1 1:-717 2:116 3:0.146341 4:0.333333 5:0.211382 6:0.206897 7:0.172414 8:0.301724
1 1:-894 2:123 3:0.146341 4:0.333333 5:0.211382 6:0.203252 7:0.162602 8:0.300813
1 1:-813 2:123 3:0.146341 4:0.333333 5:0.211382 6:0.195122 7:0.154472 8:0.300813
1 1:-826 2:123 3:0.146341 4:0.333333 5:0.211382 6:0.195122 7:0.138211 8:0.308943
1 1:-741 2:117 3:0.146341 4:0.333333 5:0.211382 6:0.188034 7:0.153846 8:0.316239
1 1:-599 2:110 3:0.146341 4:0.333333 5:0.211382 6:0.190909 7:0.281818 8:0.245455
1 1:-668 2:120 3:0.146341 4:0.333333 5:0.211382 6:0.225 7:0.208333 8:0.308333
1 1:-651 2:120 3:0.146341 4:0.333333 5:0.211382 6:0.266667 7:0.208333 8:0.233333
1 1:-707 2:119 3:0.146341 4:0.333333 5:0.211382 6:0.226891 7:0.218487 8:0.252101
1 1:-484 2:118 3:0.146341 4:0.333333 5:0.211382 6:0.313559 7:0.338983 8:0.152542
1 1:-448 2:118 3:0.146341 4:0.333333 5:0.211382 6:0.279661 7:0.347458 8:0.152542
1 1:-484 2:118 3:0.146341 4:0.333333 5:0.211382 6:0.305085 7:0.338983 8:0.152542
1 1:-684 2:121 3:0.146341 4:0.333333 5:0.211382 6:0.247934 7:0.22314 8:0.239669
1 1:-613 2:119 3:0.146341 4:0.333333 5:0.211382 6:0.260504 7:0.210084 8:0.235294
1 1:-696 2:121 3:0.146341 4:0.333333 5:0.211382 6:0.264463 7:0.22314 8:0.239669
1 1:-635 2:119 3:0.146341 4:0.333333 5:0.211382 6:0.277311 7:0.235294 8:0.226891
1 1:-690 2:121 3:0.146341 4:0.333333 5:0.211382 6:0.256198 7:0.22314 8:0.239669
1 1:-697 2:121 3:0.146341 4:0.333333 5:0.211382 6:0.256198 7:0.22314 8:0.239669
1 1:-694 2:122 3:0.146341 4:0.333333 5:0.211382 6:0.254098 7:0.221311 8:0.237705
1 1:-676 2:123 3:0.146341 4:0.333333 5:0.211382 6:0.243902 7:0.284553 8:0.227642
1 1:-758 2:120 3:0.146341 4:0.333333 5:0.211382 6:0.216667 7:0.175 8:0.283333
1 1:-768 2:122 3:0.146341 4:0.333333 5:0.211382 6:0.221311 7:0.155738 8:0.254098
1 1:-646 2:120 3:0.146341 4:0.333333 5:0.211382 6:0.233333 7:0.216667 8:0.266667
1 1:-781 2:121 3:0.146341 4:0.333333 5:0.211382 6:0.206612 7:0.14876 8:0.297521
1 1:-806 2:119 3:0.146341 4:0.333333 5:0.211382 6:0.201681 7:0.134454 8:0.302521
1 1:-760 2:121 3:0.146341 4:0.333333 5:0.211382 6:0.214876 7:0.14876 8:0.272727
1 1:-642 2:120 3:0.146341 4:0.333333 5:0.211382 6:0.241667 7:0.233333 8:0.275
1 1:-728 2:122 3:0.146341 4:0.333333 5:0.211382 6:0.213115 7:0.139344 8:0.295082
1 1:-729 2:118 3:0.146341 4:0.333333 5:0.211382 6:0.262712 7:0.135593 8:0.322034
1 1:-729 2:118 3:0.146341 4:0.333333 5:0.211382 6:0.245763 7:0.135593 8:0.330508
1 1:-740 2:120 3:0.146341 4:0.333333 5:0.211382 6:0.225 7:0.116667 8:0.3
1 1:-728 2:121 3:0.146341 4:0.333333 5:0.211382 6:0.231405 7:0.140496 8:0.297521
1 1:-746 2:120 3:0.146341 4:0.333333 5:0.211382 6:0.216667 7:0.175 8:0.258333
1 1:-722 2:121 3:0.146341 4:0.333333 5:0.211382 6:0.22314 7:0.132231 8:0.297521
1 1:-710 2:120 3:0.146341 4:0.333333 5:0.211382 6:0.216667 7:0.191667 8:0.25
1 1:-631 2:116 3:0.146341 4:0.333333 5:0.211382 6:0.241379 7:0.215517 8:0.267241
1 1:-660 2:117 3:0.146341 4:0.333333 5:0.211382 6:0.239316 7:0.145299 8:0.290598
1 1:-735 2:117 3:0.146341 4:0.333333 5:0.211382 6:0.205128 7:0.153846 8:0.307692
1 1:-677 2:116 3:0.146341 4:0.333333 5:0.211382 6:0.206897 7:0.198276 8:0.275862
1 1:-670 2:116 3:0.146341 4:0.333333 5:0.211382 6:0.206897 7:0.198276 8:0.275862
1 1:-741 2:122 3:0.146341 4:0.333333 5:0.211382 6:0.237705 7:0.122951 8:0.295082
1 1:-698 2:116 3:0.146341 4:0.333333 5:0.211382 6:0.206897 7:0.198276 8:0.275862
1 1:-697 2:116 3:0.146341 4:0.333333 5:0.211382 6:0.206897 7:0.198276 8:0.275862
1 1:-679 2:116 3:0.146341 4:0.333333 5:0.211382 6:0.206897 7:0.198276 8:0.275862
1 1:-706 2:117 3:0.146341 4:0.333333 5:0.211382 6:0.239316 7:0.17094 8:0.290598
1 1:-727 2:117 3:0.146341 4:0.333333 5:0.211382 6:0.213675 7:0.162393 8:0.299145
1 1:-697 2:116 3:0.146341 4:0.333333 5:0.211382 6:0.215517 7:0.198276 8:0.275862
1 1:-682 2:116 3:0.146341 4:0.333333 5:0.211382 6:0.206897 7:0.206897 8:0.267241
1 1:-722 2:121 3:0.146341 4:0.333333 5:0.211382 6:0.22314 7:0.132231 8:0.297521
1 1:-641 2:117 3:0.146341 4:0.333333 5:0.211382 6:0.247863 7:0.239316 8:0.196581
1 1:-613 2:117 3:0.146341 4:0.333333 5:0.211382 6:0.247863 7:0.230769 8:0.205128
1 1:-670 2:117 3:0.146341 4:0.333333 5:0.211382 6:0.247863 7:0.239316 8:0.205128
1 1:-672 2:117 3:0.146341 4:0.333333 5:0.211382 6:0.230769 7:0.247863 8:0.222222
1 1:-689 2:117 3:0.146341 4:0.333333 5:0.211382 6:0.239316 7:0.213675 8:0.222222
1 1:-729 2:123 3:0.146341 4:0.333333 5:0.211382 6:0.25 7:0.226562 8:0.257812
1 1:-688 2:121 3:0.146341 4:0.333333 5:0.211382 6:0.231405 7:0.132231 8:0.280992
1 1:-626 2:117 3:0.146341 4:0.333333 5:0.211382 6:0.222222 7:0.222222 8:0.222222
1 1:-552 2:117 3:0.146341 4:0.333333 5:0.211382 6:0.264957 7:0.239316 8:0.222222
1 1:-549 2:117 3:0.146341 4:0.333333 5:0.211382 6:0.264957 7:0.230769 8:0.230769
1 1:-644 2:116 3:0.146341 4:0.333333 5:0.211382 6:0.198276 7:0.224138 8:0.258621
1 1:-643 2:116 3:0.146341 4:0.333333 5:0.211382 6:0.189655 7:0.224138 8:0.275862
1 1:-614 2:117 3:0.146341 4:0.333333 5:0.211382 6:0.188034 7:0.222222 8:0.290598
1 1:-653 2:117 3:0.146341 4:0.333333 5:0.211382 6:0.179487 7:0.230769 8:0.290598
1 1:-607 2:116 3:0.146341 4:0.333333 5:0.211382 6:0.241379 7:0.241379 8:0.232759
1 1:-601 2:115 3:0.146341 4:0.333333 5:0.211382 6:0.252174 7:0.234783 8:0.252174
1 1:-722 2:120 3:0.146341 4:0.333333 5:0.211382 6:0.233333 7:0.133333 8:0.283333
1 1:-604 2:115 3:0.146341 4:0.333333 5:0.211382 6:0.234783 7:0.226087 8:0.252174
1 1:-376 2:104 3:0.146341 4:0.333333 5:0.211382 6:0.346154 7:0.201923 8:0.240385
1 1:-556 2:114 3:0.146341 4:0.333333 5:0.211382 6:0.280702 7:0.245614 8:0.236842
1 1:-544 2:112 3:0.146341 4:0.333333 5:0.211382 6:0.196429 7:0.241071 8:0.267857
1 1:-582 2:111 3:0.146341 4:0.333333 5:0.211382 6:0.18018 7:0.261261 8:0.252252
1 1:-535 2:114 3:0.146341 4:0.333333 5:0.211382 6:0.236842 7:0.22807 8:0.254386
1 1:-565 2:116 3:0.146341 4:0.333333 5:0.211382 6:0.206897 7:0.232759 8:0.241379
1 1:-664 2:123 3:0.146341 4:0.333333 5:0.211382 6:0.186992 7:0.260163 8:0.211382
1 1:-698 2:117 3:0.146341 4:0.333333 5:0.211382 6:0.196581 7:0.153846 8:0.307692
1 1:-541 2:111 3:0.146341 4:0.333333 5:0.211382 6:0.216216 7:0.225225 8:0.261261
1 1:-689 2:123 3:0.146341 4:0.333333 5:0.211382 6:0.212598 7:0.23622 8:0.283465
1 1:-731 2:120 3:0.146341 4:0.333333 5:0.211382 6:0.216667 7:0.141667 8:0.3
1 1:-1190 2:123 3:0.146341 4:0.333333 5:0.211382 6:0.153846 7:0.107692 8:0.361538
1 1:-715 2:120 3:0.146341 4:0.333333 5:0.211382 6:0.25 7:0.216667 8:0.258333
1 1:-612 2:120 3:0.146341 4:0.333333 5:0.211382 6:0.308333 7:0.241667 8:0.225
1 1:-614 2:119 3:0.146341 4:0.333333 5:0.211382 6:0.294118 7:0.235294 8:0.218487
1 1:-729 2:121 3:0.146341 4:0.333333 5:0.211382 6:0.239669 7:0.214876 8:0.256198
1 1:-655 2:119 3:0.146341 4:0.333333 5:0.211382 6:0.285714 7:0.243697 8:0.201681
1 1:-738 2:120 3:0.146341 4:0.333333 5:0.211382 6:0.258333 7:0.225 8:0.25
1 1:-621 2:120 3:0.146341 4:0.333333 5:0.211382 6:0.241667 7:0.25 8:0.25
1 1:-675 2:121 3:0.146341 4:0.333333 5:0.211382 6:0.256198 7:0.22314 8:0.247934
1 1:-730 2:119 3:0.146341 4:0.333333 5:0.211382 6:0.210084 7:0.218487 8:0.268908
1 1:-688 2:119 3:0.146341 4:0.333333 5:0.211382 6:0.226891 7:0.235294 8:0.252101
1 1:-708 2:119 3:0.146341 4:0.333333 5:0.211382 6:0.226891 7:0.226891 8:0.260504
1 1:-708 2:119 3:0.146341 4:0.333333 5:0.211382 6:0.218487 7:0.226891 8:0.260504
1 1:-688 2:119 3:0.146341 4:0.333333 5:0.211382 6:0.226891 7:0.226891 8:0.260504
1 1:-688 2:119 3:0.146341 4:0.333333 5:0.211382 6:0.235294 7:0.235294 8:0.252101
1 1:-684 2:119 3:0.146341 4:0.333333 5:0.211382 6:0.235294 7:0.226891 8:0.260504
1 1:-688 2:119 3:0.146341 4:0.333333 5:0.211382 6:0.235294 7:0.226891 8:0.260504
1 1:-701 2:119 3:0.146341 4:0.333333 5:0.211382 6:0.218487 7:0.218487 8:0.268908
1 1:-592 2:121 3:0.146341 4:0.333333 5:0.211382 6:0.272727 7:0.231405 8:0.239669
1 1:-663 2:121 3:0.146341 4:0.333333 5:0.211382 6:0.247934 7:0.239669 8:0.239669
1 1:-659 2:118 3:0.146341 4:0.333333 5:0.211382 6:0.228814 7:0.211864 8:0.271186
1 1:-707 2:119 3:0.146341 4:0.333333 5:0.211382 6:0.226891 7:0.226891 8:0.260504
1 1:-707 2:119 3:0.146341 4:0.333333 5:0.211382 6:0.226891 7:0.226891 8:0.260504
1 1:-611 2:121 3:0.146341 4:0.333333 5:0.211382 6:0.239669 7:0.231405 8:0.239669
1 1:-617 2:121 3:0.146341 4:0.333333 5:0.211382 6:0.239669 7:0.239669 8:0.247934
1 1:-688 2:119 3:0.146341 4:0.333333 5:0.211382 6:0.226891 7:0.226891 8:0.252101
1 1:-646 2:118 3:0.146341 4:0.333333 5:0.211382 6:0.254237 7:0.237288 8:0.237288
1 1:-748 2:119 3:0.146341 4:0.333333 5:0.211382 6:0.210084 7:0.210084 8:0.277311
1 1:-763 2:119 3:0.146341 4:0.333333 5:0.211382 6:0.201681 7:0.201681 8:0.285714
1 1:-609 2:119 3:0.146341 4:0.333333 5:0.211382 6:0.294118 7:0.243697 8:0.218487
1 1:-670 2:119 3:0.146341 4:0.333333 5:0.211382 6:0.285714 7:0.210084 8:0.252101
1 1:-720 2:118 3:0.146341 4:0.333333 5:0.211382 6:0.220339 7:0.220339 8:0.262712
1 1:-686 2:120 3:0.146341 4:0.333333 5:0.211382 6:0.241667 7:0.225 8:0.25
1 1:-709 2:118 3:0.146341 4:0.333333 5:0.211382 6:0.220339 7:0.194915 8:0.288136
1 1:-728 2:118 3:0.146341 4:0.333333 5:0.211382 6:0.228814 7:0.20339 8:0.271186
1 1:-691 2:119 3:0.146341 4:0.333333 5:0.211382 6:0.193277 7:0.201681 8:0.294118
1 1:-708 2:118 3:0.146341 4:0.333333 5:0.211382 6:0.211864 7:0.194915 8:0.29661
1 1:-705 2:118 3:0.146341 4:0.333333 5:0.211382 6:0.20339 7:0.194915 8:0.29661
1 1:-742 2:118 3:0.146341 4:0.333333 5:0.211382 6:0.220339 7:0.20339 8:0.288136
1 1:-718 2:118 3:0.146341 4:0.333333 5:0.211382 6:0.254237 7:0.169492 8:0.29661
1 1:-728 2:118 3:0.146341 4:0.333333 5:0.211382 6:0.20339 7:0.186441 8:0.305085
1 1:-664 2:118 3:0.146341 4:0.333333 5:0.211382 6:0.228814 7:0.220339 8:0.262712
1 1:-714 2:118 3:0.146341 4:0.333333 5:0.211382 6:0.220339 7:0.194915 8:0.279661
1 1:-710 2:118 3:0.146341 4:0.333333 5:0.211382 6:0.245763 7:0.20339 8:0.254237
1 1:-705 2:118 3:0.146341 4:0.333333 5:0.211382 6:0.220339 7:0.194915 8:0.29661
1 1:-699 2:118 3:0.146341 4:0.333333 5:0.211382 6:0.211864 7:0.194915 8:0.29661
1 1:-729 2:119 3:0.146341 4:0.333333 5:0.211382 6:0.201681 7:0.193277 8:0.302521
1 1:-734 2:119 3:0.146341 4:0.333333 5:0.211382 6:0.226891 7:0.201681 8:0.285714
1 1:-718 2:118 3:0.146341 4:0.333333 5:0.211382 6:0.228814 7:0.194915 8:0.288136
1 1:-692 2:118 3:0.146341 4:0.333333 5:0.211382 6:0.194915 7:0.194915 8:0.29661
1 1:-645 2:118 3:0.146341 4:0.333333 5:0.211382 6:0.211864 7:0.194915 8:0.288136
1 1:-704 2:119 3:0.146341 4:0.333333 5:0.211382 6:0.201681 7:0.176471 8:0.302521
1 1:-670 2:121 3:0.146341 4:0.333333 5:0.211382 6:0.231405 7:0.181818 8:0.305785
1 1:-728 2:118 3:0.146341 4:0.333333 5:0.211382 6:0.220339 7:0.194915 8:0.288136
1 1:-679 2:118 3:0.146341 4:0.333333 5:0.211382 6:0.211864 7:0.20339 8:0.288136
1 1:-669 2:119 3:0.146341 4:0.333333 5:0.211382 6:0.235294 7:0.226891 8:0.252101
1 1:-710 2:119 3:0.146341 4:0.333333 5:0.211382 6:0.226891 7:0.176471 8:0.294118
1 1:-695 2:118 3:0.146341 4:0.333333 5:0.211382 6:0.20339 7:0.20339 8:0.288136
1 1:-751 2:119 3:0.146341 4:0.333333 5:0.211382 6:0.218487 7:0.176471 8:0.310924
1 1:-742 2:119 3:0.146341 4:0.333333 5:0.211382 6:0.201681 7:0.193277 8:0.294118
1 1:-642 2:118 3:0.146341 4:0.333333 5:0.211382 6:0.220339 7:0.194915 8:0.29661
1 1:-720 2:119 3:0.146341 4:0.333333 5:0.211382 6:0.218487 7:0.201681 8:0.277311
1 1:-662 2:119 3:0.146341 4:0.333333 5:0.211382 6:0.268908 7:0.235294 8:0.226891
1 1:-796 2:119 3:0.146341 4:0.333333 5:0.211382 6:0.218487 7:0.168067 8:0.294118
1 1:-728 2:119 3:0.146341 4:0.333333 5:0.211382 6:0.201681 7:0.201681 8:0.294118
1 1:-698 2:118 3:0.146341 4:0.333333 5:0.211382 6:0.20339 7:0.194915 8:0.29661
1 1:-782 2:119 3:0.146341 4:0.333333 5:0.211382 6:0.210084 7:0.176471 8:0.310924
1 1:-677 2:119 3:0.146341 4:0.333333 5:0.211382 6:0.218487 7:0.176471 8:0.294118
1 1:-685 2:118 3:0.146341 4:0.333333 5:0.211382 6:0.237288 7:0.228814 8:0.254237
1 1:-677 2:118 3:0.146341 4:0.333333 5:0.211382 6:0.271186 7:0.20339 8:0.271186
1 1:-708 2:118 3:0.146341 4:0.333333 5:0.211382 6:0.228814 7:0.211864 8:0.271186
1 1:-790 2:122 3:0.146341 4:0.333333 5:0.211382 6:0.196721 7:0.155738 8:0.336066
1 1:-654 2:121 3:0.146341 4:0.333333 5:0.211382 6:0.239669 7:0.198347 8:0.289256
1 1:-722 2:118 3:0.146341 4:0.333333 5:0.211382 6:0.228814 7:0.211864 8:0.262712
1 1:-622 2:118 3:0.146341 4:0.333333 5:0.211382 6:0.237288 7:0.20339 8:0.279661
1 1:-626 2:118 3:0.146341 4:0.333333 5:0.211382 6:0.262712 7:0.194915 8:0.254237
1 1:-717 2:119 3:0.146341 4:0.333333 5:0.211382 6:0.226891 7:0.210084 8:0.268908
1 1:-731 2:118 3:0.146341 4:0.333333 5:0.211382 6:0.220339 7:0.194915 8:0.288136
1 1:-653 2:119 3:0.146341 4:0.333333 5:0.211382 6:0.252101 7:0.243697 8:0.243697
1 1:-728 2:119 3:0.146341 4:0.333333 5:0.211382 6:0.226891 7:0.201681 8:0.277311
1 1:-704 2:118 3:0.146341 4:0.333333 5:0.211382 6:0.220339 7:0.186441 8:0.29661
1 1:-755 2:119 3:0.146341 4:0.333333 5:0.211382 6:0.210084 7:0.176471 8:0.302521
1 1:-704 2:119 3:0.146341 4:0.333333 5:0.211382 6:0.235294 7:0.168067 8:0.285714
1 1:-747 2:120 3:0.146341 4:0.333333 5:0.211382 6:0.225 7:0.216667 8:0.266667
1 1:-792 2:120 3:0.146341 4:0.333333 5:0.211382 6:0.2 7:0.208333 8:0.291667
1 1:-731 2:120 3:0.146341 4:0.333333 5:0.211382 6:0.241667 7:0.216667 8:0.266667
1 1:-823 2:120 3:0.146341 4:0.333333 5:0.211382 6:0.216667 7:0.216667 8:0.266667
1 1:-816 2:120 3:0.146341 4:0.333333 5:0.211382 6:0.225 7:0.208333 8:0.266667
1 1:-804 2:120 3:0.146341 4:0.333333 5:0.211382 6:0.191667 7:0.208333 8:0.291667
1 1:-764 2:120 3:0.146341 4:0.333333 5:0.211382 6:0.233333 7:0.208333 8:0.275
1 1:-796 2:121 3:0.146341 4:0.333333 5:0.211382 6:0.214876 7:0.231405 8:0.264463
1 1:-790 2:121 3:0.146341 4:0.333333 5:0.211382 6:0.206612 7:0.239669 8:0.264463
1 1:-718 2:120 3:0.146341 4:0.333333 5:0.211382 6:0.241667 7:0.241667 8:0.241667
1 1:-674 2:119 3:0.146341 4:0.333333 5:0.211382 6:0.235294 7:0.252101 8:0.243697
1 1:-717 2:120 3:0.146341 4:0.333333 5:0.211382 6:0.233333 7:0.25 8:0.241667
1 1:-775 2:120 3:0.146341 4:0.333333 5:0.211382 6:0.233333 7:0.241667 8:0.25
1 1:-789 2:120 3:0.146341 4:0.333333 5:0.211382 6:0.225 7:0.233333 8:0.258333
1 1:-737 2:120 3:0.146341 4:0.333333 5:0.211382 6:0.2 7:0.275 8:0.241667
1 1:-752 2:121 3:0.146341 4:0.333333 5:0.211382 6:0.198347 7:0.272727 8:0.22314
1 1:-687 2:120 3:0.146341 4:0.333333 5:0.211382 6:0.216667 7:0.233333 8:0.275
1 1:-682 2:117 3:0.146341 4:0.333333 5:0.211382 6:0.205128 7:0.264957 8:0.247863
1 1:-749 2:119 3:0.146341 4:0.333333 5:0.211382 6:0.235294 7:0.201681 8:0.277311
1 1:-749 2:120 3:0.146341 4:0.333333 5:0.211382 6:0.233333 7:0.241667 8:0.25
1 1:-692 2:119 3:0.146341 4:0.333333 5:0.211382 6:0.210084 7:0.210084 8:0.277311
1 1:-721 2:119 3:0.146341 4:0.333333 5:0.211382 6:0.243697 7:0.226891 8:0.252101
1 1:-783 2:120 3:0.146341 4:0.333333 5:0.211382 6:0.225 7:0.233333 8:0.258333
1 1:-698 2:119 3:0.146341 4:0.333333 5:0.211382 6:0.243697 7:0.235294 8:0.243697
1 1:-691 2:120 3:0.146341 4:0.333333 5:0.211382 6:0.25 7:0.233333 8:0.25
1 1:-768 2:119 3:0.146341 4:0.333333 5:0.211382 6:0.243697 7:0.226891 8:0.252101
1 1:-689 2:120 3:0.146341 4:0.333333 5:0.211382 6:0.258333 7:0.216667 8:0.241667
1 1:-762 2:120 3:0.146341 4:0.333333 5:0.211382 6:0.216667 7:0.216667 8:0.266667
1 1:-807 2:120 3:0.146341 4:0.333333 5:0.211382 6:0.208333 7:0.225 8:0.266667
1 1:-762 2:120 3:0.146341 4:0.333333 5:0.211382 6:0.216667 7:0.25 8:0.241667
1 1:-774 2:120 3:0.146341 4:0.333333 5:0.211382 6:0.216667 7:0.225 8:0.266667
1 1:-783 2:120 3:0.146341 4:0.333333 5:0.211382 6:0.2 7:0.2 8:0.291667
1 1:-628 2:120 3:0.146341 4:0.333333 5:0.211382 6:0.241667 7:0.233333 8:0.25
1 1:-739 2:120 3:0.146341 4:0.333333 5:0.211382 6:0.225 7:0.2 8:0.283333
1 1:-832 2:120 3:0.146341 4:0.333333 5:0.211382 6:0.208333 7:0.191667 8:0.291667
1 1:-761 2:120 3:0.146341 4:0.333333 5:0.211382 6:0.225 7:0.191667 8:0.291667
1 1:-760 2:120 3:0.146341 4:0.333333 5:0.211382 6:0.225 7:0.225 8:0.275
1 1:-740 2:120 3:0.146341 4:0.333333 5:0.211382 6:0.233333 7:0.233333 8:0.266667
1 1:-691 2:120 3:0.146341 4:0.333333 5:0.211382 6:0.275 7:0.283333 8:0.2
1 1:-780 2:120 3:0.146341 4:0.333333 5:0.211382 6:0.225 7:0.216667 8:0.266667
1 1:-751 2:120 3:0.146341 4:0.333333 5:0.211382 6:0.233333 7:0.233333 8:0.25
1 1:-755 2:120 3:0.146341 4:0.333333 5:0.211382 6:0.2 7:0.233333 8:0.266667
1 1:-771 2:120 3:0.146341 4:0.333333 5:0.211382 6:0.216667 7:0.216667 8:0.275
1 1:-865 2:120 3:0.146341 4:0.333333 5:0.211382 6:0.216667 7:0.183333 8:0.3
1 1:-733 2:120 3:0.146341 4:0.333333 5:0.211382 6:0.258333 7:0.225 8:0.25
1 1:-744 2:120 3:0.146341 4:0.333333 5:0.211382 6:0.2 7:0.208333 8:0.283333
1 1:-740 2:120 3:0.146341 4:0.333333 5:0.211382 6:0.233333 7:0.233333 8:0.266667
1 1:-820 2:119 3:0.146341 4:0.333333 5:0.211382 6:0.210084 7:0.193277 8:0.302521
1 1:-758 2:121 3:0.146341 4:0.333333 5:0.211382 6:0.231405 7:0.239669 8:0.247934
1 1:-804 2:120 3:0.146341 4:0.333333 5:0.211382 6:0.208333 7:0.216667 8:0.275
1 1:-671 2:120 3:0.146341 4:0.333333 5:0.211382 6:0.25 7:0.225 8:0.266667
1 1:-716 2:120 3:0.146341 4:0.333333 5:0.211382 6:0.225 7:0.258333 8:0.233333
1 1:-755 2:120 3:0.146341 4:0.333333 5:0.211382 6:0.233333 7:0.233333 8:0.241667
1 1:-772 2:120 3:0.146341 4:0.333333 5:0.211382 6:0.225 7:0.233333 8:0.25
1 1:-802 2:120 3:0.146341 4:0.333333 5:0.211382 6:0.225 7:0.225 8:0.258333
1 1:-813 2:120 3:0.146341 4:0.333333 5:0.211382 6:0.2 7:0.225 8:0.266667
1 1:-835 2:120 3:0.146341 4:0.333333 5:0.211382 6:0.2 7:0.216667 8:0.275
1 1:-767 2:120 3:0.146341 4:0.333333 5:0.211382 6:0.225 7:0.216667 8:0.258333
1 1:-799 2:120 3:0.146341 4:0.333333 5:0.211382 6:0.216667 7:0.225 8:0.266667
1 1:-834 2:121 3:0.146341 4:0.333333 5:0.211382 6:0.206612 7:0.22314 8:0.264463
1 1:-839 2:121 3:0.146341 4:0.333333 5:0.211382 6:0.173554 7:0.231405 8:0.280992
1 1:-805 2:120 3:0.146341 4:0.333333 5:0.211382 6:0.2 7:0.208333 8:0.266667
1 1:-707 2:119 3:0.146341 4:0.333333 5:0.211382 6:0.260504 7:0.252101 8:0.210084
1 1:-834 2:121 3:0.146341 4:0.333333 5:0.211382 6:0.181818 7:0.22314 8:0.272727
1 1:-829 2:120 3:0.146341 4:0.333333 5:0.211382 6:0.191667 7:0.208333 8:0.283333
1 1:-759 2:120 3:0.146341 4:0.333333 5:0.211382 6:0.2 7:0.225 8:0.266667
1 1:-747 2:120 3:0.146341 4:0.333333 5:0.211382 6:0.216667 7:0.225 8:0.25
1 1:-800 2:120 3:0.146341 4:0.333333 5:0.211382 6:0.216667 7:0.233333 8:0.258333
1 1:-880 2:120 3:0.146341 4:0.333333 5:0.211382 6:0.2 7:0.2 8:0.283333
1 1:-769 2:120 3:0.146341 4:0.333333 5:0.211382 6:0.2 7:0.225 8:0.266667
1 1:-745 2:120 3:0.146341 4:0.333333 5:0.211382 6:0.208333 7:0.216667 8:0.266667
1 1:-727 2:121 3:0.146341 4:0.333333 5:0.211382 6:0.231405 7:0.231405 8:0.247934
1 1:-779 2:120 3:0.146341 4:0.333333 5:0.211382 6:0.191667 7:0.233333 8:0.266667
1 1:-813 2:120 3:0.146341 4:0.333333 5:0.211382 6:0.2 7:0.208333 8:0.283333
1 1:-785 2:120 3:0.146341 4:0.333333 5:0.211382 6:0.208333 7:0.225 8:0.258333
1 1:-872 2:120 3:0.146341 4:0.333333 5:0.211382 6:0.208333 7:0.208333 8:0.266667
1 1:-856 2:121 3:0.146341 4:0.333333 5:0.211382 6:0.198347 7:0.206612 8:0.280992
1 1:-799 2:123 3:0.146341 4:0.333333 5:0.211382 6:0.252033 7:0.154472 8:0.300813
1 1:-718 2:121 3:0.146341 4:0.333333 5:0.211382 6:0.231405 7:0.214876 8:0.280992
1 1:-862 2:120 3:0.146341 4:0.333333 5:0.211382 6:0.208333 7:0.208333 8:0.275
1 1:-771 2:120 3:0.146341 4:0.333333 5:0.211382 6:0.225 7:0.216667 8:0.275
1 1:-780 2:120 3:0.146341 4:0.333333 5:0.211382 6:0.191667 7:0.2 8:0.291667
1 1:-851 2:120 3:0.146341 4:0.333333 5:0.211382 6:0.225 7:0.208333 8:0.266667
1 1:-777 2:120 3:0.146341 4:0.333333 5:0.211382 6:0.216667 7:0.208333 8:0.275
1 1:-659 2:118 3:0.146341 4:0.333333 5:0.211382 6:0.237288 7:0.220339 8:0.271186
1 1:-642 2:121 3:0.146341 4:0.333333 5:0.211382 6:0.239669 7:0.239669 8:0.239669
1 1:-861 2:123 3:0.146341 4:0.333333 5:0.211382 6:0.227642 7:0.146341 8:0.300813
1 1:-724 2:120 3:0.146341 4:0.333333 5:0.211382 6:0.233333 7:0.208333 8:0.283333
1 1:-865 2:122 3:0.146341 4:0.333333 5:0.211382 6:0.180328 7:0.196721 8:0.278689
1 1:-822 2:123 3:0.146341 4:0.333333 5:0.211382 6:0.186992 7:0.195122 8:0.317073
1 1:-728 2:120 3:0.146341 4:0.333333 5:0.211382 6:0.233333 7:0.2 8:0.266667
1 1:-679 2:120 3:0.146341 4:0.333333 5:0.211382 6:0.258333 7:0.225 8:0.233333
1 1:-762 2:120 3:0.146341 4:0.333333 5:0.211382 6:0.233333 7:0.208333 8:0.258333
1 1:-742 2:120 3:0.146341 4:0.333333 5:0.211382 6:0.241667 7:0.216667 8:0.25
1 1:-683 2:120 3:0.146341 4:0.333333 5:0.211382 6:0.241667 7:0.233333 8:0.25
1 1:-683 2:120 3:0.146341 4:0.333333 5:0.211382 6:0.25 7:0.225 8:0.25
1 1:-739 2:120 3:0.146341 4:0.333333 5:0.211382 6:0.233333 7:0.216667 8:0.25
1 1:-612 2:120 3:0.146341 4:0.333333 5:0.211382 6:0.241667 7:0.216667 8:0.241667
1 1:-762 2:120 3:0.146341 4:0.333333 5:0.211382 6:0.241667 7:0.208333 8:0.25
1 1:-587 2:121 3:0.146341 4:0.333333 5:0.211382 6:0.264463 7:0.239669 8:0.247934
1 1:-762 2:120 3:0.146341 4:0.333333 5:0.211382 6:0.241667 7:0.208333 8:0.25
1 1:-692 2:118 3:0.146341 4:0.333333 5:0.211382 6:0.211864 7:0.220339 8:0.271186
1 1:-768 2:119 3:0.146341 4:0.333333 5:0.211382 6:0.210084 7:0.201681 8:0.268908
1 1:-770 2:119 3:0.146341 4:0.333333 5:0.211382 6:0.226891 7:0.218487 8:0.252101
1 1:-670 2:118 3:0.146341 4:0.333333 5:0.211382 6:0.20339 7:0.220339 8:0.288136
1 1:-763 2:118 3:0.146341 4:0.333333 5:0.211382 6:0.194915 7:0.186441 8:0.305085
1 1:-784 2:118 3:0.146341 4:0.333333 5:0.211382 6:0.186441 7:0.177966 8:0.313559
1 1:-765 2:118 3:0.146341 4:0.333333 5:0.211382 6:0.186441 7:0.186441 8:0.305085
1 1:-733 2:118 3:0.146341 4:0.333333 5:0.211382 6:0.177966 7:0.186441 8:0.305085
1 1:-774 2:118 3:0.146341 4:0.333333 5:0.211382 6:0.177966 7:0.177966 8:0.313559
1 1:-740 2:118 3:0.146341 4:0.333333 5:0.211382 6:0.20339 7:0.211864 8:0.271186
1 1:-685 2:118 3:0.146341 4:0.333333 5:0.211382 6:0.220339 7:0.228814 8:0.262712
1 1:-864 2:119 3:0.146341 4:0.333333 5:0.211382 6:0.218487 7:0.168067 8:0.310924
1 1:-618 2:120 3:0.146341 4:0.333333 5:0.211382 6:0.258333 7:0.191667 8:0.266667
1 1:-593 2:119 3:0.146341 4:0.333333 5:0.211382 6:0.285714 7:0.243697 8:0.226891
1 1:-754 2:120 3:0.146341 4:0.333333 5:0.211382 6:0.216667 7:0.225 8:0.258333
1 1:-827 2:119 3:0.146341 4:0.333333 5:0.211382 6:0.226891 7:0.218487 8:0.252101
1 1:-707 2:120 3:0.146341 4:0.333333 5:0.211382 6:0.25 7:0.266667 8:0.216667
1 1:-668 2:120 3:0.146341 4:0.333333 5:0.211382 6:0.275 7:0.233333 8:0.233333
1 1:-771 2:119 3:0.146341 4:0.333333 5:0.211382 6:0.210084 7:0.184874 8:0.294118
1 1:-787 2:120 3:0.146341 4:0.333333 5:0.211382 6:0.225 7:0.225 8:0.258333
1 1:-554 2:120 3:0.146341 4:0.333333 5:0.211382 6:0.266667 7:0.233333 8:0.258333
1 1:-705 2:120 3:0.146341 4:0.333333 5:0.211382 6:0.2 7:0.233333 8:0.266667
1 1:-761 2:118 3:0.146341 4:0.333333 5:0.211382 6:0.228814 7:0.20339 8:0.271186
1 1:-706 2:118 3:0.146341 4:0.333333 5:0.211382 6:0.262712 7:0.211864 8:0.245763
1 1:-722 2:120 3:0.146341 4:0.333333 5:0.211382 6:0.275 7:0.216667 8:0.241667
1 1:-669 2:120 3:0.146341 4:0.333333 5:0.211382 6:0.275 7:0.241667 8:0.225
1 1:-726 2:121 3:0.146341 4:0.333333 5:0.211382 6:0.231405 7:0.214876 8:0.256198
1 1:-699 2:122 3:0.146341 4:0.333333 5:0.211382 6:0.204918 7:0.204918 8:0.311475
1 1:-987 2:123 3:0.146341 4:0.333333 5:0.211382 6:0.206349 7:0.18254 8:0.301587
1 1:-786 2:119 3:0.146341 4:0.333333 5:0.211382 6:0.193277 7:0.176471 8:0.302521
1 1:-815 2:119 3:0.146341 4:0.333333 5:0.211382 6:0.193277 7:0.168067 8:0.310924
1 1:-756 2:121 3:0.146341 4:0.333333 5:0.211382 6:0.198347 7:0.206612 8:0.272727
1 1:-1032 2:123 3:0.146341 4:0.333333 5:0.211382 6:0.198413 7:0.166667 8:0.31746
1 1:-825 2:123 3:0.146341 4:0.333333 5:0.211382 6:0.233871 7:0.16129 8:0.298387
1 1:-1023 2:123 3:0.146341 4:0.333333 5:0.211382 6:0.169355 7:0.120968 8:0.346774
1 1:-1047 2:123 3:0.146341 4:0.333333 5:0.211382 6:0.141732 7:0.141732 8:0.338583
1 1:-710 2:124 3:0.137097 4:0.322581 5:0.233871 6:0.153846 7:0.392308 8:0.184615
1 1:-1072 2:124 3:0.137097 4:0.322581 5:0.233871 6:0.193548 7:0.169355 8:0.314516
1 1:-721 2:120 3:0.137097 4:0.322581 5:0.233871 6:0.25 7:0.216667 8:0.275
1 1:-668 2:120 3:0.137097 4:0.322581 5:0.233871 6:0.283333 7:0.233333 8:0.258333
1 1:-715 2:120 3:0.137097 4:0.322581 5:0.233871 6:0.241667 7:0.225 8:0.275
1 1:-1190 2:124 3:0.137097 4:0.322581 5:0.233871 6:0.180451 7:0.142857 8:0.338346
1 1:-681 2:120 3:0.137097 4:0.322581 5:0.233871 6:0.275 7:0.241667 8:0.25
1 1:-784 2:116 3:0.137097 4:0.322581 5:0.233871 6:0.206897 7:0.172414 8:0.301724
1 1:-948 2:123 3:0.137097 4:0.322581 5:0.233871 6:0.203252 7:0.162602 8:0.300813
1 1:-863 2:123 3:0.137097 4:0.322581 5:0.233871 6:0.195122 7:0.154472 8:0.300813
1 1:-876 2:123 3:0.137097 4:0.322581 5:0.233871 6:0.195122 7:0.138211 8:0.308943
1 1:-783 2:117 3:0.137097 4:0.322581 5:0.233871 6:0.188034 7:0.153846 8:0.316239
1 1:-655 2:110 3:0.137097 4:0.322581 5:0.233871 6:0.190909 7:0.281818 8:0.245455
1 1:-726 2:120 3:0.137097 4:0.322581 5:0.233871 6:0.225 7:0.208333 8:0.308333
1 1:-715 2:120 3:0.137097 4:0.322581 5:0.233871 6:0.266667 7:0.208333 8:0.233333
1 1:-749 2:119 3:0.137097 4:0.322581 5:0.233871 6:0.226891 7:0.218487 8:0.252101
1 1:-504 2:118 3:0.137097 4:0.322581 5:0.233871 6:0.313559 7:0.338983 8:0.152542
1 1:-479 2:118 3:0.137097 4:0.322581 5:0.233871 6:0.279661 7:0.347458 8:0.152542
1 1:-504 2:118 3:0.137097 4:0.322581 5:0.233871 6:0.305085 7:0.338983 8:0.152542
1 1:-739 2:121 3:0.137097 4:0.322581 5:0.233871 6:0.247934 7:0.22314 8:0.239669
1 1:-655 2:119 3:0.137097 4:0.322581 5:0.233871 6:0.260504 7:0.210084 8:0.235294
1 1:-751 2:121 3:0.137097 4:0.322581 5:0.233871 6:0.264463 7:0.22314 8:0.239669
1 1:-677 2:119 3:0.137097 4:0.322581 5:0.233871 6:0.277311 7:0.235294 8:0.226891
1 1:-745 2:121 3:0.137097 4:0.322581 5:0.233871 6:0.256198 7:0.22314 8:0.239669
1 1:-752 2:121 3:0.137097 4:0.322581 5:0.233871 6:0.256198 7:0.22314 8:0.239669
1 1:-749 2:122 3:0.137097 4:0.322581 5:0.233871 6:0.254098 7:0.221311 8:0.237705
1 1:-711 2:123 3:0.137097 4:0.322581 5:0.233871 6:0.243902 7:0.284553 8:0.227642
1 1:-793 2:120 3:0.137097 4:0.322581 5:0.233871 6:0.216667 7:0.175 8:0.283333
1 1:-810 2:122 3:0.137097 4:0.322581 5:0.233871 6:0.221311 7:0.155738 8:0.254098
1 1:-706 2:120 3:0.137097 4:0.322581 5:0.233871 6:0.233333 7:0.216667 8:0.266667
1 1:-823 2:121 3:0.137097 4:0.322581 5:0.233871 6:0.206612 7:0.14876 8:0.297521
1 1:-848 2:119 3:0.137097 4:0.322581 5:0.233871 6:0.201681 7:0.134454 8:0.302521
1 1:-802 2:121 3:0.137097 4:0.322581 5:0.233871 6:0.214876 7:0.14876 8:0.272727
1 1:-684 2:120 3:0.137097 4:0.322581 5:0.233871 6:0.241667 7:0.233333 8:0.275
1 1:-770 2:122 3:0.137097 4:0.322581 5:0.233871 6:0.213115 7:0.139344 8:0.295082
1 1:-771 2:118 3:0.137097 4:0.322581 5:0.233871 6:0.262712 7:0.135593 8:0.322034
1 1:-771 2:118 3:0.137097 4:0.322581 5:0.233871 6:0.245763 7:0.135593 8:0.330508
1 1:-794 2:120 3:0.137097 4:0.322581 5:0.233871 6:0.225 7:0.116667 8:0.3
1 1:-770 2:121 3:0.137097 4:0.322581 5:0.233871 6:0.231405 7:0.140496 8:0.297521
1 1:-788 2:120 3:0.137097 4:0.322581 5:0.233871 6:0.216667 7:0.175 8:0.258333
1 1:-751 2:121 3:0.137097 4:0.322581 5:0.233871 6:0.22314 7:0.132231 8:0.297521
1 1:-722 2:120 3:0.137097 4:0.322581 5:0.233871 6:0.216667 7:0.191667 8:0.25
1 1:-655 2:116 3:0.137097 4:0.322581 5:0.233871 6:0.241379 7:0.215517 8:0.267241
1 1:-694 2:117 3:0.137097 4:0.322581 5:0.233871 6:0.239316 7:0.145299 8:0.290598
1 1:-770 2:117 3:0.137097 4:0.322581 5:0.233871 6:0.205128 7:0.153846 8:0.307692
1 1:-714 2:116 3:0.137097 4:0.322581 5:0.233871 6:0.206897 7:0.198276 8:0.275862
1 1:-705 2:116 3:0.137097 4:0.322581 5:0.233871 6:0.206897 7:0.198276 8:0.275862
1 1:-783 2:122 3:0.137097 4:0.322581 5:0.233871 6:0.237705 7:0.122951 8:0.295082
1 1:-733 2:116 3:0.137097 4:0.322581 5:0.233871 6:0.206897 7:0.198276 8:0.275862
1 1:-732 2:116 3:0.137097 4:0.322581 5:0.233871 6:0.206897 7:0.198276 8:0.275862
1 1:-714 2:116 3:0.137097 4:0.322581 5:0.233871 6:0.206897 7:0.198276 8:0.275862
1 1:-760 2:117 3:0.137097 4:0.322581 5:0.233871 6:0.239316 7:0.17094 8:0.290598
1 1:-781 2:117 3:0.137097 4:0.322581 5:0.233871 6:0.213675 7:0.162393 8:0.299145
1 1:-732 2:116 3:0.137097 4:0.322581 5:0.233871 6:0.215517 7:0.198276 8:0.275862
1 1:-717 2:116 3:0.137097 4:0.322581 5:0.233871 6:0.206897 7:0.206897 8:0.267241
1 1:-751 2:121 3:0.137097 4:0.322581 5:0.233871 6:0.22314 7:0.132231 8:0.297521
1 1:-713 2:117 3:0.137097 4:0.322581 5:0.233871 6:0.247863 7:0.239316 8:0.196581
1 1:-685 2:117 3:0.137097 4:0.322581 5:0.233871 6:0.247863 7:0.230769 8:0.205128
1 1:-724 2:117 3:0.137097 4:0.322581 5:0.233871 6:0.247863 7:0.239316 8:0.205128
1 1:-732 2:117 3:0.137097 4:0.322581 5:0.233871 6:0.230769 7:0.247863 8:0.222222
1 1:-724 2:117 3:0.137097 4:0.322581 5:0.233871 6:0.239316 7:0.213675 8:0.222222
1 1:-766 2:124 3:0.137097 4:0.322581 5:0.233871 6:0.25 7:0.226562 8:0.257812
1 1:-727 2:121 3:0.137097 4:0.322581 5:0.233871 6:0.231405 7:0.132231 8:0.280992
1 1:-668 2:117 3:0.137097 4:0.322581 5:0.233871 6:0.222222 7:0.222222 8:0.222222
1 1:-587 2:117 3:0.137097 4:0.322581 5:0.233871 6:0.264957 7:0.239316 8:0.222222
1 1:-589 2:117 3:0.137097 4:0.322581 5:0.233871 6:0.264957 7:0.230769 8:0.230769
1 1:-698 2:116 3:0.137097 4:0.322581 5:0.233871 6:0.198276 7:0.224138 8:0.258621
1 1:-697 2:116 3:0.137097 4:0.322581 5:0.233871 6:0.189655 7:0.224138 8:0.275862
1 1:-654 2:117 3:0.137097 4:0.322581 5:0.233871 6:0.188034 7:0.222222 8:0.290598
1 1:-693 2:117 3:0.137097 4:0.322581 5:0.233871 6:0.179487 7:0.230769 8:0.290598
1 1:-642 2:116 3:0.137097 4:0.322581 5:0.233871 6:0.241379 7:0.241379 8:0.232759
1 1:-635 2:115 3:0.137097 4:0.322581 5:0.233871 6:0.252174 7:0.234783 8:0.252174
1 1:-751 2:120 3:0.137097 4:0.322581 5:0.233871 6:0.233333 7:0.133333 8:0.283333
1 1:-638 2:115 3:0.137097 4:0.322581 5:0.233871 6:0.234783 7:0.226087 8:0.252174
1 1:-399 2:104 3:0.137097 4:0.322581 5:0.233871 6:0.346154 7:0.201923 8:0.240385
1 1:-594 2:114 3:0.137097 4:0.322581 5:0.233871 6:0.280702 7:0.245614 8:0.236842
1 1:-581 2:112 3:0.137097 4:0.322581 5:0.233871 6:0.196429 7:0.241071 8:0.267857
1 1:-637 2:111 3:0.137097 4:0.322581 5:0.233871 6:0.18018 7:0.261261 8:0.252252
1 1:-575 2:114 3:0.137097 4:0.322581 5:0.233871 6:0.236842 7:0.22807 8:0.254386
1 1:-600 2:116 3:0.137097 4:0.322581 5:0.233871 6:0.206897 7:0.232759 8:0.241379
1 1:-717 2:123 3:0.137097 4:0.322581 5:0.233871 6:0.186992 7:0.260163 8:0.211382
1 1:-732 2:117 3:0.137097 4:0.322581 5:0.233871 6:0.196581 7:0.153846 8:0.307692
1 1:-569 2:111 3:0.137097 4:0.322581 5:0.233871 6:0.216216 7:0.225225 8:0.261261
1 1:-738 2:124 3:0.137097 4:0.322581 5:0.233871 6:0.212598 7:0.23622 8:0.283465
1 1:-773 2:120 3:0.137097 4:0.322581 5:0.233871 6:0.216667 7:0.141667 8:0.3
1 1:-1254 2:124 3:0.137097 4:0.322581 5:0.233871 6:0.153846 7:0.107692 8:0.361538
1 1:-739 2:120 3:0.137097 4:0.322581 5:0.233871 6:0.25 7:0.216667 8:0.258333
1 1:-660 2:120 3:0.137097 4:0.322581 5:0.233871 6:0.308333 7:0.241667 8:0.225
1 1:-648 2:119 3:0.137097 4:0.322581 5:0.233871 6:0.294118 7:0.235294 8:0.218487
1 1:-765 2:121 3:0.137097 4:0.322581 5:0.233871 6:0.239669 7:0.214876 8:0.256198
1 1:-702 2:119 3:0.137097 4:0.322581 5:0.233871 6:0.285714 7:0.243697 8:0.201681
1 1:-780 2:120 3:0.137097 4:0.322581 5:0.233871 6:0.258333 7:0.225 8:0.25
1 1:-679 2:120 3:0.137097 4:0.322581 5:0.233871 6:0.241667 7:0.25 8:0.25
1 1:-708 2:121 3:0.137097 4:0.322581 5:0.233871 6:0.256198 7:0.22314 8:0.247934
1 1:-772 2:119 3:0.137097 4:0.322581 5:0.233871 6:0.210084 7:0.218487 8:0.268908
1 1:-730 2:119 3:0.137097 4:0.322581 5:0.233871 6:0.226891 7:0.235294 8:0.252101
1 1:-750 2:119 3:0.137097 4:0.322581 5:0.233871 6:0.226891 7:0.226891 8:0.260504
1 1:-750 2:119 3:0.137097 4:0.322581 5:0.233871 6:0.218487 7:0.226891 8:0.260504
1 1:-730 2:119 3:0.137097 4:0.322581 5:0.233871 6:0.226891 7:0.226891 8:0.260504
1 1:-730 2:119 3:0.137097 4:0.322581 5:0.233871 6:0.235294 7:0.235294 8:0.252101
1 1:-726 2:119 3:0.137097 4:0.322581 5:0.233871 6:0.235294 7:0.226891 8:0.260504
1 1:-730 2:119 3:0.137097 4:0.322581 5:0.233871 6:0.235294 7:0.226891 8:0.260504
1 1:-743 2:119 3:0.137097 4:0.322581 5:0.233871 6:0.218487 7:0.218487 8:0.268908
1 1:-651 2:121 3:0.137097 4:0.322581 5:0.233871 6:0.272727 7:0.231405 8:0.239669
1 1:-726 2:121 3:0.137097 4:0.322581 5:0.233871 6:0.247934 7:0.239669 8:0.239669
1 1:-710 2:118 3:0.137097 4:0.322581 5:0.233871 6:0.228814 7:0.211864 8:0.271186
1 1:-749 2:119 3:0.137097 4:0.322581 5:0.233871 6:0.226891 7:0.226891 8:0.260504
1 1:-749 2:119 3:0.137097 4:0.322581 5:0.233871 6:0.226891 7:0.226891 8:0.260504
1 1:-670 2:121 3:0.137097 4:0.322581 5:0.233871 6:0.239669 7:0.231405 8:0.239669
1 1:-669 2:121 3:0.137097 4:0.322581 5:0.233871 6:0.239669 7:0.239669 8:0.247934
1 1:-738 2:119 3:0.137097 4:0.322581 5:0.233871 6:0.226891 7:0.226891 8:0.252101
1 1:-669 2:118 3:0.137097 4:0.322581 5:0.233871 6:0.254237 7:0.237288 8:0.237288
1 1:-790 2:119 3:0.137097 4:0.322581 5:0.233871 6:0.210084 7:0.210084 8:0.277311
1 1:-805 2:119 3:0.137097 4:0.322581 5:0.233871 6:0.201681 7:0.201681 8:0.285714
1 1:-654 2:119 3:0.137097 4:0.322581 5:0.233871 6:0.294118 7:0.243697 8:0.218487
1 1:-725 2:119 3:0.137097 4:0.322581 5:0.233871 6:0.285714 7:0.210084 8:0.252101
1 1:-762 2:118 3:0.137097 4:0.322581 5:0.233871 6:0.220339 7:0.220339 8:0.262712
1 1:-728 2:120 3:0.137097 4:0.322581 5:0.233871 6:0.241667 7:0.225 8:0.25
1 1:-751 2:118 3:0.137097 4:0.322581 5:0.233871 6:0.220339 7:0.194915 8:0.288136
1 1:-757 2:118 3:0.137097 4:0.322581 5:0.233871 6:0.228814 7:0.20339 8:0.271186
1 1:-733 2:119 3:0.137097 4:0.322581 5:0.233871 6:0.193277 7:0.201681 8:0.294118
1 1:-750 2:118 3:0.137097 4:0.322581 5:0.233871 6:0.211864 7:0.194915 8:0.29661
1 1:-747 2:118 3:0.137097 4:0.322581 5:0.233871 6:0.20339 7:0.194915 8:0.29661
1 1:-784 2:118 3:0.137097 4:0.322581 5:0.233871 6:0.220339 7:0.20339 8:0.288136
1 1:-740 2:118 3:0.137097 4:0.322581 5:0.233871 6:0.254237 7:0.169492 8:0.29661
1 1:-770 2:118 3:0.137097 4:0.322581 5:0.233871 6:0.20339 7:0.186441 8:0.305085
1 1:-706 2:118 3:0.137097 4:0.322581 5:0.233871 6:0.228814 7:0.220339 8:0.262712
1 1:-736 2:118 3:0.137097 4:0.322581 5:0.233871 6:0.220339 7:0.194915 8:0.279661
1 1:-752 2:118 3:0.137097 4:0.322581 5:0.233871 6:0.245763 7:0.20339 8:0.254237
1 1:-750 2:118 3:0.137097 4:0.322581 5:0.233871 6:0.220339 7:0.194915 8:0.29661
1 1:-744 2:118 3:0.137097 4:0.322581 5:0.233871 6:0.211864 7:0.194915 8:0.29661
1 1:-771 2:119 3:0.137097 4:0.322581 5:0.233871 6:0.201681 7:0.193277 8:0.302521
1 1:-785 2:119 3:0.137097 4:0.322581 5:0.233871 6:0.226891 7:0.201681 8:0.285714
1 1:-760 2:118 3:0.137097 4:0.322581 5:0.233871 6:0.228814 7:0.194915 8:0.288136
1 1:-734 2:118 3:0.137097 4:0.322581 5:0.233871 6:0.194915 7:0.194915 8:0.29661
1 1:-687 2:118 3:0.137097 4:0.322581 5:0.233871 6:0.211864 7:0.194915 8:0.288136
1 1:-769 2:119 3:0.137097 4:0.322581 5:0.233871 6:0.201681 7:0.176471 8:0.302521
1 1:-699 2:121 3:0.137097 4:0.322581 5:0.233871 6:0.231405 7:0.181818 8:0.305785
1 1:-770 2:118 3:0.137097 4:0.322581 5:0.233871 6:0.220339 7:0.194915 8:0.288136
1 1:-721 2:118 3:0.137097 4:0.322581 5:0.233871 6:0.211864 7:0.20339 8:0.288136
1 1:-691 2:119 3:0.137097 4:0.322581 5:0.233871 6:0.235294 7:0.226891 8:0.252101
1 1:-752 2:119 3:0.137097 4:0.322581 5:0.233871 6:0.226891 7:0.176471 8:0.294118
1 1:-737 2:118 3:0.137097 4:0.322581 5:0.233871 6:0.20339 7:0.20339 8:0.288136
1 1:-801 2:119 3:0.137097 4:0.322581 5:0.233871 6:0.218487 7:0.176471 8:0.310924
1 1:-795 2:119 3:0.137097 4:0.322581 5:0.233871 6:0.201681 7:0.193277 8:0.294118
1 1:-684 2:118 3:0.137097 4:0.322581 5:0.233871 6:0.220339 7:0.194915 8:0.29661
1 1:-765 2:119 3:0.137097 4:0.322581 5:0.233871 6:0.218487 7:0.201681 8:0.277311
1 1:-707 2:119 3:0.137097 4:0.322581 5:0.233871 6:0.268908 7:0.235294 8:0.226891
1 1:-831 2:119 3:0.137097 4:0.322581 5:0.233871 6:0.218487 7:0.168067 8:0.294118
1 1:-770 2:119 3:0.137097 4:0.322581 5:0.233871 6:0.201681 7:0.201681 8:0.294118
1 1:-740 2:118 3:0.137097 4:0.322581 5:0.233871 6:0.20339 7:0.194915 8:0.29661
1 1:-817 2:119 3:0.137097 4:0.322581 5:0.233871 6:0.210084 7:0.176471 8:0.310924
1 1:-708 2:119 3:0.137097 4:0.322581 5:0.233871 6:0.218487 7:0.176471 8:0.294118
1 1:-714 2:118 3:0.137097 4:0.322581 5:0.233871 6:0.237288 7:0.228814 8:0.254237
1 1:-711 2:118 3:0.137097 4:0.322581 5:0.233871 6:0.271186 7:0.20339 8:0.271186
1 1:-750 2:118 3:0.137097 4:0.322581 5:0.233871 6:0.228814 7:0.211864 8:0.271186
1 1:-841 2:122 3:0.137097 4:0.322581 5:0.233871 6:0.196721 7:0.155738 8:0.336066
1 1:-689 2:121 3:0.137097 4:0.322581 5:0.233871 6:0.239669 7:0.198347 8:0.289256
1 1:-756 2:118 3:0.137097 4:0.322581 5:0.233871 6:0.228814 7:0.211864 8:0.262712
1 1:-651 2:118 3:0.137097 4:0.322581 5:0.233871 6:0.237288 7:0.20339 8:0.279661
1 1:-655 2:118 3:0.137097 4:0.322581 5:0.233871 6:0.262712 7:0.194915 8:0.254237
1 1:-751 2:119 3:0.137097 4:0.322581 5:0.233871 6:0.226891 7:0.210084 8:0.268908
1 1:-773 2:118 3:0.137097 4:0.322581 5:0.233871 6:0.220339 7:0.194915 8:0.288136
1 1:-675 2:119 3:0.137097 4:0.322581 5:0.233871 6:0.252101 7:0.243697 8:0.243697
1 1:-764 2:119 3:0.137097 4:0.322581 5:0.233871 6:0.226891 7:0.201681 8:0.277311
1 1:-726 2:118 3:0.137097 4:0.322581 5:0.233871 6:0.220339 7:0.186441 8:0.29661
1 1:-797 2:119 3:0.137097 4:0.322581 5:0.233871 6:0.210084 7:0.176471 8:0.302521
1 1:-746 2:119 3:0.137097 4:0.322581 5:0.233871 6:0.235294 7:0.168067 8:0.285714
1 1:-797 2:120 3:0.137097 4:0.322581 5:0.233871 6:0.225 7:0.216667 8:0.266667
1 1:-827 2:120 3:0.137097 4:0.322581 5:0.233871 6:0.2 7:0.208333 8:0.291667
1 1:-781 2:120 3:0.137097 4:0.322581 5:0.233871 6:0.241667 7:0.216667 8:0.266667
1 1:-858 2:120 3:0.137097 4:0.322581 5:0.233871 6:0.216667 7:0.216667 8:0.266667
1 1:-858 2:120 3:0.137097 4:0.322581 5:0.233871 6:0.225 7:0.208333 8:0.266667
1 1:-844 2:120 3:0.137097 4:0.322581 5:0.233871 6:0.191667 7:0.208333 8:0.291667
1 1:-799 2:120 3:0.137097 4:0.322581 5:0.233871 6:0.233333 7:0.208333 8:0.275
1 1:-831 2:121 3:0.137097 4:0.322581 5:0.233871 6:0.214876 7:0.231405 8:0.264463
1 1:-825 2:121 3:0.137097 4:0.322581 5:0.233871 6:0.206612 7:0.239669 8:0.264463
1 1:-765 2:120 3:0.137097 4:0.322581 5:0.233871 6:0.241667 7:0.241667 8:0.241667
1 1:-709 2:119 3:0.137097 4:0.322581 5:0.233871 6:0.235294 7:0.252101 8:0.243697
1 1:-759 2:120 3:0.137097 4:0.322581 5:0.233871 6:0.233333 7:0.25 8:0.241667
1 1:-825 2:120 3:0.137097 4:0.322581 5:0.233871 6:0.233333 7:0.241667 8:0.25
1 1:-839 2:120 3:0.137097 4:0.322581 5:0.233871 6:0.225 7:0.233333 8:0.258333
1 1:-779 2:120 3:0.137097 4:0.322581 5:0.233871 6:0.2 7:0.275 8:0.241667
1 1:-803 2:121 3:0.137097 4:0.322581 5:0.233871 6:0.198347 7:0.272727 8:0.22314
1 1:-723 2:120 3:0.137097 4:0.322581 5:0.233871 6:0.216667 7:0.233333 8:0.275
1 1:-737 2:117 3:0.137097 4:0.322581 5:0.233871 6:0.205128 7:0.264957 8:0.247863
1 1:-784 2:119 3:0.137097 4:0.322581 5:0.233871 6:0.235294 7:0.201681 8:0.277311
1 1:-799 2:120 3:0.137097 4:0.322581 5:0.233871 6:0.233333 7:0.241667 8:0.25
1 1:-723 2:119 3:0.137097 4:0.322581 5:0.233871 6:0.210084 7:0.210084 8:0.277311
1 1:-756 2:119 3:0.137097 4:0.322581 5:0.233871 6:0.243697 7:0.226891 8:0.252101
1 1:-833 2:120 3:0.137097 4:0.322581 5:0.233871 6:0.225 7:0.233333 8:0.258333
1 1:-733 2:119 3:0.137097 4:0.322581 5:0.233871 6:0.243697 7:0.235294 8:0.243697
1 1:-730 2:120 3:0.137097 4:0.322581 5:0.233871 6:0.25 7:0.233333 8:0.25
1 1:-818 2:119 3:0.137097 4:0.322581 5:0.233871 6:0.243697 7:0.226891 8:0.252101
1 1:-746 2:120 3:0.137097 4:0.322581 5:0.233871 6:0.258333 7:0.216667 8:0.241667
1 1:-798 2:120 3:0.137097 4:0.322581 5:0.233871 6:0.216667 7:0.216667 8:0.266667
1 1:-854 2:120 3:0.137097 4:0.322581 5:0.233871 6:0.208333 7:0.225 8:0.266667
1 1:-812 2:120 3:0.137097 4:0.322581 5:0.233871 6:0.216667 7:0.25 8:0.241667
1 1:-798 2:120 3:0.137097 4:0.322581 5:0.233871 6:0.216667 7:0.225 8:0.266667
1 1:-830 2:120 3:0.137097 4:0.322581 5:0.233871 6:0.2 7:0.2 8:0.291667
1 1:-649 2:120 3:0.137097 4:0.322581 5:0.233871 6:0.241667 7:0.233333 8:0.25
1 1:-776 2:120 3:0.137097 4:0.322581 5:0.233871 6:0.225 7:0.2 8:0.283333
1 1:-879 2:120 3:0.137097 4:0.322581 5:0.233871 6:0.208333 7:0.191667 8:0.291667
1 1:-809 2:120 3:0.137097 4:0.322581 5:0.233871 6:0.225 7:0.191667 8:0.291667
1 1:-795 2:120 3:0.137097 4:0.322581 5:0.233871 6:0.225 7:0.225 8:0.275
1 1:-775 2:120 3:0.137097 4:0.322581 5:0.233871 6:0.233333 7:0.233333 8:0.266667
1 1:-741 2:120 3:0.137097 4:0.322581 5:0.233871 6:0.275 7:0.283333 8:0.2
1 1:-823 2:120 3:0.137097 4:0.322581 5:0.233871 6:0.225 7:0.216667 8:0.266667
1 1:-786 2:120 3:0.137097 4:0.322581 5:0.233871 6:0.233333 7:0.233333 8:0.25
1 1:-814 2:120 3:0.137097 4:0.322581 5:0.233871 6:0.2 7:0.233333 8:0.266667
1 1:-814 2:120 3:0.137097 4:0.322581 5:0.233871 6:0.216667 7:0.216667 8:0.275
1 1:-900 2:120 3:0.137097 4:0.322581 5:0.233871 6:0.216667 7:0.183333 8:0.3
1 1:-772 2:120 3:0.137097 4:0.322581 5:0.233871 6:0.258333 7:0.225 8:0.25
1 1:-790 2:120 3:0.137097 4:0.322581 5:0.233871 6:0.2 7:0.208333 8:0.283333
1 1:-775 2:120 3:0.137097 4:0.322581 5:0.233871 6:0.233333 7:0.233333 8:0.266667
1 1:-857 2:119 3:0.137097 4:0.322581 5:0.233871 6:0.210084 7:0.193277 8:0.302521
1 1:-808 2:121 3:0.137097 4:0.322581 5:0.233871 6:0.231405 7:0.239669 8:0.247934
1 1:-860 2:120 3:0.137097 4:0.322581 5:0.233871 6:0.208333 7:0.216667 8:0.275
1 1:-718 2:120 3:0.137097 4:0.322581 5:0.233871 6:0.25 7:0.225 8:0.266667
1 1:-751 2:120 3:0.137097 4:0.322581 5:0.233871 6:0.225 7:0.258333 8:0.233333
1 1:-790 2:120 3:0.137097 4:0.322581 5:0.233871 6:0.233333 7:0.233333 8:0.241667
1 1:-807 2:120 3:0.137097 4:0.322581 5:0.233871 6:0.225 7:0.233333 8:0.25
1 1:-837 2:120 3:0.137097 4:0.322581 5:0.233871 6:0.225 7:0.225 8:0.258333
1 1:-848 2:120 3:0.137097 4:0.322581 5:0.233871 6:0.2 7:0.225 8:0.266667
1 1:-870 2:120 3:0.137097 4:0.322581 5:0.233871 6:0.2 7:0.216667 8:0.275
1 1:-806 2:120 3:0.137097 4:0.322581 5:0.233871 6:0.225 7:0.216667 8:0.258333
1 1:-863 2:120 3:0.137097 4:0.322581 5:0.233871 6:0.216667 7:0.225 8:0.266667
1 1:-869 2:121 3:0.137097 4:0.322581 5:0.233871 6:0.206612 7:0.22314 8:0.264463
1 1:-881 2:121 3:0.137097 4:0.322581 5:0.233871 6:0.173554 7:0.231405 8:0.280992
1 1:-847 2:120 3:0.137097 4:0.322581 5:0.233871 6:0.2 7:0.208333 8:0.266667
1 1:-748 2:119 3:0.137097 4:0.322581 5:0.233871 6:0.260504 7:0.252101 8:0.210084
1 1:-869 2:121 3:0.137097 4:0.322581 5:0.233871 6:0.181818 7:0.22314 8:0.272727
1 1:-871 2:120 3:0.137097 4:0.322581 5:0.233871 6:0.191667 7:0.208333 8:0.283333
1 1:-818 2:120 3:0.137097 4:0.322581 5:0.233871 6:0.2 7:0.225 8:0.266667
1 1:-802 2:120 3:0.137097 4:0.322581 5:0.233871 6:0.216667 7:0.225 8:0.25
1 1:-847 2:120 3:0.137097 4:0.322581 5:0.233871 6:0.216667 7:0.233333 8:0.258333
1 1:-915 2:120 3:0.137097 4:0.322581 5:0.233871 6:0.2 7:0.2 8:0.283333
1 1:-793 2:120 3:0.137097 4:0.322581 5:0.233871 6:0.2 7:0.225 8:0.266667
1 1:-813 2:120 3:0.137097 4:0.322581 5:0.233871 6:0.208333 7:0.216667 8:0.266667
1 1:-758 2:121 3:0.137097 4:0.322581 5:0.233871 6:0.231405 7:0.231405 8:0.247934
1 1:-821 2:120 3:0.137097 4:0.322581 5:0.233871 6:0.191667 7:0.233333 8:0.266667
1 1:-872 2:120 3:0.137097 4:0.322581 5:0.233871 6:0.2 7:0.208333 8:0.283333
1 1:-827 2:120 3:0.137097 4:0.322581 5:0.233871 6:0.208333 7:0.225 8:0.258333
1 1:-907 2:120 3:0.137097 4:0.322581 5:0.233871 6:0.208333 7:0.208333 8:0.266667
1 1:-891 2:121 3:0.137097 4:0.322581 5:0.233871 6:0.198347 7:0.206612 8:0.280992
1 1:-853 2:123 3:0.137097 4:0.322581 5:0.233871 6:0.252033 7:0.154472 8:0.300813
1 1:-777 2:121 3:0.137097 4:0.322581 5:0.233871 6:0.231405 7:0.214876 8:0.280992
1 1:-897 2:120 3:0.137097 4:0.322581 5:0.233871 6:0.208333 7:0.208333 8:0.275
1 1:-814 2:120 3:0.137097 4:0.322581 5:0.233871 6:0.225 7:0.216667 8:0.275
1 1:-823 2:120 3:0.137097 4:0.322581 5:0.233871 6:0.191667 7:0.2 8:0.291667
1 1:-886 2:120 3:0.137097 4:0.322581 5:0.233871 6:0.225 7:0.208333 8:0.266667
1 1:-813 2:120 3:0.137097 4:0.322581 5:0.233871 6:0.216667 7:0.208333 8:0.275
1 1:-695 2:118 3:0.137097 4:0.322581 5:0.233871 6:0.237288 7:0.220339 8:0.271186
1 1:-701 2:121 3:0.137097 4:0.322581 5:0.233871 6:0.239669 7:0.239669 8:0.239669
1 1:-903 2:123 3:0.137097 4:0.322581 5:0.233871 6:0.227642 7:0.146341 8:0.300813
1 1:-774 2:120 3:0.137097 4:0.322581 5:0.233871 6:0.233333 7:0.208333 8:0.283333
1 1:-900 2:122 3:0.137097 4:0.322581 5:0.233871 6:0.180328 7:0.196721 8:0.278689
1 1:-874 2:123 3:0.137097 4:0.322581 5:0.233871 6:0.186992 7:0.195122 8:0.317073
1 1:-787 2:120 3:0.137097 4:0.322581 5:0.233871 6:0.233333 7:0.2 8:0.266667
1 1:-736 2:120 3:0.137097 4:0.322581 5:0.233871 6:0.258333 7:0.225 8:0.233333
1 1:-798 2:120 3:0.137097 4:0.322581 5:0.233871 6:0.233333 7:0.208333 8:0.258333
1 1:-778 2:120 3:0.137097 4:0.322581 5:0.233871 6:0.241667 7:0.216667 8:0.25
1 1:-718 2:120 3:0.137097 4:0.322581 5:0.233871 6:0.241667 7:0.233333 8:0.25
1 1:-718 2:120 3:0.137097 4:0.322581 5:0.233871 6:0.25 7:0.225 8:0.25
1 1:-775 2:120 3:0.137097 4:0.322581 5:0.233871 6:0.233333 7:0.216667 8:0.25
1 1:-658 2:120 3:0.137097 4:0.322581 5:0.233871 6:0.241667 7:0.216667 8:0.241667
1 1:-819 2:120 3:0.137097 4:0.322581 5:0.233871 6:0.241667 7:0.208333 8:0.25
1 1:-631 2:121 3:0.137097 4:0.322581 5:0.233871 6:0.264463 7:0.239669 8:0.247934
1 1:-819 2:120 3:0.137097 4:0.322581 5:0.233871 6:0.241667 7:0.208333 8:0.25
1 1:-743 2:118 3:0.137097 4:0.322581 5:0.233871 6:0.211864 7:0.220339 8:0.271186
1 1:-804 2:119 3:0.137097 4:0.322581 5:0.233871 6:0.210084 7:0.201681 8:0.268908
1 1:-806 2:119 3:0.137097 4:0.322581 5:0.233871 6:0.226891 7:0.218487 8:0.252101
1 1:-724 2:118 3:0.137097 4:0.322581 5:0.233871 6:0.20339 7:0.220339 8:0.288136
1 1:-795 2:118 3:0.137097 4:0.322581 5:0.233871 6:0.194915 7:0.186441 8:0.305085
1 1:-816 2:118 3:0.137097 4:0.322581 5:0.233871 6:0.186441 7:0.177966 8:0.313559
1 1:-797 2:118 3:0.137097 4:0.322581 5:0.233871 6:0.186441 7:0.186441 8:0.305085
1 1:-765 2:118 3:0.137097 4:0.322581 5:0.233871 6:0.177966 7:0.186441 8:0.305085
1 1:-806 2:118 3:0.137097 4:0.322581 5:0.233871 6:0.177966 7:0.177966 8:0.313559
1 1:-802 2:118 3:0.137097 4:0.322581 5:0.233871 6:0.20339 7:0.211864 8:0.271186
1 1:-738 2:118 3:0.137097 4:0.322581 5:0.233871 6:0.220339 7:0.228814 8:0.262712
1 1:-911 2:119 3:0.137097 4:0.322581 5:0.233871 6:0.218487 7:0.168067 8:0.310924
1 1:-666 2:120 3:0.137097 4:0.322581 5:0.233871 6:0.258333 7:0.191667 8:0.266667
1 1:-642 2:119 3:0.137097 4:0.322581 5:0.233871 6:0.285714 7:0.243697 8:0.226891
1 1:-801 2:120 3:0.137097 4:0.322581 5:0.233871 6:0.216667 7:0.225 8:0.258333
1 1:-882 2:119 3:0.137097 4:0.322581 5:0.233871 6:0.226891 7:0.218487 8:0.252101
1 1:-747 2:120 3:0.137097 4:0.322581 5:0.233871 6:0.25 7:0.266667 8:0.216667
1 1:-708 2:120 3:0.137097 4:0.322581 5:0.233871 6:0.275 7:0.233333 8:0.233333
1 1:-821 2:119 3:0.137097 4:0.322581 5:0.233871 6:0.210084 7:0.184874 8:0.294118
1 1:-822 2:120 3:0.137097 4:0.322581 5:0.233871 6:0.225 7:0.225 8:0.258333
1 1:-599 2:120 3:0.137097 4:0.322581 5:0.233871 6:0.266667 7:0.233333 8:0.258333
1 1:-758 2:120 3:0.137097 4:0.322581 5:0.233871 6:0.2 7:0.233333 8:0.266667
1 1:-801 2:118 3:0.137097 4:0.322581 5:0.233871 6:0.228814 7:0.20339 8:0.271186
1 1:-739 2:118 3:0.137097 4:0.322581 5:0.233871 6:0.262712 7:0.211864 8:0.245763
1 1:-757 2:120 3:0.137097 4:0.322581 5:0.233871 6:0.275 7:0.216667 8:0.241667
1 1:-736 2:120 3:0.137097 4:0.322581 5:0.233871 6:0.275 7:0.241667 8:0.225
1 1:-762 2:121 3:0.137097 4:0.322581 5:0.233871 6:0.231405 7:0.214876 8:0.256198
1 1:-733 2:122 3:0.137097 4:0.322581 5:0.233871 6:0.204918 7:0.204918 8:0.311475
1 1:-1051 2:124 3:0.137097 4:0.322581 5:0.233871 6:0.206349 7:0.18254 8:0.301587
1 1:-817 2:119 3:0.137097 4:0.322581 5:0.233871 6:0.193277 7:0.176471 8:0.302521
1 1:-846 2:119 3:0.137097 4:0.322581 5:0.233871 6:0.193277 7:0.168067 8:0.310924
1 1:-812 2:121 3:0.137097 4:0.322581 5:0.233871 6:0.198347 7:0.206612 8:0.272727
1 1:-1094 2:124 3:0.137097 4:0.322581 5:0.233871 6:0.198413 7:0.166667 8:0.31746
1 1:-877 2:124 3:0.137097 4:0.322581 5:0.233871 6:0.233871 7:0.16129 8:0.298387
1 1:-1082 2:124 3:0.137097 4:0.322581 5:0.233871 6:0.169355 7:0.120968 8:0.346774
1 1:-1082 2:124 3:0.137097 4:0.322581 5:0.233871 6:0.141732 7:0.141732 8:0.338583
1 1:-886 2:124 3:0.153846 4:0.392308 5:0.184615 6:0.193548 7:0.169355 8:0.314516
1 1:-542 2:120 3:0.153846 4:0.392308 5:0.184615 6:0.25 7:0.216667 8:0.275
1 1:-562 2:120 3:0.153846 4:0.392308 5:0.184615 6:0.283333 7:0.233333 8:0.258333
1 1:-585 2:120 3:0.153846 4:0.392308 5:0.184615 6:0.241667 7:0.225 8:0.275
1 1:-1025 2:130 3:0.153846 4:0.392308 5:0.184615 6:0.180451 7:0.142857 8:0.338346
1 1:-564 2:120 3:0.153846 4:0.392308 5:0.184615 6:0.275 7:0.241667 8:0.25
1 1:-641 2:116 3:0.153846 4:0.392308 5:0.184615 6:0.206897 7:0.172414 8:0.301724
1 1:-821 2:123 3:0.153846 4:0.392308 5:0.184615 6:0.203252 7:0.162602 8:0.300813
1 1:-751 2:123 3:0.153846 4:0.392308 5:0.184615 6:0.195122 7:0.154472 8:0.300813
1 1:-764 2:123 3:0.153846 4:0.392308 5:0.184615 6:0.195122 7:0.138211 8:0.308943
1 1:-639 2:117 3:0.153846 4:0.392308 5:0.184615 6:0.188034 7:0.153846 8:0.316239
1 1:-508 2:110 3:0.153846 4:0.392308 5:0.184615 6:0.190909 7:0.281818 8:0.245455
1 1:-593 2:120 3:0.153846 4:0.392308 5:0.184615 6:0.225 7:0.208333 8:0.308333
1 1:-631 2:120 3:0.153846 4:0.392308 5:0.184615 6:0.266667 7:0.208333 8:0.233333
1 1:-630 2:119 3:0.153846 4:0.392308 5:0.184615 6:0.226891 7:0.218487 8:0.252101
1 1:-410 2:118 3:0.153846 4:0.392308 5:0.184615 6:0.313559 7:0.338983 8:0.152542
1 1:-403 2:118 3:0.153846 4:0.392308 5:0.184615 6:0.279661 7:0.347458 8:0.152542
1 1:-410 2:118 3:0.153846 4:0.392308 5:0.184615 6:0.305085 7:0.338983 8:0.152542
1 1:-659 2:121 3:0.153846 4:0.392308 5:0.184615 6:0.247934 7:0.22314 8:0.239669
1 1:-583 2:119 3:0.153846 4:0.392308 5:0.184615 6:0.260504 7:0.210084 8:0.235294
1 1:-670 2:121 3:0.153846 4:0.392308 5:0.184615 6:0.264463 7:0.22314 8:0.239669
1 1:-605 2:119 3:0.153846 4:0.392308 5:0.184615 6:0.277311 7:0.235294 8:0.226891
1 1:-665 2:121 3:0.153846 4:0.392308 5:0.184615 6:0.256198 7:0.22314 8:0.239669
1 1:-672 2:121 3:0.153846 4:0.392308 5:0.184615 6:0.256198 7:0.22314 8:0.239669
1 1:-673 2:122 3:0.153846 4:0.392308 5:0.184615 6:0.254098 7:0.221311 8:0.237705
1 1:-625 2:123 3:0.153846 4:0.392308 5:0.184615 6:0.243902 7:0.284553 8:0.227642
1 1:-660 2:120 3:0.153846 4:0.392308 5:0.184615 6:0.216667 7:0.175 8:0.283333
1 1:-686 2:122 3:0.153846 4:0.392308 5:0.184615 6:0.221311 7:0.155738 8:0.254098
1 1:-585 2:120 3:0.153846 4:0.392308 5:0.184615 6:0.233333 7:0.216667 8:0.266667
1 1:-742 2:121 3:0.153846 4:0.392308 5:0.184615 6:0.206612 7:0.14876 8:0.297521
1 1:-724 2:119 3:0.153846 4:0.392308 5:0.184615 6:0.201681 7:0.134454 8:0.302521
1 1:-684 2:121 3:0.153846 4:0.392308 5:0.184615 6:0.214876 7:0.14876 8:0.272727
1 1:-574 2:120 3:0.153846 4:0.392308 5:0.184615 6:0.241667 7:0.233333 8:0.275
1 1:-652 2:122 3:0.153846 4:0.392308 5:0.184615 6:0.213115 7:0.139344 8:0.295082
1 1:-656 2:118 3:0.153846 4:0.392308 5:0.184615 6:0.262712 7:0.135593 8:0.322034
1 1:-656 2:118 3:0.153846 4:0.392308 5:0.184615 6:0.245763 7:0.135593 8:0.330508
1 1:-667 2:120 3:0.153846 4:0.392308 5:0.184615 6:0.225 7:0.116667 8:0.3
1 1:-647 2:121 3:0.153846 4:0.392308 5:0.184615 6:0.231405 7:0.140496 8:0.297521
1 1:-655 2:120 3:0.153846 4:0.392308 5:0.184615 6:0.216667 7:0.175 8:0.258333
1 1:-624 2:121 3:0.153846 4:0.392308 5:0.184615 6:0.22314 7:0.132231 8:0.297521
1 1:-641 2:120 3:0.153846 4:0.392308 5:0.184615 6:0.216667 7:0.191667 8:0.25
1 1:-535 2:116 3:0.153846 4:0.392308 5:0.184615 6:0.241379 7:0.215517 8:0.267241
1 1:-612 2:117 3:0.153846 4:0.392308 5:0.184615 6:0.239316 7:0.145299 8:0.290598
1 1:-653 2:117 3:0.153846 4:0.392308 5:0.184615 6:0.205128 7:0.153846 8:0.307692
1 1:-619 2:116 3:0.153846 4:0.392308 5:0.184615 6:0.206897 7:0.198276 8:0.275862
1 1:-620 2:116 3:0.153846 4:0.392308 5:0.184615 6:0.206897 7:0.198276 8:0.275862
1 1:-660 2:122 3:0.153846 4:0.392308 5:0.184615 6:0.237705 7:0.122951 8:0.295082
1 1:-617 2:116 3:0.153846 4:0.392308 5:0.184615 6:0.206897 7:0.198276 8:0.275862
1 1:-633 2:116 3:0.153846 4:0.392308 5:0.184615 6:0.206897 7:0.198276 8:0.275862
1 1:-614 2:116 3:0.153846 4:0.392308 5:0.184615 6:0.206897 7:0.198276 8:0.275862
1 1:-628 2:117 3:0.153846 4:0.392308 5:0.184615 6:0.239316 7:0.17094 8:0.290598
1 1:-676 2:117 3:0.153846 4:0.392308 5:0.184615 6:0.213675 7:0.162393 8:0.299145
1 1:-633 2:116 3:0.153846 4:0.392308 5:0.184615 6:0.215517 7:0.198276 8:0.275862
1 1:-617 2:116 3:0.153846 4:0.392308 5:0.184615 6:0.206897 7:0.206897 8:0.267241
1 1:-624 2:121 3:0.153846 4:0.392308 5:0.184615 6:0.22314 7:0.132231 8:0.297521
1 1:-581 2:117 3:0.153846 4:0.392308 5:0.184615 6:0.247863 7:0.239316 8:0.196581
1 1:-553 2:117 3:0.153846 4:0.392308 5:0.184615 6:0.247863 7:0.230769 8:0.205128
1 1:-611 2:117 3:0.153846 4:0.392308 5:0.184615 6:0.247863 7:0.239316 8:0.205128
1 1:-590 2:117 3:0.153846 4:0.392308 5:0.184615 6:0.230769 7:0.247863 8:0.222222
1 1:-601 2:117 3:0.153846 4:0.392308 5:0.184615 6:0.239316 7:0.213675 8:0.222222
1 1:-606 2:128 3:0.153846 4:0.392308 5:0.184615 6:0.25 7:0.226562 8:0.257812
1 1:-612 2:121 3:0.153846 4:0.392308 5:0.184615 6:0.231405 7:0.132231 8:0.280992
1 1:-541 2:117 3:0.153846 4:0.392308 5:0.184615 6:0.222222 7:0.222222 8:0.222222
1 1:-505 2:117 3:0.153846 4:0.392308 5:0.184615 6:0.264957 7:0.239316 8:0.222222
1 1:-502 2:117 3:0.153846 4:0.392308 5:0.184615 6:0.264957 7:0.230769 8:0.230769
1 1:-598 2:116 3:0.153846 4:0.392308 5:0.184615 6:0.198276 7:0.224138 8:0.258621
1 1:-597 2:116 3:0.153846 4:0.392308 5:0.184615 6:0.189655 7:0.224138 8:0.275862
1 1:-555 2:117 3:0.153846 4:0.392308 5:0.184615 6:0.188034 7:0.222222 8:0.290598
1 1:-555 2:117 3:0.153846 4:0.392308 5:0.184615 6:0.179487 7:0.230769 8:0.290598
1 1:-556 2:116 3:0.153846 4:0.392308 5:0.184615 6:0.241379 7:0.241379 8:0.232759
1 1:-505 2:115 3:0.153846 4:0.392308 5:0.184615 6:0.252174 7:0.234783 8:0.252174
1 1:-624 2:120 3:0.153846 4:0.392308 5:0.184615 6:0.233333 7:0.133333 8:0.283333
1 1:-510 2:115 3:0.153846 4:0.392308 5:0.184615 6:0.234783 7:0.226087 8:0.252174
1 1:-313 2:104 3:0.153846 4:0.392308 5:0.184615 6:0.346154 7:0.201923 8:0.240385
1 1:-506 2:114 3:0.153846 4:0.392308 5:0.184615 6:0.280702 7:0.245614 8:0.236842
1 1:-486 2:112 3:0.153846 4:0.392308 5:0.184615 6:0.196429 7:0.241071 8:0.267857
1 1:-511 2:111 3:0.153846 4:0.392308 5:0.184615 6:0.18018 7:0.261261 8:0.252252
1 1:-452 2:114 3:0.153846 4:0.392308 5:0.184615 6:0.236842 7:0.22807 8:0.254386
1 1:-508 2:116 3:0.153846 4:0.392308 5:0.184615 6:0.206897 7:0.232759 8:0.241379
1 1:-591 2:123 3:0.153846 4:0.392308 5:0.184615 6:0.186992 7:0.260163 8:0.211382
1 1:-627 2:117 3:0.153846 4:0.392308 5:0.184615 6:0.196581 7:0.153846 8:0.307692
1 1:-452 2:111 3:0.153846 4:0.392308 5:0.184615 6:0.216216 7:0.225225 8:0.261261
1 1:-597 2:127 3:0.153846 4:0.392308 5:0.184615 6:0.212598 7:0.23622 8:0.283465
1 1:-650 2:120 3:0.153846 4:0.392308 5:0.184615 6:0.216667 7:0.141667 8:0.3
1 1:-1084 2:130 3:0.153846 4:0.392308 5:0.184615 6:0.153846 7:0.107692 8:0.361538
1 1:-519 2:120 3:0.153846 4:0.392308 5:0.184615 6:0.25 7:0.216667 8:0.258333
1 1:-462 2:120 3:0.153846 4:0.392308 5:0.184615 6:0.308333 7:0.241667 8:0.225
1 1:-455 2:119 3:0.153846 4:0.392308 5:0.184615 6:0.294118 7:0.235294 8:0.218487
1 1:-569 2:121 3:0.153846 4:0.392308 5:0.184615 6:0.239669 7:0.214876 8:0.256198
1 1:-512 2:119 3:0.153846 4:0.392308 5:0.184615 6:0.285714 7:0.243697 8:0.201681
1 1:-580 2:120 3:0.153846 4:0.392308 5:0.184615 6:0.258333 7:0.225 8:0.25
1 1:-487 2:120 3:0.153846 4:0.392308 5:0.184615 6:0.241667 7:0.25 8:0.25
1 1:-525 2:121 3:0.153846 4:0.392308 5:0.184615 6:0.256198 7:0.22314 8:0.247934
1 1:-576 2:119 3:0.153846 4:0.392308 5:0.184615 6:0.210084 7:0.218487 8:0.268908
1 1:-538 2:119 3:0.153846 4:0.392308 5:0.184615 6:0.226891 7:0.235294 8:0.252101
1 1:-554 2:119 3:0.153846 4:0.392308 5:0.184615 6:0.226891 7:0.226891 8:0.260504
1 1:-554 2:119 3:0.153846 4:0.392308 5:0.184615 6:0.218487 7:0.226891 8:0.260504
1 1:-538 2:119 3:0.153846 4:0.392308 5:0.184615 6:0.226891 7:0.226891 8:0.260504
1 1:-538 2:119 3:0.153846 4:0.392308 5:0.184615 6:0.235294 7:0.235294 8:0.252101
1 1:-538 2:119 3:0.153846 4:0.392308 5:0.184615 6:0.235294 7:0.226891 8:0.260504
1 1:-538 2:119 3:0.153846 4:0.392308 5:0.184615 6:0.235294 7:0.226891 8:0.260504
1 1:-558 2:119 3:0.153846 4:0.392308 5:0.184615 6:0.218487 7:0.218487 8:0.268908
1 1:-513 2:121 3:0.153846 4:0.392308 5:0.184615 6:0.272727 7:0.231405 8:0.239669
1 1:-541 2:121 3:0.153846 4:0.392308 5:0.184615 6:0.247934 7:0.239669 8:0.239669
1 1:-509 2:118 3:0.153846 4:0.392308 5:0.184615 6:0.228814 7:0.211864 8:0.271186
1 1:-558 2:119 3:0.153846 4:0.392308 5:0.184615 6:0.226891 7:0.226891 8:0.260504
1 1:-558 2:119 3:0.153846 4:0.392308 5:0.184615 6:0.226891 7:0.226891 8:0.260504
1 1:-488 2:121 3:0.153846 4:0.392308 5:0.184615 6:0.239669 7:0.231405 8:0.239669
1 1:-492 2:121 3:0.153846 4:0.392308 5:0.184615 6:0.239669 7:0.239669 8:0.247934
1 1:-555 2:119 3:0.153846 4:0.392308 5:0.184615 6:0.226891 7:0.226891 8:0.252101
1 1:-555 2:118 3:0.153846 4:0.392308 5:0.184615 6:0.254237 7:0.237288 8:0.237288
1 1:-594 2:119 3:0.153846 4:0.392308 5:0.184615 6:0.210084 7:0.210084 8:0.277311
1 1:-609 2:119 3:0.153846 4:0.392308 5:0.184615 6:0.201681 7:0.201681 8:0.285714
1 1:-511 2:119 3:0.153846 4:0.392308 5:0.184615 6:0.294118 7:0.243697 8:0.218487
1 1:-586 2:119 3:0.153846 4:0.392308 5:0.184615 6:0.285714 7:0.210084 8:0.252101
1 1:-592 2:118 3:0.153846 4:0.392308 5:0.184615 6:0.220339 7:0.220339 8:0.262712
1 1:-548 2:120 3:0.153846 4:0.392308 5:0.184615 6:0.241667 7:0.225 8:0.25
1 1:-583 2:118 3:0.153846 4:0.392308 5:0.184615 6:0.220339 7:0.194915 8:0.288136
1 1:-583 2:118 3:0.153846 4:0.392308 5:0.184615 6:0.228814 7:0.20339 8:0.271186
1 1:-568 2:119 3:0.153846 4:0.392308 5:0.184615 6:0.193277 7:0.201681 8:0.294118
1 1:-582 2:118 3:0.153846 4:0.392308 5:0.184615 6:0.211864 7:0.194915 8:0.29661
1 1:-582 2:118 3:0.153846 4:0.392308 5:0.184615 6:0.20339 7:0.194915 8:0.29661
1 1:-611 2:118 3:0.153846 4:0.392308 5:0.184615 6:0.220339 7:0.20339 8:0.288136
1 1:-592 2:118 3:0.153846 4:0.392308 5:0.184615 6:0.254237 7:0.169492 8:0.29661
1 1:-582 2:118 3:0.153846 4:0.392308 5:0.184615 6:0.20339 7:0.186441 8:0.305085
1 1:-555 2:118 3:0.153846 4:0.392308 5:0.184615 6:0.228814 7:0.220339 8:0.262712
1 1:-586 2:118 3:0.153846 4:0.392308 5:0.184615 6:0.220339 7:0.194915 8:0.279661
1 1:-567 2:118 3:0.153846 4:0.392308 5:0.184615 6:0.245763 7:0.20339 8:0.254237
1 1:-579 2:118 3:0.153846 4:0.392308 5:0.184615 6:0.220339 7:0.194915 8:0.29661
1 1:-573 2:118 3:0.153846 4:0.392308 5:0.184615 6:0.211864 7:0.194915 8:0.29661
1 1:-603 2:119 3:0.153846 4:0.392308 5:0.184615 6:0.201681 7:0.193277 8:0.302521
1 1:-599 2:119 3:0.153846 4:0.392308 5:0.184615 6:0.226891 7:0.201681 8:0.285714
1 1:-572 2:118 3:0.153846 4:0.392308 5:0.184615 6:0.228814 7:0.194915 8:0.288136
1 1:-569 2:118 3:0.153846 4:0.392308 5:0.184615 6:0.194915 7:0.194915 8:0.29661
1 1:-539 2:118 3:0.153846 4:0.392308 5:0.184615 6:0.211864 7:0.194915 8:0.288136
1 1:-594 2:119 3:0.153846 4:0.392308 5:0.184615 6:0.201681 7:0.176471 8:0.302521
1 1:-578 2:121 3:0.153846 4:0.392308 5:0.184615 6:0.231405 7:0.181818 8:0.305785
1 1:-600 2:118 3:0.153846 4:0.392308 5:0.184615 6:0.220339 7:0.194915 8:0.288136
1 1:-556 2:118 3:0.153846 4:0.392308 5:0.184615 6:0.211864 7:0.20339 8:0.288136
1 1:-555 2:119 3:0.153846 4:0.392308 5:0.184615 6:0.235294 7:0.226891 8:0.252101
1 1:-582 2:119 3:0.153846 4:0.392308 5:0.184615 6:0.226891 7:0.176471 8:0.294118
1 1:-579 2:118 3:0.153846 4:0.392308 5:0.184615 6:0.20339 7:0.20339 8:0.288136
1 1:-641 2:119 3:0.153846 4:0.392308 5:0.184615 6:0.218487 7:0.176471 8:0.310924
1 1:-612 2:119 3:0.153846 4:0.392308 5:0.184615 6:0.201681 7:0.193277 8:0.294118
1 1:-572 2:118 3:0.153846 4:0.392308 5:0.184615 6:0.220339 7:0.194915 8:0.29661
1 1:-582 2:119 3:0.153846 4:0.392308 5:0.184615 6:0.218487 7:0.201681 8:0.277311
1 1:-523 2:119 3:0.153846 4:0.392308 5:0.184615 6:0.268908 7:0.235294 8:0.226891
1 1:-680 2:119 3:0.153846 4:0.392308 5:0.184615 6:0.218487 7:0.168067 8:0.294118
1 1:-582 2:119 3:0.153846 4:0.392308 5:0.184615 6:0.201681 7:0.201681 8:0.294118
1 1:-582 2:118 3:0.153846 4:0.392308 5:0.184615 6:0.20339 7:0.194915 8:0.29661
1 1:-656 2:119 3:0.153846 4:0.392308 5:0.184615 6:0.210084 7:0.176471 8:0.310924
1 1:-578 2:119 3:0.153846 4:0.392308 5:0.184615 6:0.218487 7:0.176471 8:0.294118
1 1:-567 2:118 3:0.153846 4:0.392308 5:0.184615 6:0.237288 7:0.228814 8:0.254237
1 1:-553 2:118 3:0.153846 4:0.392308 5:0.184615 6:0.271186 7:0.20339 8:0.271186
1 1:-578 2:118 3:0.153846 4:0.392308 5:0.184615 6:0.228814 7:0.211864 8:0.271186
1 1:-664 2:122 3:0.153846 4:0.392308 5:0.184615 6:0.196721 7:0.155738 8:0.336066
1 1:-516 2:121 3:0.153846 4:0.392308 5:0.184615 6:0.239669 7:0.198347 8:0.289256
1 1:-577 2:118 3:0.153846 4:0.392308 5:0.184615 6:0.228814 7:0.211864 8:0.262712
1 1:-509 2:118 3:0.153846 4:0.392308 5:0.184615 6:0.237288 7:0.20339 8:0.279661
1 1:-473 2:118 3:0.153846 4:0.392308 5:0.184615 6:0.262712 7:0.194915 8:0.254237
1 1:-586 2:119 3:0.153846 4:0.392308 5:0.184615 6:0.226891 7:0.210084 8:0.268908
1 1:-605 2:118 3:0.153846 4:0.392308 5:0.184615 6:0.220339 7:0.194915 8:0.288136
1 1:-545 2:119 3:0.153846 4:0.392308 5:0.184615 6:0.252101 7:0.243697 8:0.243697
1 1:-590 2:119 3:0.153846 4:0.392308 5:0.184615 6:0.226891 7:0.201681 8:0.277311
1 1:-578 2:118 3:0.153846 4:0.392308 5:0.184615 6:0.220339 7:0.186441 8:0.29661
1 1:-630 2:119 3:0.153846 4:0.392308 5:0.184615 6:0.210084 7:0.176471 8:0.302521
1 1:-594 2:119 3:0.153846 4:0.392308 5:0.184615 6:0.235294 7:0.168067 8:0.285714
1 1:-603 2:120 3:0.153846 4:0.392308 5:0.184615 6:0.225 7:0.216667 8:0.266667
1 1:-648 2:120 3:0.153846 4:0.392308 5:0.184615 6:0.2 7:0.208333 8:0.291667
1 1:-587 2:120 3:0.153846 4:0.392308 5:0.184615 6:0.241667 7:0.216667 8:0.266667
1 1:-656 2:120 3:0.153846 4:0.392308 5:0.184615 6:0.216667 7:0.216667 8:0.266667
1 1:-635 2:120 3:0.153846 4:0.392308 5:0.184615 6:0.225 7:0.208333 8:0.266667
1 1:-637 2:120 3:0.153846 4:0.392308 5:0.184615 6:0.191667 7:0.208333 8:0.291667
1 1:-620 2:120 3:0.153846 4:0.392308 5:0.184615 6:0.233333 7:0.208333 8:0.275
1 1:-629 2:121 3:0.153846 4:0.392308 5:0.184615 6:0.214876 7:0.231405 8:0.264463
1 1:-623 2:121 3:0.153846 4:0.392308 5:0.184615 6:0.206612 7:0.239669 8:0.264463
1 1:-574 2:120 3:0.153846 4:0.392308 5:0.184615 6:0.241667 7:0.241667 8:0.241667
1 1:-538 2:119 3:0.153846 4:0.392308 5:0.184615 6:0.235294 7:0.252101 8:0.243697
1 1:-542 2:120 3:0.153846 4:0.392308 5:0.184615 6:0.233333 7:0.25 8:0.241667
1 1:-608 2:120 3:0.153846 4:0.392308 5:0.184615 6:0.233333 7:0.241667 8:0.25
1 1:-622 2:120 3:0.153846 4:0.392308 5:0.184615 6:0.225 7:0.233333 8:0.258333
1 1:-560 2:120 3:0.153846 4:0.392308 5:0.184615 6:0.2 7:0.275 8:0.241667
1 1:-608 2:121 3:0.153846 4:0.392308 5:0.184615 6:0.198347 7:0.272727 8:0.22314
1 1:-524 2:120 3:0.153846 4:0.392308 5:0.184615 6:0.216667 7:0.233333 8:0.275
1 1:-553 2:117 3:0.153846 4:0.392308 5:0.184615 6:0.205128 7:0.264957 8:0.247863
1 1:-582 2:119 3:0.153846 4:0.392308 5:0.184615 6:0.235294 7:0.201681 8:0.277311
1 1:-582 2:120 3:0.153846 4:0.392308 5:0.184615 6:0.233333 7:0.241667 8:0.25
1 1:-520 2:119 3:0.153846 4:0.392308 5:0.184615 6:0.210084 7:0.210084 8:0.277311
1 1:-562 2:119 3:0.153846 4:0.392308 5:0.184615 6:0.243697 7:0.226891 8:0.252101
1 1:-616 2:120 3:0.153846 4:0.392308 5:0.184615 6:0.225 7:0.233333 8:0.258333
1 1:-539 2:119 3:0.153846 4:0.392308 5:0.184615 6:0.243697 7:0.235294 8:0.243697
1 1:-546 2:120 3:0.153846 4:0.392308 5:0.184615 6:0.25 7:0.233333 8:0.25
1 1:-601 2:119 3:0.153846 4:0.392308 5:0.184615 6:0.243697 7:0.226891 8:0.252101
1 1:-544 2:120 3:0.153846 4:0.392308 5:0.184615 6:0.258333 7:0.216667 8:0.241667
1 1:-590 2:120 3:0.153846 4:0.392308 5:0.184615 6:0.216667 7:0.216667 8:0.266667
1 1:-640 2:120 3:0.153846 4:0.392308 5:0.184615 6:0.208333 7:0.225 8:0.266667
1 1:-597 2:120 3:0.153846 4:0.392308 5:0.184615 6:0.216667 7:0.25 8:0.241667
1 1:-602 2:120 3:0.153846 4:0.392308 5:0.184615 6:0.216667 7:0.225 8:0.266667
1 1:-639 2:120 3:0.153846 4:0.392308 5:0.184615 6:0.2 7:0.2 8:0.291667
1 1:-478 2:120 3:0.153846 4:0.392308 5:0.184615 6:0.241667 7:0.233333 8:0.25
1 1:-571 2:120 3:0.153846 4:0.392308 5:0.184615 6:0.225 7:0.2 8:0.283333
1 1:-668 2:120 3:0.153846 4:0.392308 5:0.184615 6:0.208333 7:0.191667 8:0.291667
1 1:-588 2:120 3:0.153846 4:0.392308 5:0.184615 6:0.225 7:0.191667 8:0.291667
1 1:-593 2:120 3:0.153846 4:0.392308 5:0.184615 6:0.225 7:0.225 8:0.275
1 1:-585 2:120 3:0.153846 4:0.392308 5:0.184615 6:0.233333 7:0.233333 8:0.266667
1 1:-541 2:120 3:0.153846 4:0.392308 5:0.184615 6:0.275 7:0.283333 8:0.2
1 1:-615 2:120 3:0.153846 4:0.392308 5:0.184615 6:0.225 7:0.216667 8:0.266667
1 1:-615 2:120 3:0.153846 4:0.392308 5:0.184615 6:0.233333 7:0.233333 8:0.25
1 1:-575 2:120 3:0.153846 4:0.392308 5:0.184615 6:0.2 7:0.233333 8:0.266667
1 1:-606 2:120 3:0.153846 4:0.392308 5:0.184615 6:0.216667 7:0.216667 8:0.275
1 1:-701 2:120 3:0.153846 4:0.392308 5:0.184615 6:0.216667 7:0.183333 8:0.3
1 1:-561 2:120 3:0.153846 4:0.392308 5:0.184615 6:0.258333 7:0.225 8:0.25
1 1:-577 2:120 3:0.153846 4:0.392308 5:0.184615 6:0.2 7:0.208333 8:0.283333
1 1:-585 2:120 3:0.153846 4:0.392308 5:0.184615 6:0.233333 7:0.233333 8:0.266667
1 1:-652 2:119 3:0.153846 4:0.392308 5:0.184615 6:0.210084 7:0.193277 8:0.302521
1 1:-593 2:121 3:0.153846 4:0.392308 5:0.184615 6:0.231405 7:0.239669 8:0.247934
1 1:-643 2:120 3:0.153846 4:0.392308 5:0.184615 6:0.208333 7:0.216667 8:0.275
1 1:-519 2:120 3:0.153846 4:0.392308 5:0.184615 6:0.25 7:0.225 8:0.266667
1 1:-555 2:120 3:0.153846 4:0.392308 5:0.184615 6:0.225 7:0.258333 8:0.233333
1 1:-588 2:120 3:0.153846 4:0.392308 5:0.184615 6:0.233333 7:0.233333 8:0.241667
1 1:-605 2:120 3:0.153846 4:0.392308 5:0.184615 6:0.225 7:0.233333 8:0.25
1 1:-635 2:120 3:0.153846 4:0.392308 5:0.184615 6:0.225 7:0.225 8:0.258333
1 1:-646 2:120 3:0.153846 4:0.392308 5:0.184615 6:0.2 7:0.225 8:0.266667
1 1:-668 2:120 3:0.153846 4:0.392308 5:0.184615 6:0.2 7:0.216667 8:0.275
1 1:-608 2:120 3:0.153846 4:0.392308 5:0.184615 6:0.225 7:0.216667 8:0.258333
1 1:-639 2:120 3:0.153846 4:0.392308 5:0.184615 6:0.216667 7:0.225 8:0.266667
1 1:-678 2:121 3:0.153846 4:0.392308 5:0.184615 6:0.206612 7:0.22314 8:0.264463
1 1:-664 2:121 3:0.153846 4:0.392308 5:0.184615 6:0.173554 7:0.231405 8:0.280992
1 1:-630 2:120 3:0.153846 4:0.392308 5:0.184615 6:0.2 7:0.208333 8:0.266667
1 1:-560 2:119 3:0.153846 4:0.392308 5:0.184615 6:0.260504 7:0.252101 8:0.210084
1 1:-667 2:121 3:0.153846 4:0.392308 5:0.184615 6:0.181818 7:0.22314 8:0.272727
1 1:-654 2:120 3:0.153846 4:0.392308 5:0.184615 6:0.191667 7:0.208333 8:0.283333
1 1:-596 2:120 3:0.153846 4:0.392308 5:0.184615 6:0.2 7:0.225 8:0.266667
1 1:-607 2:120 3:0.153846 4:0.392308 5:0.184615 6:0.216667 7:0.225 8:0.25
1 1:-627 2:120 3:0.153846 4:0.392308 5:0.184615 6:0.216667 7:0.233333 8:0.258333
1 1:-713 2:120 3:0.153846 4:0.392308 5:0.184615 6:0.2 7:0.2 8:0.283333
1 1:-611 2:120 3:0.153846 4:0.392308 5:0.184615 6:0.2 7:0.225 8:0.266667
1 1:-595 2:120 3:0.153846 4:0.392308 5:0.184615 6:0.208333 7:0.216667 8:0.266667
1 1:-547 2:121 3:0.153846 4:0.392308 5:0.184615 6:0.231405 7:0.231405 8:0.247934
1 1:-617 2:120 3:0.153846 4:0.392308 5:0.184615 6:0.191667 7:0.233333 8:0.266667
1 1:-637 2:120 3:0.153846 4:0.392308 5:0.184615 6:0.2 7:0.208333 8:0.283333
1 1:-610 2:120 3:0.153846 4:0.392308 5:0.184615 6:0.208333 7:0.225 8:0.258333
1 1:-705 2:120 3:0.153846 4:0.392308 5:0.184615 6:0.208333 7:0.208333 8:0.266667
1 1:-689 2:121 3:0.153846 4:0.392308 5:0.184615 6:0.198347 7:0.206612 8:0.280992
1 1:-648 2:123 3:0.153846 4:0.392308 5:0.184615 6:0.252033 7:0.154472 8:0.300813
1 1:-572 2:121 3:0.153846 4:0.392308 5:0.184615 6:0.231405 7:0.214876 8:0.280992
1 1:-695 2:120 3:0.153846 4:0.392308 5:0.184615 6:0.208333 7:0.208333 8:0.275
1 1:-606 2:120 3:0.153846 4:0.392308 5:0.184615 6:0.225 7:0.216667 8:0.275
1 1:-636 2:120 3:0.153846 4:0.392308 5:0.184615 6:0.191667 7:0.2 8:0.291667
1 1:-678 2:120 3:0.153846 4:0.392308 5:0.184615 6:0.225 7:0.208333 8:0.266667
1 1:-631 2:120 3:0.153846 4:0.392308 5:0.184615 6:0.216667 7:0.208333 8:0.275
1 1:-536 2:118 3:0.153846 4:0.392308 5:0.184615 6:0.237288 7:0.220339 8:0.271186
1 1:-512 2:121 3:0.153846 4:0.392308 5:0.184615 6:0.239669 7:0.239669 8:0.239669
1 1:-687 2:123 3:0.153846 4:0.392308 5:0.184615 6:0.227642 7:0.146341 8:0.300813
1 1:-583 2:120 3:0.153846 4:0.392308 5:0.184615 6:0.233333 7:0.208333 8:0.283333
1 1:-741 2:122 3:0.153846 4:0.392308 5:0.184615 6:0.180328 7:0.196721 8:0.278689
1 1:-678 2:123 3:0.153846 4:0.392308 5:0.184615 6:0.186992 7:0.195122 8:0.317073
1 1:-592 2:120 3:0.153846 4:0.392308 5:0.184615 6:0.233333 7:0.2 8:0.266667
1 1:-553 2:120 3:0.153846 4:0.392308 5:0.184615 6:0.258333 7:0.225 8:0.233333
1 1:-632 2:120 3:0.153846 4:0.392308 5:0.184615 6:0.233333 7:0.208333 8:0.258333
1 1:-612 2:120 3:0.153846 4:0.392308 5:0.184615 6:0.241667 7:0.216667 8:0.25
1 1:-574 2:120 3:0.153846 4:0.392308 5:0.184615 6:0.241667 7:0.233333 8:0.25
1 1:-574 2:120 3:0.153846 4:0.392308 5:0.184615 6:0.25 7:0.225 8:0.25
1 1:-609 2:120 3:0.153846 4:0.392308 5:0.184615 6:0.233333 7:0.216667 8:0.25
1 1:-479 2:120 3:0.153846 4:0.392308 5:0.184615 6:0.241667 7:0.216667 8:0.241667
1 1:-632 2:120 3:0.153846 4:0.392308 5:0.184615 6:0.241667 7:0.208333 8:0.25
1 1:-481 2:121 3:0.153846 4:0.392308 5:0.184615 6:0.264463 7:0.239669 8:0.247934
1 1:-632 2:120 3:0.153846 4:0.392308 5:0.184615 6:0.241667 7:0.208333 8:0.25
1 1:-566 2:118 3:0.153846 4:0.392308 5:0.184615 6:0.211864 7:0.220339 8:0.271186
1 1:-631 2:119 3:0.153846 4:0.392308 5:0.184615 6:0.210084 7:0.201681 8:0.268908
1 1:-626 2:119 3:0.153846 4:0.392308 5:0.184615 6:0.226891 7:0.218487 8:0.252101
1 1:-526 2:118 3:0.153846 4:0.392308 5:0.184615 6:0.20339 7:0.220339 8:0.288136
1 1:-605 2:118 3:0.153846 4:0.392308 5:0.184615 6:0.194915 7:0.186441 8:0.305085
1 1:-626 2:118 3:0.153846 4:0.392308 5:0.184615 6:0.186441 7:0.177966 8:0.313559
1 1:-607 2:118 3:0.153846 4:0.392308 5:0.184615 6:0.186441 7:0.186441 8:0.305085
1 1:-589 2:118 3:0.153846 4:0.392308 5:0.184615 6:0.177966 7:0.186441 8:0.305085
1 1:-623 2:118 3:0.153846 4:0.392308 5:0.184615 6:0.177966 7:0.177966 8:0.313559
1 1:-591 2:118 3:0.153846 4:0.392308 5:0.184615 6:0.20339 7:0.211864 8:0.271186
1 1:-538 2:118 3:0.153846 4:0.392308 5:0.184615 6:0.220339 7:0.228814 8:0.262712
1 1:-726 2:119 3:0.153846 4:0.392308 5:0.184615 6:0.218487 7:0.168067 8:0.310924
1 1:-533 2:120 3:0.153846 4:0.392308 5:0.184615 6:0.258333 7:0.191667 8:0.266667
1 1:-515 2:119 3:0.153846 4:0.392308 5:0.184615 6:0.285714 7:0.243697 8:0.226891
1 1:-616 2:120 3:0.153846 4:0.392308 5:0.184615 6:0.216667 7:0.225 8:0.258333
1 1:-660 2:119 3:0.153846 4:0.392308 5:0.184615 6:0.226891 7:0.218487 8:0.252101
1 1:-540 2:120 3:0.153846 4:0.392308 5:0.184615 6:0.25 7:0.266667 8:0.216667
1 1:-576 2:120 3:0.153846 4:0.392308 5:0.184615 6:0.275 7:0.233333 8:0.233333
1 1:-631 2:119 3:0.153846 4:0.392308 5:0.184615 6:0.210084 7:0.184874 8:0.294118
1 1:-627 2:120 3:0.153846 4:0.392308 5:0.184615 6:0.225 7:0.225 8:0.258333
1 1:-457 2:120 3:0.153846 4:0.392308 5:0.184615 6:0.266667 7:0.233333 8:0.258333
1 1:-569 2:120 3:0.153846 4:0.392308 5:0.184615 6:0.2 7:0.233333 8:0.266667
1 1:-610 2:118 3:0.153846 4:0.392308 5:0.184615 6:0.228814 7:0.20339 8:0.271186
1 1:-545 2:118 3:0.153846 4:0.392308 5:0.184615 6:0.262712 7:0.211864 8:0.245763
1 1:-573 2:120 3:0.153846 4:0.392308 5:0.184615 6:0.275 7:0.216667 8:0.241667
1 1:-550 2:120 3:0.153846 4:0.392308 5:0.184615 6:0.275 7:0.241667 8:0.225
1 1:-566 2:121 3:0.153846 4:0.392308 5:0.184615 6:0.231405 7:0.214876 8:0.256198
1 1:-561 2:122 3:0.153846 4:0.392308 5:0.184615 6:0.204918 7:0.204918 8:0.311475
1 1:-866 2:126 3:0.153846 4:0.392308 5:0.184615 6:0.206349 7:0.18254 8:0.301587
1 1:-648 2:119 3:0.153846 4:0.392308 5:0.184615 6:0.193277 7:0.176471 8:0.302521
1 1:-648 2:119 3:0.153846 4:0.392308 5:0.184615 6:0.193277 7:0.168067 8:0.310924
1 1:-630 2:121 3:0.153846 4:0.392308 5:0.184615 6:0.198347 7:0.206612 8:0.272727
1 1:-909 2:126 3:0.153846 4:0.392308 5:0.184615 6:0.198413 7:0.166667 8:0.31746
1 1:-702 2:124 3:0.153846 4:0.392308 5:0.184615 6:0.233871 7:0.16129 8:0.298387
1 1:-887 2:124 3:0.153846 4:0.392308 5:0.184615 6:0.169355 7:0.120968 8:0.346774
1 1:-904 2:127 3:0.153846 4:0.392308 5:0.184615 6:0.141732 7:0.141732 8:0.338583
1 1:-991 2:120 3:0.193548 4:0.169355 5:0.314516 6:0.25 7:0.216667 8:0.275
1 1:-907 2:120 3:0.193548 4:0.169355 5:0.314516 6:0.283333 7:0.233333 8:0.258333
1 1:-952 2:120 3:0.193548 4:0.169355 5:0.314516 6:0.241667 7:0.225 8:0.275
1 1:-1441 2:124 3:0.193548 4:0.169355 5:0.314516 6:0.180451 7:0.142857 8:0.338346
1 1:-920 2:120 3:0.193548 4:0.169355 5:0.314516 6:0.275 7:0.241667 8:0.25
1 1:-979 2:116 3:0.193548 4:0.169355 5:0.314516 6:0.206897 7:0.172414 8:0.301724
1 1:-1139 2:123 3:0.193548 4:0.169355 5:0.314516 6:0.203252 7:0.162602 8:0.300813
1 1:-1136 2:123 3:0.193548 4:0.169355 5:0.314516 6:0.195122 7:0.154472 8:0.300813
1 1:-1149 2:123 3:0.193548 4:0.169355 5:0.314516 6:0.195122 7:0.138211 8:0.308943
1 1:-1014 2:117 3:0.193548 4:0.169355 5:0.314516 6:0.188034 7:0.153846 8:0.316239
1 1:-907 2:110 3:0.193548 4:0.169355 5:0.314516 6:0.190909 7:0.281818 8:0.245455
1 1:-973 2:120 3:0.193548 4:0.169355 5:0.314516 6:0.225 7:0.208333 8:0.308333
1 1:-931 2:120 3:0.193548 4:0.169355 5:0.314516 6:0.266667 7:0.208333 8:0.233333
1 1:-961 2:119 3:0.193548 4:0.169355 5:0.314516 6:0.226891 7:0.218487 8:0.252101
1 1:-747 2:118 3:0.193548 4:0.169355 5:0.314516 6:0.313559 7:0.338983 8:0.152542
1 1:-715 2:118 3:0.193548 4:0.169355 5:0.314516 6:0.279661 7:0.347458 8:0.152542
1 1:-747 2:118 3:0.193548 4:0.169355 5:0.314516 6:0.305085 7:0.338983 8:0.152542
1 1:-957 2:121 3:0.193548 4:0.169355 5:0.314516 6:0.247934 7:0.22314 8:0.239669
1 1:-867 2:119 3:0.193548 4:0.169355 5:0.314516 6:0.260504 7:0.210084 8:0.235294
1 1:-968 2:121 3:0.193548 4:0.169355 5:0.314516 6:0.264463 7:0.22314 8:0.239669
1 1:-889 2:119 3:0.193548 4:0.169355 5:0.314516 6:0.277311 7:0.235294 8:0.226891
1 1:-963 2:121 3:0.193548 4:0.169355 5:0.314516 6:0.256198 7:0.22314 8:0.239669
1 1:-979 2:121 3:0.193548 4:0.169355 5:0.314516 6:0.256198 7:0.22314 8:0.239669
1 1:-974 2:122 3:0.193548 4:0.169355 5:0.314516 6:0.254098 7:0.221311 8:0.237705
1 1:-992 2:123 3:0.193548 4:0.169355 5:0.314516 6:0.243902 7:0.284553 8:0.227642
1 1:-1056 2:120 3:0.193548 4:0.169355 5:0.314516 6:0.216667 7:0.175 8:0.283333
1 1:-1067 2:122 3:0.193548 4:0.169355 5:0.314516 6:0.221311 7:0.155738 8:0.254098
1 1:-952 2:120 3:0.193548 4:0.169355 5:0.314516 6:0.233333 7:0.216667 8:0.266667
1 1:-1062 2:121 3:0.193548 4:0.169355 5:0.314516 6:0.206612 7:0.14876 8:0.297521
1 1:-1103 2:119 3:0.193548 4:0.169355 5:0.314516 6:0.201681 7:0.134454 8:0.302521
1 1:-1008 2:121 3:0.193548 4:0.169355 5:0.314516 6:0.214876 7:0.14876 8:0.272727
1 1:-943 2:120 3:0.193548 4:0.169355 5:0.314516 6:0.241667 7:0.233333 8:0.275
1 1:-1027 2:122 3:0.193548 4:0.169355 5:0.314516 6:0.213115 7:0.139344 8:0.295082
1 1:-1028 2:118 3:0.193548 4:0.169355 5:0.314516 6:0.262712 7:0.135593 8:0.322034
1 1:-1028 2:118 3:0.193548 4:0.169355 5:0.314516 6:0.245763 7:0.135593 8:0.330508
1 1:-1049 2:120 3:0.193548 4:0.169355 5:0.314516 6:0.225 7:0.116667 8:0.3
1 1:-1027 2:121 3:0.193548 4:0.169355 5:0.314516 6:0.231405 7:0.140496 8:0.297521
1 1:-1027 2:120 3:0.193548 4:0.169355 5:0.314516 6:0.216667 7:0.175 8:0.258333
1 1:-984 2:121 3:0.193548 4:0.169355 5:0.314516 6:0.22314 7:0.132231 8:0.297521
1 1:-969 2:120 3:0.193548 4:0.169355 5:0.314516 6:0.216667 7:0.191667 8:0.25
1 1:-905 2:116 3:0.193548 4:0.169355 5:0.314516 6:0.241379 7:0.215517 8:0.267241
1 1:-933 2:117 3:0.193548 4:0.169355 5:0.314516 6:0.239316 7:0.145299 8:0.290598
1 1:-1032 2:117 3:0.193548 4:0.169355 5:0.314516 6:0.205128 7:0.153846 8:0.307692
1 1:-957 2:116 3:0.193548 4:0.169355 5:0.314516 6:0.206897 7:0.198276 8:0.275862
1 1:-956 2:116 3:0.193548 4:0.169355 5:0.314516 6:0.206897 7:0.198276 8:0.275862
1 1:-1040 2:122 3:0.193548 4:0.169355 5:0.314516 6:0.237705 7:0.122951 8:0.295082
1 1:-985 2:116 3:0.193548 4:0.169355 5:0.314516 6:0.206897 7:0.198276 8:0.275862
1 1:-985 2:116 3:0.193548 4:0.169355 5:0.314516 6:0.206897 7:0.198276 8:0.275862
1 1:-966 2:116 3:0.193548 4:0.169355 5:0.314516 6:0.206897 7:0.198276 8:0.275862
1 1:-993 2:117 3:0.193548 4:0.169355 5:0.314516 6:0.239316 7:0.17094 8:0.290598
1 1:-1032 2:117 3:0.193548 4:0.169355 5:0.314516 6:0.213675 7:0.162393 8:0.299145
1 1:-985 2:116 3:0.193548 4:0.169355 5:0.314516 6:0.215517 7:0.198276 8:0.275862
1 1:-969 2:116 3:0.193548 4:0.169355 5:0.314516 6:0.206897 7:0.206897 8:0.267241
1 1:-984 2:121 3:0.193548 4:0.169355 5:0.314516 6:0.22314 7:0.132231 8:0.297521
1 1:-900 2:117 3:0.193548 4:0.169355 5:0.314516 6:0.247863 7:0.239316 8:0.196581
1 1:-900 2:117 3:0.193548 4:0.169355 5:0.314516 6:0.247863 7:0.230769 8:0.205128
1 1:-939 2:117 3:0.193548 4:0.169355 5:0.314516 6:0.247863 7:0.239316 8:0.205128
1 1:-950 2:117 3:0.193548 4:0.169355 5:0.314516 6:0.230769 7:0.247863 8:0.222222
1 1:-992 2:117 3:0.193548 4:0.169355 5:0.314516 6:0.239316 7:0.213675 8:0.222222
1 1:-1057 2:124 3:0.193548 4:0.169355 5:0.314516 6:0.25 7:0.226562 8:0.257812
1 1:-954 2:121 3:0.193548 4:0.169355 5:0.314516 6:0.231405 7:0.132231 8:0.280992
1 1:-870 2:117 3:0.193548 4:0.169355 5:0.314516 6:0.222222 7:0.222222 8:0.222222
1 1:-849 2:117 3:0.193548 4:0.169355 5:0.314516 6:0.264957 7:0.239316 8:0.222222
1 1:-836 2:117 3:0.193548 4:0.169355 5:0.314516 6:0.264957 7:0.230769 8:0.230769
1 1:-939 2:116 3:0.193548 4:0.169355 5:0.314516 6:0.198276 7:0.224138 8:0.258621
1 1:-938 2:116 3:0.193548 4:0.169355 5:0.314516 6:0.189655 7:0.224138 8:0.275862
1 1:-881 2:117 3:0.193548 4:0.169355 5:0.314516 6:0.188034 7:0.222222 8:0.290598
1 1:-938 2:117 3:0.193548 4:0.169355 5:0.314516 6:0.179487 7:0.230769 8:0.290598
1 1:-887 2:116 3:0.193548 4:0.169355 5:0.314516 6:0.241379 7:0.241379 8:0.232759
1 1:-879 2:115 3:0.193548 4:0.169355 5:0.314516 6:0.252174 7:0.234783 8:0.252174
1 1:-984 2:120 3:0.193548 4:0.169355 5:0.314516 6:0.233333 7:0.133333 8:0.283333
1 1:-877 2:115 3:0.193548 4:0.169355 5:0.314516 6:0.234783 7:0.226087 8:0.252174
1 1:-627 2:104 3:0.193548 4:0.169355 5:0.314516 6:0.346154 7:0.201923 8:0.240385
1 1:-823 2:114 3:0.193548 4:0.169355 5:0.314516 6:0.280702 7:0.245614 8:0.236842
1 1:-821 2:112 3:0.193548 4:0.169355 5:0.314516 6:0.196429 7:0.241071 8:0.267857
1 1:-863 2:111 3:0.193548 4:0.169355 5:0.314516 6:0.18018 7:0.261261 8:0.252252
1 1:-838 2:114 3:0.193548 4:0.169355 5:0.314516 6:0.236842 7:0.22807 8:0.254386
1 1:-852 2:116 3:0.193548 4:0.169355 5:0.314516 6:0.206897 7:0.232759 8:0.241379
1 1:-956 2:123 3:0.193548 4:0.169355 5:0.314516 6:0.186992 7:0.260163 8:0.211382
1 1:-1020 2:117 3:0.193548 4:0.169355 5:0.314516 6:0.196581 7:0.153846 8:0.307692
1 1:-791 2:111 3:0.193548 4:0.169355 5:0.314516 6:0.216216 7:0.225225 8:0.261261
1 1:-960 2:124 3:0.193548 4:0.169355 5:0.314516 6:0.212598 7:0.23622 8:0.283465
1 1:-1030 2:120 3:0.193548 4:0.169355 5:0.314516 6:0.216667 7:0.141667 8:0.3
1 1:-1511 2:124 3:0.193548 4:0.169355 5:0.314516 6:0.153846 7:0.107692 8:0.361538
1 1:-977 2:120 3:0.193548 4:0.169355 5:0.314516 6:0.25 7:0.216667 8:0.258333
1 1:-903 2:120 3:0.193548 4:0.169355 5:0.314516 6:0.308333 7:0.241667 8:0.225
1 1:-903 2:119 3:0.193548 4:0.169355 5:0.314516 6:0.294118 7:0.235294 8:0.218487
1 1:-992 2:121 3:0.193548 4:0.169355 5:0.314516 6:0.239669 7:0.214876 8:0.256198
1 1:-956 2:119 3:0.193548 4:0.169355 5:0.314516 6:0.285714 7:0.243697 8:0.201681
1 1:-1012 2:120 3:0.193548 4:0.169355 5:0.314516 6:0.258333 7:0.225 8:0.25
1 1:-905 2:120 3:0.193548 4:0.169355 5:0.314516 6:0.241667 7:0.25 8:0.25
1 1:-929 2:121 3:0.193548 4:0.169355 5:0.314516 6:0.256198 7:0.22314 8:0.247934
1 1:-1014 2:119 3:0.193548 4:0.169355 5:0.314516 6:0.210084 7:0.218487 8:0.268908
1 1:-972 2:119 3:0.193548 4:0.169355 5:0.314516 6:0.226891 7:0.235294 8:0.252101
1 1:-988 2:119 3:0.193548 4:0.169355 5:0.314516 6:0.226891 7:0.226891 8:0.260504
1 1:-992 2:119 3:0.193548 4:0.169355 5:0.314516 6:0.218487 7:0.226891 8:0.260504
1 1:-972 2:119 3:0.193548 4:0.169355 5:0.314516 6:0.226891 7:0.226891 8:0.260504
1 1:-968 2:119 3:0.193548 4:0.169355 5:0.314516 6:0.235294 7:0.235294 8:0.252101
1 1:-964 2:119 3:0.193548 4:0.169355 5:0.314516 6:0.235294 7:0.226891 8:0.260504
1 1:-968 2:119 3:0.193548 4:0.169355 5:0.314516 6:0.235294 7:0.226891 8:0.260504
1 1:-981 2:119 3:0.193548 4:0.169355 5:0.314516 6:0.218487 7:0.218487 8:0.268908
1 1:-887 2:121 3:0.193548 4:0.169355 5:0.314516 6:0.272727 7:0.231405 8:0.239669
1 1:-930 2:121 3:0.193548 4:0.169355 5:0.314516 6:0.247934 7:0.239669 8:0.239669
1 1:-956 2:118 3:0.193548 4:0.169355 5:0.314516 6:0.228814 7:0.211864 8:0.271186
1 1:-987 2:119 3:0.193548 4:0.169355 5:0.314516 6:0.226891 7:0.226891 8:0.260504
1 1:-987 2:119 3:0.193548 4:0.169355 5:0.314516 6:0.226891 7:0.226891 8:0.260504
1 1:-883 2:121 3:0.193548 4:0.169355 5:0.314516 6:0.239669 7:0.231405 8:0.239669
1 1:-885 2:121 3:0.193548 4:0.169355 5:0.314516 6:0.239669 7:0.239669 8:0.247934
1 1:-962 2:119 3:0.193548 4:0.169355 5:0.314516 6:0.226891 7:0.226891 8:0.252101
1 1:-913 2:118 3:0.193548 4:0.169355 5:0.314516 6:0.254237 7:0.237288 8:0.237288
1 1:-1028 2:119 3:0.193548 4:0.169355 5:0.314516 6:0.210084 7:0.210084 8:0.277311
1 1:-1043 2:119 3:0.193548 4:0.169355 5:0.314516 6:0.201681 7:0.201681 8:0.285714
1 1:-862 2:119 3:0.193548 4:0.169355 5:0.314516 6:0.294118 7:0.243697 8:0.218487
1 1:-941 2:119 3:0.193548 4:0.169355 5:0.314516 6:0.285714 7:0.210084 8:0.252101
1 1:-985 2:118 3:0.193548 4:0.169355 5:0.314516 6:0.220339 7:0.220339 8:0.262712
1 1:-966 2:120 3:0.193548 4:0.169355 5:0.314516 6:0.241667 7:0.225 8:0.25
1 1:-971 2:118 3:0.193548 4:0.169355 5:0.314516 6:0.220339 7:0.194915 8:0.288136
1 1:-972 2:118 3:0.193548 4:0.169355 5:0.314516 6:0.228814 7:0.20339 8:0.271186
1 1:-953 2:119 3:0.193548 4:0.169355 5:0.314516 6:0.193277 7:0.201681 8:0.294118
1 1:-970 2:118 3:0.193548 4:0.169355 5:0.314516 6:0.211864 7:0.194915 8:0.29661
1 1:-967 2:118 3:0.193548 4:0.169355 5:0.314516 6:0.20339 7:0.194915 8:0.29661
1 1:-1004 2:118 3:0.193548 4:0.169355 5:0.314516 6:0.220339 7:0.20339 8:0.288136
1 1:-975 2:118 3:0.193548 4:0.169355 5:0.314516 6:0.254237 7:0.169492 8:0.29661
1 1:-990 2:118 3:0.193548 4:0.169355 5:0.314516 6:0.20339 7:0.186441 8:0.305085
1 1:-924 2:118 3:0.193548 4:0.169355 5:0.314516 6:0.228814 7:0.220339 8:0.262712
1 1:-971 2:118 3:0.193548 4:0.169355 5:0.314516 6:0.220339 7:0.194915 8:0.279661
1 1:-970 2:118 3:0.193548 4:0.169355 5:0.314516 6:0.245763 7:0.20339 8:0.254237
1 1:-970 2:118 3:0.193548 4:0.169355 5:0.314516 6:0.220339 7:0.194915 8:0.29661
1 1:-964 2:118 3:0.193548 4:0.169355 5:0.314516 6:0.211864 7:0.194915 8:0.29661
1 1:-991 2:119 3:0.193548 4:0.169355 5:0.314516 6:0.201681 7:0.193277 8:0.302521
1 1:-1012 2:119 3:0.193548 4:0.169355 5:0.314516 6:0.226891 7:0.201681 8:0.285714
1 1:-980 2:118 3:0.193548 4:0.169355 5:0.314516 6:0.228814 7:0.194915 8:0.288136
1 1:-954 2:118 3:0.193548 4:0.169355 5:0.314516 6:0.194915 7:0.194915 8:0.29661
1 1:-907 2:118 3:0.193548 4:0.169355 5:0.314516 6:0.211864 7:0.194915 8:0.288136
1 1:-954 2:119 3:0.193548 4:0.169355 5:0.314516 6:0.201681 7:0.176471 8:0.302521
1 1:-922 2:121 3:0.193548 4:0.169355 5:0.314516 6:0.231405 7:0.181818 8:0.305785
1 1:-990 2:118 3:0.193548 4:0.169355 5:0.314516 6:0.220339 7:0.194915 8:0.288136
1 1:-941 2:118 3:0.193548 4:0.169355 5:0.314516 6:0.211864 7:0.20339 8:0.288136
1 1:-933 2:119 3:0.193548 4:0.169355 5:0.314516 6:0.235294 7:0.226891 8:0.252101
1 1:-982 2:119 3:0.193548 4:0.169355 5:0.314516 6:0.226891 7:0.176471 8:0.294118
1 1:-960 2:118 3:0.193548 4:0.169355 5:0.314516 6:0.20339 7:0.20339 8:0.288136
1 1:-1025 2:119 3:0.193548 4:0.169355 5:0.314516 6:0.218487 7:0.176471 8:0.310924
1 1:-1012 2:119 3:0.193548 4:0.169355 5:0.314516 6:0.201681 7:0.193277 8:0.294118
1 1:-906 2:118 3:0.193548 4:0.169355 5:0.314516 6:0.220339 7:0.194915 8:0.29661
1 1:-985 2:119 3:0.193548 4:0.169355 5:0.314516 6:0.218487 7:0.201681 8:0.277311
1 1:-934 2:119 3:0.193548 4:0.169355 5:0.314516 6:0.268908 7:0.235294 8:0.226891
1 1:-1038 2:119 3:0.193548 4:0.169355 5:0.314516 6:0.218487 7:0.168067 8:0.294118
1 1:-990 2:119 3:0.193548 4:0.169355 5:0.314516 6:0.201681 7:0.201681 8:0.294118
1 1:-960 2:118 3:0.193548 4:0.169355 5:0.314516 6:0.20339 7:0.194915 8:0.29661
1 1:-1056 2:119 3:0.193548 4:0.169355 5:0.314516 6:0.210084 7:0.176471 8:0.310924
1 1:-916 2:119 3:0.193548 4:0.169355 5:0.314516 6:0.218487 7:0.176471 8:0.294118
1 1:-929 2:118 3:0.193548 4:0.169355 5:0.314516 6:0.237288 7:0.228814 8:0.254237
1 1:-952 2:118 3:0.193548 4:0.169355 5:0.314516 6:0.271186 7:0.20339 8:0.271186
1 1:-970 2:118 3:0.193548 4:0.169355 5:0.314516 6:0.228814 7:0.211864 8:0.271186
1 1:-1050 2:122 3:0.193548 4:0.169355 5:0.314516 6:0.196721 7:0.155738 8:0.336066
1 1:-946 2:121 3:0.193548 4:0.169355 5:0.314516 6:0.239669 7:0.198347 8:0.289256
1 1:-979 2:118 3:0.193548 4:0.169355 5:0.314516 6:0.228814 7:0.211864 8:0.262712
1 1:-868 2:118 3:0.193548 4:0.169355 5:0.314516 6:0.237288 7:0.20339 8:0.279661
1 1:-865 2:118 3:0.193548 4:0.169355 5:0.314516 6:0.262712 7:0.194915 8:0.254237
1 1:-974 2:119 3:0.193548 4:0.169355 5:0.314516 6:0.226891 7:0.210084 8:0.268908
1 1:-993 2:118 3:0.193548 4:0.169355 5:0.314516 6:0.220339 7:0.194915 8:0.288136
1 1:-910 2:119 3:0.193548 4:0.169355 5:0.314516 6:0.252101 7:0.243697 8:0.243697
1 1:-988 2:119 3:0.193548 4:0.169355 5:0.314516 6:0.226891 7:0.201681 8:0.277311
1 1:-961 2:118 3:0.193548 4:0.169355 5:0.314516 6:0.220339 7:0.186441 8:0.29661
1 1:-997 2:119 3:0.193548 4:0.169355 5:0.314516 6:0.210084 7:0.176471 8:0.302521
1 1:-991 2:119 3:0.193548 4:0.169355 5:0.314516 6:0.235294 7:0.168067 8:0.285714
1 1:-994 2:120 3:0.193548 4:0.169355 5:0.314516 6:0.225 7:0.216667 8:0.266667
1 1:-1066 2:120 3:0.193548 4:0.169355 5:0.314516 6:0.2 7:0.208333 8:0.291667
1 1:-978 2:120 3:0.193548 4:0.169355 5:0.314516 6:0.241667 7:0.216667 8:0.266667
1 1:-1069 2:120 3:0.193548 4:0.169355 5:0.314516 6:0.216667 7:0.216667 8:0.266667
1 1:-1049 2:120 3:0.193548 4:0.169355 5:0.314516 6:0.225 7:0.208333 8:0.266667
1 1:-1056 2:120 3:0.193548 4:0.169355 5:0.314516 6:0.191667 7:0.208333 8:0.291667
1 1:-1012 2:120 3:0.193548 4:0.169355 5:0.314516 6:0.233333 7:0.208333 8:0.275
1 1:-1042 2:121 3:0.193548 4:0.169355 5:0.314516 6:0.214876 7:0.231405 8:0.264463
1 1:-1041 2:121 3:0.193548 4:0.169355 5:0.314516 6:0.206612 7:0.239669 8:0.264463
1 1:-963 2:120 3:0.193548 4:0.169355 5:0.314516 6:0.241667 7:0.241667 8:0.241667
1 1:-947 2:119 3:0.193548 4:0.169355 5:0.314516 6:0.235294 7:0.252101 8:0.243697
1 1:-962 2:120 3:0.193548 4:0.169355 5:0.314516 6:0.233333 7:0.25 8:0.241667
1 1:-1021 2:120 3:0.193548 4:0.169355 5:0.314516 6:0.233333 7:0.241667 8:0.25
1 1:-1035 2:120 3:0.193548 4:0.169355 5:0.314516 6:0.225 7:0.233333 8:0.258333
1 1:-970 2:120 3:0.193548 4:0.169355 5:0.314516 6:0.2 7:0.275 8:0.241667
1 1:-1009 2:121 3:0.193548 4:0.169355 5:0.314516 6:0.198347 7:0.272727 8:0.22314
1 1:-904 2:120 3:0.193548 4:0.169355 5:0.314516 6:0.216667 7:0.233333 8:0.275
1 1:-945 2:117 3:0.193548 4:0.169355 5:0.314516 6:0.205128 7:0.264957 8:0.247863
1 1:-1021 2:119 3:0.193548 4:0.169355 5:0.314516 6:0.235294 7:0.201681 8:0.277311
1 1:-1000 2:120 3:0.193548 4:0.169355 5:0.314516 6:0.233333 7:0.241667 8:0.25
1 1:-926 2:119 3:0.193548 4:0.169355 5:0.314516 6:0.210084 7:0.210084 8:0.277311
1 1:-975 2:119 3:0.193548 4:0.169355 5:0.314516 6:0.243697 7:0.226891 8:0.252101
1 1:-1034 2:120 3:0.193548 4:0.169355 5:0.314516 6:0.225 7:0.233333 8:0.258333
1 1:-952 2:119 3:0.193548 4:0.169355 5:0.314516 6:0.243697 7:0.235294 8:0.243697
1 1:-942 2:120 3:0.193548 4:0.169355 5:0.314516 6:0.25 7:0.233333 8:0.25
1 1:-1019 2:119 3:0.193548 4:0.169355 5:0.314516 6:0.243697 7:0.226891 8:0.252101
1 1:-964 2:120 3:0.193548 4:0.169355 5:0.314516 6:0.258333 7:0.216667 8:0.241667
1 1:-997 2:120 3:0.193548 4:0.169355 5:0.314516 6:0.216667 7:0.216667 8:0.266667
1 1:-1053 2:120 3:0.193548 4:0.169355 5:0.314516 6:0.208333 7:0.225 8:0.266667
1 1:-1008 2:120 3:0.193548 4:0.169355 5:0.314516 6:0.216667 7:0.25 8:0.241667
1 1:-1009 2:120 3:0.193548 4:0.169355 5:0.314516 6:0.216667 7:0.225 8:0.266667
1 1:-1030 2:120 3:0.193548 4:0.169355 5:0.314516 6:0.2 7:0.2 8:0.291667
1 1:-858 2:120 3:0.193548 4:0.169355 5:0.314516 6:0.241667 7:0.233333 8:0.25
1 1:-972 2:120 3:0.193548 4:0.169355 5:0.314516 6:0.225 7:0.2 8:0.283333
1 1:-1088 2:120 3:0.193548 4:0.169355 5:0.314516 6:0.208333 7:0.191667 8:0.291667
1 1:-989 2:120 3:0.193548 4:0.169355 5:0.314516 6:0.225 7:0.191667 8:0.291667
1 1:-1006 2:120 3:0.193548 4:0.169355 5:0.314516 6:0.225 7:0.225 8:0.275
1 1:-986 2:120 3:0.193548 4:0.169355 5:0.314516 6:0.233333 7:0.233333 8:0.266667
1 1:-936 2:120 3:0.193548 4:0.169355 5:0.314516 6:0.275 7:0.283333 8:0.2
1 1:-1043 2:120 3:0.193548 4:0.169355 5:0.314516 6:0.225 7:0.216667 8:0.266667
1 1:-993 2:120 3:0.193548 4:0.169355 5:0.314516 6:0.233333 7:0.233333 8:0.25
1 1:-1019 2:120 3:0.193548 4:0.169355 5:0.314516 6:0.2 7:0.233333 8:0.266667
1 1:-1034 2:120 3:0.193548 4:0.169355 5:0.314516 6:0.216667 7:0.216667 8:0.275
1 1:-1121 2:120 3:0.193548 4:0.169355 5:0.314516 6:0.216667 7:0.183333 8:0.3
1 1:-962 2:120 3:0.193548 4:0.169355 5:0.314516 6:0.258333 7:0.225 8:0.25
1 1:-1007 2:120 3:0.193548 4:0.169355 5:0.314516 6:0.2 7:0.208333 8:0.283333
1 1:-986 2:120 3:0.193548 4:0.169355 5:0.314516 6:0.233333 7:0.233333 8:0.266667
1 1:-1061 2:119 3:0.193548 4:0.169355 5:0.314516 6:0.210084 7:0.193277 8:0.302521
1 1:-1004 2:121 3:0.193548 4:0.169355 5:0.314516 6:0.231405 7:0.239669 8:0.247934
1 1:-1076 2:120 3:0.193548 4:0.169355 5:0.314516 6:0.208333 7:0.216667 8:0.275
1 1:-895 2:120 3:0.193548 4:0.169355 5:0.314516 6:0.25 7:0.225 8:0.266667
1 1:-962 2:120 3:0.193548 4:0.169355 5:0.314516 6:0.225 7:0.258333 8:0.233333
1 1:-1001 2:120 3:0.193548 4:0.169355 5:0.314516 6:0.233333 7:0.233333 8:0.241667
1 1:-1018 2:120 3:0.193548 4:0.169355 5:0.314516 6:0.225 7:0.233333 8:0.25
1 1:-1048 2:120 3:0.193548 4:0.169355 5:0.314516 6:0.225 7:0.225 8:0.258333
1 1:-1059 2:120 3:0.193548 4:0.169355 5:0.314516 6:0.2 7:0.225 8:0.266667
1 1:-1081 2:120 3:0.193548 4:0.169355 5:0.314516 6:0.2 7:0.216667 8:0.275
1 1:-1007 2:120 3:0.193548 4:0.169355 5:0.314516 6:0.225 7:0.216667 8:0.258333
1 1:-1056 2:120 3:0.193548 4:0.169355 5:0.314516 6:0.216667 7:0.225 8:0.266667
1 1:-1098 2:121 3:0.193548 4:0.169355 5:0.314516 6:0.206612 7:0.22314 8:0.264463
1 1:-1089 2:121 3:0.193548 4:0.169355 5:0.314516 6:0.173554 7:0.231405 8:0.280992
1 1:-1045 2:120 3:0.193548 4:0.169355 5:0.314516 6:0.2 7:0.208333 8:0.266667
1 1:-942 2:119 3:0.193548 4:0.169355 5:0.314516 6:0.260504 7:0.252101 8:0.210084
1 1:-1080 2:121 3:0.193548 4:0.169355 5:0.314516 6:0.181818 7:0.22314 8:0.272727
1 1:-1069 2:120 3:0.193548 4:0.169355 5:0.314516 6:0.191667 7:0.208333 8:0.283333
1 1:-1006 2:120 3:0.193548 4:0.169355 5:0.314516 6:0.2 7:0.225 8:0.266667
1 1:-1015 2:120 3:0.193548 4:0.169355 5:0.314516 6:0.216667 7:0.225 8:0.25
1 1:-1046 2:120 3:0.193548 4:0.169355 5:0.314516 6:0.216667 7:0.233333 8:0.258333
1 1:-1126 2:120 3:0.193548 4:0.169355 5:0.314516 6:0.2 7:0.2 8:0.283333
1 1:-1011 2:120 3:0.193548 4:0.169355 5:0.314516 6:0.2 7:0.225 8:0.266667
1 1:-994 2:120 3:0.193548 4:0.169355 5:0.314516 6:0.208333 7:0.216667 8:0.266667
1 1:-956 2:121 3:0.193548 4:0.169355 5:0.314516 6:0.231405 7:0.231405 8:0.247934
1 1:-1019 2:120 3:0.193548 4:0.169355 5:0.314516 6:0.191667 7:0.233333 8:0.266667
1 1:-1060 2:120 3:0.193548 4:0.169355 5:0.314516 6:0.2 7:0.208333 8:0.283333
1 1:-1025 2:120 3:0.193548 4:0.169355 5:0.314516 6:0.208333 7:0.225 8:0.258333
1 1:-1102 2:120 3:0.193548 4:0.169355 5:0.314516 6:0.208333 7:0.208333 8:0.266667
1 1:-1102 2:121 3:0.193548 4:0.169355 5:0.314516 6:0.198347 7:0.206612 8:0.280992
1 1:-1083 2:123 3:0.193548 4:0.169355 5:0.314516 6:0.252033 7:0.154472 8:0.300813
1 1:-1013 2:121 3:0.193548 4:0.169355 5:0.314516 6:0.231405 7:0.214876 8:0.280992
1 1:-1108 2:120 3:0.193548 4:0.169355 5:0.314516 6:0.208333 7:0.208333 8:0.275
1 1:-1034 2:120 3:0.193548 4:0.169355 5:0.314516 6:0.225 7:0.216667 8:0.275
1 1:-1027 2:120 3:0.193548 4:0.169355 5:0.314516 6:0.191667 7:0.2 8:0.291667
1 1:-1097 2:120 3:0.193548 4:0.169355 5:0.314516 6:0.225 7:0.208333 8:0.266667
1 1:-1023 2:120 3:0.193548 4:0.169355 5:0.314516 6:0.216667 7:0.208333 8:0.275
1 1:-934 2:118 3:0.193548 4:0.169355 5:0.314516 6:0.237288 7:0.220339 8:0.271186
1 1:-952 2:121 3:0.193548 4:0.169355 5:0.314516 6:0.239669 7:0.239669 8:0.239669
1 1:-1144 2:123 3:0.193548 4:0.169355 5:0.314516 6:0.227642 7:0.146341 8:0.300813
1 1:-1003 2:120 3:0.193548 4:0.169355 5:0.314516 6:0.233333 7:0.208333 8:0.283333
1 1:-1129 2:122 3:0.193548 4:0.169355 5:0.314516 6:0.180328 7:0.196721 8:0.278689
1 1:-1080 2:123 3:0.193548 4:0.169355 5:0.314516 6:0.186992 7:0.195122 8:0.317073
1 1:-1014 2:120 3:0.193548 4:0.169355 5:0.314516 6:0.233333 7:0.2 8:0.266667
1 1:-972 2:120 3:0.193548 4:0.169355 5:0.314516 6:0.258333 7:0.225 8:0.233333
1 1:-1037 2:120 3:0.193548 4:0.169355 5:0.314516 6:0.233333 7:0.208333 8:0.258333
1 1:-1017 2:120 3:0.193548 4:0.169355 5:0.314516 6:0.241667 7:0.216667 8:0.25
1 1:-992 2:120 3:0.193548 4:0.169355 5:0.314516 6:0.241667 7:0.233333 8:0.25
1 1:-992 2:120 3:0.193548 4:0.169355 5:0.314516 6:0.25 7:0.225 8:0.25
1 1:-1014 2:120 3:0.193548 4:0.169355 5:0.314516 6:0.233333 7:0.216667 8:0.25
1 1:-884 2:120 3:0.193548 4:0.169355 5:0.314516 6:0.241667 7:0.216667 8:0.241667
1 1:-1037 2:120 3:0.193548 4:0.169355 5:0.314516 6:0.241667 7:0.208333 8:0.25
1 1:-909 2:121 3:0.193548 4:0.169355 5:0.314516 6:0.264463 7:0.239669 8:0.247934
1 1:-1037 2:120 3:0.193548 4:0.169355 5:0.314516 6:0.241667 7:0.208333 8:0.25
1 1:-933 2:118 3:0.193548 4:0.169355 5:0.314516 6:0.211864 7:0.220339 8:0.271186
1 1:-1025 2:119 3:0.193548 4:0.169355 5:0.314516 6:0.210084 7:0.201681 8:0.268908
1 1:-1037 2:119 3:0.193548 4:0.169355 5:0.314516 6:0.226891 7:0.218487 8:0.252101
1 1:-993 2:118 3:0.193548 4:0.169355 5:0.314516 6:0.20339 7:0.220339 8:0.288136
1 1:-1080 2:118 3:0.193548 4:0.169355 5:0.314516 6:0.194915 7:0.186441 8:0.305085
1 1:-1101 2:118 3:0.193548 4:0.169355 5:0.314516 6:0.186441 7:0.177966 8:0.313559
1 1:-1082 2:118 3:0.193548 4:0.169355 5:0.314516 6:0.186441 7:0.186441 8:0.305085
1 1:-1025 2:118 3:0.193548 4:0.169355 5:0.314516 6:0.177966 7:0.186441 8:0.305085
1 1:-1091 2:118 3:0.193548 4:0.169355 5:0.314516 6:0.177966 7:0.177966 8:0.313559
1 1:-1051 2:118 3:0.193548 4:0.169355 5:0.314516 6:0.20339 7:0.211864 8:0.271186
1 1:-988 2:118 3:0.193548 4:0.169355 5:0.314516 6:0.220339 7:0.228814 8:0.262712
1 1:-1135 2:119 3:0.193548 4:0.169355 5:0.314516 6:0.218487 7:0.168067 8:0.310924
1 1:-920 2:120 3:0.193548 4:0.169355 5:0.314516 6:0.258333 7:0.191667 8:0.266667
1 1:-889 2:119 3:0.193548 4:0.169355 5:0.314516 6:0.285714 7:0.243697 8:0.226891
1 1:-1027 2:120 3:0.193548 4:0.169355 5:0.314516 6:0.216667 7:0.225 8:0.258333
1 1:-1078 2:119 3:0.193548 4:0.169355 5:0.314516 6:0.226891 7:0.218487 8:0.252101
1 1:-981 2:120 3:0.193548 4:0.169355 5:0.314516 6:0.25 7:0.266667 8:0.216667
1 1:-951 2:120 3:0.193548 4:0.169355 5:0.314516 6:0.275 7:0.233333 8:0.233333
1 1:-1056 2:119 3:0.193548 4:0.169355 5:0.314516 6:0.210084 7:0.184874 8:0.294118
1 1:-1093 2:120 3:0.193548 4:0.169355 5:0.314516 6:0.225 7:0.225 8:0.258333
1 1:-817 2:120 3:0.193548 4:0.169355 5:0.314516 6:0.266667 7:0.233333 8:0.258333
1 1:-989 2:120 3:0.193548 4:0.169355 5:0.314516 6:0.2 7:0.233333 8:0.266667
1 1:-1047 2:118 3:0.193548 4:0.169355 5:0.314516 6:0.228814 7:0.20339 8:0.271186
1 1:-978 2:118 3:0.193548 4:0.169355 5:0.314516 6:0.262712 7:0.211864 8:0.245763
1 1:-1008 2:120 3:0.193548 4:0.169355 5:0.314516 6:0.275 7:0.216667 8:0.241667
1 1:-976 2:120 3:0.193548 4:0.169355 5:0.314516 6:0.275 7:0.241667 8:0.225
1 1:-989 2:121 3:0.193548 4:0.169355 5:0.314516 6:0.231405 7:0.214876 8:0.256198
1 1:-950 2:122 3:0.193548 4:0.169355 5:0.314516 6:0.204918 7:0.204918 8:0.311475
1 1:-1312 2:124 3:0.193548 4:0.169355 5:0.314516 6:0.206349 7:0.18254 8:0.301587
1 1:-1052 2:119 3:0.193548 4:0.169355 5:0.314516 6:0.193277 7:0.176471 8:0.302521
1 1:-1081 2:119 3:0.193548 4:0.169355 5:0.314516 6:0.193277 7:0.168067 8:0.310924
1 1:-1059 2:121 3:0.193548 4:0.169355 5:0.314516 6:0.198347 7:0.206612 8:0.272727
1 1:-1355 2:124 3:0.193548 4:0.169355 5:0.314516 6:0.198413 7:0.166667 8:0.31746
1 1:-1129 2:124 3:0.193548 4:0.169355 5:0.314516 6:0.233871 7:0.16129 8:0.298387
1 1:-1321 2:124 3:0.193548 4:0.169355 5:0.314516 6:0.169355 7:0.120968 8:0.346774
1 1:-1304 2:124 3:0.193548 4:0.169355 5:0.314516 6:0.141732 7:0.141732 8:0.338583
1 1:-654 2:120 3:0.25 4:0.216667 5:0.275 6:0.283333 7:0.233333 8:0.258333
1 1:-686 2:120 3:0.25 4:0.216667 5:0.275 6:0.241667 7:0.225 8:0.275
1 1:-1074 2:120 3:0.25 4:0.216667 5:0.275 6:0.180451 7:0.142857 8:0.338346
1 1:-665 2:120 3:0.25 4:0.216667 5:0.275 6:0.275 7:0.241667 8:0.25
1 1:-654 2:116 3:0.25 4:0.216667 5:0.275 6:0.206897 7:0.172414 8:0.301724
1 1:-820 2:120 3:0.25 4:0.216667 5:0.275 6:0.203252 7:0.162602 8:0.300813
1 1:-810 2:120 3:0.25 4:0.216667 5:0.275 6:0.195122 7:0.154472 8:0.300813
1 1:-823 2:120 3:0.25 4:0.216667 5:0.275 6:0.195122 7:0.138211 8:0.308943
1 1:-705 2:117 3:0.25 4:0.216667 5:0.275 6:0.188034 7:0.153846 8:0.316239
1 1:-611 2:110 3:0.25 4:0.216667 5:0.275 6:0.190909 7:0.281818 8:0.245455
1 1:-660 2:120 3:0.25 4:0.216667 5:0.275 6:0.225 7:0.208333 8:0.308333
1 1:-621 2:120 3:0.25 4:0.216667 5:0.275 6:0.266667 7:0.208333 8:0.233333
1 1:-699 2:119 3:0.25 4:0.216667 5:0.275 6:0.226891 7:0.218487 8:0.252101
1 1:-441 2:118 3:0.25 4:0.216667 5:0.275 6:0.313559 7:0.338983 8:0.152542
1 1:-406 2:118 3:0.25 4:0.216667 5:0.275 6:0.279661 7:0.347458 8:0.152542
1 1:-441 2:118 3:0.25 4:0.216667 5:0.275 6:0.305085 7:0.338983 8:0.152542
1 1:-686 2:120 3:0.25 4:0.216667 5:0.275 6:0.247934 7:0.22314 8:0.239669
1 1:-610 2:119 3:0.25 4:0.216667 5:0.275 6:0.260504 7:0.210084 8:0.235294
1 1:-697 2:120 3:0.25 4:0.216667 5:0.275 6:0.264463 7:0.22314 8:0.239669
1 1:-637 2:119 3:0.25 4:0.216667 5:0.275 6:0.277311 7:0.235294 8:0.226891
1 1:-692 2:120 3:0.25 4:0.216667 5:0.275 6:0.256198 7:0.22314 8:0.239669
1 1:-699 2:120 3:0.25 4:0.216667 5:0.275 6:0.256198 7:0.22314 8:0.239669
1 1:-703 2:120 3:0.25 4:0.216667 5:0.275 6:0.254098 7:0.221311 8:0.237705
1 1:-633 2:120 3:0.25 4:0.216667 5:0.275 6:0.243902 7:0.284553 8:0.227642
1 1:-710 2:120 3:0.25 4:0.216667 5:0.275 6:0.216667 7:0.175 8:0.283333
1 1:-750 2:120 3:0.25 4:0.216667 5:0.275 6:0.221311 7:0.155738 8:0.254098
1 1:-633 2:120 3:0.25 4:0.216667 5:0.275 6:0.233333 7:0.216667 8:0.266667
1 1:-759 2:120 3:0.25 4:0.216667 5:0.275 6:0.206612 7:0.14876 8:0.297521
1 1:-785 2:119 3:0.25 4:0.216667 5:0.275 6:0.201681 7:0.134454 8:0.302521
1 1:-736 2:120 3:0.25 4:0.216667 5:0.275 6:0.214876 7:0.14876 8:0.272727
1 1:-704 2:120 3:0.25 4:0.216667 5:0.275 6:0.241667 7:0.233333 8:0.275
1 1:-717 2:120 3:0.25 4:0.216667 5:0.275 6:0.213115 7:0.139344 8:0.295082
1 1:-732 2:118 3:0.25 4:0.216667 5:0.275 6:0.262712 7:0.135593 8:0.322034
1 1:-732 2:118 3:0.25 4:0.216667 5:0.275 6:0.245763 7:0.135593 8:0.330508
1 1:-711 2:120 3:0.25 4:0.216667 5:0.275 6:0.225 7:0.116667 8:0.3
1 1:-715 2:120 3:0.25 4:0.216667 5:0.275 6:0.231405 7:0.140496 8:0.297521
1 1:-723 2:120 3:0.25 4:0.216667 5:0.275 6:0.216667 7:0.175 8:0.258333
1 1:-678 2:120 3:0.25 4:0.216667 5:0.275 6:0.22314 7:0.132231 8:0.297521
1 1:-659 2:120 3:0.25 4:0.216667 5:0.275 6:0.216667 7:0.191667 8:0.25
1 1:-577 2:116 3:0.25 4:0.216667 5:0.275 6:0.241379 7:0.215517 8:0.267241
1 1:-636 2:117 3:0.25 4:0.216667 5:0.275 6:0.239316 7:0.145299 8:0.290598
1 1:-699 2:117 3:0.25 4:0.216667 5:0.275 6:0.205128 7:0.153846 8:0.307692
1 1:-676 2:116 3:0.25 4:0.216667 5:0.275 6:0.206897 7:0.198276 8:0.275862
1 1:-656 2:116 3:0.25 4:0.216667 5:0.275 6:0.206897 7:0.198276 8:0.275862
1 1:-728 2:120 3:0.25 4:0.216667 5:0.275 6:0.237705 7:0.122951 8:0.295082
1 1:-657 2:116 3:0.25 4:0.216667 5:0.275 6:0.206897 7:0.198276 8:0.275862
1 1:-671 2:116 3:0.25 4:0.216667 5:0.275 6:0.206897 7:0.198276 8:0.275862
1 1:-652 2:116 3:0.25 4:0.216667 5:0.275 6:0.206897 7:0.198276 8:0.275862
1 1:-655 2:117 3:0.25 4:0.216667 5:0.275 6:0.239316 7:0.17094 8:0.290598
1 1:-696 2:117 3:0.25 4:0.216667 5:0.275 6:0.213675 7:0.162393 8:0.299145
1 1:-671 2:116 3:0.25 4:0.216667 5:0.275 6:0.215517 7:0.198276 8:0.275862
1 1:-655 2:116 3:0.25 4:0.216667 5:0.275 6:0.206897 7:0.206897 8:0.267241
1 1:-678 2:120 3:0.25 4:0.216667 5:0.275 6:0.22314 7:0.132231 8:0.297521
1 1:-578 2:117 3:0.25 4:0.216667 5:0.275 6:0.247863 7:0.239316 8:0.196581
1 1:-566 2:117 3:0.25 4:0.216667 5:0.275 6:0.247863 7:0.230769 8:0.205128
1 1:-617 2:117 3:0.25 4:0.216667 5:0.275 6:0.247863 7:0.239316 8:0.205128
1 1:-626 2:117 3:0.25 4:0.216667 5:0.275 6:0.230769 7:0.247863 8:0.222222
1 1:-655 2:117 3:0.25 4:0.216667 5:0.275 6:0.239316 7:0.213675 8:0.222222
1 1:-731 2:120 3:0.25 4:0.216667 5:0.275 6:0.25 7:0.226562 8:0.257812
1 1:-669 2:120 3:0.25 4:0.216667 5:0.275 6:0.231405 7:0.132231 8:0.280992
1 1:-555 2:117 3:0.25 4:0.216667 5:0.275 6:0.222222 7:0.222222 8:0.222222
1 1:-517 2:117 3:0.25 4:0.216667 5:0.275 6:0.264957 7:0.239316 8:0.222222
1 1:-517 2:117 3:0.25 4:0.216667 5:0.275 6:0.264957 7:0.230769 8:0.230769
1 1:-629 2:116 3:0.25 4:0.216667 5:0.275 6:0.198276 7:0.224138 8:0.258621
1 1:-629 2:116 3:0.25 4:0.216667 5:0.275 6:0.189655 7:0.224138 8:0.275862
1 1:-599 2:117 3:0.25 4:0.216667 5:0.275 6:0.188034 7:0.222222 8:0.290598
1 1:-627 2:117 3:0.25 4:0.216667 5:0.275 6:0.179487 7:0.230769 8:0.290598
1 1:-580 2:116 3:0.25 4:0.216667 5:0.275 6:0.241379 7:0.241379 8:0.232759
1 1:-568 2:115 3:0.25 4:0.216667 5:0.275 6:0.252174 7:0.234783 8:0.252174
1 1:-678 2:120 3:0.25 4:0.216667 5:0.275 6:0.233333 7:0.133333 8:0.283333
1 1:-560 2:115 3:0.25 4:0.216667 5:0.275 6:0.234783 7:0.226087 8:0.252174
1 1:-411 2:104 3:0.25 4:0.216667 5:0.275 6:0.346154 7:0.201923 8:0.240385
1 1:-516 2:114 3:0.25 4:0.216667 5:0.275 6:0.280702 7:0.245614 8:0.236842
1 1:-551 2:112 3:0.25 4:0.216667 5:0.275 6:0.196429 7:0.241071 8:0.267857
1 1:-561 2:111 3:0.25 4:0.216667 5:0.275 6:0.18018 7:0.261261 8:0.252252
1 1:-551 2:114 3:0.25 4:0.216667 5:0.275 6:0.236842 7:0.22807 8:0.254386
1 1:-532 2:116 3:0.25 4:0.216667 5:0.275 6:0.206897 7:0.232759 8:0.241379
1 1:-624 2:120 3:0.25 4:0.216667 5:0.275 6:0.186992 7:0.260163 8:0.211382
1 1:-686 2:117 3:0.25 4:0.216667 5:0.275 6:0.196581 7:0.153846 8:0.307692
1 1:-527 2:111 3:0.25 4:0.216667 5:0.275 6:0.216216 7:0.225225 8:0.261261
1 1:-646 2:120 3:0.25 4:0.216667 5:0.275 6:0.212598 7:0.23622 8:0.283465
1 1:-718 2:120 3:0.25 4:0.216667 5:0.275 6:0.216667 7:0.141667 8:0.3
1 1:-1150 2:120 3:0.25 4:0.216667 5:0.275 6:0.153846 7:0.107692 8:0.361538
1 1:-666 2:120 3:0.25 4:0.216667 5:0.275 6:0.25 7:0.216667 8:0.258333
1 1:-579 2:120 3:0.25 4:0.216667 5:0.275 6:0.308333 7:0.241667 8:0.225
1 1:-554 2:119 3:0.25 4:0.216667 5:0.275 6:0.294118 7:0.235294 8:0.218487
1 1:-659 2:120 3:0.25 4:0.216667 5:0.275 6:0.239669 7:0.214876 8:0.256198
1 1:-607 2:119 3:0.25 4:0.216667 5:0.275 6:0.285714 7:0.243697 8:0.201681
1 1:-709 2:120 3:0.25 4:0.216667 5:0.275 6:0.258333 7:0.225 8:0.25
1 1:-590 2:120 3:0.25 4:0.216667 5:0.275 6:0.241667 7:0.25 8:0.25
1 1:-606 2:120 3:0.25 4:0.216667 5:0.275 6:0.256198 7:0.22314 8:0.247934
1 1:-697 2:119 3:0.25 4:0.216667 5:0.275 6:0.210084 7:0.218487 8:0.268908
1 1:-655 2:119 3:0.25 4:0.216667 5:0.275 6:0.226891 7:0.235294 8:0.252101
1 1:-675 2:119 3:0.25 4:0.216667 5:0.275 6:0.226891 7:0.226891 8:0.260504
1 1:-675 2:119 3:0.25 4:0.216667 5:0.275 6:0.218487 7:0.226891 8:0.260504
1 1:-655 2:119 3:0.25 4:0.216667 5:0.275 6:0.226891 7:0.226891 8:0.260504
1 1:-655 2:119 3:0.25 4:0.216667 5:0.275 6:0.235294 7:0.235294 8:0.252101
1 1:-651 2:119 3:0.25 4:0.216667 5:0.275 6:0.235294 7:0.226891 8:0.260504
1 1:-655 2:119 3:0.25 4:0.216667 5:0.275 6:0.235294 7:0.226891 8:0.260504
1 1:-668 2:119 3:0.25 4:0.216667 5:0.275 6:0.218487 7:0.218487 8:0.268908
1 1:-560 2:120 3:0.25 4:0.216667 5:0.275 6:0.272727 7:0.231405 8:0.239669
1 1:-606 2:120 3:0.25 4:0.216667 5:0.275 6:0.247934 7:0.239669 8:0.239669
1 1:-626 2:118 3:0.25 4:0.216667 5:0.275 6:0.228814 7:0.211864 8:0.271186
1 1:-674 2:119 3:0.25 4:0.216667 5:0.275 6:0.226891 7:0.226891 8:0.260504
1 1:-674 2:119 3:0.25 4:0.216667 5:0.275 6:0.226891 7:0.226891 8:0.260504
1 1:-566 2:120 3:0.25 4:0.216667 5:0.275 6:0.239669 7:0.231405 8:0.239669
1 1:-573 2:120 3:0.25 4:0.216667 5:0.275 6:0.239669 7:0.239669 8:0.247934
1 1:-627 2:119 3:0.25 4:0.216667 5:0.275 6:0.226891 7:0.226891 8:0.252101
1 1:-596 2:118 3:0.25 4:0.216667 5:0.275 6:0.254237 7:0.237288 8:0.237288
1 1:-715 2:119 3:0.25 4:0.216667 5:0.275 6:0.210084 7:0.210084 8:0.277311
1 1:-730 2:119 3:0.25 4:0.216667 5:0.275 6:0.201681 7:0.201681 8:0.285714
1 1:-563 2:119 3:0.25 4:0.216667 5:0.275 6:0.294118 7:0.243697 8:0.218487
1 1:-623 2:119 3:0.25 4:0.216667 5:0.275 6:0.285714 7:0.210084 8:0.252101
1 1:-650 2:118 3:0.25 4:0.216667 5:0.275 6:0.220339 7:0.220339 8:0.262712
1 1:-644 2:120 3:0.25 4:0.216667 5:0.275 6:0.241667 7:0.225 8:0.25
1 1:-636 2:118 3:0.25 4:0.216667 5:0.275 6:0.220339 7:0.194915 8:0.288136
1 1:-673 2:118 3:0.25 4:0.216667 5:0.275 6:0.228814 7:0.20339 8:0.271186
1 1:-618 2:119 3:0.25 4:0.216667 5:0.275 6:0.193277 7:0.201681 8:0.294118
1 1:-635 2:118 3:0.25 4:0.216667 5:0.275 6:0.211864 7:0.194915 8:0.29661
1 1:-632 2:118 3:0.25 4:0.216667 5:0.275 6:0.20339 7:0.194915 8:0.29661
1 1:-672 2:118 3:0.25 4:0.216667 5:0.275 6:0.220339 7:0.20339 8:0.288136
1 1:-639 2:118 3:0.25 4:0.216667 5:0.275 6:0.254237 7:0.169492 8:0.29661
1 1:-655 2:118 3:0.25 4:0.216667 5:0.275 6:0.20339 7:0.186441 8:0.305085
1 1:-594 2:118 3:0.25 4:0.216667 5:0.275 6:0.228814 7:0.220339 8:0.262712
1 1:-652 2:118 3:0.25 4:0.216667 5:0.275 6:0.220339 7:0.194915 8:0.279661
1 1:-640 2:118 3:0.25 4:0.216667 5:0.275 6:0.245763 7:0.20339 8:0.254237
1 1:-632 2:118 3:0.25 4:0.216667 5:0.275 6:0.220339 7:0.194915 8:0.29661
1 1:-626 2:118 3:0.25 4:0.216667 5:0.275 6:0.211864 7:0.194915 8:0.29661
1 1:-656 2:119 3:0.25 4:0.216667 5:0.275 6:0.201681 7:0.193277 8:0.302521
1 1:-687 2:119 3:0.25 4:0.216667 5:0.275 6:0.226891 7:0.201681 8:0.285714
1 1:-645 2:118 3:0.25 4:0.216667 5:0.275 6:0.228814 7:0.194915 8:0.288136
1 1:-619 2:118 3:0.25 4:0.216667 5:0.275 6:0.194915 7:0.194915 8:0.29661
1 1:-569 2:118 3:0.25 4:0.216667 5:0.275 6:0.211864 7:0.194915 8:0.288136
1 1:-638 2:119 3:0.25 4:0.216667 5:0.275 6:0.201681 7:0.176471 8:0.302521
1 1:-615 2:120 3:0.25 4:0.216667 5:0.275 6:0.231405 7:0.181818 8:0.305785
1 1:-658 2:118 3:0.25 4:0.216667 5:0.275 6:0.220339 7:0.194915 8:0.288136
1 1:-606 2:118 3:0.25 4:0.216667 5:0.275 6:0.211864 7:0.20339 8:0.288136
1 1:-607 2:119 3:0.25 4:0.216667 5:0.275 6:0.235294 7:0.226891 8:0.252101
1 1:-669 2:119 3:0.25 4:0.216667 5:0.275 6:0.226891 7:0.176471 8:0.294118
1 1:-622 2:118 3:0.25 4:0.216667 5:0.275 6:0.20339 7:0.20339 8:0.288136
1 1:-705 2:119 3:0.25 4:0.216667 5:0.275 6:0.218487 7:0.176471 8:0.310924
1 1:-703 2:119 3:0.25 4:0.216667 5:0.275 6:0.201681 7:0.193277 8:0.294118
1 1:-585 2:118 3:0.25 4:0.216667 5:0.275 6:0.220339 7:0.194915 8:0.29661
1 1:-681 2:119 3:0.25 4:0.216667 5:0.275 6:0.218487 7:0.201681 8:0.277311
1 1:-599 2:119 3:0.25 4:0.216667 5:0.275 6:0.268908 7:0.235294 8:0.226891
1 1:-711 2:119 3:0.25 4:0.216667 5:0.275 6:0.218487 7:0.168067 8:0.294118
1 1:-655 2:119 3:0.25 4:0.216667 5:0.275 6:0.201681 7:0.201681 8:0.294118
1 1:-625 2:118 3:0.25 4:0.216667 5:0.275 6:0.20339 7:0.194915 8:0.29661
1 1:-721 2:119 3:0.25 4:0.216667 5:0.275 6:0.210084 7:0.176471 8:0.310924
1 1:-607 2:119 3:0.25 4:0.216667 5:0.275 6:0.218487 7:0.176471 8:0.294118
1 1:-630 2:118 3:0.25 4:0.216667 5:0.275 6:0.237288 7:0.228814 8:0.254237
1 1:-623 2:118 3:0.25 4:0.216667 5:0.275 6:0.271186 7:0.20339 8:0.271186
1 1:-638 2:118 3:0.25 4:0.216667 5:0.275 6:0.228814 7:0.211864 8:0.271186
1 1:-692 2:120 3:0.25 4:0.216667 5:0.275 6:0.196721 7:0.155738 8:0.336066
1 1:-619 2:120 3:0.25 4:0.216667 5:0.275 6:0.239669 7:0.198347 8:0.289256
1 1:-652 2:118 3:0.25 4:0.216667 5:0.275 6:0.228814 7:0.211864 8:0.262712
1 1:-584 2:118 3:0.25 4:0.216667 5:0.275 6:0.237288 7:0.20339 8:0.279661
1 1:-580 2:118 3:0.25 4:0.216667 5:0.275 6:0.262712 7:0.194915 8:0.254237
1 1:-647 2:119 3:0.25 4:0.216667 5:0.275 6:0.226891 7:0.210084 8:0.268908
1 1:-661 2:118 3:0.25 4:0.216667 5:0.275 6:0.220339 7:0.194915 8:0.288136
1 1:-591 2:119 3:0.25 4:0.216667 5:0.275 6:0.252101 7:0.243697 8:0.243697
1 1:-658 2:119 3:0.25 4:0.216667 5:0.275 6:0.226891 7:0.201681 8:0.277311
1 1:-642 2:118 3:0.25 4:0.216667 5:0.275 6:0.220339 7:0.186441 8:0.29661
1 1:-685 2:119 3:0.25 4:0.216667 5:0.275 6:0.210084 7:0.176471 8:0.302521
1 1:-671 2:119 3:0.25 4:0.216667 5:0.275 6:0.235294 7:0.168067 8:0.285714
1 1:-673 2:120 3:0.25 4:0.216667 5:0.275 6:0.225 7:0.216667 8:0.266667
1 1:-728 2:120 3:0.25 4:0.216667 5:0.275 6:0.2 7:0.208333 8:0.291667
1 1:-650 2:120 3:0.25 4:0.216667 5:0.275 6:0.241667 7:0.216667 8:0.266667
1 1:-736 2:120 3:0.25 4:0.216667 5:0.275 6:0.216667 7:0.216667 8:0.266667
1 1:-736 2:120 3:0.25 4:0.216667 5:0.275 6:0.225 7:0.208333 8:0.266667
1 1:-765 2:120 3:0.25 4:0.216667 5:0.275 6:0.191667 7:0.208333 8:0.291667
1 1:-684 2:120 3:0.25 4:0.216667 5:0.275 6:0.233333 7:0.208333 8:0.275
1 1:-706 2:120 3:0.25 4:0.216667 5:0.275 6:0.214876 7:0.231405 8:0.264463
1 1:-695 2:120 3:0.25 4:0.216667 5:0.275 6:0.206612 7:0.239669 8:0.264463
1 1:-625 2:120 3:0.25 4:0.216667 5:0.275 6:0.241667 7:0.241667 8:0.241667
1 1:-607 2:119 3:0.25 4:0.216667 5:0.275 6:0.235294 7:0.252101 8:0.243697
1 1:-638 2:120 3:0.25 4:0.216667 5:0.275 6:0.233333 7:0.25 8:0.241667
1 1:-680 2:120 3:0.25 4:0.216667 5:0.275 6:0.233333 7:0.241667 8:0.25
1 1:-694 2:120 3:0.25 4:0.216667 5:0.275 6:0.225 7:0.233333 8:0.258333
1 1:-655 2:120 3:0.25 4:0.216667 5:0.275 6:0.2 7:0.275 8:0.241667
1 1:-668 2:120 3:0.25 4:0.216667 5:0.275 6:0.198347 7:0.272727 8:0.22314
1 1:-600 2:120 3:0.25 4:0.216667 5:0.275 6:0.216667 7:0.233333 8:0.275
1 1:-602 2:117 3:0.25 4:0.216667 5:0.275 6:0.205128 7:0.264957 8:0.247863
1 1:-690 2:119 3:0.25 4:0.216667 5:0.275 6:0.235294 7:0.201681 8:0.277311
1 1:-654 2:120 3:0.25 4:0.216667 5:0.275 6:0.233333 7:0.241667 8:0.25
1 1:-617 2:119 3:0.25 4:0.216667 5:0.275 6:0.210084 7:0.210084 8:0.277311
1 1:-650 2:119 3:0.25 4:0.216667 5:0.275 6:0.243697 7:0.226891 8:0.252101
1 1:-688 2:120 3:0.25 4:0.216667 5:0.275 6:0.225 7:0.233333 8:0.258333
1 1:-627 2:119 3:0.25 4:0.216667 5:0.275 6:0.243697 7:0.235294 8:0.243697
1 1:-604 2:120 3:0.25 4:0.216667 5:0.275 6:0.25 7:0.233333 8:0.25
1 1:-673 2:119 3:0.25 4:0.216667 5:0.275 6:0.243697 7:0.226891 8:0.252101
1 1:-610 2:120 3:0.25 4:0.216667 5:0.275 6:0.258333 7:0.216667 8:0.241667
1 1:-656 2:120 3:0.25 4:0.216667 5:0.275 6:0.216667 7:0.216667 8:0.266667
1 1:-712 2:120 3:0.25 4:0.216667 5:0.275 6:0.208333 7:0.225 8:0.266667
1 1:-674 2:120 3:0.25 4:0.216667 5:0.275 6:0.216667 7:0.25 8:0.241667
1 1:-668 2:120 3:0.25 4:0.216667 5:0.275 6:0.216667 7:0.225 8:0.266667
1 1:-706 2:120 3:0.25 4:0.216667 5:0.275 6:0.2 7:0.2 8:0.291667
1 1:-544 2:120 3:0.25 4:0.216667 5:0.275 6:0.241667 7:0.233333 8:0.25
1 1:-640 2:120 3:0.25 4:0.216667 5:0.275 6:0.225 7:0.2 8:0.283333
1 1:-744 2:120 3:0.25 4:0.216667 5:0.275 6:0.208333 7:0.191667 8:0.291667
1 1:-670 2:120 3:0.25 4:0.216667 5:0.275 6:0.225 7:0.191667 8:0.291667
1 1:-670 2:120 3:0.25 4:0.216667 5:0.275 6:0.225 7:0.225 8:0.275
1 1:-650 2:120 3:0.25 4:0.216667 5:0.275 6:0.233333 7:0.233333 8:0.266667
1 1:-599 2:120 3:0.25 4:0.216667 5:0.275 6:0.275 7:0.283333 8:0.2
1 1:-745 2:120 3:0.25 4:0.216667 5:0.275 6:0.225 7:0.216667 8:0.266667
1 1:-672 2:120 3:0.25 4:0.216667 5:0.275 6:0.233333 7:0.233333 8:0.25
1 1:-675 2:120 3:0.25 4:0.216667 5:0.275 6:0.2 7:0.233333 8:0.266667
1 1:-736 2:120 3:0.25 4:0.216667 5:0.275 6:0.216667 7:0.216667 8:0.275
1 1:-770 2:120 3:0.25 4:0.216667 5:0.275 6:0.216667 7:0.183333 8:0.3
1 1:-632 2:120 3:0.25 4:0.216667 5:0.275 6:0.258333 7:0.225 8:0.25
1 1:-679 2:120 3:0.25 4:0.216667 5:0.275 6:0.2 7:0.208333 8:0.283333
1 1:-650 2:120 3:0.25 4:0.216667 5:0.275 6:0.233333 7:0.233333 8:0.266667
1 1:-726 2:119 3:0.25 4:0.216667 5:0.275 6:0.210084 7:0.193277 8:0.302521
1 1:-671 2:120 3:0.25 4:0.216667 5:0.275 6:0.231405 7:0.239669 8:0.247934
1 1:-751 2:120 3:0.25 4:0.216667 5:0.275 6:0.208333 7:0.216667 8:0.275
1 1:-593 2:120 3:0.25 4:0.216667 5:0.275 6:0.25 7:0.225 8:0.266667
1 1:-621 2:120 3:0.25 4:0.216667 5:0.275 6:0.225 7:0.258333 8:0.233333
1 1:-668 2:120 3:0.25 4:0.216667 5:0.275 6:0.233333 7:0.233333 8:0.241667
1 1:-685 2:120 3:0.25 4:0.216667 5:0.275 6:0.225 7:0.233333 8:0.25
1 1:-715 2:120 3:0.25 4:0.216667 5:0.275 6:0.225 7:0.225 8:0.258333
1 1:-718 2:120 3:0.25 4:0.216667 5:0.275 6:0.2 7:0.225 8:0.266667
1 1:-740 2:120 3:0.25 4:0.216667 5:0.275 6:0.2 7:0.216667 8:0.275
1 1:-676 2:120 3:0.25 4:0.216667 5:0.275 6:0.225 7:0.216667 8:0.258333
1 1:-714 2:120 3:0.25 4:0.216667 5:0.275 6:0.216667 7:0.225 8:0.266667
1 1:-750 2:120 3:0.25 4:0.216667 5:0.275 6:0.206612 7:0.22314 8:0.264463
1 1:-773 2:120 3:0.25 4:0.216667 5:0.275 6:0.173554 7:0.231405 8:0.280992
1 1:-731 2:120 3:0.25 4:0.216667 5:0.275 6:0.2 7:0.208333 8:0.266667
1 1:-601 2:119 3:0.25 4:0.216667 5:0.275 6:0.260504 7:0.252101 8:0.210084
1 1:-744 2:120 3:0.25 4:0.216667 5:0.275 6:0.181818 7:0.22314 8:0.272727
1 1:-755 2:120 3:0.25 4:0.216667 5:0.275 6:0.191667 7:0.208333 8:0.283333
1 1:-677 2:120 3:0.25 4:0.216667 5:0.275 6:0.2 7:0.225 8:0.266667
1 1:-682 2:120 3:0.25 4:0.216667 5:0.275 6:0.216667 7:0.225 8:0.25
1 1:-718 2:120 3:0.25 4:0.216667 5:0.275 6:0.216667 7:0.233333 8:0.258333
1 1:-783 2:120 3:0.25 4:0.216667 5:0.275 6:0.2 7:0.2 8:0.283333
1 1:-682 2:120 3:0.25 4:0.216667 5:0.275 6:0.2 7:0.225 8:0.266667
1 1:-661 2:120 3:0.25 4:0.216667 5:0.275 6:0.208333 7:0.216667 8:0.266667
1 1:-642 2:120 3:0.25 4:0.216667 5:0.275 6:0.231405 7:0.231405 8:0.247934
1 1:-705 2:120 3:0.25 4:0.216667 5:0.275 6:0.191667 7:0.233333 8:0.266667
1 1:-731 2:120 3:0.25 4:0.216667 5:0.275 6:0.2 7:0.208333 8:0.283333
1 1:-711 2:120 3:0.25 4:0.216667 5:0.275 6:0.208333 7:0.225 8:0.258333
1 1:-764 2:120 3:0.25 4:0.216667 5:0.275 6:0.208333 7:0.208333 8:0.266667
1 1:-766 2:120 3:0.25 4:0.216667 5:0.275 6:0.198347 7:0.206612 8:0.280992
1 1:-720 2:120 3:0.25 4:0.216667 5:0.275 6:0.252033 7:0.154472 8:0.300813
1 1:-678 2:120 3:0.25 4:0.216667 5:0.275 6:0.231405 7:0.214876 8:0.280992
1 1:-772 2:120 3:0.25 4:0.216667 5:0.275 6:0.208333 7:0.208333 8:0.275
1 1:-736 2:120 3:0.25 4:0.216667 5:0.275 6:0.225 7:0.216667 8:0.275
1 1:-693 2:120 3:0.25 4:0.216667 5:0.275 6:0.191667 7:0.2 8:0.291667
1 1:-764 2:120 3:0.25 4:0.216667 5:0.275 6:0.225 7:0.208333 8:0.266667
1 1:-671 2:120 3:0.25 4:0.216667 5:0.275 6:0.216667 7:0.208333 8:0.275
1 1:-571 2:118 3:0.25 4:0.216667 5:0.275 6:0.237288 7:0.220339 8:0.271186
1 1:-610 2:120 3:0.25 4:0.216667 5:0.275 6:0.239669 7:0.239669 8:0.239669
1 1:-802 2:120 3:0.25 4:0.216667 5:0.275 6:0.227642 7:0.146341 8:0.300813
1 1:-681 2:120 3:0.25 4:0.216667 5:0.275 6:0.233333 7:0.208333 8:0.283333
1 1:-785 2:120 3:0.25 4:0.216667 5:0.275 6:0.180328 7:0.196721 8:0.278689
1 1:-712 2:120 3:0.25 4:0.216667 5:0.275 6:0.186992 7:0.195122 8:0.317073
1 1:-664 2:120 3:0.25 4:0.216667 5:0.275 6:0.233333 7:0.2 8:0.266667
1 1:-617 2:120 3:0.25 4:0.216667 5:0.275 6:0.258333 7:0.225 8:0.233333
1 1:-709 2:120 3:0.25 4:0.216667 5:0.275 6:0.233333 7:0.208333 8:0.258333
1 1:-689 2:120 3:0.25 4:0.216667 5:0.275 6:0.241667 7:0.216667 8:0.25
1 1:-658 2:120 3:0.25 4:0.216667 5:0.275 6:0.241667 7:0.233333 8:0.25
1 1:-658 2:120 3:0.25 4:0.216667 5:0.275 6:0.25 7:0.225 8:0.25
1 1:-686 2:120 3:0.25 4:0.216667 5:0.275 6:0.233333 7:0.216667 8:0.25
1 1:-543 2:120 3:0.25 4:0.216667 5:0.275 6:0.241667 7:0.216667 8:0.241667
1 1:-709 2:120 3:0.25 4:0.216667 5:0.275 6:0.241667 7:0.208333 8:0.25
1 1:-575 2:120 3:0.25 4:0.216667 5:0.275 6:0.264463 7:0.239669 8:0.247934
1 1:-709 2:120 3:0.25 4:0.216667 5:0.275 6:0.241667 7:0.208333 8:0.25
1 1:-619 2:118 3:0.25 4:0.216667 5:0.275 6:0.211864 7:0.220339 8:0.271186
1 1:-684 2:119 3:0.25 4:0.216667 5:0.275 6:0.210084 7:0.201681 8:0.268908
1 1:-676 2:119 3:0.25 4:0.216667 5:0.275 6:0.226891 7:0.218487 8:0.252101
1 1:-661 2:118 3:0.25 4:0.216667 5:0.275 6:0.20339 7:0.220339 8:0.288136
1 1:-704 2:118 3:0.25 4:0.216667 5:0.275 6:0.194915 7:0.186441 8:0.305085
1 1:-725 2:118 3:0.25 4:0.216667 5:0.275 6:0.186441 7:0.177966 8:0.313559
1 1:-706 2:118 3:0.25 4:0.216667 5:0.275 6:0.186441 7:0.186441 8:0.305085
1 1:-682 2:118 3:0.25 4:0.216667 5:0.275 6:0.177966 7:0.186441 8:0.305085
1 1:-715 2:118 3:0.25 4:0.216667 5:0.275 6:0.177966 7:0.177966 8:0.313559
1 1:-693 2:118 3:0.25 4:0.216667 5:0.275 6:0.20339 7:0.211864 8:0.271186
1 1:-654 2:118 3:0.25 4:0.216667 5:0.275 6:0.220339 7:0.228814 8:0.262712
1 1:-813 2:119 3:0.25 4:0.216667 5:0.275 6:0.218487 7:0.168067 8:0.310924
1 1:-593 2:120 3:0.25 4:0.216667 5:0.275 6:0.258333 7:0.191667 8:0.266667
1 1:-555 2:119 3:0.25 4:0.216667 5:0.275 6:0.285714 7:0.243697 8:0.226891
1 1:-703 2:120 3:0.25 4:0.216667 5:0.275 6:0.216667 7:0.225 8:0.258333
1 1:-741 2:119 3:0.25 4:0.216667 5:0.275 6:0.226891 7:0.218487 8:0.252101
1 1:-653 2:120 3:0.25 4:0.216667 5:0.275 6:0.25 7:0.266667 8:0.216667
1 1:-615 2:120 3:0.25 4:0.216667 5:0.275 6:0.275 7:0.233333 8:0.233333
1 1:-747 2:119 3:0.25 4:0.216667 5:0.275 6:0.210084 7:0.184874 8:0.294118
1 1:-740 2:120 3:0.25 4:0.216667 5:0.275 6:0.225 7:0.225 8:0.258333
1 1:-492 2:120 3:0.25 4:0.216667 5:0.275 6:0.266667 7:0.233333 8:0.258333
1 1:-652 2:120 3:0.25 4:0.216667 5:0.275 6:0.2 7:0.233333 8:0.266667
1 1:-728 2:118 3:0.25 4:0.216667 5:0.275 6:0.228814 7:0.20339 8:0.271186
1 1:-651 2:118 3:0.25 4:0.216667 5:0.275 6:0.262712 7:0.211864 8:0.245763
1 1:-681 2:120 3:0.25 4:0.216667 5:0.275 6:0.275 7:0.216667 8:0.241667
1 1:-625 2:120 3:0.25 4:0.216667 5:0.275 6:0.275 7:0.241667 8:0.225
1 1:-656 2:120 3:0.25 4:0.216667 5:0.275 6:0.231405 7:0.214876 8:0.256198
1 1:-639 2:120 3:0.25 4:0.216667 5:0.275 6:0.204918 7:0.204918 8:0.311475
1 1:-938 2:120 3:0.25 4:0.216667 5:0.275 6:0.206349 7:0.18254 8:0.301587
1 1:-720 2:119 3:0.25 4:0.216667 5:0.275 6:0.193277 7:0.176471 8:0.302521
1 1:-749 2:119 3:0.25 4:0.216667 5:0.275 6:0.193277 7:0.168067 8:0.310924
1 1:-695 2:120 3:0.25 4:0.216667 5:0.275 6:0.198347 7:0.206612 8:0.272727
1 1:-981 2:120 3:0.25 4:0.216667 5:0.275 6:0.198413 7:0.166667 8:0.31746
1 1:-760 2:120 3:0.25 4:0.216667 5:0.275 6:0.233871 7:0.16129 8:0.298387
1 1:-967 2:120 3:0.25 4:0.216667 5:0.275 6:0.169355 7:0.120968 8:0.346774
1 1:-951 2:120 3:0.25 4:0.216667 5:0.275 6:0.141732 7:0.141732 8:0.338583
1 1:-663 2:120 3:0.283333 4:0.233333 5:0.258333 6:0.241667 7:0.225 8:0.275
1 1:-1015 2:120 3:0.283333 4:0.233333 5:0.258333 6:0.180451 7:0.142857 8:0.338346
1 1:-637 2:120 3:0.283333 4:0.233333 5:0.258333 6:0.275 7:0.241667 8:0.25
1 1:-654 2:116 3:0.283333 4:0.233333 5:0.258333 6:0.206897 7:0.172414 8:0.301724
1 1:-800 2:120 3:0.283333 4:0.233333 5:0.258333 6:0.203252 7:0.162602 8:0.300813
1 1:-766 2:120 3:0.283333 4:0.233333 5:0.258333 6:0.195122 7:0.154472 8:0.300813
1 1:-779 2:120 3:0.283333 4:0.233333 5:0.258333 6:0.195122 7:0.138211 8:0.308943
1 1:-673 2:117 3:0.283333 4:0.233333 5:0.258333 6:0.188034 7:0.153846 8:0.316239
1 1:-534 2:110 3:0.283333 4:0.233333 5:0.258333 6:0.190909 7:0.281818 8:0.245455
1 1:-630 2:120 3:0.283333 4:0.233333 5:0.258333 6:0.225 7:0.208333 8:0.308333
1 1:-651 2:120 3:0.283333 4:0.233333 5:0.258333 6:0.266667 7:0.208333 8:0.233333
1 1:-679 2:119 3:0.283333 4:0.233333 5:0.258333 6:0.226891 7:0.218487 8:0.252101
1 1:-420 2:118 3:0.283333 4:0.233333 5:0.258333 6:0.313559 7:0.338983 8:0.152542
1 1:-413 2:118 3:0.283333 4:0.233333 5:0.258333 6:0.279661 7:0.347458 8:0.152542
1 1:-420 2:118 3:0.283333 4:0.233333 5:0.258333 6:0.305085 7:0.338983 8:0.152542
1 1:-697 2:120 3:0.283333 4:0.233333 5:0.258333 6:0.247934 7:0.22314 8:0.239669
1 1:-621 2:119 3:0.283333 4:0.233333 5:0.258333 6:0.260504 7:0.210084 8:0.235294
1 1:-708 2:120 3:0.283333 4:0.233333 5:0.258333 6:0.264463 7:0.22314 8:0.239669
1 1:-659 2:119 3:0.283333 4:0.233333 5:0.258333 6:0.277311 7:0.235294 8:0.226891
1 1:-703 2:120 3:0.283333 4:0.233333 5:0.258333 6:0.256198 7:0.22314 8:0.239669
1 1:-710 2:120 3:0.283333 4:0.233333 5:0.258333 6:0.256198 7:0.22314 8:0.239669
1 1:-714 2:120 3:0.283333 4:0.233333 5:0.258333 6:0.254098 7:0.221311 8:0.237705
1 1:-599 2:120 3:0.283333 4:0.233333 5:0.258333 6:0.243902 7:0.284553 8:0.227642
1 1:-658 2:120 3:0.283333 4:0.233333 5:0.258333 6:0.216667 7:0.175 8:0.283333
1 1:-706 2:120 3:0.283333 4:0.233333 5:0.258333 6:0.221311 7:0.155738 8:0.254098
1 1:-599 2:120 3:0.283333 4:0.233333 5:0.258333 6:0.233333 7:0.216667 8:0.266667
1 1:-703 2:120 3:0.283333 4:0.233333 5:0.258333 6:0.206612 7:0.14876 8:0.297521
1 1:-733 2:119 3:0.283333 4:0.233333 5:0.258333 6:0.201681 7:0.134454 8:0.302521
1 1:-690 2:120 3:0.283333 4:0.233333 5:0.258333 6:0.214876 7:0.14876 8:0.272727
1 1:-660 2:120 3:0.283333 4:0.233333 5:0.258333 6:0.241667 7:0.233333 8:0.275
1 1:-673 2:120 3:0.283333 4:0.233333 5:0.258333 6:0.213115 7:0.139344 8:0.295082
1 1:-670 2:118 3:0.283333 4:0.233333 5:0.258333 6:0.262712 7:0.135593 8:0.322034
1 1:-685 2:118 3:0.283333 4:0.233333 5:0.258333 6:0.245763 7:0.135593 8:0.330508
1 1:-682 2:120 3:0.283333 4:0.233333 5:0.258333 6:0.225 7:0.116667 8:0.3
1 1:-658 2:120 3:0.283333 4:0.233333 5:0.258333 6:0.231405 7:0.140496 8:0.297521
1 1:-666 2:120 3:0.283333 4:0.233333 5:0.258333 6:0.216667 7:0.175 8:0.258333
1 1:-638 2:120 3:0.283333 4:0.233333 5:0.258333 6:0.22314 7:0.132231 8:0.297521
1 1:-639 2:120 3:0.283333 4:0.233333 5:0.258333 6:0.216667 7:0.191667 8:0.25
1 1:-551 2:116 3:0.283333 4:0.233333 5:0.258333 6:0.241379 7:0.215517 8:0.267241
1 1:-617 2:117 3:0.283333 4:0.233333 5:0.258333 6:0.239316 7:0.145299 8:0.290598
1 1:-680 2:117 3:0.283333 4:0.233333 5:0.258333 6:0.205128 7:0.153846 8:0.307692
1 1:-647 2:116 3:0.283333 4:0.233333 5:0.258333 6:0.206897 7:0.198276 8:0.275862
1 1:-642 2:116 3:0.283333 4:0.233333 5:0.258333 6:0.206897 7:0.198276 8:0.275862
1 1:-671 2:120 3:0.283333 4:0.233333 5:0.258333 6:0.237705 7:0.122951 8:0.295082
1 1:-644 2:116 3:0.283333 4:0.233333 5:0.258333 6:0.206897 7:0.198276 8:0.275862
1 1:-645 2:116 3:0.283333 4:0.233333 5:0.258333 6:0.206897 7:0.198276 8:0.275862
1 1:-629 2:116 3:0.283333 4:0.233333 5:0.258333 6:0.206897 7:0.198276 8:0.275862
1 1:-656 2:117 3:0.283333 4:0.233333 5:0.258333 6:0.239316 7:0.17094 8:0.290598
1 1:-728 2:117 3:0.283333 4:0.233333 5:0.258333 6:0.213675 7:0.162393 8:0.299145
1 1:-645 2:116 3:0.283333 4:0.233333 5:0.258333 6:0.215517 7:0.198276 8:0.275862
1 1:-629 2:116 3:0.283333 4:0.233333 5:0.258333 6:0.206897 7:0.206897 8:0.267241
1 1:-638 2:120 3:0.283333 4:0.233333 5:0.258333 6:0.22314 7:0.132231 8:0.297521
1 1:-582 2:117 3:0.283333 4:0.233333 5:0.258333 6:0.247863 7:0.239316 8:0.196581
1 1:-566 2:117 3:0.283333 4:0.233333 5:0.258333 6:0.247863 7:0.230769 8:0.205128
1 1:-622 2:117 3:0.283333 4:0.233333 5:0.258333 6:0.247863 7:0.239316 8:0.205128
1 1:-611 2:117 3:0.283333 4:0.233333 5:0.258333 6:0.230769 7:0.247863 8:0.222222
1 1:-612 2:117 3:0.283333 4:0.233333 5:0.258333 6:0.239316 7:0.213675 8:0.222222
1 1:-633 2:120 3:0.283333 4:0.233333 5:0.258333 6:0.25 7:0.226562 8:0.257812
1 1:-666 2:120 3:0.283333 4:0.233333 5:0.258333 6:0.231405 7:0.132231 8:0.280992
1 1:-561 2:117 3:0.283333 4:0.233333 5:0.258333 6:0.222222 7:0.222222 8:0.222222
1 1:-529 2:117 3:0.283333 4:0.233333 5:0.258333 6:0.264957 7:0.239316 8:0.222222
1 1:-526 2:117 3:0.283333 4:0.233333 5:0.258333 6:0.264957 7:0.230769 8:0.230769
1 1:-612 2:116 3:0.283333 4:0.233333 5:0.258333 6:0.198276 7:0.224138 8:0.258621
1 1:-611 2:116 3:0.283333 4:0.233333 5:0.258333 6:0.189655 7:0.224138 8:0.275862
1 1:-583 2:117 3:0.283333 4:0.233333 5:0.258333 6:0.188034 7:0.222222 8:0.290598
1 1:-583 2:117 3:0.283333 4:0.233333 5:0.258333 6:0.179487 7:0.230769 8:0.290598
1 1:-578 2:116 3:0.283333 4:0.233333 5:0.258333 6:0.241379 7:0.241379 8:0.232759
1 1:-519 2:115 3:0.283333 4:0.233333 5:0.258333 6:0.252174 7:0.234783 8:0.252174
1 1:-638 2:120 3:0.283333 4:0.233333 5:0.258333 6:0.233333 7:0.133333 8:0.283333
1 1:-525 2:115 3:0.283333 4:0.233333 5:0.258333 6:0.234783 7:0.226087 8:0.252174
1 1:-369 2:104 3:0.283333 4:0.233333 5:0.258333 6:0.346154 7:0.201923 8:0.240385
1 1:-515 2:114 3:0.283333 4:0.233333 5:0.258333 6:0.280702 7:0.245614 8:0.236842
1 1:-472 2:112 3:0.283333 4:0.233333 5:0.258333 6:0.196429 7:0.241071 8:0.267857
1 1:-520 2:111 3:0.283333 4:0.233333 5:0.258333 6:0.18018 7:0.261261 8:0.252252
1 1:-474 2:114 3:0.283333 4:0.233333 5:0.258333 6:0.236842 7:0.22807 8:0.254386
1 1:-522 2:116 3:0.283333 4:0.233333 5:0.258333 6:0.206897 7:0.232759 8:0.241379
1 1:-601 2:120 3:0.283333 4:0.233333 5:0.258333 6:0.186992 7:0.260163 8:0.211382
1 1:-642 2:117 3:0.283333 4:0.233333 5:0.258333 6:0.196581 7:0.153846 8:0.307692
1 1:-471 2:111 3:0.283333 4:0.233333 5:0.258333 6:0.216216 7:0.225225 8:0.261261
1 1:-579 2:120 3:0.283333 4:0.233333 5:0.258333 6:0.212598 7:0.23622 8:0.283465
1 1:-661 2:120 3:0.283333 4:0.233333 5:0.258333 6:0.216667 7:0.141667 8:0.3
1 1:-1091 2:120 3:0.283333 4:0.233333 5:0.258333 6:0.153846 7:0.107692 8:0.361538
1 1:-590 2:120 3:0.283333 4:0.233333 5:0.258333 6:0.25 7:0.216667 8:0.258333
1 1:-503 2:120 3:0.283333 4:0.233333 5:0.258333 6:0.308333 7:0.241667 8:0.225
1 1:-485 2:119 3:0.283333 4:0.233333 5:0.258333 6:0.294118 7:0.235294 8:0.218487
1 1:-596 2:120 3:0.283333 4:0.233333 5:0.258333 6:0.239669 7:0.214876 8:0.256198
1 1:-546 2:119 3:0.283333 4:0.233333 5:0.258333 6:0.285714 7:0.243697 8:0.201681
1 1:-619 2:120 3:0.283333 4:0.233333 5:0.258333 6:0.258333 7:0.225 8:0.25
1 1:-511 2:120 3:0.283333 4:0.233333 5:0.258333 6:0.241667 7:0.25 8:0.25
1 1:-539 2:120 3:0.283333 4:0.233333 5:0.258333 6:0.256198 7:0.22314 8:0.247934
1 1:-628 2:119 3:0.283333 4:0.233333 5:0.258333 6:0.210084 7:0.218487 8:0.268908
1 1:-586 2:119 3:0.283333 4:0.233333 5:0.258333 6:0.226891 7:0.235294 8:0.252101
1 1:-606 2:119 3:0.283333 4:0.233333 5:0.258333 6:0.226891 7:0.226891 8:0.260504
1 1:-606 2:119 3:0.283333 4:0.233333 5:0.258333 6:0.218487 7:0.226891 8:0.260504
1 1:-586 2:119 3:0.283333 4:0.233333 5:0.258333 6:0.226891 7:0.226891 8:0.260504
1 1:-586 2:119 3:0.283333 4:0.233333 5:0.258333 6:0.235294 7:0.235294 8:0.252101
1 1:-582 2:119 3:0.283333 4:0.233333 5:0.258333 6:0.235294 7:0.226891 8:0.260504
1 1:-586 2:119 3:0.283333 4:0.233333 5:0.258333 6:0.235294 7:0.226891 8:0.260504
1 1:-599 2:119 3:0.283333 4:0.233333 5:0.258333 6:0.218487 7:0.218487 8:0.268908
1 1:-526 2:120 3:0.283333 4:0.233333 5:0.258333 6:0.272727 7:0.231405 8:0.239669
1 1:-533 2:120 3:0.283333 4:0.233333 5:0.258333 6:0.247934 7:0.239669 8:0.239669
1 1:-540 2:118 3:0.283333 4:0.233333 5:0.258333 6:0.228814 7:0.211864 8:0.271186
1 1:-605 2:119 3:0.283333 4:0.233333 5:0.258333 6:0.226891 7:0.226891 8:0.260504
1 1:-605 2:119 3:0.283333 4:0.233333 5:0.258333 6:0.226891 7:0.226891 8:0.260504
1 1:-493 2:120 3:0.283333 4:0.233333 5:0.258333 6:0.239669 7:0.231405 8:0.239669
1 1:-500 2:120 3:0.283333 4:0.233333 5:0.258333 6:0.239669 7:0.239669 8:0.247934
1 1:-573 2:119 3:0.283333 4:0.233333 5:0.258333 6:0.226891 7:0.226891 8:0.252101
1 1:-523 2:118 3:0.283333 4:0.233333 5:0.258333 6:0.254237 7:0.237288 8:0.237288
1 1:-646 2:119 3:0.283333 4:0.233333 5:0.258333 6:0.210084 7:0.210084 8:0.277311
1 1:-661 2:119 3:0.283333 4:0.233333 5:0.258333 6:0.201681 7:0.201681 8:0.285714
1 1:-519 2:119 3:0.283333 4:0.233333 5:0.258333 6:0.294118 7:0.243697 8:0.218487
1 1:-586 2:119 3:0.283333 4:0.233333 5:0.258333 6:0.285714 7:0.210084 8:0.252101
1 1:-598 2:118 3:0.283333 4:0.233333 5:0.258333 6:0.220339 7:0.220339 8:0.262712
1 1:-574 2:120 3:0.283333 4:0.233333 5:0.258333 6:0.241667 7:0.225 8:0.25
1 1:-590 2:118 3:0.283333 4:0.233333 5:0.258333 6:0.220339 7:0.194915 8:0.288136
1 1:-600 2:118 3:0.283333 4:0.233333 5:0.258333 6:0.228814 7:0.20339 8:0.271186
1 1:-575 2:119 3:0.283333 4:0.233333 5:0.258333 6:0.193277 7:0.201681 8:0.294118
1 1:-589 2:118 3:0.283333 4:0.233333 5:0.258333 6:0.211864 7:0.194915 8:0.29661
1 1:-589 2:118 3:0.283333 4:0.233333 5:0.258333 6:0.20339 7:0.194915 8:0.29661
1 1:-620 2:118 3:0.283333 4:0.233333 5:0.258333 6:0.220339 7:0.20339 8:0.288136
1 1:-599 2:118 3:0.283333 4:0.233333 5:0.258333 6:0.254237 7:0.169492 8:0.29661
1 1:-598 2:118 3:0.283333 4:0.233333 5:0.258333 6:0.20339 7:0.186441 8:0.305085
1 1:-555 2:118 3:0.283333 4:0.233333 5:0.258333 6:0.228814 7:0.220339 8:0.262712
1 1:-579 2:118 3:0.283333 4:0.233333 5:0.258333 6:0.220339 7:0.194915 8:0.279661
1 1:-588 2:118 3:0.283333 4:0.233333 5:0.258333 6:0.245763 7:0.20339 8:0.254237
1 1:-589 2:118 3:0.283333 4:0.233333 5:0.258333 6:0.220339 7:0.194915 8:0.29661
1 1:-583 2:118 3:0.283333 4:0.233333 5:0.258333 6:0.211864 7:0.194915 8:0.29661
1 1:-610 2:119 3:0.283333 4:0.233333 5:0.258333 6:0.201681 7:0.193277 8:0.302521
1 1:-615 2:119 3:0.283333 4:0.233333 5:0.258333 6:0.226891 7:0.201681 8:0.285714
1 1:-588 2:118 3:0.283333 4:0.233333 5:0.258333 6:0.228814 7:0.194915 8:0.288136
1 1:-576 2:118 3:0.283333 4:0.233333 5:0.258333 6:0.194915 7:0.194915 8:0.29661
1 1:-546 2:118 3:0.283333 4:0.233333 5:0.258333 6:0.211864 7:0.194915 8:0.288136
1 1:-590 2:119 3:0.283333 4:0.233333 5:0.258333 6:0.201681 7:0.176471 8:0.302521
1 1:-579 2:120 3:0.283333 4:0.233333 5:0.258333 6:0.231405 7:0.181818 8:0.305785
1 1:-606 2:118 3:0.283333 4:0.233333 5:0.258333 6:0.220339 7:0.194915 8:0.288136
1 1:-563 2:118 3:0.283333 4:0.233333 5:0.258333 6:0.211864 7:0.20339 8:0.288136
1 1:-537 2:119 3:0.283333 4:0.233333 5:0.258333 6:0.235294 7:0.226891 8:0.252101
1 1:-606 2:119 3:0.283333 4:0.233333 5:0.258333 6:0.226891 7:0.176471 8:0.294118
1 1:-586 2:118 3:0.283333 4:0.233333 5:0.258333 6:0.20339 7:0.20339 8:0.288136
1 1:-640 2:119 3:0.283333 4:0.233333 5:0.258333 6:0.218487 7:0.176471 8:0.310924
1 1:-642 2:119 3:0.283333 4:0.233333 5:0.258333 6:0.201681 7:0.193277 8:0.294118
1 1:-579 2:118 3:0.283333 4:0.233333 5:0.258333 6:0.220339 7:0.194915 8:0.29661
1 1:-620 2:119 3:0.283333 4:0.233333 5:0.258333 6:0.218487 7:0.201681 8:0.277311
1 1:-546 2:119 3:0.283333 4:0.233333 5:0.258333 6:0.268908 7:0.235294 8:0.226891
1 1:-658 2:119 3:0.283333 4:0.233333 5:0.258333 6:0.218487 7:0.168067 8:0.294118
1 1:-598 2:119 3:0.283333 4:0.233333 5:0.258333 6:0.201681 7:0.201681 8:0.294118
1 1:-589 2:118 3:0.283333 4:0.233333 5:0.258333 6:0.20339 7:0.194915 8:0.29661
1 1:-670 2:119 3:0.283333 4:0.233333 5:0.258333 6:0.210084 7:0.176471 8:0.310924
1 1:-555 2:119 3:0.283333 4:0.233333 5:0.258333 6:0.218487 7:0.176471 8:0.294118
1 1:-566 2:118 3:0.283333 4:0.233333 5:0.258333 6:0.237288 7:0.228814 8:0.254237
1 1:-551 2:118 3:0.283333 4:0.233333 5:0.258333 6:0.271186 7:0.20339 8:0.271186
1 1:-586 2:118 3:0.283333 4:0.233333 5:0.258333 6:0.228814 7:0.211864 8:0.271186
1 1:-667 2:120 3:0.283333 4:0.233333 5:0.258333 6:0.196721 7:0.155738 8:0.336066
1 1:-574 2:120 3:0.283333 4:0.233333 5:0.258333 6:0.239669 7:0.198347 8:0.289256
1 1:-592 2:118 3:0.283333 4:0.233333 5:0.258333 6:0.228814 7:0.211864 8:0.262712
1 1:-522 2:118 3:0.283333 4:0.233333 5:0.258333 6:0.237288 7:0.20339 8:0.279661
1 1:-487 2:118 3:0.283333 4:0.233333 5:0.258333 6:0.262712 7:0.194915 8:0.254237
1 1:-587 2:119 3:0.283333 4:0.233333 5:0.258333 6:0.226891 7:0.210084 8:0.268908
1 1:-610 2:118 3:0.283333 4:0.233333 5:0.258333 6:0.220339 7:0.194915 8:0.288136
1 1:-522 2:119 3:0.283333 4:0.233333 5:0.258333 6:0.252101 7:0.243697 8:0.243697
1 1:-593 2:119 3:0.283333 4:0.233333 5:0.258333 6:0.226891 7:0.201681 8:0.277311
1 1:-570 2:118 3:0.283333 4:0.233333 5:0.258333 6:0.220339 7:0.186441 8:0.29661
1 1:-624 2:119 3:0.283333 4:0.233333 5:0.258333 6:0.210084 7:0.176471 8:0.302521
1 1:-614 2:119 3:0.283333 4:0.233333 5:0.258333 6:0.235294 7:0.168067 8:0.285714
1 1:-620 2:120 3:0.283333 4:0.233333 5:0.258333 6:0.225 7:0.216667 8:0.266667
1 1:-667 2:120 3:0.283333 4:0.233333 5:0.258333 6:0.2 7:0.208333 8:0.291667
1 1:-597 2:120 3:0.283333 4:0.233333 5:0.258333 6:0.241667 7:0.216667 8:0.266667
1 1:-662 2:120 3:0.283333 4:0.233333 5:0.258333 6:0.216667 7:0.216667 8:0.266667
1 1:-662 2:120 3:0.283333 4:0.233333 5:0.258333 6:0.225 7:0.208333 8:0.266667
1 1:-691 2:120 3:0.283333 4:0.233333 5:0.258333 6:0.191667 7:0.208333 8:0.291667
1 1:-623 2:120 3:0.283333 4:0.233333 5:0.258333 6:0.233333 7:0.208333 8:0.275
1 1:-640 2:120 3:0.283333 4:0.233333 5:0.258333 6:0.214876 7:0.231405 8:0.264463
1 1:-629 2:120 3:0.283333 4:0.233333 5:0.258333 6:0.206612 7:0.239669 8:0.264463
1 1:-569 2:120 3:0.283333 4:0.233333 5:0.258333 6:0.241667 7:0.241667 8:0.241667
1 1:-546 2:119 3:0.283333 4:0.233333 5:0.258333 6:0.235294 7:0.252101 8:0.243697
1 1:-556 2:120 3:0.283333 4:0.233333 5:0.258333 6:0.233333 7:0.25 8:0.241667
1 1:-622 2:120 3:0.283333 4:0.233333 5:0.258333 6:0.233333 7:0.241667 8:0.25
1 1:-636 2:120 3:0.283333 4:0.233333 5:0.258333 6:0.225 7:0.233333 8:0.258333
1 1:-581 2:120 3:0.283333 4:0.233333 5:0.258333 6:0.2 7:0.275 8:0.241667
1 1:-598 2:120 3:0.283333 4:0.233333 5:0.258333 6:0.198347 7:0.272727 8:0.22314
1 1:-524 2:120 3:0.283333 4:0.233333 5:0.258333 6:0.216667 7:0.233333 8:0.275
1 1:-541 2:117 3:0.283333 4:0.233333 5:0.258333 6:0.205128 7:0.264957 8:0.247863
1 1:-616 2:119 3:0.283333 4:0.233333 5:0.258333 6:0.235294 7:0.201681 8:0.277311
1 1:-596 2:120 3:0.283333 4:0.233333 5:0.258333 6:0.233333 7:0.241667 8:0.25
1 1:-543 2:119 3:0.283333 4:0.233333 5:0.258333 6:0.210084 7:0.210084 8:0.277311
1 1:-576 2:119 3:0.283333 4:0.233333 5:0.258333 6:0.243697 7:0.226891 8:0.252101
1 1:-630 2:120 3:0.283333 4:0.233333 5:0.258333 6:0.225 7:0.233333 8:0.258333
1 1:-553 2:119 3:0.283333 4:0.233333 5:0.258333 6:0.243697 7:0.235294 8:0.243697
1 1:-538 2:120 3:0.283333 4:0.233333 5:0.258333 6:0.25 7:0.233333 8:0.25
1 1:-615 2:119 3:0.283333 4:0.233333 5:0.258333 6:0.243697 7:0.226891 8:0.252101
1 1:-552 2:120 3:0.283333 4:0.233333 5:0.258333 6:0.258333 7:0.216667 8:0.241667
1 1:-595 2:120 3:0.283333 4:0.233333 5:0.258333 6:0.216667 7:0.216667 8:0.266667
1 1:-651 2:120 3:0.283333 4:0.233333 5:0.258333 6:0.208333 7:0.225 8:0.266667
1 1:-616 2:120 3:0.283333 4:0.233333 5:0.258333 6:0.216667 7:0.25 8:0.241667
1 1:-602 2:120 3:0.283333 4:0.233333 5:0.258333 6:0.216667 7:0.225 8:0.266667
1 1:-646 2:120 3:0.283333 4:0.233333 5:0.258333 6:0.2 7:0.2 8:0.291667
1 1:-450 2:120 3:0.283333 4:0.233333 5:0.258333 6:0.241667 7:0.233333 8:0.25
1 1:-578 2:120 3:0.283333 4:0.233333 5:0.258333 6:0.225 7:0.2 8:0.283333
1 1:-677 2:120 3:0.283333 4:0.233333 5:0.258333 6:0.208333 7:0.191667 8:0.291667
1 1:-596 2:120 3:0.283333 4:0.233333 5:0.258333 6:0.225 7:0.191667 8:0.291667
1 1:-604 2:120 3:0.283333 4:0.233333 5:0.258333 6:0.225 7:0.225 8:0.275
1 1:-584 2:120 3:0.283333 4:0.233333 5:0.258333 6:0.233333 7:0.233333 8:0.266667
1 1:-541 2:120 3:0.283333 4:0.233333 5:0.258333 6:0.275 7:0.283333 8:0.2
1 1:-671 2:120 3:0.283333 4:0.233333 5:0.258333 6:0.225 7:0.216667 8:0.266667
1 1:-610 2:120 3:0.283333 4:0.233333 5:0.258333 6:0.233333 7:0.233333 8:0.25
1 1:-604 2:120 3:0.283333 4:0.233333 5:0.258333 6:0.2 7:0.233333 8:0.266667
1 1:-662 2:120 3:0.283333 4:0.233333 5:0.258333 6:0.216667 7:0.216667 8:0.275
1 1:-698 2:120 3:0.283333 4:0.233333 5:0.258333 6:0.216667 7:0.183333 8:0.3
1 1:-574 2:120 3:0.283333 4:0.233333 5:0.258333 6:0.258333 7:0.225 8:0.25
1 1:-591 2:120 3:0.283333 4:0.233333 5:0.258333 6:0.2 7:0.208333 8:0.283333
1 1:-584 2:120 3:0.283333 4:0.233333 5:0.258333 6:0.233333 7:0.233333 8:0.266667
1 1:-663 2:119 3:0.283333 4:0.233333 5:0.258333 6:0.210084 7:0.193277 8:0.302521
1 1:-613 2:120 3:0.283333 4:0.233333 5:0.258333 6:0.231405 7:0.239669 8:0.247934
1 1:-661 2:120 3:0.283333 4:0.233333 5:0.258333 6:0.208333 7:0.216667 8:0.275
1 1:-540 2:120 3:0.283333 4:0.233333 5:0.258333 6:0.25 7:0.225 8:0.266667
1 1:-555 2:120 3:0.283333 4:0.233333 5:0.258333 6:0.225 7:0.258333 8:0.233333
1 1:-594 2:120 3:0.283333 4:0.233333 5:0.258333 6:0.233333 7:0.233333 8:0.241667
1 1:-611 2:120 3:0.283333 4:0.233333 5:0.258333 6:0.225 7:0.233333 8:0.25
1 1:-641 2:120 3:0.283333 4:0.233333 5:0.258333 6:0.225 7:0.225 8:0.258333
1 1:-652 2:120 3:0.283333 4:0.233333 5:0.258333 6:0.2 7:0.225 8:0.266667
1 1:-674 2:120 3:0.283333 4:0.233333 5:0.258333 6:0.2 7:0.216667 8:0.275
1 1:-612 2:120 3:0.283333 4:0.233333 5:0.258333 6:0.225 7:0.216667 8:0.258333
1 1:-642 2:120 3:0.283333 4:0.233333 5:0.258333 6:0.216667 7:0.225 8:0.266667
1 1:-684 2:120 3:0.283333 4:0.233333 5:0.258333 6:0.206612 7:0.22314 8:0.264463
1 1:-683 2:120 3:0.283333 4:0.233333 5:0.258333 6:0.173554 7:0.231405 8:0.280992
1 1:-649 2:120 3:0.283333 4:0.233333 5:0.258333 6:0.2 7:0.208333 8:0.266667
1 1:-549 2:119 3:0.283333 4:0.233333 5:0.258333 6:0.260504 7:0.252101 8:0.210084
1 1:-678 2:120 3:0.283333 4:0.233333 5:0.258333 6:0.181818 7:0.22314 8:0.272727
1 1:-673 2:120 3:0.283333 4:0.233333 5:0.258333 6:0.191667 7:0.208333 8:0.283333
1 1:-609 2:120 3:0.283333 4:0.233333 5:0.258333 6:0.2 7:0.225 8:0.266667
1 1:-597 2:120 3:0.283333 4:0.233333 5:0.258333 6:0.216667 7:0.225 8:0.25
1 1:-657 2:120 3:0.283333 4:0.233333 5:0.258333 6:0.216667 7:0.233333 8:0.258333
1 1:-717 2:120 3:0.283333 4:0.233333 5:0.258333 6:0.2 7:0.2 8:0.283333
1 1:-613 2:120 3:0.283333 4:0.233333 5:0.258333 6:0.2 7:0.225 8:0.266667
1 1:-593 2:120 3:0.283333 4:0.233333 5:0.258333 6:0.208333 7:0.216667 8:0.266667
1 1:-560 2:120 3:0.283333 4:0.233333 5:0.258333 6:0.231405 7:0.231405 8:0.247934
1 1:-623 2:120 3:0.283333 4:0.233333 5:0.258333 6:0.191667 7:0.233333 8:0.266667
1 1:-663 2:120 3:0.283333 4:0.233333 5:0.258333 6:0.2 7:0.208333 8:0.283333
1 1:-629 2:120 3:0.283333 4:0.233333 5:0.258333 6:0.208333 7:0.225 8:0.258333
1 1:-706 2:120 3:0.283333 4:0.233333 5:0.258333 6:0.208333 7:0.208333 8:0.266667
1 1:-700 2:120 3:0.283333 4:0.233333 5:0.258333 6:0.198347 7:0.206612 8:0.280992
1 1:-679 2:120 3:0.283333 4:0.233333 5:0.258333 6:0.252033 7:0.154472 8:0.300813
1 1:-614 2:120 3:0.283333 4:0.233333 5:0.258333 6:0.231405 7:0.214876 8:0.280992
1 1:-706 2:120 3:0.283333 4:0.233333 5:0.258333 6:0.208333 7:0.208333 8:0.275
1 1:-662 2:120 3:0.283333 4:0.233333 5:0.258333 6:0.225 7:0.216667 8:0.275
1 1:-656 2:120 3:0.283333 4:0.233333 5:0.258333 6:0.191667 7:0.2 8:0.291667
1 1:-698 2:120 3:0.283333 4:0.233333 5:0.258333 6:0.225 7:0.208333 8:0.266667
1 1:-629 2:120 3:0.283333 4:0.233333 5:0.258333 6:0.216667 7:0.208333 8:0.275
1 1:-507 2:118 3:0.283333 4:0.233333 5:0.258333 6:0.237288 7:0.220339 8:0.271186
1 1:-543 2:120 3:0.283333 4:0.233333 5:0.258333 6:0.239669 7:0.239669 8:0.239669
1 1:-717 2:120 3:0.283333 4:0.233333 5:0.258333 6:0.227642 7:0.146341 8:0.300813
1 1:-601 2:120 3:0.283333 4:0.233333 5:0.258333 6:0.233333 7:0.208333 8:0.283333
1 1:-734 2:120 3:0.283333 4:0.233333 5:0.258333 6:0.180328 7:0.196721 8:0.278689
1 1:-684 2:120 3:0.283333 4:0.233333 5:0.258333 6:0.186992 7:0.195122 8:0.317073
1 1:-610 2:120 3:0.283333 4:0.233333 5:0.258333 6:0.233333 7:0.2 8:0.266667
1 1:-569 2:120 3:0.283333 4:0.233333 5:0.258333 6:0.258333 7:0.225 8:0.233333
1 1:-638 2:120 3:0.283333 4:0.233333 5:0.258333 6:0.233333 7:0.208333 8:0.258333
1 1:-618 2:120 3:0.283333 4:0.233333 5:0.258333 6:0.241667 7:0.216667 8:0.25
1 1:-583 2:120 3:0.283333 4:0.233333 5:0.258333 6:0.241667 7:0.233333 8:0.25
1 1:-583 2:120 3:0.283333 4:0.233333 5:0.258333 6:0.25 7:0.225 8:0.25
1 1:-615 2:120 3:0.283333 4:0.233333 5:0.258333 6:0.233333 7:0.216667 8:0.25
1 1:-493 2:120 3:0.283333 4:0.233333 5:0.258333 6:0.241667 7:0.216667 8:0.241667
1 1:-650 2:120 3:0.283333 4:0.233333 5:0.258333 6:0.241667 7:0.208333 8:0.25
1 1:-488 2:120 3:0.283333 4:0.233333 5:0.258333 6:0.264463 7:0.239669 8:0.247934
1 1:-650 2:120 3:0.283333 4:0.233333 5:0.258333 6:0.241667 7:0.208333 8:0.25
1 1:-536 2:118 3:0.283333 4:0.233333 5:0.258333 6:0.211864 7:0.220339 8:0.271186
1 1:-607 2:119 3:0.283333 4:0.233333 5:0.258333 6:0.210084 7:0.201681 8:0.268908
1 1:-612 2:119 3:0.283333 4:0.233333 5:0.258333 6:0.226891 7:0.218487 8:0.252101
1 1:-576 2:118 3:0.283333 4:0.233333 5:0.258333 6:0.20339 7:0.220339 8:0.288136
1 1:-646 2:118 3:0.283333 4:0.233333 5:0.258333 6:0.194915 7:0.186441 8:0.305085
1 1:-667 2:118 3:0.283333 4:0.233333 5:0.258333 6:0.186441 7:0.177966 8:0.313559
1 1:-648 2:118 3:0.283333 4:0.233333 5:0.258333 6:0.186441 7:0.186441 8:0.305085
1 1:-620 2:118 3:0.283333 4:0.233333 5:0.258333 6:0.177966 7:0.186441 8:0.305085
1 1:-657 2:118 3:0.283333 4:0.233333 5:0.258333 6:0.177966 7:0.177966 8:0.313559
1 1:-632 2:118 3:0.283333 4:0.233333 5:0.258333 6:0.20339 7:0.211864 8:0.271186
1 1:-581 2:118 3:0.283333 4:0.233333 5:0.258333 6:0.220339 7:0.228814 8:0.262712
1 1:-746 2:119 3:0.283333 4:0.233333 5:0.258333 6:0.218487 7:0.168067 8:0.310924
1 1:-544 2:120 3:0.283333 4:0.233333 5:0.258333 6:0.258333 7:0.191667 8:0.266667
1 1:-511 2:119 3:0.283333 4:0.233333 5:0.258333 6:0.285714 7:0.243697 8:0.226891
1 1:-636 2:120 3:0.283333 4:0.233333 5:0.258333 6:0.216667 7:0.225 8:0.258333
1 1:-688 2:119 3:0.283333 4:0.233333 5:0.258333 6:0.226891 7:0.218487 8:0.252101
1 1:-580 2:120 3:0.283333 4:0.233333 5:0.258333 6:0.25 7:0.266667 8:0.216667
1 1:-555 2:120 3:0.283333 4:0.233333 5:0.258333 6:0.275 7:0.233333 8:0.233333
1 1:-661 2:119 3:0.283333 4:0.233333 5:0.258333 6:0.210084 7:0.184874 8:0.294118
1 1:-680 2:120 3:0.283333 4:0.233333 5:0.258333 6:0.225 7:0.225 8:0.258333
1 1:-428 2:120 3:0.283333 4:0.233333 5:0.258333 6:0.266667 7:0.233333 8:0.258333
1 1:-586 2:120 3:0.283333 4:0.233333 5:0.258333 6:0.2 7:0.233333 8:0.266667
1 1:-636 2:118 3:0.283333 4:0.233333 5:0.258333 6:0.228814 7:0.20339 8:0.271186
1 1:-577 2:118 3:0.283333 4:0.233333 5:0.258333 6:0.262712 7:0.211864 8:0.245763
1 1:-607 2:120 3:0.283333 4:0.233333 5:0.258333 6:0.275 7:0.216667 8:0.241667
1 1:-567 2:120 3:0.283333 4:0.233333 5:0.258333 6:0.275 7:0.241667 8:0.225
1 1:-593 2:120 3:0.283333 4:0.233333 5:0.258333 6:0.231405 7:0.214876 8:0.256198
1 1:-572 2:120 3:0.283333 4:0.233333 5:0.258333 6:0.204918 7:0.204918 8:0.311475
1 1:-879 2:120 3:0.283333 4:0.233333 5:0.258333 6:0.206349 7:0.18254 8:0.301587
1 1:-630 2:119 3:0.283333 4:0.233333 5:0.258333 6:0.193277 7:0.176471 8:0.302521
1 1:-659 2:119 3:0.283333 4:0.233333 5:0.258333 6:0.193277 7:0.168067 8:0.310924
1 1:-621 2:120 3:0.283333 4:0.233333 5:0.258333 6:0.198347 7:0.206612 8:0.272727
1 1:-922 2:120 3:0.283333 4:0.233333 5:0.258333 6:0.198413 7:0.166667 8:0.31746
1 1:-697 2:120 3:0.283333 4:0.233333 5:0.258333 6:0.233871 7:0.16129 8:0.298387
1 1:-885 2:120 3:0.283333 4:0.233333 5:0.258333 6:0.169355 7:0.120968 8:0.346774
1 1:-882 2:120 3:0.283333 4:0.233333 5:0.258333 6:0.141732 7:0.141732 8:0.338583
1 1:-1062 2:120 3:0.241667 4:0.225 5:0.275 6:0.180451 7:0.142857 8:0.338346
1 1:-676 2:120 3:0.241667 4:0.225 5:0.275 6:0.275 7:0.241667 8:0.25
1 1:-684 2:116 3:0.241667 4:0.225 5:0.275 6:0.206897 7:0.172414 8:0.301724
1 1:-834 2:120 3:0.241667 4:0.225 5:0.275 6:0.203252 7:0.162602 8:0.300813
1 1:-800 2:120 3:0.241667 4:0.225 5:0.275 6:0.195122 7:0.154472 8:0.300813
1 1:-813 2:120 3:0.241667 4:0.225 5:0.275 6:0.195122 7:0.138211 8:0.308943
1 1:-696 2:117 3:0.241667 4:0.225 5:0.275 6:0.188034 7:0.153846 8:0.316239
1 1:-576 2:110 3:0.241667 4:0.225 5:0.275 6:0.190909 7:0.281818 8:0.245455
1 1:-657 2:120 3:0.241667 4:0.225 5:0.275 6:0.225 7:0.208333 8:0.308333
1 1:-674 2:120 3:0.241667 4:0.225 5:0.275 6:0.266667 7:0.208333 8:0.233333
1 1:-716 2:119 3:0.241667 4:0.225 5:0.275 6:0.226891 7:0.218487 8:0.252101
1 1:-447 2:118 3:0.241667 4:0.225 5:0.275 6:0.313559 7:0.338983 8:0.152542
1 1:-436 2:118 3:0.241667 4:0.225 5:0.275 6:0.279661 7:0.347458 8:0.152542
1 1:-447 2:118 3:0.241667 4:0.225 5:0.275 6:0.305085 7:0.338983 8:0.152542
1 1:-724 2:120 3:0.241667 4:0.225 5:0.275 6:0.247934 7:0.22314 8:0.239669
1 1:-644 2:119 3:0.241667 4:0.225 5:0.275 6:0.260504 7:0.210084 8:0.235294
1 1:-735 2:120 3:0.241667 4:0.225 5:0.275 6:0.264463 7:0.22314 8:0.239669
1 1:-682 2:119 3:0.241667 4:0.225 5:0.275 6:0.277311 7:0.235294 8:0.226891
1 1:-730 2:120 3:0.241667 4:0.225 5:0.275 6:0.256198 7:0.22314 8:0.239669
1 1:-737 2:120 3:0.241667 4:0.225 5:0.275 6:0.256198 7:0.22314 8:0.239669
1 1:-741 2:120 3:0.241667 4:0.225 5:0.275 6:0.254098 7:0.221311 8:0.237705
1 1:-634 2:120 3:0.241667 4:0.225 5:0.275 6:0.243902 7:0.284553 8:0.227642
1 1:-692 2:120 3:0.241667 4:0.225 5:0.275 6:0.216667 7:0.175 8:0.283333
1 1:-732 2:120 3:0.241667 4:0.225 5:0.275 6:0.221311 7:0.155738 8:0.254098
1 1:-623 2:120 3:0.241667 4:0.225 5:0.275 6:0.233333 7:0.216667 8:0.266667
1 1:-753 2:120 3:0.241667 4:0.225 5:0.275 6:0.206612 7:0.14876 8:0.297521
1 1:-767 2:119 3:0.241667 4:0.225 5:0.275 6:0.201681 7:0.134454 8:0.302521
1 1:-719 2:120 3:0.241667 4:0.225 5:0.275 6:0.214876 7:0.14876 8:0.272727
1 1:-699 2:120 3:0.241667 4:0.225 5:0.275 6:0.241667 7:0.233333 8:0.275
1 1:-707 2:120 3:0.241667 4:0.225 5:0.275 6:0.213115 7:0.139344 8:0.295082
1 1:-714 2:118 3:0.241667 4:0.225 5:0.275 6:0.262712 7:0.135593 8:0.322034
1 1:-714 2:118 3:0.241667 4:0.225 5:0.275 6:0.245763 7:0.135593 8:0.330508
1 1:-721 2:120 3:0.241667 4:0.225 5:0.275 6:0.225 7:0.116667 8:0.3
1 1:-697 2:120 3:0.241667 4:0.225 5:0.275 6:0.231405 7:0.140496 8:0.297521
1 1:-705 2:120 3:0.241667 4:0.225 5:0.275 6:0.216667 7:0.175 8:0.258333
1 1:-665 2:120 3:0.241667 4:0.225 5:0.275 6:0.22314 7:0.132231 8:0.297521
1 1:-656 2:120 3:0.241667 4:0.225 5:0.275 6:0.216667 7:0.191667 8:0.25
1 1:-574 2:116 3:0.241667 4:0.225 5:0.275 6:0.241379 7:0.215517 8:0.267241
1 1:-635 2:117 3:0.241667 4:0.225 5:0.275 6:0.239316 7:0.145299 8:0.290598
1 1:-703 2:117 3:0.241667 4:0.225 5:0.275 6:0.205128 7:0.153846 8:0.307692
1 1:-670 2:116 3:0.241667 4:0.225 5:0.275 6:0.206897 7:0.198276 8:0.275862
1 1:-665 2:116 3:0.241667 4:0.225 5:0.275 6:0.206897 7:0.198276 8:0.275862
1 1:-710 2:120 3:0.241667 4:0.225 5:0.275 6:0.237705 7:0.122951 8:0.295082
1 1:-667 2:116 3:0.241667 4:0.225 5:0.275 6:0.206897 7:0.198276 8:0.275862
1 1:-669 2:116 3:0.241667 4:0.225 5:0.275 6:0.206897 7:0.198276 8:0.275862
1 1:-652 2:116 3:0.241667 4:0.225 5:0.275 6:0.206897 7:0.198276 8:0.275862
1 1:-679 2:117 3:0.241667 4:0.225 5:0.275 6:0.239316 7:0.17094 8:0.290598
1 1:-751 2:117 3:0.241667 4:0.225 5:0.275 6:0.213675 7:0.162393 8:0.299145
1 1:-669 2:116 3:0.241667 4:0.225 5:0.275 6:0.215517 7:0.198276 8:0.275862
1 1:-653 2:116 3:0.241667 4:0.225 5:0.275 6:0.206897 7:0.206897 8:0.267241
1 1:-665 2:120 3:0.241667 4:0.225 5:0.275 6:0.22314 7:0.132231 8:0.297521
1 1:-597 2:117 3:0.241667 4:0.225 5:0.275 6:0.247863 7:0.239316 8:0.196581
1 1:-581 2:117 3:0.241667 4:0.225 5:0.275 6:0.247863 7:0.230769 8:0.205128
1 1:-645 2:117 3:0.241667 4:0.225 5:0.275 6:0.247863 7:0.239316 8:0.205128
1 1:-634 2:117 3:0.241667 4:0.225 5:0.275 6:0.230769 7:0.247863 8:0.222222
1 1:-649 2:117 3:0.241667 4:0.225 5:0.275 6:0.239316 7:0.213675 8:0.222222
1 1:-685 2:120 3:0.241667 4:0.225 5:0.275 6:0.25 7:0.226562 8:0.257812
1 1:-689 2:120 3:0.241667 4:0.225 5:0.275 6:0.231405 7:0.132231 8:0.280992
1 1:-584 2:117 3:0.241667 4:0.225 5:0.275 6:0.222222 7:0.222222 8:0.222222
1 1:-552 2:117 3:0.241667 4:0.225 5:0.275 6:0.264957 7:0.239316 8:0.222222
1 1:-549 2:117 3:0.241667 4:0.225 5:0.275 6:0.264957 7:0.230769 8:0.230769
1 1:-635 2:116 3:0.241667 4:0.225 5:0.275 6:0.198276 7:0.224138 8:0.258621
1 1:-634 2:116 3:0.241667 4:0.225 5:0.275 6:0.189655 7:0.224138 8:0.275862
1 1:-606 2:117 3:0.241667 4:0.225 5:0.275 6:0.188034 7:0.222222 8:0.290598
1 1:-606 2:117 3:0.241667 4:0.225 5:0.275 6:0.179487 7:0.230769 8:0.290598
1 1:-601 2:116 3:0.241667 4:0.225 5:0.275 6:0.241379 7:0.241379 8:0.232759
1 1:-565 2:115 3:0.241667 4:0.225 5:0.275 6:0.252174 7:0.234783 8:0.252174
1 1:-666 2:120 3:0.241667 4:0.225 5:0.275 6:0.233333 7:0.133333 8:0.283333
1 1:-557 2:115 3:0.241667 4:0.225 5:0.275 6:0.234783 7:0.226087 8:0.252174
1 1:-413 2:104 3:0.241667 4:0.225 5:0.275 6:0.346154 7:0.201923 8:0.240385
1 1:-538 2:114 3:0.241667 4:0.225 5:0.275 6:0.280702 7:0.245614 8:0.236842
1 1:-509 2:112 3:0.241667 4:0.225 5:0.275 6:0.196429 7:0.241071 8:0.267857
1 1:-556 2:111 3:0.241667 4:0.225 5:0.275 6:0.18018 7:0.261261 8:0.252252
1 1:-513 2:114 3:0.241667 4:0.225 5:0.275 6:0.236842 7:0.22807 8:0.254386
1 1:-545 2:116 3:0.241667 4:0.225 5:0.275 6:0.206897 7:0.232759 8:0.241379
1 1:-629 2:120 3:0.241667 4:0.225 5:0.275 6:0.186992 7:0.260163 8:0.211382
1 1:-691 2:117 3:0.241667 4:0.225 5:0.275 6:0.196581 7:0.153846 8:0.307692
1 1:-512 2:111 3:0.241667 4:0.225 5:0.275 6:0.216216 7:0.225225 8:0.261261
1 1:-623 2:120 3:0.241667 4:0.225 5:0.275 6:0.212598 7:0.23622 8:0.283465
1 1:-700 2:120 3:0.241667 4:0.225 5:0.275 6:0.216667 7:0.141667 8:0.3
1 1:-1138 2:120 3:0.241667 4:0.225 5:0.275 6:0.153846 7:0.107692 8:0.361538
1 1:-626 2:120 3:0.241667 4:0.225 5:0.275 6:0.25 7:0.216667 8:0.258333
1 1:-550 2:120 3:0.241667 4:0.225 5:0.275 6:0.308333 7:0.241667 8:0.225
1 1:-563 2:119 3:0.241667 4:0.225 5:0.275 6:0.294118 7:0.235294 8:0.218487
1 1:-654 2:120 3:0.241667 4:0.225 5:0.275 6:0.239669 7:0.214876 8:0.256198
1 1:-593 2:119 3:0.241667 4:0.225 5:0.275 6:0.285714 7:0.243697 8:0.201681
1 1:-666 2:120 3:0.241667 4:0.225 5:0.275 6:0.258333 7:0.225 8:0.25
1 1:-558 2:120 3:0.241667 4:0.225 5:0.275 6:0.241667 7:0.25 8:0.25
1 1:-597 2:120 3:0.241667 4:0.225 5:0.275 6:0.256198 7:0.22314 8:0.247934
1 1:-675 2:119 3:0.241667 4:0.225 5:0.275 6:0.210084 7:0.218487 8:0.268908
1 1:-633 2:119 3:0.241667 4:0.225 5:0.275 6:0.226891 7:0.235294 8:0.252101
1 1:-653 2:119 3:0.241667 4:0.225 5:0.275 6:0.226891 7:0.226891 8:0.260504
1 1:-653 2:119 3:0.241667 4:0.225 5:0.275 6:0.218487 7:0.226891 8:0.260504
1 1:-633 2:119 3:0.241667 4:0.225 5:0.275 6:0.226891 7:0.226891 8:0.260504
1 1:-633 2:119 3:0.241667 4:0.225 5:0.275 6:0.235294 7:0.235294 8:0.252101
1 1:-629 2:119 3:0.241667 4:0.225 5:0.275 6:0.235294 7:0.226891 8:0.260504
1 1:-633 2:119 3:0.241667 4:0.225 5:0.275 6:0.235294 7:0.226891 8:0.260504
1 1:-646 2:119 3:0.241667 4:0.225 5:0.275 6:0.218487 7:0.218487 8:0.268908
1 1:-549 2:120 3:0.241667 4:0.225 5:0.275 6:0.272727 7:0.231405 8:0.239669
1 1:-580 2:120 3:0.241667 4:0.225 5:0.275 6:0.247934 7:0.239669 8:0.239669
1 1:-579 2:118 3:0.241667 4:0.225 5:0.275 6:0.228814 7:0.211864 8:0.271186
1 1:-652 2:119 3:0.241667 4:0.225 5:0.275 6:0.226891 7:0.226891 8:0.260504
1 1:-652 2:119 3:0.241667 4:0.225 5:0.275 6:0.226891 7:0.226891 8:0.260504
1 1:-540 2:120 3:0.241667 4:0.225 5:0.275 6:0.239669 7:0.231405 8:0.239669
1 1:-547 2:120 3:0.241667 4:0.225 5:0.275 6:0.239669 7:0.239669 8:0.247934
1 1:-620 2:119 3:0.241667 4:0.225 5:0.275 6:0.226891 7:0.226891 8:0.252101
1 1:-568 2:118 3:0.241667 4:0.225 5:0.275 6:0.254237 7:0.237288 8:0.237288
1 1:-693 2:119 3:0.241667 4:0.225 5:0.275 6:0.210084 7:0.210084 8:0.277311
1 1:-708 2:119 3:0.241667 4:0.225 5:0.275 6:0.201681 7:0.201681 8:0.285714
1 1:-566 2:119 3:0.241667 4:0.225 5:0.275 6:0.294118 7:0.243697 8:0.218487
1 1:-633 2:119 3:0.241667 4:0.225 5:0.275 6:0.285714 7:0.210084 8:0.252101
1 1:-647 2:118 3:0.241667 4:0.225 5:0.275 6:0.220339 7:0.220339 8:0.262712
1 1:-621 2:120 3:0.241667 4:0.225 5:0.275 6:0.241667 7:0.225 8:0.25
1 1:-637 2:118 3:0.241667 4:0.225 5:0.275 6:0.220339 7:0.194915 8:0.288136
1 1:-649 2:118 3:0.241667 4:0.225 5:0.275 6:0.228814 7:0.20339 8:0.271186
1 1:-619 2:119 3:0.241667 4:0.225 5:0.275 6:0.193277 7:0.201681 8:0.294118
1 1:-636 2:118 3:0.241667 4:0.225 5:0.275 6:0.211864 7:0.194915 8:0.29661
1 1:-633 2:118 3:0.241667 4:0.225 5:0.275 6:0.20339 7:0.194915 8:0.29661
1 1:-669 2:118 3:0.241667 4:0.225 5:0.275 6:0.220339 7:0.20339 8:0.288136
1 1:-622 2:118 3:0.241667 4:0.225 5:0.275 6:0.254237 7:0.169492 8:0.29661
1 1:-656 2:118 3:0.241667 4:0.225 5:0.275 6:0.20339 7:0.186441 8:0.305085
1 1:-591 2:118 3:0.241667 4:0.225 5:0.275 6:0.228814 7:0.220339 8:0.262712
1 1:-634 2:118 3:0.241667 4:0.225 5:0.275 6:0.220339 7:0.194915 8:0.279661
1 1:-637 2:118 3:0.241667 4:0.225 5:0.275 6:0.245763 7:0.20339 8:0.254237
1 1:-636 2:118 3:0.241667 4:0.225 5:0.275 6:0.220339 7:0.194915 8:0.29661
1 1:-630 2:118 3:0.241667 4:0.225 5:0.275 6:0.211864 7:0.194915 8:0.29661
1 1:-657 2:119 3:0.241667 4:0.225 5:0.275 6:0.201681 7:0.193277 8:0.302521
1 1:-662 2:119 3:0.241667 4:0.225 5:0.275 6:0.226891 7:0.201681 8:0.285714
1 1:-646 2:118 3:0.241667 4:0.225 5:0.275 6:0.228814 7:0.194915 8:0.288136
1 1:-620 2:118 3:0.241667 4:0.225 5:0.275 6:0.194915 7:0.194915 8:0.29661
1 1:-569 2:118 3:0.241667 4:0.225 5:0.275 6:0.211864 7:0.194915 8:0.288136
1 1:-629 2:119 3:0.241667 4:0.225 5:0.275 6:0.201681 7:0.176471 8:0.302521
1 1:-626 2:120 3:0.241667 4:0.225 5:0.275 6:0.231405 7:0.181818 8:0.305785
1 1:-661 2:118 3:0.241667 4:0.225 5:0.275 6:0.220339 7:0.194915 8:0.288136
1 1:-607 2:118 3:0.241667 4:0.225 5:0.275 6:0.211864 7:0.20339 8:0.288136
1 1:-586 2:119 3:0.241667 4:0.225 5:0.275 6:0.235294 7:0.226891 8:0.252101
1 1:-653 2:119 3:0.241667 4:0.225 5:0.275 6:0.226891 7:0.176471 8:0.294118
1 1:-623 2:118 3:0.241667 4:0.225 5:0.275 6:0.20339 7:0.20339 8:0.288136
1 1:-687 2:119 3:0.241667 4:0.225 5:0.275 6:0.218487 7:0.176471 8:0.310924
1 1:-681 2:119 3:0.241667 4:0.225 5:0.275 6:0.201681 7:0.193277 8:0.294118
1 1:-602 2:118 3:0.241667 4:0.225 5:0.275 6:0.220339 7:0.194915 8:0.29661
1 1:-656 2:119 3:0.241667 4:0.225 5:0.275 6:0.218487 7:0.201681 8:0.277311
1 1:-593 2:119 3:0.241667 4:0.225 5:0.275 6:0.268908 7:0.235294 8:0.226891
1 1:-705 2:119 3:0.241667 4:0.225 5:0.275 6:0.218487 7:0.168067 8:0.294118
1 1:-656 2:119 3:0.241667 4:0.225 5:0.275 6:0.201681 7:0.201681 8:0.294118
1 1:-626 2:118 3:0.241667 4:0.225 5:0.275 6:0.20339 7:0.194915 8:0.29661
1 1:-717 2:119 3:0.241667 4:0.225 5:0.275 6:0.210084 7:0.176471 8:0.310924
1 1:-592 2:119 3:0.241667 4:0.225 5:0.275 6:0.218487 7:0.176471 8:0.294118
1 1:-606 2:118 3:0.241667 4:0.225 5:0.275 6:0.237288 7:0.228814 8:0.254237
1 1:-595 2:118 3:0.241667 4:0.225 5:0.275 6:0.271186 7:0.20339 8:0.271186
1 1:-641 2:118 3:0.241667 4:0.225 5:0.275 6:0.228814 7:0.211864 8:0.271186
1 1:-716 2:120 3:0.241667 4:0.225 5:0.275 6:0.196721 7:0.155738 8:0.336066
1 1:-621 2:120 3:0.241667 4:0.225 5:0.275 6:0.239669 7:0.198347 8:0.289256
1 1:-641 2:118 3:0.241667 4:0.225 5:0.275 6:0.228814 7:0.211864 8:0.262712
1 1:-577 2:118 3:0.241667 4:0.225 5:0.275 6:0.237288 7:0.20339 8:0.279661
1 1:-550 2:118 3:0.241667 4:0.225 5:0.275 6:0.262712 7:0.194915 8:0.254237
1 1:-642 2:119 3:0.241667 4:0.225 5:0.275 6:0.226891 7:0.210084 8:0.268908
1 1:-664 2:118 3:0.241667 4:0.225 5:0.275 6:0.220339 7:0.194915 8:0.288136
1 1:-567 2:119 3:0.241667 4:0.225 5:0.275 6:0.252101 7:0.243697 8:0.243697
1 1:-656 2:119 3:0.241667 4:0.225 5:0.275 6:0.226891 7:0.201681 8:0.277311
1 1:-626 2:118 3:0.241667 4:0.225 5:0.275 6:0.220339 7:0.186441 8:0.29661
1 1:-671 2:119 3:0.241667 4:0.225 5:0.275 6:0.210084 7:0.176471 8:0.302521
1 1:-661 2:119 3:0.241667 4:0.225 5:0.275 6:0.235294 7:0.168067 8:0.285714
1 1:-667 2:120 3:0.241667 4:0.225 5:0.275 6:0.225 7:0.216667 8:0.266667
1 1:-714 2:120 3:0.241667 4:0.225 5:0.275 6:0.2 7:0.208333 8:0.291667
1 1:-644 2:120 3:0.241667 4:0.225 5:0.275 6:0.241667 7:0.216667 8:0.266667
1 1:-709 2:120 3:0.241667 4:0.225 5:0.275 6:0.216667 7:0.216667 8:0.266667
1 1:-709 2:120 3:0.241667 4:0.225 5:0.275 6:0.225 7:0.208333 8:0.266667
1 1:-738 2:120 3:0.241667 4:0.225 5:0.275 6:0.191667 7:0.208333 8:0.291667
1 1:-670 2:120 3:0.241667 4:0.225 5:0.275 6:0.233333 7:0.208333 8:0.275
1 1:-687 2:120 3:0.241667 4:0.225 5:0.275 6:0.214876 7:0.231405 8:0.264463
1 1:-676 2:120 3:0.241667 4:0.225 5:0.275 6:0.206612 7:0.239669 8:0.264463
1 1:-616 2:120 3:0.241667 4:0.225 5:0.275 6:0.241667 7:0.241667 8:0.241667
1 1:-593 2:119 3:0.241667 4:0.225 5:0.275 6:0.235294 7:0.252101 8:0.243697
1 1:-603 2:120 3:0.241667 4:0.225 5:0.275 6:0.233333 7:0.25 8:0.241667
1 1:-669 2:120 3:0.241667 4:0.225 5:0.275 6:0.233333 7:0.241667 8:0.25
1 1:-683 2:120 3:0.241667 4:0.225 5:0.275 6:0.225 7:0.233333 8:0.258333
1 1:-628 2:120 3:0.241667 4:0.225 5:0.275 6:0.2 7:0.275 8:0.241667
1 1:-656 2:120 3:0.241667 4:0.225 5:0.275 6:0.198347 7:0.272727 8:0.22314
1 1:-571 2:120 3:0.241667 4:0.225 5:0.275 6:0.216667 7:0.233333 8:0.275
1 1:-609 2:117 3:0.241667 4:0.225 5:0.275 6:0.205128 7:0.264957 8:0.247863
1 1:-663 2:119 3:0.241667 4:0.225 5:0.275 6:0.235294 7:0.201681 8:0.277311
1 1:-643 2:120 3:0.241667 4:0.225 5:0.275 6:0.233333 7:0.241667 8:0.25
1 1:-590 2:119 3:0.241667 4:0.225 5:0.275 6:0.210084 7:0.210084 8:0.277311
1 1:-623 2:119 3:0.241667 4:0.225 5:0.275 6:0.243697 7:0.226891 8:0.252101
1 1:-677 2:120 3:0.241667 4:0.225 5:0.275 6:0.225 7:0.233333 8:0.258333
1 1:-600 2:119 3:0.241667 4:0.225 5:0.275 6:0.243697 7:0.235294 8:0.243697
1 1:-577 2:120 3:0.241667 4:0.225 5:0.275 6:0.25 7:0.233333 8:0.25
1 1:-662 2:119 3:0.241667 4:0.225 5:0.275 6:0.243697 7:0.226891 8:0.252101
1 1:-596 2:120 3:0.241667 4:0.225 5:0.275 6:0.258333 7:0.216667 8:0.241667
1 1:-642 2:120 3:0.241667 4:0.225 5:0.275 6:0.216667 7:0.216667 8:0.266667
1 1:-698 2:120 3:0.241667 4:0.225 5:0.275 6:0.208333 7:0.225 8:0.266667
1 1:-663 2:120 3:0.241667 4:0.225 5:0.275 6:0.216667 7:0.25 8:0.241667
1 1:-649 2:120 3:0.241667 4:0.225 5:0.275 6:0.216667 7:0.225 8:0.266667
1 1:-693 2:120 3:0.241667 4:0.225 5:0.275 6:0.2 7:0.2 8:0.291667
1 1:-508 2:120 3:0.241667 4:0.225 5:0.275 6:0.241667 7:0.233333 8:0.25
1 1:-626 2:120 3:0.241667 4:0.225 5:0.275 6:0.225 7:0.2 8:0.283333
1 1:-724 2:120 3:0.241667 4:0.225 5:0.275 6:0.208333 7:0.191667 8:0.291667
1 1:-643 2:120 3:0.241667 4:0.225 5:0.275 6:0.225 7:0.191667 8:0.291667
1 1:-651 2:120 3:0.241667 4:0.225 5:0.275 6:0.225 7:0.225 8:0.275
1 1:-631 2:120 3:0.241667 4:0.225 5:0.275 6:0.233333 7:0.233333 8:0.266667
1 1:-588 2:120 3:0.241667 4:0.225 5:0.275 6:0.275 7:0.283333 8:0.2
1 1:-718 2:120 3:0.241667 4:0.225 5:0.275 6:0.225 7:0.216667 8:0.266667
1 1:-657 2:120 3:0.241667 4:0.225 5:0.275 6:0.233333 7:0.233333 8:0.25
1 1:-651 2:120 3:0.241667 4:0.225 5:0.275 6:0.2 7:0.233333 8:0.266667
1 1:-709 2:120 3:0.241667 4:0.225 5:0.275 6:0.216667 7:0.216667 8:0.275
1 1:-745 2:120 3:0.241667 4:0.225 5:0.275 6:0.216667 7:0.183333 8:0.3
1 1:-621 2:120 3:0.241667 4:0.225 5:0.275 6:0.258333 7:0.225 8:0.25
1 1:-638 2:120 3:0.241667 4:0.225 5:0.275 6:0.2 7:0.208333 8:0.283333
1 1:-631 2:120 3:0.241667 4:0.225 5:0.275 6:0.233333 7:0.233333 8:0.266667
1 1:-717 2:119 3:0.241667 4:0.225 5:0.275 6:0.210084 7:0.193277 8:0.302521
1 1:-660 2:120 3:0.241667 4:0.225 5:0.275 6:0.231405 7:0.239669 8:0.247934
1 1:-708 2:120 3:0.241667 4:0.225 5:0.275 6:0.208333 7:0.216667 8:0.275
1 1:-599 2:120 3:0.241667 4:0.225 5:0.275 6:0.25 7:0.225 8:0.266667
1 1:-602 2:120 3:0.241667 4:0.225 5:0.275 6:0.225 7:0.258333 8:0.233333
1 1:-641 2:120 3:0.241667 4:0.225 5:0.275 6:0.233333 7:0.233333 8:0.241667
1 1:-658 2:120 3:0.241667 4:0.225 5:0.275 6:0.225 7:0.233333 8:0.25
1 1:-688 2:120 3:0.241667 4:0.225 5:0.275 6:0.225 7:0.225 8:0.258333
1 1:-699 2:120 3:0.241667 4:0.225 5:0.275 6:0.2 7:0.225 8:0.266667
1 1:-721 2:120 3:0.241667 4:0.225 5:0.275 6:0.2 7:0.216667 8:0.275
1 1:-659 2:120 3:0.241667 4:0.225 5:0.275 6:0.225 7:0.216667 8:0.258333
1 1:-689 2:120 3:0.241667 4:0.225 5:0.275 6:0.216667 7:0.225 8:0.266667
1 1:-731 2:120 3:0.241667 4:0.225 5:0.275 6:0.206612 7:0.22314 8:0.264463
1 1:-730 2:120 3:0.241667 4:0.225 5:0.275 6:0.173554 7:0.231405 8:0.280992
1 1:-696 2:120 3:0.241667 4:0.225 5:0.275 6:0.2 7:0.208333 8:0.266667
1 1:-596 2:119 3:0.241667 4:0.225 5:0.275 6:0.260504 7:0.252101 8:0.210084
1 1:-725 2:120 3:0.241667 4:0.225 5:0.275 6:0.181818 7:0.22314 8:0.272727
1 1:-720 2:120 3:0.241667 4:0.225 5:0.275 6:0.191667 7:0.208333 8:0.283333
1 1:-656 2:120 3:0.241667 4:0.225 5:0.275 6:0.2 7:0.225 8:0.266667
1 1:-644 2:120 3:0.241667 4:0.225 5:0.275 6:0.216667 7:0.225 8:0.25
1 1:-704 2:120 3:0.241667 4:0.225 5:0.275 6:0.216667 7:0.233333 8:0.258333
1 1:-764 2:120 3:0.241667 4:0.225 5:0.275 6:0.2 7:0.2 8:0.283333
1 1:-660 2:120 3:0.241667 4:0.225 5:0.275 6:0.2 7:0.225 8:0.266667
1 1:-640 2:120 3:0.241667 4:0.225 5:0.275 6:0.208333 7:0.216667 8:0.266667
1 1:-609 2:120 3:0.241667 4:0.225 5:0.275 6:0.231405 7:0.231405 8:0.247934
1 1:-670 2:120 3:0.241667 4:0.225 5:0.275 6:0.191667 7:0.233333 8:0.266667
1 1:-710 2:120 3:0.241667 4:0.225 5:0.275 6:0.2 7:0.208333 8:0.283333
1 1:-676 2:120 3:0.241667 4:0.225 5:0.275 6:0.208333 7:0.225 8:0.258333
1 1:-753 2:120 3:0.241667 4:0.225 5:0.275 6:0.208333 7:0.208333 8:0.266667
1 1:-747 2:120 3:0.241667 4:0.225 5:0.275 6:0.198347 7:0.206612 8:0.280992
1 1:-726 2:120 3:0.241667 4:0.225 5:0.275 6:0.252033 7:0.154472 8:0.300813
1 1:-661 2:120 3:0.241667 4:0.225 5:0.275 6:0.231405 7:0.214876 8:0.280992
1 1:-753 2:120 3:0.241667 4:0.225 5:0.275 6:0.208333 7:0.208333 8:0.275
1 1:-709 2:120 3:0.241667 4:0.225 5:0.275 6:0.225 7:0.216667 8:0.275
1 1:-687 2:120 3:0.241667 4:0.225 5:0.275 6:0.191667 7:0.2 8:0.291667
1 1:-745 2:120 3:0.241667 4:0.225 5:0.275 6:0.225 7:0.208333 8:0.266667
1 1:-676 2:120 3:0.241667 4:0.225 5:0.275 6:0.216667 7:0.208333 8:0.275
1 1:-552 2:118 3:0.241667 4:0.225 5:0.275 6:0.237288 7:0.220339 8:0.271186
1 1:-590 2:120 3:0.241667 4:0.225 5:0.275 6:0.239669 7:0.239669 8:0.239669
1 1:-764 2:120 3:0.241667 4:0.225 5:0.275 6:0.227642 7:0.146341 8:0.300813
1 1:-648 2:120 3:0.241667 4:0.225 5:0.275 6:0.233333 7:0.208333 8:0.283333
1 1:-781 2:120 3:0.241667 4:0.225 5:0.275 6:0.180328 7:0.196721 8:0.278689
1 1:-733 2:120 3:0.241667 4:0.225 5:0.275 6:0.186992 7:0.195122 8:0.317073
1 1:-659 2:120 3:0.241667 4:0.225 5:0.275 6:0.233333 7:0.2 8:0.266667
1 1:-622 2:120 3:0.241667 4:0.225 5:0.275 6:0.258333 7:0.225 8:0.233333
1 1:-682 2:120 3:0.241667 4:0.225 5:0.275 6:0.233333 7:0.208333 8:0.258333
1 1:-662 2:120 3:0.241667 4:0.225 5:0.275 6:0.241667 7:0.216667 8:0.25
1 1:-645 2:120 3:0.241667 4:0.225 5:0.275 6:0.241667 7:0.233333 8:0.25
1 1:-645 2:120 3:0.241667 4:0.225 5:0.275 6:0.25 7:0.225 8:0.25
1 1:-659 2:120 3:0.241667 4:0.225 5:0.275 6:0.233333 7:0.216667 8:0.25
1 1:-554 2:120 3:0.241667 4:0.225 5:0.275 6:0.241667 7:0.216667 8:0.241667
1 1:-690 2:120 3:0.241667 4:0.225 5:0.275 6:0.241667 7:0.208333 8:0.25
1 1:-535 2:120 3:0.241667 4:0.225 5:0.275 6:0.264463 7:0.239669 8:0.247934
1 1:-690 2:120 3:0.241667 4:0.225 5:0.275 6:0.241667 7:0.208333 8:0.25
1 1:-575 2:118 3:0.241667 4:0.225 5:0.275 6:0.211864 7:0.220339 8:0.271186
1 1:-654 2:119 3:0.241667 4:0.225 5:0.275 6:0.210084 7:0.201681 8:0.268908
1 1:-665 2:119 3:0.241667 4:0.225 5:0.275 6:0.226891 7:0.218487 8:0.252101
1 1:-623 2:118 3:0.241667 4:0.225 5:0.275 6:0.20339 7:0.220339 8:0.288136
1 1:-693 2:118 3:0.241667 4:0.225 5:0.275 6:0.194915 7:0.186441 8:0.305085
1 1:-714 2:118 3:0.241667 4:0.225 5:0.275 6:0.186441 7:0.177966 8:0.313559
1 1:-695 2:118 3:0.241667 4:0.225 5:0.275 6:0.186441 7:0.186441 8:0.305085
1 1:-667 2:118 3:0.241667 4:0.225 5:0.275 6:0.177966 7:0.186441 8:0.305085
1 1:-704 2:118 3:0.241667 4:0.225 5:0.275 6:0.177966 7:0.177966 8:0.313559
1 1:-688 2:118 3:0.241667 4:0.225 5:0.275 6:0.20339 7:0.211864 8:0.271186
1 1:-641 2:118 3:0.241667 4:0.225 5:0.275 6:0.220339 7:0.228814 8:0.262712
1 1:-793 2:119 3:0.241667 4:0.225 5:0.275 6:0.218487 7:0.168067 8:0.310924
1 1:-584 2:120 3:0.241667 4:0.225 5:0.275 6:0.258333 7:0.191667 8:0.266667
1 1:-546 2:119 3:0.241667 4:0.225 5:0.275 6:0.285714 7:0.243697 8:0.226891
1 1:-683 2:120 3:0.241667 4:0.225 5:0.275 6:0.216667 7:0.225 8:0.258333
1 1:-735 2:119 3:0.241667 4:0.225 5:0.275 6:0.226891 7:0.218487 8:0.252101
1 1:-627 2:120 3:0.241667 4:0.225 5:0.275 6:0.25 7:0.266667 8:0.216667
1 1:-588 2:120 3:0.241667 4:0.225 5:0.275 6:0.275 7:0.233333 8:0.233333
1 1:-701 2:119 3:0.241667 4:0.225 5:0.275 6:0.210084 7:0.184874 8:0.294118
1 1:-731 2:120 3:0.241667 4:0.225 5:0.275 6:0.225 7:0.225 8:0.258333
1 1:-495 2:120 3:0.241667 4:0.225 5:0.275 6:0.266667 7:0.233333 8:0.258333
1 1:-633 2:120 3:0.241667 4:0.225 5:0.275 6:0.2 7:0.233333 8:0.266667
1 1:-677 2:118 3:0.241667 4:0.225 5:0.275 6:0.228814 7:0.20339 8:0.271186
1 1:-624 2:118 3:0.241667 4:0.225 5:0.275 6:0.262712 7:0.211864 8:0.245763
1 1:-654 2:120 3:0.241667 4:0.225 5:0.275 6:0.275 7:0.216667 8:0.241667
1 1:-614 2:120 3:0.241667 4:0.225 5:0.275 6:0.275 7:0.241667 8:0.225
1 1:-651 2:120 3:0.241667 4:0.225 5:0.275 6:0.231405 7:0.214876 8:0.256198
1 1:-616 2:120 3:0.241667 4:0.225 5:0.275 6:0.204918 7:0.204918 8:0.311475
1 1:-926 2:120 3:0.241667 4:0.225 5:0.275 6:0.206349 7:0.18254 8:0.301587
1 1:-677 2:119 3:0.241667 4:0.225 5:0.275 6:0.193277 7:0.176471 8:0.302521
1 1:-706 2:119 3:0.241667 4:0.225 5:0.275 6:0.193277 7:0.168067 8:0.310924
1 1:-668 2:120 3:0.241667 4:0.225 5:0.275 6:0.198347 7:0.206612 8:0.272727
1 1:-969 2:120 3:0.241667 4:0.225 5:0.275 6:0.198413 7:0.166667 8:0.31746
1 1:-752 2:120 3:0.241667 4:0.225 5:0.275 6:0.233871 7:0.16129 8:0.298387
1 1:-930 2:120 3:0.241667 4:0.225 5:0.275 6:0.169355 7:0.120968 8:0.346774
1 1:-929 2:120 3:0.241667 4:0.225 5:0.275 6:0.141732 7:0.141732 8:0.338583
1 1:-1023 2:120 3:0.180451 4:0.142857 5:0.338346 6:0.275 7:0.241667 8:0.25
1 1:-1075 2:116 3:0.180451 4:0.142857 5:0.338346 6:0.206897 7:0.172414 8:0.301724
1 1:-1286 2:123 3:0.180451 4:0.142857 5:0.338346 6:0.203252 7:0.162602 8:0.300813
1 1:-1248 2:123 3:0.180451 4:0.142857 5:0.338346 6:0.195122 7:0.154472 8:0.300813
1 1:-1261 2:123 3:0.180451 4:0.142857 5:0.338346 6:0.195122 7:0.138211 8:0.308943
1 1:-1125 2:117 3:0.180451 4:0.142857 5:0.338346 6:0.188034 7:0.153846 8:0.316239
1 1:-918 2:110 3:0.180451 4:0.142857 5:0.338346 6:0.190909 7:0.281818 8:0.245455
1 1:-1051 2:120 3:0.180451 4:0.142857 5:0.338346 6:0.225 7:0.208333 8:0.308333
1 1:-1070 2:120 3:0.180451 4:0.142857 5:0.338346 6:0.266667 7:0.208333 8:0.233333
1 1:-1081 2:119 3:0.180451 4:0.142857 5:0.338346 6:0.226891 7:0.218487 8:0.252101
1 1:-817 2:118 3:0.180451 4:0.142857 5:0.338346 6:0.313559 7:0.338983 8:0.152542
1 1:-805 2:118 3:0.180451 4:0.142857 5:0.338346 6:0.279661 7:0.347458 8:0.152542
1 1:-817 2:118 3:0.180451 4:0.142857 5:0.338346 6:0.305085 7:0.338983 8:0.152542
1 1:-1071 2:121 3:0.180451 4:0.142857 5:0.338346 6:0.247934 7:0.22314 8:0.239669
1 1:-964 2:119 3:0.180451 4:0.142857 5:0.338346 6:0.260504 7:0.210084 8:0.235294
1 1:-1082 2:121 3:0.180451 4:0.142857 5:0.338346 6:0.264463 7:0.22314 8:0.239669
1 1:-1002 2:119 3:0.180451 4:0.142857 5:0.338346 6:0.277311 7:0.235294 8:0.226891
1 1:-1077 2:121 3:0.180451 4:0.142857 5:0.338346 6:0.256198 7:0.22314 8:0.239669
1 1:-1084 2:121 3:0.180451 4:0.142857 5:0.338346 6:0.256198 7:0.22314 8:0.239669
1 1:-1095 2:122 3:0.180451 4:0.142857 5:0.338346 6:0.254098 7:0.221311 8:0.237705
1 1:-1131 2:123 3:0.180451 4:0.142857 5:0.338346 6:0.243902 7:0.284553 8:0.227642
1 1:-1139 2:120 3:0.180451 4:0.142857 5:0.338346 6:0.216667 7:0.175 8:0.283333
1 1:-1160 2:122 3:0.180451 4:0.142857 5:0.338346 6:0.221311 7:0.155738 8:0.254098
1 1:-1056 2:120 3:0.180451 4:0.142857 5:0.338346 6:0.233333 7:0.216667 8:0.266667
1 1:-1162 2:121 3:0.180451 4:0.142857 5:0.338346 6:0.206612 7:0.14876 8:0.297521
1 1:-1190 2:119 3:0.180451 4:0.142857 5:0.338346 6:0.201681 7:0.134454 8:0.302521
1 1:-1138 2:121 3:0.180451 4:0.142857 5:0.338346 6:0.214876 7:0.14876 8:0.272727
1 1:-1037 2:120 3:0.180451 4:0.142857 5:0.338346 6:0.241667 7:0.233333 8:0.275
1 1:-1106 2:122 3:0.180451 4:0.142857 5:0.338346 6:0.213115 7:0.139344 8:0.295082
1 1:-1064 2:118 3:0.180451 4:0.142857 5:0.338346 6:0.262712 7:0.135593 8:0.322034
1 1:-1064 2:118 3:0.180451 4:0.142857 5:0.338346 6:0.245763 7:0.135593 8:0.330508
1 1:-1117 2:120 3:0.180451 4:0.142857 5:0.338346 6:0.225 7:0.116667 8:0.3
1 1:-1108 2:121 3:0.180451 4:0.142857 5:0.338346 6:0.231405 7:0.140496 8:0.297521
1 1:-1116 2:120 3:0.180451 4:0.142857 5:0.338346 6:0.216667 7:0.175 8:0.258333
1 1:-1046 2:121 3:0.180451 4:0.142857 5:0.338346 6:0.22314 7:0.132231 8:0.297521
1 1:-1058 2:120 3:0.180451 4:0.142857 5:0.338346 6:0.216667 7:0.191667 8:0.25
1 1:-958 2:116 3:0.180451 4:0.142857 5:0.338346 6:0.241379 7:0.215517 8:0.267241
1 1:-1036 2:117 3:0.180451 4:0.142857 5:0.338346 6:0.239316 7:0.145299 8:0.290598
1 1:-1122 2:117 3:0.180451 4:0.142857 5:0.338346 6:0.205128 7:0.153846 8:0.307692
1 1:-1052 2:116 3:0.180451 4:0.142857 5:0.338346 6:0.206897 7:0.198276 8:0.275862
1 1:-1057 2:116 3:0.180451 4:0.142857 5:0.338346 6:0.206897 7:0.198276 8:0.275862
1 1:-1121 2:122 3:0.180451 4:0.142857 5:0.338346 6:0.237705 7:0.122951 8:0.295082
1 1:-1085 2:116 3:0.180451 4:0.142857 5:0.338346 6:0.206897 7:0.198276 8:0.275862
1 1:-1072 2:116 3:0.180451 4:0.142857 5:0.338346 6:0.206897 7:0.198276 8:0.275862
1 1:-1053 2:116 3:0.180451 4:0.142857 5:0.338346 6:0.206897 7:0.198276 8:0.275862
1 1:-1087 2:117 3:0.180451 4:0.142857 5:0.338346 6:0.239316 7:0.17094 8:0.290598
1 1:-1136 2:117 3:0.180451 4:0.142857 5:0.338346 6:0.213675 7:0.162393 8:0.299145
1 1:-1072 2:116 3:0.180451 4:0.142857 5:0.338346 6:0.215517 7:0.198276 8:0.275862
1 1:-1056 2:116 3:0.180451 4:0.142857 5:0.338346 6:0.206897 7:0.206897 8:0.267241
1 1:-1046 2:121 3:0.180451 4:0.142857 5:0.338346 6:0.22314 7:0.132231 8:0.297521
1 1:-1035 2:117 3:0.180451 4:0.142857 5:0.338346 6:0.247863 7:0.239316 8:0.196581
1 1:-1007 2:117 3:0.180451 4:0.142857 5:0.338346 6:0.247863 7:0.230769 8:0.205128
1 1:-1074 2:117 3:0.180451 4:0.142857 5:0.338346 6:0.247863 7:0.239316 8:0.205128
1 1:-1032 2:117 3:0.180451 4:0.142857 5:0.338346 6:0.230769 7:0.247863 8:0.222222
1 1:-1083 2:117 3:0.180451 4:0.142857 5:0.338346 6:0.239316 7:0.213675 8:0.222222
1 1:-1159 2:128 3:0.180451 4:0.142857 5:0.338346 6:0.25 7:0.226562 8:0.257812
1 1:-1032 2:121 3:0.180451 4:0.142857 5:0.338346 6:0.231405 7:0.132231 8:0.280992
1 1:-982 2:117 3:0.180451 4:0.142857 5:0.338346 6:0.222222 7:0.222222 8:0.222222
1 1:-940 2:117 3:0.180451 4:0.142857 5:0.338346 6:0.264957 7:0.239316 8:0.222222
1 1:-937 2:117 3:0.180451 4:0.142857 5:0.338346 6:0.264957 7:0.230769 8:0.230769
1 1:-1027 2:116 3:0.180451 4:0.142857 5:0.338346 6:0.198276 7:0.224138 8:0.258621
1 1:-1026 2:116 3:0.180451 4:0.142857 5:0.338346 6:0.189655 7:0.224138 8:0.275862
1 1:-982 2:117 3:0.180451 4:0.142857 5:0.338346 6:0.188034 7:0.222222 8:0.290598
1 1:-1029 2:117 3:0.180451 4:0.142857 5:0.338346 6:0.179487 7:0.230769 8:0.290598
1 1:-987 2:116 3:0.180451 4:0.142857 5:0.338346 6:0.241379 7:0.241379 8:0.232759
1 1:-996 2:115 3:0.180451 4:0.142857 5:0.338346 6:0.252174 7:0.234783 8:0.252174
1 1:-1052 2:120 3:0.180451 4:0.142857 5:0.338346 6:0.233333 7:0.133333 8:0.283333
1 1:-1000 2:115 3:0.180451 4:0.142857 5:0.338346 6:0.234783 7:0.226087 8:0.252174
1 1:-679 2:104 3:0.180451 4:0.142857 5:0.338346 6:0.346154 7:0.201923 8:0.240385
1 1:-935 2:114 3:0.180451 4:0.142857 5:0.338346 6:0.280702 7:0.245614 8:0.236842
1 1:-911 2:112 3:0.180451 4:0.142857 5:0.338346 6:0.196429 7:0.241071 8:0.267857
1 1:-908 2:111 3:0.180451 4:0.142857 5:0.338346 6:0.18018 7:0.261261 8:0.252252
1 1:-876 2:114 3:0.180451 4:0.142857 5:0.338346 6:0.236842 7:0.22807 8:0.254386
1 1:-948 2:116 3:0.180451 4:0.142857 5:0.338346 6:0.206897 7:0.232759 8:0.241379
1 1:-1039 2:123 3:0.180451 4:0.142857 5:0.338346 6:0.186992 7:0.260163 8:0.211382
1 1:-1122 2:117 3:0.180451 4:0.142857 5:0.338346 6:0.196581 7:0.153846 8:0.307692
1 1:-824 2:111 3:0.180451 4:0.142857 5:0.338346 6:0.216216 7:0.225225 8:0.261261
1 1:-1085 2:127 3:0.180451 4:0.142857 5:0.338346 6:0.212598 7:0.23622 8:0.283465
1 1:-1111 2:120 3:0.180451 4:0.142857 5:0.338346 6:0.216667 7:0.141667 8:0.3
1 1:-1767 2:130 3:0.180451 4:0.142857 5:0.338346 6:0.153846 7:0.107692 8:0.361538
1 1:-1098 2:120 3:0.180451 4:0.142857 5:0.338346 6:0.25 7:0.216667 8:0.258333
1 1:-1051 2:120 3:0.180451 4:0.142857 5:0.338346 6:0.308333 7:0.241667 8:0.225
1 1:-986 2:119 3:0.180451 4:0.142857 5:0.338346 6:0.294118 7:0.235294 8:0.218487
1 1:-1105 2:121 3:0.180451 4:0.142857 5:0.338346 6:0.239669 7:0.214876 8:0.256198
1 1:-1069 2:119 3:0.180451 4:0.142857 5:0.338346 6:0.285714 7:0.243697 8:0.201681
1 1:-1158 2:120 3:0.180451 4:0.142857 5:0.338346 6:0.258333 7:0.225 8:0.25
1 1:-1042 2:120 3:0.180451 4:0.142857 5:0.338346 6:0.241667 7:0.25 8:0.25
1 1:-1017 2:121 3:0.180451 4:0.142857 5:0.338346 6:0.256198 7:0.22314 8:0.247934
1 1:-1139 2:119 3:0.180451 4:0.142857 5:0.338346 6:0.210084 7:0.218487 8:0.268908
1 1:-1097 2:119 3:0.180451 4:0.142857 5:0.338346 6:0.226891 7:0.235294 8:0.252101
1 1:-1117 2:119 3:0.180451 4:0.142857 5:0.338346 6:0.226891 7:0.226891 8:0.260504
1 1:-1117 2:119 3:0.180451 4:0.142857 5:0.338346 6:0.218487 7:0.226891 8:0.260504
1 1:-1097 2:119 3:0.180451 4:0.142857 5:0.338346 6:0.226891 7:0.226891 8:0.260504
1 1:-1097 2:119 3:0.180451 4:0.142857 5:0.338346 6:0.235294 7:0.235294 8:0.252101
1 1:-1093 2:119 3:0.180451 4:0.142857 5:0.338346 6:0.235294 7:0.226891 8:0.260504
1 1:-1097 2:119 3:0.180451 4:0.142857 5:0.338346 6:0.235294 7:0.226891 8:0.260504
1 1:-1110 2:119 3:0.180451 4:0.142857 5:0.338346 6:0.218487 7:0.218487 8:0.268908
1 1:-1009 2:121 3:0.180451 4:0.142857 5:0.338346 6:0.272727 7:0.231405 8:0.239669
1 1:-1069 2:121 3:0.180451 4:0.142857 5:0.338346 6:0.247934 7:0.239669 8:0.239669
1 1:-1058 2:118 3:0.180451 4:0.142857 5:0.338346 6:0.228814 7:0.211864 8:0.271186
1 1:-1116 2:119 3:0.180451 4:0.142857 5:0.338346 6:0.226891 7:0.226891 8:0.260504
1 1:-1116 2:119 3:0.180451 4:0.142857 5:0.338346 6:0.226891 7:0.226891 8:0.260504
1 1:-1021 2:121 3:0.180451 4:0.142857 5:0.338346 6:0.239669 7:0.231405 8:0.239669
1 1:-989 2:121 3:0.180451 4:0.142857 5:0.338346 6:0.239669 7:0.239669 8:0.247934
1 1:-1109 2:119 3:0.180451 4:0.142857 5:0.338346 6:0.226891 7:0.226891 8:0.252101
1 1:-1055 2:118 3:0.180451 4:0.142857 5:0.338346 6:0.254237 7:0.237288 8:0.237288
1 1:-1157 2:119 3:0.180451 4:0.142857 5:0.338346 6:0.210084 7:0.210084 8:0.277311
1 1:-1172 2:119 3:0.180451 4:0.142857 5:0.338346 6:0.201681 7:0.201681 8:0.285714
1 1:-1020 2:119 3:0.180451 4:0.142857 5:0.338346 6:0.294118 7:0.243697 8:0.218487
1 1:-1096 2:119 3:0.180451 4:0.142857 5:0.338346 6:0.285714 7:0.210084 8:0.252101
1 1:-1081 2:118 3:0.180451 4:0.142857 5:0.338346 6:0.220339 7:0.220339 8:0.262712
1 1:-1128 2:120 3:0.180451 4:0.142857 5:0.338346 6:0.241667 7:0.225 8:0.25
1 1:-1091 2:118 3:0.180451 4:0.142857 5:0.338346 6:0.220339 7:0.194915 8:0.288136
1 1:-1074 2:118 3:0.180451 4:0.142857 5:0.338346 6:0.228814 7:0.20339 8:0.271186
1 1:-1073 2:119 3:0.180451 4:0.142857 5:0.338346 6:0.193277 7:0.201681 8:0.294118
1 1:-1090 2:118 3:0.180451 4:0.142857 5:0.338346 6:0.211864 7:0.194915 8:0.29661
1 1:-1087 2:118 3:0.180451 4:0.142857 5:0.338346 6:0.20339 7:0.194915 8:0.29661
1 1:-1103 2:118 3:0.180451 4:0.142857 5:0.338346 6:0.220339 7:0.20339 8:0.288136
1 1:-1092 2:118 3:0.180451 4:0.142857 5:0.338346 6:0.254237 7:0.169492 8:0.29661
1 1:-1110 2:118 3:0.180451 4:0.142857 5:0.338346 6:0.20339 7:0.186441 8:0.305085
1 1:-1027 2:118 3:0.180451 4:0.142857 5:0.338346 6:0.228814 7:0.220339 8:0.262712
1 1:-1066 2:118 3:0.180451 4:0.142857 5:0.338346 6:0.220339 7:0.194915 8:0.279661
1 1:-1056 2:118 3:0.180451 4:0.142857 5:0.338346 6:0.245763 7:0.20339 8:0.254237
1 1:-1090 2:118 3:0.180451 4:0.142857 5:0.338346 6:0.220339 7:0.194915 8:0.29661
1 1:-1084 2:118 3:0.180451 4:0.142857 5:0.338346 6:0.211864 7:0.194915 8:0.29661
1 1:-1111 2:119 3:0.180451 4:0.142857 5:0.338346 6:0.201681 7:0.193277 8:0.302521
1 1:-1151 2:119 3:0.180451 4:0.142857 5:0.338346 6:0.226891 7:0.201681 8:0.285714
1 1:-1100 2:118 3:0.180451 4:0.142857 5:0.338346 6:0.228814 7:0.194915 8:0.288136
1 1:-1074 2:118 3:0.180451 4:0.142857 5:0.338346 6:0.194915 7:0.194915 8:0.29661
1 1:-998 2:118 3:0.180451 4:0.142857 5:0.338346 6:0.211864 7:0.194915 8:0.288136
1 1:-1146 2:119 3:0.180451 4:0.142857 5:0.338346 6:0.201681 7:0.176471 8:0.302521
1 1:-1036 2:121 3:0.180451 4:0.142857 5:0.338346 6:0.231405 7:0.181818 8:0.305785
1 1:-1089 2:118 3:0.180451 4:0.142857 5:0.338346 6:0.220339 7:0.194915 8:0.288136
1 1:-1061 2:118 3:0.180451 4:0.142857 5:0.338346 6:0.211864 7:0.20339 8:0.288136
1 1:-1035 2:119 3:0.180451 4:0.142857 5:0.338346 6:0.235294 7:0.226891 8:0.252101
1 1:-1134 2:119 3:0.180451 4:0.142857 5:0.338346 6:0.226891 7:0.176471 8:0.294118
1 1:-1082 2:118 3:0.180451 4:0.142857 5:0.338346 6:0.20339 7:0.20339 8:0.288136
1 1:-1180 2:119 3:0.180451 4:0.142857 5:0.338346 6:0.218487 7:0.176471 8:0.310924
1 1:-1162 2:119 3:0.180451 4:0.142857 5:0.338346 6:0.201681 7:0.193277 8:0.294118
1 1:-1014 2:118 3:0.180451 4:0.142857 5:0.338346 6:0.220339 7:0.194915 8:0.29661
1 1:-1132 2:119 3:0.180451 4:0.142857 5:0.338346 6:0.218487 7:0.201681 8:0.277311
1 1:-1087 2:119 3:0.180451 4:0.142857 5:0.338346 6:0.268908 7:0.235294 8:0.226891
1 1:-1226 2:119 3:0.180451 4:0.142857 5:0.338346 6:0.218487 7:0.168067 8:0.294118
1 1:-1110 2:119 3:0.180451 4:0.142857 5:0.338346 6:0.201681 7:0.201681 8:0.294118
1 1:-1085 2:118 3:0.180451 4:0.142857 5:0.338346 6:0.20339 7:0.194915 8:0.29661
1 1:-1202 2:119 3:0.180451 4:0.142857 5:0.338346 6:0.210084 7:0.176471 8:0.310924
1 1:-1051 2:119 3:0.180451 4:0.142857 5:0.338346 6:0.218487 7:0.176471 8:0.294118
1 1:-1036 2:118 3:0.180451 4:0.142857 5:0.338346 6:0.237288 7:0.228814 8:0.254237
1 1:-1098 2:118 3:0.180451 4:0.142857 5:0.338346 6:0.271186 7:0.20339 8:0.271186
1 1:-1074 2:118 3:0.180451 4:0.142857 5:0.338346 6:0.228814 7:0.211864 8:0.271186
1 1:-1047 2:122 3:0.180451 4:0.142857 5:0.338346 6:0.196721 7:0.155738 8:0.336066
1 1:-1083 2:121 3:0.180451 4:0.142857 5:0.338346 6:0.239669 7:0.198347 8:0.289256
1 1:-1083 2:118 3:0.180451 4:0.142857 5:0.338346 6:0.228814 7:0.211864 8:0.262712
1 1:-990 2:118 3:0.180451 4:0.142857 5:0.338346 6:0.237288 7:0.20339 8:0.279661
1 1:-1000 2:118 3:0.180451 4:0.142857 5:0.338346 6:0.262712 7:0.194915 8:0.254237
1 1:-1070 2:119 3:0.180451 4:0.142857 5:0.338346 6:0.226891 7:0.210084 8:0.268908
1 1:-1115 2:118 3:0.180451 4:0.142857 5:0.338346 6:0.220339 7:0.194915 8:0.288136
1 1:-1010 2:119 3:0.180451 4:0.142857 5:0.338346 6:0.252101 7:0.243697 8:0.243697
1 1:-1081 2:119 3:0.180451 4:0.142857 5:0.338346 6:0.226891 7:0.201681 8:0.277311
1 1:-1079 2:118 3:0.180451 4:0.142857 5:0.338346 6:0.220339 7:0.186441 8:0.29661
1 1:-1179 2:119 3:0.180451 4:0.142857 5:0.338346 6:0.210084 7:0.176471 8:0.302521
1 1:-1142 2:119 3:0.180451 4:0.142857 5:0.338346 6:0.235294 7:0.168067 8:0.285714
1 1:-1188 2:120 3:0.180451 4:0.142857 5:0.338346 6:0.225 7:0.216667 8:0.266667
1 1:-1223 2:120 3:0.180451 4:0.142857 5:0.338346 6:0.2 7:0.208333 8:0.291667
1 1:-1172 2:120 3:0.180451 4:0.142857 5:0.338346 6:0.241667 7:0.216667 8:0.266667
1 1:-1236 2:120 3:0.180451 4:0.142857 5:0.338346 6:0.216667 7:0.216667 8:0.266667
1 1:-1223 2:120 3:0.180451 4:0.142857 5:0.338346 6:0.225 7:0.208333 8:0.266667
1 1:-1246 2:120 3:0.180451 4:0.142857 5:0.338346 6:0.191667 7:0.208333 8:0.291667
1 1:-1202 2:120 3:0.180451 4:0.142857 5:0.338346 6:0.233333 7:0.208333 8:0.275
1 1:-1229 2:121 3:0.180451 4:0.142857 5:0.338346 6:0.214876 7:0.231405 8:0.264463
1 1:-1208 2:121 3:0.180451 4:0.142857 5:0.338346 6:0.206612 7:0.239669 8:0.264463
1 1:-1141 2:120 3:0.180451 4:0.142857 5:0.338346 6:0.241667 7:0.241667 8:0.241667
1 1:-1096 2:119 3:0.180451 4:0.142857 5:0.338346 6:0.235294 7:0.252101 8:0.243697
1 1:-1127 2:120 3:0.180451 4:0.142857 5:0.338346 6:0.233333 7:0.25 8:0.241667
1 1:-1192 2:120 3:0.180451 4:0.142857 5:0.338346 6:0.233333 7:0.241667 8:0.25
1 1:-1206 2:120 3:0.180451 4:0.142857 5:0.338346 6:0.225 7:0.233333 8:0.258333
1 1:-1146 2:120 3:0.180451 4:0.142857 5:0.338346 6:0.2 7:0.275 8:0.241667
1 1:-1181 2:121 3:0.180451 4:0.142857 5:0.338346 6:0.198347 7:0.272727 8:0.22314
1 1:-1036 2:120 3:0.180451 4:0.142857 5:0.338346 6:0.216667 7:0.233333 8:0.275
1 1:-1079 2:117 3:0.180451 4:0.142857 5:0.338346 6:0.205128 7:0.264957 8:0.247863
1 1:-1182 2:119 3:0.180451 4:0.142857 5:0.338346 6:0.235294 7:0.201681 8:0.277311
1 1:-1147 2:120 3:0.180451 4:0.142857 5:0.338346 6:0.233333 7:0.241667 8:0.25
1 1:-1088 2:119 3:0.180451 4:0.142857 5:0.338346 6:0.210084 7:0.210084 8:0.277311
1 1:-1165 2:119 3:0.180451 4:0.142857 5:0.338346 6:0.243697 7:0.226891 8:0.252101
1 1:-1205 2:120 3:0.180451 4:0.142857 5:0.338346 6:0.225 7:0.233333 8:0.258333
1 1:-1142 2:119 3:0.180451 4:0.142857 5:0.338346 6:0.243697 7:0.235294 8:0.243697
1 1:-1116 2:120 3:0.180451 4:0.142857 5:0.338346 6:0.25 7:0.233333 8:0.25
1 1:-1190 2:119 3:0.180451 4:0.142857 5:0.338346 6:0.243697 7:0.226891 8:0.252101
1 1:-1110 2:120 3:0.180451 4:0.142857 5:0.338346 6:0.258333 7:0.216667 8:0.241667
1 1:-1134 2:120 3:0.180451 4:0.142857 5:0.338346 6:0.216667 7:0.216667 8:0.266667
1 1:-1221 2:120 3:0.180451 4:0.142857 5:0.338346 6:0.208333 7:0.225 8:0.266667
1 1:-1182 2:120 3:0.180451 4:0.142857 5:0.338346 6:0.216667 7:0.25 8:0.241667
1 1:-1145 2:120 3:0.180451 4:0.142857 5:0.338346 6:0.216667 7:0.225 8:0.266667
1 1:-1221 2:120 3:0.180451 4:0.142857 5:0.338346 6:0.2 7:0.2 8:0.291667
1 1:-984 2:120 3:0.180451 4:0.142857 5:0.338346 6:0.241667 7:0.233333 8:0.25
1 1:-1119 2:120 3:0.180451 4:0.142857 5:0.338346 6:0.225 7:0.2 8:0.283333
1 1:-1287 2:120 3:0.180451 4:0.142857 5:0.338346 6:0.208333 7:0.191667 8:0.291667
1 1:-1151 2:120 3:0.180451 4:0.142857 5:0.338346 6:0.225 7:0.191667 8:0.291667
1 1:-1193 2:120 3:0.180451 4:0.142857 5:0.338346 6:0.225 7:0.225 8:0.275
1 1:-1173 2:120 3:0.180451 4:0.142857 5:0.338346 6:0.233333 7:0.233333 8:0.266667
1 1:-1104 2:120 3:0.180451 4:0.142857 5:0.338346 6:0.275 7:0.283333 8:0.2
1 1:-1221 2:120 3:0.180451 4:0.142857 5:0.338346 6:0.225 7:0.216667 8:0.266667
1 1:-1183 2:120 3:0.180451 4:0.142857 5:0.338346 6:0.233333 7:0.233333 8:0.25
1 1:-1140 2:120 3:0.180451 4:0.142857 5:0.338346 6:0.2 7:0.233333 8:0.266667
1 1:-1212 2:120 3:0.180451 4:0.142857 5:0.338346 6:0.216667 7:0.216667 8:0.275
1 1:-1319 2:120 3:0.180451 4:0.142857 5:0.338346 6:0.216667 7:0.183333 8:0.3
1 1:-1133 2:120 3:0.180451 4:0.142857 5:0.338346 6:0.258333 7:0.225 8:0.25
1 1:-1177 2:120 3:0.180451 4:0.142857 5:0.338346 6:0.2 7:0.208333 8:0.283333
1 1:-1173 2:120 3:0.180451 4:0.142857 5:0.338346 6:0.233333 7:0.233333 8:0.266667
1 1:-1233 2:119 3:0.180451 4:0.142857 5:0.338346 6:0.210084 7:0.193277 8:0.302521
1 1:-1191 2:121 3:0.180451 4:0.142857 5:0.338346 6:0.231405 7:0.239669 8:0.247934
1 1:-1232 2:120 3:0.180451 4:0.142857 5:0.338346 6:0.208333 7:0.216667 8:0.275
1 1:-1040 2:120 3:0.180451 4:0.142857 5:0.338346 6:0.25 7:0.225 8:0.266667
1 1:-1129 2:120 3:0.180451 4:0.142857 5:0.338346 6:0.225 7:0.258333 8:0.233333
1 1:-1168 2:120 3:0.180451 4:0.142857 5:0.338346 6:0.233333 7:0.233333 8:0.241667
1 1:-1185 2:120 3:0.180451 4:0.142857 5:0.338346 6:0.225 7:0.233333 8:0.25
1 1:-1215 2:120 3:0.180451 4:0.142857 5:0.338346 6:0.225 7:0.225 8:0.258333
1 1:-1216 2:120 3:0.180451 4:0.142857 5:0.338346 6:0.2 7:0.225 8:0.266667
1 1:-1238 2:120 3:0.180451 4:0.142857 5:0.338346 6:0.2 7:0.216667 8:0.275
1 1:-1192 2:120 3:0.180451 4:0.142857 5:0.338346 6:0.225 7:0.216667 8:0.258333
1 1:-1205 2:120 3:0.180451 4:0.142857 5:0.338346 6:0.216667 7:0.225 8:0.266667
1 1:-1268 2:121 3:0.180451 4:0.142857 5:0.338346 6:0.206612 7:0.22314 8:0.264463
1 1:-1240 2:121 3:0.180451 4:0.142857 5:0.338346 6:0.173554 7:0.231405 8:0.280992
1 1:-1210 2:120 3:0.180451 4:0.142857 5:0.338346 6:0.2 7:0.208333 8:0.266667
1 1:-1094 2:119 3:0.180451 4:0.142857 5:0.338346 6:0.260504 7:0.252101 8:0.210084
1 1:-1247 2:121 3:0.180451 4:0.142857 5:0.338346 6:0.181818 7:0.22314 8:0.272727
1 1:-1234 2:120 3:0.180451 4:0.142857 5:0.338346 6:0.191667 7:0.208333 8:0.283333
1 1:-1169 2:120 3:0.180451 4:0.142857 5:0.338346 6:0.2 7:0.225 8:0.266667
1 1:-1159 2:120 3:0.180451 4:0.142857 5:0.338346 6:0.216667 7:0.225 8:0.25
1 1:-1211 2:120 3:0.180451 4:0.142857 5:0.338346 6:0.216667 7:0.233333 8:0.258333
1 1:-1293 2:120 3:0.180451 4:0.142857 5:0.338346 6:0.2 7:0.2 8:0.283333
1 1:-1153 2:120 3:0.180451 4:0.142857 5:0.338346 6:0.2 7:0.225 8:0.266667
1 1:-1143 2:120 3:0.180451 4:0.142857 5:0.338346 6:0.208333 7:0.216667 8:0.266667
1 1:-1090 2:121 3:0.180451 4:0.142857 5:0.338346 6:0.231405 7:0.231405 8:0.247934
1 1:-1182 2:120 3:0.180451 4:0.142857 5:0.338346 6:0.191667 7:0.233333 8:0.266667
1 1:-1223 2:120 3:0.180451 4:0.142857 5:0.338346 6:0.2 7:0.208333 8:0.283333
1 1:-1190 2:120 3:0.180451 4:0.142857 5:0.338346 6:0.208333 7:0.225 8:0.258333
1 1:-1285 2:120 3:0.180451 4:0.142857 5:0.338346 6:0.208333 7:0.208333 8:0.266667
1 1:-1269 2:121 3:0.180451 4:0.142857 5:0.338346 6:0.198347 7:0.206612 8:0.280992
1 1:-1206 2:123 3:0.180451 4:0.142857 5:0.338346 6:0.252033 7:0.154472 8:0.300813
1 1:-1135 2:121 3:0.180451 4:0.142857 5:0.338346 6:0.231405 7:0.214876 8:0.280992
1 1:-1284 2:120 3:0.180451 4:0.142857 5:0.338346 6:0.208333 7:0.208333 8:0.275
1 1:-1212 2:120 3:0.180451 4:0.142857 5:0.338346 6:0.225 7:0.216667 8:0.275
1 1:-1201 2:120 3:0.180451 4:0.142857 5:0.338346 6:0.191667 7:0.2 8:0.291667
1 1:-1277 2:120 3:0.180451 4:0.142857 5:0.338346 6:0.225 7:0.208333 8:0.266667
1 1:-1199 2:120 3:0.180451 4:0.142857 5:0.338346 6:0.216667 7:0.208333 8:0.275
1 1:-1044 2:118 3:0.180451 4:0.142857 5:0.338346 6:0.237288 7:0.220339 8:0.271186
1 1:-1039 2:121 3:0.180451 4:0.142857 5:0.338346 6:0.239669 7:0.239669 8:0.239669
1 1:-1271 2:123 3:0.180451 4:0.142857 5:0.338346 6:0.227642 7:0.146341 8:0.300813
1 1:-1113 2:120 3:0.180451 4:0.142857 5:0.338346 6:0.233333 7:0.208333 8:0.283333
1 1:-1293 2:122 3:0.180451 4:0.142857 5:0.338346 6:0.180328 7:0.196721 8:0.278689
1 1:-1103 2:123 3:0.180451 4:0.142857 5:0.338346 6:0.186992 7:0.195122 8:0.317073
1 1:-1143 2:120 3:0.180451 4:0.142857 5:0.338346 6:0.233333 7:0.2 8:0.266667
1 1:-1112 2:120 3:0.180451 4:0.142857 5:0.338346 6:0.258333 7:0.225 8:0.233333
1 1:-1169 2:120 3:0.180451 4:0.142857 5:0.338346 6:0.233333 7:0.208333 8:0.258333
1 1:-1149 2:120 3:0.180451 4:0.142857 5:0.338346 6:0.241667 7:0.216667 8:0.25
1 1:-1155 2:120 3:0.180451 4:0.142857 5:0.338346 6:0.241667 7:0.233333 8:0.25
1 1:-1155 2:120 3:0.180451 4:0.142857 5:0.338346 6:0.25 7:0.225 8:0.25
1 1:-1146 2:120 3:0.180451 4:0.142857 5:0.338346 6:0.233333 7:0.216667 8:0.25
1 1:-989 2:120 3:0.180451 4:0.142857 5:0.338346 6:0.241667 7:0.216667 8:0.241667
1 1:-1173 2:120 3:0.180451 4:0.142857 5:0.338346 6:0.241667 7:0.208333 8:0.25
1 1:-1032 2:121 3:0.180451 4:0.142857 5:0.338346 6:0.264463 7:0.239669 8:0.247934
1 1:-1173 2:120 3:0.180451 4:0.142857 5:0.338346 6:0.241667 7:0.208333 8:0.25
1 1:-1083 2:118 3:0.180451 4:0.142857 5:0.338346 6:0.211864 7:0.220339 8:0.271186
1 1:-1176 2:119 3:0.180451 4:0.142857 5:0.338346 6:0.210084 7:0.201681 8:0.268908
1 1:-1198 2:119 3:0.180451 4:0.142857 5:0.338346 6:0.226891 7:0.218487 8:0.252101
1 1:-1097 2:118 3:0.180451 4:0.142857 5:0.338346 6:0.20339 7:0.220339 8:0.288136
1 1:-1196 2:118 3:0.180451 4:0.142857 5:0.338346 6:0.194915 7:0.186441 8:0.305085
1 1:-1217 2:118 3:0.180451 4:0.142857 5:0.338346 6:0.186441 7:0.177966 8:0.313559
1 1:-1198 2:118 3:0.180451 4:0.142857 5:0.338346 6:0.186441 7:0.186441 8:0.305085
1 1:-1146 2:118 3:0.180451 4:0.142857 5:0.338346 6:0.177966 7:0.186441 8:0.305085
1 1:-1207 2:118 3:0.180451 4:0.142857 5:0.338346 6:0.177966 7:0.177966 8:0.313559
1 1:-1162 2:118 3:0.180451 4:0.142857 5:0.338346 6:0.20339 7:0.211864 8:0.271186
1 1:-1098 2:118 3:0.180451 4:0.142857 5:0.338346 6:0.220339 7:0.228814 8:0.262712
1 1:-1300 2:119 3:0.180451 4:0.142857 5:0.338346 6:0.218487 7:0.168067 8:0.310924
1 1:-1054 2:120 3:0.180451 4:0.142857 5:0.338346 6:0.258333 7:0.191667 8:0.266667
1 1:-1023 2:119 3:0.180451 4:0.142857 5:0.338346 6:0.285714 7:0.243697 8:0.226891
1 1:-1190 2:120 3:0.180451 4:0.142857 5:0.338346 6:0.216667 7:0.225 8:0.258333
1 1:-1241 2:119 3:0.180451 4:0.142857 5:0.338346 6:0.226891 7:0.218487 8:0.252101
1 1:-1122 2:120 3:0.180451 4:0.142857 5:0.338346 6:0.25 7:0.266667 8:0.216667
1 1:-1098 2:120 3:0.180451 4:0.142857 5:0.338346 6:0.275 7:0.233333 8:0.233333
1 1:-1207 2:119 3:0.180451 4:0.142857 5:0.338346 6:0.210084 7:0.184874 8:0.294118
1 1:-1235 2:120 3:0.180451 4:0.142857 5:0.338346 6:0.225 7:0.225 8:0.258333
1 1:-958 2:120 3:0.180451 4:0.142857 5:0.338346 6:0.266667 7:0.233333 8:0.258333
1 1:-1134 2:120 3:0.180451 4:0.142857 5:0.338346 6:0.2 7:0.233333 8:0.266667
1 1:-1177 2:118 3:0.180451 4:0.142857 5:0.338346 6:0.228814 7:0.20339 8:0.271186
1 1:-1124 2:118 3:0.180451 4:0.142857 5:0.338346 6:0.262712 7:0.211864 8:0.245763
1 1:-1154 2:120 3:0.180451 4:0.142857 5:0.338346 6:0.275 7:0.216667 8:0.241667
1 1:-1119 2:120 3:0.180451 4:0.142857 5:0.338346 6:0.275 7:0.241667 8:0.225
1 1:-1102 2:121 3:0.180451 4:0.142857 5:0.338346 6:0.231405 7:0.214876 8:0.256198
1 1:-980 2:122 3:0.180451 4:0.142857 5:0.338346 6:0.204918 7:0.204918 8:0.311475
1 1:-1534 2:126 3:0.180451 4:0.142857 5:0.338346 6:0.206349 7:0.18254 8:0.301587
1 1:-1131 2:119 3:0.180451 4:0.142857 5:0.338346 6:0.193277 7:0.176471 8:0.302521
1 1:-1160 2:119 3:0.180451 4:0.142857 5:0.338346 6:0.193277 7:0.168067 8:0.310924
1 1:-1132 2:121 3:0.180451 4:0.142857 5:0.338346 6:0.198347 7:0.206612 8:0.272727
1 1:-1574 2:126 3:0.180451 4:0.142857 5:0.338346 6:0.198413 7:0.166667 8:0.31746
1 1:-1300 2:124 3:0.180451 4:0.142857 5:0.338346 6:0.233871 7:0.16129 8:0.298387
1 1:-1427 2:124 3:0.180451 4:0.142857 5:0.338346 6:0.169355 7:0.120968 8:0.346774
1 1:-1496 2:127 3:0.180451 4:0.142857 5:0.338346 6:0.141732 7:0.141732 8:0.338583
1 1:-656 2:116 3:0.275 4:0.241667 5:0.25 6:0.206897 7:0.172414 8:0.301724
1 1:-802 2:120 3:0.275 4:0.241667 5:0.25 6:0.203252 7:0.162602 8:0.300813
1 1:-768 2:120 3:0.275 4:0.241667 5:0.25 6:0.195122 7:0.154472 8:0.300813
1 1:-781 2:120 3:0.275 4:0.241667 5:0.25 6:0.195122 7:0.138211 8:0.308943
1 1:-675 2:117 3:0.275 4:0.241667 5:0.25 6:0.188034 7:0.153846 8:0.316239
1 1:-547 2:110 3:0.275 4:0.241667 5:0.25 6:0.190909 7:0.281818 8:0.245455
1 1:-632 2:120 3:0.275 4:0.241667 5:0.25 6:0.225 7:0.208333 8:0.308333
1 1:-653 2:120 3:0.275 4:0.241667 5:0.25 6:0.266667 7:0.208333 8:0.233333
1 1:-681 2:119 3:0.275 4:0.241667 5:0.25 6:0.226891 7:0.218487 8:0.252101
1 1:-423 2:118 3:0.275 4:0.241667 5:0.25 6:0.313559 7:0.338983 8:0.152542
1 1:-415 2:118 3:0.275 4:0.241667 5:0.25 6:0.279661 7:0.347458 8:0.152542
1 1:-423 2:118 3:0.275 4:0.241667 5:0.25 6:0.305085 7:0.338983 8:0.152542
1 1:-700 2:120 3:0.275 4:0.241667 5:0.25 6:0.247934 7:0.22314 8:0.239669
1 1:-623 2:119 3:0.275 4:0.241667 5:0.25 6:0.260504 7:0.210084 8:0.235294
1 1:-711 2:120 3:0.275 4:0.241667 5:0.25 6:0.264463 7:0.22314 8:0.239669
1 1:-661 2:119 3:0.275 4:0.241667 5:0.25 6:0.277311 7:0.235294 8:0.226891
1 1:-706 2:120 3:0.275 4:0.241667 5:0.25 6:0.256198 7:0.22314 8:0.239669
1 1:-713 2:120 3:0.275 4:0.241667 5:0.25 6:0.256198 7:0.22314 8:0.239669
1 1:-717 2:120 3:0.275 4:0.241667 5:0.25 6:0.254098 7:0.221311 8:0.237705
1 1:-610 2:120 3:0.275 4:0.241667 5:0.25 6:0.243902 7:0.284553 8:0.227642
1 1:-661 2:120 3:0.275 4:0.241667 5:0.25 6:0.216667 7:0.175 8:0.283333
1 1:-708 2:120 3:0.275 4:0.241667 5:0.25 6:0.221311 7:0.155738 8:0.254098
1 1:-601 2:120 3:0.275 4:0.241667 5:0.25 6:0.233333 7:0.216667 8:0.266667
1 1:-711 2:120 3:0.275 4:0.241667 5:0.25 6:0.206612 7:0.14876 8:0.297521
1 1:-735 2:119 3:0.275 4:0.241667 5:0.25 6:0.201681 7:0.134454 8:0.302521
1 1:-692 2:120 3:0.275 4:0.241667 5:0.25 6:0.214876 7:0.14876 8:0.272727
1 1:-673 2:120 3:0.275 4:0.241667 5:0.25 6:0.241667 7:0.233333 8:0.275
1 1:-675 2:120 3:0.275 4:0.241667 5:0.25 6:0.213115 7:0.139344 8:0.295082
1 1:-680 2:118 3:0.275 4:0.241667 5:0.25 6:0.262712 7:0.135593 8:0.322034
1 1:-690 2:118 3:0.275 4:0.241667 5:0.25 6:0.245763 7:0.135593 8:0.330508
1 1:-687 2:120 3:0.275 4:0.241667 5:0.25 6:0.225 7:0.116667 8:0.3
1 1:-663 2:120 3:0.275 4:0.241667 5:0.25 6:0.231405 7:0.140496 8:0.297521
1 1:-671 2:120 3:0.275 4:0.241667 5:0.25 6:0.216667 7:0.175 8:0.258333
1 1:-640 2:120 3:0.275 4:0.241667 5:0.25 6:0.22314 7:0.132231 8:0.297521
1 1:-641 2:120 3:0.275 4:0.241667 5:0.25 6:0.216667 7:0.191667 8:0.25
1 1:-553 2:116 3:0.275 4:0.241667 5:0.25 6:0.241379 7:0.215517 8:0.267241
1 1:-619 2:117 3:0.275 4:0.241667 5:0.25 6:0.239316 7:0.145299 8:0.290598
1 1:-682 2:117 3:0.275 4:0.241667 5:0.25 6:0.205128 7:0.153846 8:0.307692
1 1:-649 2:116 3:0.275 4:0.241667 5:0.25 6:0.206897 7:0.198276 8:0.275862
1 1:-644 2:116 3:0.275 4:0.241667 5:0.25 6:0.206897 7:0.198276 8:0.275862
1 1:-676 2:120 3:0.275 4:0.241667 5:0.25 6:0.237705 7:0.122951 8:0.295082
1 1:-646 2:116 3:0.275 4:0.241667 5:0.25 6:0.206897 7:0.198276 8:0.275862
1 1:-647 2:116 3:0.275 4:0.241667 5:0.25 6:0.206897 7:0.198276 8:0.275862
1 1:-631 2:116 3:0.275 4:0.241667 5:0.25 6:0.206897 7:0.198276 8:0.275862
1 1:-658 2:117 3:0.275 4:0.241667 5:0.25 6:0.239316 7:0.17094 8:0.290598
1 1:-730 2:117 3:0.275 4:0.241667 5:0.25 6:0.213675 7:0.162393 8:0.299145
1 1:-647 2:116 3:0.275 4:0.241667 5:0.25 6:0.215517 7:0.198276 8:0.275862
1 1:-631 2:116 3:0.275 4:0.241667 5:0.25 6:0.206897 7:0.206897 8:0.267241
1 1:-640 2:120 3:0.275 4:0.241667 5:0.25 6:0.22314 7:0.132231 8:0.297521
1 1:-584 2:117 3:0.275 4:0.241667 5:0.25 6:0.247863 7:0.239316 8:0.196581
1 1:-568 2:117 3:0.275 4:0.241667 5:0.25 6:0.247863 7:0.230769 8:0.205128
1 1:-624 2:117 3:0.275 4:0.241667 5:0.25 6:0.247863 7:0.239316 8:0.205128
1 1:-613 2:117 3:0.275 4:0.241667 5:0.25 6:0.230769 7:0.247863 8:0.222222
1 1:-614 2:117 3:0.275 4:0.241667 5:0.25 6:0.239316 7:0.213675 8:0.222222
1 1:-641 2:120 3:0.275 4:0.241667 5:0.25 6:0.25 7:0.226562 8:0.257812
1 1:-668 2:120 3:0.275 4:0.241667 5:0.25 6:0.231405 7:0.132231 8:0.280992
1 1:-563 2:117 3:0.275 4:0.241667 5:0.25 6:0.222222 7:0.222222 8:0.222222
1 1:-531 2:117 3:0.275 4:0.241667 5:0.25 6:0.264957 7:0.239316 8:0.222222
1 1:-528 2:117 3:0.275 4:0.241667 5:0.25 6:0.264957 7:0.230769 8:0.230769
1 1:-614 2:116 3:0.275 4:0.241667 5:0.25 6:0.198276 7:0.224138 8:0.258621
1 1:-613 2:116 3:0.275 4:0.241667 5:0.25 6:0.189655 7:0.224138 8:0.275862
1 1:-585 2:117 3:0.275 4:0.241667 5:0.25 6:0.188034 7:0.222222 8:0.290598
1 1:-585 2:117 3:0.275 4:0.241667 5:0.25 6:0.179487 7:0.230769 8:0.290598
1 1:-580 2:116 3:0.275 4:0.241667 5:0.25 6:0.241379 7:0.241379 8:0.232759
1 1:-531 2:115 3:0.275 4:0.241667 5:0.25 6:0.252174 7:0.234783 8:0.252174
1 1:-640 2:120 3:0.275 4:0.241667 5:0.25 6:0.233333 7:0.133333 8:0.283333
1 1:-523 2:115 3:0.275 4:0.241667 5:0.25 6:0.234783 7:0.226087 8:0.252174
1 1:-382 2:104 3:0.275 4:0.241667 5:0.25 6:0.346154 7:0.201923 8:0.240385
1 1:-517 2:114 3:0.275 4:0.241667 5:0.25 6:0.280702 7:0.245614 8:0.236842
1 1:-485 2:112 3:0.275 4:0.241667 5:0.25 6:0.196429 7:0.241071 8:0.267857
1 1:-522 2:111 3:0.275 4:0.241667 5:0.25 6:0.18018 7:0.261261 8:0.252252
1 1:-487 2:114 3:0.275 4:0.241667 5:0.25 6:0.236842 7:0.22807 8:0.254386
1 1:-524 2:116 3:0.275 4:0.241667 5:0.25 6:0.206897 7:0.232759 8:0.241379
1 1:-603 2:120 3:0.275 4:0.241667 5:0.25 6:0.186992 7:0.260163 8:0.211382
1 1:-655 2:117 3:0.275 4:0.241667 5:0.25 6:0.196581 7:0.153846 8:0.307692
1 1:-480 2:111 3:0.275 4:0.241667 5:0.25 6:0.216216 7:0.225225 8:0.261261
1 1:-581 2:120 3:0.275 4:0.241667 5:0.25 6:0.212598 7:0.23622 8:0.283465
1 1:-666 2:120 3:0.275 4:0.241667 5:0.25 6:0.216667 7:0.141667 8:0.3
1 1:-1099 2:120 3:0.275 4:0.241667 5:0.25 6:0.153846 7:0.107692 8:0.361538
1 1:-598 2:120 3:0.275 4:0.241667 5:0.25 6:0.25 7:0.216667 8:0.258333
1 1:-511 2:120 3:0.275 4:0.241667 5:0.25 6:0.308333 7:0.241667 8:0.225
1 1:-517 2:119 3:0.275 4:0.241667 5:0.25 6:0.294118 7:0.235294 8:0.218487
1 1:-608 2:120 3:0.275 4:0.241667 5:0.25 6:0.239669 7:0.214876 8:0.256198
1 1:-554 2:119 3:0.275 4:0.241667 5:0.25 6:0.285714 7:0.243697 8:0.201681
1 1:-627 2:120 3:0.275 4:0.241667 5:0.25 6:0.258333 7:0.225 8:0.25
1 1:-520 2:120 3:0.275 4:0.241667 5:0.25 6:0.241667 7:0.25 8:0.25
1 1:-551 2:120 3:0.275 4:0.241667 5:0.25 6:0.256198 7:0.22314 8:0.247934
1 1:-637 2:119 3:0.275 4:0.241667 5:0.25 6:0.210084 7:0.218487 8:0.268908
1 1:-595 2:119 3:0.275 4:0.241667 5:0.25 6:0.226891 7:0.235294 8:0.252101
1 1:-615 2:119 3:0.275 4:0.241667 5:0.25 6:0.226891 7:0.226891 8:0.260504
1 1:-615 2:119 3:0.275 4:0.241667 5:0.25 6:0.218487 7:0.226891 8:0.260504
1 1:-595 2:119 3:0.275 4:0.241667 5:0.25 6:0.226891 7:0.226891 8:0.260504
1 1:-595 2:119 3:0.275 4:0.241667 5:0.25 6:0.235294 7:0.235294 8:0.252101
1 1:-591 2:119 3:0.275 4:0.241667 5:0.25 6:0.235294 7:0.226891 8:0.260504
1 1:-595 2:119 3:0.275 4:0.241667 5:0.25 6:0.235294 7:0.226891 8:0.260504
1 1:-608 2:119 3:0.275 4:0.241667 5:0.25 6:0.218487 7:0.218487 8:0.268908
1 1:-528 2:120 3:0.275 4:0.241667 5:0.25 6:0.272727 7:0.231405 8:0.239669
1 1:-541 2:120 3:0.275 4:0.241667 5:0.25 6:0.247934 7:0.239669 8:0.239669
1 1:-548 2:118 3:0.275 4:0.241667 5:0.25 6:0.228814 7:0.211864 8:0.271186
1 1:-614 2:119 3:0.275 4:0.241667 5:0.25 6:0.226891 7:0.226891 8:0.260504
1 1:-614 2:119 3:0.275 4:0.241667 5:0.25 6:0.226891 7:0.226891 8:0.260504
1 1:-505 2:120 3:0.275 4:0.241667 5:0.25 6:0.239669 7:0.231405 8:0.239669
1 1:-512 2:120 3:0.275 4:0.241667 5:0.25 6:0.239669 7:0.239669 8:0.247934
1 1:-582 2:119 3:0.275 4:0.241667 5:0.25 6:0.226891 7:0.226891 8:0.252101
1 1:-532 2:118 3:0.275 4:0.241667 5:0.25 6:0.254237 7:0.237288 8:0.237288
1 1:-655 2:119 3:0.275 4:0.241667 5:0.25 6:0.210084 7:0.210084 8:0.277311
1 1:-670 2:119 3:0.275 4:0.241667 5:0.25 6:0.201681 7:0.201681 8:0.285714
1 1:-532 2:119 3:0.275 4:0.241667 5:0.25 6:0.294118 7:0.243697 8:0.218487
1 1:-599 2:119 3:0.275 4:0.241667 5:0.25 6:0.285714 7:0.210084 8:0.252101
1 1:-607 2:118 3:0.275 4:0.241667 5:0.25 6:0.220339 7:0.220339 8:0.262712
1 1:-582 2:120 3:0.275 4:0.241667 5:0.25 6:0.241667 7:0.225 8:0.25
1 1:-592 2:118 3:0.275 4:0.241667 5:0.25 6:0.220339 7:0.194915 8:0.288136
1 1:-609 2:118 3:0.275 4:0.241667 5:0.25 6:0.228814 7:0.20339 8:0.271186
1 1:-577 2:119 3:0.275 4:0.241667 5:0.25 6:0.193277 7:0.201681 8:0.294118
1 1:-591 2:118 3:0.275 4:0.241667 5:0.25 6:0.211864 7:0.194915 8:0.29661
1 1:-591 2:118 3:0.275 4:0.241667 5:0.25 6:0.20339 7:0.194915 8:0.29661
1 1:-629 2:118 3:0.275 4:0.241667 5:0.25 6:0.220339 7:0.20339 8:0.288136
1 1:-601 2:118 3:0.275 4:0.241667 5:0.25 6:0.254237 7:0.169492 8:0.29661
1 1:-607 2:118 3:0.275 4:0.241667 5:0.25 6:0.20339 7:0.186441 8:0.305085
1 1:-557 2:118 3:0.275 4:0.241667 5:0.25 6:0.228814 7:0.220339 8:0.262712
1 1:-588 2:118 3:0.275 4:0.241667 5:0.25 6:0.220339 7:0.194915 8:0.279661
1 1:-597 2:118 3:0.275 4:0.241667 5:0.25 6:0.245763 7:0.20339 8:0.254237
1 1:-591 2:118 3:0.275 4:0.241667 5:0.25 6:0.220339 7:0.194915 8:0.29661
1 1:-585 2:118 3:0.275 4:0.241667 5:0.25 6:0.211864 7:0.194915 8:0.29661
1 1:-612 2:119 3:0.275 4:0.241667 5:0.25 6:0.201681 7:0.193277 8:0.302521
1 1:-628 2:119 3:0.275 4:0.241667 5:0.25 6:0.226891 7:0.201681 8:0.285714
1 1:-597 2:118 3:0.275 4:0.241667 5:0.25 6:0.228814 7:0.194915 8:0.288136
1 1:-578 2:118 3:0.275 4:0.241667 5:0.25 6:0.194915 7:0.194915 8:0.29661
1 1:-548 2:118 3:0.275 4:0.241667 5:0.25 6:0.211864 7:0.194915 8:0.288136
1 1:-598 2:119 3:0.275 4:0.241667 5:0.25 6:0.201681 7:0.176471 8:0.302521
1 1:-592 2:120 3:0.275 4:0.241667 5:0.25 6:0.231405 7:0.181818 8:0.305785
1 1:-615 2:118 3:0.275 4:0.241667 5:0.25 6:0.220339 7:0.194915 8:0.288136
1 1:-565 2:118 3:0.275 4:0.241667 5:0.25 6:0.211864 7:0.20339 8:0.288136
1 1:-545 2:119 3:0.275 4:0.241667 5:0.25 6:0.235294 7:0.226891 8:0.252101
1 1:-614 2:119 3:0.275 4:0.241667 5:0.25 6:0.226891 7:0.176471 8:0.294118
1 1:-588 2:118 3:0.275 4:0.241667 5:0.25 6:0.20339 7:0.20339 8:0.288136
1 1:-651 2:119 3:0.275 4:0.241667 5:0.25 6:0.218487 7:0.176471 8:0.310924
1 1:-655 2:119 3:0.275 4:0.241667 5:0.25 6:0.201681 7:0.193277 8:0.294118
1 1:-581 2:118 3:0.275 4:0.241667 5:0.25 6:0.220339 7:0.194915 8:0.29661
1 1:-633 2:119 3:0.275 4:0.241667 5:0.25 6:0.218487 7:0.201681 8:0.277311
1 1:-554 2:119 3:0.275 4:0.241667 5:0.25 6:0.268908 7:0.235294 8:0.226891
1 1:-666 2:119 3:0.275 4:0.241667 5:0.25 6:0.218487 7:0.168067 8:0.294118
1 1:-607 2:119 3:0.275 4:0.241667 5:0.25 6:0.201681 7:0.201681 8:0.294118
1 1:-591 2:118 3:0.275 4:0.241667 5:0.25 6:0.20339 7:0.194915 8:0.29661
1 1:-683 2:119 3:0.275 4:0.241667 5:0.25 6:0.210084 7:0.176471 8:0.310924
1 1:-557 2:119 3:0.275 4:0.241667 5:0.25 6:0.218487 7:0.176471 8:0.294118
1 1:-568 2:118 3:0.275 4:0.241667 5:0.25 6:0.237288 7:0.228814 8:0.254237
1 1:-559 2:118 3:0.275 4:0.241667 5:0.25 6:0.271186 7:0.20339 8:0.271186
1 1:-595 2:118 3:0.275 4:0.241667 5:0.25 6:0.228814 7:0.211864 8:0.271186
1 1:-680 2:120 3:0.275 4:0.241667 5:0.25 6:0.196721 7:0.155738 8:0.336066
1 1:-587 2:120 3:0.275 4:0.241667 5:0.25 6:0.239669 7:0.198347 8:0.289256
1 1:-601 2:118 3:0.275 4:0.241667 5:0.25 6:0.228814 7:0.211864 8:0.262712
1 1:-546 2:118 3:0.275 4:0.241667 5:0.25 6:0.237288 7:0.20339 8:0.279661
1 1:-513 2:118 3:0.275 4:0.241667 5:0.25 6:0.262712 7:0.194915 8:0.254237
1 1:-596 2:119 3:0.275 4:0.241667 5:0.25 6:0.226891 7:0.210084 8:0.268908
1 1:-618 2:118 3:0.275 4:0.241667 5:0.25 6:0.220339 7:0.194915 8:0.288136
1 1:-527 2:119 3:0.275 4:0.241667 5:0.25 6:0.252101 7:0.243697 8:0.243697
1 1:-610 2:119 3:0.275 4:0.241667 5:0.25 6:0.226891 7:0.201681 8:0.277311
1 1:-580 2:118 3:0.275 4:0.241667 5:0.25 6:0.220339 7:0.186441 8:0.29661
1 1:-632 2:119 3:0.275 4:0.241667 5:0.25 6:0.210084 7:0.176471 8:0.302521
1 1:-627 2:119 3:0.275 4:0.241667 5:0.25 6:0.235294 7:0.168067 8:0.285714
1 1:-628 2:120 3:0.275 4:0.241667 5:0.25 6:0.225 7:0.216667 8:0.266667
1 1:-675 2:120 3:0.275 4:0.241667 5:0.25 6:0.2 7:0.208333 8:0.291667
1 1:-605 2:120 3:0.275 4:0.241667 5:0.25 6:0.241667 7:0.216667 8:0.266667
1 1:-670 2:120 3:0.275 4:0.241667 5:0.25 6:0.216667 7:0.216667 8:0.266667
1 1:-670 2:120 3:0.275 4:0.241667 5:0.25 6:0.225 7:0.208333 8:0.266667
1 1:-699 2:120 3:0.275 4:0.241667 5:0.25 6:0.191667 7:0.208333 8:0.291667
1 1:-631 2:120 3:0.275 4:0.241667 5:0.25 6:0.233333 7:0.208333 8:0.275
1 1:-648 2:120 3:0.275 4:0.241667 5:0.25 6:0.214876 7:0.231405 8:0.264463
1 1:-637 2:120 3:0.275 4:0.241667 5:0.25 6:0.206612 7:0.239669 8:0.264463
1 1:-577 2:120 3:0.275 4:0.241667 5:0.25 6:0.241667 7:0.241667 8:0.241667
1 1:-554 2:119 3:0.275 4:0.241667 5:0.25 6:0.235294 7:0.252101 8:0.243697
1 1:-564 2:120 3:0.275 4:0.241667 5:0.25 6:0.233333 7:0.25 8:0.241667
1 1:-630 2:120 3:0.275 4:0.241667 5:0.25 6:0.233333 7:0.241667 8:0.25
1 1:-644 2:120 3:0.275 4:0.241667 5:0.25 6:0.225 7:0.233333 8:0.258333
1 1:-589 2:120 3:0.275 4:0.241667 5:0.25 6:0.2 7:0.275 8:0.241667
1 1:-608 2:120 3:0.275 4:0.241667 5:0.25 6:0.198347 7:0.272727 8:0.22314
1 1:-537 2:120 3:0.275 4:0.241667 5:0.25 6:0.216667 7:0.233333 8:0.275
1 1:-561 2:117 3:0.275 4:0.241667 5:0.25 6:0.205128 7:0.264957 8:0.247863
1 1:-624 2:119 3:0.275 4:0.241667 5:0.25 6:0.235294 7:0.201681 8:0.277311
1 1:-604 2:120 3:0.275 4:0.241667 5:0.25 6:0.233333 7:0.241667 8:0.25
1 1:-551 2:119 3:0.275 4:0.241667 5:0.25 6:0.210084 7:0.210084 8:0.277311
1 1:-584 2:119 3:0.275 4:0.241667 5:0.25 6:0.243697 7:0.226891 8:0.252101
1 1:-638 2:120 3:0.275 4:0.241667 5:0.25 6:0.225 7:0.233333 8:0.258333
1 1:-561 2:119 3:0.275 4:0.241667 5:0.25 6:0.243697 7:0.235294 8:0.243697
1 1:-546 2:120 3:0.275 4:0.241667 5:0.25 6:0.25 7:0.233333 8:0.25
1 1:-623 2:119 3:0.275 4:0.241667 5:0.25 6:0.243697 7:0.226891 8:0.252101
1 1:-560 2:120 3:0.275 4:0.241667 5:0.25 6:0.258333 7:0.216667 8:0.241667
1 1:-603 2:120 3:0.275 4:0.241667 5:0.25 6:0.216667 7:0.216667 8:0.266667
1 1:-659 2:120 3:0.275 4:0.241667 5:0.25 6:0.208333 7:0.225 8:0.266667
1 1:-624 2:120 3:0.275 4:0.241667 5:0.25 6:0.216667 7:0.25 8:0.241667
1 1:-610 2:120 3:0.275 4:0.241667 5:0.25 6:0.216667 7:0.225 8:0.266667
1 1:-656 2:120 3:0.275 4:0.241667 5:0.25 6:0.2 7:0.2 8:0.291667
1 1:-460 2:120 3:0.275 4:0.241667 5:0.25 6:0.241667 7:0.233333 8:0.25
1 1:-586 2:120 3:0.275 4:0.241667 5:0.25 6:0.225 7:0.2 8:0.283333
1 1:-685 2:120 3:0.275 4:0.241667 5:0.25 6:0.208333 7:0.191667 8:0.291667
1 1:-604 2:120 3:0.275 4:0.241667 5:0.25 6:0.225 7:0.191667 8:0.291667
1 1:-612 2:120 3:0.275 4:0.241667 5:0.25 6:0.225 7:0.225 8:0.275
1 1:-592 2:120 3:0.275 4:0.241667 5:0.25 6:0.233333 7:0.233333 8:0.266667
1 1:-554 2:120 3:0.275 4:0.241667 5:0.25 6:0.275 7:0.283333 8:0.2
1 1:-679 2:120 3:0.275 4:0.241667 5:0.25 6:0.225 7:0.216667 8:0.266667
1 1:-618 2:120 3:0.275 4:0.241667 5:0.25 6:0.233333 7:0.233333 8:0.25
1 1:-612 2:120 3:0.275 4:0.241667 5:0.25 6:0.2 7:0.233333 8:0.266667
1 1:-670 2:120 3:0.275 4:0.241667 5:0.25 6:0.216667 7:0.216667 8:0.275
1 1:-706 2:120 3:0.275 4:0.241667 5:0.25 6:0.216667 7:0.183333 8:0.3
1 1:-582 2:120 3:0.275 4:0.241667 5:0.25 6:0.258333 7:0.225 8:0.25
1 1:-599 2:120 3:0.275 4:0.241667 5:0.25 6:0.2 7:0.208333 8:0.283333
1 1:-592 2:120 3:0.275 4:0.241667 5:0.25 6:0.233333 7:0.233333 8:0.266667
1 1:-676 2:119 3:0.275 4:0.241667 5:0.25 6:0.210084 7:0.193277 8:0.302521
1 1:-621 2:120 3:0.275 4:0.241667 5:0.25 6:0.231405 7:0.239669 8:0.247934
1 1:-669 2:120 3:0.275 4:0.241667 5:0.25 6:0.208333 7:0.216667 8:0.275
1 1:-556 2:120 3:0.275 4:0.241667 5:0.25 6:0.25 7:0.225 8:0.266667
1 1:-563 2:120 3:0.275 4:0.241667 5:0.25 6:0.225 7:0.258333 8:0.233333
1 1:-602 2:120 3:0.275 4:0.241667 5:0.25 6:0.233333 7:0.233333 8:0.241667
1 1:-619 2:120 3:0.275 4:0.241667 5:0.25 6:0.225 7:0.233333 8:0.25
1 1:-649 2:120 3:0.275 4:0.241667 5:0.25 6:0.225 7:0.225 8:0.258333
1 1:-660 2:120 3:0.275 4:0.241667 5:0.25 6:0.2 7:0.225 8:0.266667
1 1:-682 2:120 3:0.275 4:0.241667 5:0.25 6:0.2 7:0.216667 8:0.275
1 1:-624 2:120 3:0.275 4:0.241667 5:0.25 6:0.225 7:0.216667 8:0.258333
1 1:-650 2:120 3:0.275 4:0.241667 5:0.25 6:0.216667 7:0.225 8:0.266667
1 1:-692 2:120 3:0.275 4:0.241667 5:0.25 6:0.206612 7:0.22314 8:0.264463
1 1:-691 2:120 3:0.275 4:0.241667 5:0.25 6:0.173554 7:0.231405 8:0.280992
1 1:-657 2:120 3:0.275 4:0.241667 5:0.25 6:0.2 7:0.208333 8:0.266667
1 1:-562 2:119 3:0.275 4:0.241667 5:0.25 6:0.260504 7:0.252101 8:0.210084
1 1:-686 2:120 3:0.275 4:0.241667 5:0.25 6:0.181818 7:0.22314 8:0.272727
1 1:-681 2:120 3:0.275 4:0.241667 5:0.25 6:0.191667 7:0.208333 8:0.283333
1 1:-617 2:120 3:0.275 4:0.241667 5:0.25 6:0.2 7:0.225 8:0.266667
1 1:-605 2:120 3:0.275 4:0.241667 5:0.25 6:0.216667 7:0.225 8:0.25
1 1:-665 2:120 3:0.275 4:0.241667 5:0.25 6:0.216667 7:0.233333 8:0.258333
1 1:-725 2:120 3:0.275 4:0.241667 5:0.25 6:0.2 7:0.2 8:0.283333
1 1:-621 2:120 3:0.275 4:0.241667 5:0.25 6:0.2 7:0.225 8:0.266667
1 1:-601 2:120 3:0.275 4:0.241667 5:0.25 6:0.208333 7:0.216667 8:0.266667
1 1:-568 2:120 3:0.275 4:0.241667 5:0.25 6:0.231405 7:0.231405 8:0.247934
1 1:-631 2:120 3:0.275 4:0.241667 5:0.25 6:0.191667 7:0.233333 8:0.266667
1 1:-671 2:120 3:0.275 4:0.241667 5:0.25 6:0.2 7:0.208333 8:0.283333
1 1:-637 2:120 3:0.275 4:0.241667 5:0.25 6:0.208333 7:0.225 8:0.258333
1 1:-714 2:120 3:0.275 4:0.241667 5:0.25 6:0.208333 7:0.208333 8:0.266667
1 1:-708 2:120 3:0.275 4:0.241667 5:0.25 6:0.198347 7:0.206612 8:0.280992
1 1:-692 2:120 3:0.275 4:0.241667 5:0.25 6:0.252033 7:0.154472 8:0.300813
1 1:-627 2:120 3:0.275 4:0.241667 5:0.25 6:0.231405 7:0.214876 8:0.280992
1 1:-714 2:120 3:0.275 4:0.241667 5:0.25 6:0.208333 7:0.208333 8:0.275
1 1:-670 2:120 3:0.275 4:0.241667 5:0.25 6:0.225 7:0.216667 8:0.275
1 1:-658 2:120 3:0.275 4:0.241667 5:0.25 6:0.191667 7:0.2 8:0.291667
1 1:-706 2:120 3:0.275 4:0.241667 5:0.25 6:0.225 7:0.208333 8:0.266667
1 1:-637 2:120 3:0.275 4:0.241667 5:0.25 6:0.216667 7:0.208333 8:0.275
1 1:-513 2:118 3:0.275 4:0.241667 5:0.25 6:0.237288 7:0.220339 8:0.271186
1 1:-551 2:120 3:0.275 4:0.241667 5:0.25 6:0.239669 7:0.239669 8:0.239669
1 1:-730 2:120 3:0.275 4:0.241667 5:0.25 6:0.227642 7:0.146341 8:0.300813
1 1:-610 2:120 3:0.275 4:0.241667 5:0.25 6:0.233333 7:0.208333 8:0.283333
1 1:-747 2:120 3:0.275 4:0.241667 5:0.25 6:0.180328 7:0.196721 8:0.278689
1 1:-697 2:120 3:0.275 4:0.241667 5:0.25 6:0.186992 7:0.195122 8:0.317073
1 1:-621 2:120 3:0.275 4:0.241667 5:0.25 6:0.233333 7:0.2 8:0.266667
1 1:-582 2:120 3:0.275 4:0.241667 5:0.25 6:0.258333 7:0.225 8:0.233333
1 1:-646 2:120 3:0.275 4:0.241667 5:0.25 6:0.233333 7:0.208333 8:0.258333
1 1:-626 2:120 3:0.275 4:0.241667 5:0.25 6:0.241667 7:0.216667 8:0.25
1 1:-593 2:120 3:0.275 4:0.241667 5:0.25 6:0.241667 7:0.233333 8:0.25
1 1:-593 2:120 3:0.275 4:0.241667 5:0.25 6:0.25 7:0.225 8:0.25
1 1:-623 2:120 3:0.275 4:0.241667 5:0.25 6:0.233333 7:0.216667 8:0.25
1 1:-508 2:120 3:0.275 4:0.241667 5:0.25 6:0.241667 7:0.216667 8:0.241667
1 1:-658 2:120 3:0.275 4:0.241667 5:0.25 6:0.241667 7:0.208333 8:0.25
1 1:-496 2:120 3:0.275 4:0.241667 5:0.25 6:0.264463 7:0.239669 8:0.247934
1 1:-658 2:120 3:0.275 4:0.241667 5:0.25 6:0.241667 7:0.208333 8:0.25
1 1:-549 2:118 3:0.275 4:0.241667 5:0.25 6:0.211864 7:0.220339 8:0.271186
1 1:-620 2:119 3:0.275 4:0.241667 5:0.25 6:0.210084 7:0.201681 8:0.268908
1 1:-625 2:119 3:0.275 4:0.241667 5:0.25 6:0.226891 7:0.218487 8:0.252101
1 1:-584 2:118 3:0.275 4:0.241667 5:0.25 6:0.20339 7:0.220339 8:0.288136
1 1:-654 2:118 3:0.275 4:0.241667 5:0.25 6:0.194915 7:0.186441 8:0.305085
1 1:-675 2:118 3:0.275 4:0.241667 5:0.25 6:0.186441 7:0.177966 8:0.313559
1 1:-656 2:118 3:0.275 4:0.241667 5:0.25 6:0.186441 7:0.186441 8:0.305085
1 1:-629 2:118 3:0.275 4:0.241667 5:0.25 6:0.177966 7:0.186441 8:0.305085
1 1:-665 2:118 3:0.275 4:0.241667 5:0.25 6:0.177966 7:0.177966 8:0.313559
1 1:-642 2:118 3:0.275 4:0.241667 5:0.25 6:0.20339 7:0.211864 8:0.271186
1 1:-595 2:118 3:0.275 4:0.241667 5:0.25 6:0.220339 7:0.228814 8:0.262712
1 1:-754 2:119 3:0.275 4:0.241667 5:0.25 6:0.218487 7:0.168067 8:0.310924
1 1:-557 2:120 3:0.275 4:0.241667 5:0.25 6:0.258333 7:0.191667 8:0.266667
1 1:-513 2:119 3:0.275 4:0.241667 5:0.25 6:0.285714 7:0.243697 8:0.226891
1 1:-644 2:120 3:0.275 4:0.241667 5:0.25 6:0.216667 7:0.225 8:0.258333
1 1:-696 2:119 3:0.275 4:0.241667 5:0.25 6:0.226891 7:0.218487 8:0.252101
1 1:-588 2:120 3:0.275 4:0.241667 5:0.25 6:0.25 7:0.266667 8:0.216667
1 1:-557 2:120 3:0.275 4:0.241667 5:0.25 6:0.275 7:0.233333 8:0.233333
1 1:-669 2:119 3:0.275 4:0.241667 5:0.25 6:0.210084 7:0.184874 8:0.294118
1 1:-688 2:120 3:0.275 4:0.241667 5:0.25 6:0.225 7:0.225 8:0.258333
1 1:-457 2:120 3:0.275 4:0.241667 5:0.25 6:0.266667 7:0.233333 8:0.258333
1 1:-594 2:120 3:0.275 4:0.241667 5:0.25 6:0.2 7:0.233333 8:0.266667
1 1:-644 2:118 3:0.275 4:0.241667 5:0.25 6:0.228814 7:0.20339 8:0.271186
1 1:-585 2:118 3:0.275 4:0.241667 5:0.25 6:0.262712 7:0.211864 8:0.245763
1 1:-615 2:120 3:0.275 4:0.241667 5:0.25 6:0.275 7:0.216667 8:0.241667
1 1:-580 2:120 3:0.275 4:0.241667 5:0.25 6:0.275 7:0.241667 8:0.225
1 1:-605 2:120 3:0.275 4:0.241667 5:0.25 6:0.231405 7:0.214876 8:0.256198
1 1:-585 2:120 3:0.275 4:0.241667 5:0.25 6:0.204918 7:0.204918 8:0.311475
1 1:-887 2:120 3:0.275 4:0.241667 5:0.25 6:0.206349 7:0.18254 8:0.301587
1 1:-643 2:119 3:0.275 4:0.241667 5:0.25 6:0.193277 7:0.176471 8:0.302521
1 1:-672 2:119 3:0.275 4:0.241667 5:0.25 6:0.193277 7:0.168067 8:0.310924
1 1:-634 2:120 3:0.275 4:0.241667 5:0.25 6:0.198347 7:0.206612 8:0.272727
1 1:-930 2:120 3:0.275 4:0.241667 5:0.25 6:0.198413 7:0.166667 8:0.31746
1 1:-705 2:120 3:0.275 4:0.241667 5:0.25 6:0.233871 7:0.16129 8:0.298387
1 1:-898 2:120 3:0.275 4:0.241667 5:0.25 6:0.169355 7:0.120968 8:0.346774
1 1:-895 2:120 3:0.275 4:0.241667 5:0.25 6:0.141732 7:0.141732 8:0.338583
1 1:-920 2:116 3:0.206897 4:0.172414 5:0.301724 6:0.203252 7:0.162602 8:0.300813
1 1:-861 2:116 3:0.206897 4:0.172414 5:0.301724 6:0.195122 7:0.154472 8:0.300813
1 1:-874 2:116 3:0.206897 4:0.172414 5:0.301724 6:0.195122 7:0.138211 8:0.308943
1 1:-747 2:116 3:0.206897 4:0.172414 5:0.301724 6:0.188034 7:0.153846 8:0.316239
1 1:-662 2:110 3:0.206897 4:0.172414 5:0.301724 6:0.190909 7:0.281818 8:0.245455
1 1:-728 2:116 3:0.206897 4:0.172414 5:0.301724 6:0.225 7:0.208333 8:0.308333
1 1:-725 2:116 3:0.206897 4:0.172414 5:0.301724 6:0.266667 7:0.208333 8:0.233333
1 1:-767 2:116 3:0.206897 4:0.172414 5:0.301724 6:0.226891 7:0.218487 8:0.252101
1 1:-484 2:116 3:0.206897 4:0.172414 5:0.301724 6:0.313559 7:0.338983 8:0.152542
1 1:-473 2:116 3:0.206897 4:0.172414 5:0.301724 6:0.279661 7:0.347458 8:0.152542
1 1:-484 2:116 3:0.206897 4:0.172414 5:0.301724 6:0.305085 7:0.338983 8:0.152542
1 1:-747 2:116 3:0.206897 4:0.172414 5:0.301724 6:0.247934 7:0.22314 8:0.239669
1 1:-678 2:116 3:0.206897 4:0.172414 5:0.301724 6:0.260504 7:0.210084 8:0.235294
1 1:-759 2:116 3:0.206897 4:0.172414 5:0.301724 6:0.264463 7:0.22314 8:0.239669
1 1:-718 2:116 3:0.206897 4:0.172414 5:0.301724 6:0.277311 7:0.235294 8:0.226891
1 1:-753 2:116 3:0.206897 4:0.172414 5:0.301724 6:0.256198 7:0.22314 8:0.239669
1 1:-760 2:116 3:0.206897 4:0.172414 5:0.301724 6:0.256198 7:0.22314 8:0.239669
1 1:-757 2:116 3:0.206897 4:0.172414 5:0.301724 6:0.254098 7:0.221311 8:0.237705
1 1:-672 2:116 3:0.206897 4:0.172414 5:0.301724 6:0.243902 7:0.284553 8:0.227642
1 1:-769 2:116 3:0.206897 4:0.172414 5:0.301724 6:0.216667 7:0.175 8:0.283333
1 1:-796 2:116 3:0.206897 4:0.172414 5:0.301724 6:0.221311 7:0.155738 8:0.254098
1 1:-708 2:116 3:0.206897 4:0.172414 5:0.301724 6:0.233333 7:0.216667 8:0.266667
1 1:-801 2:116 3:0.206897 4:0.172414 5:0.301724 6:0.206612 7:0.14876 8:0.297521
1 1:-818 2:116 3:0.206897 4:0.172414 5:0.301724 6:0.201681 7:0.134454 8:0.302521
1 1:-752 2:116 3:0.206897 4:0.172414 5:0.301724 6:0.214876 7:0.14876 8:0.272727
1 1:-638 2:116 3:0.206897 4:0.172414 5:0.301724 6:0.241667 7:0.233333 8:0.275
1 1:-734 2:116 3:0.206897 4:0.172414 5:0.301724 6:0.213115 7:0.139344 8:0.295082
1 1:-754 2:116 3:0.206897 4:0.172414 5:0.301724 6:0.262712 7:0.135593 8:0.322034
1 1:-754 2:116 3:0.206897 4:0.172414 5:0.301724 6:0.245763 7:0.135593 8:0.330508
1 1:-786 2:116 3:0.206897 4:0.172414 5:0.301724 6:0.225 7:0.116667 8:0.3
1 1:-740 2:116 3:0.206897 4:0.172414 5:0.301724 6:0.231405 7:0.140496 8:0.297521
1 1:-758 2:116 3:0.206897 4:0.172414 5:0.301724 6:0.216667 7:0.175 8:0.258333
1 1:-716 2:116 3:0.206897 4:0.172414 5:0.301724 6:0.22314 7:0.132231 8:0.297521
1 1:-734 2:116 3:0.206897 4:0.172414 5:0.301724 6:0.216667 7:0.191667 8:0.25
1 1:-646 2:116 3:0.206897 4:0.172414 5:0.301724 6:0.241379 7:0.215517 8:0.267241
1 1:-713 2:116 3:0.206897 4:0.172414 5:0.301724 6:0.239316 7:0.145299 8:0.290598
1 1:-776 2:116 3:0.206897 4:0.172414 5:0.301724 6:0.205128 7:0.153846 8:0.307692
1 1:-756 2:116 3:0.206897 4:0.172414 5:0.301724 6:0.206897 7:0.198276 8:0.275862
1 1:-752 2:116 3:0.206897 4:0.172414 5:0.301724 6:0.206897 7:0.198276 8:0.275862
1 1:-753 2:116 3:0.206897 4:0.172414 5:0.301724 6:0.237705 7:0.122951 8:0.295082
1 1:-748 2:116 3:0.206897 4:0.172414 5:0.301724 6:0.206897 7:0.198276 8:0.275862
1 1:-759 2:116 3:0.206897 4:0.172414 5:0.301724 6:0.206897 7:0.198276 8:0.275862
1 1:-741 2:116 3:0.206897 4:0.172414 5:0.301724 6:0.206897 7:0.198276 8:0.275862
1 1:-783 2:116 3:0.206897 4:0.172414 5:0.301724 6:0.239316 7:0.17094 8:0.290598
1 1:-813 2:116 3:0.206897 4:0.172414 5:0.301724 6:0.213675 7:0.162393 8:0.299145
1 1:-759 2:116 3:0.206897 4:0.172414 5:0.301724 6:0.215517 7:0.198276 8:0.275862
1 1:-744 2:116 3:0.206897 4:0.172414 5:0.301724 6:0.206897 7:0.206897 8:0.267241
1 1:-716 2:116 3:0.206897 4:0.172414 5:0.301724 6:0.22314 7:0.132231 8:0.297521
1 1:-694 2:116 3:0.206897 4:0.172414 5:0.301724 6:0.247863 7:0.239316 8:0.196581
1 1:-686 2:116 3:0.206897 4:0.172414 5:0.301724 6:0.247863 7:0.230769 8:0.205128
1 1:-712 2:116 3:0.206897 4:0.172414 5:0.301724 6:0.247863 7:0.239316 8:0.205128
1 1:-709 2:116 3:0.206897 4:0.172414 5:0.301724 6:0.230769 7:0.247863 8:0.222222
1 1:-736 2:116 3:0.206897 4:0.172414 5:0.301724 6:0.239316 7:0.213675 8:0.222222
1 1:-709 2:116 3:0.206897 4:0.172414 5:0.301724 6:0.25 7:0.226562 8:0.257812
1 1:-709 2:116 3:0.206897 4:0.172414 5:0.301724 6:0.231405 7:0.132231 8:0.280992
1 1:-666 2:116 3:0.206897 4:0.172414 5:0.301724 6:0.222222 7:0.222222 8:0.222222
1 1:-616 2:116 3:0.206897 4:0.172414 5:0.301724 6:0.264957 7:0.239316 8:0.222222
1 1:-613 2:116 3:0.206897 4:0.172414 5:0.301724 6:0.264957 7:0.230769 8:0.230769
1 1:-723 2:116 3:0.206897 4:0.172414 5:0.301724 6:0.198276 7:0.224138 8:0.258621
1 1:-722 2:116 3:0.206897 4:0.172414 5:0.301724 6:0.189655 7:0.224138 8:0.275862
1 1:-682 2:116 3:0.206897 4:0.172414 5:0.301724 6:0.188034 7:0.222222 8:0.290598
1 1:-695 2:116 3:0.206897 4:0.172414 5:0.301724 6:0.179487 7:0.230769 8:0.290598
1 1:-670 2:116 3:0.206897 4:0.172414 5:0.301724 6:0.241379 7:0.241379 8:0.232759
1 1:-665 2:115 3:0.206897 4:0.172414 5:0.301724 6:0.252174 7:0.234783 8:0.252174
1 1:-716 2:116 3:0.206897 4:0.172414 5:0.301724 6:0.233333 7:0.133333 8:0.283333
1 1:-672 2:115 3:0.206897 4:0.172414 5:0.301724 6:0.234783 7:0.226087 8:0.252174
1 1:-448 2:104 3:0.206897 4:0.172414 5:0.301724 6:0.346154 7:0.201923 8:0.240385
1 1:-618 2:114 3:0.206897 4:0.172414 5:0.301724 6:0.280702 7:0.245614 8:0.236842
1 1:-603 2:112 3:0.206897 4:0.172414 5:0.301724 6:0.196429 7:0.241071 8:0.267857
1 1:-627 2:111 3:0.206897 4:0.172414 5:0.301724 6:0.18018 7:0.261261 8:0.252252
1 1:-585 2:114 3:0.206897 4:0.172414 5:0.301724 6:0.236842 7:0.22807 8:0.254386
1 1:-632 2:116 3:0.206897 4:0.172414 5:0.301724 6:0.206897 7:0.232759 8:0.241379
1 1:-656 2:116 3:0.206897 4:0.172414 5:0.301724 6:0.186992 7:0.260163 8:0.211382
1 1:-734 2:116 3:0.206897 4:0.172414 5:0.301724 6:0.196581 7:0.153846 8:0.307692
1 1:-574 2:111 3:0.206897 4:0.172414 5:0.301724 6:0.216216 7:0.225225 8:0.261261
1 1:-699 2:116 3:0.206897 4:0.172414 5:0.301724 6:0.212598 7:0.23622 8:0.283465
1 1:-743 2:116 3:0.206897 4:0.172414 5:0.301724 6:0.216667 7:0.141667 8:0.3
1 1:-1163 2:116 3:0.206897 4:0.172414 5:0.301724 6:0.153846 7:0.107692 8:0.361538
1 1:-663 2:116 3:0.206897 4:0.172414 5:0.301724 6:0.25 7:0.216667 8:0.258333
1 1:-604 2:116 3:0.206897 4:0.172414 5:0.301724 6:0.308333 7:0.241667 8:0.225
1 1:-588 2:116 3:0.206897 4:0.172414 5:0.301724 6:0.294118 7:0.235294 8:0.218487
1 1:-709 2:116 3:0.206897 4:0.172414 5:0.301724 6:0.239669 7:0.214876 8:0.256198
1 1:-657 2:116 3:0.206897 4:0.172414 5:0.301724 6:0.285714 7:0.243697 8:0.201681
1 1:-695 2:116 3:0.206897 4:0.172414 5:0.301724 6:0.258333 7:0.225 8:0.25
1 1:-612 2:116 3:0.206897 4:0.172414 5:0.301724 6:0.241667 7:0.25 8:0.25
1 1:-652 2:116 3:0.206897 4:0.172414 5:0.301724 6:0.256198 7:0.22314 8:0.247934
1 1:-746 2:116 3:0.206897 4:0.172414 5:0.301724 6:0.210084 7:0.218487 8:0.268908
1 1:-704 2:116 3:0.206897 4:0.172414 5:0.301724 6:0.226891 7:0.235294 8:0.252101
1 1:-705 2:116 3:0.206897 4:0.172414 5:0.301724 6:0.226891 7:0.226891 8:0.260504
1 1:-724 2:116 3:0.206897 4:0.172414 5:0.301724 6:0.218487 7:0.226891 8:0.260504
1 1:-704 2:116 3:0.206897 4:0.172414 5:0.301724 6:0.226891 7:0.226891 8:0.260504
1 1:-685 2:116 3:0.206897 4:0.172414 5:0.301724 6:0.235294 7:0.235294 8:0.252101
1 1:-681 2:116 3:0.206897 4:0.172414 5:0.301724 6:0.235294 7:0.226891 8:0.260504
1 1:-685 2:116 3:0.206897 4:0.172414 5:0.301724 6:0.235294 7:0.226891 8:0.260504
1 1:-698 2:116 3:0.206897 4:0.172414 5:0.301724 6:0.218487 7:0.218487 8:0.268908
1 1:-625 2:116 3:0.206897 4:0.172414 5:0.301724 6:0.272727 7:0.231405 8:0.239669
1 1:-672 2:116 3:0.206897 4:0.172414 5:0.301724 6:0.247934 7:0.239669 8:0.239669
1 1:-665 2:116 3:0.206897 4:0.172414 5:0.301724 6:0.228814 7:0.211864 8:0.271186
1 1:-704 2:116 3:0.206897 4:0.172414 5:0.301724 6:0.226891 7:0.226891 8:0.260504
1 1:-704 2:116 3:0.206897 4:0.172414 5:0.301724 6:0.226891 7:0.226891 8:0.260504
1 1:-632 2:116 3:0.206897 4:0.172414 5:0.301724 6:0.239669 7:0.231405 8:0.239669
1 1:-631 2:116 3:0.206897 4:0.172414 5:0.301724 6:0.239669 7:0.239669 8:0.247934
1 1:-710 2:116 3:0.206897 4:0.172414 5:0.301724 6:0.226891 7:0.226891 8:0.252101
1 1:-631 2:116 3:0.206897 4:0.172414 5:0.301724 6:0.254237 7:0.237288 8:0.237288
1 1:-745 2:116 3:0.206897 4:0.172414 5:0.301724 6:0.210084 7:0.210084 8:0.277311
1 1:-760 2:116 3:0.206897 4:0.172414 5:0.301724 6:0.201681 7:0.201681 8:0.285714
1 1:-627 2:116 3:0.206897 4:0.172414 5:0.301724 6:0.294118 7:0.243697 8:0.218487
1 1:-706 2:116 3:0.206897 4:0.172414 5:0.301724 6:0.285714 7:0.210084 8:0.252101
1 1:-735 2:116 3:0.206897 4:0.172414 5:0.301724 6:0.220339 7:0.220339 8:0.262712
1 1:-657 2:116 3:0.206897 4:0.172414 5:0.301724 6:0.241667 7:0.225 8:0.25
1 1:-714 2:116 3:0.206897 4:0.172414 5:0.301724 6:0.220339 7:0.194915 8:0.288136
1 1:-700 2:116 3:0.206897 4:0.172414 5:0.301724 6:0.228814 7:0.20339 8:0.271186
1 1:-696 2:116 3:0.206897 4:0.172414 5:0.301724 6:0.193277 7:0.201681 8:0.294118
1 1:-713 2:116 3:0.206897 4:0.172414 5:0.301724 6:0.211864 7:0.194915 8:0.29661
1 1:-710 2:116 3:0.206897 4:0.172414 5:0.301724 6:0.20339 7:0.194915 8:0.29661
1 1:-757 2:116 3:0.206897 4:0.172414 5:0.301724 6:0.220339 7:0.20339 8:0.288136
1 1:-700 2:116 3:0.206897 4:0.172414 5:0.301724 6:0.254237 7:0.169492 8:0.29661
1 1:-733 2:116 3:0.206897 4:0.172414 5:0.301724 6:0.20339 7:0.186441 8:0.305085
1 1:-695 2:116 3:0.206897 4:0.172414 5:0.301724 6:0.228814 7:0.220339 8:0.262712
1 1:-699 2:116 3:0.206897 4:0.172414 5:0.301724 6:0.220339 7:0.194915 8:0.279661
1 1:-725 2:116 3:0.206897 4:0.172414 5:0.301724 6:0.245763 7:0.20339 8:0.254237
1 1:-713 2:116 3:0.206897 4:0.172414 5:0.301724 6:0.220339 7:0.194915 8:0.29661
1 1:-707 2:116 3:0.206897 4:0.172414 5:0.301724 6:0.211864 7:0.194915 8:0.29661
1 1:-734 2:116 3:0.206897 4:0.172414 5:0.301724 6:0.201681 7:0.193277 8:0.302521
1 1:-717 2:116 3:0.206897 4:0.172414 5:0.301724 6:0.226891 7:0.201681 8:0.285714
1 1:-723 2:116 3:0.206897 4:0.172414 5:0.301724 6:0.228814 7:0.194915 8:0.288136
1 1:-697 2:116 3:0.206897 4:0.172414 5:0.301724 6:0.194915 7:0.194915 8:0.29661
1 1:-660 2:116 3:0.206897 4:0.172414 5:0.301724 6:0.211864 7:0.194915 8:0.288136
1 1:-716 2:116 3:0.206897 4:0.172414 5:0.301724 6:0.201681 7:0.176471 8:0.302521
1 1:-665 2:116 3:0.206897 4:0.172414 5:0.301724 6:0.231405 7:0.181818 8:0.305785
1 1:-743 2:116 3:0.206897 4:0.172414 5:0.301724 6:0.220339 7:0.194915 8:0.288136
1 1:-684 2:116 3:0.206897 4:0.172414 5:0.301724 6:0.211864 7:0.20339 8:0.288136
1 1:-630 2:116 3:0.206897 4:0.172414 5:0.301724 6:0.235294 7:0.226891 8:0.252101
1 1:-707 2:116 3:0.206897 4:0.172414 5:0.301724 6:0.226891 7:0.176471 8:0.294118
1 1:-700 2:116 3:0.206897 4:0.172414 5:0.301724 6:0.20339 7:0.20339 8:0.288136
1 1:-756 2:116 3:0.206897 4:0.172414 5:0.301724 6:0.218487 7:0.176471 8:0.310924
1 1:-736 2:116 3:0.206897 4:0.172414 5:0.301724 6:0.201681 7:0.193277 8:0.294118
1 1:-676 2:116 3:0.206897 4:0.172414 5:0.301724 6:0.220339 7:0.194915 8:0.29661
1 1:-706 2:116 3:0.206897 4:0.172414 5:0.301724 6:0.218487 7:0.201681 8:0.277311
1 1:-698 2:116 3:0.206897 4:0.172414 5:0.301724 6:0.268908 7:0.235294 8:0.226891
1 1:-775 2:116 3:0.206897 4:0.172414 5:0.301724 6:0.218487 7:0.168067 8:0.294118
1 1:-733 2:116 3:0.206897 4:0.172414 5:0.301724 6:0.201681 7:0.201681 8:0.294118
1 1:-703 2:116 3:0.206897 4:0.172414 5:0.301724 6:0.20339 7:0.194915 8:0.29661
1 1:-757 2:116 3:0.206897 4:0.172414 5:0.301724 6:0.210084 7:0.176471 8:0.310924
1 1:-638 2:116 3:0.206897 4:0.172414 5:0.301724 6:0.218487 7:0.176471 8:0.294118
1 1:-657 2:116 3:0.206897 4:0.172414 5:0.301724 6:0.237288 7:0.228814 8:0.254237
1 1:-664 2:116 3:0.206897 4:0.172414 5:0.301724 6:0.271186 7:0.20339 8:0.271186
1 1:-723 2:116 3:0.206897 4:0.172414 5:0.301724 6:0.228814 7:0.211864 8:0.271186
1 1:-818 2:116 3:0.206897 4:0.172414 5:0.301724 6:0.196721 7:0.155738 8:0.336066
1 1:-691 2:116 3:0.206897 4:0.172414 5:0.301724 6:0.239669 7:0.198347 8:0.289256
1 1:-729 2:116 3:0.206897 4:0.172414 5:0.301724 6:0.228814 7:0.211864 8:0.262712
1 1:-605 2:116 3:0.206897 4:0.172414 5:0.301724 6:0.237288 7:0.20339 8:0.279661
1 1:-604 2:116 3:0.206897 4:0.172414 5:0.301724 6:0.262712 7:0.194915 8:0.254237
1 1:-724 2:116 3:0.206897 4:0.172414 5:0.301724 6:0.226891 7:0.210084 8:0.268908
1 1:-747 2:116 3:0.206897 4:0.172414 5:0.301724 6:0.220339 7:0.194915 8:0.288136
1 1:-638 2:116 3:0.206897 4:0.172414 5:0.301724 6:0.252101 7:0.243697 8:0.243697
1 1:-722 2:116 3:0.206897 4:0.172414 5:0.301724 6:0.226891 7:0.201681 8:0.277311
1 1:-689 2:116 3:0.206897 4:0.172414 5:0.301724 6:0.220339 7:0.186441 8:0.29661
1 1:-727 2:116 3:0.206897 4:0.172414 5:0.301724 6:0.210084 7:0.176471 8:0.302521
1 1:-690 2:116 3:0.206897 4:0.172414 5:0.301724 6:0.235294 7:0.168067 8:0.285714
1 1:-765 2:116 3:0.206897 4:0.172414 5:0.301724 6:0.225 7:0.216667 8:0.266667
1 1:-796 2:116 3:0.206897 4:0.172414 5:0.301724 6:0.2 7:0.208333 8:0.291667
1 1:-742 2:116 3:0.206897 4:0.172414 5:0.301724 6:0.241667 7:0.216667 8:0.266667
1 1:-792 2:116 3:0.206897 4:0.172414 5:0.301724 6:0.216667 7:0.216667 8:0.266667
1 1:-772 2:116 3:0.206897 4:0.172414 5:0.301724 6:0.225 7:0.208333 8:0.266667
1 1:-806 2:116 3:0.206897 4:0.172414 5:0.301724 6:0.191667 7:0.208333 8:0.291667
1 1:-733 2:116 3:0.206897 4:0.172414 5:0.301724 6:0.233333 7:0.208333 8:0.275
1 1:-792 2:116 3:0.206897 4:0.172414 5:0.301724 6:0.214876 7:0.231405 8:0.264463
1 1:-756 2:116 3:0.206897 4:0.172414 5:0.301724 6:0.206612 7:0.239669 8:0.264463
1 1:-755 2:116 3:0.206897 4:0.172414 5:0.301724 6:0.241667 7:0.241667 8:0.241667
1 1:-679 2:116 3:0.206897 4:0.172414 5:0.301724 6:0.235294 7:0.252101 8:0.243697
1 1:-666 2:116 3:0.206897 4:0.172414 5:0.301724 6:0.233333 7:0.25 8:0.241667
1 1:-769 2:116 3:0.206897 4:0.172414 5:0.301724 6:0.233333 7:0.241667 8:0.25
1 1:-768 2:116 3:0.206897 4:0.172414 5:0.301724 6:0.225 7:0.233333 8:0.258333
1 1:-676 2:116 3:0.206897 4:0.172414 5:0.301724 6:0.2 7:0.275 8:0.241667
1 1:-729 2:116 3:0.206897 4:0.172414 5:0.301724 6:0.198347 7:0.272727 8:0.22314
1 1:-647 2:116 3:0.206897 4:0.172414 5:0.301724 6:0.216667 7:0.233333 8:0.275
1 1:-693 2:116 3:0.206897 4:0.172414 5:0.301724 6:0.205128 7:0.264957 8:0.247863
1 1:-726 2:116 3:0.206897 4:0.172414 5:0.301724 6:0.235294 7:0.201681 8:0.277311
1 1:-728 2:116 3:0.206897 4:0.172414 5:0.301724 6:0.233333 7:0.241667 8:0.25
1 1:-628 2:116 3:0.206897 4:0.172414 5:0.301724 6:0.210084 7:0.210084 8:0.277311
1 1:-675 2:116 3:0.206897 4:0.172414 5:0.301724 6:0.243697 7:0.226891 8:0.252101
1 1:-762 2:116 3:0.206897 4:0.172414 5:0.301724 6:0.225 7:0.233333 8:0.258333
1 1:-652 2:116 3:0.206897 4:0.172414 5:0.301724 6:0.243697 7:0.235294 8:0.243697
1 1:-666 2:116 3:0.206897 4:0.172414 5:0.301724 6:0.25 7:0.233333 8:0.25
1 1:-747 2:116 3:0.206897 4:0.172414 5:0.301724 6:0.243697 7:0.226891 8:0.252101
1 1:-663 2:116 3:0.206897 4:0.172414 5:0.301724 6:0.258333 7:0.216667 8:0.241667
1 1:-727 2:116 3:0.206897 4:0.172414 5:0.301724 6:0.216667 7:0.216667 8:0.266667
1 1:-783 2:116 3:0.206897 4:0.172414 5:0.301724 6:0.208333 7:0.225 8:0.266667
1 1:-748 2:116 3:0.206897 4:0.172414 5:0.301724 6:0.216667 7:0.25 8:0.241667
1 1:-732 2:116 3:0.206897 4:0.172414 5:0.301724 6:0.216667 7:0.225 8:0.266667
1 1:-774 2:116 3:0.206897 4:0.172414 5:0.301724 6:0.2 7:0.2 8:0.291667
1 1:-588 2:116 3:0.206897 4:0.172414 5:0.301724 6:0.241667 7:0.233333 8:0.25
1 1:-705 2:116 3:0.206897 4:0.172414 5:0.301724 6:0.225 7:0.2 8:0.283333
1 1:-807 2:116 3:0.206897 4:0.172414 5:0.301724 6:0.208333 7:0.191667 8:0.291667
1 1:-725 2:116 3:0.206897 4:0.172414 5:0.301724 6:0.225 7:0.191667 8:0.291667
1 1:-714 2:116 3:0.206897 4:0.172414 5:0.301724 6:0.225 7:0.225 8:0.275
1 1:-694 2:116 3:0.206897 4:0.172414 5:0.301724 6:0.233333 7:0.233333 8:0.266667
1 1:-670 2:116 3:0.206897 4:0.172414 5:0.301724 6:0.275 7:0.283333 8:0.2
1 1:-744 2:116 3:0.206897 4:0.172414 5:0.301724 6:0.225 7:0.216667 8:0.266667
1 1:-733 2:116 3:0.206897 4:0.172414 5:0.301724 6:0.233333 7:0.233333 8:0.25
1 1:-750 2:116 3:0.206897 4:0.172414 5:0.301724 6:0.2 7:0.233333 8:0.266667
1 1:-735 2:116 3:0.206897 4:0.172414 5:0.301724 6:0.216667 7:0.216667 8:0.275
1 1:-826 2:116 3:0.206897 4:0.172414 5:0.301724 6:0.216667 7:0.183333 8:0.3
1 1:-701 2:116 3:0.206897 4:0.172414 5:0.301724 6:0.258333 7:0.225 8:0.25
1 1:-724 2:116 3:0.206897 4:0.172414 5:0.301724 6:0.2 7:0.208333 8:0.283333
1 1:-694 2:116 3:0.206897 4:0.172414 5:0.301724 6:0.233333 7:0.233333 8:0.266667
1 1:-767 2:116 3:0.206897 4:0.172414 5:0.301724 6:0.210084 7:0.193277 8:0.302521
1 1:-744 2:116 3:0.206897 4:0.172414 5:0.301724 6:0.231405 7:0.239669 8:0.247934
1 1:-773 2:116 3:0.206897 4:0.172414 5:0.301724 6:0.208333 7:0.216667 8:0.275
1 1:-635 2:116 3:0.206897 4:0.172414 5:0.301724 6:0.25 7:0.225 8:0.266667
1 1:-685 2:116 3:0.206897 4:0.172414 5:0.301724 6:0.225 7:0.258333 8:0.233333
1 1:-709 2:116 3:0.206897 4:0.172414 5:0.301724 6:0.233333 7:0.233333 8:0.241667
1 1:-726 2:116 3:0.206897 4:0.172414 5:0.301724 6:0.225 7:0.233333 8:0.25
1 1:-756 2:116 3:0.206897 4:0.172414 5:0.301724 6:0.225 7:0.225 8:0.258333
1 1:-779 2:116 3:0.206897 4:0.172414 5:0.301724 6:0.2 7:0.225 8:0.266667
1 1:-801 2:116 3:0.206897 4:0.172414 5:0.301724 6:0.2 7:0.216667 8:0.275
1 1:-760 2:116 3:0.206897 4:0.172414 5:0.301724 6:0.225 7:0.216667 8:0.258333
1 1:-790 2:116 3:0.206897 4:0.172414 5:0.301724 6:0.216667 7:0.225 8:0.266667
1 1:-798 2:116 3:0.206897 4:0.172414 5:0.301724 6:0.206612 7:0.22314 8:0.264463
1 1:-818 2:116 3:0.206897 4:0.172414 5:0.301724 6:0.173554 7:0.231405 8:0.280992
1 1:-759 2:116 3:0.206897 4:0.172414 5:0.301724 6:0.2 7:0.208333 8:0.266667
1 1:-675 2:116 3:0.206897 4:0.172414 5:0.301724 6:0.260504 7:0.252101 8:0.210084
1 1:-793 2:116 3:0.206897 4:0.172414 5:0.301724 6:0.181818 7:0.22314 8:0.272727
1 1:-783 2:116 3:0.206897 4:0.172414 5:0.301724 6:0.191667 7:0.208333 8:0.283333
1 1:-750 2:116 3:0.206897 4:0.172414 5:0.301724 6:0.2 7:0.225 8:0.266667
1 1:-732 2:116 3:0.206897 4:0.172414 5:0.301724 6:0.216667 7:0.225 8:0.25
1 1:-783 2:116 3:0.206897 4:0.172414 5:0.301724 6:0.216667 7:0.233333 8:0.258333
1 1:-844 2:116 3:0.206897 4:0.172414 5:0.301724 6:0.2 7:0.2 8:0.283333
1 1:-749 2:116 3:0.206897 4:0.172414 5:0.301724 6:0.2 7:0.225 8:0.266667
1 1:-763 2:116 3:0.206897 4:0.172414 5:0.301724 6:0.208333 7:0.216667 8:0.266667
1 1:-670 2:116 3:0.206897 4:0.172414 5:0.301724 6:0.231405 7:0.231405 8:0.247934
1 1:-733 2:116 3:0.206897 4:0.172414 5:0.301724 6:0.191667 7:0.233333 8:0.266667
1 1:-793 2:116 3:0.206897 4:0.172414 5:0.301724 6:0.2 7:0.208333 8:0.283333
1 1:-739 2:116 3:0.206897 4:0.172414 5:0.301724 6:0.208333 7:0.225 8:0.258333
1 1:-813 2:116 3:0.206897 4:0.172414 5:0.301724 6:0.208333 7:0.208333 8:0.266667
1 1:-815 2:116 3:0.206897 4:0.172414 5:0.301724 6:0.198347 7:0.206612 8:0.280992
1 1:-792 2:116 3:0.206897 4:0.172414 5:0.301724 6:0.252033 7:0.154472 8:0.300813
1 1:-749 2:116 3:0.206897 4:0.172414 5:0.301724 6:0.231405 7:0.214876 8:0.280992
1 1:-821 2:116 3:0.206897 4:0.172414 5:0.301724 6:0.208333 7:0.208333 8:0.275
1 1:-735 2:116 3:0.206897 4:0.172414 5:0.301724 6:0.225 7:0.216667 8:0.275
1 1:-748 2:116 3:0.206897 4:0.172414 5:0.301724 6:0.191667 7:0.2 8:0.291667
1 1:-802 2:116 3:0.206897 4:0.172414 5:0.301724 6:0.225 7:0.208333 8:0.266667
1 1:-736 2:116 3:0.206897 4:0.172414 5:0.301724 6:0.216667 7:0.208333 8:0.275
1 1:-641 2:116 3:0.206897 4:0.172414 5:0.301724 6:0.237288 7:0.220339 8:0.271186
1 1:-669 2:116 3:0.206897 4:0.172414 5:0.301724 6:0.239669 7:0.239669 8:0.239669
1 1:-820 2:116 3:0.206897 4:0.172414 5:0.301724 6:0.227642 7:0.146341 8:0.300813
1 1:-738 2:116 3:0.206897 4:0.172414 5:0.301724 6:0.233333 7:0.208333 8:0.283333
1 1:-837 2:116 3:0.206897 4:0.172414 5:0.301724 6:0.180328 7:0.196721 8:0.278689
1 1:-816 2:116 3:0.206897 4:0.172414 5:0.301724 6:0.186992 7:0.195122 8:0.317073
1 1:-743 2:116 3:0.206897 4:0.172414 5:0.301724 6:0.233333 7:0.2 8:0.266667
1 1:-695 2:116 3:0.206897 4:0.172414 5:0.301724 6:0.258333 7:0.225 8:0.233333
1 1:-751 2:116 3:0.206897 4:0.172414 5:0.301724 6:0.233333 7:0.208333 8:0.258333
1 1:-731 2:116 3:0.206897 4:0.172414 5:0.301724 6:0.241667 7:0.216667 8:0.25
1 1:-695 2:116 3:0.206897 4:0.172414 5:0.301724 6:0.241667 7:0.233333 8:0.25
1 1:-695 2:116 3:0.206897 4:0.172414 5:0.301724 6:0.25 7:0.225 8:0.25
1 1:-728 2:116 3:0.206897 4:0.172414 5:0.301724 6:0.233333 7:0.216667 8:0.25
1 1:-615 2:116 3:0.206897 4:0.172414 5:0.301724 6:0.241667 7:0.216667 8:0.241667
1 1:-776 2:116 3:0.206897 4:0.172414 5:0.301724 6:0.241667 7:0.208333 8:0.25
1 1:-606 2:116 3:0.206897 4:0.172414 5:0.301724 6:0.264463 7:0.239669 8:0.247934
1 1:-776 2:116 3:0.206897 4:0.172414 5:0.301724 6:0.241667 7:0.208333 8:0.25
1 1:-660 2:116 3:0.206897 4:0.172414 5:0.301724 6:0.211864 7:0.220339 8:0.271186
1 1:-732 2:116 3:0.206897 4:0.172414 5:0.301724 6:0.210084 7:0.201681 8:0.268908
1 1:-745 2:116 3:0.206897 4:0.172414 5:0.301724 6:0.226891 7:0.218487 8:0.252101
1 1:-685 2:116 3:0.206897 4:0.172414 5:0.301724 6:0.20339 7:0.220339 8:0.288136
1 1:-747 2:116 3:0.206897 4:0.172414 5:0.301724 6:0.194915 7:0.186441 8:0.305085
1 1:-768 2:116 3:0.206897 4:0.172414 5:0.301724 6:0.186441 7:0.177966 8:0.313559
1 1:-749 2:116 3:0.206897 4:0.172414 5:0.301724 6:0.186441 7:0.186441 8:0.305085
1 1:-738 2:116 3:0.206897 4:0.172414 5:0.301724 6:0.177966 7:0.186441 8:0.305085
1 1:-758 2:116 3:0.206897 4:0.172414 5:0.301724 6:0.177966 7:0.177966 8:0.313559
1 1:-766 2:116 3:0.206897 4:0.172414 5:0.301724 6:0.20339 7:0.211864 8:0.271186
1 1:-695 2:116 3:0.206897 4:0.172414 5:0.301724 6:0.220339 7:0.228814 8:0.262712
1 1:-878 2:116 3:0.206897 4:0.172414 5:0.301724 6:0.218487 7:0.168067 8:0.310924
1 1:-672 2:116 3:0.206897 4:0.172414 5:0.301724 6:0.258333 7:0.191667 8:0.266667
1 1:-622 2:116 3:0.206897 4:0.172414 5:0.301724 6:0.285714 7:0.243697 8:0.226891
1 1:-768 2:116 3:0.206897 4:0.172414 5:0.301724 6:0.216667 7:0.225 8:0.258333
1 1:-801 2:116 3:0.206897 4:0.172414 5:0.301724 6:0.226891 7:0.218487 8:0.252101
1 1:-691 2:116 3:0.206897 4:0.172414 5:0.301724 6:0.25 7:0.266667 8:0.216667
1 1:-657 2:116 3:0.206897 4:0.172414 5:0.301724 6:0.275 7:0.233333 8:0.233333
1 1:-787 2:116 3:0.206897 4:0.172414 5:0.301724 6:0.210084 7:0.184874 8:0.294118
1 1:-790 2:116 3:0.206897 4:0.172414 5:0.301724 6:0.225 7:0.225 8:0.258333
1 1:-598 2:116 3:0.206897 4:0.172414 5:0.301724 6:0.266667 7:0.233333 8:0.258333
1 1:-714 2:116 3:0.206897 4:0.172414 5:0.301724 6:0.2 7:0.233333 8:0.266667
1 1:-727 2:116 3:0.206897 4:0.172414 5:0.301724 6:0.228814 7:0.20339 8:0.271186
1 1:-673 2:116 3:0.206897 4:0.172414 5:0.301724 6:0.262712 7:0.211864 8:0.245763
1 1:-691 2:116 3:0.206897 4:0.172414 5:0.301724 6:0.275 7:0.216667 8:0.241667
1 1:-665 2:116 3:0.206897 4:0.172414 5:0.301724 6:0.275 7:0.241667 8:0.225
1 1:-706 2:116 3:0.206897 4:0.172414 5:0.301724 6:0.231405 7:0.214876 8:0.256198
1 1:-691 2:116 3:0.206897 4:0.172414 5:0.301724 6:0.204918 7:0.204918 8:0.311475
1 1:-933 2:116 3:0.206897 4:0.172414 5:0.301724 6:0.206349 7:0.18254 8:0.301587
1 1:-739 2:116 3:0.206897 4:0.172414 5:0.301724 6:0.193277 7:0.176471 8:0.302521
1 1:-768 2:116 3:0.206897 4:0.172414 5:0.301724 6:0.193277 7:0.168067 8:0.310924
1 1:-743 2:116 3:0.206897 4:0.172414 5:0.301724 6:0.198347 7:0.206612 8:0.272727
1 1:-978 2:116 3:0.206897 4:0.172414 5:0.301724 6:0.198413 7:0.166667 8:0.31746
1 1:-783 2:116 3:0.206897 4:0.172414 5:0.301724 6:0.233871 7:0.16129 8:0.298387
1 1:-970 2:116 3:0.206897 4:0.172414 5:0.301724 6:0.169355 7:0.120968 8:0.346774
1 1:-935 2:116 3:0.206897 4:0.172414 5:0.301724 6:0.141732 7:0.141732 8:0.338583
1 1:-1072 2:123 3:0.203252 4:0.162602 5:0.300813 6:0.195122 7:0.154472 8:0.300813
1 1:-1085 2:123 3:0.203252 4:0.162602 5:0.300813 6:0.195122 7:0.138211 8:0.308943
1 1:-980 2:117 3:0.203252 4:0.162602 5:0.300813 6:0.188034 7:0.153846 8:0.316239
1 1:-759 2:110 3:0.203252 4:0.162602 5:0.300813 6:0.190909 7:0.281818 8:0.245455
1 1:-911 2:120 3:0.203252 4:0.162602 5:0.300813 6:0.225 7:0.208333 8:0.308333
1 1:-923 2:120 3:0.203252 4:0.162602 5:0.300813 6:0.266667 7:0.208333 8:0.233333
1 1:-920 2:119 3:0.203252 4:0.162602 5:0.300813 6:0.226891 7:0.218487 8:0.252101
1 1:-669 2:118 3:0.203252 4:0.162602 5:0.300813 6:0.313559 7:0.338983 8:0.152542
1 1:-664 2:118 3:0.203252 4:0.162602 5:0.300813 6:0.279661 7:0.347458 8:0.152542
1 1:-669 2:118 3:0.203252 4:0.162602 5:0.300813 6:0.305085 7:0.338983 8:0.152542
1 1:-962 2:121 3:0.203252 4:0.162602 5:0.300813 6:0.247934 7:0.22314 8:0.239669
1 1:-887 2:119 3:0.203252 4:0.162602 5:0.300813 6:0.260504 7:0.210084 8:0.235294
1 1:-973 2:121 3:0.203252 4:0.162602 5:0.300813 6:0.264463 7:0.22314 8:0.239669
1 1:-909 2:119 3:0.203252 4:0.162602 5:0.300813 6:0.277311 7:0.235294 8:0.226891
1 1:-968 2:121 3:0.203252 4:0.162602 5:0.300813 6:0.256198 7:0.22314 8:0.239669
1 1:-975 2:121 3:0.203252 4:0.162602 5:0.300813 6:0.256198 7:0.22314 8:0.239669
1 1:-972 2:122 3:0.203252 4:0.162602 5:0.300813 6:0.254098 7:0.221311 8:0.237705
1 1:-914 2:123 3:0.203252 4:0.162602 5:0.300813 6:0.243902 7:0.284553 8:0.227642
1 1:-991 2:120 3:0.203252 4:0.162602 5:0.300813 6:0.216667 7:0.175 8:0.283333
1 1:-1009 2:122 3:0.203252 4:0.162602 5:0.300813 6:0.221311 7:0.155738 8:0.254098
1 1:-894 2:120 3:0.203252 4:0.162602 5:0.300813 6:0.233333 7:0.216667 8:0.266667
1 1:-1008 2:121 3:0.203252 4:0.162602 5:0.300813 6:0.206612 7:0.14876 8:0.297521
1 1:-1047 2:119 3:0.203252 4:0.162602 5:0.300813 6:0.201681 7:0.134454 8:0.302521
1 1:-1007 2:121 3:0.203252 4:0.162602 5:0.300813 6:0.214876 7:0.14876 8:0.272727
1 1:-817 2:120 3:0.203252 4:0.162602 5:0.300813 6:0.241667 7:0.233333 8:0.275
1 1:-963 2:122 3:0.203252 4:0.162602 5:0.300813 6:0.213115 7:0.139344 8:0.295082
1 1:-954 2:118 3:0.203252 4:0.162602 5:0.300813 6:0.262712 7:0.135593 8:0.322034
1 1:-954 2:118 3:0.203252 4:0.162602 5:0.300813 6:0.245763 7:0.135593 8:0.330508
1 1:-981 2:120 3:0.203252 4:0.162602 5:0.300813 6:0.225 7:0.116667 8:0.3
1 1:-969 2:121 3:0.203252 4:0.162602 5:0.300813 6:0.231405 7:0.140496 8:0.297521
1 1:-985 2:120 3:0.203252 4:0.162602 5:0.300813 6:0.216667 7:0.175 8:0.258333
1 1:-933 2:121 3:0.203252 4:0.162602 5:0.300813 6:0.22314 7:0.132231 8:0.297521
1 1:-927 2:120 3:0.203252 4:0.162602 5:0.300813 6:0.216667 7:0.191667 8:0.25
1 1:-842 2:116 3:0.203252 4:0.162602 5:0.300813 6:0.241379 7:0.215517 8:0.267241
1 1:-918 2:117 3:0.203252 4:0.162602 5:0.300813 6:0.239316 7:0.145299 8:0.290598
1 1:-962 2:117 3:0.203252 4:0.162602 5:0.300813 6:0.205128 7:0.153846 8:0.307692
1 1:-898 2:116 3:0.203252 4:0.162602 5:0.300813 6:0.206897 7:0.198276 8:0.275862
1 1:-896 2:116 3:0.203252 4:0.162602 5:0.300813 6:0.206897 7:0.198276 8:0.275862
1 1:-982 2:122 3:0.203252 4:0.162602 5:0.300813 6:0.237705 7:0.122951 8:0.295082
1 1:-925 2:116 3:0.203252 4:0.162602 5:0.300813 6:0.206897 7:0.198276 8:0.275862
1 1:-925 2:116 3:0.203252 4:0.162602 5:0.300813 6:0.206897 7:0.198276 8:0.275862
1 1:-906 2:116 3:0.203252 4:0.162602 5:0.300813 6:0.206897 7:0.198276 8:0.275862
1 1:-936 2:117 3:0.203252 4:0.162602 5:0.300813 6:0.239316 7:0.17094 8:0.290598
1 1:-977 2:117 3:0.203252 4:0.162602 5:0.300813 6:0.213675 7:0.162393 8:0.299145
1 1:-925 2:116 3:0.203252 4:0.162602 5:0.300813 6:0.215517 7:0.198276 8:0.275862
1 1:-909 2:116 3:0.203252 4:0.162602 5:0.300813 6:0.206897 7:0.206897 8:0.267241
1 1:-933 2:121 3:0.203252 4:0.162602 5:0.300813 6:0.22314 7:0.132231 8:0.297521
1 1:-900 2:117 3:0.203252 4:0.162602 5:0.300813 6:0.247863 7:0.239316 8:0.196581
1 1:-860 2:117 3:0.203252 4:0.162602 5:0.300813 6:0.247863 7:0.230769 8:0.205128
1 1:-939 2:117 3:0.203252 4:0.162602 5:0.300813 6:0.247863 7:0.239316 8:0.205128
1 1:-889 2:117 3:0.203252 4:0.162602 5:0.300813 6:0.230769 7:0.247863 8:0.222222
1 1:-885 2:117 3:0.203252 4:0.162602 5:0.300813 6:0.239316 7:0.213675 8:0.222222
1 1:-881 2:123 3:0.203252 4:0.162602 5:0.300813 6:0.25 7:0.226562 8:0.257812
1 1:-893 2:121 3:0.203252 4:0.162602 5:0.300813 6:0.231405 7:0.132231 8:0.280992
1 1:-842 2:117 3:0.203252 4:0.162602 5:0.300813 6:0.222222 7:0.222222 8:0.222222
1 1:-810 2:117 3:0.203252 4:0.162602 5:0.300813 6:0.264957 7:0.239316 8:0.222222
1 1:-807 2:117 3:0.203252 4:0.162602 5:0.300813 6:0.264957 7:0.230769 8:0.230769
1 1:-866 2:116 3:0.203252 4:0.162602 5:0.300813 6:0.198276 7:0.224138 8:0.258621
1 1:-865 2:116 3:0.203252 4:0.162602 5:0.300813 6:0.189655 7:0.224138 8:0.275862
1 1:-883 2:117 3:0.203252 4:0.162602 5:0.300813 6:0.188034 7:0.222222 8:0.290598
1 1:-885 2:117 3:0.203252 4:0.162602 5:0.300813 6:0.179487 7:0.230769 8:0.290598
1 1:-813 2:116 3:0.203252 4:0.162602 5:0.300813 6:0.241379 7:0.241379 8:0.232759
1 1:-830 2:115 3:0.203252 4:0.162602 5:0.300813 6:0.252174 7:0.234783 8:0.252174
1 1:-933 2:120 3:0.203252 4:0.162602 5:0.300813 6:0.233333 7:0.133333 8:0.283333
1 1:-829 2:115 3:0.203252 4:0.162602 5:0.300813 6:0.234783 7:0.226087 8:0.252174
1 1:-546 2:104 3:0.203252 4:0.162602 5:0.300813 6:0.346154 7:0.201923 8:0.240385
1 1:-813 2:114 3:0.203252 4:0.162602 5:0.300813 6:0.280702 7:0.245614 8:0.236842
1 1:-745 2:112 3:0.203252 4:0.162602 5:0.300813 6:0.196429 7:0.241071 8:0.267857
1 1:-757 2:111 3:0.203252 4:0.162602 5:0.300813 6:0.18018 7:0.261261 8:0.252252
1 1:-758 2:114 3:0.203252 4:0.162602 5:0.300813 6:0.236842 7:0.22807 8:0.254386
1 1:-792 2:116 3:0.203252 4:0.162602 5:0.300813 6:0.206897 7:0.232759 8:0.241379
1 1:-883 2:123 3:0.203252 4:0.162602 5:0.300813 6:0.186992 7:0.260163 8:0.211382
1 1:-906 2:117 3:0.203252 4:0.162602 5:0.300813 6:0.196581 7:0.153846 8:0.307692
1 1:-701 2:111 3:0.203252 4:0.162602 5:0.300813 6:0.216216 7:0.225225 8:0.261261
1 1:-847 2:123 3:0.203252 4:0.162602 5:0.300813 6:0.212598 7:0.23622 8:0.283465
1 1:-972 2:120 3:0.203252 4:0.162602 5:0.300813 6:0.216667 7:0.141667 8:0.3
1 1:-1371 2:123 3:0.203252 4:0.162602 5:0.300813 6:0.153846 7:0.107692 8:0.361538
1 1:-876 2:120 3:0.203252 4:0.162602 5:0.300813 6:0.25 7:0.216667 8:0.258333
1 1:-808 2:120 3:0.203252 4:0.162602 5:0.300813 6:0.308333 7:0.241667 8:0.225
1 1:-776 2:119 3:0.203252 4:0.162602 5:0.300813 6:0.294118 7:0.235294 8:0.218487
1 1:-916 2:121 3:0.203252 4:0.162602 5:0.300813 6:0.239669 7:0.214876 8:0.256198
1 1:-831 2:119 3:0.203252 4:0.162602 5:0.300813 6:0.285714 7:0.243697 8:0.201681
1 1:-924 2:120 3:0.203252 4:0.162602 5:0.300813 6:0.258333 7:0.225 8:0.25
1 1:-809 2:120 3:0.203252 4:0.162602 5:0.300813 6:0.241667 7:0.25 8:0.25
1 1:-855 2:121 3:0.203252 4:0.162602 5:0.300813 6:0.256198 7:0.22314 8:0.247934
1 1:-912 2:119 3:0.203252 4:0.162602 5:0.300813 6:0.210084 7:0.218487 8:0.268908
1 1:-870 2:119 3:0.203252 4:0.162602 5:0.300813 6:0.226891 7:0.235294 8:0.252101
1 1:-890 2:119 3:0.203252 4:0.162602 5:0.300813 6:0.226891 7:0.226891 8:0.260504
1 1:-890 2:119 3:0.203252 4:0.162602 5:0.300813 6:0.218487 7:0.226891 8:0.260504
1 1:-870 2:119 3:0.203252 4:0.162602 5:0.300813 6:0.226891 7:0.226891 8:0.260504
1 1:-870 2:119 3:0.203252 4:0.162602 5:0.300813 6:0.235294 7:0.235294 8:0.252101
1 1:-866 2:119 3:0.203252 4:0.162602 5:0.300813 6:0.235294 7:0.226891 8:0.260504
1 1:-870 2:119 3:0.203252 4:0.162602 5:0.300813 6:0.235294 7:0.226891 8:0.260504
1 1:-883 2:119 3:0.203252 4:0.162602 5:0.300813 6:0.218487 7:0.218487 8:0.268908
1 1:-782 2:121 3:0.203252 4:0.162602 5:0.300813 6:0.272727 7:0.231405 8:0.239669
1 1:-843 2:121 3:0.203252 4:0.162602 5:0.300813 6:0.247934 7:0.239669 8:0.239669
1 1:-825 2:118 3:0.203252 4:0.162602 5:0.300813 6:0.228814 7:0.211864 8:0.271186
1 1:-889 2:119 3:0.203252 4:0.162602 5:0.300813 6:0.226891 7:0.226891 8:0.260504
1 1:-889 2:119 3:0.203252 4:0.162602 5:0.300813 6:0.226891 7:0.226891 8:0.260504
1 1:-803 2:121 3:0.203252 4:0.162602 5:0.300813 6:0.239669 7:0.231405 8:0.239669
1 1:-802 2:121 3:0.203252 4:0.162602 5:0.300813 6:0.239669 7:0.239669 8:0.247934
1 1:-892 2:119 3:0.203252 4:0.162602 5:0.300813 6:0.226891 7:0.226891 8:0.252101
1 1:-835 2:118 3:0.203252 4:0.162602 5:0.300813 6:0.254237 7:0.237288 8:0.237288
1 1:-930 2:119 3:0.203252 4:0.162602 5:0.300813 6:0.210084 7:0.210084 8:0.277311
1 1:-945 2:119 3:0.203252 4:0.162602 5:0.300813 6:0.201681 7:0.201681 8:0.285714
1 1:-810 2:119 3:0.203252 4:0.162602 5:0.300813 6:0.294118 7:0.243697 8:0.218487
1 1:-885 2:119 3:0.203252 4:0.162602 5:0.300813 6:0.285714 7:0.210084 8:0.252101
1 1:-917 2:118 3:0.203252 4:0.162602 5:0.300813 6:0.220339 7:0.220339 8:0.262712
1 1:-866 2:120 3:0.203252 4:0.162602 5:0.300813 6:0.241667 7:0.225 8:0.25
1 1:-906 2:118 3:0.203252 4:0.162602 5:0.300813 6:0.220339 7:0.194915 8:0.288136
1 1:-911 2:118 3:0.203252 4:0.162602 5:0.300813 6:0.228814 7:0.20339 8:0.271186
1 1:-888 2:119 3:0.203252 4:0.162602 5:0.300813 6:0.193277 7:0.201681 8:0.294118
1 1:-905 2:118 3:0.203252 4:0.162602 5:0.300813 6:0.211864 7:0.194915 8:0.29661
1 1:-902 2:118 3:0.203252 4:0.162602 5:0.300813 6:0.20339 7:0.194915 8:0.29661
1 1:-939 2:118 3:0.203252 4:0.162602 5:0.300813 6:0.220339 7:0.20339 8:0.288136
1 1:-890 2:118 3:0.203252 4:0.162602 5:0.300813 6:0.254237 7:0.169492 8:0.29661
1 1:-925 2:118 3:0.203252 4:0.162602 5:0.300813 6:0.20339 7:0.186441 8:0.305085
1 1:-852 2:118 3:0.203252 4:0.162602 5:0.300813 6:0.228814 7:0.220339 8:0.262712
1 1:-905 2:118 3:0.203252 4:0.162602 5:0.300813 6:0.220339 7:0.194915 8:0.279661
1 1:-907 2:118 3:0.203252 4:0.162602 5:0.300813 6:0.245763 7:0.20339 8:0.254237
1 1:-905 2:118 3:0.203252 4:0.162602 5:0.300813 6:0.220339 7:0.194915 8:0.29661
1 1:-899 2:118 3:0.203252 4:0.162602 5:0.300813 6:0.211864 7:0.194915 8:0.29661
1 1:-926 2:119 3:0.203252 4:0.162602 5:0.300813 6:0.201681 7:0.193277 8:0.302521
1 1:-900 2:119 3:0.203252 4:0.162602 5:0.300813 6:0.226891 7:0.201681 8:0.285714
1 1:-915 2:118 3:0.203252 4:0.162602 5:0.300813 6:0.228814 7:0.194915 8:0.288136
1 1:-889 2:118 3:0.203252 4:0.162602 5:0.300813 6:0.194915 7:0.194915 8:0.29661
1 1:-835 2:118 3:0.203252 4:0.162602 5:0.300813 6:0.211864 7:0.194915 8:0.288136
1 1:-904 2:119 3:0.203252 4:0.162602 5:0.300813 6:0.201681 7:0.176471 8:0.302521
1 1:-862 2:121 3:0.203252 4:0.162602 5:0.300813 6:0.231405 7:0.181818 8:0.305785
1 1:-928 2:118 3:0.203252 4:0.162602 5:0.300813 6:0.220339 7:0.194915 8:0.288136
1 1:-876 2:118 3:0.203252 4:0.162602 5:0.300813 6:0.211864 7:0.20339 8:0.288136
1 1:-850 2:119 3:0.203252 4:0.162602 5:0.300813 6:0.235294 7:0.226891 8:0.252101
1 1:-911 2:119 3:0.203252 4:0.162602 5:0.300813 6:0.226891 7:0.176471 8:0.294118
1 1:-892 2:118 3:0.203252 4:0.162602 5:0.300813 6:0.20339 7:0.20339 8:0.288136
1 1:-940 2:119 3:0.203252 4:0.162602 5:0.300813 6:0.218487 7:0.176471 8:0.310924
1 1:-927 2:119 3:0.203252 4:0.162602 5:0.300813 6:0.201681 7:0.193277 8:0.294118
1 1:-862 2:118 3:0.203252 4:0.162602 5:0.300813 6:0.220339 7:0.194915 8:0.29661
1 1:-897 2:119 3:0.203252 4:0.162602 5:0.300813 6:0.218487 7:0.201681 8:0.277311
1 1:-846 2:119 3:0.203252 4:0.162602 5:0.300813 6:0.268908 7:0.235294 8:0.226891
1 1:-984 2:119 3:0.203252 4:0.162602 5:0.300813 6:0.218487 7:0.168067 8:0.294118
1 1:-925 2:119 3:0.203252 4:0.162602 5:0.300813 6:0.201681 7:0.201681 8:0.294118
1 1:-895 2:118 3:0.203252 4:0.162602 5:0.300813 6:0.20339 7:0.194915 8:0.29661
1 1:-967 2:119 3:0.203252 4:0.162602 5:0.300813 6:0.210084 7:0.176471 8:0.310924
1 1:-850 2:119 3:0.203252 4:0.162602 5:0.300813 6:0.218487 7:0.176471 8:0.294118
1 1:-868 2:118 3:0.203252 4:0.162602 5:0.300813 6:0.237288 7:0.228814 8:0.254237
1 1:-867 2:118 3:0.203252 4:0.162602 5:0.300813 6:0.271186 7:0.20339 8:0.271186
1 1:-908 2:118 3:0.203252 4:0.162602 5:0.300813 6:0.228814 7:0.211864 8:0.271186
1 1:-928 2:122 3:0.203252 4:0.162602 5:0.300813 6:0.196721 7:0.155738 8:0.336066
1 1:-838 2:121 3:0.203252 4:0.162602 5:0.300813 6:0.239669 7:0.198347 8:0.289256
1 1:-911 2:118 3:0.203252 4:0.162602 5:0.300813 6:0.228814 7:0.211864 8:0.262712
1 1:-802 2:118 3:0.203252 4:0.162602 5:0.300813 6:0.237288 7:0.20339 8:0.279661
1 1:-793 2:118 3:0.203252 4:0.162602 5:0.300813 6:0.262712 7:0.194915 8:0.254237
1 1:-909 2:119 3:0.203252 4:0.162602 5:0.300813 6:0.226891 7:0.210084 8:0.268908
1 1:-931 2:118 3:0.203252 4:0.162602 5:0.300813 6:0.220339 7:0.194915 8:0.288136
1 1:-841 2:119 3:0.203252 4:0.162602 5:0.300813 6:0.252101 7:0.243697 8:0.243697
1 1:-923 2:119 3:0.203252 4:0.162602 5:0.300813 6:0.226891 7:0.201681 8:0.277311
1 1:-897 2:118 3:0.203252 4:0.162602 5:0.300813 6:0.220339 7:0.186441 8:0.29661
1 1:-938 2:119 3:0.203252 4:0.162602 5:0.300813 6:0.210084 7:0.176471 8:0.302521
1 1:-899 2:119 3:0.203252 4:0.162602 5:0.300813 6:0.235294 7:0.168067 8:0.285714
1 1:-922 2:120 3:0.203252 4:0.162602 5:0.300813 6:0.225 7:0.216667 8:0.266667
1 1:-988 2:120 3:0.203252 4:0.162602 5:0.300813 6:0.2 7:0.208333 8:0.291667
1 1:-904 2:120 3:0.203252 4:0.162602 5:0.300813 6:0.241667 7:0.216667 8:0.266667
1 1:-974 2:120 3:0.203252 4:0.162602 5:0.300813 6:0.216667 7:0.216667 8:0.266667
1 1:-962 2:120 3:0.203252 4:0.162602 5:0.300813 6:0.225 7:0.208333 8:0.266667
1 1:-962 2:120 3:0.203252 4:0.162602 5:0.300813 6:0.191667 7:0.208333 8:0.291667
1 1:-942 2:120 3:0.203252 4:0.162602 5:0.300813 6:0.233333 7:0.208333 8:0.275
1 1:-947 2:121 3:0.203252 4:0.162602 5:0.300813 6:0.214876 7:0.231405 8:0.264463
1 1:-941 2:121 3:0.203252 4:0.162602 5:0.300813 6:0.206612 7:0.239669 8:0.264463
1 1:-888 2:120 3:0.203252 4:0.162602 5:0.300813 6:0.241667 7:0.241667 8:0.241667
1 1:-862 2:119 3:0.203252 4:0.162602 5:0.300813 6:0.235294 7:0.252101 8:0.243697
1 1:-860 2:120 3:0.203252 4:0.162602 5:0.300813 6:0.233333 7:0.25 8:0.241667
1 1:-930 2:120 3:0.203252 4:0.162602 5:0.300813 6:0.233333 7:0.241667 8:0.25
1 1:-944 2:120 3:0.203252 4:0.162602 5:0.300813 6:0.225 7:0.233333 8:0.258333
1 1:-883 2:120 3:0.203252 4:0.162602 5:0.300813 6:0.2 7:0.275 8:0.241667
1 1:-910 2:121 3:0.203252 4:0.162602 5:0.300813 6:0.198347 7:0.272727 8:0.22314
1 1:-822 2:120 3:0.203252 4:0.162602 5:0.300813 6:0.216667 7:0.233333 8:0.275
1 1:-830 2:117 3:0.203252 4:0.162602 5:0.300813 6:0.205128 7:0.264957 8:0.247863
1 1:-918 2:119 3:0.203252 4:0.162602 5:0.300813 6:0.235294 7:0.201681 8:0.277311
1 1:-904 2:120 3:0.203252 4:0.162602 5:0.300813 6:0.233333 7:0.241667 8:0.25
1 1:-833 2:119 3:0.203252 4:0.162602 5:0.300813 6:0.210084 7:0.210084 8:0.277311
1 1:-878 2:119 3:0.203252 4:0.162602 5:0.300813 6:0.243697 7:0.226891 8:0.252101
1 1:-938 2:120 3:0.203252 4:0.162602 5:0.300813 6:0.225 7:0.233333 8:0.258333
1 1:-855 2:119 3:0.203252 4:0.162602 5:0.300813 6:0.243697 7:0.235294 8:0.243697
1 1:-846 2:120 3:0.203252 4:0.162602 5:0.300813 6:0.25 7:0.233333 8:0.25
1 1:-923 2:119 3:0.203252 4:0.162602 5:0.300813 6:0.243697 7:0.226891 8:0.252101
1 1:-848 2:120 3:0.203252 4:0.162602 5:0.300813 6:0.258333 7:0.216667 8:0.241667
1 1:-903 2:120 3:0.203252 4:0.162602 5:0.300813 6:0.216667 7:0.216667 8:0.266667
1 1:-959 2:120 3:0.203252 4:0.162602 5:0.300813 6:0.208333 7:0.225 8:0.266667
1 1:-919 2:120 3:0.203252 4:0.162602 5:0.300813 6:0.216667 7:0.25 8:0.241667
1 1:-914 2:120 3:0.203252 4:0.162602 5:0.300813 6:0.216667 7:0.225 8:0.266667
1 1:-953 2:120 3:0.203252 4:0.162602 5:0.300813 6:0.2 7:0.2 8:0.291667
1 1:-759 2:120 3:0.203252 4:0.162602 5:0.300813 6:0.241667 7:0.233333 8:0.25
1 1:-881 2:120 3:0.203252 4:0.162602 5:0.300813 6:0.225 7:0.2 8:0.283333
1 1:-994 2:120 3:0.203252 4:0.162602 5:0.300813 6:0.208333 7:0.191667 8:0.291667
1 1:-896 2:120 3:0.203252 4:0.162602 5:0.300813 6:0.225 7:0.191667 8:0.291667
1 1:-911 2:120 3:0.203252 4:0.162602 5:0.300813 6:0.225 7:0.225 8:0.275
1 1:-891 2:120 3:0.203252 4:0.162602 5:0.300813 6:0.233333 7:0.233333 8:0.266667
1 1:-846 2:120 3:0.203252 4:0.162602 5:0.300813 6:0.275 7:0.283333 8:0.2
1 1:-937 2:120 3:0.203252 4:0.162602 5:0.300813 6:0.225 7:0.216667 8:0.266667
1 1:-921 2:120 3:0.203252 4:0.162602 5:0.300813 6:0.233333 7:0.233333 8:0.25
1 1:-893 2:120 3:0.203252 4:0.162602 5:0.300813 6:0.2 7:0.233333 8:0.266667
1 1:-928 2:120 3:0.203252 4:0.162602 5:0.300813 6:0.216667 7:0.216667 8:0.275
1 1:-1024 2:120 3:0.203252 4:0.162602 5:0.300813 6:0.216667 7:0.183333 8:0.3
1 1:-877 2:120 3:0.203252 4:0.162602 5:0.300813 6:0.258333 7:0.225 8:0.25
1 1:-901 2:120 3:0.203252 4:0.162602 5:0.300813 6:0.2 7:0.208333 8:0.283333
1 1:-891 2:120 3:0.203252 4:0.162602 5:0.300813 6:0.233333 7:0.233333 8:0.266667
1 1:-964 2:119 3:0.203252 4:0.162602 5:0.300813 6:0.210084 7:0.193277 8:0.302521
1 1:-919 2:121 3:0.203252 4:0.162602 5:0.300813 6:0.231405 7:0.239669 8:0.247934
1 1:-957 2:120 3:0.203252 4:0.162602 5:0.300813 6:0.208333 7:0.216667 8:0.275
1 1:-834 2:120 3:0.203252 4:0.162602 5:0.300813 6:0.25 7:0.225 8:0.266667
1 1:-867 2:120 3:0.203252 4:0.162602 5:0.300813 6:0.225 7:0.258333 8:0.233333
1 1:-906 2:120 3:0.203252 4:0.162602 5:0.300813 6:0.233333 7:0.233333 8:0.241667
1 1:-923 2:120 3:0.203252 4:0.162602 5:0.300813 6:0.225 7:0.233333 8:0.25
1 1:-953 2:120 3:0.203252 4:0.162602 5:0.300813 6:0.225 7:0.225 8:0.258333
1 1:-964 2:120 3:0.203252 4:0.162602 5:0.300813 6:0.2 7:0.225 8:0.266667
1 1:-986 2:120 3:0.203252 4:0.162602 5:0.300813 6:0.2 7:0.216667 8:0.275
1 1:-921 2:120 3:0.203252 4:0.162602 5:0.300813 6:0.225 7:0.216667 8:0.258333
1 1:-938 2:120 3:0.203252 4:0.162602 5:0.300813 6:0.216667 7:0.225 8:0.266667
1 1:-993 2:121 3:0.203252 4:0.162602 5:0.300813 6:0.206612 7:0.22314 8:0.264463
1 1:-990 2:121 3:0.203252 4:0.162602 5:0.300813 6:0.173554 7:0.231405 8:0.280992
1 1:-948 2:120 3:0.203252 4:0.162602 5:0.300813 6:0.2 7:0.208333 8:0.266667
1 1:-854 2:119 3:0.203252 4:0.162602 5:0.300813 6:0.260504 7:0.252101 8:0.210084
1 1:-985 2:121 3:0.203252 4:0.162602 5:0.300813 6:0.181818 7:0.22314 8:0.272727
1 1:-972 2:120 3:0.203252 4:0.162602 5:0.300813 6:0.191667 7:0.208333 8:0.283333
1 1:-907 2:120 3:0.203252 4:0.162602 5:0.300813 6:0.2 7:0.225 8:0.266667
1 1:-884 2:120 3:0.203252 4:0.162602 5:0.300813 6:0.216667 7:0.225 8:0.25
1 1:-944 2:120 3:0.203252 4:0.162602 5:0.300813 6:0.216667 7:0.233333 8:0.258333
1 1:-1031 2:120 3:0.203252 4:0.162602 5:0.300813 6:0.2 7:0.2 8:0.283333
1 1:-915 2:120 3:0.203252 4:0.162602 5:0.300813 6:0.2 7:0.225 8:0.266667
1 1:-881 2:120 3:0.203252 4:0.162602 5:0.300813 6:0.208333 7:0.216667 8:0.266667
1 1:-859 2:121 3:0.203252 4:0.162602 5:0.300813 6:0.231405 7:0.231405 8:0.247934
1 1:-922 2:120 3:0.203252 4:0.162602 5:0.300813 6:0.191667 7:0.233333 8:0.266667
1 1:-961 2:120 3:0.203252 4:0.162602 5:0.300813 6:0.2 7:0.208333 8:0.283333
1 1:-928 2:120 3:0.203252 4:0.162602 5:0.300813 6:0.208333 7:0.225 8:0.258333
1 1:-1037 2:120 3:0.203252 4:0.162602 5:0.300813 6:0.208333 7:0.208333 8:0.266667
1 1:-1007 2:121 3:0.203252 4:0.162602 5:0.300813 6:0.198347 7:0.206612 8:0.280992
1 1:-967 2:123 3:0.203252 4:0.162602 5:0.300813 6:0.252033 7:0.154472 8:0.300813
1 1:-907 2:121 3:0.203252 4:0.162602 5:0.300813 6:0.231405 7:0.214876 8:0.280992
1 1:-1017 2:120 3:0.203252 4:0.162602 5:0.300813 6:0.208333 7:0.208333 8:0.275
1 1:-928 2:120 3:0.203252 4:0.162602 5:0.300813 6:0.225 7:0.216667 8:0.275
1 1:-942 2:120 3:0.203252 4:0.162602 5:0.300813 6:0.191667 7:0.2 8:0.291667
1 1:-1010 2:120 3:0.203252 4:0.162602 5:0.300813 6:0.225 7:0.208333 8:0.266667
1 1:-932 2:120 3:0.203252 4:0.162602 5:0.300813 6:0.216667 7:0.208333 8:0.275
1 1:-844 2:118 3:0.203252 4:0.162602 5:0.300813 6:0.237288 7:0.220339 8:0.271186
1 1:-822 2:121 3:0.203252 4:0.162602 5:0.300813 6:0.239669 7:0.239669 8:0.239669
1 1:-1014 2:123 3:0.203252 4:0.162602 5:0.300813 6:0.227642 7:0.146341 8:0.300813
1 1:-888 2:120 3:0.203252 4:0.162602 5:0.300813 6:0.233333 7:0.208333 8:0.283333
1 1:-1036 2:122 3:0.203252 4:0.162602 5:0.300813 6:0.180328 7:0.196721 8:0.278689
1 1:-953 2:123 3:0.203252 4:0.162602 5:0.300813 6:0.186992 7:0.195122 8:0.317073
1 1:-918 2:120 3:0.203252 4:0.162602 5:0.300813 6:0.233333 7:0.2 8:0.266667
1 1:-887 2:120 3:0.203252 4:0.162602 5:0.300813 6:0.258333 7:0.225 8:0.233333
1 1:-954 2:120 3:0.203252 4:0.162602 5:0.300813 6:0.233333 7:0.208333 8:0.258333
1 1:-934 2:120 3:0.203252 4:0.162602 5:0.300813 6:0.241667 7:0.216667 8:0.25
1 1:-905 2:120 3:0.203252 4:0.162602 5:0.300813 6:0.241667 7:0.233333 8:0.25
1 1:-905 2:120 3:0.203252 4:0.162602 5:0.300813 6:0.25 7:0.225 8:0.25
1 1:-931 2:120 3:0.203252 4:0.162602 5:0.300813 6:0.233333 7:0.216667 8:0.25
1 1:-809 2:120 3:0.203252 4:0.162602 5:0.300813 6:0.241667 7:0.216667 8:0.241667
1 1:-958 2:120 3:0.203252 4:0.162602 5:0.300813 6:0.241667 7:0.208333 8:0.25
1 1:-792 2:121 3:0.203252 4:0.162602 5:0.300813 6:0.264463 7:0.239669 8:0.247934
1 1:-958 2:120 3:0.203252 4:0.162602 5:0.300813 6:0.241667 7:0.208333 8:0.25
1 1:-859 2:118 3:0.203252 4:0.162602 5:0.300813 6:0.211864 7:0.220339 8:0.271186
1 1:-932 2:119 3:0.203252 4:0.162602 5:0.300813 6:0.210084 7:0.201681 8:0.268908
1 1:-942 2:119 3:0.203252 4:0.162602 5:0.300813 6:0.226891 7:0.218487 8:0.252101
1 1:-840 2:118 3:0.203252 4:0.162602 5:0.300813 6:0.20339 7:0.220339 8:0.288136
1 1:-939 2:118 3:0.203252 4:0.162602 5:0.300813 6:0.194915 7:0.186441 8:0.305085
1 1:-960 2:118 3:0.203252 4:0.162602 5:0.300813 6:0.186441 7:0.177966 8:0.313559
1 1:-941 2:118 3:0.203252 4:0.162602 5:0.300813 6:0.186441 7:0.186441 8:0.305085
1 1:-916 2:118 3:0.203252 4:0.162602 5:0.300813 6:0.177966 7:0.186441 8:0.305085
1 1:-950 2:118 3:0.203252 4:0.162602 5:0.300813 6:0.177966 7:0.177966 8:0.313559
1 1:-933 2:118 3:0.203252 4:0.162602 5:0.300813 6:0.20339 7:0.211864 8:0.271186
1 1:-874 2:118 3:0.203252 4:0.162602 5:0.300813 6:0.220339 7:0.228814 8:0.262712
1 1:-1065 2:119 3:0.203252 4:0.162602 5:0.300813 6:0.218487 7:0.168067 8:0.310924
1 1:-819 2:120 3:0.203252 4:0.162602 5:0.300813 6:0.258333 7:0.191667 8:0.266667
1 1:-822 2:119 3:0.203252 4:0.162602 5:0.300813 6:0.285714 7:0.243697 8:0.226891
1 1:-955 2:120 3:0.203252 4:0.162602 5:0.300813 6:0.216667 7:0.225 8:0.258333
1 1:-1003 2:119 3:0.203252 4:0.162602 5:0.300813 6:0.226891 7:0.218487 8:0.252101
1 1:-893 2:120 3:0.203252 4:0.162602 5:0.300813 6:0.25 7:0.266667 8:0.216667
1 1:-860 2:120 3:0.203252 4:0.162602 5:0.300813 6:0.275 7:0.233333 8:0.233333
1 1:-969 2:119 3:0.203252 4:0.162602 5:0.300813 6:0.210084 7:0.184874 8:0.294118
1 1:-963 2:120 3:0.203252 4:0.162602 5:0.300813 6:0.225 7:0.225 8:0.258333
1 1:-743 2:120 3:0.203252 4:0.162602 5:0.300813 6:0.266667 7:0.233333 8:0.258333
1 1:-913 2:120 3:0.203252 4:0.162602 5:0.300813 6:0.2 7:0.233333 8:0.266667
1 1:-942 2:118 3:0.203252 4:0.162602 5:0.300813 6:0.228814 7:0.20339 8:0.271186
1 1:-892 2:118 3:0.203252 4:0.162602 5:0.300813 6:0.262712 7:0.211864 8:0.245763
1 1:-917 2:120 3:0.203252 4:0.162602 5:0.300813 6:0.275 7:0.216667 8:0.241667
1 1:-889 2:120 3:0.203252 4:0.162602 5:0.300813 6:0.275 7:0.241667 8:0.225
1 1:-913 2:121 3:0.203252 4:0.162602 5:0.300813 6:0.231405 7:0.214876 8:0.256198
1 1:-845 2:122 3:0.203252 4:0.162602 5:0.300813 6:0.204918 7:0.204918 8:0.311475
1 1:-1150 2:123 3:0.203252 4:0.162602 5:0.300813 6:0.206349 7:0.18254 8:0.301587
1 1:-923 2:119 3:0.203252 4:0.162602 5:0.300813 6:0.193277 7:0.176471 8:0.302521
1 1:-952 2:119 3:0.203252 4:0.162602 5:0.300813 6:0.193277 7:0.168067 8:0.310924
1 1:-896 2:121 3:0.203252 4:0.162602 5:0.300813 6:0.198347 7:0.206612 8:0.272727
1 1:-1195 2:123 3:0.203252 4:0.162602 5:0.300813 6:0.198413 7:0.166667 8:0.31746
1 1:-973 2:123 3:0.203252 4:0.162602 5:0.300813 6:0.233871 7:0.16129 8:0.298387
1 1:-1183 2:123 3:0.203252 4:0.162602 5:0.300813 6:0.169355 7:0.120968 8:0.346774
1 1:-1192 2:123 3:0.203252 4:0.162602 5:0.300813 6:0.141732 7:0.141732 8:0.338583
1 1:-1113 2:123 3:0.195122 4:0.154472 5:0.300813 6:0.195122 7:0.138211 8:0.308943
1 1:-946 2:117 3:0.195122 4:0.154472 5:0.300813 6:0.188034 7:0.153846 8:0.316239
1 1:-737 2:110 3:0.195122 4:0.154472 5:0.300813 6:0.190909 7:0.281818 8:0.245455
1 1:-909 2:120 3:0.195122 4:0.154472 5:0.300813 6:0.225 7:0.208333 8:0.308333
1 1:-905 2:120 3:0.195122 4:0.154472 5:0.300813 6:0.266667 7:0.208333 8:0.233333
1 1:-898 2:119 3:0.195122 4:0.154472 5:0.300813 6:0.226891 7:0.218487 8:0.252101
1 1:-649 2:118 3:0.195122 4:0.154472 5:0.300813 6:0.313559 7:0.338983 8:0.152542
1 1:-644 2:118 3:0.195122 4:0.154472 5:0.300813 6:0.279661 7:0.347458 8:0.152542
1 1:-649 2:118 3:0.195122 4:0.154472 5:0.300813 6:0.305085 7:0.338983 8:0.152542
1 1:-939 2:121 3:0.195122 4:0.154472 5:0.300813 6:0.247934 7:0.22314 8:0.239669
1 1:-865 2:119 3:0.195122 4:0.154472 5:0.300813 6:0.260504 7:0.210084 8:0.235294
1 1:-950 2:121 3:0.195122 4:0.154472 5:0.300813 6:0.264463 7:0.22314 8:0.239669
1 1:-887 2:119 3:0.195122 4:0.154472 5:0.300813 6:0.277311 7:0.235294 8:0.226891
1 1:-945 2:121 3:0.195122 4:0.154472 5:0.300813 6:0.256198 7:0.22314 8:0.239669
1 1:-952 2:121 3:0.195122 4:0.154472 5:0.300813 6:0.256198 7:0.22314 8:0.239669
1 1:-963 2:122 3:0.195122 4:0.154472 5:0.300813 6:0.254098 7:0.221311 8:0.237705
1 1:-869 2:123 3:0.195122 4:0.154472 5:0.300813 6:0.243902 7:0.284553 8:0.227642
1 1:-978 2:120 3:0.195122 4:0.154472 5:0.300813 6:0.216667 7:0.175 8:0.283333
1 1:-995 2:122 3:0.195122 4:0.154472 5:0.300813 6:0.221311 7:0.155738 8:0.254098
1 1:-893 2:120 3:0.195122 4:0.154472 5:0.300813 6:0.233333 7:0.216667 8:0.266667
1 1:-999 2:121 3:0.195122 4:0.154472 5:0.300813 6:0.206612 7:0.14876 8:0.297521
1 1:-1029 2:119 3:0.195122 4:0.154472 5:0.300813 6:0.201681 7:0.134454 8:0.302521
1 1:-963 2:121 3:0.195122 4:0.154472 5:0.300813 6:0.214876 7:0.14876 8:0.272727
1 1:-794 2:120 3:0.195122 4:0.154472 5:0.300813 6:0.241667 7:0.233333 8:0.275
1 1:-945 2:122 3:0.195122 4:0.154472 5:0.300813 6:0.213115 7:0.139344 8:0.295082
1 1:-936 2:118 3:0.195122 4:0.154472 5:0.300813 6:0.262712 7:0.135593 8:0.322034
1 1:-936 2:118 3:0.195122 4:0.154472 5:0.300813 6:0.245763 7:0.135593 8:0.330508
1 1:-943 2:120 3:0.195122 4:0.154472 5:0.300813 6:0.225 7:0.116667 8:0.3
1 1:-951 2:121 3:0.195122 4:0.154472 5:0.300813 6:0.231405 7:0.140496 8:0.297521
1 1:-959 2:120 3:0.195122 4:0.154472 5:0.300813 6:0.216667 7:0.175 8:0.258333
1 1:-910 2:121 3:0.195122 4:0.154472 5:0.300813 6:0.22314 7:0.132231 8:0.297521
1 1:-901 2:120 3:0.195122 4:0.154472 5:0.300813 6:0.216667 7:0.191667 8:0.25
1 1:-798 2:116 3:0.195122 4:0.154472 5:0.300813 6:0.241379 7:0.215517 8:0.267241
1 1:-907 2:117 3:0.195122 4:0.154472 5:0.300813 6:0.239316 7:0.145299 8:0.290598
1 1:-928 2:117 3:0.195122 4:0.154472 5:0.300813 6:0.205128 7:0.153846 8:0.307692
1 1:-867 2:116 3:0.195122 4:0.154472 5:0.300813 6:0.206897 7:0.198276 8:0.275862
1 1:-858 2:116 3:0.195122 4:0.154472 5:0.300813 6:0.206897 7:0.198276 8:0.275862
1 1:-964 2:122 3:0.195122 4:0.154472 5:0.300813 6:0.237705 7:0.122951 8:0.295082
1 1:-887 2:116 3:0.195122 4:0.154472 5:0.300813 6:0.206897 7:0.198276 8:0.275862
1 1:-887 2:116 3:0.195122 4:0.154472 5:0.300813 6:0.206897 7:0.198276 8:0.275862
1 1:-868 2:116 3:0.195122 4:0.154472 5:0.300813 6:0.206897 7:0.198276 8:0.275862
1 1:-893 2:117 3:0.195122 4:0.154472 5:0.300813 6:0.239316 7:0.17094 8:0.290598
1 1:-938 2:117 3:0.195122 4:0.154472 5:0.300813 6:0.213675 7:0.162393 8:0.299145
1 1:-887 2:116 3:0.195122 4:0.154472 5:0.300813 6:0.215517 7:0.198276 8:0.275862
1 1:-871 2:116 3:0.195122 4:0.154472 5:0.300813 6:0.206897 7:0.206897 8:0.267241
1 1:-910 2:121 3:0.195122 4:0.154472 5:0.300813 6:0.22314 7:0.132231 8:0.297521
1 1:-830 2:117 3:0.195122 4:0.154472 5:0.300813 6:0.247863 7:0.239316 8:0.196581
1 1:-822 2:117 3:0.195122 4:0.154472 5:0.300813 6:0.247863 7:0.230769 8:0.205128
1 1:-869 2:117 3:0.195122 4:0.154472 5:0.300813 6:0.247863 7:0.239316 8:0.205128
1 1:-845 2:117 3:0.195122 4:0.154472 5:0.300813 6:0.230769 7:0.247863 8:0.222222
1 1:-860 2:117 3:0.195122 4:0.154472 5:0.300813 6:0.239316 7:0.213675 8:0.222222
1 1:-893 2:123 3:0.195122 4:0.154472 5:0.300813 6:0.25 7:0.226562 8:0.257812
1 1:-870 2:121 3:0.195122 4:0.154472 5:0.300813 6:0.231405 7:0.132231 8:0.280992
1 1:-800 2:117 3:0.195122 4:0.154472 5:0.300813 6:0.222222 7:0.222222 8:0.222222
1 1:-768 2:117 3:0.195122 4:0.154472 5:0.300813 6:0.264957 7:0.239316 8:0.222222
1 1:-765 2:117 3:0.195122 4:0.154472 5:0.300813 6:0.264957 7:0.230769 8:0.230769
1 1:-828 2:116 3:0.195122 4:0.154472 5:0.300813 6:0.198276 7:0.224138 8:0.258621
1 1:-827 2:116 3:0.195122 4:0.154472 5:0.300813 6:0.189655 7:0.224138 8:0.275862
1 1:-847 2:117 3:0.195122 4:0.154472 5:0.300813 6:0.188034 7:0.222222 8:0.290598
1 1:-849 2:117 3:0.195122 4:0.154472 5:0.300813 6:0.179487 7:0.230769 8:0.290598
1 1:-775 2:116 3:0.195122 4:0.154472 5:0.300813 6:0.241379 7:0.241379 8:0.232759
1 1:-785 2:115 3:0.195122 4:0.154472 5:0.300813 6:0.252174 7:0.234783 8:0.252174
1 1:-910 2:120 3:0.195122 4:0.154472 5:0.300813 6:0.233333 7:0.133333 8:0.283333
1 1:-784 2:115 3:0.195122 4:0.154472 5:0.300813 6:0.234783 7:0.226087 8:0.252174
1 1:-525 2:104 3:0.195122 4:0.154472 5:0.300813 6:0.346154 7:0.201923 8:0.240385
1 1:-767 2:114 3:0.195122 4:0.154472 5:0.300813 6:0.280702 7:0.245614 8:0.236842
1 1:-702 2:112 3:0.195122 4:0.154472 5:0.300813 6:0.196429 7:0.241071 8:0.267857
1 1:-743 2:111 3:0.195122 4:0.154472 5:0.300813 6:0.18018 7:0.261261 8:0.252252
1 1:-724 2:114 3:0.195122 4:0.154472 5:0.300813 6:0.236842 7:0.22807 8:0.254386
1 1:-754 2:116 3:0.195122 4:0.154472 5:0.300813 6:0.206897 7:0.232759 8:0.241379
1 1:-866 2:123 3:0.195122 4:0.154472 5:0.300813 6:0.186992 7:0.260163 8:0.211382
1 1:-872 2:117 3:0.195122 4:0.154472 5:0.300813 6:0.196581 7:0.153846 8:0.307692
1 1:-661 2:111 3:0.195122 4:0.154472 5:0.300813 6:0.216216 7:0.225225 8:0.261261
1 1:-840 2:123 3:0.195122 4:0.154472 5:0.300813 6:0.212598 7:0.23622 8:0.283465
1 1:-954 2:120 3:0.195122 4:0.154472 5:0.300813 6:0.216667 7:0.141667 8:0.3
1 1:-1335 2:123 3:0.195122 4:0.154472 5:0.300813 6:0.153846 7:0.107692 8:0.361538
1 1:-842 2:120 3:0.195122 4:0.154472 5:0.300813 6:0.25 7:0.216667 8:0.258333
1 1:-793 2:120 3:0.195122 4:0.154472 5:0.300813 6:0.308333 7:0.241667 8:0.225
1 1:-755 2:119 3:0.195122 4:0.154472 5:0.300813 6:0.294118 7:0.235294 8:0.218487
1 1:-863 2:121 3:0.195122 4:0.154472 5:0.300813 6:0.239669 7:0.214876 8:0.256198
1 1:-805 2:119 3:0.195122 4:0.154472 5:0.300813 6:0.285714 7:0.243697 8:0.201681
1 1:-891 2:120 3:0.195122 4:0.154472 5:0.300813 6:0.258333 7:0.225 8:0.25
1 1:-768 2:120 3:0.195122 4:0.154472 5:0.300813 6:0.241667 7:0.25 8:0.25
1 1:-803 2:121 3:0.195122 4:0.154472 5:0.300813 6:0.256198 7:0.22314 8:0.247934
1 1:-896 2:119 3:0.195122 4:0.154472 5:0.300813 6:0.210084 7:0.218487 8:0.268908
1 1:-854 2:119 3:0.195122 4:0.154472 5:0.300813 6:0.226891 7:0.235294 8:0.252101
1 1:-874 2:119 3:0.195122 4:0.154472 5:0.300813 6:0.226891 7:0.226891 8:0.260504
1 1:-874 2:119 3:0.195122 4:0.154472 5:0.300813 6:0.218487 7:0.226891 8:0.260504
1 1:-854 2:119 3:0.195122 4:0.154472 5:0.300813 6:0.226891 7:0.226891 8:0.260504
1 1:-854 2:119 3:0.195122 4:0.154472 5:0.300813 6:0.235294 7:0.235294 8:0.252101
1 1:-850 2:119 3:0.195122 4:0.154472 5:0.300813 6:0.235294 7:0.226891 8:0.260504
1 1:-854 2:119 3:0.195122 4:0.154472 5:0.300813 6:0.235294 7:0.226891 8:0.260504
1 1:-867 2:119 3:0.195122 4:0.154472 5:0.300813 6:0.218487 7:0.218487 8:0.268908
1 1:-759 2:121 3:0.195122 4:0.154472 5:0.300813 6:0.272727 7:0.231405 8:0.239669
1 1:-803 2:121 3:0.195122 4:0.154472 5:0.300813 6:0.247934 7:0.239669 8:0.239669
1 1:-804 2:118 3:0.195122 4:0.154472 5:0.300813 6:0.228814 7:0.211864 8:0.271186
1 1:-873 2:119 3:0.195122 4:0.154472 5:0.300813 6:0.226891 7:0.226891 8:0.260504
1 1:-873 2:119 3:0.195122 4:0.154472 5:0.300813 6:0.226891 7:0.226891 8:0.260504
1 1:-763 2:121 3:0.195122 4:0.154472 5:0.300813 6:0.239669 7:0.231405 8:0.239669
1 1:-762 2:121 3:0.195122 4:0.154472 5:0.300813 6:0.239669 7:0.239669 8:0.247934
1 1:-841 2:119 3:0.195122 4:0.154472 5:0.300813 6:0.226891 7:0.226891 8:0.252101
1 1:-783 2:118 3:0.195122 4:0.154472 5:0.300813 6:0.254237 7:0.237288 8:0.237288
1 1:-914 2:119 3:0.195122 4:0.154472 5:0.300813 6:0.210084 7:0.210084 8:0.277311
1 1:-929 2:119 3:0.195122 4:0.154472 5:0.300813 6:0.201681 7:0.201681 8:0.285714
1 1:-769 2:119 3:0.195122 4:0.154472 5:0.300813 6:0.294118 7:0.243697 8:0.218487
1 1:-835 2:119 3:0.195122 4:0.154472 5:0.300813 6:0.285714 7:0.210084 8:0.252101
1 1:-866 2:118 3:0.195122 4:0.154472 5:0.300813 6:0.220339 7:0.220339 8:0.262712
1 1:-827 2:120 3:0.195122 4:0.154472 5:0.300813 6:0.241667 7:0.225 8:0.25
1 1:-855 2:118 3:0.195122 4:0.154472 5:0.300813 6:0.220339 7:0.194915 8:0.288136
1 1:-869 2:118 3:0.195122 4:0.154472 5:0.300813 6:0.228814 7:0.20339 8:0.271186
1 1:-837 2:119 3:0.195122 4:0.154472 5:0.300813 6:0.193277 7:0.201681 8:0.294118
1 1:-854 2:118 3:0.195122 4:0.154472 5:0.300813 6:0.211864 7:0.194915 8:0.29661
1 1:-851 2:118 3:0.195122 4:0.154472 5:0.300813 6:0.20339 7:0.194915 8:0.29661
1 1:-888 2:118 3:0.195122 4:0.154472 5:0.300813 6:0.220339 7:0.20339 8:0.288136
1 1:-835 2:118 3:0.195122 4:0.154472 5:0.300813 6:0.254237 7:0.169492 8:0.29661
1 1:-874 2:118 3:0.195122 4:0.154472 5:0.300813 6:0.20339 7:0.186441 8:0.305085
1 1:-793 2:118 3:0.195122 4:0.154472 5:0.300813 6:0.228814 7:0.220339 8:0.262712
1 1:-851 2:118 3:0.195122 4:0.154472 5:0.300813 6:0.220339 7:0.194915 8:0.279661
1 1:-856 2:118 3:0.195122 4:0.154472 5:0.300813 6:0.245763 7:0.20339 8:0.254237
1 1:-854 2:118 3:0.195122 4:0.154472 5:0.300813 6:0.220339 7:0.194915 8:0.29661
1 1:-848 2:118 3:0.195122 4:0.154472 5:0.300813 6:0.211864 7:0.194915 8:0.29661
1 1:-875 2:119 3:0.195122 4:0.154472 5:0.300813 6:0.201681 7:0.193277 8:0.302521
1 1:-872 2:119 3:0.195122 4:0.154472 5:0.300813 6:0.226891 7:0.201681 8:0.285714
1 1:-864 2:118 3:0.195122 4:0.154472 5:0.300813 6:0.228814 7:0.194915 8:0.288136
1 1:-838 2:118 3:0.195122 4:0.154472 5:0.300813 6:0.194915 7:0.194915 8:0.29661
1 1:-784 2:118 3:0.195122 4:0.154472 5:0.300813 6:0.211864 7:0.194915 8:0.288136
1 1:-861 2:119 3:0.195122 4:0.154472 5:0.300813 6:0.201681 7:0.176471 8:0.302521
1 1:-820 2:121 3:0.195122 4:0.154472 5:0.300813 6:0.231405 7:0.181818 8:0.305785
1 1:-877 2:118 3:0.195122 4:0.154472 5:0.300813 6:0.220339 7:0.194915 8:0.288136
1 1:-825 2:118 3:0.195122 4:0.154472 5:0.300813 6:0.211864 7:0.20339 8:0.288136
1 1:-797 2:119 3:0.195122 4:0.154472 5:0.300813 6:0.235294 7:0.226891 8:0.252101
1 1:-871 2:119 3:0.195122 4:0.154472 5:0.300813 6:0.226891 7:0.176471 8:0.294118
1 1:-841 2:118 3:0.195122 4:0.154472 5:0.300813 6:0.20339 7:0.20339 8:0.288136
1 1:-898 2:119 3:0.195122 4:0.154472 5:0.300813 6:0.218487 7:0.176471 8:0.310924
1 1:-887 2:119 3:0.195122 4:0.154472 5:0.300813 6:0.201681 7:0.193277 8:0.294118
1 1:-811 2:118 3:0.195122 4:0.154472 5:0.300813 6:0.220339 7:0.194915 8:0.29661
1 1:-859 2:119 3:0.195122 4:0.154472 5:0.300813 6:0.218487 7:0.201681 8:0.277311
1 1:-796 2:119 3:0.195122 4:0.154472 5:0.300813 6:0.268908 7:0.235294 8:0.226891
1 1:-921 2:119 3:0.195122 4:0.154472 5:0.300813 6:0.218487 7:0.168067 8:0.294118
1 1:-874 2:119 3:0.195122 4:0.154472 5:0.300813 6:0.201681 7:0.201681 8:0.294118
1 1:-844 2:118 3:0.195122 4:0.154472 5:0.300813 6:0.20339 7:0.194915 8:0.29661
1 1:-919 2:119 3:0.195122 4:0.154472 5:0.300813 6:0.210084 7:0.176471 8:0.310924
1 1:-800 2:119 3:0.195122 4:0.154472 5:0.300813 6:0.218487 7:0.176471 8:0.294118
1 1:-826 2:118 3:0.195122 4:0.154472 5:0.300813 6:0.237288 7:0.228814 8:0.254237
1 1:-813 2:118 3:0.195122 4:0.154472 5:0.300813 6:0.271186 7:0.20339 8:0.271186
1 1:-857 2:118 3:0.195122 4:0.154472 5:0.300813 6:0.228814 7:0.211864 8:0.271186
1 1:-889 2:122 3:0.195122 4:0.154472 5:0.300813 6:0.196721 7:0.155738 8:0.336066
1 1:-795 2:121 3:0.195122 4:0.154472 5:0.300813 6:0.239669 7:0.198347 8:0.289256
1 1:-860 2:118 3:0.195122 4:0.154472 5:0.300813 6:0.228814 7:0.211864 8:0.262712
1 1:-766 2:118 3:0.195122 4:0.154472 5:0.300813 6:0.237288 7:0.20339 8:0.279661
1 1:-761 2:118 3:0.195122 4:0.154472 5:0.300813 6:0.262712 7:0.194915 8:0.254237
1 1:-858 2:119 3:0.195122 4:0.154472 5:0.300813 6:0.226891 7:0.210084 8:0.268908
1 1:-880 2:118 3:0.195122 4:0.154472 5:0.300813 6:0.220339 7:0.194915 8:0.288136
1 1:-787 2:119 3:0.195122 4:0.154472 5:0.300813 6:0.252101 7:0.243697 8:0.243697
1 1:-872 2:119 3:0.195122 4:0.154472 5:0.300813 6:0.226891 7:0.201681 8:0.277311
1 1:-843 2:118 3:0.195122 4:0.154472 5:0.300813 6:0.220339 7:0.186441 8:0.29661
1 1:-889 2:119 3:0.195122 4:0.154472 5:0.300813 6:0.210084 7:0.176471 8:0.302521
1 1:-859 2:119 3:0.195122 4:0.154472 5:0.300813 6:0.235294 7:0.168067 8:0.285714
1 1:-871 2:120 3:0.195122 4:0.154472 5:0.300813 6:0.225 7:0.216667 8:0.266667
1 1:-933 2:120 3:0.195122 4:0.154472 5:0.300813 6:0.2 7:0.208333 8:0.291667
1 1:-848 2:120 3:0.195122 4:0.154472 5:0.300813 6:0.241667 7:0.216667 8:0.266667
1 1:-915 2:120 3:0.195122 4:0.154472 5:0.300813 6:0.216667 7:0.216667 8:0.266667
1 1:-915 2:120 3:0.195122 4:0.154472 5:0.300813 6:0.225 7:0.208333 8:0.266667
1 1:-915 2:120 3:0.195122 4:0.154472 5:0.300813 6:0.191667 7:0.208333 8:0.291667
1 1:-882 2:120 3:0.195122 4:0.154472 5:0.300813 6:0.233333 7:0.208333 8:0.275
1 1:-887 2:121 3:0.195122 4:0.154472 5:0.300813 6:0.214876 7:0.231405 8:0.264463
1 1:-881 2:121 3:0.195122 4:0.154472 5:0.300813 6:0.206612 7:0.239669 8:0.264463
1 1:-830 2:120 3:0.195122 4:0.154472 5:0.300813 6:0.241667 7:0.241667 8:0.241667
1 1:-807 2:119 3:0.195122 4:0.154472 5:0.300813 6:0.235294 7:0.252101 8:0.243697
1 1:-824 2:120 3:0.195122 4:0.154472 5:0.300813 6:0.233333 7:0.25 8:0.241667
1 1:-874 2:120 3:0.195122 4:0.154472 5:0.300813 6:0.233333 7:0.241667 8:0.25
1 1:-888 2:120 3:0.195122 4:0.154472 5:0.300813 6:0.225 7:0.233333 8:0.258333
1 1:-834 2:120 3:0.195122 4:0.154472 5:0.300813 6:0.2 7:0.275 8:0.241667
1 1:-868 2:121 3:0.195122 4:0.154472 5:0.300813 6:0.198347 7:0.272727 8:0.22314
1 1:-760 2:120 3:0.195122 4:0.154472 5:0.300813 6:0.216667 7:0.233333 8:0.275
1 1:-774 2:117 3:0.195122 4:0.154472 5:0.300813 6:0.205128 7:0.264957 8:0.247863
1 1:-864 2:119 3:0.195122 4:0.154472 5:0.300813 6:0.235294 7:0.201681 8:0.277311
1 1:-848 2:120 3:0.195122 4:0.154472 5:0.300813 6:0.233333 7:0.241667 8:0.25
1 1:-786 2:119 3:0.195122 4:0.154472 5:0.300813 6:0.210084 7:0.210084 8:0.277311
1 1:-819 2:119 3:0.195122 4:0.154472 5:0.300813 6:0.243697 7:0.226891 8:0.252101
1 1:-882 2:120 3:0.195122 4:0.154472 5:0.300813 6:0.225 7:0.233333 8:0.258333
1 1:-796 2:119 3:0.195122 4:0.154472 5:0.300813 6:0.243697 7:0.235294 8:0.243697
1 1:-786 2:120 3:0.195122 4:0.154472 5:0.300813 6:0.25 7:0.233333 8:0.25
1 1:-867 2:119 3:0.195122 4:0.154472 5:0.300813 6:0.243697 7:0.226891 8:0.252101
1 1:-792 2:120 3:0.195122 4:0.154472 5:0.300813 6:0.258333 7:0.216667 8:0.241667
1 1:-847 2:120 3:0.195122 4:0.154472 5:0.300813 6:0.216667 7:0.216667 8:0.266667
1 1:-903 2:120 3:0.195122 4:0.154472 5:0.300813 6:0.208333 7:0.225 8:0.266667
1 1:-868 2:120 3:0.195122 4:0.154472 5:0.300813 6:0.216667 7:0.25 8:0.241667
1 1:-854 2:120 3:0.195122 4:0.154472 5:0.300813 6:0.216667 7:0.225 8:0.266667
1 1:-897 2:120 3:0.195122 4:0.154472 5:0.300813 6:0.2 7:0.2 8:0.291667
1 1:-693 2:120 3:0.195122 4:0.154472 5:0.300813 6:0.241667 7:0.233333 8:0.25
1 1:-825 2:120 3:0.195122 4:0.154472 5:0.300813 6:0.225 7:0.2 8:0.283333
1 1:-943 2:120 3:0.195122 4:0.154472 5:0.300813 6:0.208333 7:0.191667 8:0.291667
1 1:-844 2:120 3:0.195122 4:0.154472 5:0.300813 6:0.225 7:0.191667 8:0.291667
1 1:-851 2:120 3:0.195122 4:0.154472 5:0.300813 6:0.225 7:0.225 8:0.275
1 1:-831 2:120 3:0.195122 4:0.154472 5:0.300813 6:0.233333 7:0.233333 8:0.266667
1 1:-790 2:120 3:0.195122 4:0.154472 5:0.300813 6:0.275 7:0.283333 8:0.2
1 1:-882 2:120 3:0.195122 4:0.154472 5:0.300813 6:0.225 7:0.216667 8:0.266667
1 1:-861 2:120 3:0.195122 4:0.154472 5:0.300813 6:0.233333 7:0.233333 8:0.25
1 1:-852 2:120 3:0.195122 4:0.154472 5:0.300813 6:0.2 7:0.233333 8:0.266667
1 1:-873 2:120 3:0.195122 4:0.154472 5:0.300813 6:0.216667 7:0.216667 8:0.275
1 1:-964 2:120 3:0.195122 4:0.154472 5:0.300813 6:0.216667 7:0.183333 8:0.3
1 1:-821 2:120 3:0.195122 4:0.154472 5:0.300813 6:0.258333 7:0.225 8:0.25
1 1:-846 2:120 3:0.195122 4:0.154472 5:0.300813 6:0.2 7:0.208333 8:0.283333
1 1:-831 2:120 3:0.195122 4:0.154472 5:0.300813 6:0.233333 7:0.233333 8:0.266667
1 1:-909 2:119 3:0.195122 4:0.154472 5:0.300813 6:0.210084 7:0.193277 8:0.302521
1 1:-868 2:121 3:0.195122 4:0.154472 5:0.300813 6:0.231405 7:0.239669 8:0.247934
1 1:-913 2:120 3:0.195122 4:0.154472 5:0.300813 6:0.208333 7:0.216667 8:0.275
1 1:-784 2:120 3:0.195122 4:0.154472 5:0.300813 6:0.25 7:0.225 8:0.266667
1 1:-807 2:120 3:0.195122 4:0.154472 5:0.300813 6:0.225 7:0.258333 8:0.233333
1 1:-847 2:120 3:0.195122 4:0.154472 5:0.300813 6:0.233333 7:0.233333 8:0.241667
1 1:-864 2:120 3:0.195122 4:0.154472 5:0.300813 6:0.225 7:0.233333 8:0.25
1 1:-894 2:120 3:0.195122 4:0.154472 5:0.300813 6:0.225 7:0.225 8:0.258333
1 1:-904 2:120 3:0.195122 4:0.154472 5:0.300813 6:0.2 7:0.225 8:0.266667
1 1:-926 2:120 3:0.195122 4:0.154472 5:0.300813 6:0.2 7:0.216667 8:0.275
1 1:-865 2:120 3:0.195122 4:0.154472 5:0.300813 6:0.225 7:0.216667 8:0.258333
1 1:-900 2:120 3:0.195122 4:0.154472 5:0.300813 6:0.216667 7:0.225 8:0.266667
1 1:-942 2:121 3:0.195122 4:0.154472 5:0.300813 6:0.206612 7:0.22314 8:0.264463
1 1:-959 2:121 3:0.195122 4:0.154472 5:0.300813 6:0.173554 7:0.231405 8:0.280992
1 1:-917 2:120 3:0.195122 4:0.154472 5:0.300813 6:0.2 7:0.208333 8:0.266667
1 1:-796 2:119 3:0.195122 4:0.154472 5:0.300813 6:0.260504 7:0.252101 8:0.210084
1 1:-936 2:121 3:0.195122 4:0.154472 5:0.300813 6:0.181818 7:0.22314 8:0.272727
1 1:-941 2:120 3:0.195122 4:0.154472 5:0.300813 6:0.191667 7:0.208333 8:0.283333
1 1:-863 2:120 3:0.195122 4:0.154472 5:0.300813 6:0.2 7:0.225 8:0.266667
1 1:-849 2:120 3:0.195122 4:0.154472 5:0.300813 6:0.216667 7:0.225 8:0.25
1 1:-893 2:120 3:0.195122 4:0.154472 5:0.300813 6:0.216667 7:0.233333 8:0.258333
1 1:-975 2:120 3:0.195122 4:0.154472 5:0.300813 6:0.2 7:0.2 8:0.283333
1 1:-885 2:120 3:0.195122 4:0.154472 5:0.300813 6:0.2 7:0.225 8:0.266667
1 1:-848 2:120 3:0.195122 4:0.154472 5:0.300813 6:0.208333 7:0.216667 8:0.266667
1 1:-828 2:121 3:0.195122 4:0.154472 5:0.300813 6:0.231405 7:0.231405 8:0.247934
1 1:-891 2:120 3:0.195122 4:0.154472 5:0.300813 6:0.191667 7:0.233333 8:0.266667
1 1:-917 2:120 3:0.195122 4:0.154472 5:0.300813 6:0.2 7:0.208333 8:0.283333
1 1:-897 2:120 3:0.195122 4:0.154472 5:0.300813 6:0.208333 7:0.225 8:0.258333
1 1:-951 2:120 3:0.195122 4:0.154472 5:0.300813 6:0.208333 7:0.208333 8:0.266667
1 1:-958 2:121 3:0.195122 4:0.154472 5:0.300813 6:0.198347 7:0.206612 8:0.280992
1 1:-941 2:123 3:0.195122 4:0.154472 5:0.300813 6:0.252033 7:0.154472 8:0.300813
1 1:-869 2:121 3:0.195122 4:0.154472 5:0.300813 6:0.231405 7:0.214876 8:0.280992
1 1:-977 2:120 3:0.195122 4:0.154472 5:0.300813 6:0.208333 7:0.208333 8:0.275
1 1:-873 2:120 3:0.195122 4:0.154472 5:0.300813 6:0.225 7:0.216667 8:0.275
1 1:-902 2:120 3:0.195122 4:0.154472 5:0.300813 6:0.191667 7:0.2 8:0.291667
1 1:-970 2:120 3:0.195122 4:0.154472 5:0.300813 6:0.225 7:0.208333 8:0.266667
1 1:-892 2:120 3:0.195122 4:0.154472 5:0.300813 6:0.216667 7:0.208333 8:0.275
1 1:-797 2:118 3:0.195122 4:0.154472 5:0.300813 6:0.237288 7:0.220339 8:0.271186
1 1:-777 2:121 3:0.195122 4:0.154472 5:0.300813 6:0.239669 7:0.239669 8:0.239669
1 1:-1021 2:123 3:0.195122 4:0.154472 5:0.300813 6:0.227642 7:0.146341 8:0.300813
1 1:-850 2:120 3:0.195122 4:0.154472 5:0.300813 6:0.233333 7:0.208333 8:0.283333
1 1:-975 2:122 3:0.195122 4:0.154472 5:0.300813 6:0.180328 7:0.196721 8:0.278689
1 1:-922 2:123 3:0.195122 4:0.154472 5:0.300813 6:0.186992 7:0.195122 8:0.317073
1 1:-871 2:120 3:0.195122 4:0.154472 5:0.300813 6:0.233333 7:0.2 8:0.266667
1 1:-844 2:120 3:0.195122 4:0.154472 5:0.300813 6:0.258333 7:0.225 8:0.233333
1 1:-899 2:120 3:0.195122 4:0.154472 5:0.300813 6:0.233333 7:0.208333 8:0.258333
1 1:-879 2:120 3:0.195122 4:0.154472 5:0.300813 6:0.241667 7:0.216667 8:0.25
1 1:-858 2:120 3:0.195122 4:0.154472 5:0.300813 6:0.241667 7:0.233333 8:0.25
1 1:-858 2:120 3:0.195122 4:0.154472 5:0.300813 6:0.25 7:0.225 8:0.25
1 1:-876 2:120 3:0.195122 4:0.154472 5:0.300813 6:0.233333 7:0.216667 8:0.25
1 1:-766 2:120 3:0.195122 4:0.154472 5:0.300813 6:0.241667 7:0.216667 8:0.241667
1 1:-907 2:120 3:0.195122 4:0.154472 5:0.300813 6:0.241667 7:0.208333 8:0.25
1 1:-761 2:121 3:0.195122 4:0.154472 5:0.300813 6:0.264463 7:0.239669 8:0.247934
1 1:-907 2:120 3:0.195122 4:0.154472 5:0.300813 6:0.241667 7:0.208333 8:0.25
1 1:-804 2:118 3:0.195122 4:0.154472 5:0.300813 6:0.211864 7:0.220339 8:0.271186
1 1:-871 2:119 3:0.195122 4:0.154472 5:0.300813 6:0.210084 7:0.201681 8:0.268908
1 1:-880 2:119 3:0.195122 4:0.154472 5:0.300813 6:0.226891 7:0.218487 8:0.252101
1 1:-827 2:118 3:0.195122 4:0.154472 5:0.300813 6:0.20339 7:0.220339 8:0.288136
1 1:-910 2:118 3:0.195122 4:0.154472 5:0.300813 6:0.194915 7:0.186441 8:0.305085
1 1:-931 2:118 3:0.195122 4:0.154472 5:0.300813 6:0.186441 7:0.177966 8:0.313559
1 1:-912 2:118 3:0.195122 4:0.154472 5:0.300813 6:0.186441 7:0.186441 8:0.305085
1 1:-887 2:118 3:0.195122 4:0.154472 5:0.300813 6:0.177966 7:0.186441 8:0.305085
1 1:-921 2:118 3:0.195122 4:0.154472 5:0.300813 6:0.177966 7:0.177966 8:0.313559
1 1:-913 2:118 3:0.195122 4:0.154472 5:0.300813 6:0.20339 7:0.211864 8:0.271186
1 1:-881 2:118 3:0.195122 4:0.154472 5:0.300813 6:0.220339 7:0.228814 8:0.262712
1 1:-1014 2:119 3:0.195122 4:0.154472 5:0.300813 6:0.218487 7:0.168067 8:0.310924
1 1:-807 2:120 3:0.195122 4:0.154472 5:0.300813 6:0.258333 7:0.191667 8:0.266667
1 1:-770 2:119 3:0.195122 4:0.154472 5:0.300813 6:0.285714 7:0.243697 8:0.226891
1 1:-904 2:120 3:0.195122 4:0.154472 5:0.300813 6:0.216667 7:0.225 8:0.258333
1 1:-945 2:119 3:0.195122 4:0.154472 5:0.300813 6:0.226891 7:0.218487 8:0.252101
1 1:-837 2:120 3:0.195122 4:0.154472 5:0.300813 6:0.25 7:0.266667 8:0.216667
1 1:-805 2:120 3:0.195122 4:0.154472 5:0.300813 6:0.275 7:0.233333 8:0.233333
1 1:-926 2:119 3:0.195122 4:0.154472 5:0.300813 6:0.210084 7:0.184874 8:0.294118
1 1:-920 2:120 3:0.195122 4:0.154472 5:0.300813 6:0.225 7:0.225 8:0.258333
1 1:-692 2:120 3:0.195122 4:0.154472 5:0.300813 6:0.266667 7:0.233333 8:0.258333
1 1:-855 2:120 3:0.195122 4:0.154472 5:0.300813 6:0.2 7:0.233333 8:0.266667
1 1:-896 2:118 3:0.195122 4:0.154472 5:0.300813 6:0.228814 7:0.20339 8:0.271186
1 1:-839 2:118 3:0.195122 4:0.154472 5:0.300813 6:0.262712 7:0.211864 8:0.245763
1 1:-869 2:120 3:0.195122 4:0.154472 5:0.300813 6:0.275 7:0.216667 8:0.241667
1 1:-844 2:120 3:0.195122 4:0.154472 5:0.300813 6:0.275 7:0.241667 8:0.225
1 1:-860 2:121 3:0.195122 4:0.154472 5:0.300813 6:0.231405 7:0.214876 8:0.256198
1 1:-828 2:122 3:0.195122 4:0.154472 5:0.300813 6:0.204918 7:0.204918 8:0.311475
1 1:-1110 2:123 3:0.195122 4:0.154472 5:0.300813 6:0.206349 7:0.18254 8:0.301587
1 1:-910 2:119 3:0.195122 4:0.154472 5:0.300813 6:0.193277 7:0.176471 8:0.302521
1 1:-939 2:119 3:0.195122 4:0.154472 5:0.300813 6:0.193277 7:0.168067 8:0.310924
1 1:-882 2:121 3:0.195122 4:0.154472 5:0.300813 6:0.198347 7:0.206612 8:0.272727
1 1:-1155 2:123 3:0.195122 4:0.154472 5:0.300813 6:0.198413 7:0.166667 8:0.31746
1 1:-921 2:123 3:0.195122 4:0.154472 5:0.300813 6:0.233871 7:0.16129 8:0.298387
1 1:-1127 2:123 3:0.195122 4:0.154472 5:0.300813 6:0.169355 7:0.120968 8:0.346774
1 1:-1130 2:123 3:0.195122 4:0.154472 5:0.300813 6:0.141732 7:0.141732 8:0.338583
1 1:-959 2:117 3:0.195122 4:0.138211 5:0.308943 6:0.188034 7:0.153846 8:0.316239
1 1:-750 2:110 3:0.195122 4:0.138211 5:0.308943 6:0.190909 7:0.281818 8:0.245455
1 1:-922 2:120 3:0.195122 4:0.138211 5:0.308943 6:0.225 7:0.208333 8:0.308333
1 1:-918 2:120 3:0.195122 4:0.138211 5:0.308943 6:0.266667 7:0.208333 8:0.233333
1 1:-911 2:119 3:0.195122 4:0.138211 5:0.308943 6:0.226891 7:0.218487 8:0.252101
1 1:-662 2:118 3:0.195122 4:0.138211 5:0.308943 6:0.313559 7:0.338983 8:0.152542
1 1:-657 2:118 3:0.195122 4:0.138211 5:0.308943 6:0.279661 7:0.347458 8:0.152542
1 1:-662 2:118 3:0.195122 4:0.138211 5:0.308943 6:0.305085 7:0.338983 8:0.152542
1 1:-952 2:121 3:0.195122 4:0.138211 5:0.308943 6:0.247934 7:0.22314 8:0.239669
1 1:-878 2:119 3:0.195122 4:0.138211 5:0.308943 6:0.260504 7:0.210084 8:0.235294
1 1:-963 2:121 3:0.195122 4:0.138211 5:0.308943 6:0.264463 7:0.22314 8:0.239669
1 1:-900 2:119 3:0.195122 4:0.138211 5:0.308943 6:0.277311 7:0.235294 8:0.226891
1 1:-958 2:121 3:0.195122 4:0.138211 5:0.308943 6:0.256198 7:0.22314 8:0.239669
1 1:-965 2:121 3:0.195122 4:0.138211 5:0.308943 6:0.256198 7:0.22314 8:0.239669
1 1:-976 2:122 3:0.195122 4:0.138211 5:0.308943 6:0.254098 7:0.221311 8:0.237705
1 1:-882 2:123 3:0.195122 4:0.138211 5:0.308943 6:0.243902 7:0.284553 8:0.227642
1 1:-991 2:120 3:0.195122 4:0.138211 5:0.308943 6:0.216667 7:0.175 8:0.283333
1 1:-1008 2:122 3:0.195122 4:0.138211 5:0.308943 6:0.221311 7:0.155738 8:0.254098
1 1:-906 2:120 3:0.195122 4:0.138211 5:0.308943 6:0.233333 7:0.216667 8:0.266667
1 1:-1012 2:121 3:0.195122 4:0.138211 5:0.308943 6:0.206612 7:0.14876 8:0.297521
1 1:-1042 2:119 3:0.195122 4:0.138211 5:0.308943 6:0.201681 7:0.134454 8:0.302521
1 1:-976 2:121 3:0.195122 4:0.138211 5:0.308943 6:0.214876 7:0.14876 8:0.272727
1 1:-807 2:120 3:0.195122 4:0.138211 5:0.308943 6:0.241667 7:0.233333 8:0.275
1 1:-958 2:122 3:0.195122 4:0.138211 5:0.308943 6:0.213115 7:0.139344 8:0.295082
1 1:-949 2:118 3:0.195122 4:0.138211 5:0.308943 6:0.262712 7:0.135593 8:0.322034
1 1:-949 2:118 3:0.195122 4:0.138211 5:0.308943 6:0.245763 7:0.135593 8:0.330508
1 1:-956 2:120 3:0.195122 4:0.138211 5:0.308943 6:0.225 7:0.116667 8:0.3
1 1:-964 2:121 3:0.195122 4:0.138211 5:0.308943 6:0.231405 7:0.140496 8:0.297521
1 1:-972 2:120 3:0.195122 4:0.138211 5:0.308943 6:0.216667 7:0.175 8:0.258333
1 1:-923 2:121 3:0.195122 4:0.138211 5:0.308943 6:0.22314 7:0.132231 8:0.297521
1 1:-914 2:120 3:0.195122 4:0.138211 5:0.308943 6:0.216667 7:0.191667 8:0.25
1 1:-811 2:116 3:0.195122 4:0.138211 5:0.308943 6:0.241379 7:0.215517 8:0.267241
1 1:-920 2:117 3:0.195122 4:0.138211 5:0.308943 6:0.239316 7:0.145299 8:0.290598
1 1:-941 2:117 3:0.195122 4:0.138211 5:0.308943 6:0.205128 7:0.153846 8:0.307692
1 1:-880 2:116 3:0.195122 4:0.138211 5:0.308943 6:0.206897 7:0.198276 8:0.275862
1 1:-871 2:116 3:0.195122 4:0.138211 5:0.308943 6:0.206897 7:0.198276 8:0.275862
1 1:-977 2:122 3:0.195122 4:0.138211 5:0.308943 6:0.237705 7:0.122951 8:0.295082
1 1:-900 2:116 3:0.195122 4:0.138211 5:0.308943 6:0.206897 7:0.198276 8:0.275862
1 1:-900 2:116 3:0.195122 4:0.138211 5:0.308943 6:0.206897 7:0.198276 8:0.275862
1 1:-881 2:116 3:0.195122 4:0.138211 5:0.308943 6:0.206897 7:0.198276 8:0.275862
1 1:-906 2:117 3:0.195122 4:0.138211 5:0.308943 6:0.239316 7:0.17094 8:0.290598
1 1:-952 2:117 3:0.195122 4:0.138211 5:0.308943 6:0.213675 7:0.162393 8:0.299145
1 1:-900 2:116 3:0.195122 4:0.138211 5:0.308943 6:0.215517 7:0.198276 8:0.275862
1 1:-884 2:116 3:0.195122 4:0.138211 5:0.308943 6:0.206897 7:0.206897 8:0.267241
1 1:-923 2:121 3:0.195122 4:0.138211 5:0.308943 6:0.22314 7:0.132231 8:0.297521
1 1:-843 2:117 3:0.195122 4:0.138211 5:0.308943 6:0.247863 7:0.239316 8:0.196581
1 1:-835 2:117 3:0.195122 4:0.138211 5:0.308943 6:0.247863 7:0.230769 8:0.205128
1 1:-882 2:117 3:0.195122 4:0.138211 5:0.308943 6:0.247863 7:0.239316 8:0.205128
1 1:-858 2:117 3:0.195122 4:0.138211 5:0.308943 6:0.230769 7:0.247863 8:0.222222
1 1:-873 2:117 3:0.195122 4:0.138211 5:0.308943 6:0.239316 7:0.213675 8:0.222222
1 1:-906 2:123 3:0.195122 4:0.138211 5:0.308943 6:0.25 7:0.226562 8:0.257812
1 1:-883 2:121 3:0.195122 4:0.138211 5:0.308943 6:0.231405 7:0.132231 8:0.280992
1 1:-813 2:117 3:0.195122 4:0.138211 5:0.308943 6:0.222222 7:0.222222 8:0.222222
1 1:-781 2:117 3:0.195122 4:0.138211 5:0.308943 6:0.264957 7:0.239316 8:0.222222
1 1:-778 2:117 3:0.195122 4:0.138211 5:0.308943 6:0.264957 7:0.230769 8:0.230769
1 1:-841 2:116 3:0.195122 4:0.138211 5:0.308943 6:0.198276 7:0.224138 8:0.258621
1 1:-840 2:116 3:0.195122 4:0.138211 5:0.308943 6:0.189655 7:0.224138 8:0.275862
1 1:-860 2:117 3:0.195122 4:0.138211 5:0.308943 6:0.188034 7:0.222222 8:0.290598
1 1:-862 2:117 3:0.195122 4:0.138211 5:0.308943 6:0.179487 7:0.230769 8:0.290598
1 1:-788 2:116 3:0.195122 4:0.138211 5:0.308943 6:0.241379 7:0.241379 8:0.232759
1 1:-798 2:115 3:0.195122 4:0.138211 5:0.308943 6:0.252174 7:0.234783 8:0.252174
1 1:-923 2:120 3:0.195122 4:0.138211 5:0.308943 6:0.233333 7:0.133333 8:0.283333
1 1:-797 2:115 3:0.195122 4:0.138211 5:0.308943 6:0.234783 7:0.226087 8:0.252174
1 1:-538 2:104 3:0.195122 4:0.138211 5:0.308943 6:0.346154 7:0.201923 8:0.240385
1 1:-780 2:114 3:0.195122 4:0.138211 5:0.308943 6:0.280702 7:0.245614 8:0.236842
1 1:-715 2:112 3:0.195122 4:0.138211 5:0.308943 6:0.196429 7:0.241071 8:0.267857
1 1:-756 2:111 3:0.195122 4:0.138211 5:0.308943 6:0.18018 7:0.261261 8:0.252252
1 1:-737 2:114 3:0.195122 4:0.138211 5:0.308943 6:0.236842 7:0.22807 8:0.254386
1 1:-767 2:116 3:0.195122 4:0.138211 5:0.308943 6:0.206897 7:0.232759 8:0.241379
1 1:-883 2:123 3:0.195122 4:0.138211 5:0.308943 6:0.186992 7:0.260163 8:0.211382
1 1:-885 2:117 3:0.195122 4:0.138211 5:0.308943 6:0.196581 7:0.153846 8:0.307692
1 1:-674 2:111 3:0.195122 4:0.138211 5:0.308943 6:0.216216 7:0.225225 8:0.261261
1 1:-853 2:123 3:0.195122 4:0.138211 5:0.308943 6:0.212598 7:0.23622 8:0.283465
1 1:-967 2:120 3:0.195122 4:0.138211 5:0.308943 6:0.216667 7:0.141667 8:0.3
1 1:-1348 2:123 3:0.195122 4:0.138211 5:0.308943 6:0.153846 7:0.107692 8:0.361538
1 1:-855 2:120 3:0.195122 4:0.138211 5:0.308943 6:0.25 7:0.216667 8:0.258333
1 1:-806 2:120 3:0.195122 4:0.138211 5:0.308943 6:0.308333 7:0.241667 8:0.225
1 1:-768 2:119 3:0.195122 4:0.138211 5:0.308943 6:0.294118 7:0.235294 8:0.218487
1 1:-876 2:121 3:0.195122 4:0.138211 5:0.308943 6:0.239669 7:0.214876 8:0.256198
1 1:-818 2:119 3:0.195122 4:0.138211 5:0.308943 6:0.285714 7:0.243697 8:0.201681
1 1:-904 2:120 3:0.195122 4:0.138211 5:0.308943 6:0.258333 7:0.225 8:0.25
1 1:-781 2:120 3:0.195122 4:0.138211 5:0.308943 6:0.241667 7:0.25 8:0.25
1 1:-816 2:121 3:0.195122 4:0.138211 5:0.308943 6:0.256198 7:0.22314 8:0.247934
1 1:-909 2:119 3:0.195122 4:0.138211 5:0.308943 6:0.210084 7:0.218487 8:0.268908
1 1:-867 2:119 3:0.195122 4:0.138211 5:0.308943 6:0.226891 7:0.235294 8:0.252101
1 1:-887 2:119 3:0.195122 4:0.138211 5:0.308943 6:0.226891 7:0.226891 8:0.260504
1 1:-887 2:119 3:0.195122 4:0.138211 5:0.308943 6:0.218487 7:0.226891 8:0.260504
1 1:-867 2:119 3:0.195122 4:0.138211 5:0.308943 6:0.226891 7:0.226891 8:0.260504
1 1:-867 2:119 3:0.195122 4:0.138211 5:0.308943 6:0.235294 7:0.235294 8:0.252101
1 1:-863 2:119 3:0.195122 4:0.138211 5:0.308943 6:0.235294 7:0.226891 8:0.260504
1 1:-867 2:119 3:0.195122 4:0.138211 5:0.308943 6:0.235294 7:0.226891 8:0.260504
1 1:-880 2:119 3:0.195122 4:0.138211 5:0.308943 6:0.218487 7:0.218487 8:0.268908
1 1:-772 2:121 3:0.195122 4:0.138211 5:0.308943 6:0.272727 7:0.231405 8:0.239669
1 1:-816 2:121 3:0.195122 4:0.138211 5:0.308943 6:0.247934 7:0.239669 8:0.239669
1 1:-817 2:118 3:0.195122 4:0.138211 5:0.308943 6:0.228814 7:0.211864 8:0.271186
1 1:-886 2:119 3:0.195122 4:0.138211 5:0.308943 6:0.226891 7:0.226891 8:0.260504
1 1:-886 2:119 3:0.195122 4:0.138211 5:0.308943 6:0.226891 7:0.226891 8:0.260504
1 1:-776 2:121 3:0.195122 4:0.138211 5:0.308943 6:0.239669 7:0.231405 8:0.239669
1 1:-775 2:121 3:0.195122 4:0.138211 5:0.308943 6:0.239669 7:0.239669 8:0.247934
1 1:-854 2:119 3:0.195122 4:0.138211 5:0.308943 6:0.226891 7:0.226891 8:0.252101
1 1:-796 2:118 3:0.195122 4:0.138211 5:0.308943 6:0.254237 7:0.237288 8:0.237288
1 1:-927 2:119 3:0.195122 4:0.138211 5:0.308943 6:0.210084 7:0.210084 8:0.277311
1 1:-942 2:119 3:0.195122 4:0.138211 5:0.308943 6:0.201681 7:0.201681 8:0.285714
1 1:-782 2:119 3:0.195122 4:0.138211 5:0.308943 6:0.294118 7:0.243697 8:0.218487
1 1:-848 2:119 3:0.195122 4:0.138211 5:0.308943 6:0.285714 7:0.210084 8:0.252101
1 1:-879 2:118 3:0.195122 4:0.138211 5:0.308943 6:0.220339 7:0.220339 8:0.262712
1 1:-840 2:120 3:0.195122 4:0.138211 5:0.308943 6:0.241667 7:0.225 8:0.25
1 1:-868 2:118 3:0.195122 4:0.138211 5:0.308943 6:0.220339 7:0.194915 8:0.288136
1 1:-882 2:118 3:0.195122 4:0.138211 5:0.308943 6:0.228814 7:0.20339 8:0.271186
1 1:-850 2:119 3:0.195122 4:0.138211 5:0.308943 6:0.193277 7:0.201681 8:0.294118
1 1:-867 2:118 3:0.195122 4:0.138211 5:0.308943 6:0.211864 7:0.194915 8:0.29661
1 1:-864 2:118 3:0.195122 4:0.138211 5:0.308943 6:0.20339 7:0.194915 8:0.29661
1 1:-901 2:118 3:0.195122 4:0.138211 5:0.308943 6:0.220339 7:0.20339 8:0.288136
1 1:-848 2:118 3:0.195122 4:0.138211 5:0.308943 6:0.254237 7:0.169492 8:0.29661
1 1:-887 2:118 3:0.195122 4:0.138211 5:0.308943 6:0.20339 7:0.186441 8:0.305085
1 1:-806 2:118 3:0.195122 4:0.138211 5:0.308943 6:0.228814 7:0.220339 8:0.262712
1 1:-864 2:118 3:0.195122 4:0.138211 5:0.308943 6:0.220339 7:0.194915 8:0.279661
1 1:-869 2:118 3:0.195122 4:0.138211 5:0.308943 6:0.245763 7:0.20339 8:0.254237
1 1:-867 2:118 3:0.195122 4:0.138211 5:0.308943 6:0.220339 7:0.194915 8:0.29661
1 1:-861 2:118 3:0.195122 4:0.138211 5:0.308943 6:0.211864 7:0.194915 8:0.29661
1 1:-888 2:119 3:0.195122 4:0.138211 5:0.308943 6:0.201681 7:0.193277 8:0.302521
1 1:-885 2:119 3:0.195122 4:0.138211 5:0.308943 6:0.226891 7:0.201681 8:0.285714
1 1:-877 2:118 3:0.195122 4:0.138211 5:0.308943 6:0.228814 7:0.194915 8:0.288136
1 1:-851 2:118 3:0.195122 4:0.138211 5:0.308943 6:0.194915 7:0.194915 8:0.29661
1 1:-797 2:118 3:0.195122 4:0.138211 5:0.308943 6:0.211864 7:0.194915 8:0.288136
1 1:-874 2:119 3:0.195122 4:0.138211 5:0.308943 6:0.201681 7:0.176471 8:0.302521
1 1:-833 2:121 3:0.195122 4:0.138211 5:0.308943 6:0.231405 7:0.181818 8:0.305785
1 1:-890 2:118 3:0.195122 4:0.138211 5:0.308943 6:0.220339 7:0.194915 8:0.288136
1 1:-838 2:118 3:0.195122 4:0.138211 5:0.308943 6:0.211864 7:0.20339 8:0.288136
1 1:-810 2:119 3:0.195122 4:0.138211 5:0.308943 6:0.235294 7:0.226891 8:0.252101
1 1:-884 2:119 3:0.195122 4:0.138211 5:0.308943 6:0.226891 7:0.176471 8:0.294118
1 1:-854 2:118 3:0.195122 4:0.138211 5:0.308943 6:0.20339 7:0.20339 8:0.288136
1 1:-911 2:119 3:0.195122 4:0.138211 5:0.308943 6:0.218487 7:0.176471 8:0.310924
1 1:-900 2:119 3:0.195122 4:0.138211 5:0.308943 6:0.201681 7:0.193277 8:0.294118
1 1:-824 2:118 3:0.195122 4:0.138211 5:0.308943 6:0.220339 7:0.194915 8:0.29661
1 1:-872 2:119 3:0.195122 4:0.138211 5:0.308943 6:0.218487 7:0.201681 8:0.277311
1 1:-809 2:119 3:0.195122 4:0.138211 5:0.308943 6:0.268908 7:0.235294 8:0.226891
1 1:-934 2:119 3:0.195122 4:0.138211 5:0.308943 6:0.218487 7:0.168067 8:0.294118
1 1:-887 2:119 3:0.195122 4:0.138211 5:0.308943 6:0.201681 7:0.201681 8:0.294118
1 1:-857 2:118 3:0.195122 4:0.138211 5:0.308943 6:0.20339 7:0.194915 8:0.29661
1 1:-932 2:119 3:0.195122 4:0.138211 5:0.308943 6:0.210084 7:0.176471 8:0.310924
1 1:-813 2:119 3:0.195122 4:0.138211 5:0.308943 6:0.218487 7:0.176471 8:0.294118
1 1:-839 2:118 3:0.195122 4:0.138211 5:0.308943 6:0.237288 7:0.228814 8:0.254237
1 1:-826 2:118 3:0.195122 4:0.138211 5:0.308943 6:0.271186 7:0.20339 8:0.271186
1 1:-870 2:118 3:0.195122 4:0.138211 5:0.308943 6:0.228814 7:0.211864 8:0.271186
1 1:-902 2:122 3:0.195122 4:0.138211 5:0.308943 6:0.196721 7:0.155738 8:0.336066
1 1:-808 2:121 3:0.195122 4:0.138211 5:0.308943 6:0.239669 7:0.198347 8:0.289256
1 1:-873 2:118 3:0.195122 4:0.138211 5:0.308943 6:0.228814 7:0.211864 8:0.262712
1 1:-779 2:118 3:0.195122 4:0.138211 5:0.308943 6:0.237288 7:0.20339 8:0.279661
1 1:-774 2:118 3:0.195122 4:0.138211 5:0.308943 6:0.262712 7:0.194915 8:0.254237
1 1:-871 2:119 3:0.195122 4:0.138211 5:0.308943 6:0.226891 7:0.210084 8:0.268908
1 1:-893 2:118 3:0.195122 4:0.138211 5:0.308943 6:0.220339 7:0.194915 8:0.288136
1 1:-800 2:119 3:0.195122 4:0.138211 5:0.308943 6:0.252101 7:0.243697 8:0.243697
1 1:-885 2:119 3:0.195122 4:0.138211 5:0.308943 6:0.226891 7:0.201681 8:0.277311
1 1:-856 2:118 3:0.195122 4:0.138211 5:0.308943 6:0.220339 7:0.186441 8:0.29661
1 1:-902 2:119 3:0.195122 4:0.138211 5:0.308943 6:0.210084 7:0.176471 8:0.302521
1 1:-872 2:119 3:0.195122 4:0.138211 5:0.308943 6:0.235294 7:0.168067 8:0.285714
1 1:-884 2:120 3:0.195122 4:0.138211 5:0.308943 6:0.225 7:0.216667 8:0.266667
1 1:-946 2:120 3:0.195122 4:0.138211 5:0.308943 6:0.2 7:0.208333 8:0.291667
1 1:-861 2:120 3:0.195122 4:0.138211 5:0.308943 6:0.241667 7:0.216667 8:0.266667
1 1:-928 2:120 3:0.195122 4:0.138211 5:0.308943 6:0.216667 7:0.216667 8:0.266667
1 1:-928 2:120 3:0.195122 4:0.138211 5:0.308943 6:0.225 7:0.208333 8:0.266667
1 1:-928 2:120 3:0.195122 4:0.138211 5:0.308943 6:0.191667 7:0.208333 8:0.291667
1 1:-895 2:120 3:0.195122 4:0.138211 5:0.308943 6:0.233333 7:0.208333 8:0.275
1 1:-900 2:121 3:0.195122 4:0.138211 5:0.308943 6:0.214876 7:0.231405 8:0.264463
1 1:-894 2:121 3:0.195122 4:0.138211 5:0.308943 6:0.206612 7:0.239669 8:0.264463
1 1:-843 2:120 3:0.195122 4:0.138211 5:0.308943 6:0.241667 7:0.241667 8:0.241667
1 1:-820 2:119 3:0.195122 4:0.138211 5:0.308943 6:0.235294 7:0.252101 8:0.243697
1 1:-837 2:120 3:0.195122 4:0.138211 5:0.308943 6:0.233333 7:0.25 8:0.241667
1 1:-887 2:120 3:0.195122 4:0.138211 5:0.308943 6:0.233333 7:0.241667 8:0.25
1 1:-901 2:120 3:0.195122 4:0.138211 5:0.308943 6:0.225 7:0.233333 8:0.258333
1 1:-847 2:120 3:0.195122 4:0.138211 5:0.308943 6:0.2 7:0.275 8:0.241667
1 1:-881 2:121 3:0.195122 4:0.138211 5:0.308943 6:0.198347 7:0.272727 8:0.22314
1 1:-773 2:120 3:0.195122 4:0.138211 5:0.308943 6:0.216667 7:0.233333 8:0.275
1 1:-787 2:117 3:0.195122 4:0.138211 5:0.308943 6:0.205128 7:0.264957 8:0.247863
1 1:-877 2:119 3:0.195122 4:0.138211 5:0.308943 6:0.235294 7:0.201681 8:0.277311
1 1:-861 2:120 3:0.195122 4:0.138211 5:0.308943 6:0.233333 7:0.241667 8:0.25
1 1:-799 2:119 3:0.195122 4:0.138211 5:0.308943 6:0.210084 7:0.210084 8:0.277311
1 1:-832 2:119 3:0.195122 4:0.138211 5:0.308943 6:0.243697 7:0.226891 8:0.252101
1 1:-895 2:120 3:0.195122 4:0.138211 5:0.308943 6:0.225 7:0.233333 8:0.258333
1 1:-809 2:119 3:0.195122 4:0.138211 5:0.308943 6:0.243697 7:0.235294 8:0.243697
1 1:-799 2:120 3:0.195122 4:0.138211 5:0.308943 6:0.25 7:0.233333 8:0.25
1 1:-880 2:119 3:0.195122 4:0.138211 5:0.308943 6:0.243697 7:0.226891 8:0.252101
1 1:-805 2:120 3:0.195122 4:0.138211 5:0.308943 6:0.258333 7:0.216667 8:0.241667
1 1:-860 2:120 3:0.195122 4:0.138211 5:0.308943 6:0.216667 7:0.216667 8:0.266667
1 1:-916 2:120 3:0.195122 4:0.138211 5:0.308943 6:0.208333 7:0.225 8:0.266667
1 1:-881 2:120 3:0.195122 4:0.138211 5:0.308943 6:0.216667 7:0.25 8:0.241667
1 1:-867 2:120 3:0.195122 4:0.138211 5:0.308943 6:0.216667 7:0.225 8:0.266667
1 1:-910 2:120 3:0.195122 4:0.138211 5:0.308943 6:0.2 7:0.2 8:0.291667
1 1:-706 2:120 3:0.195122 4:0.138211 5:0.308943 6:0.241667 7:0.233333 8:0.25
1 1:-838 2:120 3:0.195122 4:0.138211 5:0.308943 6:0.225 7:0.2 8:0.283333
1 1:-956 2:120 3:0.195122 4:0.138211 5:0.308943 6:0.208333 7:0.191667 8:0.291667
1 1:-857 2:120 3:0.195122 4:0.138211 5:0.308943 6:0.225 7:0.191667 8:0.291667
1 1:-864 2:120 3:0.195122 4:0.138211 5:0.308943 6:0.225 7:0.225 8:0.275
1 1:-844 2:120 3:0.195122 4:0.138211 5:0.308943 6:0.233333 7:0.233333 8:0.266667
1 1:-803 2:120 3:0.195122 4:0.138211 5:0.308943 6:0.275 7:0.283333 8:0.2
1 1:-895 2:120 3:0.195122 4:0.138211 5:0.308943 6:0.225 7:0.216667 8:0.266667
1 1:-874 2:120 3:0.195122 4:0.138211 5:0.308943 6:0.233333 7:0.233333 8:0.25
1 1:-865 2:120 3:0.195122 4:0.138211 5:0.308943 6:0.2 7:0.233333 8:0.266667
1 1:-886 2:120 3:0.195122 4:0.138211 5:0.308943 6:0.216667 7:0.216667 8:0.275
1 1:-977 2:120 3:0.195122 4:0.138211 5:0.308943 6:0.216667 7:0.183333 8:0.3
1 1:-834 2:120 3:0.195122 4:0.138211 5:0.308943 6:0.258333 7:0.225 8:0.25
1 1:-859 2:120 3:0.195122 4:0.138211 5:0.308943 6:0.2 7:0.208333 8:0.283333
1 1:-844 2:120 3:0.195122 4:0.138211 5:0.308943 6:0.233333 7:0.233333 8:0.266667
1 1:-922 2:119 3:0.195122 4:0.138211 5:0.308943 6:0.210084 7:0.193277 8:0.302521
1 1:-881 2:121 3:0.195122 4:0.138211 5:0.308943 6:0.231405 7:0.239669 8:0.247934
1 1:-926 2:120 3:0.195122 4:0.138211 5:0.308943 6:0.208333 7:0.216667 8:0.275
1 1:-797 2:120 3:0.195122 4:0.138211 5:0.308943 6:0.25 7:0.225 8:0.266667
1 1:-820 2:120 3:0.195122 4:0.138211 5:0.308943 6:0.225 7:0.258333 8:0.233333
1 1:-860 2:120 3:0.195122 4:0.138211 5:0.308943 6:0.233333 7:0.233333 8:0.241667
1 1:-877 2:120 3:0.195122 4:0.138211 5:0.308943 6:0.225 7:0.233333 8:0.25
1 1:-907 2:120 3:0.195122 4:0.138211 5:0.308943 6:0.225 7:0.225 8:0.258333
1 1:-917 2:120 3:0.195122 4:0.138211 5:0.308943 6:0.2 7:0.225 8:0.266667
1 1:-939 2:120 3:0.195122 4:0.138211 5:0.308943 6:0.2 7:0.216667 8:0.275
1 1:-878 2:120 3:0.195122 4:0.138211 5:0.308943 6:0.225 7:0.216667 8:0.258333
1 1:-913 2:120 3:0.195122 4:0.138211 5:0.308943 6:0.216667 7:0.225 8:0.266667
1 1:-955 2:121 3:0.195122 4:0.138211 5:0.308943 6:0.206612 7:0.22314 8:0.264463
1 1:-972 2:121 3:0.195122 4:0.138211 5:0.308943 6:0.173554 7:0.231405 8:0.280992
1 1:-930 2:120 3:0.195122 4:0.138211 5:0.308943 6:0.2 7:0.208333 8:0.266667
1 1:-809 2:119 3:0.195122 4:0.138211 5:0.308943 6:0.260504 7:0.252101 8:0.210084
1 1:-949 2:121 3:0.195122 4:0.138211 5:0.308943 6:0.181818 7:0.22314 8:0.272727
1 1:-954 2:120 3:0.195122 4:0.138211 5:0.308943 6:0.191667 7:0.208333 8:0.283333
1 1:-876 2:120 3:0.195122 4:0.138211 5:0.308943 6:0.2 7:0.225 8:0.266667
1 1:-862 2:120 3:0.195122 4:0.138211 5:0.308943 6:0.216667 7:0.225 8:0.25
1 1:-906 2:120 3:0.195122 4:0.138211 5:0.308943 6:0.216667 7:0.233333 8:0.258333
1 1:-988 2:120 3:0.195122 4:0.138211 5:0.308943 6:0.2 7:0.2 8:0.283333
1 1:-898 2:120 3:0.195122 4:0.138211 5:0.308943 6:0.2 7:0.225 8:0.266667
1 1:-861 2:120 3:0.195122 4:0.138211 5:0.308943 6:0.208333 7:0.216667 8:0.266667
1 1:-841 2:121 3:0.195122 4:0.138211 5:0.308943 6:0.231405 7:0.231405 8:0.247934
1 1:-904 2:120 3:0.195122 4:0.138211 5:0.308943 6:0.191667 7:0.233333 8:0.266667
1 1:-930 2:120 3:0.195122 4:0.138211 5:0.308943 6:0.2 7:0.208333 8:0.283333
1 1:-910 2:120 3:0.195122 4:0.138211 5:0.308943 6:0.208333 7:0.225 8:0.258333
1 1:-964 2:120 3:0.195122 4:0.138211 5:0.308943 6:0.208333 7:0.208333 8:0.266667
1 1:-971 2:121 3:0.195122 4:0.138211 5:0.308943 6:0.198347 7:0.206612 8:0.280992
1 1:-954 2:123 3:0.195122 4:0.138211 5:0.308943 6:0.252033 7:0.154472 8:0.300813
1 1:-882 2:121 3:0.195122 4:0.138211 5:0.308943 6:0.231405 7:0.214876 8:0.280992
1 1:-990 2:120 3:0.195122 4:0.138211 5:0.308943 6:0.208333 7:0.208333 8:0.275
1 1:-886 2:120 3:0.195122 4:0.138211 5:0.308943 6:0.225 7:0.216667 8:0.275
1 1:-915 2:120 3:0.195122 4:0.138211 5:0.308943 6:0.191667 7:0.2 8:0.291667
1 1:-983 2:120 3:0.195122 4:0.138211 5:0.308943 6:0.225 7:0.208333 8:0.266667
1 1:-905 2:120 3:0.195122 4:0.138211 5:0.308943 6:0.216667 7:0.208333 8:0.275
1 1:-810 2:118 3:0.195122 4:0.138211 5:0.308943 6:0.237288 7:0.220339 8:0.271186
1 1:-790 2:121 3:0.195122 4:0.138211 5:0.308943 6:0.239669 7:0.239669 8:0.239669
1 1:-1034 2:123 3:0.195122 4:0.138211 5:0.308943 6:0.227642 7:0.146341 8:0.300813
1 1:-863 2:120 3:0.195122 4:0.138211 5:0.308943 6:0.233333 7:0.208333 8:0.283333
1 1:-988 2:122 3:0.195122 4:0.138211 5:0.308943 6:0.180328 7:0.196721 8:0.278689
1 1:-935 2:123 3:0.195122 4:0.138211 5:0.308943 6:0.186992 7:0.195122 8:0.317073
1 1:-884 2:120 3:0.195122 4:0.138211 5:0.308943 6:0.233333 7:0.2 8:0.266667
1 1:-857 2:120 3:0.195122 4:0.138211 5:0.308943 6:0.258333 7:0.225 8:0.233333
1 1:-912 2:120 3:0.195122 4:0.138211 5:0.308943 6:0.233333 7:0.208333 8:0.258333
1 1:-892 2:120 3:0.195122 4:0.138211 5:0.308943 6:0.241667 7:0.216667 8:0.25
1 1:-871 2:120 3:0.195122 4:0.138211 5:0.308943 6:0.241667 7:0.233333 8:0.25
1 1:-871 2:120 3:0.195122 4:0.138211 5:0.308943 6:0.25 7:0.225 8:0.25
1 1:-889 2:120 3:0.195122 4:0.138211 5:0.308943 6:0.233333 7:0.216667 8:0.25
1 1:-779 2:120 3:0.195122 4:0.138211 5:0.308943 6:0.241667 7:0.216667 8:0.241667
1 1:-920 2:120 3:0.195122 4:0.138211 5:0.308943 6:0.241667 7:0.208333 8:0.25
1 1:-774 2:121 3:0.195122 4:0.138211 5:0.308943 6:0.264463 7:0.239669 8:0.247934
1 1:-920 2:120 3:0.195122 4:0.138211 5:0.308943 6:0.241667 7:0.208333 8:0.25
1 1:-817 2:118 3:0.195122 4:0.138211 5:0.308943 6:0.211864 7:0.220339 8:0.271186
1 1:-884 2:119 3:0.195122 4:0.138211 5:0.308943 6:0.210084 7:0.201681 8:0.268908
1 1:-893 2:119 3:0.195122 4:0.138211 5:0.308943 6:0.226891 7:0.218487 8:0.252101
1 1:-840 2:118 3:0.195122 4:0.138211 5:0.308943 6:0.20339 7:0.220339 8:0.288136
1 1:-923 2:118 3:0.195122 4:0.138211 5:0.308943 6:0.194915 7:0.186441 8:0.305085
1 1:-944 2:118 3:0.195122 4:0.138211 5:0.308943 6:0.186441 7:0.177966 8:0.313559
1 1:-925 2:118 3:0.195122 4:0.138211 5:0.308943 6:0.186441 7:0.186441 8:0.305085
1 1:-900 2:118 3:0.195122 4:0.138211 5:0.308943 6:0.177966 7:0.186441 8:0.305085
1 1:-934 2:118 3:0.195122 4:0.138211 5:0.308943 6:0.177966 7:0.177966 8:0.313559
1 1:-926 2:118 3:0.195122 4:0.138211 5:0.308943 6:0.20339 7:0.211864 8:0.271186
1 1:-894 2:118 3:0.195122 4:0.138211 5:0.308943 6:0.220339 7:0.228814 8:0.262712
1 1:-1027 2:119 3:0.195122 4:0.138211 5:0.308943 6:0.218487 7:0.168067 8:0.310924
1 1:-820 2:120 3:0.195122 4:0.138211 5:0.308943 6:0.258333 7:0.191667 8:0.266667
1 1:-783 2:119 3:0.195122 4:0.138211 5:0.308943 6:0.285714 7:0.243697 8:0.226891
1 1:-917 2:120 3:0.195122 4:0.138211 5:0.308943 6:0.216667 7:0.225 8:0.258333
1 1:-958 2:119 3:0.195122 4:0.138211 5:0.308943 6:0.226891 7:0.218487 8:0.252101
1 1:-850 2:120 3:0.195122 4:0.138211 5:0.308943 6:0.25 7:0.266667 8:0.216667
1 1:-818 2:120 3:0.195122 4:0.138211 5:0.308943 6:0.275 7:0.233333 8:0.233333
1 1:-939 2:119 3:0.195122 4:0.138211 5:0.308943 6:0.210084 7:0.184874 8:0.294118
1 1:-933 2:120 3:0.195122 4:0.138211 5:0.308943 6:0.225 7:0.225 8:0.258333
1 1:-708 2:120 3:0.195122 4:0.138211 5:0.308943 6:0.266667 7:0.233333 8:0.258333
1 1:-868 2:120 3:0.195122 4:0.138211 5:0.308943 6:0.2 7:0.233333 8:0.266667
1 1:-909 2:118 3:0.195122 4:0.138211 5:0.308943 6:0.228814 7:0.20339 8:0.271186
1 1:-852 2:118 3:0.195122 4:0.138211 5:0.308943 6:0.262712 7:0.211864 8:0.245763
1 1:-882 2:120 3:0.195122 4:0.138211 5:0.308943 6:0.275 7:0.216667 8:0.241667
1 1:-857 2:120 3:0.195122 4:0.138211 5:0.308943 6:0.275 7:0.241667 8:0.225
1 1:-873 2:121 3:0.195122 4:0.138211 5:0.308943 6:0.231405 7:0.214876 8:0.256198
1 1:-841 2:122 3:0.195122 4:0.138211 5:0.308943 6:0.204918 7:0.204918 8:0.311475
1 1:-1123 2:123 3:0.195122 4:0.138211 5:0.308943 6:0.206349 7:0.18254 8:0.301587
1 1:-923 2:119 3:0.195122 4:0.138211 5:0.308943 6:0.193277 7:0.176471 8:0.302521
1 1:-952 2:119 3:0.195122 4:0.138211 5:0.308943 6:0.193277 7:0.168067 8:0.310924
1 1:-895 2:121 3:0.195122 4:0.138211 5:0.308943 6:0.198347 7:0.206612 8:0.272727
1 1:-1168 2:123 3:0.195122 4:0.138211 5:0.308943 6:0.198413 7:0.166667 8:0.31746
1 1:-934 2:123 3:0.195122 4:0.138211 5:0.308943 6:0.233871 7:0.16129 8:0.298387
1 1:-1140 2:123 3:0.195122 4:0.138211 5:0.308943 6:0.169355 7:0.120968 8:0.346774
1 1:-1143 2:123 3:0.195122 4:0.138211 5:0.308943 6:0.141732 7:0.141732 8:0.338583
1 1:-682 2:110 3:0.188034 4:0.153846 5:0.316239 6:0.190909 7:0.281818 8:0.245455
1 1:-798 2:117 3:0.188034 4:0.153846 5:0.316239 6:0.225 7:0.208333 8:0.308333
1 1:-788 2:117 3:0.188034 4:0.153846 5:0.316239 6:0.266667 7:0.208333 8:0.233333
1 1:-793 2:117 3:0.188034 4:0.153846 5:0.316239 6:0.226891 7:0.218487 8:0.252101
1 1:-575 2:117 3:0.188034 4:0.153846 5:0.316239 6:0.313559 7:0.338983 8:0.152542
1 1:-562 2:117 3:0.188034 4:0.153846 5:0.316239 6:0.279661 7:0.347458 8:0.152542
1 1:-575 2:117 3:0.188034 4:0.153846 5:0.316239 6:0.305085 7:0.338983 8:0.152542
1 1:-826 2:117 3:0.188034 4:0.153846 5:0.316239 6:0.247934 7:0.22314 8:0.239669
1 1:-736 2:117 3:0.188034 4:0.153846 5:0.316239 6:0.260504 7:0.210084 8:0.235294
1 1:-838 2:117 3:0.188034 4:0.153846 5:0.316239 6:0.264463 7:0.22314 8:0.239669
1 1:-771 2:117 3:0.188034 4:0.153846 5:0.316239 6:0.277311 7:0.235294 8:0.226891
1 1:-832 2:117 3:0.188034 4:0.153846 5:0.316239 6:0.256198 7:0.22314 8:0.239669
1 1:-839 2:117 3:0.188034 4:0.153846 5:0.316239 6:0.256198 7:0.22314 8:0.239669
1 1:-836 2:117 3:0.188034 4:0.153846 5:0.316239 6:0.254098 7:0.221311 8:0.237705
1 1:-766 2:117 3:0.188034 4:0.153846 5:0.316239 6:0.243902 7:0.284553 8:0.227642
1 1:-878 2:117 3:0.188034 4:0.153846 5:0.316239 6:0.216667 7:0.175 8:0.283333
1 1:-886 2:117 3:0.188034 4:0.153846 5:0.316239 6:0.221311 7:0.155738 8:0.254098
1 1:-772 2:117 3:0.188034 4:0.153846 5:0.316239 6:0.233333 7:0.216667 8:0.266667
1 1:-844 2:117 3:0.188034 4:0.153846 5:0.316239 6:0.206612 7:0.14876 8:0.297521
1 1:-935 2:117 3:0.188034 4:0.153846 5:0.316239 6:0.201681 7:0.134454 8:0.302521
1 1:-868 2:117 3:0.188034 4:0.153846 5:0.316239 6:0.214876 7:0.14876 8:0.272727
1 1:-714 2:117 3:0.188034 4:0.153846 5:0.316239 6:0.241667 7:0.233333 8:0.275
1 1:-856 2:117 3:0.188034 4:0.153846 5:0.316239 6:0.213115 7:0.139344 8:0.295082
1 1:-827 2:117 3:0.188034 4:0.153846 5:0.316239 6:0.262712 7:0.135593 8:0.322034
1 1:-827 2:117 3:0.188034 4:0.153846 5:0.316239 6:0.245763 7:0.135593 8:0.330508
1 1:-825 2:117 3:0.188034 4:0.153846 5:0.316239 6:0.225 7:0.116667 8:0.3
1 1:-842 2:117 3:0.188034 4:0.153846 5:0.316239 6:0.231405 7:0.140496 8:0.297521
1 1:-860 2:117 3:0.188034 4:0.153846 5:0.316239 6:0.216667 7:0.175 8:0.258333
1 1:-837 2:117 3:0.188034 4:0.153846 5:0.316239 6:0.22314 7:0.132231 8:0.297521
1 1:-795 2:117 3:0.188034 4:0.153846 5:0.316239 6:0.216667 7:0.191667 8:0.25
1 1:-721 2:116 3:0.188034 4:0.153846 5:0.316239 6:0.241379 7:0.215517 8:0.267241
1 1:-817 2:117 3:0.188034 4:0.153846 5:0.316239 6:0.239316 7:0.145299 8:0.290598
1 1:-851 2:117 3:0.188034 4:0.153846 5:0.316239 6:0.205128 7:0.153846 8:0.307692
1 1:-776 2:116 3:0.188034 4:0.153846 5:0.316239 6:0.206897 7:0.198276 8:0.275862
1 1:-769 2:116 3:0.188034 4:0.153846 5:0.316239 6:0.206897 7:0.198276 8:0.275862
1 1:-855 2:117 3:0.188034 4:0.153846 5:0.316239 6:0.237705 7:0.122951 8:0.295082
1 1:-801 2:116 3:0.188034 4:0.153846 5:0.316239 6:0.206897 7:0.198276 8:0.275862
1 1:-784 2:116 3:0.188034 4:0.153846 5:0.316239 6:0.206897 7:0.198276 8:0.275862
1 1:-768 2:116 3:0.188034 4:0.153846 5:0.316239 6:0.206897 7:0.198276 8:0.275862
1 1:-827 2:117 3:0.188034 4:0.153846 5:0.316239 6:0.239316 7:0.17094 8:0.290598
1 1:-851 2:117 3:0.188034 4:0.153846 5:0.316239 6:0.213675 7:0.162393 8:0.299145
1 1:-784 2:116 3:0.188034 4:0.153846 5:0.316239 6:0.215517 7:0.198276 8:0.275862
1 1:-771 2:116 3:0.188034 4:0.153846 5:0.316239 6:0.206897 7:0.206897 8:0.267241
1 1:-837 2:117 3:0.188034 4:0.153846 5:0.316239 6:0.22314 7:0.132231 8:0.297521
1 1:-705 2:117 3:0.188034 4:0.153846 5:0.316239 6:0.247863 7:0.239316 8:0.196581
1 1:-697 2:117 3:0.188034 4:0.153846 5:0.316239 6:0.247863 7:0.230769 8:0.205128
1 1:-761 2:117 3:0.188034 4:0.153846 5:0.316239 6:0.247863 7:0.239316 8:0.205128
1 1:-767 2:117 3:0.188034 4:0.153846 5:0.316239 6:0.230769 7:0.247863 8:0.222222
1 1:-762 2:117 3:0.188034 4:0.153846 5:0.316239 6:0.239316 7:0.213675 8:0.222222
1 1:-780 2:117 3:0.188034 4:0.153846 5:0.316239 6:0.25 7:0.226562 8:0.257812
1 1:-798 2:117 3:0.188034 4:0.153846 5:0.316239 6:0.231405 7:0.132231 8:0.280992
1 1:-714 2:117 3:0.188034 4:0.153846 5:0.316239 6:0.222222 7:0.222222 8:0.222222
1 1:-689 2:117 3:0.188034 4:0.153846 5:0.316239 6:0.264957 7:0.239316 8:0.222222
1 1:-686 2:117 3:0.188034 4:0.153846 5:0.316239 6:0.264957 7:0.230769 8:0.230769
1 1:-740 2:116 3:0.188034 4:0.153846 5:0.316239 6:0.198276 7:0.224138 8:0.258621
1 1:-740 2:116 3:0.188034 4:0.153846 5:0.316239 6:0.189655 7:0.224138 8:0.275862
1 1:-786 2:117 3:0.188034 4:0.153846 5:0.316239 6:0.188034 7:0.222222 8:0.290598
1 1:-788 2:117 3:0.188034 4:0.153846 5:0.316239 6:0.179487 7:0.230769 8:0.290598
1 1:-688 2:116 3:0.188034 4:0.153846 5:0.316239 6:0.241379 7:0.241379 8:0.232759
1 1:-701 2:115 3:0.188034 4:0.153846 5:0.316239 6:0.252174 7:0.234783 8:0.252174
1 1:-837 2:117 3:0.188034 4:0.153846 5:0.316239 6:0.233333 7:0.133333 8:0.283333
1 1:-700 2:115 3:0.188034 4:0.153846 5:0.316239 6:0.234783 7:0.226087 8:0.252174
1 1:-505 2:104 3:0.188034 4:0.153846 5:0.316239 6:0.346154 7:0.201923 8:0.240385
1 1:-674 2:114 3:0.188034 4:0.153846 5:0.316239 6:0.280702 7:0.245614 8:0.236842
1 1:-620 2:112 3:0.188034 4:0.153846 5:0.316239 6:0.196429 7:0.241071 8:0.267857
1 1:-652 2:111 3:0.188034 4:0.153846 5:0.316239 6:0.18018 7:0.261261 8:0.252252
1 1:-653 2:114 3:0.188034 4:0.153846 5:0.316239 6:0.236842 7:0.22807 8:0.254386
1 1:-658 2:116 3:0.188034 4:0.153846 5:0.316239 6:0.206897 7:0.232759 8:0.241379
1 1:-770 2:117 3:0.188034 4:0.153846 5:0.316239 6:0.186992 7:0.260163 8:0.211382
1 1:-799 2:117 3:0.188034 4:0.153846 5:0.316239 6:0.196581 7:0.153846 8:0.307692
1 1:-622 2:111 3:0.188034 4:0.153846 5:0.316239 6:0.216216 7:0.225225 8:0.261261
1 1:-729 2:117 3:0.188034 4:0.153846 5:0.316239 6:0.212598 7:0.23622 8:0.283465
1 1:-845 2:117 3:0.188034 4:0.153846 5:0.316239 6:0.216667 7:0.141667 8:0.3
1 1:-1217 2:117 3:0.188034 4:0.153846 5:0.316239 6:0.153846 7:0.107692 8:0.361538
1 1:-788 2:117 3:0.188034 4:0.153846 5:0.316239 6:0.25 7:0.216667 8:0.258333
1 1:-677 2:117 3:0.188034 4:0.153846 5:0.316239 6:0.308333 7:0.241667 8:0.225
1 1:-676 2:117 3:0.188034 4:0.153846 5:0.316239 6:0.294118 7:0.235294 8:0.218487
1 1:-789 2:117 3:0.188034 4:0.153846 5:0.316239 6:0.239669 7:0.214876 8:0.256198
1 1:-731 2:117 3:0.188034 4:0.153846 5:0.316239 6:0.285714 7:0.243697 8:0.201681
1 1:-803 2:117 3:0.188034 4:0.153846 5:0.316239 6:0.258333 7:0.225 8:0.25
1 1:-683 2:117 3:0.188034 4:0.153846 5:0.316239 6:0.241667 7:0.25 8:0.25
1 1:-728 2:117 3:0.188034 4:0.153846 5:0.316239 6:0.256198 7:0.22314 8:0.247934
1 1:-826 2:117 3:0.188034 4:0.153846 5:0.316239 6:0.210084 7:0.218487 8:0.268908
1 1:-784 2:117 3:0.188034 4:0.153846 5:0.316239 6:0.226891 7:0.235294 8:0.252101
1 1:-804 2:117 3:0.188034 4:0.153846 5:0.316239 6:0.226891 7:0.226891 8:0.260504
1 1:-804 2:117 3:0.188034 4:0.153846 5:0.316239 6:0.218487 7:0.226891 8:0.260504
1 1:-784 2:117 3:0.188034 4:0.153846 5:0.316239 6:0.226891 7:0.226891 8:0.260504
1 1:-784 2:117 3:0.188034 4:0.153846 5:0.316239 6:0.235294 7:0.235294 8:0.252101
1 1:-780 2:117 3:0.188034 4:0.153846 5:0.316239 6:0.235294 7:0.226891 8:0.260504
1 1:-784 2:117 3:0.188034 4:0.153846 5:0.316239 6:0.235294 7:0.226891 8:0.260504
1 1:-797 2:117 3:0.188034 4:0.153846 5:0.316239 6:0.218487 7:0.218487 8:0.268908
1 1:-674 2:117 3:0.188034 4:0.153846 5:0.316239 6:0.272727 7:0.231405 8:0.239669
1 1:-719 2:117 3:0.188034 4:0.153846 5:0.316239 6:0.247934 7:0.239669 8:0.239669
1 1:-731 2:117 3:0.188034 4:0.153846 5:0.316239 6:0.228814 7:0.211864 8:0.271186
1 1:-803 2:117 3:0.188034 4:0.153846 5:0.316239 6:0.226891 7:0.226891 8:0.260504
1 1:-803 2:117 3:0.188034 4:0.153846 5:0.316239 6:0.226891 7:0.226891 8:0.260504
1 1:-677 2:117 3:0.188034 4:0.153846 5:0.316239 6:0.239669 7:0.231405 8:0.239669
1 1:-676 2:117 3:0.188034 4:0.153846 5:0.316239 6:0.239669 7:0.239669 8:0.247934
1 1:-753 2:117 3:0.188034 4:0.153846 5:0.316239 6:0.226891 7:0.226891 8:0.252101
1 1:-713 2:117 3:0.188034 4:0.153846 5:0.316239 6:0.254237 7:0.237288 8:0.237288
1 1:-844 2:117 3:0.188034 4:0.153846 5:0.316239 6:0.210084 7:0.210084 8:0.277311
1 1:-859 2:117 3:0.188034 4:0.153846 5:0.316239 6:0.201681 7:0.201681 8:0.285714
1 1:-696 2:117 3:0.188034 4:0.153846 5:0.316239 6:0.294118 7:0.243697 8:0.218487
1 1:-738 2:117 3:0.188034 4:0.153846 5:0.316239 6:0.285714 7:0.210084 8:0.252101
1 1:-770 2:117 3:0.188034 4:0.153846 5:0.316239 6:0.220339 7:0.220339 8:0.262712
1 1:-766 2:117 3:0.188034 4:0.153846 5:0.316239 6:0.241667 7:0.225 8:0.25
1 1:-758 2:117 3:0.188034 4:0.153846 5:0.316239 6:0.220339 7:0.194915 8:0.288136
1 1:-800 2:117 3:0.188034 4:0.153846 5:0.316239 6:0.228814 7:0.20339 8:0.271186
1 1:-741 2:117 3:0.188034 4:0.153846 5:0.316239 6:0.193277 7:0.201681 8:0.294118
1 1:-758 2:117 3:0.188034 4:0.153846 5:0.316239 6:0.211864 7:0.194915 8:0.29661
1 1:-755 2:117 3:0.188034 4:0.153846 5:0.316239 6:0.20339 7:0.194915 8:0.29661
1 1:-792 2:117 3:0.188034 4:0.153846 5:0.316239 6:0.220339 7:0.20339 8:0.288136
1 1:-762 2:117 3:0.188034 4:0.153846 5:0.316239 6:0.254237 7:0.169492 8:0.29661
1 1:-778 2:117 3:0.188034 4:0.153846 5:0.316239 6:0.20339 7:0.186441 8:0.305085
1 1:-698 2:117 3:0.188034 4:0.153846 5:0.316239 6:0.228814 7:0.220339 8:0.262712
1 1:-797 2:117 3:0.188034 4:0.153846 5:0.316239 6:0.220339 7:0.194915 8:0.279661
1 1:-759 2:117 3:0.188034 4:0.153846 5:0.316239 6:0.245763 7:0.20339 8:0.254237
1 1:-758 2:117 3:0.188034 4:0.153846 5:0.316239 6:0.220339 7:0.194915 8:0.29661
1 1:-752 2:117 3:0.188034 4:0.153846 5:0.316239 6:0.211864 7:0.194915 8:0.29661
1 1:-779 2:117 3:0.188034 4:0.153846 5:0.316239 6:0.201681 7:0.193277 8:0.302521
1 1:-770 2:117 3:0.188034 4:0.153846 5:0.316239 6:0.226891 7:0.201681 8:0.285714
1 1:-768 2:117 3:0.188034 4:0.153846 5:0.316239 6:0.228814 7:0.194915 8:0.288136
1 1:-742 2:117 3:0.188034 4:0.153846 5:0.316239 6:0.194915 7:0.194915 8:0.29661
1 1:-695 2:117 3:0.188034 4:0.153846 5:0.316239 6:0.211864 7:0.194915 8:0.288136
1 1:-759 2:117 3:0.188034 4:0.153846 5:0.316239 6:0.201681 7:0.176471 8:0.302521
1 1:-754 2:117 3:0.188034 4:0.153846 5:0.316239 6:0.231405 7:0.181818 8:0.305785
1 1:-795 2:117 3:0.188034 4:0.153846 5:0.316239 6:0.220339 7:0.194915 8:0.288136
1 1:-729 2:117 3:0.188034 4:0.153846 5:0.316239 6:0.211864 7:0.20339 8:0.288136
1 1:-726 2:117 3:0.188034 4:0.153846 5:0.316239 6:0.235294 7:0.226891 8:0.252101
1 1:-804 2:117 3:0.188034 4:0.153846 5:0.316239 6:0.226891 7:0.176471 8:0.294118
1 1:-745 2:117 3:0.188034 4:0.153846 5:0.316239 6:0.20339 7:0.20339 8:0.288136
1 1:-828 2:117 3:0.188034 4:0.153846 5:0.316239 6:0.218487 7:0.176471 8:0.310924
1 1:-805 2:117 3:0.188034 4:0.153846 5:0.316239 6:0.201681 7:0.193277 8:0.294118
1 1:-716 2:117 3:0.188034 4:0.153846 5:0.316239 6:0.220339 7:0.194915 8:0.29661
1 1:-783 2:117 3:0.188034 4:0.153846 5:0.316239 6:0.218487 7:0.201681 8:0.277311
1 1:-713 2:117 3:0.188034 4:0.153846 5:0.316239 6:0.268908 7:0.235294 8:0.226891
1 1:-843 2:117 3:0.188034 4:0.153846 5:0.316239 6:0.218487 7:0.168067 8:0.294118
1 1:-778 2:117 3:0.188034 4:0.153846 5:0.316239 6:0.201681 7:0.201681 8:0.294118
1 1:-748 2:117 3:0.188034 4:0.153846 5:0.316239 6:0.20339 7:0.194915 8:0.29661
1 1:-832 2:117 3:0.188034 4:0.153846 5:0.316239 6:0.210084 7:0.176471 8:0.310924
1 1:-737 2:117 3:0.188034 4:0.153846 5:0.316239 6:0.218487 7:0.176471 8:0.294118
1 1:-757 2:117 3:0.188034 4:0.153846 5:0.316239 6:0.237288 7:0.228814 8:0.254237
1 1:-746 2:117 3:0.188034 4:0.153846 5:0.316239 6:0.271186 7:0.20339 8:0.271186
1 1:-775 2:117 3:0.188034 4:0.153846 5:0.316239 6:0.228814 7:0.211864 8:0.271186
1 1:-797 2:117 3:0.188034 4:0.153846 5:0.316239 6:0.196721 7:0.155738 8:0.336066
1 1:-720 2:117 3:0.188034 4:0.153846 5:0.316239 6:0.239669 7:0.198347 8:0.289256
1 1:-771 2:117 3:0.188034 4:0.153846 5:0.316239 6:0.228814 7:0.211864 8:0.262712
1 1:-698 2:117 3:0.188034 4:0.153846 5:0.316239 6:0.237288 7:0.20339 8:0.279661
1 1:-685 2:117 3:0.188034 4:0.153846 5:0.316239 6:0.262712 7:0.194915 8:0.254237
1 1:-784 2:117 3:0.188034 4:0.153846 5:0.316239 6:0.226891 7:0.210084 8:0.268908
1 1:-798 2:117 3:0.188034 4:0.153846 5:0.316239 6:0.220339 7:0.194915 8:0.288136
1 1:-718 2:117 3:0.188034 4:0.153846 5:0.316239 6:0.252101 7:0.243697 8:0.243697
1 1:-798 2:117 3:0.188034 4:0.153846 5:0.316239 6:0.226891 7:0.201681 8:0.277311
1 1:-789 2:117 3:0.188034 4:0.153846 5:0.316239 6:0.220339 7:0.186441 8:0.29661
1 1:-822 2:117 3:0.188034 4:0.153846 5:0.316239 6:0.210084 7:0.176471 8:0.302521
1 1:-788 2:117 3:0.188034 4:0.153846 5:0.316239 6:0.235294 7:0.168067 8:0.285714
1 1:-795 2:117 3:0.188034 4:0.153846 5:0.316239 6:0.225 7:0.216667 8:0.266667
1 1:-846 2:117 3:0.188034 4:0.153846 5:0.316239 6:0.2 7:0.208333 8:0.291667
1 1:-772 2:117 3:0.188034 4:0.153846 5:0.316239 6:0.241667 7:0.216667 8:0.266667
1 1:-862 2:117 3:0.188034 4:0.153846 5:0.316239 6:0.216667 7:0.216667 8:0.266667
1 1:-862 2:117 3:0.188034 4:0.153846 5:0.316239 6:0.225 7:0.208333 8:0.266667
1 1:-845 2:117 3:0.188034 4:0.153846 5:0.316239 6:0.191667 7:0.208333 8:0.291667
1 1:-805 2:117 3:0.188034 4:0.153846 5:0.316239 6:0.233333 7:0.208333 8:0.275
1 1:-815 2:117 3:0.188034 4:0.153846 5:0.316239 6:0.214876 7:0.231405 8:0.264463
1 1:-819 2:117 3:0.188034 4:0.153846 5:0.316239 6:0.206612 7:0.239669 8:0.264463
1 1:-760 2:117 3:0.188034 4:0.153846 5:0.316239 6:0.241667 7:0.241667 8:0.241667
1 1:-738 2:117 3:0.188034 4:0.153846 5:0.316239 6:0.235294 7:0.252101 8:0.243697
1 1:-769 2:117 3:0.188034 4:0.153846 5:0.316239 6:0.233333 7:0.25 8:0.241667
1 1:-801 2:117 3:0.188034 4:0.153846 5:0.316239 6:0.233333 7:0.241667 8:0.25
1 1:-815 2:117 3:0.188034 4:0.153846 5:0.316239 6:0.225 7:0.233333 8:0.258333
1 1:-789 2:117 3:0.188034 4:0.153846 5:0.316239 6:0.2 7:0.275 8:0.241667
1 1:-791 2:117 3:0.188034 4:0.153846 5:0.316239 6:0.198347 7:0.272727 8:0.22314
1 1:-694 2:117 3:0.188034 4:0.153846 5:0.316239 6:0.216667 7:0.233333 8:0.275
1 1:-705 2:117 3:0.188034 4:0.153846 5:0.316239 6:0.205128 7:0.264957 8:0.247863
1 1:-811 2:117 3:0.188034 4:0.153846 5:0.316239 6:0.235294 7:0.201681 8:0.277311
1 1:-788 2:117 3:0.188034 4:0.153846 5:0.316239 6:0.233333 7:0.241667 8:0.25
1 1:-727 2:117 3:0.188034 4:0.153846 5:0.316239 6:0.210084 7:0.210084 8:0.277311
1 1:-760 2:117 3:0.188034 4:0.153846 5:0.316239 6:0.243697 7:0.226891 8:0.252101
1 1:-822 2:117 3:0.188034 4:0.153846 5:0.316239 6:0.225 7:0.233333 8:0.258333
1 1:-737 2:117 3:0.188034 4:0.153846 5:0.316239 6:0.243697 7:0.235294 8:0.243697
1 1:-729 2:117 3:0.188034 4:0.153846 5:0.316239 6:0.25 7:0.233333 8:0.25
1 1:-807 2:117 3:0.188034 4:0.153846 5:0.316239 6:0.243697 7:0.226891 8:0.252101
1 1:-734 2:117 3:0.188034 4:0.153846 5:0.316239 6:0.258333 7:0.216667 8:0.241667
1 1:-774 2:117 3:0.188034 4:0.153846 5:0.316239 6:0.216667 7:0.216667 8:0.266667
1 1:-830 2:117 3:0.188034 4:0.153846 5:0.316239 6:0.208333 7:0.225 8:0.266667
1 1:-810 2:117 3:0.188034 4:0.153846 5:0.316239 6:0.216667 7:0.25 8:0.241667
1 1:-782 2:117 3:0.188034 4:0.153846 5:0.316239 6:0.216667 7:0.225 8:0.266667
1 1:-821 2:117 3:0.188034 4:0.153846 5:0.316239 6:0.2 7:0.2 8:0.291667
1 1:-627 2:117 3:0.188034 4:0.153846 5:0.316239 6:0.241667 7:0.233333 8:0.25
1 1:-752 2:117 3:0.188034 4:0.153846 5:0.316239 6:0.225 7:0.2 8:0.283333
1 1:-863 2:117 3:0.188034 4:0.153846 5:0.316239 6:0.208333 7:0.191667 8:0.291667
1 1:-791 2:117 3:0.188034 4:0.153846 5:0.316239 6:0.225 7:0.191667 8:0.291667
1 1:-786 2:117 3:0.188034 4:0.153846 5:0.316239 6:0.225 7:0.225 8:0.275
1 1:-766 2:117 3:0.188034 4:0.153846 5:0.316239 6:0.233333 7:0.233333 8:0.266667
1 1:-720 2:117 3:0.188034 4:0.153846 5:0.316239 6:0.275 7:0.283333 8:0.2
1 1:-823 2:117 3:0.188034 4:0.153846 5:0.316239 6:0.225 7:0.216667 8:0.266667
1 1:-783 2:117 3:0.188034 4:0.153846 5:0.316239 6:0.233333 7:0.233333 8:0.25
1 1:-799 2:117 3:0.188034 4:0.153846 5:0.316239 6:0.2 7:0.233333 8:0.266667
1 1:-814 2:117 3:0.188034 4:0.153846 5:0.316239 6:0.216667 7:0.216667 8:0.275
1 1:-884 2:117 3:0.188034 4:0.153846 5:0.316239 6:0.216667 7:0.183333 8:0.3
1 1:-748 2:117 3:0.188034 4:0.153846 5:0.316239 6:0.258333 7:0.225 8:0.25
1 1:-776 2:117 3:0.188034 4:0.153846 5:0.316239 6:0.2 7:0.208333 8:0.283333
1 1:-766 2:117 3:0.188034 4:0.153846 5:0.316239 6:0.233333 7:0.233333 8:0.266667
1 1:-827 2:117 3:0.188034 4:0.153846 5:0.316239 6:0.210084 7:0.193277 8:0.302521
1 1:-806 2:117 3:0.188034 4:0.153846 5:0.316239 6:0.231405 7:0.239669 8:0.247934
1 1:-843 2:117 3:0.188034 4:0.153846 5:0.316239 6:0.208333 7:0.216667 8:0.275
1 1:-725 2:117 3:0.188034 4:0.153846 5:0.316239 6:0.25 7:0.225 8:0.266667
1 1:-750 2:117 3:0.188034 4:0.153846 5:0.316239 6:0.225 7:0.258333 8:0.233333
1 1:-794 2:117 3:0.188034 4:0.153846 5:0.316239 6:0.233333 7:0.233333 8:0.241667
1 1:-811 2:117 3:0.188034 4:0.153846 5:0.316239 6:0.225 7:0.233333 8:0.25
1 1:-841 2:117 3:0.188034 4:0.153846 5:0.316239 6:0.225 7:0.225 8:0.258333
1 1:-829 2:117 3:0.188034 4:0.153846 5:0.316239 6:0.2 7:0.225 8:0.266667
1 1:-851 2:117 3:0.188034 4:0.153846 5:0.316239 6:0.2 7:0.216667 8:0.275
1 1:-788 2:117 3:0.188034 4:0.153846 5:0.316239 6:0.225 7:0.216667 8:0.258333
1 1:-845 2:117 3:0.188034 4:0.153846 5:0.316239 6:0.216667 7:0.225 8:0.266667
1 1:-860 2:117 3:0.188034 4:0.153846 5:0.316239 6:0.206612 7:0.22314 8:0.264463
1 1:-891 2:117 3:0.188034 4:0.153846 5:0.316239 6:0.173554 7:0.231405 8:0.280992
1 1:-849 2:117 3:0.188034 4:0.153846 5:0.316239 6:0.2 7:0.208333 8:0.266667
1 1:-718 2:117 3:0.188034 4:0.153846 5:0.316239 6:0.260504 7:0.252101 8:0.210084
1 1:-854 2:117 3:0.188034 4:0.153846 5:0.316239 6:0.181818 7:0.22314 8:0.272727
1 1:-873 2:117 3:0.188034 4:0.153846 5:0.316239 6:0.191667 7:0.208333 8:0.283333
1 1:-795 2:117 3:0.188034 4:0.153846 5:0.316239 6:0.2 7:0.225 8:0.266667
1 1:-777 2:117 3:0.188034 4:0.153846 5:0.316239 6:0.216667 7:0.225 8:0.25
1 1:-820 2:117 3:0.188034 4:0.153846 5:0.316239 6:0.216667 7:0.233333 8:0.258333
1 1:-893 2:117 3:0.188034 4:0.153846 5:0.316239 6:0.2 7:0.2 8:0.283333
1 1:-795 2:117 3:0.188034 4:0.153846 5:0.316239 6:0.2 7:0.225 8:0.266667
1 1:-784 2:117 3:0.188034 4:0.153846 5:0.316239 6:0.208333 7:0.216667 8:0.266667
1 1:-772 2:117 3:0.188034 4:0.153846 5:0.316239 6:0.231405 7:0.231405 8:0.247934
1 1:-823 2:117 3:0.188034 4:0.153846 5:0.316239 6:0.191667 7:0.233333 8:0.266667
1 1:-849 2:117 3:0.188034 4:0.153846 5:0.316239 6:0.2 7:0.208333 8:0.283333
1 1:-829 2:117 3:0.188034 4:0.153846 5:0.316239 6:0.208333 7:0.225 8:0.258333
1 1:-874 2:117 3:0.188034 4:0.153846 5:0.316239 6:0.208333 7:0.208333 8:0.266667
1 1:-876 2:117 3:0.188034 4:0.153846 5:0.316239 6:0.198347 7:0.206612 8:0.280992
1 1:-845 2:117 3:0.188034 4:0.153846 5:0.316239 6:0.252033 7:0.154472 8:0.300813
1 1:-776 2:117 3:0.188034 4:0.153846 5:0.316239 6:0.231405 7:0.214876 8:0.280992
1 1:-882 2:117 3:0.188034 4:0.153846 5:0.316239 6:0.208333 7:0.208333 8:0.275
1 1:-814 2:117 3:0.188034 4:0.153846 5:0.316239 6:0.225 7:0.216667 8:0.275
1 1:-824 2:117 3:0.188034 4:0.153846 5:0.316239 6:0.191667 7:0.2 8:0.291667
1 1:-871 2:117 3:0.188034 4:0.153846 5:0.316239 6:0.225 7:0.208333 8:0.266667
1 1:-799 2:117 3:0.188034 4:0.153846 5:0.316239 6:0.216667 7:0.208333 8:0.275
1 1:-723 2:117 3:0.188034 4:0.153846 5:0.316239 6:0.237288 7:0.220339 8:0.271186
1 1:-710 2:117 3:0.188034 4:0.153846 5:0.316239 6:0.239669 7:0.239669 8:0.239669
1 1:-925 2:117 3:0.188034 4:0.153846 5:0.316239 6:0.227642 7:0.146341 8:0.300813
1 1:-775 2:117 3:0.188034 4:0.153846 5:0.316239 6:0.233333 7:0.208333 8:0.283333
1 1:-898 2:117 3:0.188034 4:0.153846 5:0.316239 6:0.180328 7:0.196721 8:0.278689
1 1:-830 2:117 3:0.188034 4:0.153846 5:0.316239 6:0.186992 7:0.195122 8:0.317073
1 1:-796 2:117 3:0.188034 4:0.153846 5:0.316239 6:0.233333 7:0.2 8:0.266667
1 1:-752 2:117 3:0.188034 4:0.153846 5:0.316239 6:0.258333 7:0.225 8:0.233333
1 1:-832 2:117 3:0.188034 4:0.153846 5:0.316239 6:0.233333 7:0.208333 8:0.258333
1 1:-812 2:117 3:0.188034 4:0.153846 5:0.316239 6:0.241667 7:0.216667 8:0.25
1 1:-788 2:117 3:0.188034 4:0.153846 5:0.316239 6:0.241667 7:0.233333 8:0.25
1 1:-788 2:117 3:0.188034 4:0.153846 5:0.316239 6:0.25 7:0.225 8:0.25
1 1:-809 2:117 3:0.188034 4:0.153846 5:0.316239 6:0.233333 7:0.216667 8:0.25
1 1:-673 2:117 3:0.188034 4:0.153846 5:0.316239 6:0.241667 7:0.216667 8:0.241667
1 1:-832 2:117 3:0.188034 4:0.153846 5:0.316239 6:0.241667 7:0.208333 8:0.25
1 1:-668 2:117 3:0.188034 4:0.153846 5:0.316239 6:0.264463 7:0.239669 8:0.247934
1 1:-832 2:117 3:0.188034 4:0.153846 5:0.316239 6:0.241667 7:0.208333 8:0.25
1 1:-724 2:117 3:0.188034 4:0.153846 5:0.316239 6:0.211864 7:0.220339 8:0.271186
1 1:-810 2:117 3:0.188034 4:0.153846 5:0.316239 6:0.210084 7:0.201681 8:0.268908
1 1:-805 2:117 3:0.188034 4:0.153846 5:0.316239 6:0.226891 7:0.218487 8:0.252101
1 1:-748 2:117 3:0.188034 4:0.153846 5:0.316239 6:0.20339 7:0.220339 8:0.288136
1 1:-833 2:117 3:0.188034 4:0.153846 5:0.316239 6:0.194915 7:0.186441 8:0.305085
1 1:-854 2:117 3:0.188034 4:0.153846 5:0.316239 6:0.186441 7:0.177966 8:0.313559
1 1:-835 2:117 3:0.188034 4:0.153846 5:0.316239 6:0.186441 7:0.186441 8:0.305085
1 1:-802 2:117 3:0.188034 4:0.153846 5:0.316239 6:0.177966 7:0.186441 8:0.305085
1 1:-844 2:117 3:0.188034 4:0.153846 5:0.316239 6:0.177966 7:0.177966 8:0.313559
1 1:-843 2:117 3:0.188034 4:0.153846 5:0.316239 6:0.20339 7:0.211864 8:0.271186
1 1:-793 2:117 3:0.188034 4:0.153846 5:0.316239 6:0.220339 7:0.228814 8:0.262712
1 1:-926 2:117 3:0.188034 4:0.153846 5:0.316239 6:0.218487 7:0.168067 8:0.310924
1 1:-714 2:117 3:0.188034 4:0.153846 5:0.316239 6:0.258333 7:0.191667 8:0.266667
1 1:-702 2:117 3:0.188034 4:0.153846 5:0.316239 6:0.285714 7:0.243697 8:0.226891
1 1:-827 2:117 3:0.188034 4:0.153846 5:0.316239 6:0.216667 7:0.225 8:0.258333
1 1:-848 2:117 3:0.188034 4:0.153846 5:0.316239 6:0.226891 7:0.218487 8:0.252101
1 1:-762 2:117 3:0.188034 4:0.153846 5:0.316239 6:0.25 7:0.266667 8:0.216667
1 1:-738 2:117 3:0.188034 4:0.153846 5:0.316239 6:0.275 7:0.233333 8:0.233333
1 1:-839 2:117 3:0.188034 4:0.153846 5:0.316239 6:0.210084 7:0.184874 8:0.294118
1 1:-852 2:117 3:0.188034 4:0.153846 5:0.316239 6:0.225 7:0.225 8:0.258333
1 1:-617 2:117 3:0.188034 4:0.153846 5:0.316239 6:0.266667 7:0.233333 8:0.258333
1 1:-779 2:117 3:0.188034 4:0.153846 5:0.316239 6:0.2 7:0.233333 8:0.266667
1 1:-817 2:117 3:0.188034 4:0.153846 5:0.316239 6:0.228814 7:0.20339 8:0.271186
1 1:-784 2:117 3:0.188034 4:0.153846 5:0.316239 6:0.262712 7:0.211864 8:0.245763
1 1:-802 2:117 3:0.188034 4:0.153846 5:0.316239 6:0.275 7:0.216667 8:0.241667
1 1:-750 2:117 3:0.188034 4:0.153846 5:0.316239 6:0.275 7:0.241667 8:0.225
1 1:-786 2:117 3:0.188034 4:0.153846 5:0.316239 6:0.231405 7:0.214876 8:0.256198
1 1:-754 2:117 3:0.188034 4:0.153846 5:0.316239 6:0.204918 7:0.204918 8:0.311475
1 1:-1001 2:117 3:0.188034 4:0.153846 5:0.316239 6:0.206349 7:0.18254 8:0.301587
1 1:-824 2:117 3:0.188034 4:0.153846 5:0.316239 6:0.193277 7:0.176471 8:0.302521
1 1:-853 2:117 3:0.188034 4:0.153846 5:0.316239 6:0.193277 7:0.168067 8:0.310924
1 1:-796 2:117 3:0.188034 4:0.153846 5:0.316239 6:0.198347 7:0.206612 8:0.272727
1 1:-1046 2:117 3:0.188034 4:0.153846 5:0.316239 6:0.198413 7:0.166667 8:0.31746
1 1:-843 2:117 3:0.188034 4:0.153846 5:0.316239 6:0.233871 7:0.16129 8:0.298387
1 1:-1018 2:117 3:0.188034 4:0.153846 5:0.316239 6:0.169355 7:0.120968 8:0.346774
1 1:-1032 2:117 3:0.188034 4:0.153846 5:0.316239 6:0.141732 7:0.141732 8:0.338583
1 1:-623 2:110 3:0.190909 4:0.281818 5:0.245455 6:0.225 7:0.208333 8:0.308333
1 1:-613 2:110 3:0.190909 4:0.281818 5:0.245455 6:0.266667 7:0.208333 8:0.233333
1 1:-664 2:110 3:0.190909 4:0.281818 5:0.245455 6:0.226891 7:0.218487 8:0.252101
1 1:-383 2:110 3:0.190909 4:0.281818 5:0.245455 6:0.313559 7:0.338983 8:0.152542
1 1:-394 2:110 3:0.190909 4:0.281818 5:0.245455 6:0.279661 7:0.347458 8:0.152542
1 1:-383 2:110 3:0.190909 4:0.281818 5:0.245455 6:0.305085 7:0.338983 8:0.152542
1 1:-637 2:110 3:0.190909 4:0.281818 5:0.245455 6:0.247934 7:0.22314 8:0.239669
1 1:-582 2:110 3:0.190909 4:0.281818 5:0.245455 6:0.260504 7:0.210084 8:0.235294
1 1:-649 2:110 3:0.190909 4:0.281818 5:0.245455 6:0.264463 7:0.22314 8:0.239669
1 1:-610 2:110 3:0.190909 4:0.281818 5:0.245455 6:0.277311 7:0.235294 8:0.226891
1 1:-643 2:110 3:0.190909 4:0.281818 5:0.245455 6:0.256198 7:0.22314 8:0.239669
1 1:-650 2:110 3:0.190909 4:0.281818 5:0.245455 6:0.256198 7:0.22314 8:0.239669
1 1:-647 2:110 3:0.190909 4:0.281818 5:0.245455 6:0.254098 7:0.221311 8:0.237705
1 1:-572 2:110 3:0.190909 4:0.281818 5:0.245455 6:0.243902 7:0.284553 8:0.227642
1 1:-703 2:110 3:0.190909 4:0.281818 5:0.245455 6:0.216667 7:0.175 8:0.283333
1 1:-675 2:110 3:0.190909 4:0.281818 5:0.245455 6:0.221311 7:0.155738 8:0.254098
1 1:-610 2:110 3:0.190909 4:0.281818 5:0.245455 6:0.233333 7:0.216667 8:0.266667
1 1:-722 2:110 3:0.190909 4:0.281818 5:0.245455 6:0.206612 7:0.14876 8:0.297521
1 1:-716 2:110 3:0.190909 4:0.281818 5:0.245455 6:0.201681 7:0.134454 8:0.302521
1 1:-665 2:110 3:0.190909 4:0.281818 5:0.245455 6:0.214876 7:0.14876 8:0.272727
1 1:-586 2:110 3:0.190909 4:0.281818 5:0.245455 6:0.241667 7:0.233333 8:0.275
1 1:-653 2:110 3:0.190909 4:0.281818 5:0.245455 6:0.213115 7:0.139344 8:0.295082
1 1:-691 2:110 3:0.190909 4:0.281818 5:0.245455 6:0.262712 7:0.135593 8:0.322034
1 1:-691 2:110 3:0.190909 4:0.281818 5:0.245455 6:0.245763 7:0.135593 8:0.330508
1 1:-635 2:110 3:0.190909 4:0.281818 5:0.245455 6:0.225 7:0.116667 8:0.3
1 1:-640 2:110 3:0.190909 4:0.281818 5:0.245455 6:0.231405 7:0.140496 8:0.297521
1 1:-653 2:110 3:0.190909 4:0.281818 5:0.245455 6:0.216667 7:0.175 8:0.258333
1 1:-634 2:110 3:0.190909 4:0.281818 5:0.245455 6:0.22314 7:0.132231 8:0.297521
1 1:-613 2:110 3:0.190909 4:0.281818 5:0.245455 6:0.216667 7:0.191667 8:0.25
1 1:-534 2:110 3:0.190909 4:0.281818 5:0.245455 6:0.241379 7:0.215517 8:0.267241
1 1:-614 2:110 3:0.190909 4:0.281818 5:0.245455 6:0.239316 7:0.145299 8:0.290598
1 1:-650 2:110 3:0.190909 4:0.281818 5:0.245455 6:0.205128 7:0.153846 8:0.307692
1 1:-621 2:110 3:0.190909 4:0.281818 5:0.245455 6:0.206897 7:0.198276 8:0.275862
1 1:-621 2:110 3:0.190909 4:0.281818 5:0.245455 6:0.206897 7:0.198276 8:0.275862
1 1:-667 2:110 3:0.190909 4:0.281818 5:0.245455 6:0.237705 7:0.122951 8:0.295082
1 1:-612 2:110 3:0.190909 4:0.281818 5:0.245455 6:0.206897 7:0.198276 8:0.275862
1 1:-636 2:110 3:0.190909 4:0.281818 5:0.245455 6:0.206897 7:0.198276 8:0.275862
1 1:-618 2:110 3:0.190909 4:0.281818 5:0.245455 6:0.206897 7:0.198276 8:0.275862
1 1:-629 2:110 3:0.190909 4:0.281818 5:0.245455 6:0.239316 7:0.17094 8:0.290598
1 1:-656 2:110 3:0.190909 4:0.281818 5:0.245455 6:0.213675 7:0.162393 8:0.299145
1 1:-636 2:110 3:0.190909 4:0.281818 5:0.245455 6:0.215517 7:0.198276 8:0.275862
1 1:-621 2:110 3:0.190909 4:0.281818 5:0.245455 6:0.206897 7:0.206897 8:0.267241
1 1:-634 2:110 3:0.190909 4:0.281818 5:0.245455 6:0.22314 7:0.132231 8:0.297521
1 1:-554 2:110 3:0.190909 4:0.281818 5:0.245455 6:0.247863 7:0.239316 8:0.196581
1 1:-546 2:110 3:0.190909 4:0.281818 5:0.245455 6:0.247863 7:0.230769 8:0.205128
1 1:-548 2:110 3:0.190909 4:0.281818 5:0.245455 6:0.247863 7:0.239316 8:0.205128
1 1:-584 2:110 3:0.190909 4:0.281818 5:0.245455 6:0.230769 7:0.247863 8:0.222222
1 1:-607 2:110 3:0.190909 4:0.281818 5:0.245455 6:0.239316 7:0.213675 8:0.222222
1 1:-611 2:110 3:0.190909 4:0.281818 5:0.245455 6:0.25 7:0.226562 8:0.257812
1 1:-642 2:110 3:0.190909 4:0.281818 5:0.245455 6:0.231405 7:0.132231 8:0.280992
1 1:-547 2:110 3:0.190909 4:0.281818 5:0.245455 6:0.222222 7:0.222222 8:0.222222
1 1:-502 2:110 3:0.190909 4:0.281818 5:0.245455 6:0.264957 7:0.239316 8:0.222222
1 1:-506 2:110 3:0.190909 4:0.281818 5:0.245455 6:0.264957 7:0.230769 8:0.230769
1 1:-599 2:110 3:0.190909 4:0.281818 5:0.245455 6:0.198276 7:0.224138 8:0.258621
1 1:-598 2:110 3:0.190909 4:0.281818 5:0.245455 6:0.189655 7:0.224138 8:0.275862
1 1:-592 2:110 3:0.190909 4:0.281818 5:0.245455 6:0.188034 7:0.222222 8:0.290598
1 1:-592 2:110 3:0.190909 4:0.281818 5:0.245455 6:0.179487 7:0.230769 8:0.290598
1 1:-544 2:110 3:0.190909 4:0.281818 5:0.245455 6:0.241379 7:0.241379 8:0.232759
1 1:-500 2:110 3:0.190909 4:0.281818 5:0.245455 6:0.252174 7:0.234783 8:0.252174
1 1:-634 2:110 3:0.190909 4:0.281818 5:0.245455 6:0.233333 7:0.133333 8:0.283333
1 1:-507 2:110 3:0.190909 4:0.281818 5:0.245455 6:0.234783 7:0.226087 8:0.252174
1 1:-429 2:104 3:0.190909 4:0.281818 5:0.245455 6:0.346154 7:0.201923 8:0.240385
1 1:-524 2:110 3:0.190909 4:0.281818 5:0.245455 6:0.280702 7:0.245614 8:0.236842
1 1:-519 2:110 3:0.190909 4:0.281818 5:0.245455 6:0.196429 7:0.241071 8:0.267857
1 1:-569 2:110 3:0.190909 4:0.281818 5:0.245455 6:0.18018 7:0.261261 8:0.252252
1 1:-536 2:110 3:0.190909 4:0.281818 5:0.245455 6:0.236842 7:0.22807 8:0.254386
1 1:-514 2:110 3:0.190909 4:0.281818 5:0.245455 6:0.206897 7:0.232759 8:0.241379
1 1:-585 2:110 3:0.190909 4:0.281818 5:0.245455 6:0.186992 7:0.260163 8:0.211382
1 1:-621 2:110 3:0.190909 4:0.281818 5:0.245455 6:0.196581 7:0.153846 8:0.307692
1 1:-505 2:110 3:0.190909 4:0.281818 5:0.245455 6:0.216216 7:0.225225 8:0.261261
1 1:-592 2:110 3:0.190909 4:0.281818 5:0.245455 6:0.212598 7:0.23622 8:0.283465
1 1:-643 2:110 3:0.190909 4:0.281818 5:0.245455 6:0.216667 7:0.141667 8:0.3
1 1:-998 2:110 3:0.190909 4:0.281818 5:0.245455 6:0.153846 7:0.107692 8:0.361538
1 1:-557 2:110 3:0.190909 4:0.281818 5:0.245455 6:0.25 7:0.216667 8:0.258333
1 1:-482 2:110 3:0.190909 4:0.281818 5:0.245455 6:0.308333 7:0.241667 8:0.225
1 1:-459 2:110 3:0.190909 4:0.281818 5:0.245455 6:0.294118 7:0.235294 8:0.218487
1 1:-567 2:110 3:0.190909 4:0.281818 5:0.245455 6:0.239669 7:0.214876 8:0.256198
1 1:-500 2:110 3:0.190909 4:0.281818 5:0.245455 6:0.285714 7:0.243697 8:0.201681
1 1:-576 2:110 3:0.190909 4:0.281818 5:0.245455 6:0.258333 7:0.225 8:0.25
1 1:-483 2:110 3:0.190909 4:0.281818 5:0.245455 6:0.241667 7:0.25 8:0.25
1 1:-509 2:110 3:0.190909 4:0.281818 5:0.245455 6:0.256198 7:0.22314 8:0.247934
1 1:-638 2:110 3:0.190909 4:0.281818 5:0.245455 6:0.210084 7:0.218487 8:0.268908
1 1:-581 2:110 3:0.190909 4:0.281818 5:0.245455 6:0.226891 7:0.235294 8:0.252101
1 1:-601 2:110 3:0.190909 4:0.281818 5:0.245455 6:0.226891 7:0.226891 8:0.260504
1 1:-601 2:110 3:0.190909 4:0.281818 5:0.245455 6:0.218487 7:0.226891 8:0.260504
1 1:-581 2:110 3:0.190909 4:0.281818 5:0.245455 6:0.226891 7:0.226891 8:0.260504
1 1:-581 2:110 3:0.190909 4:0.281818 5:0.245455 6:0.235294 7:0.235294 8:0.252101
1 1:-577 2:110 3:0.190909 4:0.281818 5:0.245455 6:0.235294 7:0.226891 8:0.260504
1 1:-581 2:110 3:0.190909 4:0.281818 5:0.245455 6:0.235294 7:0.226891 8:0.260504
1 1:-609 2:110 3:0.190909 4:0.281818 5:0.245455 6:0.218487 7:0.218487 8:0.268908
1 1:-478 2:110 3:0.190909 4:0.281818 5:0.245455 6:0.272727 7:0.231405 8:0.239669
1 1:-523 2:110 3:0.190909 4:0.281818 5:0.245455 6:0.247934 7:0.239669 8:0.239669
1 1:-520 2:110 3:0.190909 4:0.281818 5:0.245455 6:0.228814 7:0.211864 8:0.271186
1 1:-615 2:110 3:0.190909 4:0.281818 5:0.245455 6:0.226891 7:0.226891 8:0.260504
1 1:-615 2:110 3:0.190909 4:0.281818 5:0.245455 6:0.226891 7:0.226891 8:0.260504
1 1:-480 2:110 3:0.190909 4:0.281818 5:0.245455 6:0.239669 7:0.231405 8:0.239669
1 1:-479 2:110 3:0.190909 4:0.281818 5:0.245455 6:0.239669 7:0.239669 8:0.247934
1 1:-555 2:110 3:0.190909 4:0.281818 5:0.245455 6:0.226891 7:0.226891 8:0.252101
1 1:-507 2:110 3:0.190909 4:0.281818 5:0.245455 6:0.254237 7:0.237288 8:0.237288
1 1:-656 2:110 3:0.190909 4:0.281818 5:0.245455 6:0.210084 7:0.210084 8:0.277311
1 1:-671 2:110 3:0.190909 4:0.281818 5:0.245455 6:0.201681 7:0.201681 8:0.285714
1 1:-497 2:110 3:0.190909 4:0.281818 5:0.245455 6:0.294118 7:0.243697 8:0.218487
1 1:-538 2:110 3:0.190909 4:0.281818 5:0.245455 6:0.285714 7:0.210084 8:0.252101
1 1:-568 2:110 3:0.190909 4:0.281818 5:0.245455 6:0.220339 7:0.220339 8:0.262712
1 1:-549 2:110 3:0.190909 4:0.281818 5:0.245455 6:0.241667 7:0.225 8:0.25
1 1:-581 2:110 3:0.190909 4:0.281818 5:0.245455 6:0.220339 7:0.194915 8:0.288136
1 1:-583 2:110 3:0.190909 4:0.281818 5:0.245455 6:0.228814 7:0.20339 8:0.271186
1 1:-563 2:110 3:0.190909 4:0.281818 5:0.245455 6:0.193277 7:0.201681 8:0.294118
1 1:-580 2:110 3:0.190909 4:0.281818 5:0.245455 6:0.211864 7:0.194915 8:0.29661
1 1:-577 2:110 3:0.190909 4:0.281818 5:0.245455 6:0.20339 7:0.194915 8:0.29661
1 1:-580 2:110 3:0.190909 4:0.281818 5:0.245455 6:0.220339 7:0.20339 8:0.288136
1 1:-578 2:110 3:0.190909 4:0.281818 5:0.245455 6:0.254237 7:0.169492 8:0.29661
1 1:-600 2:110 3:0.190909 4:0.281818 5:0.245455 6:0.20339 7:0.186441 8:0.305085
1 1:-564 2:110 3:0.190909 4:0.281818 5:0.245455 6:0.228814 7:0.220339 8:0.262712
1 1:-576 2:110 3:0.190909 4:0.281818 5:0.245455 6:0.220339 7:0.194915 8:0.279661
1 1:-562 2:110 3:0.190909 4:0.281818 5:0.245455 6:0.245763 7:0.20339 8:0.254237
1 1:-580 2:110 3:0.190909 4:0.281818 5:0.245455 6:0.220339 7:0.194915 8:0.29661
1 1:-574 2:110 3:0.190909 4:0.281818 5:0.245455 6:0.211864 7:0.194915 8:0.29661
1 1:-601 2:110 3:0.190909 4:0.281818 5:0.245455 6:0.201681 7:0.193277 8:0.302521
1 1:-571 2:110 3:0.190909 4:0.281818 5:0.245455 6:0.226891 7:0.201681 8:0.285714
1 1:-590 2:110 3:0.190909 4:0.281818 5:0.245455 6:0.228814 7:0.194915 8:0.288136
1 1:-564 2:110 3:0.190909 4:0.281818 5:0.245455 6:0.194915 7:0.194915 8:0.29661
1 1:-514 2:110 3:0.190909 4:0.281818 5:0.245455 6:0.211864 7:0.194915 8:0.288136
1 1:-567 2:110 3:0.190909 4:0.281818 5:0.245455 6:0.201681 7:0.176471 8:0.302521
1 1:-538 2:110 3:0.190909 4:0.281818 5:0.245455 6:0.231405 7:0.181818 8:0.305785
1 1:-577 2:110 3:0.190909 4:0.281818 5:0.245455 6:0.220339 7:0.194915 8:0.288136
1 1:-551 2:110 3:0.190909 4:0.281818 5:0.245455 6:0.211864 7:0.20339 8:0.288136
1 1:-518 2:110 3:0.190909 4:0.281818 5:0.245455 6:0.235294 7:0.226891 8:0.252101
1 1:-596 2:110 3:0.190909 4:0.281818 5:0.245455 6:0.226891 7:0.176471 8:0.294118
1 1:-567 2:110 3:0.190909 4:0.281818 5:0.245455 6:0.20339 7:0.20339 8:0.288136
1 1:-611 2:110 3:0.190909 4:0.281818 5:0.245455 6:0.218487 7:0.176471 8:0.310924
1 1:-594 2:110 3:0.190909 4:0.281818 5:0.245455 6:0.201681 7:0.193277 8:0.294118
1 1:-529 2:110 3:0.190909 4:0.281818 5:0.245455 6:0.220339 7:0.194915 8:0.29661
1 1:-572 2:110 3:0.190909 4:0.281818 5:0.245455 6:0.218487 7:0.201681 8:0.277311
1 1:-510 2:110 3:0.190909 4:0.281818 5:0.245455 6:0.268908 7:0.235294 8:0.226891
1 1:-635 2:110 3:0.190909 4:0.281818 5:0.245455 6:0.218487 7:0.168067 8:0.294118
1 1:-600 2:110 3:0.190909 4:0.281818 5:0.245455 6:0.201681 7:0.201681 8:0.294118
1 1:-570 2:110 3:0.190909 4:0.281818 5:0.245455 6:0.20339 7:0.194915 8:0.29661
1 1:-610 2:110 3:0.190909 4:0.281818 5:0.245455 6:0.210084 7:0.176471 8:0.310924
1 1:-551 2:110 3:0.190909 4:0.281818 5:0.245455 6:0.218487 7:0.176471 8:0.294118
1 1:-550 2:110 3:0.190909 4:0.281818 5:0.245455 6:0.237288 7:0.228814 8:0.254237
1 1:-523 2:110 3:0.190909 4:0.281818 5:0.245455 6:0.271186 7:0.20339 8:0.271186
1 1:-560 2:110 3:0.190909 4:0.281818 5:0.245455 6:0.228814 7:0.211864 8:0.271186
1 1:-641 2:110 3:0.190909 4:0.281818 5:0.245455 6:0.196721 7:0.155738 8:0.336066
1 1:-587 2:110 3:0.190909 4:0.281818 5:0.245455 6:0.239669 7:0.198347 8:0.289256
1 1:-601 2:110 3:0.190909 4:0.281818 5:0.245455 6:0.228814 7:0.211864 8:0.262712
1 1:-500 2:110 3:0.190909 4:0.281818 5:0.245455 6:0.237288 7:0.20339 8:0.279661
1 1:-481 2:110 3:0.190909 4:0.281818 5:0.245455 6:0.262712 7:0.194915 8:0.254237
1 1:-565 2:110 3:0.190909 4:0.281818 5:0.245455 6:0.226891 7:0.210084 8:0.268908
1 1:-580 2:110 3:0.190909 4:0.281818 5:0.245455 6:0.220339 7:0.194915 8:0.288136
1 1:-511 2:110 3:0.190909 4:0.281818 5:0.245455 6:0.252101 7:0.243697 8:0.243697
1 1:-566 2:110 3:0.190909 4:0.281818 5:0.245455 6:0.226891 7:0.201681 8:0.277311
1 1:-566 2:110 3:0.190909 4:0.281818 5:0.245455 6:0.220339 7:0.186441 8:0.29661
1 1:-614 2:110 3:0.190909 4:0.281818 5:0.245455 6:0.210084 7:0.176471 8:0.302521
1 1:-572 2:110 3:0.190909 4:0.281818 5:0.245455 6:0.235294 7:0.168067 8:0.285714
1 1:-622 2:110 3:0.190909 4:0.281818 5:0.245455 6:0.225 7:0.216667 8:0.266667
1 1:-663 2:110 3:0.190909 4:0.281818 5:0.245455 6:0.2 7:0.208333 8:0.291667
1 1:-599 2:110 3:0.190909 4:0.281818 5:0.245455 6:0.241667 7:0.216667 8:0.266667
1 1:-674 2:110 3:0.190909 4:0.281818 5:0.245455 6:0.216667 7:0.216667 8:0.266667
1 1:-674 2:110 3:0.190909 4:0.281818 5:0.245455 6:0.225 7:0.208333 8:0.266667
1 1:-656 2:110 3:0.190909 4:0.281818 5:0.245455 6:0.191667 7:0.208333 8:0.291667
1 1:-613 2:110 3:0.190909 4:0.281818 5:0.245455 6:0.233333 7:0.208333 8:0.275
1 1:-635 2:110 3:0.190909 4:0.281818 5:0.245455 6:0.214876 7:0.231405 8:0.264463
1 1:-627 2:110 3:0.190909 4:0.281818 5:0.245455 6:0.206612 7:0.239669 8:0.264463
1 1:-587 2:110 3:0.190909 4:0.281818 5:0.245455 6:0.241667 7:0.241667 8:0.241667
1 1:-571 2:110 3:0.190909 4:0.281818 5:0.245455 6:0.235294 7:0.252101 8:0.243697
1 1:-570 2:110 3:0.190909 4:0.281818 5:0.245455 6:0.233333 7:0.25 8:0.241667
1 1:-613 2:110 3:0.190909 4:0.281818 5:0.245455 6:0.233333 7:0.241667 8:0.25
1 1:-627 2:110 3:0.190909 4:0.281818 5:0.245455 6:0.225 7:0.233333 8:0.258333
1 1:-593 2:110 3:0.190909 4:0.281818 5:0.245455 6:0.2 7:0.275 8:0.241667
1 1:-605 2:110 3:0.190909 4:0.281818 5:0.245455 6:0.198347 7:0.272727 8:0.22314
1 1:-524 2:110 3:0.190909 4:0.281818 5:0.245455 6:0.216667 7:0.233333 8:0.275
1 1:-546 2:110 3:0.190909 4:0.281818 5:0.245455 6:0.205128 7:0.264957 8:0.247863
1 1:-623 2:110 3:0.190909 4:0.281818 5:0.245455 6:0.235294 7:0.201681 8:0.277311
1 1:-579 2:110 3:0.190909 4:0.281818 5:0.245455 6:0.233333 7:0.241667 8:0.25
1 1:-547 2:110 3:0.190909 4:0.281818 5:0.245455 6:0.210084 7:0.210084 8:0.277311
1 1:-580 2:110 3:0.190909 4:0.281818 5:0.245455 6:0.243697 7:0.226891 8:0.252101
1 1:-621 2:110 3:0.190909 4:0.281818 5:0.245455 6:0.225 7:0.233333 8:0.258333
1 1:-557 2:110 3:0.190909 4:0.281818 5:0.245455 6:0.243697 7:0.235294 8:0.243697
1 1:-546 2:110 3:0.190909 4:0.281818 5:0.245455 6:0.25 7:0.233333 8:0.25
1 1:-606 2:110 3:0.190909 4:0.281818 5:0.245455 6:0.243697 7:0.226891 8:0.252101
1 1:-542 2:110 3:0.190909 4:0.281818 5:0.245455 6:0.258333 7:0.216667 8:0.241667
1 1:-599 2:110 3:0.190909 4:0.281818 5:0.245455 6:0.216667 7:0.216667 8:0.266667
1 1:-644 2:110 3:0.190909 4:0.281818 5:0.245455 6:0.208333 7:0.225 8:0.266667
1 1:-607 2:110 3:0.190909 4:0.281818 5:0.245455 6:0.216667 7:0.25 8:0.241667
1 1:-611 2:110 3:0.190909 4:0.281818 5:0.245455 6:0.216667 7:0.225 8:0.266667
1 1:-650 2:110 3:0.190909 4:0.281818 5:0.245455 6:0.2 7:0.2 8:0.291667
1 1:-463 2:110 3:0.190909 4:0.281818 5:0.245455 6:0.241667 7:0.233333 8:0.25
1 1:-574 2:110 3:0.190909 4:0.281818 5:0.245455 6:0.225 7:0.2 8:0.283333
1 1:-669 2:110 3:0.190909 4:0.281818 5:0.245455 6:0.208333 7:0.191667 8:0.291667
1 1:-608 2:110 3:0.190909 4:0.281818 5:0.245455 6:0.225 7:0.191667 8:0.291667
1 1:-605 2:110 3:0.190909 4:0.281818 5:0.245455 6:0.225 7:0.225 8:0.275
1 1:-585 2:110 3:0.190909 4:0.281818 5:0.245455 6:0.233333 7:0.233333 8:0.266667
1 1:-542 2:110 3:0.190909 4:0.281818 5:0.245455 6:0.275 7:0.283333 8:0.2
1 1:-659 2:110 3:0.190909 4:0.281818 5:0.245455 6:0.225 7:0.216667 8:0.266667
1 1:-619 2:110 3:0.190909 4:0.281818 5:0.245455 6:0.233333 7:0.233333 8:0.25
1 1:-616 2:110 3:0.190909 4:0.281818 5:0.245455 6:0.2 7:0.233333 8:0.266667
1 1:-650 2:110 3:0.190909 4:0.281818 5:0.245455 6:0.216667 7:0.216667 8:0.275
1 1:-669 2:110 3:0.190909 4:0.281818 5:0.245455 6:0.216667 7:0.183333 8:0.3
1 1:-570 2:110 3:0.190909 4:0.281818 5:0.245455 6:0.258333 7:0.225 8:0.25
1 1:-598 2:110 3:0.190909 4:0.281818 5:0.245455 6:0.2 7:0.208333 8:0.283333
1 1:-585 2:110 3:0.190909 4:0.281818 5:0.245455 6:0.233333 7:0.233333 8:0.266667
1 1:-637 2:110 3:0.190909 4:0.281818 5:0.245455 6:0.210084 7:0.193277 8:0.302521
1 1:-584 2:110 3:0.190909 4:0.281818 5:0.245455 6:0.231405 7:0.239669 8:0.247934
1 1:-679 2:110 3:0.190909 4:0.281818 5:0.245455 6:0.208333 7:0.216667 8:0.275
1 1:-527 2:110 3:0.190909 4:0.281818 5:0.245455 6:0.25 7:0.225 8:0.266667
1 1:-555 2:110 3:0.190909 4:0.281818 5:0.245455 6:0.225 7:0.258333 8:0.233333
1 1:-606 2:110 3:0.190909 4:0.281818 5:0.245455 6:0.233333 7:0.233333 8:0.241667
1 1:-623 2:110 3:0.190909 4:0.281818 5:0.245455 6:0.225 7:0.233333 8:0.25
1 1:-653 2:110 3:0.190909 4:0.281818 5:0.245455 6:0.225 7:0.225 8:0.258333
1 1:-657 2:110 3:0.190909 4:0.281818 5:0.245455 6:0.2 7:0.225 8:0.266667
1 1:-679 2:110 3:0.190909 4:0.281818 5:0.245455 6:0.2 7:0.216667 8:0.275
1 1:-624 2:110 3:0.190909 4:0.281818 5:0.245455 6:0.225 7:0.216667 8:0.258333
1 1:-673 2:110 3:0.190909 4:0.281818 5:0.245455 6:0.216667 7:0.225 8:0.266667
1 1:-670 2:110 3:0.190909 4:0.281818 5:0.245455 6:0.206612 7:0.22314 8:0.264463
1 1:-705 2:110 3:0.190909 4:0.281818 5:0.245455 6:0.173554 7:0.231405 8:0.280992
1 1:-663 2:110 3:0.190909 4:0.281818 5:0.245455 6:0.2 7:0.208333 8:0.266667
1 1:-544 2:110 3:0.190909 4:0.281818 5:0.245455 6:0.260504 7:0.252101 8:0.210084
1 1:-676 2:110 3:0.190909 4:0.281818 5:0.245455 6:0.181818 7:0.22314 8:0.272727
1 1:-687 2:110 3:0.190909 4:0.281818 5:0.245455 6:0.191667 7:0.208333 8:0.283333
1 1:-609 2:110 3:0.190909 4:0.281818 5:0.245455 6:0.2 7:0.225 8:0.266667
1 1:-628 2:110 3:0.190909 4:0.281818 5:0.245455 6:0.216667 7:0.225 8:0.25
1 1:-649 2:110 3:0.190909 4:0.281818 5:0.245455 6:0.216667 7:0.233333 8:0.258333
1 1:-716 2:110 3:0.190909 4:0.281818 5:0.245455 6:0.2 7:0.2 8:0.283333
1 1:-617 2:110 3:0.190909 4:0.281818 5:0.245455 6:0.2 7:0.225 8:0.266667
1 1:-632 2:110 3:0.190909 4:0.281818 5:0.245455 6:0.208333 7:0.216667 8:0.266667
1 1:-577 2:110 3:0.190909 4:0.281818 5:0.245455 6:0.231405 7:0.231405 8:0.247934
1 1:-637 2:110 3:0.190909 4:0.281818 5:0.245455 6:0.191667 7:0.233333 8:0.266667
1 1:-663 2:110 3:0.190909 4:0.281818 5:0.245455 6:0.2 7:0.208333 8:0.283333
1 1:-643 2:110 3:0.190909 4:0.281818 5:0.245455 6:0.208333 7:0.225 8:0.258333
1 1:-696 2:110 3:0.190909 4:0.281818 5:0.245455 6:0.208333 7:0.208333 8:0.266667
1 1:-698 2:110 3:0.190909 4:0.281818 5:0.245455 6:0.198347 7:0.206612 8:0.280992
1 1:-653 2:110 3:0.190909 4:0.281818 5:0.245455 6:0.252033 7:0.154472 8:0.300813
1 1:-607 2:110 3:0.190909 4:0.281818 5:0.245455 6:0.231405 7:0.214876 8:0.280992
1 1:-685 2:110 3:0.190909 4:0.281818 5:0.245455 6:0.208333 7:0.208333 8:0.275
1 1:-650 2:110 3:0.190909 4:0.281818 5:0.245455 6:0.225 7:0.216667 8:0.275
1 1:-634 2:110 3:0.190909 4:0.281818 5:0.245455 6:0.191667 7:0.2 8:0.291667
1 1:-680 2:110 3:0.190909 4:0.281818 5:0.245455 6:0.225 7:0.208333 8:0.266667
1 1:-608 2:110 3:0.190909 4:0.281818 5:0.245455 6:0.216667 7:0.208333 8:0.275
1 1:-512 2:110 3:0.190909 4:0.281818 5:0.245455 6:0.237288 7:0.220339 8:0.271186
1 1:-561 2:110 3:0.190909 4:0.281818 5:0.245455 6:0.239669 7:0.239669 8:0.239669
1 1:-707 2:110 3:0.190909 4:0.281818 5:0.245455 6:0.227642 7:0.146341 8:0.300813
1 1:-596 2:110 3:0.190909 4:0.281818 5:0.245455 6:0.233333 7:0.208333 8:0.283333
1 1:-705 2:110 3:0.190909 4:0.281818 5:0.245455 6:0.180328 7:0.196721 8:0.278689
1 1:-669 2:110 3:0.190909 4:0.281818 5:0.245455 6:0.186992 7:0.195122 8:0.317073
1 1:-609 2:110 3:0.190909 4:0.281818 5:0.245455 6:0.233333 7:0.2 8:0.266667
1 1:-574 2:110 3:0.190909 4:0.281818 5:0.245455 6:0.258333 7:0.225 8:0.233333
1 1:-648 2:110 3:0.190909 4:0.281818 5:0.245455 6:0.233333 7:0.208333 8:0.258333
1 1:-628 2:110 3:0.190909 4:0.281818 5:0.245455 6:0.241667 7:0.216667 8:0.25
1 1:-582 2:110 3:0.190909 4:0.281818 5:0.245455 6:0.241667 7:0.233333 8:0.25
1 1:-582 2:110 3:0.190909 4:0.281818 5:0.245455 6:0.25 7:0.225 8:0.25
1 1:-625 2:110 3:0.190909 4:0.281818 5:0.245455 6:0.233333 7:0.216667 8:0.25
1 1:-496 2:110 3:0.190909 4:0.281818 5:0.245455 6:0.241667 7:0.216667 8:0.241667
1 1:-648 2:110 3:0.190909 4:0.281818 5:0.245455 6:0.241667 7:0.208333 8:0.25
1 1:-502 2:110 3:0.190909 4:0.281818 5:0.245455 6:0.264463 7:0.239669 8:0.247934
1 1:-648 2:110 3:0.190909 4:0.281818 5:0.245455 6:0.241667 7:0.208333 8:0.25
1 1:-520 2:110 3:0.190909 4:0.281818 5:0.245455 6:0.211864 7:0.220339 8:0.271186
1 1:-597 2:110 3:0.190909 4:0.281818 5:0.245455 6:0.210084 7:0.201681 8:0.268908
1 1:-607 2:110 3:0.190909 4:0.281818 5:0.245455 6:0.226891 7:0.218487 8:0.252101
1 1:-603 2:110 3:0.190909 4:0.281818 5:0.245455 6:0.20339 7:0.220339 8:0.288136
1 1:-620 2:110 3:0.190909 4:0.281818 5:0.245455 6:0.194915 7:0.186441 8:0.305085
1 1:-641 2:110 3:0.190909 4:0.281818 5:0.245455 6:0.186441 7:0.177966 8:0.313559
1 1:-622 2:110 3:0.190909 4:0.281818 5:0.245455 6:0.186441 7:0.186441 8:0.305085
1 1:-601 2:110 3:0.190909 4:0.281818 5:0.245455 6:0.177966 7:0.186441 8:0.305085
1 1:-631 2:110 3:0.190909 4:0.281818 5:0.245455 6:0.177966 7:0.177966 8:0.313559
1 1:-610 2:110 3:0.190909 4:0.281818 5:0.245455 6:0.20339 7:0.211864 8:0.271186
1 1:-568 2:110 3:0.190909 4:0.281818 5:0.245455 6:0.220339 7:0.228814 8:0.262712
1 1:-744 2:110 3:0.190909 4:0.281818 5:0.245455 6:0.218487 7:0.168067 8:0.310924
1 1:-542 2:110 3:0.190909 4:0.281818 5:0.245455 6:0.258333 7:0.191667 8:0.266667
1 1:-506 2:110 3:0.190909 4:0.281818 5:0.245455 6:0.285714 7:0.243697 8:0.226891
1 1:-633 2:110 3:0.190909 4:0.281818 5:0.245455 6:0.216667 7:0.225 8:0.258333
1 1:-635 2:110 3:0.190909 4:0.281818 5:0.245455 6:0.226891 7:0.218487 8:0.252101
1 1:-563 2:110 3:0.190909 4:0.281818 5:0.245455 6:0.25 7:0.266667 8:0.216667
1 1:-534 2:110 3:0.190909 4:0.281818 5:0.245455 6:0.275 7:0.233333 8:0.233333
1 1:-709 2:110 3:0.190909 4:0.281818 5:0.245455 6:0.210084 7:0.184874 8:0.294118
1 1:-659 2:110 3:0.190909 4:0.281818 5:0.245455 6:0.225 7:0.225 8:0.258333
1 1:-418 2:110 3:0.190909 4:0.281818 5:0.245455 6:0.266667 7:0.233333 8:0.258333
1 1:-566 2:110 3:0.190909 4:0.281818 5:0.245455 6:0.2 7:0.233333 8:0.266667
1 1:-619 2:110 3:0.190909 4:0.281818 5:0.245455 6:0.228814 7:0.20339 8:0.271186
1 1:-547 2:110 3:0.190909 4:0.281818 5:0.245455 6:0.262712 7:0.211864 8:0.245763
1 1:-562 2:110 3:0.190909 4:0.281818 5:0.245455 6:0.275 7:0.216667 8:0.241667
1 1:-529 2:110 3:0.190909 4:0.281818 5:0.245455 6:0.275 7:0.241667 8:0.225
1 1:-564 2:110 3:0.190909 4:0.281818 5:0.245455 6:0.231405 7:0.214876 8:0.256198
1 1:-560 2:110 3:0.190909 4:0.281818 5:0.245455 6:0.204918 7:0.204918 8:0.311475
1 1:-790 2:110 3:0.190909 4:0.281818 5:0.245455 6:0.206349 7:0.18254 8:0.301587
1 1:-610 2:110 3:0.190909 4:0.281818 5:0.245455 6:0.193277 7:0.176471 8:0.302521
1 1:-639 2:110 3:0.190909 4:0.281818 5:0.245455 6:0.193277 7:0.168067 8:0.310924
1 1:-610 2:110 3:0.190909 4:0.281818 5:0.245455 6:0.198347 7:0.206612 8:0.272727
[truncated: 3,319,846 more chars]
