# Supplementary material for: Detection of non-coding RNAs on the basis of predicted secondary structure formation free energy change
Source: BMC Bioinformatics. 2006 Mar 27;7:173. doi: 10.1186/1471-2105-7-173 (PMC1570369; doi:10.1186/1471-2105-7-173)
Supplement: Additional File 6 — LIBSVM datasets for every possible sequence pair of 5S rRNA, tRNA, and negative sequences. Nine plain text data files formatted for input to LIBSVM (not scaled) and three plain text files containing sequence codes for the LIBSVM files, all archived with GNU 'tar' and compressed with GNU 'gzip'. Our training and testing sets for the Dynalign/LIBSVM classifier were prepared from this dataset as described in "Methods." The file 'LIBSVM-set.5s-real' is every possible pairing of known 309 5S rRNA sequences in our database, not counting sequences paired with themselves. The file 'LIBSVM-set.trna-real' is every possible pairing of known 479 tRNA sequences in our database, not counting sequences paired with themselves. The file 'LIBSVM-set.100ident-real' is the 309 5S rRNA and 479 tRNA sequences paired with themselves (i.e. real sequence pairs of 100% identity). The files denoted 'neg-column' are columnwise-shuffled negatives generated from the corresponding real sequences; the files denoted 'neg-AE' are negatives generated from the corresponding real sequences by the Altschul-Erikson shuffle (see "Methods" for description of both shuffles). The files denoted 'seqlist' contain the codes for sequence pairs (or for sequences aligned with themselves) with lines in a one-to-one correspondence with the appropriate LIBSVM files – for example, line 42 of file 'seqlist.5s-pairs' contains the codes of the two 5S rRNA sequences which were used to generate the data on lines 42 in files 'LIBSVM-set.5s-real', 'LIBSVM-set.5s-neg-column', and 'LIBSVM-set.5s-neg-AE'. For LIBSVM files, column 1 the data label (1 for real, -1 for negative); column 2 is the Dynalign-computed ΔG°total; column 3 is the length of shorter sequence; columns 4, 5, and 6 are A, U, and C frequencies of sequence 1; columns 7, 8, and 9 are A, U, and C frequencies of sequence 2. [file 1471-2105-7-173-S6.gz › LIBSVM-set.trna-neg-AE]

-1 1:-506 2:75 3:0.213333 4:0.186667 5:0.293333 6:0.2 7:0.173333 8:0.306667
-1 1:-292 2:75 3:0.213333 4:0.186667 5:0.293333 6:0.186667 7:0.173333 8:0.293333
-1 1:-394 2:75 3:0.213333 4:0.186667 5:0.293333 6:0.186667 7:0.213333 8:0.28
-1 1:-403 2:75 3:0.213333 4:0.186667 5:0.293333 6:0.157895 7:0.184211 8:0.315789
-1 1:-303 2:75 3:0.213333 4:0.186667 5:0.293333 6:0.157895 7:0.184211 8:0.315789
-1 1:-271 2:75 3:0.213333 4:0.186667 5:0.293333 6:0.171053 7:0.184211 8:0.315789
-1 1:-379 2:75 3:0.213333 4:0.186667 5:0.293333 6:0.197368 7:0.197368 8:0.276316
-1 1:-384 2:75 3:0.213333 4:0.186667 5:0.293333 6:0.144737 7:0.171053 8:0.328947
-1 1:-403 2:75 3:0.213333 4:0.186667 5:0.293333 6:0.171053 7:0.197368 8:0.302632
-1 1:-222 2:75 3:0.213333 4:0.186667 5:0.293333 6:0.253333 7:0.333333 8:0.2
-1 1:-444 2:75 3:0.213333 4:0.186667 5:0.293333 6:0.105263 7:0.223684 8:0.289474
-1 1:-412 2:75 3:0.213333 4:0.186667 5:0.293333 6:0.118421 7:0.236842 8:0.276316
-1 1:-367 2:75 3:0.213333 4:0.186667 5:0.293333 6:0.171053 7:0.171053 8:0.276316
-1 1:-343 2:75 3:0.213333 4:0.186667 5:0.293333 6:0.171053 7:0.157895 8:0.289474
-1 1:-282 2:75 3:0.213333 4:0.186667 5:0.293333 6:0.197368 7:0.184211 8:0.263158
-1 1:-416 2:75 3:0.213333 4:0.186667 5:0.293333 6:0.210526 7:0.197368 8:0.25
-1 1:-254 2:75 3:0.213333 4:0.186667 5:0.293333 6:0.226667 7:0.213333 8:0.293333
-1 1:-296 2:74 3:0.213333 4:0.186667 5:0.293333 6:0.216216 7:0.216216 8:0.283784
-1 1:-309 2:75 3:0.213333 4:0.186667 5:0.293333 6:0.186667 7:0.266667 8:0.24
-1 1:-339 2:75 3:0.213333 4:0.186667 5:0.293333 6:0.181818 7:0.207792 8:0.272727
-1 1:-412 2:75 3:0.213333 4:0.186667 5:0.293333 6:0.131579 7:0.184211 8:0.342105
-1 1:-276 2:75 3:0.213333 4:0.186667 5:0.293333 6:0.155844 7:0.207792 8:0.298701
-1 1:-347 2:75 3:0.213333 4:0.186667 5:0.293333 6:0.12987 7:0.194805 8:0.311688
-1 1:-363 2:75 3:0.213333 4:0.186667 5:0.293333 6:0.142857 7:0.220779 8:0.285714
-1 1:-366 2:75 3:0.213333 4:0.186667 5:0.293333 6:0.181818 7:0.194805 8:0.298701
-1 1:-300 2:75 3:0.213333 4:0.186667 5:0.293333 6:0.181818 7:0.194805 8:0.298701
-1 1:-44 2:71 3:0.213333 4:0.186667 5:0.293333 6:0.478873 7:0.338028 8:0.126761
-1 1:-205 2:71 3:0.213333 4:0.186667 5:0.293333 6:0.408451 7:0.366197 8:0.140845
-1 1:-119 2:71 3:0.213333 4:0.186667 5:0.293333 6:0.408451 7:0.352113 8:0.126761
-1 1:-153 2:72 3:0.213333 4:0.186667 5:0.293333 6:0.416667 7:0.347222 8:0.125
-1 1:-411 2:75 3:0.213333 4:0.186667 5:0.293333 6:0.213333 7:0.226667 8:0.253333
-1 1:-269 2:75 3:0.213333 4:0.186667 5:0.293333 6:0.173333 7:0.253333 8:0.253333
-1 1:-366 2:75 3:0.213333 4:0.186667 5:0.293333 6:0.16 7:0.213333 8:0.293333
-1 1:-294 2:75 3:0.213333 4:0.186667 5:0.293333 6:0.171053 7:0.210526 8:0.289474
-1 1:-459 2:75 3:0.213333 4:0.186667 5:0.293333 6:0.16 7:0.213333 8:0.293333
-1 1:-254 2:75 3:0.213333 4:0.186667 5:0.293333 6:0.184211 7:0.197368 8:0.276316
-1 1:-262 2:75 3:0.213333 4:0.186667 5:0.293333 6:0.205128 7:0.230769 8:0.307692
-1 1:-404 2:75 3:0.213333 4:0.186667 5:0.293333 6:0.179487 7:0.217949 8:0.307692
-1 1:-289 2:75 3:0.213333 4:0.186667 5:0.293333 6:0.223684 7:0.210526 8:0.289474
-1 1:-293 2:75 3:0.213333 4:0.186667 5:0.293333 6:0.171053 7:0.171053 8:0.355263
-1 1:-333 2:75 3:0.213333 4:0.186667 5:0.293333 6:0.184211 7:0.171053 8:0.355263
-1 1:-357 2:75 3:0.213333 4:0.186667 5:0.293333 6:0.186667 7:0.173333 8:0.346667
-1 1:-244 2:75 3:0.213333 4:0.186667 5:0.293333 6:0.197368 7:0.197368 8:0.328947
-1 1:-247 2:75 3:0.213333 4:0.186667 5:0.293333 6:0.223684 7:0.184211 8:0.328947
-1 1:-199 2:75 3:0.213333 4:0.186667 5:0.293333 6:0.171053 7:0.25 8:0.289474
-1 1:-271 2:75 3:0.213333 4:0.186667 5:0.293333 6:0.171053 7:0.25 8:0.289474
-1 1:-116 2:69 3:0.213333 4:0.186667 5:0.293333 6:0.463768 7:0.42029 8:0.0869565
-1 1:-193 2:72 3:0.213333 4:0.186667 5:0.293333 6:0.291667 7:0.375 8:0.138889
-1 1:-294 2:75 3:0.213333 4:0.186667 5:0.293333 6:0.213333 7:0.226667 8:0.306667
-1 1:-337 2:75 3:0.213333 4:0.186667 5:0.293333 6:0.16 7:0.2 8:0.32
-1 1:-307 2:75 3:0.213333 4:0.186667 5:0.293333 6:0.197368 7:0.210526 8:0.289474
-1 1:-306 2:75 3:0.213333 4:0.186667 5:0.293333 6:0.184211 7:0.197368 8:0.302632
-1 1:-260 2:75 3:0.213333 4:0.186667 5:0.293333 6:0.210526 7:0.223684 8:0.289474
-1 1:-307 2:75 3:0.213333 4:0.186667 5:0.293333 6:0.2 7:0.253333 8:0.266667
-1 1:-342 2:75 3:0.213333 4:0.186667 5:0.293333 6:0.12 7:0.226667 8:0.32
-1 1:-300 2:75 3:0.213333 4:0.186667 5:0.293333 6:0.146667 7:0.24 8:0.306667
-1 1:-317 2:75 3:0.213333 4:0.186667 5:0.293333 6:0.12 7:0.226667 8:0.32
-1 1:-192 2:75 3:0.213333 4:0.186667 5:0.293333 6:0.207792 7:0.155844 8:0.311688
-1 1:-334 2:75 3:0.213333 4:0.186667 5:0.293333 6:0.197368 7:0.210526 8:0.289474
-1 1:-305 2:75 3:0.213333 4:0.186667 5:0.293333 6:0.210526 7:0.210526 8:0.276316
-1 1:-322 2:75 3:0.213333 4:0.186667 5:0.293333 6:0.197368 7:0.210526 8:0.276316
-1 1:-353 2:75 3:0.213333 4:0.186667 5:0.293333 6:0.197368 7:0.210526 8:0.276316
-1 1:-288 2:75 3:0.213333 4:0.186667 5:0.293333 6:0.197368 7:0.210526 8:0.276316
-1 1:-454 2:75 3:0.213333 4:0.186667 5:0.293333 6:0.184211 7:0.171053 8:0.315789
-1 1:-301 2:75 3:0.213333 4:0.186667 5:0.293333 6:0.223684 7:0.197368 8:0.289474
-1 1:-240 2:75 3:0.213333 4:0.186667 5:0.293333 6:0.25 7:0.236842 8:0.236842
-1 1:-280 2:75 3:0.213333 4:0.186667 5:0.293333 6:0.25 7:0.223684 8:0.25
-1 1:-166 2:75 3:0.213333 4:0.186667 5:0.293333 6:0.25 7:0.263158 8:0.223684
-1 1:-43 2:71 3:0.213333 4:0.186667 5:0.293333 6:0.450704 7:0.239437 8:0.169014
-1 1:-278 2:75 3:0.213333 4:0.186667 5:0.293333 6:0.223684 7:0.210526 8:0.25
-1 1:-301 2:75 3:0.213333 4:0.186667 5:0.293333 6:0.25 7:0.210526 8:0.236842
-1 1:-297 2:75 3:0.213333 4:0.186667 5:0.293333 6:0.236842 7:0.223684 8:0.236842
-1 1:-284 2:75 3:0.213333 4:0.186667 5:0.293333 6:0.223684 7:0.210526 8:0.25
-1 1:-313 2:75 3:0.213333 4:0.186667 5:0.293333 6:0.210526 7:0.276316 8:0.197368
-1 1:-370 2:75 3:0.213333 4:0.186667 5:0.293333 6:0.223684 7:0.184211 8:0.263158
-1 1:-324 2:75 3:0.213333 4:0.186667 5:0.293333 6:0.223684 7:0.184211 8:0.263158
-1 1:-370 2:75 3:0.213333 4:0.186667 5:0.293333 6:0.223684 7:0.184211 8:0.263158
-1 1:-337 2:75 3:0.213333 4:0.186667 5:0.293333 6:0.236842 7:0.197368 8:0.25
-1 1:-265 2:75 3:0.213333 4:0.186667 5:0.293333 6:0.223684 7:0.184211 8:0.263158
-1 1:-255 2:75 3:0.213333 4:0.186667 5:0.293333 6:0.25 7:0.223684 8:0.236842
-1 1:-224 2:75 3:0.213333 4:0.186667 5:0.293333 6:0.236842 7:0.223684 8:0.236842
-1 1:-228 2:75 3:0.213333 4:0.186667 5:0.293333 6:0.25 7:0.210526 8:0.25
-1 1:-261 2:75 3:0.213333 4:0.186667 5:0.293333 6:0.236842 7:0.223684 8:0.236842
-1 1:-244 2:75 3:0.213333 4:0.186667 5:0.293333 6:0.236842 7:0.223684 8:0.236842
-1 1:-252 2:75 3:0.213333 4:0.186667 5:0.293333 6:0.236842 7:0.223684 8:0.236842
-1 1:-266 2:75 3:0.213333 4:0.186667 5:0.293333 6:0.246753 7:0.220779 8:0.233766
-1 1:-257 2:75 3:0.213333 4:0.186667 5:0.293333 6:0.236842 7:0.223684 8:0.236842
-1 1:-183 2:75 3:0.213333 4:0.186667 5:0.293333 6:0.236842 7:0.223684 8:0.236842
-1 1:-296 2:75 3:0.213333 4:0.186667 5:0.293333 6:0.25 7:0.223684 8:0.236842
-1 1:-225 2:75 3:0.213333 4:0.186667 5:0.293333 6:0.236842 7:0.223684 8:0.236842
-1 1:-217 2:75 3:0.213333 4:0.186667 5:0.293333 6:0.236842 7:0.223684 8:0.236842
-1 1:-179 2:74 3:0.213333 4:0.186667 5:0.293333 6:0.243243 7:0.337838 8:0.22973
-1 1:-268 2:74 3:0.213333 4:0.186667 5:0.293333 6:0.202703 7:0.216216 8:0.297297
-1 1:-316 2:74 3:0.213333 4:0.186667 5:0.293333 6:0.162162 7:0.162162 8:0.337838
-1 1:-292 2:74 3:0.213333 4:0.186667 5:0.293333 6:0.202703 7:0.216216 8:0.297297
-1 1:-281 2:74 3:0.213333 4:0.186667 5:0.293333 6:0.202703 7:0.216216 8:0.297297
-1 1:-222 2:74 3:0.213333 4:0.186667 5:0.293333 6:0.216216 7:0.243243 8:0.283784
-1 1:-199 2:74 3:0.213333 4:0.186667 5:0.293333 6:0.202703 7:0.310811 8:0.243243
-1 1:-257 2:74 3:0.213333 4:0.186667 5:0.293333 6:0.202703 7:0.297297 8:0.256757
-1 1:-311 2:74 3:0.213333 4:0.186667 5:0.293333 6:0.216216 7:0.22973 8:0.283784
-1 1:-209 2:75 3:0.213333 4:0.186667 5:0.293333 6:0.253333 7:0.293333 8:0.253333
-1 1:-206 2:74 3:0.213333 4:0.186667 5:0.293333 6:0.243243 7:0.283784 8:0.243243
-1 1:-227 2:74 3:0.213333 4:0.186667 5:0.293333 6:0.202703 7:0.283784 8:0.27027
-1 1:-218 2:74 3:0.213333 4:0.186667 5:0.293333 6:0.202703 7:0.22973 8:0.297297
-1 1:-345 2:75 3:0.213333 4:0.186667 5:0.293333 6:0.171053 7:0.223684 8:0.276316
-1 1:-165 2:75 3:0.213333 4:0.186667 5:0.293333 6:0.173333 7:0.253333 8:0.32
-1 1:-291 2:74 3:0.213333 4:0.186667 5:0.293333 6:0.202703 7:0.22973 8:0.297297
-1 1:-271 2:75 3:0.213333 4:0.186667 5:0.293333 6:0.173333 7:0.253333 8:0.32
-1 1:-202 2:75 3:0.213333 4:0.186667 5:0.293333 6:0.213333 7:0.306667 8:0.226667
-1 1:-133 2:75 3:0.213333 4:0.186667 5:0.293333 6:0.32 7:0.333333 8:0.173333
-1 1:-231 2:70 3:0.213333 4:0.186667 5:0.293333 6:0.414286 7:0.371429 8:0.114286
-1 1:-199 2:72 3:0.213333 4:0.186667 5:0.293333 6:0.319444 7:0.319444 8:0.208333
-1 1:-267 2:73 3:0.213333 4:0.186667 5:0.293333 6:0.178082 7:0.246575 8:0.273973
-1 1:-333 2:74 3:0.213333 4:0.186667 5:0.293333 6:0.202703 7:0.202703 8:0.297297
-1 1:-289 2:74 3:0.213333 4:0.186667 5:0.293333 6:0.202703 7:0.202703 8:0.297297
-1 1:-458 2:74 3:0.213333 4:0.186667 5:0.293333 6:0.135135 7:0.189189 8:0.324324
-1 1:-237 2:75 3:0.213333 4:0.186667 5:0.293333 6:0.186667 7:0.253333 8:0.266667
-1 1:-349 2:74 3:0.213333 4:0.186667 5:0.293333 6:0.148649 7:0.22973 8:0.310811
-1 1:-464 2:74 3:0.213333 4:0.186667 5:0.293333 6:0.162162 7:0.216216 8:0.297297
-1 1:-378 2:75 3:0.213333 4:0.186667 5:0.293333 6:0.155844 7:0.246753 8:0.25974
-1 1:-350 2:75 3:0.213333 4:0.186667 5:0.293333 6:0.181818 7:0.246753 8:0.25974
-1 1:-351 2:75 3:0.213333 4:0.186667 5:0.293333 6:0.181818 7:0.285714 8:0.246753
-1 1:-308 2:75 3:0.213333 4:0.186667 5:0.293333 6:0.181818 7:0.285714 8:0.246753
-1 1:-219 2:75 3:0.213333 4:0.186667 5:0.293333 6:0.28 7:0.333333 8:0.173333
-1 1:-286 2:75 3:0.213333 4:0.186667 5:0.293333 6:0.236842 7:0.289474 8:0.197368
-1 1:-233 2:75 3:0.213333 4:0.186667 5:0.293333 6:0.236842 7:0.276316 8:0.210526
-1 1:-219 2:75 3:0.213333 4:0.186667 5:0.293333 6:0.236842 7:0.236842 8:0.236842
-1 1:-367 2:75 3:0.213333 4:0.186667 5:0.293333 6:0.171053 7:0.223684 8:0.289474
-1 1:-288 2:75 3:0.213333 4:0.186667 5:0.293333 6:0.184211 7:0.236842 8:0.276316
-1 1:-288 2:75 3:0.213333 4:0.186667 5:0.293333 6:0.184211 7:0.236842 8:0.276316
-1 1:-257 2:75 3:0.213333 4:0.186667 5:0.293333 6:0.181818 7:0.168831 8:0.311688
-1 1:-440 2:75 3:0.213333 4:0.186667 5:0.293333 6:0.166667 7:0.192308 8:0.320513
-1 1:-174 2:75 3:0.213333 4:0.186667 5:0.293333 6:0.246753 7:0.246753 8:0.25974
-1 1:-242 2:75 3:0.213333 4:0.186667 5:0.293333 6:0.25974 7:0.25974 8:0.220779
-1 1:-178 2:75 3:0.213333 4:0.186667 5:0.293333 6:0.25974 7:0.25974 8:0.220779
-1 1:-308 2:75 3:0.213333 4:0.186667 5:0.293333 6:0.207792 7:0.194805 8:0.285714
-1 1:-309 2:75 3:0.213333 4:0.186667 5:0.293333 6:0.207792 7:0.220779 8:0.246753
-1 1:-310 2:75 3:0.213333 4:0.186667 5:0.293333 6:0.207792 7:0.220779 8:0.246753
-1 1:-343 2:75 3:0.213333 4:0.186667 5:0.293333 6:0.197368 7:0.210526 8:0.289474
-1 1:-278 2:75 3:0.213333 4:0.186667 5:0.293333 6:0.2 7:0.2 8:0.266667
-1 1:-390 2:75 3:0.213333 4:0.186667 5:0.293333 6:0.2 7:0.2 8:0.266667
-1 1:-23 2:75 3:0.213333 4:0.186667 5:0.293333 6:0.355263 7:0.355263 8:0.131579
-1 1:-240 2:75 3:0.213333 4:0.186667 5:0.293333 6:0.25974 7:0.298701 8:0.207792
-1 1:-105 2:72 3:0.213333 4:0.186667 5:0.293333 6:0.402778 7:0.347222 8:0.111111
-1 1:-159 2:72 3:0.213333 4:0.186667 5:0.293333 6:0.388889 7:0.305556 8:0.152778
-1 1:-358 2:75 3:0.213333 4:0.186667 5:0.293333 6:0.194805 7:0.207792 8:0.285714
-1 1:-298 2:75 3:0.213333 4:0.186667 5:0.293333 6:0.207792 7:0.220779 8:0.272727
-1 1:-318 2:75 3:0.213333 4:0.186667 5:0.293333 6:0.207792 7:0.220779 8:0.272727
-1 1:-305 2:75 3:0.213333 4:0.186667 5:0.293333 6:0.181818 7:0.220779 8:0.285714
-1 1:-407 2:75 3:0.213333 4:0.186667 5:0.293333 6:0.168831 7:0.207792 8:0.272727
-1 1:-421 2:75 3:0.213333 4:0.186667 5:0.293333 6:0.155844 7:0.207792 8:0.298701
-1 1:-355 2:75 3:0.213333 4:0.186667 5:0.293333 6:0.181818 7:0.207792 8:0.298701
-1 1:-265 2:75 3:0.213333 4:0.186667 5:0.293333 6:0.236842 7:0.25 8:0.25
-1 1:-267 2:75 3:0.213333 4:0.186667 5:0.293333 6:0.210526 7:0.210526 8:0.289474
-1 1:-268 2:75 3:0.213333 4:0.186667 5:0.293333 6:0.236842 7:0.276316 8:0.223684
-1 1:-223 2:75 3:0.213333 4:0.186667 5:0.293333 6:0.236842 7:0.276316 8:0.223684
-1 1:-288 2:75 3:0.213333 4:0.186667 5:0.293333 6:0.223684 7:0.276316 8:0.236842
-1 1:-272 2:75 3:0.213333 4:0.186667 5:0.293333 6:0.28 7:0.293333 8:0.213333
-1 1:-323 2:68 3:0.213333 4:0.186667 5:0.293333 6:0.308824 7:0.294118 8:0.205882
-1 1:-42 2:67 3:0.213333 4:0.186667 5:0.293333 6:0.373134 7:0.253731 8:0.208955
-1 1:-131 2:70 3:0.213333 4:0.186667 5:0.293333 6:0.328571 7:0.285714 8:0.214286
-1 1:-290 2:75 3:0.213333 4:0.186667 5:0.293333 6:0.197368 7:0.25 8:0.263158
-1 1:-218 2:75 3:0.213333 4:0.186667 5:0.293333 6:0.197368 7:0.276316 8:0.236842
-1 1:-339 2:75 3:0.213333 4:0.186667 5:0.293333 6:0.144737 7:0.236842 8:0.289474
-1 1:-264 2:75 3:0.213333 4:0.186667 5:0.293333 6:0.171053 7:0.210526 8:0.289474
-1 1:-275 2:75 3:0.213333 4:0.186667 5:0.293333 6:0.197368 7:0.236842 8:0.263158
-1 1:-406 2:75 3:0.213333 4:0.186667 5:0.293333 6:0.171053 7:0.210526 8:0.289474
-1 1:-337 2:75 3:0.213333 4:0.186667 5:0.293333 6:0.157895 7:0.197368 8:0.302632
-1 1:-317 2:75 3:0.213333 4:0.186667 5:0.293333 6:0.171053 7:0.210526 8:0.289474
-1 1:-313 2:75 3:0.213333 4:0.186667 5:0.293333 6:0.157895 7:0.197368 8:0.302632
-1 1:-311 2:75 3:0.213333 4:0.186667 5:0.293333 6:0.197368 7:0.236842 8:0.263158
-1 1:-338 2:75 3:0.213333 4:0.186667 5:0.293333 6:0.157895 7:0.197368 8:0.302632
-1 1:-268 2:75 3:0.213333 4:0.186667 5:0.293333 6:0.171053 7:0.210526 8:0.289474
-1 1:-334 2:75 3:0.213333 4:0.186667 5:0.293333 6:0.197368 7:0.236842 8:0.263158
-1 1:-283 2:75 3:0.213333 4:0.186667 5:0.293333 6:0.264368 7:0.252874 8:0.229885
-1 1:-283 2:75 3:0.213333 4:0.186667 5:0.293333 6:0.223529 7:0.235294 8:0.258824
-1 1:-286 2:75 3:0.213333 4:0.186667 5:0.293333 6:0.218391 7:0.16092 8:0.310345
-1 1:-440 2:75 3:0.213333 4:0.186667 5:0.293333 6:0.193182 7:0.181818 8:0.318182
-1 1:-356 2:75 3:0.213333 4:0.186667 5:0.293333 6:0.170455 7:0.147727 8:0.329545
-1 1:-357 2:75 3:0.213333 4:0.186667 5:0.293333 6:0.181818 7:0.159091 8:0.318182
-1 1:-313 2:75 3:0.213333 4:0.186667 5:0.293333 6:0.186047 7:0.162791 8:0.313953
-1 1:-228 2:75 3:0.213333 4:0.186667 5:0.293333 6:0.317647 7:0.235294 8:0.211765
-1 1:-294 2:75 3:0.213333 4:0.186667 5:0.293333 6:0.247191 7:0.213483 8:0.258427
-1 1:-284 2:75 3:0.213333 4:0.186667 5:0.293333 6:0.22619 7:0.238095 8:0.25
-1 1:-434 2:75 3:0.213333 4:0.186667 5:0.293333 6:0.186047 7:0.197674 8:0.302326
-1 1:-231 2:75 3:0.213333 4:0.186667 5:0.293333 6:0.195402 7:0.241379 8:0.241379
-1 1:-427 2:75 3:0.213333 4:0.186667 5:0.293333 6:0.206897 7:0.195402 8:0.275862
-1 1:-300 2:75 3:0.213333 4:0.186667 5:0.293333 6:0.172414 7:0.218391 8:0.275862
-1 1:-349 2:75 3:0.213333 4:0.186667 5:0.293333 6:0.195402 7:0.229885 8:0.241379
-1 1:-360 2:75 3:0.213333 4:0.186667 5:0.293333 6:0.172414 7:0.218391 8:0.275862
-1 1:-301 2:75 3:0.213333 4:0.186667 5:0.293333 6:0.247059 7:0.223529 8:0.270588
-1 1:-437 2:75 3:0.213333 4:0.186667 5:0.293333 6:0.229885 7:0.195402 8:0.264368
-1 1:-276 2:75 3:0.213333 4:0.186667 5:0.293333 6:0.183908 7:0.241379 8:0.252874
-1 1:-249 2:75 3:0.213333 4:0.186667 5:0.293333 6:0.238095 7:0.214286 8:0.25
-1 1:-198 2:75 3:0.213333 4:0.186667 5:0.293333 6:0.295455 7:0.227273 8:0.238636
-1 1:-297 2:75 3:0.213333 4:0.186667 5:0.293333 6:0.228916 7:0.216867 8:0.240964
-1 1:-218 2:75 3:0.213333 4:0.186667 5:0.293333 6:0.270588 7:0.235294 8:0.211765
-1 1:-236 2:75 3:0.213333 4:0.186667 5:0.293333 6:0.295455 7:0.238636 8:0.238636
-1 1:-313 2:75 3:0.213333 4:0.186667 5:0.293333 6:0.228916 7:0.216867 8:0.240964
-1 1:-314 2:75 3:0.213333 4:0.186667 5:0.293333 6:0.228916 7:0.204819 8:0.240964
-1 1:-262 2:75 3:0.213333 4:0.186667 5:0.293333 6:0.294118 7:0.270588 8:0.188235
-1 1:-237 2:75 3:0.213333 4:0.186667 5:0.293333 6:0.275862 7:0.310345 8:0.16092
-1 1:-256 2:75 3:0.213333 4:0.186667 5:0.293333 6:0.305882 7:0.341176 8:0.152941
-1 1:-140 2:74 3:0.213333 4:0.186667 5:0.293333 6:0.391892 7:0.256757 8:0.189189
-1 1:-243 2:75 3:0.213333 4:0.186667 5:0.293333 6:0.4 7:0.253333 8:0.186667
-1 1:-209 2:75 3:0.213333 4:0.186667 5:0.293333 6:0.4 7:0.24 8:0.186667
-1 1:-129 2:75 3:0.213333 4:0.186667 5:0.293333 6:0.333333 7:0.282051 8:0.230769
-1 1:-161 2:74 3:0.213333 4:0.186667 5:0.293333 6:0.378378 7:0.283784 8:0.162162
-1 1:-338 2:75 3:0.213333 4:0.186667 5:0.293333 6:0.247059 7:0.247059 8:0.235294
-1 1:-252 2:75 3:0.213333 4:0.186667 5:0.293333 6:0.2 7:0.294118 8:0.211765
-1 1:-285 2:75 3:0.213333 4:0.186667 5:0.293333 6:0.258824 7:0.247059 8:0.223529
-1 1:-297 2:75 3:0.213333 4:0.186667 5:0.293333 6:0.223529 7:0.211765 8:0.258824
-1 1:-249 2:75 3:0.213333 4:0.186667 5:0.293333 6:0.164706 7:0.235294 8:0.258824
-1 1:-302 2:75 3:0.213333 4:0.186667 5:0.293333 6:0.152941 7:0.211765 8:0.270588
-1 1:-381 2:75 3:0.213333 4:0.186667 5:0.293333 6:0.218391 7:0.229885 8:0.252874
-1 1:-462 2:75 3:0.213333 4:0.186667 5:0.293333 6:0.164706 7:0.211765 8:0.282353
-1 1:-299 2:75 3:0.213333 4:0.186667 5:0.293333 6:0.22093 7:0.22093 8:0.255814
-1 1:-282 2:75 3:0.213333 4:0.186667 5:0.293333 6:0.209302 7:0.232558 8:0.255814
-1 1:-369 2:75 3:0.213333 4:0.186667 5:0.293333 6:0.141176 7:0.2 8:0.294118
-1 1:-409 2:75 3:0.213333 4:0.186667 5:0.293333 6:0.141176 7:0.2 8:0.294118
-1 1:-293 2:75 3:0.213333 4:0.186667 5:0.293333 6:0.223684 7:0.210526 8:0.276316
-1 1:-352 2:75 3:0.213333 4:0.186667 5:0.293333 6:0.181818 7:0.155844 8:0.324675
-1 1:-481 2:75 3:0.213333 4:0.186667 5:0.293333 6:0.157895 7:0.157895 8:0.328947
-1 1:-342 2:75 3:0.213333 4:0.186667 5:0.293333 6:0.207792 7:0.233766 8:0.272727
-1 1:-286 2:75 3:0.213333 4:0.186667 5:0.293333 6:0.144737 7:0.197368 8:0.315789
-1 1:-341 2:75 3:0.213333 4:0.186667 5:0.293333 6:0.181818 7:0.142857 8:0.350649
-1 1:-303 2:75 3:0.213333 4:0.186667 5:0.293333 6:0.246753 7:0.233766 8:0.25974
-1 1:-235 2:75 3:0.213333 4:0.186667 5:0.293333 6:0.272727 7:0.272727 8:0.220779
-1 1:-307 2:75 3:0.213333 4:0.186667 5:0.293333 6:0.246753 7:0.233766 8:0.272727
-1 1:-206 2:75 3:0.213333 4:0.186667 5:0.293333 6:0.276316 7:0.289474 8:0.210526
-1 1:-91 2:75 3:0.213333 4:0.186667 5:0.293333 6:0.350649 7:0.376623 8:0.142857
-1 1:-164 2:75 3:0.213333 4:0.186667 5:0.293333 6:0.276316 7:0.276316 8:0.223684
-1 1:-171 2:75 3:0.213333 4:0.186667 5:0.293333 6:0.263158 7:0.223684 8:0.25
-1 1:-286 2:75 3:0.213333 4:0.186667 5:0.293333 6:0.168831 7:0.220779 8:0.285714
-1 1:-232 2:75 3:0.213333 4:0.186667 5:0.293333 6:0.168831 7:0.220779 8:0.285714
-1 1:-269 2:75 3:0.213333 4:0.186667 5:0.293333 6:0.210526 7:0.223684 8:0.276316
-1 1:-372 2:75 3:0.213333 4:0.186667 5:0.293333 6:0.210526 7:0.223684 8:0.276316
-1 1:-228 2:75 3:0.213333 4:0.186667 5:0.293333 6:0.210526 7:0.223684 8:0.276316
-1 1:-282 2:75 3:0.213333 4:0.186667 5:0.293333 6:0.207792 7:0.285714 8:0.220779
-1 1:-409 2:75 3:0.213333 4:0.186667 5:0.293333 6:0.157895 7:0.223684 8:0.289474
-1 1:-309 2:75 3:0.213333 4:0.186667 5:0.293333 6:0.144737 7:0.223684 8:0.289474
-1 1:-327 2:75 3:0.213333 4:0.186667 5:0.293333 6:0.141026 7:0.179487 8:0.346154
-1 1:-232 2:75 3:0.213333 4:0.186667 5:0.293333 6:0.223684 7:0.236842 8:0.263158
-1 1:-272 2:75 3:0.213333 4:0.186667 5:0.293333 6:0.210526 7:0.263158 8:0.236842
-1 1:-235 2:75 3:0.213333 4:0.186667 5:0.293333 6:0.220779 7:0.233766 8:0.25974
-1 1:-289 2:75 3:0.213333 4:0.186667 5:0.293333 6:0.171053 7:0.236842 8:0.25
-1 1:-323 2:75 3:0.213333 4:0.186667 5:0.293333 6:0.146667 7:0.226667 8:0.266667
-1 1:-342 2:75 3:0.213333 4:0.186667 5:0.293333 6:0.146667 7:0.24 8:0.266667
-1 1:-317 2:75 3:0.213333 4:0.186667 5:0.293333 6:0.220779 7:0.272727 8:0.207792
-1 1:-252 2:75 3:0.213333 4:0.186667 5:0.293333 6:0.194805 7:0.272727 8:0.207792
-1 1:-436 2:75 3:0.213333 4:0.186667 5:0.293333 6:0.131579 7:0.223684 8:0.302632
-1 1:-459 2:74 3:0.213333 4:0.186667 5:0.293333 6:0.148649 7:0.216216 8:0.27027
-1 1:-348 2:75 3:0.213333 4:0.186667 5:0.293333 6:0.118421 7:0.210526 8:0.315789
-1 1:-400 2:75 3:0.213333 4:0.186667 5:0.293333 6:0.194805 7:0.246753 8:0.233766
-1 1:-284 2:75 3:0.213333 4:0.186667 5:0.293333 6:0.194805 7:0.246753 8:0.233766
-1 1:-373 2:75 3:0.213333 4:0.186667 5:0.293333 6:0.194805 7:0.233766 8:0.246753
-1 1:-260 2:75 3:0.213333 4:0.186667 5:0.293333 6:0.181818 7:0.207792 8:0.272727
-1 1:-494 2:75 3:0.213333 4:0.186667 5:0.293333 6:0.142857 7:0.181818 8:0.311688
-1 1:-498 2:75 3:0.213333 4:0.186667 5:0.293333 6:0.168831 7:0.207792 8:0.272727
-1 1:-255 2:75 3:0.213333 4:0.186667 5:0.293333 6:0.233766 7:0.298701 8:0.220779
-1 1:-204 2:75 3:0.213333 4:0.186667 5:0.293333 6:0.293333 7:0.253333 8:0.213333
-1 1:-263 2:75 3:0.213333 4:0.186667 5:0.293333 6:0.192308 7:0.25641 8:0.24359
-1 1:-417 2:75 3:0.213333 4:0.186667 5:0.293333 6:0.12 7:0.266667 8:0.28
-1 1:-357 2:75 3:0.213333 4:0.186667 5:0.293333 6:0.12 7:0.266667 8:0.28
-1 1:-250 2:75 3:0.213333 4:0.186667 5:0.293333 6:0.12 7:0.28 8:0.266667
-1 1:-379 2:75 3:0.213333 4:0.186667 5:0.293333 6:0.146667 7:0.28 8:0.24
-1 1:-282 2:75 3:0.213333 4:0.186667 5:0.293333 6:0.263158 7:0.276316 8:0.210526
-1 1:-228 2:75 3:0.213333 4:0.186667 5:0.293333 6:0.230769 7:0.294872 8:0.24359
-1 1:-300 2:75 3:0.213333 4:0.186667 5:0.293333 6:0.184211 7:0.223684 8:0.276316
-1 1:-294 2:75 3:0.213333 4:0.186667 5:0.293333 6:0.226667 7:0.2 8:0.306667
-1 1:-266 2:75 3:0.213333 4:0.186667 5:0.293333 6:0.2 7:0.213333 8:0.306667
-1 1:-223 2:75 3:0.213333 4:0.186667 5:0.293333 6:0.2 7:0.226667 8:0.293333
-1 1:-451 2:75 3:0.213333 4:0.186667 5:0.293333 6:0.16 7:0.253333 8:0.253333
-1 1:-230 2:72 3:0.213333 4:0.186667 5:0.293333 6:0.388889 7:0.416667 8:0.0833333
-1 1:-255 2:75 3:0.213333 4:0.186667 5:0.293333 6:0.226667 7:0.28 8:0.253333
-1 1:-303 2:75 3:0.213333 4:0.186667 5:0.293333 6:0.213333 7:0.293333 8:0.226667
-1 1:-346 2:75 3:0.213333 4:0.186667 5:0.293333 6:0.2 7:0.266667 8:0.253333
-1 1:-235 2:75 3:0.213333 4:0.186667 5:0.293333 6:0.226667 7:0.266667 8:0.253333
-1 1:-377 2:75 3:0.213333 4:0.186667 5:0.293333 6:0.213333 7:0.266667 8:0.253333
-1 1:-226 2:75 3:0.213333 4:0.186667 5:0.293333 6:0.226667 7:0.266667 8:0.253333
-1 1:-204 2:75 3:0.213333 4:0.186667 5:0.293333 6:0.226667 7:0.266667 8:0.253333
-1 1:-276 2:75 3:0.213333 4:0.186667 5:0.293333 6:0.213333 7:0.253333 8:0.266667
-1 1:-185 2:75 3:0.213333 4:0.186667 5:0.293333 6:0.213333 7:0.266667 8:0.253333
-1 1:-280 2:75 3:0.213333 4:0.186667 5:0.293333 6:0.186667 7:0.266667 8:0.253333
-1 1:-315 2:75 3:0.213333 4:0.186667 5:0.293333 6:0.157895 7:0.197368 8:0.289474
-1 1:-451 2:75 3:0.213333 4:0.186667 5:0.293333 6:0.157895 7:0.184211 8:0.302632
-1 1:-310 2:75 3:0.213333 4:0.186667 5:0.293333 6:0.184211 7:0.210526 8:0.276316
-1 1:-367 2:75 3:0.213333 4:0.186667 5:0.293333 6:0.179487 7:0.217949 8:0.294872
-1 1:-327 2:75 3:0.213333 4:0.186667 5:0.293333 6:0.207792 7:0.207792 8:0.25974
-1 1:-352 2:75 3:0.213333 4:0.186667 5:0.293333 6:0.207792 7:0.207792 8:0.272727
-1 1:-411 2:75 3:0.213333 4:0.186667 5:0.293333 6:0.197368 7:0.197368 8:0.276316
-1 1:-347 2:75 3:0.213333 4:0.186667 5:0.293333 6:0.197368 7:0.184211 8:0.302632
-1 1:-390 2:75 3:0.213333 4:0.186667 5:0.293333 6:0.207792 7:0.181818 8:0.298701
-1 1:-319 2:75 3:0.213333 4:0.186667 5:0.293333 6:0.253333 7:0.266667 8:0.24
-1 1:-325 2:75 3:0.213333 4:0.186667 5:0.293333 6:0.194805 7:0.194805 8:0.298701
-1 1:-381 2:75 3:0.213333 4:0.186667 5:0.293333 6:0.155844 7:0.168831 8:0.324675
-1 1:-160 2:75 3:0.213333 4:0.186667 5:0.293333 6:0.272727 7:0.272727 8:0.207792
-1 1:-78 2:74 3:0.213333 4:0.186667 5:0.293333 6:0.418919 7:0.378378 8:0.108108
-1 1:-233 2:75 3:0.213333 4:0.186667 5:0.293333 6:0.342105 7:0.342105 8:0.171053
-1 1:-154 2:67 3:0.213333 4:0.186667 5:0.293333 6:0.328358 7:0.358209 8:0.179104
-1 1:-69 2:71 3:0.213333 4:0.186667 5:0.293333 6:0.366197 7:0.352113 8:0.169014
-1 1:-45 2:72 3:0.213333 4:0.186667 5:0.293333 6:0.430556 7:0.361111 8:0.111111
-1 1:-161 2:72 3:0.213333 4:0.186667 5:0.293333 6:0.402778 7:0.375 8:0.125
-1 1:-305 2:75 3:0.213333 4:0.186667 5:0.293333 6:0.197368 7:0.197368 8:0.289474
-1 1:-306 2:75 3:0.213333 4:0.186667 5:0.293333 6:0.213333 7:0.24 8:0.266667
-1 1:-302 2:75 3:0.213333 4:0.186667 5:0.293333 6:0.213333 7:0.253333 8:0.266667
-1 1:-323 2:75 3:0.213333 4:0.186667 5:0.293333 6:0.210526 7:0.184211 8:0.289474
-1 1:-219 2:75 3:0.213333 4:0.186667 5:0.293333 6:0.197368 7:0.210526 8:0.263158
-1 1:-402 2:75 3:0.213333 4:0.186667 5:0.293333 6:0.197368 7:0.197368 8:0.276316
-1 1:-272 2:75 3:0.213333 4:0.186667 5:0.293333 6:0.184211 7:0.210526 8:0.263158
-1 1:-277 2:75 3:0.213333 4:0.186667 5:0.293333 6:0.184211 7:0.223684 8:0.276316
-1 1:-239 2:75 3:0.213333 4:0.186667 5:0.293333 6:0.184211 7:0.223684 8:0.263158
-1 1:-291 2:75 3:0.213333 4:0.186667 5:0.293333 6:0.211111 7:0.211111 8:0.288889
-1 1:-431 2:75 3:0.213333 4:0.186667 5:0.293333 6:0.204545 7:0.204545 8:0.306818
-1 1:-397 2:75 3:0.213333 4:0.186667 5:0.293333 6:0.170455 7:0.159091 8:0.352273
-1 1:-302 2:75 3:0.213333 4:0.186667 5:0.293333 6:0.215909 7:0.193182 8:0.318182
-1 1:-377 2:75 3:0.213333 4:0.186667 5:0.293333 6:0.154762 7:0.178571 8:0.309524
-1 1:-367 2:75 3:0.213333 4:0.186667 5:0.293333 6:0.2 7:0.233333 8:0.255556
-1 1:-288 2:75 3:0.213333 4:0.186667 5:0.293333 6:0.25 7:0.173913 8:0.26087
-1 1:-259 2:75 3:0.213333 4:0.186667 5:0.293333 6:0.247312 7:0.172043 8:0.268817
-1 1:-399 2:75 3:0.213333 4:0.186667 5:0.293333 6:0.228261 7:0.184783 8:0.282609
-1 1:-325 2:75 3:0.213333 4:0.186667 5:0.293333 6:0.206522 7:0.217391 8:0.26087
-1 1:-281 2:75 3:0.213333 4:0.186667 5:0.293333 6:0.222222 7:0.144444 8:0.311111
-1 1:-480 2:75 3:0.213333 4:0.186667 5:0.293333 6:0.193548 7:0.16129 8:0.301075
-1 1:-371 2:75 3:0.213333 4:0.186667 5:0.293333 6:0.204545 7:0.181818 8:0.272727
-1 1:-323 2:75 3:0.213333 4:0.186667 5:0.293333 6:0.204545 7:0.193182 8:0.261364
-1 1:-327 2:75 3:0.213333 4:0.186667 5:0.293333 6:0.215909 7:0.181818 8:0.272727
-1 1:-213 2:75 3:0.213333 4:0.186667 5:0.293333 6:0.337209 7:0.372093 8:0.116279
-1 1:-239 2:75 3:0.213333 4:0.186667 5:0.293333 6:0.244444 7:0.355556 8:0.166667
-1 1:-219 2:75 3:0.213333 4:0.186667 5:0.293333 6:0.244444 7:0.355556 8:0.166667
-1 1:-225 2:72 3:0.213333 4:0.186667 5:0.293333 6:0.263889 7:0.305556 8:0.166667
-1 1:-331 2:75 3:0.213333 4:0.186667 5:0.293333 6:0.176471 7:0.247059 8:0.258824
-1 1:-349 2:75 3:0.213333 4:0.186667 5:0.293333 6:0.211765 7:0.247059 8:0.235294
-1 1:-295 2:75 3:0.213333 4:0.186667 5:0.293333 6:0.188235 7:0.258824 8:0.223529
-1 1:-340 2:75 3:0.213333 4:0.186667 5:0.293333 6:0.154762 7:0.22619 8:0.297619
-1 1:-241 2:75 3:0.213333 4:0.186667 5:0.293333 6:0.176471 7:0.270588 8:0.247059
-1 1:-346 2:75 3:0.213333 4:0.186667 5:0.293333 6:0.188235 7:0.247059 8:0.235294
-1 1:-280 2:75 3:0.213333 4:0.186667 5:0.293333 6:0.202381 7:0.238095 8:0.25
-1 1:-290 2:75 3:0.213333 4:0.186667 5:0.293333 6:0.197674 7:0.244186 8:0.255814
-1 1:-297 2:75 3:0.213333 4:0.186667 5:0.293333 6:0.22093 7:0.244186 8:0.232558
-1 1:-247 2:75 3:0.213333 4:0.186667 5:0.293333 6:0.164706 7:0.223529 8:0.270588
-1 1:-338 2:75 3:0.213333 4:0.186667 5:0.293333 6:0.2 7:0.235294 8:0.258824
-1 1:-269 2:75 3:0.213333 4:0.186667 5:0.293333 6:0.2 7:0.258824 8:0.235294
-1 1:-380 2:75 3:0.213333 4:0.186667 5:0.293333 6:0.164706 7:0.235294 8:0.270588
-1 1:-384 2:75 3:0.213333 4:0.186667 5:0.293333 6:0.164706 7:0.223529 8:0.270588
-1 1:-270 2:75 3:0.213333 4:0.186667 5:0.293333 6:0.164706 7:0.211765 8:0.282353
-1 1:-407 2:75 3:0.213333 4:0.186667 5:0.293333 6:0.176471 7:0.235294 8:0.270588
-1 1:-294 2:75 3:0.213333 4:0.186667 5:0.293333 6:0.2 7:0.211765 8:0.270588
-1 1:-418 2:75 3:0.213333 4:0.186667 5:0.293333 6:0.188235 7:0.223529 8:0.270588
-1 1:-326 2:75 3:0.213333 4:0.186667 5:0.293333 6:0.188235 7:0.211765 8:0.270588
-1 1:-309 2:75 3:0.213333 4:0.186667 5:0.293333 6:0.176471 7:0.235294 8:0.270588
-1 1:-296 2:75 3:0.213333 4:0.186667 5:0.293333 6:0.197674 7:0.209302 8:0.267442
-1 1:-291 2:75 3:0.213333 4:0.186667 5:0.293333 6:0.188235 7:0.223529 8:0.270588
-1 1:-258 2:75 3:0.213333 4:0.186667 5:0.293333 6:0.236842 7:0.263158 8:0.236842
-1 1:-397 2:75 3:0.213333 4:0.186667 5:0.293333 6:0.2 7:0.2 8:0.28
-1 1:-376 2:75 3:0.213333 4:0.186667 5:0.293333 6:0.197368 7:0.210526 8:0.289474
-1 1:-282 2:75 3:0.213333 4:0.186667 5:0.293333 6:0.186667 7:0.186667 8:0.293333
-1 1:-259 2:75 3:0.213333 4:0.186667 5:0.293333 6:0.302632 7:0.276316 8:0.197368
-1 1:-227 2:75 3:0.213333 4:0.186667 5:0.293333 6:0.263158 7:0.25 8:0.236842
-1 1:-126 2:75 3:0.213333 4:0.186667 5:0.293333 6:0.263158 7:0.25 8:0.236842
-1 1:-263 2:75 3:0.213333 4:0.186667 5:0.293333 6:0.210526 7:0.263158 8:0.223684
-1 1:-330 2:75 3:0.213333 4:0.186667 5:0.293333 6:0.223684 7:0.236842 8:0.236842
-1 1:-180 2:75 3:0.213333 4:0.186667 5:0.293333 6:0.2 7:0.24 8:0.24
-1 1:-228 2:75 3:0.213333 4:0.186667 5:0.293333 6:0.266667 7:0.226667 8:0.24
-1 1:-279 2:74 3:0.213333 4:0.186667 5:0.293333 6:0.310811 7:0.283784 8:0.175676
-1 1:-248 2:75 3:0.213333 4:0.186667 5:0.293333 6:0.263158 7:0.236842 8:0.223684
-1 1:-237 2:75 3:0.213333 4:0.186667 5:0.293333 6:0.25 7:0.223684 8:0.236842
-1 1:-320 2:75 3:0.213333 4:0.186667 5:0.293333 6:0.184211 7:0.197368 8:0.289474
-1 1:-310 2:75 3:0.213333 4:0.186667 5:0.293333 6:0.141026 7:0.192308 8:0.333333
-1 1:-156 2:75 3:0.213333 4:0.186667 5:0.293333 6:0.192308 7:0.205128 8:0.307692
-1 1:-263 2:75 3:0.213333 4:0.186667 5:0.293333 6:0.192308 7:0.205128 8:0.294872
-1 1:-336 2:75 3:0.213333 4:0.186667 5:0.293333 6:0.179487 7:0.179487 8:0.333333
-1 1:-254 2:75 3:0.213333 4:0.186667 5:0.293333 6:0.192308 7:0.230769 8:0.282051
-1 1:-233 2:75 3:0.213333 4:0.186667 5:0.293333 6:0.236842 7:0.223684 8:0.276316
-1 1:-315 2:75 3:0.213333 4:0.186667 5:0.293333 6:0.236842 7:0.223684 8:0.276316
-1 1:-310 2:75 3:0.213333 4:0.186667 5:0.293333 6:0.197368 7:0.184211 8:0.276316
-1 1:-302 2:75 3:0.213333 4:0.186667 5:0.293333 6:0.210526 7:0.184211 8:0.289474
-1 1:-322 2:75 3:0.213333 4:0.186667 5:0.293333 6:0.168831 7:0.220779 8:0.272727
-1 1:-293 2:75 3:0.213333 4:0.186667 5:0.293333 6:0.207792 7:0.25974 8:0.233766
-1 1:-303 2:75 3:0.213333 4:0.186667 5:0.293333 6:0.197368 7:0.184211 8:0.302632
-1 1:-226 2:75 3:0.213333 4:0.186667 5:0.293333 6:0.263158 7:0.263158 8:0.223684
-1 1:-150 2:75 3:0.213333 4:0.186667 5:0.293333 6:0.426667 7:0.36 8:0.106667
-1 1:-102 2:71 3:0.213333 4:0.186667 5:0.293333 6:0.394366 7:0.225352 8:0.239437
-1 1:-80 2:72 3:0.213333 4:0.186667 5:0.293333 6:0.402778 7:0.222222 8:0.236111
-1 1:-39 2:70 3:0.213333 4:0.186667 5:0.293333 6:0.385714 7:0.285714 8:0.214286
-1 1:-315 2:75 3:0.213333 4:0.186667 5:0.293333 6:0.194805 7:0.25974 8:0.272727
-1 1:-298 2:75 3:0.213333 4:0.186667 5:0.293333 6:0.223684 7:0.236842 8:0.289474
-1 1:-353 2:75 3:0.213333 4:0.186667 5:0.293333 6:0.220779 7:0.220779 8:0.285714
-1 1:-280 2:75 3:0.213333 4:0.186667 5:0.293333 6:0.194805 7:0.25974 8:0.272727
-1 1:-212 2:75 3:0.213333 4:0.186667 5:0.293333 6:0.184211 7:0.25 8:0.25
-1 1:-307 2:75 3:0.213333 4:0.186667 5:0.293333 6:0.197368 7:0.197368 8:0.315789
-1 1:-403 2:75 3:0.213333 4:0.186667 5:0.293333 6:0.197368 7:0.210526 8:0.302632
-1 1:-244 2:75 3:0.213333 4:0.186667 5:0.293333 6:0.210526 7:0.25 8:0.276316
-1 1:-341 2:75 3:0.213333 4:0.186667 5:0.293333 6:0.223684 7:0.210526 8:0.276316
-1 1:-296 2:75 3:0.213333 4:0.186667 5:0.293333 6:0.233766 7:0.207792 8:0.272727
-1 1:-312 2:75 3:0.213333 4:0.186667 5:0.293333 6:0.223684 7:0.210526 8:0.276316
-1 1:-309 2:75 3:0.213333 4:0.186667 5:0.293333 6:0.2 7:0.186667 8:0.293333
-1 1:-385 2:75 3:0.213333 4:0.186667 5:0.293333 6:0.168831 7:0.155844 8:0.350649
-1 1:-218 2:75 3:0.213333 4:0.186667 5:0.293333 6:0.226667 7:0.266667 8:0.24
-1 1:-278 2:75 3:0.213333 4:0.186667 5:0.293333 6:0.236842 7:0.25 8:0.236842
-1 1:-265 2:75 3:0.213333 4:0.186667 5:0.293333 6:0.223684 7:0.25 8:0.25
-1 1:-242 2:75 3:0.213333 4:0.186667 5:0.293333 6:0.213333 7:0.253333 8:0.253333
-1 1:-311 2:74 3:0.213333 4:0.186667 5:0.293333 6:0.22973 7:0.22973 8:0.27027
-1 1:-295 2:75 3:0.213333 4:0.186667 5:0.293333 6:0.184211 7:0.223684 8:0.276316
-1 1:-266 2:75 3:0.213333 4:0.186667 5:0.293333 6:0.233766 7:0.246753 8:0.25974
-1 1:-217 2:75 3:0.213333 4:0.186667 5:0.293333 6:0.246753 7:0.233766 8:0.272727
-1 1:-190 2:74 3:0.213333 4:0.186667 5:0.293333 6:0.22973 7:0.297297 8:0.202703
-1 1:-206 2:74 3:0.213333 4:0.186667 5:0.293333 6:0.351351 7:0.324324 8:0.162162
-1 1:-175 2:74 3:0.213333 4:0.186667 5:0.293333 6:0.337838 7:0.351351 8:0.148649
-1 1:-45 2:70 3:0.213333 4:0.186667 5:0.293333 6:0.4 7:0.228571 8:0.214286
-1 1:-114 2:70 3:0.213333 4:0.186667 5:0.293333 6:0.371429 7:0.242857 8:0.228571
-1 1:-268 2:75 3:0.213333 4:0.186667 5:0.293333 6:0.226667 7:0.266667 8:0.24
-1 1:-337 2:75 3:0.213333 4:0.186667 5:0.293333 6:0.184211 7:0.236842 8:0.263158
-1 1:-345 2:75 3:0.213333 4:0.186667 5:0.293333 6:0.186667 7:0.24 8:0.253333
-1 1:-301 2:75 3:0.213333 4:0.186667 5:0.293333 6:0.2 7:0.186667 8:0.293333
-1 1:-345 2:75 3:0.213333 4:0.186667 5:0.293333 6:0.2 7:0.213333 8:0.266667
-1 1:-304 2:75 3:0.213333 4:0.186667 5:0.293333 6:0.230769 7:0.192308 8:0.282051
-1 1:-255 2:75 3:0.213333 4:0.186667 5:0.293333 6:0.230769 7:0.179487 8:0.294872
-1 1:-273 2:75 3:0.213333 4:0.186667 5:0.293333 6:0.246753 7:0.194805 8:0.272727
-1 1:-333 2:75 3:0.213333 4:0.186667 5:0.293333 6:0.171053 7:0.157895 8:0.328947
-1 1:-323 2:75 3:0.213333 4:0.186667 5:0.293333 6:0.171053 7:0.144737 8:0.342105
-1 1:-309 2:75 3:0.213333 4:0.186667 5:0.293333 6:0.181818 7:0.181818 8:0.324675
-1 1:-355 2:75 3:0.213333 4:0.186667 5:0.293333 6:0.168831 7:0.181818 8:0.324675
-1 1:-426 2:75 3:0.213333 4:0.186667 5:0.293333 6:0.194805 7:0.168831 8:0.324675
-1 1:-367 2:75 3:0.213333 4:0.186667 5:0.293333 6:0.181818 7:0.142857 8:0.350649
-1 1:-300 2:75 3:0.213333 4:0.186667 5:0.293333 6:0.181818 7:0.142857 8:0.350649
-1 1:-442 2:75 3:0.213333 4:0.186667 5:0.293333 6:0.194805 7:0.155844 8:0.337662
-1 1:-322 2:75 3:0.213333 4:0.186667 5:0.293333 6:0.181818 7:0.155844 8:0.337662
-1 1:-273 2:75 3:0.213333 4:0.186667 5:0.293333 6:0.207792 7:0.168831 8:0.337662
-1 1:-358 2:75 3:0.213333 4:0.186667 5:0.293333 6:0.233766 7:0.220779 8:0.285714
-1 1:-194 2:75 3:0.213333 4:0.186667 5:0.293333 6:0.25974 7:0.207792 8:0.285714
-1 1:-266 2:75 3:0.213333 4:0.186667 5:0.293333 6:0.220779 7:0.220779 8:0.272727
-1 1:-263 2:74 3:0.213333 4:0.186667 5:0.293333 6:0.283784 7:0.310811 8:0.202703
-1 1:-190 2:75 3:0.213333 4:0.186667 5:0.293333 6:0.315789 7:0.381579 8:0.144737
-1 1:-325 2:75 3:0.213333 4:0.186667 5:0.293333 6:0.246753 7:0.233766 8:0.25974
-1 1:-147 2:72 3:0.213333 4:0.186667 5:0.293333 6:0.361111 7:0.347222 8:0.180556
-1 1:-180 2:72 3:0.213333 4:0.186667 5:0.293333 6:0.277778 7:0.277778 8:0.263889
-1 1:-166 2:72 3:0.213333 4:0.186667 5:0.293333 6:0.277778 7:0.277778 8:0.263889
-1 1:-154 2:75 3:0.213333 4:0.186667 5:0.293333 6:0.293333 7:0.2 8:0.24
-1 1:-276 2:75 3:0.213333 4:0.186667 5:0.293333 6:0.266667 7:0.186667 8:0.253333
-1 1:-399 2:75 3:0.213333 4:0.186667 5:0.293333 6:0.213333 7:0.133333 8:0.32
-1 1:-303 2:75 3:0.213333 4:0.186667 5:0.293333 6:0.24 7:0.133333 8:0.306667
-1 1:-286 2:75 3:0.213333 4:0.186667 5:0.293333 6:0.24 7:0.16 8:0.293333
-1 1:-200 2:75 3:0.213333 4:0.186667 5:0.293333 6:0.253333 7:0.146667 8:0.293333
-1 1:-337 2:75 3:0.213333 4:0.186667 5:0.293333 6:0.253333 7:0.146667 8:0.293333
-1 1:-331 2:75 3:0.213333 4:0.186667 5:0.293333 6:0.24 7:0.146667 8:0.293333
-1 1:-274 2:75 3:0.213333 4:0.186667 5:0.293333 6:0.24 7:0.16 8:0.28
-1 1:-356 2:75 3:0.213333 4:0.186667 5:0.293333 6:0.253333 7:0.173333 8:0.266667
-1 1:-247 2:75 3:0.213333 4:0.186667 5:0.293333 6:0.253333 7:0.146667 8:0.293333
-1 1:-271 2:75 3:0.213333 4:0.186667 5:0.293333 6:0.253333 7:0.146667 8:0.293333
-1 1:-276 2:75 3:0.213333 4:0.186667 5:0.293333 6:0.253333 7:0.146667 8:0.293333
-1 1:-317 2:75 3:0.213333 4:0.186667 5:0.293333 6:0.253333 7:0.146667 8:0.293333
-1 1:-225 2:75 3:0.213333 4:0.186667 5:0.293333 6:0.253333 7:0.146667 8:0.293333
-1 1:-258 2:75 3:0.213333 4:0.186667 5:0.293333 6:0.253333 7:0.146667 8:0.293333
-1 1:-325 2:75 3:0.213333 4:0.186667 5:0.293333 6:0.181818 7:0.181818 8:0.324675
-1 1:-311 2:75 3:0.213333 4:0.186667 5:0.293333 6:0.178571 7:0.202381 8:0.309524
-1 1:-310 2:75 3:0.213333 4:0.186667 5:0.293333 6:0.176471 7:0.2 8:0.305882
-1 1:-396 2:75 3:0.213333 4:0.186667 5:0.293333 6:0.2 7:0.176471 8:0.317647
-1 1:-342 2:75 3:0.213333 4:0.186667 5:0.293333 6:0.2 7:0.176471 8:0.317647
-1 1:-367 2:75 3:0.213333 4:0.186667 5:0.293333 6:0.223529 7:0.188235 8:0.317647
-1 1:-350 2:75 3:0.213333 4:0.186667 5:0.293333 6:0.235294 7:0.176471 8:0.317647
-1 1:-296 2:75 3:0.213333 4:0.186667 5:0.293333 6:0.188235 7:0.235294 8:0.258824
-1 1:-360 2:75 3:0.213333 4:0.186667 5:0.293333 6:0.210526 7:0.236842 8:0.236842
-1 1:-383 2:75 3:0.213333 4:0.186667 5:0.293333 6:0.216867 7:0.277108 8:0.204819
-1 1:-230 2:75 3:0.213333 4:0.186667 5:0.293333 6:0.233333 7:0.344444 8:0.188889
-1 1:-257 2:75 3:0.213333 4:0.186667 5:0.293333 6:0.238636 7:0.352273 8:0.181818
-1 1:-322 2:75 3:0.213333 4:0.186667 5:0.293333 6:0.217949 7:0.217949 8:0.269231
-1 1:-210 2:75 3:0.213333 4:0.186667 5:0.293333 6:0.181818 7:0.285714 8:0.246753
-1 1:-384 2:75 3:0.213333 4:0.186667 5:0.293333 6:0.230769 7:0.217949 8:0.269231
-1 1:-300 2:75 3:0.213333 4:0.186667 5:0.293333 6:0.210526 7:0.236842 8:0.236842
-1 1:-245 2:75 3:0.213333 4:0.186667 5:0.293333 6:0.210526 7:0.236842 8:0.236842
-1 1:-252 2:75 3:0.213333 4:0.186667 5:0.293333 6:0.210526 7:0.236842 8:0.236842
-1 1:-370 2:75 3:0.213333 4:0.186667 5:0.293333 6:0.210526 7:0.236842 8:0.236842
-1 1:-261 2:75 3:0.213333 4:0.186667 5:0.293333 6:0.197368 7:0.223684 8:0.25
-1 1:-292 2:75 3:0.213333 4:0.186667 5:0.293333 6:0.223684 7:0.236842 8:0.236842
-1 1:-253 2:75 3:0.213333 4:0.186667 5:0.293333 6:0.194805 7:0.25974 8:0.233766
-1 1:-272 2:75 3:0.213333 4:0.186667 5:0.293333 6:0.197368 7:0.236842 8:0.25
-1 1:-227 2:75 3:0.213333 4:0.186667 5:0.293333 6:0.197368 7:0.25 8:0.236842
-1 1:-357 2:75 3:0.2 4:0.173333 5:0.306667 6:0.186667 7:0.173333 8:0.293333
-1 1:-310 2:75 3:0.2 4:0.173333 5:0.306667 6:0.186667 7:0.213333 8:0.28
-1 1:-331 2:75 3:0.2 4:0.173333 5:0.306667 6:0.157895 7:0.184211 8:0.315789
-1 1:-398 2:75 3:0.2 4:0.173333 5:0.306667 6:0.157895 7:0.184211 8:0.315789
-1 1:-454 2:75 3:0.2 4:0.173333 5:0.306667 6:0.171053 7:0.184211 8:0.315789
-1 1:-302 2:75 3:0.2 4:0.173333 5:0.306667 6:0.197368 7:0.197368 8:0.276316
-1 1:-499 2:75 3:0.2 4:0.173333 5:0.306667 6:0.144737 7:0.171053 8:0.328947
-1 1:-435 2:75 3:0.2 4:0.173333 5:0.306667 6:0.171053 7:0.197368 8:0.302632
-1 1:-300 2:75 3:0.2 4:0.173333 5:0.306667 6:0.253333 7:0.333333 8:0.2
-1 1:-429 2:75 3:0.2 4:0.173333 5:0.306667 6:0.105263 7:0.223684 8:0.289474
-1 1:-402 2:75 3:0.2 4:0.173333 5:0.306667 6:0.118421 7:0.236842 8:0.276316
-1 1:-244 2:75 3:0.2 4:0.173333 5:0.306667 6:0.171053 7:0.171053 8:0.276316
-1 1:-339 2:75 3:0.2 4:0.173333 5:0.306667 6:0.171053 7:0.157895 8:0.289474
-1 1:-443 2:75 3:0.2 4:0.173333 5:0.306667 6:0.197368 7:0.184211 8:0.263158
-1 1:-282 2:75 3:0.2 4:0.173333 5:0.306667 6:0.210526 7:0.197368 8:0.25
-1 1:-306 2:75 3:0.2 4:0.173333 5:0.306667 6:0.226667 7:0.213333 8:0.293333
-1 1:-300 2:74 3:0.2 4:0.173333 5:0.306667 6:0.216216 7:0.216216 8:0.283784
-1 1:-278 2:75 3:0.2 4:0.173333 5:0.306667 6:0.186667 7:0.266667 8:0.24
-1 1:-238 2:75 3:0.2 4:0.173333 5:0.306667 6:0.181818 7:0.207792 8:0.272727
-1 1:-364 2:75 3:0.2 4:0.173333 5:0.306667 6:0.131579 7:0.184211 8:0.342105
-1 1:-309 2:75 3:0.2 4:0.173333 5:0.306667 6:0.155844 7:0.207792 8:0.298701
-1 1:-368 2:75 3:0.2 4:0.173333 5:0.306667 6:0.12987 7:0.194805 8:0.311688
-1 1:-444 2:75 3:0.2 4:0.173333 5:0.306667 6:0.142857 7:0.220779 8:0.285714
-1 1:-349 2:75 3:0.2 4:0.173333 5:0.306667 6:0.181818 7:0.194805 8:0.298701
-1 1:-399 2:75 3:0.2 4:0.173333 5:0.306667 6:0.181818 7:0.194805 8:0.298701
-1 1:-34 2:71 3:0.2 4:0.173333 5:0.306667 6:0.478873 7:0.338028 8:0.126761
-1 1:-91 2:71 3:0.2 4:0.173333 5:0.306667 6:0.408451 7:0.366197 8:0.140845
-1 1:-157 2:71 3:0.2 4:0.173333 5:0.306667 6:0.408451 7:0.352113 8:0.126761
-1 1:-152 2:72 3:0.2 4:0.173333 5:0.306667 6:0.416667 7:0.347222 8:0.125
-1 1:-302 2:75 3:0.2 4:0.173333 5:0.306667 6:0.213333 7:0.226667 8:0.253333
-1 1:-418 2:75 3:0.2 4:0.173333 5:0.306667 6:0.173333 7:0.253333 8:0.253333
-1 1:-308 2:75 3:0.2 4:0.173333 5:0.306667 6:0.16 7:0.213333 8:0.293333
-1 1:-394 2:75 3:0.2 4:0.173333 5:0.306667 6:0.171053 7:0.210526 8:0.289474
-1 1:-357 2:75 3:0.2 4:0.173333 5:0.306667 6:0.16 7:0.213333 8:0.293333
-1 1:-302 2:75 3:0.2 4:0.173333 5:0.306667 6:0.184211 7:0.197368 8:0.276316
-1 1:-318 2:75 3:0.2 4:0.173333 5:0.306667 6:0.205128 7:0.230769 8:0.307692
-1 1:-326 2:75 3:0.2 4:0.173333 5:0.306667 6:0.179487 7:0.217949 8:0.307692
-1 1:-276 2:75 3:0.2 4:0.173333 5:0.306667 6:0.223684 7:0.210526 8:0.289474
-1 1:-288 2:75 3:0.2 4:0.173333 5:0.306667 6:0.171053 7:0.171053 8:0.355263
-1 1:-448 2:75 3:0.2 4:0.173333 5:0.306667 6:0.184211 7:0.171053 8:0.355263
-1 1:-338 2:75 3:0.2 4:0.173333 5:0.306667 6:0.186667 7:0.173333 8:0.346667
-1 1:-252 2:75 3:0.2 4:0.173333 5:0.306667 6:0.197368 7:0.197368 8:0.328947
-1 1:-303 2:75 3:0.2 4:0.173333 5:0.306667 6:0.223684 7:0.184211 8:0.328947
-1 1:-265 2:75 3:0.2 4:0.173333 5:0.306667 6:0.171053 7:0.25 8:0.289474
-1 1:-356 2:75 3:0.2 4:0.173333 5:0.306667 6:0.171053 7:0.25 8:0.289474
-1 1:-106 2:69 3:0.2 4:0.173333 5:0.306667 6:0.463768 7:0.42029 8:0.0869565
-1 1:-111 2:72 3:0.2 4:0.173333 5:0.306667 6:0.291667 7:0.375 8:0.138889
-1 1:-280 2:75 3:0.2 4:0.173333 5:0.306667 6:0.213333 7:0.226667 8:0.306667
-1 1:-378 2:75 3:0.2 4:0.173333 5:0.306667 6:0.16 7:0.2 8:0.32
-1 1:-380 2:75 3:0.2 4:0.173333 5:0.306667 6:0.197368 7:0.210526 8:0.289474
-1 1:-283 2:75 3:0.2 4:0.173333 5:0.306667 6:0.184211 7:0.197368 8:0.302632
-1 1:-268 2:75 3:0.2 4:0.173333 5:0.306667 6:0.210526 7:0.223684 8:0.289474
-1 1:-331 2:75 3:0.2 4:0.173333 5:0.306667 6:0.2 7:0.253333 8:0.266667
-1 1:-333 2:75 3:0.2 4:0.173333 5:0.306667 6:0.12 7:0.226667 8:0.32
-1 1:-379 2:75 3:0.2 4:0.173333 5:0.306667 6:0.146667 7:0.24 8:0.306667
-1 1:-386 2:75 3:0.2 4:0.173333 5:0.306667 6:0.12 7:0.226667 8:0.32
-1 1:-373 2:75 3:0.2 4:0.173333 5:0.306667 6:0.207792 7:0.155844 8:0.311688
-1 1:-400 2:75 3:0.2 4:0.173333 5:0.306667 6:0.197368 7:0.210526 8:0.289474
-1 1:-315 2:75 3:0.2 4:0.173333 5:0.306667 6:0.210526 7:0.210526 8:0.276316
-1 1:-410 2:75 3:0.2 4:0.173333 5:0.306667 6:0.197368 7:0.210526 8:0.276316
-1 1:-324 2:75 3:0.2 4:0.173333 5:0.306667 6:0.197368 7:0.210526 8:0.276316
-1 1:-315 2:75 3:0.2 4:0.173333 5:0.306667 6:0.197368 7:0.210526 8:0.276316
-1 1:-341 2:75 3:0.2 4:0.173333 5:0.306667 6:0.184211 7:0.171053 8:0.315789
-1 1:-282 2:75 3:0.2 4:0.173333 5:0.306667 6:0.223684 7:0.197368 8:0.289474
-1 1:-210 2:75 3:0.2 4:0.173333 5:0.306667 6:0.25 7:0.236842 8:0.236842
-1 1:-123 2:75 3:0.2 4:0.173333 5:0.306667 6:0.25 7:0.223684 8:0.25
-1 1:-340 2:75 3:0.2 4:0.173333 5:0.306667 6:0.25 7:0.263158 8:0.223684
-1 1:-168 2:71 3:0.2 4:0.173333 5:0.306667 6:0.450704 7:0.239437 8:0.169014
-1 1:-359 2:75 3:0.2 4:0.173333 5:0.306667 6:0.223684 7:0.210526 8:0.25
-1 1:-299 2:75 3:0.2 4:0.173333 5:0.306667 6:0.25 7:0.210526 8:0.236842
-1 1:-265 2:75 3:0.2 4:0.173333 5:0.306667 6:0.236842 7:0.223684 8:0.236842
-1 1:-354 2:75 3:0.2 4:0.173333 5:0.306667 6:0.223684 7:0.210526 8:0.25
-1 1:-320 2:75 3:0.2 4:0.173333 5:0.306667 6:0.210526 7:0.276316 8:0.197368
-1 1:-282 2:75 3:0.2 4:0.173333 5:0.306667 6:0.223684 7:0.184211 8:0.263158
-1 1:-468 2:75 3:0.2 4:0.173333 5:0.306667 6:0.223684 7:0.184211 8:0.263158
-1 1:-312 2:75 3:0.2 4:0.173333 5:0.306667 6:0.223684 7:0.184211 8:0.263158
-1 1:-282 2:75 3:0.2 4:0.173333 5:0.306667 6:0.236842 7:0.197368 8:0.25
-1 1:-306 2:75 3:0.2 4:0.173333 5:0.306667 6:0.223684 7:0.184211 8:0.263158
-1 1:-328 2:75 3:0.2 4:0.173333 5:0.306667 6:0.25 7:0.223684 8:0.236842
-1 1:-205 2:75 3:0.2 4:0.173333 5:0.306667 6:0.236842 7:0.223684 8:0.236842
-1 1:-327 2:75 3:0.2 4:0.173333 5:0.306667 6:0.25 7:0.210526 8:0.25
-1 1:-215 2:75 3:0.2 4:0.173333 5:0.306667 6:0.236842 7:0.223684 8:0.236842
-1 1:-396 2:75 3:0.2 4:0.173333 5:0.306667 6:0.236842 7:0.223684 8:0.236842
-1 1:-258 2:75 3:0.2 4:0.173333 5:0.306667 6:0.236842 7:0.223684 8:0.236842
-1 1:-296 2:75 3:0.2 4:0.173333 5:0.306667 6:0.246753 7:0.220779 8:0.233766
-1 1:-327 2:75 3:0.2 4:0.173333 5:0.306667 6:0.236842 7:0.223684 8:0.236842
-1 1:-327 2:75 3:0.2 4:0.173333 5:0.306667 6:0.236842 7:0.223684 8:0.236842
-1 1:-390 2:75 3:0.2 4:0.173333 5:0.306667 6:0.25 7:0.223684 8:0.236842
-1 1:-304 2:75 3:0.2 4:0.173333 5:0.306667 6:0.236842 7:0.223684 8:0.236842
-1 1:-319 2:75 3:0.2 4:0.173333 5:0.306667 6:0.236842 7:0.223684 8:0.236842
-1 1:-290 2:74 3:0.2 4:0.173333 5:0.306667 6:0.243243 7:0.337838 8:0.22973
-1 1:-299 2:74 3:0.2 4:0.173333 5:0.306667 6:0.202703 7:0.216216 8:0.297297
-1 1:-391 2:74 3:0.2 4:0.173333 5:0.306667 6:0.162162 7:0.162162 8:0.337838
-1 1:-338 2:74 3:0.2 4:0.173333 5:0.306667 6:0.202703 7:0.216216 8:0.297297
-1 1:-324 2:74 3:0.2 4:0.173333 5:0.306667 6:0.202703 7:0.216216 8:0.297297
-1 1:-212 2:74 3:0.2 4:0.173333 5:0.306667 6:0.216216 7:0.243243 8:0.283784
-1 1:-286 2:74 3:0.2 4:0.173333 5:0.306667 6:0.202703 7:0.310811 8:0.243243
-1 1:-335 2:74 3:0.2 4:0.173333 5:0.306667 6:0.202703 7:0.297297 8:0.256757
-1 1:-245 2:74 3:0.2 4:0.173333 5:0.306667 6:0.216216 7:0.22973 8:0.283784
-1 1:-278 2:75 3:0.2 4:0.173333 5:0.306667 6:0.253333 7:0.293333 8:0.253333
-1 1:-217 2:74 3:0.2 4:0.173333 5:0.306667 6:0.243243 7:0.283784 8:0.243243
-1 1:-288 2:74 3:0.2 4:0.173333 5:0.306667 6:0.202703 7:0.283784 8:0.27027
-1 1:-345 2:74 3:0.2 4:0.173333 5:0.306667 6:0.202703 7:0.22973 8:0.297297
-1 1:-282 2:75 3:0.2 4:0.173333 5:0.306667 6:0.171053 7:0.223684 8:0.276316
-1 1:-183 2:75 3:0.2 4:0.173333 5:0.306667 6:0.173333 7:0.253333 8:0.32
-1 1:-257 2:74 3:0.2 4:0.173333 5:0.306667 6:0.202703 7:0.22973 8:0.297297
-1 1:-347 2:75 3:0.2 4:0.173333 5:0.306667 6:0.173333 7:0.253333 8:0.32
-1 1:-298 2:75 3:0.2 4:0.173333 5:0.306667 6:0.213333 7:0.306667 8:0.226667
-1 1:-224 2:75 3:0.2 4:0.173333 5:0.306667 6:0.32 7:0.333333 8:0.173333
-1 1:-164 2:70 3:0.2 4:0.173333 5:0.306667 6:0.414286 7:0.371429 8:0.114286
-1 1:-215 2:72 3:0.2 4:0.173333 5:0.306667 6:0.319444 7:0.319444 8:0.208333
-1 1:-373 2:73 3:0.2 4:0.173333 5:0.306667 6:0.178082 7:0.246575 8:0.273973
-1 1:-332 2:74 3:0.2 4:0.173333 5:0.306667 6:0.202703 7:0.202703 8:0.297297
-1 1:-400 2:74 3:0.2 4:0.173333 5:0.306667 6:0.202703 7:0.202703 8:0.297297
-1 1:-339 2:74 3:0.2 4:0.173333 5:0.306667 6:0.135135 7:0.189189 8:0.324324
-1 1:-336 2:75 3:0.2 4:0.173333 5:0.306667 6:0.186667 7:0.253333 8:0.266667
-1 1:-289 2:74 3:0.2 4:0.173333 5:0.306667 6:0.148649 7:0.22973 8:0.310811
-1 1:-382 2:74 3:0.2 4:0.173333 5:0.306667 6:0.162162 7:0.216216 8:0.297297
-1 1:-311 2:75 3:0.2 4:0.173333 5:0.306667 6:0.155844 7:0.246753 8:0.25974
-1 1:-288 2:75 3:0.2 4:0.173333 5:0.306667 6:0.181818 7:0.246753 8:0.25974
-1 1:-276 2:75 3:0.2 4:0.173333 5:0.306667 6:0.181818 7:0.285714 8:0.246753
-1 1:-314 2:75 3:0.2 4:0.173333 5:0.306667 6:0.181818 7:0.285714 8:0.246753
-1 1:-217 2:75 3:0.2 4:0.173333 5:0.306667 6:0.28 7:0.333333 8:0.173333
-1 1:-279 2:75 3:0.2 4:0.173333 5:0.306667 6:0.236842 7:0.289474 8:0.197368
-1 1:-332 2:75 3:0.2 4:0.173333 5:0.306667 6:0.236842 7:0.276316 8:0.210526
-1 1:-367 2:75 3:0.2 4:0.173333 5:0.306667 6:0.236842 7:0.236842 8:0.236842
-1 1:-347 2:75 3:0.2 4:0.173333 5:0.306667 6:0.171053 7:0.223684 8:0.289474
-1 1:-401 2:75 3:0.2 4:0.173333 5:0.306667 6:0.184211 7:0.236842 8:0.276316
-1 1:-312 2:75 3:0.2 4:0.173333 5:0.306667 6:0.184211 7:0.236842 8:0.276316
-1 1:-368 2:75 3:0.2 4:0.173333 5:0.306667 6:0.181818 7:0.168831 8:0.311688
-1 1:-422 2:75 3:0.2 4:0.173333 5:0.306667 6:0.166667 7:0.192308 8:0.320513
-1 1:-298 2:75 3:0.2 4:0.173333 5:0.306667 6:0.246753 7:0.246753 8:0.25974
-1 1:-319 2:75 3:0.2 4:0.173333 5:0.306667 6:0.25974 7:0.25974 8:0.220779
-1 1:-270 2:75 3:0.2 4:0.173333 5:0.306667 6:0.25974 7:0.25974 8:0.220779
-1 1:-358 2:75 3:0.2 4:0.173333 5:0.306667 6:0.207792 7:0.194805 8:0.285714
-1 1:-465 2:75 3:0.2 4:0.173333 5:0.306667 6:0.207792 7:0.220779 8:0.246753
-1 1:-341 2:75 3:0.2 4:0.173333 5:0.306667 6:0.207792 7:0.220779 8:0.246753
-1 1:-321 2:75 3:0.2 4:0.173333 5:0.306667 6:0.197368 7:0.210526 8:0.289474
-1 1:-373 2:75 3:0.2 4:0.173333 5:0.306667 6:0.2 7:0.2 8:0.266667
-1 1:-360 2:75 3:0.2 4:0.173333 5:0.306667 6:0.2 7:0.2 8:0.266667
-1 1:-20 2:75 3:0.2 4:0.173333 5:0.306667 6:0.355263 7:0.355263 8:0.131579
-1 1:-275 2:75 3:0.2 4:0.173333 5:0.306667 6:0.25974 7:0.298701 8:0.207792
-1 1:-194 2:72 3:0.2 4:0.173333 5:0.306667 6:0.402778 7:0.347222 8:0.111111
-1 1:-148 2:72 3:0.2 4:0.173333 5:0.306667 6:0.388889 7:0.305556 8:0.152778
-1 1:-334 2:75 3:0.2 4:0.173333 5:0.306667 6:0.194805 7:0.207792 8:0.285714
-1 1:-276 2:75 3:0.2 4:0.173333 5:0.306667 6:0.207792 7:0.220779 8:0.272727
-1 1:-340 2:75 3:0.2 4:0.173333 5:0.306667 6:0.207792 7:0.220779 8:0.272727
-1 1:-263 2:75 3:0.2 4:0.173333 5:0.306667 6:0.181818 7:0.220779 8:0.285714
-1 1:-329 2:75 3:0.2 4:0.173333 5:0.306667 6:0.168831 7:0.207792 8:0.272727
-1 1:-397 2:75 3:0.2 4:0.173333 5:0.306667 6:0.155844 7:0.207792 8:0.298701
-1 1:-304 2:75 3:0.2 4:0.173333 5:0.306667 6:0.181818 7:0.207792 8:0.298701
-1 1:-296 2:75 3:0.2 4:0.173333 5:0.306667 6:0.236842 7:0.25 8:0.25
-1 1:-389 2:75 3:0.2 4:0.173333 5:0.306667 6:0.210526 7:0.210526 8:0.289474
-1 1:-211 2:75 3:0.2 4:0.173333 5:0.306667 6:0.236842 7:0.276316 8:0.223684
-1 1:-323 2:75 3:0.2 4:0.173333 5:0.306667 6:0.236842 7:0.276316 8:0.223684
-1 1:-337 2:75 3:0.2 4:0.173333 5:0.306667 6:0.223684 7:0.276316 8:0.236842
-1 1:-295 2:75 3:0.2 4:0.173333 5:0.306667 6:0.28 7:0.293333 8:0.213333
-1 1:-232 2:68 3:0.2 4:0.173333 5:0.306667 6:0.308824 7:0.294118 8:0.205882
-1 1:-194 2:67 3:0.2 4:0.173333 5:0.306667 6:0.373134 7:0.253731 8:0.208955
-1 1:-165 2:70 3:0.2 4:0.173333 5:0.306667 6:0.328571 7:0.285714 8:0.214286
-1 1:-408 2:75 3:0.2 4:0.173333 5:0.306667 6:0.197368 7:0.25 8:0.263158
-1 1:-306 2:75 3:0.2 4:0.173333 5:0.306667 6:0.197368 7:0.276316 8:0.236842
-1 1:-368 2:75 3:0.2 4:0.173333 5:0.306667 6:0.144737 7:0.236842 8:0.289474
-1 1:-357 2:75 3:0.2 4:0.173333 5:0.306667 6:0.171053 7:0.210526 8:0.289474
-1 1:-251 2:75 3:0.2 4:0.173333 5:0.306667 6:0.197368 7:0.236842 8:0.263158
-1 1:-289 2:75 3:0.2 4:0.173333 5:0.306667 6:0.171053 7:0.210526 8:0.289474
-1 1:-387 2:75 3:0.2 4:0.173333 5:0.306667 6:0.157895 7:0.197368 8:0.302632
-1 1:-333 2:75 3:0.2 4:0.173333 5:0.306667 6:0.171053 7:0.210526 8:0.289474
-1 1:-370 2:75 3:0.2 4:0.173333 5:0.306667 6:0.157895 7:0.197368 8:0.302632
-1 1:-322 2:75 3:0.2 4:0.173333 5:0.306667 6:0.197368 7:0.236842 8:0.263158
-1 1:-353 2:75 3:0.2 4:0.173333 5:0.306667 6:0.157895 7:0.197368 8:0.302632
-1 1:-323 2:75 3:0.2 4:0.173333 5:0.306667 6:0.171053 7:0.210526 8:0.289474
-1 1:-291 2:75 3:0.2 4:0.173333 5:0.306667 6:0.197368 7:0.236842 8:0.263158
-1 1:-320 2:75 3:0.2 4:0.173333 5:0.306667 6:0.264368 7:0.252874 8:0.229885
-1 1:-338 2:75 3:0.2 4:0.173333 5:0.306667 6:0.223529 7:0.235294 8:0.258824
-1 1:-305 2:75 3:0.2 4:0.173333 5:0.306667 6:0.218391 7:0.16092 8:0.310345
-1 1:-411 2:75 3:0.2 4:0.173333 5:0.306667 6:0.193182 7:0.181818 8:0.318182
-1 1:-469 2:75 3:0.2 4:0.173333 5:0.306667 6:0.170455 7:0.147727 8:0.329545
-1 1:-348 2:75 3:0.2 4:0.173333 5:0.306667 6:0.181818 7:0.159091 8:0.318182
-1 1:-304 2:75 3:0.2 4:0.173333 5:0.306667 6:0.186047 7:0.162791 8:0.313953
-1 1:-299 2:75 3:0.2 4:0.173333 5:0.306667 6:0.317647 7:0.235294 8:0.211765
-1 1:-245 2:75 3:0.2 4:0.173333 5:0.306667 6:0.247191 7:0.213483 8:0.258427
-1 1:-358 2:75 3:0.2 4:0.173333 5:0.306667 6:0.22619 7:0.238095 8:0.25
-1 1:-290 2:75 3:0.2 4:0.173333 5:0.306667 6:0.186047 7:0.197674 8:0.302326
-1 1:-376 2:75 3:0.2 4:0.173333 5:0.306667 6:0.195402 7:0.241379 8:0.241379
-1 1:-399 2:75 3:0.2 4:0.173333 5:0.306667 6:0.206897 7:0.195402 8:0.275862
-1 1:-410 2:75 3:0.2 4:0.173333 5:0.306667 6:0.172414 7:0.218391 8:0.275862
-1 1:-393 2:75 3:0.2 4:0.173333 5:0.306667 6:0.195402 7:0.229885 8:0.241379
-1 1:-427 2:75 3:0.2 4:0.173333 5:0.306667 6:0.172414 7:0.218391 8:0.275862
-1 1:-294 2:75 3:0.2 4:0.173333 5:0.306667 6:0.247059 7:0.223529 8:0.270588
-1 1:-311 2:75 3:0.2 4:0.173333 5:0.306667 6:0.229885 7:0.195402 8:0.264368
-1 1:-255 2:75 3:0.2 4:0.173333 5:0.306667 6:0.183908 7:0.241379 8:0.252874
-1 1:-338 2:75 3:0.2 4:0.173333 5:0.306667 6:0.238095 7:0.214286 8:0.25
-1 1:-272 2:75 3:0.2 4:0.173333 5:0.306667 6:0.295455 7:0.227273 8:0.238636
-1 1:-290 2:75 3:0.2 4:0.173333 5:0.306667 6:0.228916 7:0.216867 8:0.240964
-1 1:-337 2:75 3:0.2 4:0.173333 5:0.306667 6:0.270588 7:0.235294 8:0.211765
-1 1:-249 2:75 3:0.2 4:0.173333 5:0.306667 6:0.295455 7:0.238636 8:0.238636
-1 1:-327 2:75 3:0.2 4:0.173333 5:0.306667 6:0.228916 7:0.216867 8:0.240964
-1 1:-294 2:75 3:0.2 4:0.173333 5:0.306667 6:0.228916 7:0.204819 8:0.240964
-1 1:-242 2:75 3:0.2 4:0.173333 5:0.306667 6:0.294118 7:0.270588 8:0.188235
-1 1:-289 2:75 3:0.2 4:0.173333 5:0.306667 6:0.275862 7:0.310345 8:0.16092
-1 1:-225 2:75 3:0.2 4:0.173333 5:0.306667 6:0.305882 7:0.341176 8:0.152941
-1 1:-183 2:74 3:0.2 4:0.173333 5:0.306667 6:0.391892 7:0.256757 8:0.189189
-1 1:-216 2:75 3:0.2 4:0.173333 5:0.306667 6:0.4 7:0.253333 8:0.186667
-1 1:-205 2:75 3:0.2 4:0.173333 5:0.306667 6:0.4 7:0.24 8:0.186667
-1 1:-197 2:75 3:0.2 4:0.173333 5:0.306667 6:0.333333 7:0.282051 8:0.230769
-1 1:-129 2:74 3:0.2 4:0.173333 5:0.306667 6:0.378378 7:0.283784 8:0.162162
-1 1:-307 2:75 3:0.2 4:0.173333 5:0.306667 6:0.247059 7:0.247059 8:0.235294
-1 1:-343 2:75 3:0.2 4:0.173333 5:0.306667 6:0.2 7:0.294118 8:0.211765
-1 1:-291 2:75 3:0.2 4:0.173333 5:0.306667 6:0.258824 7:0.247059 8:0.223529
-1 1:-275 2:75 3:0.2 4:0.173333 5:0.306667 6:0.223529 7:0.211765 8:0.258824
-1 1:-403 2:75 3:0.2 4:0.173333 5:0.306667 6:0.164706 7:0.235294 8:0.258824
-1 1:-390 2:75 3:0.2 4:0.173333 5:0.306667 6:0.152941 7:0.211765 8:0.270588
-1 1:-426 2:75 3:0.2 4:0.173333 5:0.306667 6:0.218391 7:0.229885 8:0.252874
-1 1:-341 2:75 3:0.2 4:0.173333 5:0.306667 6:0.164706 7:0.211765 8:0.282353
-1 1:-370 2:75 3:0.2 4:0.173333 5:0.306667 6:0.22093 7:0.22093 8:0.255814
-1 1:-427 2:75 3:0.2 4:0.173333 5:0.306667 6:0.209302 7:0.232558 8:0.255814
-1 1:-423 2:75 3:0.2 4:0.173333 5:0.306667 6:0.141176 7:0.2 8:0.294118
-1 1:-406 2:75 3:0.2 4:0.173333 5:0.306667 6:0.141176 7:0.2 8:0.294118
-1 1:-267 2:75 3:0.2 4:0.173333 5:0.306667 6:0.223684 7:0.210526 8:0.276316
-1 1:-335 2:75 3:0.2 4:0.173333 5:0.306667 6:0.181818 7:0.155844 8:0.324675
-1 1:-386 2:75 3:0.2 4:0.173333 5:0.306667 6:0.157895 7:0.157895 8:0.328947
-1 1:-186 2:75 3:0.2 4:0.173333 5:0.306667 6:0.207792 7:0.233766 8:0.272727
-1 1:-470 2:75 3:0.2 4:0.173333 5:0.306667 6:0.144737 7:0.197368 8:0.315789
-1 1:-341 2:75 3:0.2 4:0.173333 5:0.306667 6:0.181818 7:0.142857 8:0.350649
-1 1:-282 2:75 3:0.2 4:0.173333 5:0.306667 6:0.246753 7:0.233766 8:0.25974
-1 1:-257 2:75 3:0.2 4:0.173333 5:0.306667 6:0.272727 7:0.272727 8:0.220779
-1 1:-321 2:75 3:0.2 4:0.173333 5:0.306667 6:0.246753 7:0.233766 8:0.272727
-1 1:-304 2:75 3:0.2 4:0.173333 5:0.306667 6:0.276316 7:0.289474 8:0.210526
-1 1:-177 2:75 3:0.2 4:0.173333 5:0.306667 6:0.350649 7:0.376623 8:0.142857
-1 1:-253 2:75 3:0.2 4:0.173333 5:0.306667 6:0.276316 7:0.276316 8:0.223684
-1 1:-403 2:75 3:0.2 4:0.173333 5:0.306667 6:0.263158 7:0.223684 8:0.25
-1 1:-372 2:75 3:0.2 4:0.173333 5:0.306667 6:0.168831 7:0.220779 8:0.285714
-1 1:-327 2:75 3:0.2 4:0.173333 5:0.306667 6:0.168831 7:0.220779 8:0.285714
-1 1:-227 2:75 3:0.2 4:0.173333 5:0.306667 6:0.210526 7:0.223684 8:0.276316
-1 1:-375 2:75 3:0.2 4:0.173333 5:0.306667 6:0.210526 7:0.223684 8:0.276316
-1 1:-325 2:75 3:0.2 4:0.173333 5:0.306667 6:0.210526 7:0.223684 8:0.276316
-1 1:-228 2:75 3:0.2 4:0.173333 5:0.306667 6:0.207792 7:0.285714 8:0.220779
-1 1:-322 2:75 3:0.2 4:0.173333 5:0.306667 6:0.157895 7:0.223684 8:0.289474
-1 1:-392 2:75 3:0.2 4:0.173333 5:0.306667 6:0.144737 7:0.223684 8:0.289474
-1 1:-456 2:75 3:0.2 4:0.173333 5:0.306667 6:0.141026 7:0.179487 8:0.346154
-1 1:-230 2:75 3:0.2 4:0.173333 5:0.306667 6:0.223684 7:0.236842 8:0.263158
-1 1:-313 2:75 3:0.2 4:0.173333 5:0.306667 6:0.210526 7:0.263158 8:0.236842
-1 1:-376 2:75 3:0.2 4:0.173333 5:0.306667 6:0.220779 7:0.233766 8:0.25974
-1 1:-308 2:75 3:0.2 4:0.173333 5:0.306667 6:0.171053 7:0.236842 8:0.25
-1 1:-422 2:75 3:0.2 4:0.173333 5:0.306667 6:0.146667 7:0.226667 8:0.266667
-1 1:-274 2:75 3:0.2 4:0.173333 5:0.306667 6:0.146667 7:0.24 8:0.266667
-1 1:-214 2:75 3:0.2 4:0.173333 5:0.306667 6:0.220779 7:0.272727 8:0.207792
-1 1:-372 2:75 3:0.2 4:0.173333 5:0.306667 6:0.194805 7:0.272727 8:0.207792
-1 1:-328 2:75 3:0.2 4:0.173333 5:0.306667 6:0.131579 7:0.223684 8:0.302632
-1 1:-310 2:74 3:0.2 4:0.173333 5:0.306667 6:0.148649 7:0.216216 8:0.27027
-1 1:-417 2:75 3:0.2 4:0.173333 5:0.306667 6:0.118421 7:0.210526 8:0.315789
-1 1:-278 2:75 3:0.2 4:0.173333 5:0.306667 6:0.194805 7:0.246753 8:0.233766
-1 1:-330 2:75 3:0.2 4:0.173333 5:0.306667 6:0.194805 7:0.246753 8:0.233766
-1 1:-325 2:75 3:0.2 4:0.173333 5:0.306667 6:0.194805 7:0.233766 8:0.246753
-1 1:-364 2:75 3:0.2 4:0.173333 5:0.306667 6:0.181818 7:0.207792 8:0.272727
-1 1:-449 2:75 3:0.2 4:0.173333 5:0.306667 6:0.142857 7:0.181818 8:0.311688
-1 1:-411 2:75 3:0.2 4:0.173333 5:0.306667 6:0.168831 7:0.207792 8:0.272727
-1 1:-289 2:75 3:0.2 4:0.173333 5:0.306667 6:0.233766 7:0.298701 8:0.220779
-1 1:-207 2:75 3:0.2 4:0.173333 5:0.306667 6:0.293333 7:0.253333 8:0.213333
-1 1:-284 2:75 3:0.2 4:0.173333 5:0.306667 6:0.192308 7:0.25641 8:0.24359
-1 1:-439 2:75 3:0.2 4:0.173333 5:0.306667 6:0.12 7:0.266667 8:0.28
-1 1:-368 2:75 3:0.2 4:0.173333 5:0.306667 6:0.12 7:0.266667 8:0.28
-1 1:-553 2:75 3:0.2 4:0.173333 5:0.306667 6:0.12 7:0.28 8:0.266667
-1 1:-400 2:75 3:0.2 4:0.173333 5:0.306667 6:0.146667 7:0.28 8:0.24
-1 1:-320 2:75 3:0.2 4:0.173333 5:0.306667 6:0.263158 7:0.276316 8:0.210526
-1 1:-247 2:75 3:0.2 4:0.173333 5:0.306667 6:0.230769 7:0.294872 8:0.24359
-1 1:-364 2:75 3:0.2 4:0.173333 5:0.306667 6:0.184211 7:0.223684 8:0.276316
-1 1:-240 2:75 3:0.2 4:0.173333 5:0.306667 6:0.226667 7:0.2 8:0.306667
-1 1:-323 2:75 3:0.2 4:0.173333 5:0.306667 6:0.2 7:0.213333 8:0.306667
-1 1:-344 2:75 3:0.2 4:0.173333 5:0.306667 6:0.2 7:0.226667 8:0.293333
-1 1:-316 2:75 3:0.2 4:0.173333 5:0.306667 6:0.16 7:0.253333 8:0.253333
-1 1:-177 2:72 3:0.2 4:0.173333 5:0.306667 6:0.388889 7:0.416667 8:0.0833333
-1 1:-267 2:75 3:0.2 4:0.173333 5:0.306667 6:0.226667 7:0.28 8:0.253333
-1 1:-249 2:75 3:0.2 4:0.173333 5:0.306667 6:0.213333 7:0.293333 8:0.226667
-1 1:-321 2:75 3:0.2 4:0.173333 5:0.306667 6:0.2 7:0.266667 8:0.253333
-1 1:-332 2:75 3:0.2 4:0.173333 5:0.306667 6:0.226667 7:0.266667 8:0.253333
-1 1:-239 2:75 3:0.2 4:0.173333 5:0.306667 6:0.213333 7:0.266667 8:0.253333
-1 1:-299 2:75 3:0.2 4:0.173333 5:0.306667 6:0.226667 7:0.266667 8:0.253333
-1 1:-256 2:75 3:0.2 4:0.173333 5:0.306667 6:0.226667 7:0.266667 8:0.253333
-1 1:-333 2:75 3:0.2 4:0.173333 5:0.306667 6:0.213333 7:0.253333 8:0.266667
-1 1:-369 2:75 3:0.2 4:0.173333 5:0.306667 6:0.213333 7:0.266667 8:0.253333
-1 1:-329 2:75 3:0.2 4:0.173333 5:0.306667 6:0.186667 7:0.266667 8:0.253333
-1 1:-389 2:75 3:0.2 4:0.173333 5:0.306667 6:0.157895 7:0.197368 8:0.289474
-1 1:-352 2:75 3:0.2 4:0.173333 5:0.306667 6:0.157895 7:0.184211 8:0.302632
-1 1:-339 2:75 3:0.2 4:0.173333 5:0.306667 6:0.184211 7:0.210526 8:0.276316
-1 1:-298 2:75 3:0.2 4:0.173333 5:0.306667 6:0.179487 7:0.217949 8:0.294872
-1 1:-273 2:75 3:0.2 4:0.173333 5:0.306667 6:0.207792 7:0.207792 8:0.25974
-1 1:-272 2:75 3:0.2 4:0.173333 5:0.306667 6:0.207792 7:0.207792 8:0.272727
-1 1:-266 2:75 3:0.2 4:0.173333 5:0.306667 6:0.197368 7:0.197368 8:0.276316
-1 1:-417 2:75 3:0.2 4:0.173333 5:0.306667 6:0.197368 7:0.184211 8:0.302632
-1 1:-352 2:75 3:0.2 4:0.173333 5:0.306667 6:0.207792 7:0.181818 8:0.298701
-1 1:-208 2:75 3:0.2 4:0.173333 5:0.306667 6:0.253333 7:0.266667 8:0.24
-1 1:-290 2:75 3:0.2 4:0.173333 5:0.306667 6:0.194805 7:0.194805 8:0.298701
-1 1:-428 2:75 3:0.2 4:0.173333 5:0.306667 6:0.155844 7:0.168831 8:0.324675
-1 1:-298 2:75 3:0.2 4:0.173333 5:0.306667 6:0.272727 7:0.272727 8:0.207792
-1 1:-138 2:74 3:0.2 4:0.173333 5:0.306667 6:0.418919 7:0.378378 8:0.108108
-1 1:-160 2:75 3:0.2 4:0.173333 5:0.306667 6:0.342105 7:0.342105 8:0.171053
-1 1:-159 2:67 3:0.2 4:0.173333 5:0.306667 6:0.328358 7:0.358209 8:0.179104
-1 1:-193 2:71 3:0.2 4:0.173333 5:0.306667 6:0.366197 7:0.352113 8:0.169014
-1 1:-177 2:72 3:0.2 4:0.173333 5:0.306667 6:0.430556 7:0.361111 8:0.111111
-1 1:-182 2:72 3:0.2 4:0.173333 5:0.306667 6:0.402778 7:0.375 8:0.125
-1 1:-357 2:75 3:0.2 4:0.173333 5:0.306667 6:0.197368 7:0.197368 8:0.289474
-1 1:-288 2:75 3:0.2 4:0.173333 5:0.306667 6:0.213333 7:0.24 8:0.266667
-1 1:-267 2:75 3:0.2 4:0.173333 5:0.306667 6:0.213333 7:0.253333 8:0.266667
-1 1:-282 2:75 3:0.2 4:0.173333 5:0.306667 6:0.210526 7:0.184211 8:0.289474
-1 1:-324 2:75 3:0.2 4:0.173333 5:0.306667 6:0.197368 7:0.210526 8:0.263158
-1 1:-300 2:75 3:0.2 4:0.173333 5:0.306667 6:0.197368 7:0.197368 8:0.276316
-1 1:-323 2:75 3:0.2 4:0.173333 5:0.306667 6:0.184211 7:0.210526 8:0.263158
-1 1:-362 2:75 3:0.2 4:0.173333 5:0.306667 6:0.184211 7:0.223684 8:0.276316
-1 1:-335 2:75 3:0.2 4:0.173333 5:0.306667 6:0.184211 7:0.223684 8:0.263158
-1 1:-315 2:75 3:0.2 4:0.173333 5:0.306667 6:0.211111 7:0.211111 8:0.288889
-1 1:-350 2:75 3:0.2 4:0.173333 5:0.306667 6:0.204545 7:0.204545 8:0.306818
-1 1:-364 2:75 3:0.2 4:0.173333 5:0.306667 6:0.170455 7:0.159091 8:0.352273
-1 1:-294 2:75 3:0.2 4:0.173333 5:0.306667 6:0.215909 7:0.193182 8:0.318182
-1 1:-258 2:75 3:0.2 4:0.173333 5:0.306667 6:0.154762 7:0.178571 8:0.309524
-1 1:-296 2:75 3:0.2 4:0.173333 5:0.306667 6:0.2 7:0.233333 8:0.255556
-1 1:-261 2:75 3:0.2 4:0.173333 5:0.306667 6:0.25 7:0.173913 8:0.26087
-1 1:-263 2:75 3:0.2 4:0.173333 5:0.306667 6:0.247312 7:0.172043 8:0.268817
-1 1:-340 2:75 3:0.2 4:0.173333 5:0.306667 6:0.228261 7:0.184783 8:0.282609
-1 1:-420 2:75 3:0.2 4:0.173333 5:0.306667 6:0.206522 7:0.217391 8:0.26087
-1 1:-469 2:75 3:0.2 4:0.173333 5:0.306667 6:0.222222 7:0.144444 8:0.311111
-1 1:-461 2:75 3:0.2 4:0.173333 5:0.306667 6:0.193548 7:0.16129 8:0.301075
-1 1:-319 2:75 3:0.2 4:0.173333 5:0.306667 6:0.204545 7:0.181818 8:0.272727
-1 1:-356 2:75 3:0.2 4:0.173333 5:0.306667 6:0.204545 7:0.193182 8:0.261364
-1 1:-420 2:75 3:0.2 4:0.173333 5:0.306667 6:0.215909 7:0.181818 8:0.272727
-1 1:-205 2:75 3:0.2 4:0.173333 5:0.306667 6:0.337209 7:0.372093 8:0.116279
-1 1:-232 2:75 3:0.2 4:0.173333 5:0.306667 6:0.244444 7:0.355556 8:0.166667
-1 1:-290 2:75 3:0.2 4:0.173333 5:0.306667 6:0.244444 7:0.355556 8:0.166667
-1 1:-264 2:72 3:0.2 4:0.173333 5:0.306667 6:0.263889 7:0.305556 8:0.166667
-1 1:-310 2:75 3:0.2 4:0.173333 5:0.306667 6:0.176471 7:0.247059 8:0.258824
-1 1:-305 2:75 3:0.2 4:0.173333 5:0.306667 6:0.211765 7:0.247059 8:0.235294
-1 1:-352 2:75 3:0.2 4:0.173333 5:0.306667 6:0.188235 7:0.258824 8:0.223529
-1 1:-335 2:75 3:0.2 4:0.173333 5:0.306667 6:0.154762 7:0.22619 8:0.297619
-1 1:-390 2:75 3:0.2 4:0.173333 5:0.306667 6:0.176471 7:0.270588 8:0.247059
-1 1:-377 2:75 3:0.2 4:0.173333 5:0.306667 6:0.188235 7:0.247059 8:0.235294
-1 1:-354 2:75 3:0.2 4:0.173333 5:0.306667 6:0.202381 7:0.238095 8:0.25
-1 1:-312 2:75 3:0.2 4:0.173333 5:0.306667 6:0.197674 7:0.244186 8:0.255814
-1 1:-277 2:75 3:0.2 4:0.173333 5:0.306667 6:0.22093 7:0.244186 8:0.232558
-1 1:-314 2:75 3:0.2 4:0.173333 5:0.306667 6:0.164706 7:0.223529 8:0.270588
-1 1:-376 2:75 3:0.2 4:0.173333 5:0.306667 6:0.2 7:0.235294 8:0.258824
-1 1:-305 2:75 3:0.2 4:0.173333 5:0.306667 6:0.2 7:0.258824 8:0.235294
-1 1:-370 2:75 3:0.2 4:0.173333 5:0.306667 6:0.164706 7:0.235294 8:0.270588
-1 1:-403 2:75 3:0.2 4:0.173333 5:0.306667 6:0.164706 7:0.223529 8:0.270588
-1 1:-350 2:75 3:0.2 4:0.173333 5:0.306667 6:0.164706 7:0.211765 8:0.282353
-1 1:-420 2:75 3:0.2 4:0.173333 5:0.306667 6:0.176471 7:0.235294 8:0.270588
-1 1:-307 2:75 3:0.2 4:0.173333 5:0.306667 6:0.2 7:0.211765 8:0.270588
-1 1:-257 2:75 3:0.2 4:0.173333 5:0.306667 6:0.188235 7:0.223529 8:0.270588
-1 1:-441 2:75 3:0.2 4:0.173333 5:0.306667 6:0.188235 7:0.211765 8:0.270588
-1 1:-373 2:75 3:0.2 4:0.173333 5:0.306667 6:0.176471 7:0.235294 8:0.270588
-1 1:-280 2:75 3:0.2 4:0.173333 5:0.306667 6:0.197674 7:0.209302 8:0.267442
-1 1:-399 2:75 3:0.2 4:0.173333 5:0.306667 6:0.188235 7:0.223529 8:0.270588
-1 1:-224 2:75 3:0.2 4:0.173333 5:0.306667 6:0.236842 7:0.263158 8:0.236842
-1 1:-312 2:75 3:0.2 4:0.173333 5:0.306667 6:0.2 7:0.2 8:0.28
-1 1:-370 2:75 3:0.2 4:0.173333 5:0.306667 6:0.197368 7:0.210526 8:0.289474
-1 1:-328 2:75 3:0.2 4:0.173333 5:0.306667 6:0.186667 7:0.186667 8:0.293333
-1 1:-272 2:75 3:0.2 4:0.173333 5:0.306667 6:0.302632 7:0.276316 8:0.197368
-1 1:-286 2:75 3:0.2 4:0.173333 5:0.306667 6:0.263158 7:0.25 8:0.236842
-1 1:-274 2:75 3:0.2 4:0.173333 5:0.306667 6:0.263158 7:0.25 8:0.236842
-1 1:-317 2:75 3:0.2 4:0.173333 5:0.306667 6:0.210526 7:0.263158 8:0.223684
-1 1:-305 2:75 3:0.2 4:0.173333 5:0.306667 6:0.223684 7:0.236842 8:0.236842
-1 1:-303 2:75 3:0.2 4:0.173333 5:0.306667 6:0.2 7:0.24 8:0.24
-1 1:-232 2:75 3:0.2 4:0.173333 5:0.306667 6:0.266667 7:0.226667 8:0.24
-1 1:-164 2:74 3:0.2 4:0.173333 5:0.306667 6:0.310811 7:0.283784 8:0.175676
-1 1:-305 2:75 3:0.2 4:0.173333 5:0.306667 6:0.263158 7:0.236842 8:0.223684
-1 1:-197 2:75 3:0.2 4:0.173333 5:0.306667 6:0.25 7:0.223684 8:0.236842
-1 1:-337 2:75 3:0.2 4:0.173333 5:0.306667 6:0.184211 7:0.197368 8:0.289474
-1 1:-351 2:75 3:0.2 4:0.173333 5:0.306667 6:0.141026 7:0.192308 8:0.333333
-1 1:-380 2:75 3:0.2 4:0.173333 5:0.306667 6:0.192308 7:0.205128 8:0.307692
-1 1:-322 2:75 3:0.2 4:0.173333 5:0.306667 6:0.192308 7:0.205128 8:0.294872
-1 1:-290 2:75 3:0.2 4:0.173333 5:0.306667 6:0.179487 7:0.179487 8:0.333333
-1 1:-253 2:75 3:0.2 4:0.173333 5:0.306667 6:0.192308 7:0.230769 8:0.282051
-1 1:-253 2:75 3:0.2 4:0.173333 5:0.306667 6:0.236842 7:0.223684 8:0.276316
-1 1:-296 2:75 3:0.2 4:0.173333 5:0.306667 6:0.236842 7:0.223684 8:0.276316
-1 1:-403 2:75 3:0.2 4:0.173333 5:0.306667 6:0.197368 7:0.184211 8:0.276316
-1 1:-397 2:75 3:0.2 4:0.173333 5:0.306667 6:0.210526 7:0.184211 8:0.289474
-1 1:-319 2:75 3:0.2 4:0.173333 5:0.306667 6:0.168831 7:0.220779 8:0.272727
-1 1:-263 2:75 3:0.2 4:0.173333 5:0.306667 6:0.207792 7:0.25974 8:0.233766
-1 1:-265 2:75 3:0.2 4:0.173333 5:0.306667 6:0.197368 7:0.184211 8:0.302632
-1 1:-205 2:75 3:0.2 4:0.173333 5:0.306667 6:0.263158 7:0.263158 8:0.223684
-1 1:-109 2:75 3:0.2 4:0.173333 5:0.306667 6:0.426667 7:0.36 8:0.106667
-1 1:-151 2:71 3:0.2 4:0.173333 5:0.306667 6:0.394366 7:0.225352 8:0.239437
-1 1:-217 2:72 3:0.2 4:0.173333 5:0.306667 6:0.402778 7:0.222222 8:0.236111
-1 1:-80 2:70 3:0.2 4:0.173333 5:0.306667 6:0.385714 7:0.285714 8:0.214286
-1 1:-288 2:75 3:0.2 4:0.173333 5:0.306667 6:0.194805 7:0.25974 8:0.272727
-1 1:-356 2:75 3:0.2 4:0.173333 5:0.306667 6:0.223684 7:0.236842 8:0.289474
-1 1:-255 2:75 3:0.2 4:0.173333 5:0.306667 6:0.220779 7:0.220779 8:0.285714
-1 1:-213 2:75 3:0.2 4:0.173333 5:0.306667 6:0.194805 7:0.25974 8:0.272727
-1 1:-281 2:75 3:0.2 4:0.173333 5:0.306667 6:0.184211 7:0.25 8:0.25
-1 1:-373 2:75 3:0.2 4:0.173333 5:0.306667 6:0.197368 7:0.197368 8:0.315789
-1 1:-246 2:75 3:0.2 4:0.173333 5:0.306667 6:0.197368 7:0.210526 8:0.302632
-1 1:-313 2:75 3:0.2 4:0.173333 5:0.306667 6:0.210526 7:0.25 8:0.276316
-1 1:-377 2:75 3:0.2 4:0.173333 5:0.306667 6:0.223684 7:0.210526 8:0.276316
-1 1:-292 2:75 3:0.2 4:0.173333 5:0.306667 6:0.233766 7:0.207792 8:0.272727
-1 1:-288 2:75 3:0.2 4:0.173333 5:0.306667 6:0.223684 7:0.210526 8:0.276316
-1 1:-375 2:75 3:0.2 4:0.173333 5:0.306667 6:0.2 7:0.186667 8:0.293333
-1 1:-421 2:75 3:0.2 4:0.173333 5:0.306667 6:0.168831 7:0.155844 8:0.350649
-1 1:-243 2:75 3:0.2 4:0.173333 5:0.306667 6:0.226667 7:0.266667 8:0.24
-1 1:-289 2:75 3:0.2 4:0.173333 5:0.306667 6:0.236842 7:0.25 8:0.236842
-1 1:-223 2:75 3:0.2 4:0.173333 5:0.306667 6:0.223684 7:0.25 8:0.25
-1 1:-293 2:75 3:0.2 4:0.173333 5:0.306667 6:0.213333 7:0.253333 8:0.253333
-1 1:-261 2:74 3:0.2 4:0.173333 5:0.306667 6:0.22973 7:0.22973 8:0.27027
-1 1:-420 2:75 3:0.2 4:0.173333 5:0.306667 6:0.184211 7:0.223684 8:0.276316
-1 1:-258 2:75 3:0.2 4:0.173333 5:0.306667 6:0.233766 7:0.246753 8:0.25974
-1 1:-208 2:75 3:0.2 4:0.173333 5:0.306667 6:0.246753 7:0.233766 8:0.272727
-1 1:-232 2:74 3:0.2 4:0.173333 5:0.306667 6:0.22973 7:0.297297 8:0.202703
-1 1:-209 2:74 3:0.2 4:0.173333 5:0.306667 6:0.351351 7:0.324324 8:0.162162
-1 1:-234 2:74 3:0.2 4:0.173333 5:0.306667 6:0.337838 7:0.351351 8:0.148649
-1 1:-126 2:70 3:0.2 4:0.173333 5:0.306667 6:0.4 7:0.228571 8:0.214286
-1 1:-181 2:70 3:0.2 4:0.173333 5:0.306667 6:0.371429 7:0.242857 8:0.228571
-1 1:-226 2:75 3:0.2 4:0.173333 5:0.306667 6:0.226667 7:0.266667 8:0.24
-1 1:-316 2:75 3:0.2 4:0.173333 5:0.306667 6:0.184211 7:0.236842 8:0.263158
-1 1:-314 2:75 3:0.2 4:0.173333 5:0.306667 6:0.186667 7:0.24 8:0.253333
-1 1:-311 2:75 3:0.2 4:0.173333 5:0.306667 6:0.2 7:0.186667 8:0.293333
-1 1:-322 2:75 3:0.2 4:0.173333 5:0.306667 6:0.2 7:0.213333 8:0.266667
-1 1:-421 2:75 3:0.2 4:0.173333 5:0.306667 6:0.230769 7:0.192308 8:0.282051
-1 1:-362 2:75 3:0.2 4:0.173333 5:0.306667 6:0.230769 7:0.179487 8:0.294872
-1 1:-275 2:75 3:0.2 4:0.173333 5:0.306667 6:0.246753 7:0.194805 8:0.272727
-1 1:-412 2:75 3:0.2 4:0.173333 5:0.306667 6:0.171053 7:0.157895 8:0.328947
-1 1:-277 2:75 3:0.2 4:0.173333 5:0.306667 6:0.171053 7:0.144737 8:0.342105
-1 1:-314 2:75 3:0.2 4:0.173333 5:0.306667 6:0.181818 7:0.181818 8:0.324675
-1 1:-371 2:75 3:0.2 4:0.173333 5:0.306667 6:0.168831 7:0.181818 8:0.324675
-1 1:-288 2:75 3:0.2 4:0.173333 5:0.306667 6:0.194805 7:0.168831 8:0.324675
-1 1:-340 2:75 3:0.2 4:0.173333 5:0.306667 6:0.181818 7:0.142857 8:0.350649
-1 1:-343 2:75 3:0.2 4:0.173333 5:0.306667 6:0.181818 7:0.142857 8:0.350649
-1 1:-379 2:75 3:0.2 4:0.173333 5:0.306667 6:0.194805 7:0.155844 8:0.337662
-1 1:-405 2:75 3:0.2 4:0.173333 5:0.306667 6:0.181818 7:0.155844 8:0.337662
-1 1:-353 2:75 3:0.2 4:0.173333 5:0.306667 6:0.207792 7:0.168831 8:0.337662
-1 1:-291 2:75 3:0.2 4:0.173333 5:0.306667 6:0.233766 7:0.220779 8:0.285714
-1 1:-296 2:75 3:0.2 4:0.173333 5:0.306667 6:0.25974 7:0.207792 8:0.285714
-1 1:-352 2:75 3:0.2 4:0.173333 5:0.306667 6:0.220779 7:0.220779 8:0.272727
-1 1:-249 2:74 3:0.2 4:0.173333 5:0.306667 6:0.283784 7:0.310811 8:0.202703
-1 1:-356 2:75 3:0.2 4:0.173333 5:0.306667 6:0.315789 7:0.381579 8:0.144737
-1 1:-224 2:75 3:0.2 4:0.173333 5:0.306667 6:0.246753 7:0.233766 8:0.25974
-1 1:-72 2:72 3:0.2 4:0.173333 5:0.306667 6:0.361111 7:0.347222 8:0.180556
-1 1:-248 2:72 3:0.2 4:0.173333 5:0.306667 6:0.277778 7:0.277778 8:0.263889
-1 1:-206 2:72 3:0.2 4:0.173333 5:0.306667 6:0.277778 7:0.277778 8:0.263889
-1 1:-235 2:75 3:0.2 4:0.173333 5:0.306667 6:0.293333 7:0.2 8:0.24
-1 1:-285 2:75 3:0.2 4:0.173333 5:0.306667 6:0.266667 7:0.186667 8:0.253333
-1 1:-350 2:75 3:0.2 4:0.173333 5:0.306667 6:0.213333 7:0.133333 8:0.32
-1 1:-270 2:75 3:0.2 4:0.173333 5:0.306667 6:0.24 7:0.133333 8:0.306667
-1 1:-311 2:75 3:0.2 4:0.173333 5:0.306667 6:0.24 7:0.16 8:0.293333
-1 1:-357 2:75 3:0.2 4:0.173333 5:0.306667 6:0.253333 7:0.146667 8:0.293333
-1 1:-298 2:75 3:0.2 4:0.173333 5:0.306667 6:0.253333 7:0.146667 8:0.293333
-1 1:-304 2:75 3:0.2 4:0.173333 5:0.306667 6:0.24 7:0.146667 8:0.293333
-1 1:-356 2:75 3:0.2 4:0.173333 5:0.306667 6:0.24 7:0.16 8:0.28
-1 1:-231 2:75 3:0.2 4:0.173333 5:0.306667 6:0.253333 7:0.173333 8:0.266667
-1 1:-386 2:75 3:0.2 4:0.173333 5:0.306667 6:0.253333 7:0.146667 8:0.293333
-1 1:-318 2:75 3:0.2 4:0.173333 5:0.306667 6:0.253333 7:0.146667 8:0.293333
-1 1:-82 2:75 3:0.2 4:0.173333 5:0.306667 6:0.253333 7:0.146667 8:0.293333
-1 1:-314 2:75 3:0.2 4:0.173333 5:0.306667 6:0.253333 7:0.146667 8:0.293333
-1 1:-457 2:75 3:0.2 4:0.173333 5:0.306667 6:0.253333 7:0.146667 8:0.293333
-1 1:-354 2:75 3:0.2 4:0.173333 5:0.306667 6:0.253333 7:0.146667 8:0.293333
-1 1:-309 2:75 3:0.2 4:0.173333 5:0.306667 6:0.181818 7:0.181818 8:0.324675
-1 1:-432 2:75 3:0.2 4:0.173333 5:0.306667 6:0.178571 7:0.202381 8:0.309524
-1 1:-579 2:75 3:0.2 4:0.173333 5:0.306667 6:0.176471 7:0.2 8:0.305882
-1 1:-435 2:75 3:0.2 4:0.173333 5:0.306667 6:0.2 7:0.176471 8:0.317647
-1 1:-309 2:75 3:0.2 4:0.173333 5:0.306667 6:0.2 7:0.176471 8:0.317647
-1 1:-254 2:75 3:0.2 4:0.173333 5:0.306667 6:0.223529 7:0.188235 8:0.317647
-1 1:-279 2:75 3:0.2 4:0.173333 5:0.306667 6:0.235294 7:0.176471 8:0.317647
-1 1:-368 2:75 3:0.2 4:0.173333 5:0.306667 6:0.188235 7:0.235294 8:0.258824
-1 1:-225 2:75 3:0.2 4:0.173333 5:0.306667 6:0.210526 7:0.236842 8:0.236842
-1 1:-294 2:75 3:0.2 4:0.173333 5:0.306667 6:0.216867 7:0.277108 8:0.204819
-1 1:-272 2:75 3:0.2 4:0.173333 5:0.306667 6:0.233333 7:0.344444 8:0.188889
-1 1:-204 2:75 3:0.2 4:0.173333 5:0.306667 6:0.238636 7:0.352273 8:0.181818
-1 1:-298 2:75 3:0.2 4:0.173333 5:0.306667 6:0.217949 7:0.217949 8:0.269231
-1 1:-225 2:75 3:0.2 4:0.173333 5:0.306667 6:0.181818 7:0.285714 8:0.246753
-1 1:-165 2:75 3:0.2 4:0.173333 5:0.306667 6:0.230769 7:0.217949 8:0.269231
-1 1:-288 2:75 3:0.2 4:0.173333 5:0.306667 6:0.210526 7:0.236842 8:0.236842
-1 1:-357 2:75 3:0.2 4:0.173333 5:0.306667 6:0.210526 7:0.236842 8:0.236842
-1 1:-382 2:75 3:0.2 4:0.173333 5:0.306667 6:0.210526 7:0.236842 8:0.236842
-1 1:-325 2:75 3:0.2 4:0.173333 5:0.306667 6:0.210526 7:0.236842 8:0.236842
-1 1:-337 2:75 3:0.2 4:0.173333 5:0.306667 6:0.197368 7:0.223684 8:0.25
-1 1:-277 2:75 3:0.2 4:0.173333 5:0.306667 6:0.223684 7:0.236842 8:0.236842
-1 1:-238 2:75 3:0.2 4:0.173333 5:0.306667 6:0.194805 7:0.25974 8:0.233766
-1 1:-387 2:75 3:0.2 4:0.173333 5:0.306667 6:0.197368 7:0.236842 8:0.25
-1 1:-341 2:75 3:0.2 4:0.173333 5:0.306667 6:0.197368 7:0.25 8:0.236842
-1 1:-464 2:75 3:0.186667 4:0.173333 5:0.293333 6:0.186667 7:0.213333 8:0.28
-1 1:-430 2:75 3:0.186667 4:0.173333 5:0.293333 6:0.157895 7:0.184211 8:0.315789
-1 1:-348 2:75 3:0.186667 4:0.173333 5:0.293333 6:0.157895 7:0.184211 8:0.315789
-1 1:-382 2:75 3:0.186667 4:0.173333 5:0.293333 6:0.171053 7:0.184211 8:0.315789
-1 1:-405 2:75 3:0.186667 4:0.173333 5:0.293333 6:0.197368 7:0.197368 8:0.276316
-1 1:-418 2:75 3:0.186667 4:0.173333 5:0.293333 6:0.144737 7:0.171053 8:0.328947
-1 1:-369 2:75 3:0.186667 4:0.173333 5:0.293333 6:0.171053 7:0.197368 8:0.302632
-1 1:-229 2:75 3:0.186667 4:0.173333 5:0.293333 6:0.253333 7:0.333333 8:0.2
-1 1:-408 2:75 3:0.186667 4:0.173333 5:0.293333 6:0.105263 7:0.223684 8:0.289474
-1 1:-409 2:75 3:0.186667 4:0.173333 5:0.293333 6:0.118421 7:0.236842 8:0.276316
-1 1:-502 2:75 3:0.186667 4:0.173333 5:0.293333 6:0.171053 7:0.171053 8:0.276316
-1 1:-327 2:75 3:0.186667 4:0.173333 5:0.293333 6:0.171053 7:0.157895 8:0.289474
-1 1:-432 2:75 3:0.186667 4:0.173333 5:0.293333 6:0.197368 7:0.184211 8:0.263158
-1 1:-351 2:75 3:0.186667 4:0.173333 5:0.293333 6:0.210526 7:0.197368 8:0.25
-1 1:-270 2:75 3:0.186667 4:0.173333 5:0.293333 6:0.226667 7:0.213333 8:0.293333
-1 1:-337 2:74 3:0.186667 4:0.173333 5:0.293333 6:0.216216 7:0.216216 8:0.283784
-1 1:-398 2:75 3:0.186667 4:0.173333 5:0.293333 6:0.186667 7:0.266667 8:0.24
-1 1:-417 2:75 3:0.186667 4:0.173333 5:0.293333 6:0.181818 7:0.207792 8:0.272727
-1 1:-435 2:75 3:0.186667 4:0.173333 5:0.293333 6:0.131579 7:0.184211 8:0.342105
-1 1:-569 2:75 3:0.186667 4:0.173333 5:0.293333 6:0.155844 7:0.207792 8:0.298701
-1 1:-383 2:75 3:0.186667 4:0.173333 5:0.293333 6:0.12987 7:0.194805 8:0.311688
-1 1:-421 2:75 3:0.186667 4:0.173333 5:0.293333 6:0.142857 7:0.220779 8:0.285714
-1 1:-333 2:75 3:0.186667 4:0.173333 5:0.293333 6:0.181818 7:0.194805 8:0.298701
-1 1:-305 2:75 3:0.186667 4:0.173333 5:0.293333 6:0.181818 7:0.194805 8:0.298701
-1 1:-177 2:71 3:0.186667 4:0.173333 5:0.293333 6:0.478873 7:0.338028 8:0.126761
-1 1:-121 2:71 3:0.186667 4:0.173333 5:0.293333 6:0.408451 7:0.366197 8:0.140845
-1 1:-129 2:71 3:0.186667 4:0.173333 5:0.293333 6:0.408451 7:0.352113 8:0.126761
-1 1:-114 2:72 3:0.186667 4:0.173333 5:0.293333 6:0.416667 7:0.347222 8:0.125
-1 1:-337 2:75 3:0.186667 4:0.173333 5:0.293333 6:0.213333 7:0.226667 8:0.253333
-1 1:-276 2:75 3:0.186667 4:0.173333 5:0.293333 6:0.173333 7:0.253333 8:0.253333
-1 1:-394 2:75 3:0.186667 4:0.173333 5:0.293333 6:0.16 7:0.213333 8:0.293333
-1 1:-320 2:75 3:0.186667 4:0.173333 5:0.293333 6:0.171053 7:0.210526 8:0.289474
-1 1:-292 2:75 3:0.186667 4:0.173333 5:0.293333 6:0.16 7:0.213333 8:0.293333
-1 1:-415 2:75 3:0.186667 4:0.173333 5:0.293333 6:0.184211 7:0.197368 8:0.276316
-1 1:-326 2:75 3:0.186667 4:0.173333 5:0.293333 6:0.205128 7:0.230769 8:0.307692
-1 1:-320 2:75 3:0.186667 4:0.173333 5:0.293333 6:0.179487 7:0.217949 8:0.307692
-1 1:-302 2:75 3:0.186667 4:0.173333 5:0.293333 6:0.223684 7:0.210526 8:0.289474
-1 1:-354 2:75 3:0.186667 4:0.173333 5:0.293333 6:0.171053 7:0.171053 8:0.355263
-1 1:-384 2:75 3:0.186667 4:0.173333 5:0.293333 6:0.184211 7:0.171053 8:0.355263
-1 1:-331 2:75 3:0.186667 4:0.173333 5:0.293333 6:0.186667 7:0.173333 8:0.346667
-1 1:-285 2:75 3:0.186667 4:0.173333 5:0.293333 6:0.197368 7:0.197368 8:0.328947
-1 1:-364 2:75 3:0.186667 4:0.173333 5:0.293333 6:0.223684 7:0.184211 8:0.328947
-1 1:-294 2:75 3:0.186667 4:0.173333 5:0.293333 6:0.171053 7:0.25 8:0.289474
-1 1:-301 2:75 3:0.186667 4:0.173333 5:0.293333 6:0.171053 7:0.25 8:0.289474
-1 1:-136 2:69 3:0.186667 4:0.173333 5:0.293333 6:0.463768 7:0.42029 8:0.0869565
-1 1:-123 2:72 3:0.186667 4:0.173333 5:0.293333 6:0.291667 7:0.375 8:0.138889
-1 1:-331 2:75 3:0.186667 4:0.173333 5:0.293333 6:0.213333 7:0.226667 8:0.306667
-1 1:-405 2:75 3:0.186667 4:0.173333 5:0.293333 6:0.16 7:0.2 8:0.32
-1 1:-274 2:75 3:0.186667 4:0.173333 5:0.293333 6:0.197368 7:0.210526 8:0.289474
-1 1:-351 2:75 3:0.186667 4:0.173333 5:0.293333 6:0.184211 7:0.197368 8:0.302632
-1 1:-292 2:75 3:0.186667 4:0.173333 5:0.293333 6:0.210526 7:0.223684 8:0.289474
-1 1:-215 2:75 3:0.186667 4:0.173333 5:0.293333 6:0.2 7:0.253333 8:0.266667
-1 1:-362 2:75 3:0.186667 4:0.173333 5:0.293333 6:0.12 7:0.226667 8:0.32
-1 1:-282 2:75 3:0.186667 4:0.173333 5:0.293333 6:0.146667 7:0.24 8:0.306667
-1 1:-332 2:75 3:0.186667 4:0.173333 5:0.293333 6:0.12 7:0.226667 8:0.32
-1 1:-407 2:75 3:0.186667 4:0.173333 5:0.293333 6:0.207792 7:0.155844 8:0.311688
-1 1:-320 2:75 3:0.186667 4:0.173333 5:0.293333 6:0.197368 7:0.210526 8:0.289474
-1 1:-385 2:75 3:0.186667 4:0.173333 5:0.293333 6:0.210526 7:0.210526 8:0.276316
-1 1:-389 2:75 3:0.186667 4:0.173333 5:0.293333 6:0.197368 7:0.210526 8:0.276316
-1 1:-267 2:75 3:0.186667 4:0.173333 5:0.293333 6:0.197368 7:0.210526 8:0.276316
-1 1:-277 2:75 3:0.186667 4:0.173333 5:0.293333 6:0.197368 7:0.210526 8:0.276316
-1 1:-332 2:75 3:0.186667 4:0.173333 5:0.293333 6:0.184211 7:0.171053 8:0.315789
-1 1:-390 2:75 3:0.186667 4:0.173333 5:0.293333 6:0.223684 7:0.197368 8:0.289474
-1 1:-357 2:75 3:0.186667 4:0.173333 5:0.293333 6:0.25 7:0.236842 8:0.236842
-1 1:-329 2:75 3:0.186667 4:0.173333 5:0.293333 6:0.25 7:0.223684 8:0.25
-1 1:-306 2:75 3:0.186667 4:0.173333 5:0.293333 6:0.25 7:0.263158 8:0.223684
-1 1:-204 2:71 3:0.186667 4:0.173333 5:0.293333 6:0.450704 7:0.239437 8:0.169014
-1 1:-335 2:75 3:0.186667 4:0.173333 5:0.293333 6:0.223684 7:0.210526 8:0.25
-1 1:-272 2:75 3:0.186667 4:0.173333 5:0.293333 6:0.25 7:0.210526 8:0.236842
-1 1:-296 2:75 3:0.186667 4:0.173333 5:0.293333 6:0.236842 7:0.223684 8:0.236842
-1 1:-338 2:75 3:0.186667 4:0.173333 5:0.293333 6:0.223684 7:0.210526 8:0.25
-1 1:-306 2:75 3:0.186667 4:0.173333 5:0.293333 6:0.210526 7:0.276316 8:0.197368
-1 1:-359 2:75 3:0.186667 4:0.173333 5:0.293333 6:0.223684 7:0.184211 8:0.263158
-1 1:-409 2:75 3:0.186667 4:0.173333 5:0.293333 6:0.223684 7:0.184211 8:0.263158
-1 1:-319 2:75 3:0.186667 4:0.173333 5:0.293333 6:0.223684 7:0.184211 8:0.263158
-1 1:-347 2:75 3:0.186667 4:0.173333 5:0.293333 6:0.236842 7:0.197368 8:0.25
-1 1:-401 2:75 3:0.186667 4:0.173333 5:0.293333 6:0.223684 7:0.184211 8:0.263158
-1 1:-216 2:75 3:0.186667 4:0.173333 5:0.293333 6:0.25 7:0.223684 8:0.236842
-1 1:-319 2:75 3:0.186667 4:0.173333 5:0.293333 6:0.236842 7:0.223684 8:0.236842
-1 1:-249 2:75 3:0.186667 4:0.173333 5:0.293333 6:0.25 7:0.210526 8:0.25
-1 1:-285 2:75 3:0.186667 4:0.173333 5:0.293333 6:0.236842 7:0.223684 8:0.236842
-1 1:-305 2:75 3:0.186667 4:0.173333 5:0.293333 6:0.236842 7:0.223684 8:0.236842
-1 1:-329 2:75 3:0.186667 4:0.173333 5:0.293333 6:0.236842 7:0.223684 8:0.236842
-1 1:-325 2:75 3:0.186667 4:0.173333 5:0.293333 6:0.246753 7:0.220779 8:0.233766
-1 1:-278 2:75 3:0.186667 4:0.173333 5:0.293333 6:0.236842 7:0.223684 8:0.236842
-1 1:-291 2:75 3:0.186667 4:0.173333 5:0.293333 6:0.236842 7:0.223684 8:0.236842
-1 1:-303 2:75 3:0.186667 4:0.173333 5:0.293333 6:0.25 7:0.223684 8:0.236842
-1 1:-327 2:75 3:0.186667 4:0.173333 5:0.293333 6:0.236842 7:0.223684 8:0.236842
-1 1:-305 2:75 3:0.186667 4:0.173333 5:0.293333 6:0.236842 7:0.223684 8:0.236842
-1 1:-237 2:74 3:0.186667 4:0.173333 5:0.293333 6:0.243243 7:0.337838 8:0.22973
-1 1:-285 2:74 3:0.186667 4:0.173333 5:0.293333 6:0.202703 7:0.216216 8:0.297297
-1 1:-371 2:74 3:0.186667 4:0.173333 5:0.293333 6:0.162162 7:0.162162 8:0.337838
-1 1:-229 2:74 3:0.186667 4:0.173333 5:0.293333 6:0.202703 7:0.216216 8:0.297297
-1 1:-316 2:74 3:0.186667 4:0.173333 5:0.293333 6:0.202703 7:0.216216 8:0.297297
-1 1:-269 2:74 3:0.186667 4:0.173333 5:0.293333 6:0.216216 7:0.243243 8:0.283784
-1 1:-209 2:74 3:0.186667 4:0.173333 5:0.293333 6:0.202703 7:0.310811 8:0.243243
-1 1:-260 2:74 3:0.186667 4:0.173333 5:0.293333 6:0.202703 7:0.297297 8:0.256757
-1 1:-217 2:74 3:0.186667 4:0.173333 5:0.293333 6:0.216216 7:0.22973 8:0.283784
-1 1:-153 2:75 3:0.186667 4:0.173333 5:0.293333 6:0.253333 7:0.293333 8:0.253333
-1 1:-286 2:74 3:0.186667 4:0.173333 5:0.293333 6:0.243243 7:0.283784 8:0.243243
-1 1:-357 2:74 3:0.186667 4:0.173333 5:0.293333 6:0.202703 7:0.283784 8:0.27027
-1 1:-263 2:74 3:0.186667 4:0.173333 5:0.293333 6:0.202703 7:0.22973 8:0.297297
-1 1:-276 2:75 3:0.186667 4:0.173333 5:0.293333 6:0.171053 7:0.223684 8:0.276316
-1 1:-281 2:75 3:0.186667 4:0.173333 5:0.293333 6:0.173333 7:0.253333 8:0.32
-1 1:-264 2:74 3:0.186667 4:0.173333 5:0.293333 6:0.202703 7:0.22973 8:0.297297
-1 1:-195 2:75 3:0.186667 4:0.173333 5:0.293333 6:0.173333 7:0.253333 8:0.32
-1 1:-271 2:75 3:0.186667 4:0.173333 5:0.293333 6:0.213333 7:0.306667 8:0.226667
-1 1:-234 2:75 3:0.186667 4:0.173333 5:0.293333 6:0.32 7:0.333333 8:0.173333
-1 1:-161 2:70 3:0.186667 4:0.173333 5:0.293333 6:0.414286 7:0.371429 8:0.114286
-1 1:-237 2:72 3:0.186667 4:0.173333 5:0.293333 6:0.319444 7:0.319444 8:0.208333
-1 1:-324 2:73 3:0.186667 4:0.173333 5:0.293333 6:0.178082 7:0.246575 8:0.273973
-1 1:-368 2:74 3:0.186667 4:0.173333 5:0.293333 6:0.202703 7:0.202703 8:0.297297
-1 1:-404 2:74 3:0.186667 4:0.173333 5:0.293333 6:0.202703 7:0.202703 8:0.297297
-1 1:-445 2:74 3:0.186667 4:0.173333 5:0.293333 6:0.135135 7:0.189189 8:0.324324
-1 1:-300 2:75 3:0.186667 4:0.173333 5:0.293333 6:0.186667 7:0.253333 8:0.266667
-1 1:-393 2:74 3:0.186667 4:0.173333 5:0.293333 6:0.148649 7:0.22973 8:0.310811
-1 1:-463 2:74 3:0.186667 4:0.173333 5:0.293333 6:0.162162 7:0.216216 8:0.297297
-1 1:-381 2:75 3:0.186667 4:0.173333 5:0.293333 6:0.155844 7:0.246753 8:0.25974
-1 1:-432 2:75 3:0.186667 4:0.173333 5:0.293333 6:0.181818 7:0.246753 8:0.25974
-1 1:-316 2:75 3:0.186667 4:0.173333 5:0.293333 6:0.181818 7:0.285714 8:0.246753
-1 1:-129 2:75 3:0.186667 4:0.173333 5:0.293333 6:0.181818 7:0.285714 8:0.246753
-1 1:-251 2:75 3:0.186667 4:0.173333 5:0.293333 6:0.28 7:0.333333 8:0.173333
-1 1:-300 2:75 3:0.186667 4:0.173333 5:0.293333 6:0.236842 7:0.289474 8:0.197368
-1 1:-308 2:75 3:0.186667 4:0.173333 5:0.293333 6:0.236842 7:0.276316 8:0.210526
-1 1:-249 2:75 3:0.186667 4:0.173333 5:0.293333 6:0.236842 7:0.236842 8:0.236842
-1 1:-324 2:75 3:0.186667 4:0.173333 5:0.293333 6:0.171053 7:0.223684 8:0.289474
-1 1:-487 2:75 3:0.186667 4:0.173333 5:0.293333 6:0.184211 7:0.236842 8:0.276316
-1 1:-414 2:75 3:0.186667 4:0.173333 5:0.293333 6:0.184211 7:0.236842 8:0.276316
-1 1:-519 2:75 3:0.186667 4:0.173333 5:0.293333 6:0.181818 7:0.168831 8:0.311688
-1 1:-318 2:75 3:0.186667 4:0.173333 5:0.293333 6:0.166667 7:0.192308 8:0.320513
-1 1:-290 2:75 3:0.186667 4:0.173333 5:0.293333 6:0.246753 7:0.246753 8:0.25974
-1 1:-355 2:75 3:0.186667 4:0.173333 5:0.293333 6:0.25974 7:0.25974 8:0.220779
-1 1:-338 2:75 3:0.186667 4:0.173333 5:0.293333 6:0.25974 7:0.25974 8:0.220779
-1 1:-364 2:75 3:0.186667 4:0.173333 5:0.293333 6:0.207792 7:0.194805 8:0.285714
-1 1:-264 2:75 3:0.186667 4:0.173333 5:0.293333 6:0.207792 7:0.220779 8:0.246753
-1 1:-340 2:75 3:0.186667 4:0.173333 5:0.293333 6:0.207792 7:0.220779 8:0.246753
-1 1:-259 2:75 3:0.186667 4:0.173333 5:0.293333 6:0.197368 7:0.210526 8:0.289474
-1 1:-351 2:75 3:0.186667 4:0.173333 5:0.293333 6:0.2 7:0.2 8:0.266667
-1 1:-321 2:75 3:0.186667 4:0.173333 5:0.293333 6:0.2 7:0.2 8:0.266667
-1 1:-227 2:75 3:0.186667 4:0.173333 5:0.293333 6:0.355263 7:0.355263 8:0.131579
-1 1:-303 2:75 3:0.186667 4:0.173333 5:0.293333 6:0.25974 7:0.298701 8:0.207792
-1 1:0 2:72 3:0.186667 4:0.173333 5:0.293333 6:0.402778 7:0.347222 8:0.111111
-1 1:-238 2:72 3:0.186667 4:0.173333 5:0.293333 6:0.388889 7:0.305556 8:0.152778
-1 1:-394 2:75 3:0.186667 4:0.173333 5:0.293333 6:0.194805 7:0.207792 8:0.285714
-1 1:-296 2:75 3:0.186667 4:0.173333 5:0.293333 6:0.207792 7:0.220779 8:0.272727
-1 1:-500 2:75 3:0.186667 4:0.173333 5:0.293333 6:0.207792 7:0.220779 8:0.272727
-1 1:-386 2:75 3:0.186667 4:0.173333 5:0.293333 6:0.181818 7:0.220779 8:0.285714
-1 1:-359 2:75 3:0.186667 4:0.173333 5:0.293333 6:0.168831 7:0.207792 8:0.272727
-1 1:-370 2:75 3:0.186667 4:0.173333 5:0.293333 6:0.155844 7:0.207792 8:0.298701
-1 1:-379 2:75 3:0.186667 4:0.173333 5:0.293333 6:0.181818 7:0.207792 8:0.298701
-1 1:-283 2:75 3:0.186667 4:0.173333 5:0.293333 6:0.236842 7:0.25 8:0.25
-1 1:-253 2:75 3:0.186667 4:0.173333 5:0.293333 6:0.210526 7:0.210526 8:0.289474
-1 1:-280 2:75 3:0.186667 4:0.173333 5:0.293333 6:0.236842 7:0.276316 8:0.223684
-1 1:-257 2:75 3:0.186667 4:0.173333 5:0.293333 6:0.236842 7:0.276316 8:0.223684
-1 1:-320 2:75 3:0.186667 4:0.173333 5:0.293333 6:0.223684 7:0.276316 8:0.236842
-1 1:-232 2:75 3:0.186667 4:0.173333 5:0.293333 6:0.28 7:0.293333 8:0.213333
-1 1:-216 2:68 3:0.186667 4:0.173333 5:0.293333 6:0.308824 7:0.294118 8:0.205882
-1 1:-159 2:67 3:0.186667 4:0.173333 5:0.293333 6:0.373134 7:0.253731 8:0.208955
-1 1:-195 2:70 3:0.186667 4:0.173333 5:0.293333 6:0.328571 7:0.285714 8:0.214286
-1 1:-301 2:75 3:0.186667 4:0.173333 5:0.293333 6:0.197368 7:0.25 8:0.263158
-1 1:-370 2:75 3:0.186667 4:0.173333 5:0.293333 6:0.197368 7:0.276316 8:0.236842
-1 1:-493 2:75 3:0.186667 4:0.173333 5:0.293333 6:0.144737 7:0.236842 8:0.289474
-1 1:-416 2:75 3:0.186667 4:0.173333 5:0.293333 6:0.171053 7:0.210526 8:0.289474
-1 1:-406 2:75 3:0.186667 4:0.173333 5:0.293333 6:0.197368 7:0.236842 8:0.263158
-1 1:-379 2:75 3:0.186667 4:0.173333 5:0.293333 6:0.171053 7:0.210526 8:0.289474
-1 1:-379 2:75 3:0.186667 4:0.173333 5:0.293333 6:0.157895 7:0.197368 8:0.302632
-1 1:-329 2:75 3:0.186667 4:0.173333 5:0.293333 6:0.171053 7:0.210526 8:0.289474
-1 1:-331 2:75 3:0.186667 4:0.173333 5:0.293333 6:0.157895 7:0.197368 8:0.302632
-1 1:-338 2:75 3:0.186667 4:0.173333 5:0.293333 6:0.197368 7:0.236842 8:0.263158
-1 1:-369 2:75 3:0.186667 4:0.173333 5:0.293333 6:0.157895 7:0.197368 8:0.302632
-1 1:-457 2:75 3:0.186667 4:0.173333 5:0.293333 6:0.171053 7:0.210526 8:0.289474
-1 1:-340 2:75 3:0.186667 4:0.173333 5:0.293333 6:0.197368 7:0.236842 8:0.263158
-1 1:-296 2:75 3:0.186667 4:0.173333 5:0.293333 6:0.264368 7:0.252874 8:0.229885
-1 1:-292 2:75 3:0.186667 4:0.173333 5:0.293333 6:0.223529 7:0.235294 8:0.258824
-1 1:-409 2:75 3:0.186667 4:0.173333 5:0.293333 6:0.218391 7:0.16092 8:0.310345
-1 1:-357 2:75 3:0.186667 4:0.173333 5:0.293333 6:0.193182 7:0.181818 8:0.318182
-1 1:-447 2:75 3:0.186667 4:0.173333 5:0.293333 6:0.170455 7:0.147727 8:0.329545
-1 1:-424 2:75 3:0.186667 4:0.173333 5:0.293333 6:0.181818 7:0.159091 8:0.318182
-1 1:-383 2:75 3:0.186667 4:0.173333 5:0.293333 6:0.186047 7:0.162791 8:0.313953
-1 1:-271 2:75 3:0.186667 4:0.173333 5:0.293333 6:0.317647 7:0.235294 8:0.211765
-1 1:-349 2:75 3:0.186667 4:0.173333 5:0.293333 6:0.247191 7:0.213483 8:0.258427
-1 1:-259 2:75 3:0.186667 4:0.173333 5:0.293333 6:0.22619 7:0.238095 8:0.25
-1 1:-379 2:75 3:0.186667 4:0.173333 5:0.293333 6:0.186047 7:0.197674 8:0.302326
-1 1:-328 2:75 3:0.186667 4:0.173333 5:0.293333 6:0.195402 7:0.241379 8:0.241379
-1 1:-265 2:75 3:0.186667 4:0.173333 5:0.293333 6:0.206897 7:0.195402 8:0.275862
-1 1:-421 2:75 3:0.186667 4:0.173333 5:0.293333 6:0.172414 7:0.218391 8:0.275862
-1 1:-425 2:75 3:0.186667 4:0.173333 5:0.293333 6:0.195402 7:0.229885 8:0.241379
-1 1:-424 2:75 3:0.186667 4:0.173333 5:0.293333 6:0.172414 7:0.218391 8:0.275862
-1 1:-274 2:75 3:0.186667 4:0.173333 5:0.293333 6:0.247059 7:0.223529 8:0.270588
-1 1:-371 2:75 3:0.186667 4:0.173333 5:0.293333 6:0.229885 7:0.195402 8:0.264368
-1 1:-373 2:75 3:0.186667 4:0.173333 5:0.293333 6:0.183908 7:0.241379 8:0.252874
-1 1:-265 2:75 3:0.186667 4:0.173333 5:0.293333 6:0.238095 7:0.214286 8:0.25
-1 1:-252 2:75 3:0.186667 4:0.173333 5:0.293333 6:0.295455 7:0.227273 8:0.238636
-1 1:-341 2:75 3:0.186667 4:0.173333 5:0.293333 6:0.228916 7:0.216867 8:0.240964
-1 1:-244 2:75 3:0.186667 4:0.173333 5:0.293333 6:0.270588 7:0.235294 8:0.211765
-1 1:-268 2:75 3:0.186667 4:0.173333 5:0.293333 6:0.295455 7:0.238636 8:0.238636
-1 1:-311 2:75 3:0.186667 4:0.173333 5:0.293333 6:0.228916 7:0.216867 8:0.240964
-1 1:-346 2:75 3:0.186667 4:0.173333 5:0.293333 6:0.228916 7:0.204819 8:0.240964
-1 1:-275 2:75 3:0.186667 4:0.173333 5:0.293333 6:0.294118 7:0.270588 8:0.188235
-1 1:-352 2:75 3:0.186667 4:0.173333 5:0.293333 6:0.275862 7:0.310345 8:0.16092
-1 1:-221 2:75 3:0.186667 4:0.173333 5:0.293333 6:0.305882 7:0.341176 8:0.152941
-1 1:-185 2:74 3:0.186667 4:0.173333 5:0.293333 6:0.391892 7:0.256757 8:0.189189
-1 1:-151 2:75 3:0.186667 4:0.173333 5:0.293333 6:0.4 7:0.253333 8:0.186667
-1 1:-296 2:75 3:0.186667 4:0.173333 5:0.293333 6:0.4 7:0.24 8:0.186667
-1 1:-161 2:75 3:0.186667 4:0.173333 5:0.293333 6:0.333333 7:0.282051 8:0.230769
-1 1:-111 2:74 3:0.186667 4:0.173333 5:0.293333 6:0.378378 7:0.283784 8:0.162162
-1 1:-300 2:75 3:0.186667 4:0.173333 5:0.293333 6:0.247059 7:0.247059 8:0.235294
-1 1:-236 2:75 3:0.186667 4:0.173333 5:0.293333 6:0.2 7:0.294118 8:0.211765
-1 1:-260 2:75 3:0.186667 4:0.173333 5:0.293333 6:0.258824 7:0.247059 8:0.223529
-1 1:-314 2:75 3:0.186667 4:0.173333 5:0.293333 6:0.223529 7:0.211765 8:0.258824
-1 1:-360 2:75 3:0.186667 4:0.173333 5:0.293333 6:0.164706 7:0.235294 8:0.258824
-1 1:-416 2:75 3:0.186667 4:0.173333 5:0.293333 6:0.152941 7:0.211765 8:0.270588
-1 1:-529 2:75 3:0.186667 4:0.173333 5:0.293333 6:0.218391 7:0.229885 8:0.252874
-1 1:-392 2:75 3:0.186667 4:0.173333 5:0.293333 6:0.164706 7:0.211765 8:0.282353
-1 1:-275 2:75 3:0.186667 4:0.173333 5:0.293333 6:0.22093 7:0.22093 8:0.255814
-1 1:-362 2:75 3:0.186667 4:0.173333 5:0.293333 6:0.209302 7:0.232558 8:0.255814
-1 1:-418 2:75 3:0.186667 4:0.173333 5:0.293333 6:0.141176 7:0.2 8:0.294118
-1 1:-362 2:75 3:0.186667 4:0.173333 5:0.293333 6:0.141176 7:0.2 8:0.294118
-1 1:-273 2:75 3:0.186667 4:0.173333 5:0.293333 6:0.223684 7:0.210526 8:0.276316
-1 1:-580 2:75 3:0.186667 4:0.173333 5:0.293333 6:0.181818 7:0.155844 8:0.324675
-1 1:-394 2:75 3:0.186667 4:0.173333 5:0.293333 6:0.157895 7:0.157895 8:0.328947
-1 1:-264 2:75 3:0.186667 4:0.173333 5:0.293333 6:0.207792 7:0.233766 8:0.272727
-1 1:-340 2:75 3:0.186667 4:0.173333 5:0.293333 6:0.144737 7:0.197368 8:0.315789
-1 1:-439 2:75 3:0.186667 4:0.173333 5:0.293333 6:0.181818 7:0.142857 8:0.350649
-1 1:-263 2:75 3:0.186667 4:0.173333 5:0.293333 6:0.246753 7:0.233766 8:0.25974
-1 1:-266 2:75 3:0.186667 4:0.173333 5:0.293333 6:0.272727 7:0.272727 8:0.220779
-1 1:-334 2:75 3:0.186667 4:0.173333 5:0.293333 6:0.246753 7:0.233766 8:0.272727
-1 1:-267 2:75 3:0.186667 4:0.173333 5:0.293333 6:0.276316 7:0.289474 8:0.210526
-1 1:-307 2:75 3:0.186667 4:0.173333 5:0.293333 6:0.350649 7:0.376623 8:0.142857
-1 1:-248 2:75 3:0.186667 4:0.173333 5:0.293333 6:0.276316 7:0.276316 8:0.223684
-1 1:-236 2:75 3:0.186667 4:0.173333 5:0.293333 6:0.263158 7:0.223684 8:0.25
-1 1:-317 2:75 3:0.186667 4:0.173333 5:0.293333 6:0.168831 7:0.220779 8:0.285714
-1 1:-359 2:75 3:0.186667 4:0.173333 5:0.293333 6:0.168831 7:0.220779 8:0.285714
-1 1:-263 2:75 3:0.186667 4:0.173333 5:0.293333 6:0.210526 7:0.223684 8:0.276316
-1 1:-362 2:75 3:0.186667 4:0.173333 5:0.293333 6:0.210526 7:0.223684 8:0.276316
-1 1:-264 2:75 3:0.186667 4:0.173333 5:0.293333 6:0.210526 7:0.223684 8:0.276316
-1 1:-370 2:75 3:0.186667 4:0.173333 5:0.293333 6:0.207792 7:0.285714 8:0.220779
-1 1:-358 2:75 3:0.186667 4:0.173333 5:0.293333 6:0.157895 7:0.223684 8:0.289474
-1 1:-445 2:75 3:0.186667 4:0.173333 5:0.293333 6:0.144737 7:0.223684 8:0.289474
-1 1:-379 2:75 3:0.186667 4:0.173333 5:0.293333 6:0.141026 7:0.179487 8:0.346154
-1 1:-339 2:75 3:0.186667 4:0.173333 5:0.293333 6:0.223684 7:0.236842 8:0.263158
-1 1:-259 2:75 3:0.186667 4:0.173333 5:0.293333 6:0.210526 7:0.263158 8:0.236842
-1 1:-385 2:75 3:0.186667 4:0.173333 5:0.293333 6:0.220779 7:0.233766 8:0.25974
-1 1:-407 2:75 3:0.186667 4:0.173333 5:0.293333 6:0.171053 7:0.236842 8:0.25
-1 1:-370 2:75 3:0.186667 4:0.173333 5:0.293333 6:0.146667 7:0.226667 8:0.266667
-1 1:-389 2:75 3:0.186667 4:0.173333 5:0.293333 6:0.146667 7:0.24 8:0.266667
-1 1:-221 2:75 3:0.186667 4:0.173333 5:0.293333 6:0.220779 7:0.272727 8:0.207792
-1 1:-332 2:75 3:0.186667 4:0.173333 5:0.293333 6:0.194805 7:0.272727 8:0.207792
-1 1:-272 2:75 3:0.186667 4:0.173333 5:0.293333 6:0.131579 7:0.223684 8:0.302632
-1 1:-437 2:74 3:0.186667 4:0.173333 5:0.293333 6:0.148649 7:0.216216 8:0.27027
-1 1:-366 2:75 3:0.186667 4:0.173333 5:0.293333 6:0.118421 7:0.210526 8:0.315789
-1 1:-283 2:75 3:0.186667 4:0.173333 5:0.293333 6:0.194805 7:0.246753 8:0.233766
-1 1:-260 2:75 3:0.186667 4:0.173333 5:0.293333 6:0.194805 7:0.246753 8:0.233766
-1 1:-285 2:75 3:0.186667 4:0.173333 5:0.293333 6:0.194805 7:0.233766 8:0.246753
-1 1:-385 2:75 3:0.186667 4:0.173333 5:0.293333 6:0.181818 7:0.207792 8:0.272727
-1 1:-353 2:75 3:0.186667 4:0.173333 5:0.293333 6:0.142857 7:0.181818 8:0.311688
-1 1:-421 2:75 3:0.186667 4:0.173333 5:0.293333 6:0.168831 7:0.207792 8:0.272727
-1 1:-266 2:75 3:0.186667 4:0.173333 5:0.293333 6:0.233766 7:0.298701 8:0.220779
-1 1:-256 2:75 3:0.186667 4:0.173333 5:0.293333 6:0.293333 7:0.253333 8:0.213333
-1 1:-351 2:75 3:0.186667 4:0.173333 5:0.293333 6:0.192308 7:0.25641 8:0.24359
-1 1:-325 2:75 3:0.186667 4:0.173333 5:0.293333 6:0.12 7:0.266667 8:0.28
-1 1:-488 2:75 3:0.186667 4:0.173333 5:0.293333 6:0.12 7:0.266667 8:0.28
-1 1:-397 2:75 3:0.186667 4:0.173333 5:0.293333 6:0.12 7:0.28 8:0.266667
-1 1:-404 2:75 3:0.186667 4:0.173333 5:0.293333 6:0.146667 7:0.28 8:0.24
-1 1:-215 2:75 3:0.186667 4:0.173333 5:0.293333 6:0.263158 7:0.276316 8:0.210526
-1 1:-338 2:75 3:0.186667 4:0.173333 5:0.293333 6:0.230769 7:0.294872 8:0.24359
-1 1:-326 2:75 3:0.186667 4:0.173333 5:0.293333 6:0.184211 7:0.223684 8:0.276316
-1 1:-232 2:75 3:0.186667 4:0.173333 5:0.293333 6:0.226667 7:0.2 8:0.306667
-1 1:-361 2:75 3:0.186667 4:0.173333 5:0.293333 6:0.2 7:0.213333 8:0.306667
-1 1:-342 2:75 3:0.186667 4:0.173333 5:0.293333 6:0.2 7:0.226667 8:0.293333
-1 1:-285 2:75 3:0.186667 4:0.173333 5:0.293333 6:0.16 7:0.253333 8:0.253333
-1 1:-278 2:72 3:0.186667 4:0.173333 5:0.293333 6:0.388889 7:0.416667 8:0.0833333
-1 1:-273 2:75 3:0.186667 4:0.173333 5:0.293333 6:0.226667 7:0.28 8:0.253333
-1 1:-283 2:75 3:0.186667 4:0.173333 5:0.293333 6:0.213333 7:0.293333 8:0.226667
-1 1:-252 2:75 3:0.186667 4:0.173333 5:0.293333 6:0.2 7:0.266667 8:0.253333
-1 1:-220 2:75 3:0.186667 4:0.173333 5:0.293333 6:0.226667 7:0.266667 8:0.253333
-1 1:-325 2:75 3:0.186667 4:0.173333 5:0.293333 6:0.213333 7:0.266667 8:0.253333
-1 1:-261 2:75 3:0.186667 4:0.173333 5:0.293333 6:0.226667 7:0.266667 8:0.253333
-1 1:-255 2:75 3:0.186667 4:0.173333 5:0.293333 6:0.226667 7:0.266667 8:0.253333
-1 1:-262 2:75 3:0.186667 4:0.173333 5:0.293333 6:0.213333 7:0.253333 8:0.266667
-1 1:-296 2:75 3:0.186667 4:0.173333 5:0.293333 6:0.213333 7:0.266667 8:0.253333
-1 1:-288 2:75 3:0.186667 4:0.173333 5:0.293333 6:0.186667 7:0.266667 8:0.253333
-1 1:-461 2:75 3:0.186667 4:0.173333 5:0.293333 6:0.157895 7:0.197368 8:0.289474
-1 1:-438 2:75 3:0.186667 4:0.173333 5:0.293333 6:0.157895 7:0.184211 8:0.302632
-1 1:-323 2:75 3:0.186667 4:0.173333 5:0.293333 6:0.184211 7:0.210526 8:0.276316
-1 1:-380 2:75 3:0.186667 4:0.173333 5:0.293333 6:0.179487 7:0.217949 8:0.294872
-1 1:-371 2:75 3:0.186667 4:0.173333 5:0.293333 6:0.207792 7:0.207792 8:0.25974
-1 1:-320 2:75 3:0.186667 4:0.173333 5:0.293333 6:0.207792 7:0.207792 8:0.272727
-1 1:-352 2:75 3:0.186667 4:0.173333 5:0.293333 6:0.197368 7:0.197368 8:0.276316
-1 1:-282 2:75 3:0.186667 4:0.173333 5:0.293333 6:0.197368 7:0.184211 8:0.302632
-1 1:-388 2:75 3:0.186667 4:0.173333 5:0.293333 6:0.207792 7:0.181818 8:0.298701
-1 1:-215 2:75 3:0.186667 4:0.173333 5:0.293333 6:0.253333 7:0.266667 8:0.24
-1 1:-392 2:75 3:0.186667 4:0.173333 5:0.293333 6:0.194805 7:0.194805 8:0.298701
-1 1:-303 2:75 3:0.186667 4:0.173333 5:0.293333 6:0.155844 7:0.168831 8:0.324675
-1 1:-249 2:75 3:0.186667 4:0.173333 5:0.293333 6:0.272727 7:0.272727 8:0.207792
-1 1:-169 2:74 3:0.186667 4:0.173333 5:0.293333 6:0.418919 7:0.378378 8:0.108108
-1 1:-205 2:75 3:0.186667 4:0.173333 5:0.293333 6:0.342105 7:0.342105 8:0.171053
-1 1:-209 2:67 3:0.186667 4:0.173333 5:0.293333 6:0.328358 7:0.358209 8:0.179104
-1 1:-191 2:71 3:0.186667 4:0.173333 5:0.293333 6:0.366197 7:0.352113 8:0.169014
-1 1:-162 2:72 3:0.186667 4:0.173333 5:0.293333 6:0.430556 7:0.361111 8:0.111111
-1 1:-167 2:72 3:0.186667 4:0.173333 5:0.293333 6:0.402778 7:0.375 8:0.125
-1 1:-412 2:75 3:0.186667 4:0.173333 5:0.293333 6:0.197368 7:0.197368 8:0.289474
-1 1:-306 2:75 3:0.186667 4:0.173333 5:0.293333 6:0.213333 7:0.24 8:0.266667
-1 1:-374 2:75 3:0.186667 4:0.173333 5:0.293333 6:0.213333 7:0.253333 8:0.266667
-1 1:-308 2:75 3:0.186667 4:0.173333 5:0.293333 6:0.210526 7:0.184211 8:0.289474
-1 1:-386 2:75 3:0.186667 4:0.173333 5:0.293333 6:0.197368 7:0.210526 8:0.263158
-1 1:-349 2:75 3:0.186667 4:0.173333 5:0.293333 6:0.197368 7:0.197368 8:0.276316
-1 1:-311 2:75 3:0.186667 4:0.173333 5:0.293333 6:0.184211 7:0.210526 8:0.263158
-1 1:-360 2:75 3:0.186667 4:0.173333 5:0.293333 6:0.184211 7:0.223684 8:0.276316
-1 1:-438 2:75 3:0.186667 4:0.173333 5:0.293333 6:0.184211 7:0.223684 8:0.263158
-1 1:-336 2:75 3:0.186667 4:0.173333 5:0.293333 6:0.211111 7:0.211111 8:0.288889
-1 1:-420 2:75 3:0.186667 4:0.173333 5:0.293333 6:0.204545 7:0.204545 8:0.306818
-1 1:-509 2:75 3:0.186667 4:0.173333 5:0.293333 6:0.170455 7:0.159091 8:0.352273
-1 1:-282 2:75 3:0.186667 4:0.173333 5:0.293333 6:0.215909 7:0.193182 8:0.318182
-1 1:-428 2:75 3:0.186667 4:0.173333 5:0.293333 6:0.154762 7:0.178571 8:0.309524
-1 1:-399 2:75 3:0.186667 4:0.173333 5:0.293333 6:0.2 7:0.233333 8:0.255556
-1 1:-365 2:75 3:0.186667 4:0.173333 5:0.293333 6:0.25 7:0.173913 8:0.26087
-1 1:-375 2:75 3:0.186667 4:0.173333 5:0.293333 6:0.247312 7:0.172043 8:0.268817
-1 1:-339 2:75 3:0.186667 4:0.173333 5:0.293333 6:0.228261 7:0.184783 8:0.282609
-1 1:-494 2:75 3:0.186667 4:0.173333 5:0.293333 6:0.206522 7:0.217391 8:0.26087
-1 1:-463 2:75 3:0.186667 4:0.173333 5:0.293333 6:0.222222 7:0.144444 8:0.311111
-1 1:-388 2:75 3:0.186667 4:0.173333 5:0.293333 6:0.193548 7:0.16129 8:0.301075
-1 1:-400 2:75 3:0.186667 4:0.173333 5:0.293333 6:0.204545 7:0.181818 8:0.272727
-1 1:-352 2:75 3:0.186667 4:0.173333 5:0.293333 6:0.204545 7:0.193182 8:0.261364
-1 1:-448 2:75 3:0.186667 4:0.173333 5:0.293333 6:0.215909 7:0.181818 8:0.272727
-1 1:-240 2:75 3:0.186667 4:0.173333 5:0.293333 6:0.337209 7:0.372093 8:0.116279
-1 1:-236 2:75 3:0.186667 4:0.173333 5:0.293333 6:0.244444 7:0.355556 8:0.166667
-1 1:-240 2:75 3:0.186667 4:0.173333 5:0.293333 6:0.244444 7:0.355556 8:0.166667
-1 1:-247 2:72 3:0.186667 4:0.173333 5:0.293333 6:0.263889 7:0.305556 8:0.166667
-1 1:-304 2:75 3:0.186667 4:0.173333 5:0.293333 6:0.176471 7:0.247059 8:0.258824
-1 1:-227 2:75 3:0.186667 4:0.173333 5:0.293333 6:0.211765 7:0.247059 8:0.235294
-1 1:-417 2:75 3:0.186667 4:0.173333 5:0.293333 6:0.188235 7:0.258824 8:0.223529
-1 1:-301 2:75 3:0.186667 4:0.173333 5:0.293333 6:0.154762 7:0.22619 8:0.297619
-1 1:-371 2:75 3:0.186667 4:0.173333 5:0.293333 6:0.176471 7:0.270588 8:0.247059
-1 1:-351 2:75 3:0.186667 4:0.173333 5:0.293333 6:0.188235 7:0.247059 8:0.235294
-1 1:-441 2:75 3:0.186667 4:0.173333 5:0.293333 6:0.202381 7:0.238095 8:0.25
-1 1:-327 2:75 3:0.186667 4:0.173333 5:0.293333 6:0.197674 7:0.244186 8:0.255814
-1 1:-397 2:75 3:0.186667 4:0.173333 5:0.293333 6:0.22093 7:0.244186 8:0.232558
-1 1:-498 2:75 3:0.186667 4:0.173333 5:0.293333 6:0.164706 7:0.223529 8:0.270588
-1 1:-324 2:75 3:0.186667 4:0.173333 5:0.293333 6:0.2 7:0.235294 8:0.258824
-1 1:-361 2:75 3:0.186667 4:0.173333 5:0.293333 6:0.2 7:0.258824 8:0.235294
-1 1:-459 2:75 3:0.186667 4:0.173333 5:0.293333 6:0.164706 7:0.235294 8:0.270588
-1 1:-506 2:75 3:0.186667 4:0.173333 5:0.293333 6:0.164706 7:0.223529 8:0.270588
-1 1:-326 2:75 3:0.186667 4:0.173333 5:0.293333 6:0.164706 7:0.211765 8:0.282353
-1 1:-407 2:75 3:0.186667 4:0.173333 5:0.293333 6:0.176471 7:0.235294 8:0.270588
-1 1:-315 2:75 3:0.186667 4:0.173333 5:0.293333 6:0.2 7:0.211765 8:0.270588
-1 1:-436 2:75 3:0.186667 4:0.173333 5:0.293333 6:0.188235 7:0.223529 8:0.270588
-1 1:-312 2:75 3:0.186667 4:0.173333 5:0.293333 6:0.188235 7:0.211765 8:0.270588
-1 1:-456 2:75 3:0.186667 4:0.173333 5:0.293333 6:0.176471 7:0.235294 8:0.270588
-1 1:-285 2:75 3:0.186667 4:0.173333 5:0.293333 6:0.197674 7:0.209302 8:0.267442
-1 1:-412 2:75 3:0.186667 4:0.173333 5:0.293333 6:0.188235 7:0.223529 8:0.270588
-1 1:-345 2:75 3:0.186667 4:0.173333 5:0.293333 6:0.236842 7:0.263158 8:0.236842
-1 1:-495 2:75 3:0.186667 4:0.173333 5:0.293333 6:0.2 7:0.2 8:0.28
-1 1:-378 2:75 3:0.186667 4:0.173333 5:0.293333 6:0.197368 7:0.210526 8:0.289474
-1 1:-403 2:75 3:0.186667 4:0.173333 5:0.293333 6:0.186667 7:0.186667 8:0.293333
-1 1:-317 2:75 3:0.186667 4:0.173333 5:0.293333 6:0.302632 7:0.276316 8:0.197368
-1 1:-307 2:75 3:0.186667 4:0.173333 5:0.293333 6:0.263158 7:0.25 8:0.236842
-1 1:-285 2:75 3:0.186667 4:0.173333 5:0.293333 6:0.263158 7:0.25 8:0.236842
-1 1:-295 2:75 3:0.186667 4:0.173333 5:0.293333 6:0.210526 7:0.263158 8:0.223684
-1 1:-376 2:75 3:0.186667 4:0.173333 5:0.293333 6:0.223684 7:0.236842 8:0.236842
-1 1:-282 2:75 3:0.186667 4:0.173333 5:0.293333 6:0.2 7:0.24 8:0.24
-1 1:-266 2:75 3:0.186667 4:0.173333 5:0.293333 6:0.266667 7:0.226667 8:0.24
-1 1:-347 2:74 3:0.186667 4:0.173333 5:0.293333 6:0.310811 7:0.283784 8:0.175676
-1 1:-202 2:75 3:0.186667 4:0.173333 5:0.293333 6:0.263158 7:0.236842 8:0.223684
-1 1:-287 2:75 3:0.186667 4:0.173333 5:0.293333 6:0.25 7:0.223684 8:0.236842
-1 1:-414 2:75 3:0.186667 4:0.173333 5:0.293333 6:0.184211 7:0.197368 8:0.289474
-1 1:-539 2:75 3:0.186667 4:0.173333 5:0.293333 6:0.141026 7:0.192308 8:0.333333
-1 1:-347 2:75 3:0.186667 4:0.173333 5:0.293333 6:0.192308 7:0.205128 8:0.307692
-1 1:-420 2:75 3:0.186667 4:0.173333 5:0.293333 6:0.192308 7:0.205128 8:0.294872
-1 1:-351 2:75 3:0.186667 4:0.173333 5:0.293333 6:0.179487 7:0.179487 8:0.333333
-1 1:-269 2:75 3:0.186667 4:0.173333 5:0.293333 6:0.192308 7:0.230769 8:0.282051
-1 1:-280 2:75 3:0.186667 4:0.173333 5:0.293333 6:0.236842 7:0.223684 8:0.276316
-1 1:-249 2:75 3:0.186667 4:0.173333 5:0.293333 6:0.236842 7:0.223684 8:0.276316
-1 1:-381 2:75 3:0.186667 4:0.173333 5:0.293333 6:0.197368 7:0.184211 8:0.276316
-1 1:-307 2:75 3:0.186667 4:0.173333 5:0.293333 6:0.210526 7:0.184211 8:0.289474
-1 1:-377 2:75 3:0.186667 4:0.173333 5:0.293333 6:0.168831 7:0.220779 8:0.272727
-1 1:-312 2:75 3:0.186667 4:0.173333 5:0.293333 6:0.207792 7:0.25974 8:0.233766
-1 1:-425 2:75 3:0.186667 4:0.173333 5:0.293333 6:0.197368 7:0.184211 8:0.302632
-1 1:-231 2:75 3:0.186667 4:0.173333 5:0.293333 6:0.263158 7:0.263158 8:0.223684
-1 1:-164 2:75 3:0.186667 4:0.173333 5:0.293333 6:0.426667 7:0.36 8:0.106667
-1 1:-148 2:71 3:0.186667 4:0.173333 5:0.293333 6:0.394366 7:0.225352 8:0.239437
-1 1:-112 2:72 3:0.186667 4:0.173333 5:0.293333 6:0.402778 7:0.222222 8:0.236111
-1 1:-100 2:70 3:0.186667 4:0.173333 5:0.293333 6:0.385714 7:0.285714 8:0.214286
-1 1:-327 2:75 3:0.186667 4:0.173333 5:0.293333 6:0.194805 7:0.25974 8:0.272727
-1 1:-239 2:75 3:0.186667 4:0.173333 5:0.293333 6:0.223684 7:0.236842 8:0.289474
-1 1:-265 2:75 3:0.186667 4:0.173333 5:0.293333 6:0.220779 7:0.220779 8:0.285714
-1 1:-365 2:75 3:0.186667 4:0.173333 5:0.293333 6:0.194805 7:0.25974 8:0.272727
-1 1:-315 2:75 3:0.186667 4:0.173333 5:0.293333 6:0.184211 7:0.25 8:0.25
-1 1:-349 2:75 3:0.186667 4:0.173333 5:0.293333 6:0.197368 7:0.197368 8:0.315789
-1 1:-292 2:75 3:0.186667 4:0.173333 5:0.293333 6:0.197368 7:0.210526 8:0.302632
-1 1:-378 2:75 3:0.186667 4:0.173333 5:0.293333 6:0.210526 7:0.25 8:0.276316
-1 1:-321 2:75 3:0.186667 4:0.173333 5:0.293333 6:0.223684 7:0.210526 8:0.276316
-1 1:-382 2:75 3:0.186667 4:0.173333 5:0.293333 6:0.233766 7:0.207792 8:0.272727
-1 1:-309 2:75 3:0.186667 4:0.173333 5:0.293333 6:0.223684 7:0.210526 8:0.276316
-1 1:-425 2:75 3:0.186667 4:0.173333 5:0.293333 6:0.2 7:0.186667 8:0.293333
-1 1:-278 2:75 3:0.186667 4:0.173333 5:0.293333 6:0.168831 7:0.155844 8:0.350649
-1 1:-221 2:75 3:0.186667 4:0.173333 5:0.293333 6:0.226667 7:0.266667 8:0.24
-1 1:-314 2:75 3:0.186667 4:0.173333 5:0.293333 6:0.236842 7:0.25 8:0.236842
-1 1:-268 2:75 3:0.186667 4:0.173333 5:0.293333 6:0.223684 7:0.25 8:0.25
-1 1:-288 2:75 3:0.186667 4:0.173333 5:0.293333 6:0.213333 7:0.253333 8:0.253333
-1 1:-376 2:74 3:0.186667 4:0.173333 5:0.293333 6:0.22973 7:0.22973 8:0.27027
-1 1:-344 2:75 3:0.186667 4:0.173333 5:0.293333 6:0.184211 7:0.223684 8:0.276316
-1 1:-268 2:75 3:0.186667 4:0.173333 5:0.293333 6:0.233766 7:0.246753 8:0.25974
-1 1:-280 2:75 3:0.186667 4:0.173333 5:0.293333 6:0.246753 7:0.233766 8:0.272727
-1 1:-300 2:74 3:0.186667 4:0.173333 5:0.293333 6:0.22973 7:0.297297 8:0.202703
-1 1:-190 2:74 3:0.186667 4:0.173333 5:0.293333 6:0.351351 7:0.324324 8:0.162162
-1 1:-181 2:74 3:0.186667 4:0.173333 5:0.293333 6:0.337838 7:0.351351 8:0.148649
-1 1:-236 2:70 3:0.186667 4:0.173333 5:0.293333 6:0.4 7:0.228571 8:0.214286
-1 1:-215 2:70 3:0.186667 4:0.173333 5:0.293333 6:0.371429 7:0.242857 8:0.228571
-1 1:-288 2:75 3:0.186667 4:0.173333 5:0.293333 6:0.226667 7:0.266667 8:0.24
-1 1:-482 2:75 3:0.186667 4:0.173333 5:0.293333 6:0.184211 7:0.236842 8:0.263158
-1 1:-377 2:75 3:0.186667 4:0.173333 5:0.293333 6:0.186667 7:0.24 8:0.253333
-1 1:-441 2:75 3:0.186667 4:0.173333 5:0.293333 6:0.2 7:0.186667 8:0.293333
-1 1:-311 2:75 3:0.186667 4:0.173333 5:0.293333 6:0.2 7:0.213333 8:0.266667
-1 1:-303 2:75 3:0.186667 4:0.173333 5:0.293333 6:0.230769 7:0.192308 8:0.282051
-1 1:-333 2:75 3:0.186667 4:0.173333 5:0.293333 6:0.230769 7:0.179487 8:0.294872
-1 1:-375 2:75 3:0.186667 4:0.173333 5:0.293333 6:0.246753 7:0.194805 8:0.272727
-1 1:-410 2:75 3:0.186667 4:0.173333 5:0.293333 6:0.171053 7:0.157895 8:0.328947
-1 1:-421 2:75 3:0.186667 4:0.173333 5:0.293333 6:0.171053 7:0.144737 8:0.342105
-1 1:-328 2:75 3:0.186667 4:0.173333 5:0.293333 6:0.181818 7:0.181818 8:0.324675
-1 1:-339 2:75 3:0.186667 4:0.173333 5:0.293333 6:0.168831 7:0.181818 8:0.324675
-1 1:-262 2:75 3:0.186667 4:0.173333 5:0.293333 6:0.194805 7:0.168831 8:0.324675
-1 1:-401 2:75 3:0.186667 4:0.173333 5:0.293333 6:0.181818 7:0.142857 8:0.350649
-1 1:-377 2:75 3:0.186667 4:0.173333 5:0.293333 6:0.181818 7:0.142857 8:0.350649
-1 1:-397 2:75 3:0.186667 4:0.173333 5:0.293333 6:0.194805 7:0.155844 8:0.337662
-1 1:-368 2:75 3:0.186667 4:0.173333 5:0.293333 6:0.181818 7:0.155844 8:0.337662
-1 1:-339 2:75 3:0.186667 4:0.173333 5:0.293333 6:0.207792 7:0.168831 8:0.337662
-1 1:-345 2:75 3:0.186667 4:0.173333 5:0.293333 6:0.233766 7:0.220779 8:0.285714
-1 1:-271 2:75 3:0.186667 4:0.173333 5:0.293333 6:0.25974 7:0.207792 8:0.285714
-1 1:-353 2:75 3:0.186667 4:0.173333 5:0.293333 6:0.220779 7:0.220779 8:0.272727
-1 1:-222 2:74 3:0.186667 4:0.173333 5:0.293333 6:0.283784 7:0.310811 8:0.202703
-1 1:-115 2:75 3:0.186667 4:0.173333 5:0.293333 6:0.315789 7:0.381579 8:0.144737
-1 1:-196 2:75 3:0.186667 4:0.173333 5:0.293333 6:0.246753 7:0.233766 8:0.25974
-1 1:-38 2:72 3:0.186667 4:0.173333 5:0.293333 6:0.361111 7:0.347222 8:0.180556
-1 1:-282 2:72 3:0.186667 4:0.173333 5:0.293333 6:0.277778 7:0.277778 8:0.263889
-1 1:-253 2:72 3:0.186667 4:0.173333 5:0.293333 6:0.277778 7:0.277778 8:0.263889
-1 1:-311 2:75 3:0.186667 4:0.173333 5:0.293333 6:0.293333 7:0.2 8:0.24
-1 1:-330 2:75 3:0.186667 4:0.173333 5:0.293333 6:0.266667 7:0.186667 8:0.253333
-1 1:-364 2:75 3:0.186667 4:0.173333 5:0.293333 6:0.213333 7:0.133333 8:0.32
-1 1:-339 2:75 3:0.186667 4:0.173333 5:0.293333 6:0.24 7:0.133333 8:0.306667
-1 1:-366 2:75 3:0.186667 4:0.173333 5:0.293333 6:0.24 7:0.16 8:0.293333
-1 1:-348 2:75 3:0.186667 4:0.173333 5:0.293333 6:0.253333 7:0.146667 8:0.293333
-1 1:-314 2:75 3:0.186667 4:0.173333 5:0.293333 6:0.253333 7:0.146667 8:0.293333
-1 1:-293 2:75 3:0.186667 4:0.173333 5:0.293333 6:0.24 7:0.146667 8:0.293333
-1 1:-299 2:75 3:0.186667 4:0.173333 5:0.293333 6:0.24 7:0.16 8:0.28
-1 1:-452 2:75 3:0.186667 4:0.173333 5:0.293333 6:0.253333 7:0.173333 8:0.266667
-1 1:-270 2:75 3:0.186667 4:0.173333 5:0.293333 6:0.253333 7:0.146667 8:0.293333
-1 1:-286 2:75 3:0.186667 4:0.173333 5:0.293333 6:0.253333 7:0.146667 8:0.293333
-1 1:-340 2:75 3:0.186667 4:0.173333 5:0.293333 6:0.253333 7:0.146667 8:0.293333
-1 1:-328 2:75 3:0.186667 4:0.173333 5:0.293333 6:0.253333 7:0.146667 8:0.293333
-1 1:-347 2:75 3:0.186667 4:0.173333 5:0.293333 6:0.253333 7:0.146667 8:0.293333
-1 1:-398 2:75 3:0.186667 4:0.173333 5:0.293333 6:0.253333 7:0.146667 8:0.293333
-1 1:-435 2:75 3:0.186667 4:0.173333 5:0.293333 6:0.181818 7:0.181818 8:0.324675
-1 1:-306 2:75 3:0.186667 4:0.173333 5:0.293333 6:0.178571 7:0.202381 8:0.309524
-1 1:-385 2:75 3:0.186667 4:0.173333 5:0.293333 6:0.176471 7:0.2 8:0.305882
-1 1:-366 2:75 3:0.186667 4:0.173333 5:0.293333 6:0.2 7:0.176471 8:0.317647
-1 1:-399 2:75 3:0.186667 4:0.173333 5:0.293333 6:0.2 7:0.176471 8:0.317647
-1 1:-336 2:75 3:0.186667 4:0.173333 5:0.293333 6:0.223529 7:0.188235 8:0.317647
-1 1:-242 2:75 3:0.186667 4:0.173333 5:0.293333 6:0.235294 7:0.176471 8:0.317647
-1 1:-360 2:75 3:0.186667 4:0.173333 5:0.293333 6:0.188235 7:0.235294 8:0.258824
-1 1:-309 2:75 3:0.186667 4:0.173333 5:0.293333 6:0.210526 7:0.236842 8:0.236842
-1 1:-298 2:75 3:0.186667 4:0.173333 5:0.293333 6:0.216867 7:0.277108 8:0.204819
-1 1:-308 2:75 3:0.186667 4:0.173333 5:0.293333 6:0.233333 7:0.344444 8:0.188889
-1 1:-299 2:75 3:0.186667 4:0.173333 5:0.293333 6:0.238636 7:0.352273 8:0.181818
-1 1:-393 2:75 3:0.186667 4:0.173333 5:0.293333 6:0.217949 7:0.217949 8:0.269231
-1 1:-299 2:75 3:0.186667 4:0.173333 5:0.293333 6:0.181818 7:0.285714 8:0.246753
-1 1:-353 2:75 3:0.186667 4:0.173333 5:0.293333 6:0.230769 7:0.217949 8:0.269231
-1 1:-357 2:75 3:0.186667 4:0.173333 5:0.293333 6:0.210526 7:0.236842 8:0.236842
-1 1:-401 2:75 3:0.186667 4:0.173333 5:0.293333 6:0.210526 7:0.236842 8:0.236842
-1 1:-363 2:75 3:0.186667 4:0.173333 5:0.293333 6:0.210526 7:0.236842 8:0.236842
-1 1:-310 2:75 3:0.186667 4:0.173333 5:0.293333 6:0.210526 7:0.236842 8:0.236842
-1 1:-362 2:75 3:0.186667 4:0.173333 5:0.293333 6:0.197368 7:0.223684 8:0.25
-1 1:-286 2:75 3:0.186667 4:0.173333 5:0.293333 6:0.223684 7:0.236842 8:0.236842
-1 1:-279 2:75 3:0.186667 4:0.173333 5:0.293333 6:0.194805 7:0.25974 8:0.233766
-1 1:-300 2:75 3:0.186667 4:0.173333 5:0.293333 6:0.197368 7:0.236842 8:0.25
-1 1:-346 2:75 3:0.186667 4:0.173333 5:0.293333 6:0.197368 7:0.25 8:0.236842
-1 1:-414 2:75 3:0.186667 4:0.213333 5:0.28 6:0.157895 7:0.184211 8:0.315789
-1 1:-375 2:75 3:0.186667 4:0.213333 5:0.28 6:0.157895 7:0.184211 8:0.315789
-1 1:-438 2:75 3:0.186667 4:0.213333 5:0.28 6:0.171053 7:0.184211 8:0.315789
-1 1:-356 2:75 3:0.186667 4:0.213333 5:0.28 6:0.197368 7:0.197368 8:0.276316
-1 1:-422 2:75 3:0.186667 4:0.213333 5:0.28 6:0.144737 7:0.171053 8:0.328947
-1 1:-370 2:75 3:0.186667 4:0.213333 5:0.28 6:0.171053 7:0.197368 8:0.302632
-1 1:-227 2:75 3:0.186667 4:0.213333 5:0.28 6:0.253333 7:0.333333 8:0.2
-1 1:-350 2:75 3:0.186667 4:0.213333 5:0.28 6:0.105263 7:0.223684 8:0.289474
-1 1:-291 2:75 3:0.186667 4:0.213333 5:0.28 6:0.118421 7:0.236842 8:0.276316
-1 1:-348 2:75 3:0.186667 4:0.213333 5:0.28 6:0.171053 7:0.171053 8:0.276316
-1 1:-362 2:75 3:0.186667 4:0.213333 5:0.28 6:0.171053 7:0.157895 8:0.289474
-1 1:-314 2:75 3:0.186667 4:0.213333 5:0.28 6:0.197368 7:0.184211 8:0.263158
-1 1:-364 2:75 3:0.186667 4:0.213333 5:0.28 6:0.210526 7:0.197368 8:0.25
-1 1:-334 2:75 3:0.186667 4:0.213333 5:0.28 6:0.226667 7:0.213333 8:0.293333
-1 1:-295 2:74 3:0.186667 4:0.213333 5:0.28 6:0.216216 7:0.216216 8:0.283784
-1 1:-315 2:75 3:0.186667 4:0.213333 5:0.28 6:0.186667 7:0.266667 8:0.24
-1 1:-323 2:75 3:0.186667 4:0.213333 5:0.28 6:0.181818 7:0.207792 8:0.272727
-1 1:-257 2:75 3:0.186667 4:0.213333 5:0.28 6:0.131579 7:0.184211 8:0.342105
-1 1:-341 2:75 3:0.186667 4:0.213333 5:0.28 6:0.155844 7:0.207792 8:0.298701
-1 1:-388 2:75 3:0.186667 4:0.213333 5:0.28 6:0.12987 7:0.194805 8:0.311688
-1 1:-322 2:75 3:0.186667 4:0.213333 5:0.28 6:0.142857 7:0.220779 8:0.285714
-1 1:-377 2:75 3:0.186667 4:0.213333 5:0.28 6:0.181818 7:0.194805 8:0.298701
-1 1:-339 2:75 3:0.186667 4:0.213333 5:0.28 6:0.181818 7:0.194805 8:0.298701
-1 1:-228 2:71 3:0.186667 4:0.213333 5:0.28 6:0.478873 7:0.338028 8:0.126761
-1 1:-95 2:71 3:0.186667 4:0.213333 5:0.28 6:0.408451 7:0.366197 8:0.140845
-1 1:-121 2:71 3:0.186667 4:0.213333 5:0.28 6:0.408451 7:0.352113 8:0.126761
-1 1:-80 2:72 3:0.186667 4:0.213333 5:0.28 6:0.416667 7:0.347222 8:0.125
-1 1:-281 2:75 3:0.186667 4:0.213333 5:0.28 6:0.213333 7:0.226667 8:0.253333
-1 1:-339 2:75 3:0.186667 4:0.213333 5:0.28 6:0.173333 7:0.253333 8:0.253333
-1 1:-409 2:75 3:0.186667 4:0.213333 5:0.28 6:0.16 7:0.213333 8:0.293333
-1 1:-368 2:75 3:0.186667 4:0.213333 5:0.28 6:0.171053 7:0.210526 8:0.289474
-1 1:-347 2:75 3:0.186667 4:0.213333 5:0.28 6:0.16 7:0.213333 8:0.293333
-1 1:-358 2:75 3:0.186667 4:0.213333 5:0.28 6:0.184211 7:0.197368 8:0.276316
-1 1:-191 2:75 3:0.186667 4:0.213333 5:0.28 6:0.205128 7:0.230769 8:0.307692
-1 1:-363 2:75 3:0.186667 4:0.213333 5:0.28 6:0.179487 7:0.217949 8:0.307692
-1 1:-299 2:75 3:0.186667 4:0.213333 5:0.28 6:0.223684 7:0.210526 8:0.289474
-1 1:-444 2:75 3:0.186667 4:0.213333 5:0.28 6:0.171053 7:0.171053 8:0.355263
-1 1:-356 2:75 3:0.186667 4:0.213333 5:0.28 6:0.184211 7:0.171053 8:0.355263
-1 1:-353 2:75 3:0.186667 4:0.213333 5:0.28 6:0.186667 7:0.173333 8:0.346667
-1 1:-305 2:75 3:0.186667 4:0.213333 5:0.28 6:0.197368 7:0.197368 8:0.328947
-1 1:-258 2:75 3:0.186667 4:0.213333 5:0.28 6:0.223684 7:0.184211 8:0.328947
-1 1:-248 2:75 3:0.186667 4:0.213333 5:0.28 6:0.171053 7:0.25 8:0.289474
-1 1:-369 2:75 3:0.186667 4:0.213333 5:0.28 6:0.171053 7:0.25 8:0.289474
-1 1:-78 2:69 3:0.186667 4:0.213333 5:0.28 6:0.463768 7:0.42029 8:0.0869565
-1 1:-254 2:72 3:0.186667 4:0.213333 5:0.28 6:0.291667 7:0.375 8:0.138889
-1 1:-317 2:75 3:0.186667 4:0.213333 5:0.28 6:0.213333 7:0.226667 8:0.306667
-1 1:-407 2:75 3:0.186667 4:0.213333 5:0.28 6:0.16 7:0.2 8:0.32
-1 1:-340 2:75 3:0.186667 4:0.213333 5:0.28 6:0.197368 7:0.210526 8:0.289474
-1 1:-441 2:75 3:0.186667 4:0.213333 5:0.28 6:0.184211 7:0.197368 8:0.302632
-1 1:-306 2:75 3:0.186667 4:0.213333 5:0.28 6:0.210526 7:0.223684 8:0.289474
-1 1:-265 2:75 3:0.186667 4:0.213333 5:0.28 6:0.2 7:0.253333 8:0.266667
-1 1:-309 2:75 3:0.186667 4:0.213333 5:0.28 6:0.12 7:0.226667 8:0.32
-1 1:-342 2:75 3:0.186667 4:0.213333 5:0.28 6:0.146667 7:0.24 8:0.306667
-1 1:-333 2:75 3:0.186667 4:0.213333 5:0.28 6:0.12 7:0.226667 8:0.32
-1 1:-398 2:75 3:0.186667 4:0.213333 5:0.28 6:0.207792 7:0.155844 8:0.311688
-1 1:-398 2:75 3:0.186667 4:0.213333 5:0.28 6:0.197368 7:0.210526 8:0.289474
-1 1:-287 2:75 3:0.186667 4:0.213333 5:0.28 6:0.210526 7:0.210526 8:0.276316
-1 1:-251 2:75 3:0.186667 4:0.213333 5:0.28 6:0.197368 7:0.210526 8:0.276316
-1 1:-315 2:75 3:0.186667 4:0.213333 5:0.28 6:0.197368 7:0.210526 8:0.276316
-1 1:-314 2:75 3:0.186667 4:0.213333 5:0.28 6:0.197368 7:0.210526 8:0.276316
-1 1:-385 2:75 3:0.186667 4:0.213333 5:0.28 6:0.184211 7:0.171053 8:0.315789
-1 1:-278 2:75 3:0.186667 4:0.213333 5:0.28 6:0.223684 7:0.197368 8:0.289474
-1 1:-307 2:75 3:0.186667 4:0.213333 5:0.28 6:0.25 7:0.236842 8:0.236842
-1 1:-273 2:75 3:0.186667 4:0.213333 5:0.28 6:0.25 7:0.223684 8:0.25
-1 1:-238 2:75 3:0.186667 4:0.213333 5:0.28 6:0.25 7:0.263158 8:0.223684
-1 1:-185 2:71 3:0.186667 4:0.213333 5:0.28 6:0.450704 7:0.239437 8:0.169014
-1 1:-371 2:75 3:0.186667 4:0.213333 5:0.28 6:0.223684 7:0.210526 8:0.25
-1 1:-299 2:75 3:0.186667 4:0.213333 5:0.28 6:0.25 7:0.210526 8:0.236842
-1 1:-313 2:75 3:0.186667 4:0.213333 5:0.28 6:0.236842 7:0.223684 8:0.236842
-1 1:-397 2:75 3:0.186667 4:0.213333 5:0.28 6:0.223684 7:0.210526 8:0.25
-1 1:-291 2:75 3:0.186667 4:0.213333 5:0.28 6:0.210526 7:0.276316 8:0.197368
-1 1:-379 2:75 3:0.186667 4:0.213333 5:0.28 6:0.223684 7:0.184211 8:0.263158
-1 1:-273 2:75 3:0.186667 4:0.213333 5:0.28 6:0.223684 7:0.184211 8:0.263158
-1 1:-335 2:75 3:0.186667 4:0.213333 5:0.28 6:0.223684 7:0.184211 8:0.263158
-1 1:-337 2:75 3:0.186667 4:0.213333 5:0.28 6:0.236842 7:0.197368 8:0.25
-1 1:-422 2:75 3:0.186667 4:0.213333 5:0.28 6:0.223684 7:0.184211 8:0.263158
-1 1:-283 2:75 3:0.186667 4:0.213333 5:0.28 6:0.25 7:0.223684 8:0.236842
-1 1:-294 2:75 3:0.186667 4:0.213333 5:0.28 6:0.236842 7:0.223684 8:0.236842
-1 1:-290 2:75 3:0.186667 4:0.213333 5:0.28 6:0.25 7:0.210526 8:0.25
-1 1:-336 2:75 3:0.186667 4:0.213333 5:0.28 6:0.236842 7:0.223684 8:0.236842
-1 1:-288 2:75 3:0.186667 4:0.213333 5:0.28 6:0.236842 7:0.223684 8:0.236842
-1 1:-224 2:75 3:0.186667 4:0.213333 5:0.28 6:0.236842 7:0.223684 8:0.236842
-1 1:-312 2:75 3:0.186667 4:0.213333 5:0.28 6:0.246753 7:0.220779 8:0.233766
-1 1:-286 2:75 3:0.186667 4:0.213333 5:0.28 6:0.236842 7:0.223684 8:0.236842
-1 1:-282 2:75 3:0.186667 4:0.213333 5:0.28 6:0.236842 7:0.223684 8:0.236842
-1 1:-307 2:75 3:0.186667 4:0.213333 5:0.28 6:0.25 7:0.223684 8:0.236842
-1 1:-265 2:75 3:0.186667 4:0.213333 5:0.28 6:0.236842 7:0.223684 8:0.236842
-1 1:-351 2:75 3:0.186667 4:0.213333 5:0.28 6:0.236842 7:0.223684 8:0.236842
-1 1:-203 2:74 3:0.186667 4:0.213333 5:0.28 6:0.243243 7:0.337838 8:0.22973
-1 1:-319 2:74 3:0.186667 4:0.213333 5:0.28 6:0.202703 7:0.216216 8:0.297297
-1 1:-479 2:74 3:0.186667 4:0.213333 5:0.28 6:0.162162 7:0.162162 8:0.337838
-1 1:-393 2:74 3:0.186667 4:0.213333 5:0.28 6:0.202703 7:0.216216 8:0.297297
-1 1:-402 2:74 3:0.186667 4:0.213333 5:0.28 6:0.202703 7:0.216216 8:0.297297
-1 1:-291 2:74 3:0.186667 4:0.213333 5:0.28 6:0.216216 7:0.243243 8:0.283784
-1 1:-201 2:74 3:0.186667 4:0.213333 5:0.28 6:0.202703 7:0.310811 8:0.243243
-1 1:-204 2:74 3:0.186667 4:0.213333 5:0.28 6:0.202703 7:0.297297 8:0.256757
-1 1:-297 2:74 3:0.186667 4:0.213333 5:0.28 6:0.216216 7:0.22973 8:0.283784
-1 1:-157 2:75 3:0.186667 4:0.213333 5:0.28 6:0.253333 7:0.293333 8:0.253333
-1 1:-267 2:74 3:0.186667 4:0.213333 5:0.28 6:0.243243 7:0.283784 8:0.243243
-1 1:-250 2:74 3:0.186667 4:0.213333 5:0.28 6:0.202703 7:0.283784 8:0.27027
-1 1:-292 2:74 3:0.186667 4:0.213333 5:0.28 6:0.202703 7:0.22973 8:0.297297
-1 1:-353 2:75 3:0.186667 4:0.213333 5:0.28 6:0.171053 7:0.223684 8:0.276316
-1 1:-334 2:75 3:0.186667 4:0.213333 5:0.28 6:0.173333 7:0.253333 8:0.32
-1 1:-256 2:74 3:0.186667 4:0.213333 5:0.28 6:0.202703 7:0.22973 8:0.297297
-1 1:-240 2:75 3:0.186667 4:0.213333 5:0.28 6:0.173333 7:0.253333 8:0.32
-1 1:-229 2:75 3:0.186667 4:0.213333 5:0.28 6:0.213333 7:0.306667 8:0.226667
-1 1:-315 2:75 3:0.186667 4:0.213333 5:0.28 6:0.32 7:0.333333 8:0.173333
-1 1:-115 2:70 3:0.186667 4:0.213333 5:0.28 6:0.414286 7:0.371429 8:0.114286
-1 1:-167 2:72 3:0.186667 4:0.213333 5:0.28 6:0.319444 7:0.319444 8:0.208333
-1 1:-285 2:73 3:0.186667 4:0.213333 5:0.28 6:0.178082 7:0.246575 8:0.273973
-1 1:-293 2:74 3:0.186667 4:0.213333 5:0.28 6:0.202703 7:0.202703 8:0.297297
-1 1:-296 2:74 3:0.186667 4:0.213333 5:0.28 6:0.202703 7:0.202703 8:0.297297
-1 1:-423 2:74 3:0.186667 4:0.213333 5:0.28 6:0.135135 7:0.189189 8:0.324324
-1 1:-340 2:75 3:0.186667 4:0.213333 5:0.28 6:0.186667 7:0.253333 8:0.266667
-1 1:-290 2:74 3:0.186667 4:0.213333 5:0.28 6:0.148649 7:0.22973 8:0.310811
-1 1:-368 2:74 3:0.186667 4:0.213333 5:0.28 6:0.162162 7:0.216216 8:0.297297
-1 1:-329 2:75 3:0.186667 4:0.213333 5:0.28 6:0.155844 7:0.246753 8:0.25974
-1 1:-401 2:75 3:0.186667 4:0.213333 5:0.28 6:0.181818 7:0.246753 8:0.25974
-1 1:-255 2:75 3:0.186667 4:0.213333 5:0.28 6:0.181818 7:0.285714 8:0.246753
-1 1:-343 2:75 3:0.186667 4:0.213333 5:0.28 6:0.181818 7:0.285714 8:0.246753
-1 1:-221 2:75 3:0.186667 4:0.213333 5:0.28 6:0.28 7:0.333333 8:0.173333
-1 1:-306 2:75 3:0.186667 4:0.213333 5:0.28 6:0.236842 7:0.289474 8:0.197368
-1 1:-349 2:75 3:0.186667 4:0.213333 5:0.28 6:0.236842 7:0.276316 8:0.210526
-1 1:-284 2:75 3:0.186667 4:0.213333 5:0.28 6:0.236842 7:0.236842 8:0.236842
-1 1:-439 2:75 3:0.186667 4:0.213333 5:0.28 6:0.171053 7:0.223684 8:0.289474
-1 1:-272 2:75 3:0.186667 4:0.213333 5:0.28 6:0.184211 7:0.236842 8:0.276316
-1 1:-308 2:75 3:0.186667 4:0.213333 5:0.28 6:0.184211 7:0.236842 8:0.276316
-1 1:-314 2:75 3:0.186667 4:0.213333 5:0.28 6:0.181818 7:0.168831 8:0.311688
-1 1:-462 2:75 3:0.186667 4:0.213333 5:0.28 6:0.166667 7:0.192308 8:0.320513
-1 1:-300 2:75 3:0.186667 4:0.213333 5:0.28 6:0.246753 7:0.246753 8:0.25974
-1 1:-269 2:75 3:0.186667 4:0.213333 5:0.28 6:0.25974 7:0.25974 8:0.220779
-1 1:-252 2:75 3:0.186667 4:0.213333 5:0.28 6:0.25974 7:0.25974 8:0.220779
-1 1:-324 2:75 3:0.186667 4:0.213333 5:0.28 6:0.207792 7:0.194805 8:0.285714
-1 1:-282 2:75 3:0.186667 4:0.213333 5:0.28 6:0.207792 7:0.220779 8:0.246753
-1 1:-390 2:75 3:0.186667 4:0.213333 5:0.28 6:0.207792 7:0.220779 8:0.246753
-1 1:-296 2:75 3:0.186667 4:0.213333 5:0.28 6:0.197368 7:0.210526 8:0.289474
-1 1:-337 2:75 3:0.186667 4:0.213333 5:0.28 6:0.2 7:0.2 8:0.266667
-1 1:-316 2:75 3:0.186667 4:0.213333 5:0.28 6:0.2 7:0.2 8:0.266667
-1 1:-199 2:75 3:0.186667 4:0.213333 5:0.28 6:0.355263 7:0.355263 8:0.131579
-1 1:-236 2:75 3:0.186667 4:0.213333 5:0.28 6:0.25974 7:0.298701 8:0.207792
-1 1:-145 2:72 3:0.186667 4:0.213333 5:0.28 6:0.402778 7:0.347222 8:0.111111
-1 1:-173 2:72 3:0.186667 4:0.213333 5:0.28 6:0.388889 7:0.305556 8:0.152778
-1 1:-416 2:75 3:0.186667 4:0.213333 5:0.28 6:0.194805 7:0.207792 8:0.285714
-1 1:-371 2:75 3:0.186667 4:0.213333 5:0.28 6:0.207792 7:0.220779 8:0.272727
-1 1:-203 2:75 3:0.186667 4:0.213333 5:0.28 6:0.207792 7:0.220779 8:0.272727
-1 1:-377 2:75 3:0.186667 4:0.213333 5:0.28 6:0.181818 7:0.220779 8:0.285714
-1 1:-394 2:75 3:0.186667 4:0.213333 5:0.28 6:0.168831 7:0.207792 8:0.272727
-1 1:-400 2:75 3:0.186667 4:0.213333 5:0.28 6:0.155844 7:0.207792 8:0.298701
-1 1:-283 2:75 3:0.186667 4:0.213333 5:0.28 6:0.181818 7:0.207792 8:0.298701
-1 1:-273 2:75 3:0.186667 4:0.213333 5:0.28 6:0.236842 7:0.25 8:0.25
-1 1:-415 2:75 3:0.186667 4:0.213333 5:0.28 6:0.210526 7:0.210526 8:0.289474
-1 1:-322 2:75 3:0.186667 4:0.213333 5:0.28 6:0.236842 7:0.276316 8:0.223684
-1 1:-352 2:75 3:0.186667 4:0.213333 5:0.28 6:0.236842 7:0.276316 8:0.223684
-1 1:-371 2:75 3:0.186667 4:0.213333 5:0.28 6:0.223684 7:0.276316 8:0.236842
-1 1:-203 2:75 3:0.186667 4:0.213333 5:0.28 6:0.28 7:0.293333 8:0.213333
-1 1:-200 2:68 3:0.186667 4:0.213333 5:0.28 6:0.308824 7:0.294118 8:0.205882
-1 1:-183 2:67 3:0.186667 4:0.213333 5:0.28 6:0.373134 7:0.253731 8:0.208955
-1 1:-181 2:70 3:0.186667 4:0.213333 5:0.28 6:0.328571 7:0.285714 8:0.214286
-1 1:-312 2:75 3:0.186667 4:0.213333 5:0.28 6:0.197368 7:0.25 8:0.263158
-1 1:-291 2:75 3:0.186667 4:0.213333 5:0.28 6:0.197368 7:0.276316 8:0.236842
-1 1:-347 2:75 3:0.186667 4:0.213333 5:0.28 6:0.144737 7:0.236842 8:0.289474
-1 1:-307 2:75 3:0.186667 4:0.213333 5:0.28 6:0.171053 7:0.210526 8:0.289474
-1 1:-261 2:75 3:0.186667 4:0.213333 5:0.28 6:0.197368 7:0.236842 8:0.263158
-1 1:-321 2:75 3:0.186667 4:0.213333 5:0.28 6:0.171053 7:0.210526 8:0.289474
-1 1:-362 2:75 3:0.186667 4:0.213333 5:0.28 6:0.157895 7:0.197368 8:0.302632
-1 1:-385 2:75 3:0.186667 4:0.213333 5:0.28 6:0.171053 7:0.210526 8:0.289474
-1 1:-344 2:75 3:0.186667 4:0.213333 5:0.28 6:0.157895 7:0.197368 8:0.302632
-1 1:-354 2:75 3:0.186667 4:0.213333 5:0.28 6:0.197368 7:0.236842 8:0.263158
-1 1:-413 2:75 3:0.186667 4:0.213333 5:0.28 6:0.157895 7:0.197368 8:0.302632
-1 1:-380 2:75 3:0.186667 4:0.213333 5:0.28 6:0.171053 7:0.210526 8:0.289474
-1 1:-357 2:75 3:0.186667 4:0.213333 5:0.28 6:0.197368 7:0.236842 8:0.263158
-1 1:-307 2:75 3:0.186667 4:0.213333 5:0.28 6:0.264368 7:0.252874 8:0.229885
-1 1:-440 2:75 3:0.186667 4:0.213333 5:0.28 6:0.223529 7:0.235294 8:0.258824
-1 1:-441 2:75 3:0.186667 4:0.213333 5:0.28 6:0.218391 7:0.16092 8:0.310345
-1 1:-397 2:75 3:0.186667 4:0.213333 5:0.28 6:0.193182 7:0.181818 8:0.318182
-1 1:-561 2:75 3:0.186667 4:0.213333 5:0.28 6:0.170455 7:0.147727 8:0.329545
-1 1:-354 2:75 3:0.186667 4:0.213333 5:0.28 6:0.181818 7:0.159091 8:0.318182
-1 1:-300 2:75 3:0.186667 4:0.213333 5:0.28 6:0.186047 7:0.162791 8:0.313953
-1 1:-223 2:75 3:0.186667 4:0.213333 5:0.28 6:0.317647 7:0.235294 8:0.211765
-1 1:-296 2:75 3:0.186667 4:0.213333 5:0.28 6:0.247191 7:0.213483 8:0.258427
-1 1:-414 2:75 3:0.186667 4:0.213333 5:0.28 6:0.22619 7:0.238095 8:0.25
-1 1:-381 2:75 3:0.186667 4:0.213333 5:0.28 6:0.186047 7:0.197674 8:0.302326
-1 1:-324 2:75 3:0.186667 4:0.213333 5:0.28 6:0.195402 7:0.241379 8:0.241379
-1 1:-304 2:75 3:0.186667 4:0.213333 5:0.28 6:0.206897 7:0.195402 8:0.275862
-1 1:-365 2:75 3:0.186667 4:0.213333 5:0.28 6:0.172414 7:0.218391 8:0.275862
-1 1:-338 2:75 3:0.186667 4:0.213333 5:0.28 6:0.195402 7:0.229885 8:0.241379
-1 1:-465 2:75 3:0.186667 4:0.213333 5:0.28 6:0.172414 7:0.218391 8:0.275862
-1 1:-268 2:75 3:0.186667 4:0.213333 5:0.28 6:0.247059 7:0.223529 8:0.270588
-1 1:-301 2:75 3:0.186667 4:0.213333 5:0.28 6:0.229885 7:0.195402 8:0.264368
-1 1:-382 2:75 3:0.186667 4:0.213333 5:0.28 6:0.183908 7:0.241379 8:0.252874
-1 1:-315 2:75 3:0.186667 4:0.213333 5:0.28 6:0.238095 7:0.214286 8:0.25
-1 1:-348 2:75 3:0.186667 4:0.213333 5:0.28 6:0.295455 7:0.227273 8:0.238636
-1 1:-217 2:75 3:0.186667 4:0.213333 5:0.28 6:0.228916 7:0.216867 8:0.240964
-1 1:-248 2:75 3:0.186667 4:0.213333 5:0.28 6:0.270588 7:0.235294 8:0.211765
-1 1:-241 2:75 3:0.186667 4:0.213333 5:0.28 6:0.295455 7:0.238636 8:0.238636
-1 1:-305 2:75 3:0.186667 4:0.213333 5:0.28 6:0.228916 7:0.216867 8:0.240964
-1 1:-304 2:75 3:0.186667 4:0.213333 5:0.28 6:0.228916 7:0.204819 8:0.240964
-1 1:-408 2:75 3:0.186667 4:0.213333 5:0.28 6:0.294118 7:0.270588 8:0.188235
-1 1:-398 2:75 3:0.186667 4:0.213333 5:0.28 6:0.275862 7:0.310345 8:0.16092
-1 1:-219 2:75 3:0.186667 4:0.213333 5:0.28 6:0.305882 7:0.341176 8:0.152941
-1 1:-96 2:74 3:0.186667 4:0.213333 5:0.28 6:0.391892 7:0.256757 8:0.189189
-1 1:-104 2:75 3:0.186667 4:0.213333 5:0.28 6:0.4 7:0.253333 8:0.186667
-1 1:-191 2:75 3:0.186667 4:0.213333 5:0.28 6:0.4 7:0.24 8:0.186667
-1 1:-215 2:75 3:0.186667 4:0.213333 5:0.28 6:0.333333 7:0.282051 8:0.230769
-1 1:-188 2:74 3:0.186667 4:0.213333 5:0.28 6:0.378378 7:0.283784 8:0.162162
-1 1:-220 2:75 3:0.186667 4:0.213333 5:0.28 6:0.247059 7:0.247059 8:0.235294
-1 1:-351 2:75 3:0.186667 4:0.213333 5:0.28 6:0.2 7:0.294118 8:0.211765
-1 1:-313 2:75 3:0.186667 4:0.213333 5:0.28 6:0.258824 7:0.247059 8:0.223529
-1 1:-288 2:75 3:0.186667 4:0.213333 5:0.28 6:0.223529 7:0.211765 8:0.258824
-1 1:-307 2:75 3:0.186667 4:0.213333 5:0.28 6:0.164706 7:0.235294 8:0.258824
-1 1:-357 2:75 3:0.186667 4:0.213333 5:0.28 6:0.152941 7:0.211765 8:0.270588
-1 1:-288 2:75 3:0.186667 4:0.213333 5:0.28 6:0.218391 7:0.229885 8:0.252874
-1 1:-367 2:75 3:0.186667 4:0.213333 5:0.28 6:0.164706 7:0.211765 8:0.282353
-1 1:-243 2:75 3:0.186667 4:0.213333 5:0.28 6:0.22093 7:0.22093 8:0.255814
-1 1:-358 2:75 3:0.186667 4:0.213333 5:0.28 6:0.209302 7:0.232558 8:0.255814
-1 1:-344 2:75 3:0.186667 4:0.213333 5:0.28 6:0.141176 7:0.2 8:0.294118
-1 1:-457 2:75 3:0.186667 4:0.213333 5:0.28 6:0.141176 7:0.2 8:0.294118
-1 1:-398 2:75 3:0.186667 4:0.213333 5:0.28 6:0.223684 7:0.210526 8:0.276316
-1 1:-356 2:75 3:0.186667 4:0.213333 5:0.28 6:0.181818 7:0.155844 8:0.324675
-1 1:-471 2:75 3:0.186667 4:0.213333 5:0.28 6:0.157895 7:0.157895 8:0.328947
-1 1:-347 2:75 3:0.186667 4:0.213333 5:0.28 6:0.207792 7:0.233766 8:0.272727
-1 1:-331 2:75 3:0.186667 4:0.213333 5:0.28 6:0.144737 7:0.197368 8:0.315789
-1 1:-423 2:75 3:0.186667 4:0.213333 5:0.28 6:0.181818 7:0.142857 8:0.350649
-1 1:-243 2:75 3:0.186667 4:0.213333 5:0.28 6:0.246753 7:0.233766 8:0.25974
-1 1:-268 2:75 3:0.186667 4:0.213333 5:0.28 6:0.272727 7:0.272727 8:0.220779
-1 1:-248 2:75 3:0.186667 4:0.213333 5:0.28 6:0.246753 7:0.233766 8:0.272727
-1 1:-244 2:75 3:0.186667 4:0.213333 5:0.28 6:0.276316 7:0.289474 8:0.210526
-1 1:-207 2:75 3:0.186667 4:0.213333 5:0.28 6:0.350649 7:0.376623 8:0.142857
-1 1:-283 2:75 3:0.186667 4:0.213333 5:0.28 6:0.276316 7:0.276316 8:0.223684
-1 1:-293 2:75 3:0.186667 4:0.213333 5:0.28 6:0.263158 7:0.223684 8:0.25
-1 1:-383 2:75 3:0.186667 4:0.213333 5:0.28 6:0.168831 7:0.220779 8:0.285714
-1 1:-354 2:75 3:0.186667 4:0.213333 5:0.28 6:0.168831 7:0.220779 8:0.285714
-1 1:-327 2:75 3:0.186667 4:0.213333 5:0.28 6:0.210526 7:0.223684 8:0.276316
-1 1:-454 2:75 3:0.186667 4:0.213333 5:0.28 6:0.210526 7:0.223684 8:0.276316
-1 1:-260 2:75 3:0.186667 4:0.213333 5:0.28 6:0.210526 7:0.223684 8:0.276316
-1 1:-311 2:75 3:0.186667 4:0.213333 5:0.28 6:0.207792 7:0.285714 8:0.220779
-1 1:-359 2:75 3:0.186667 4:0.213333 5:0.28 6:0.157895 7:0.223684 8:0.289474
-1 1:-286 2:75 3:0.186667 4:0.213333 5:0.28 6:0.144737 7:0.223684 8:0.289474
-1 1:-438 2:75 3:0.186667 4:0.213333 5:0.28 6:0.141026 7:0.179487 8:0.346154
-1 1:-209 2:75 3:0.186667 4:0.213333 5:0.28 6:0.223684 7:0.236842 8:0.263158
-1 1:-258 2:75 3:0.186667 4:0.213333 5:0.28 6:0.210526 7:0.263158 8:0.236842
-1 1:-288 2:75 3:0.186667 4:0.213333 5:0.28 6:0.220779 7:0.233766 8:0.25974
-1 1:-398 2:75 3:0.186667 4:0.213333 5:0.28 6:0.171053 7:0.236842 8:0.25
-1 1:-390 2:75 3:0.186667 4:0.213333 5:0.28 6:0.146667 7:0.226667 8:0.266667
-1 1:-377 2:75 3:0.186667 4:0.213333 5:0.28 6:0.146667 7:0.24 8:0.266667
-1 1:-287 2:75 3:0.186667 4:0.213333 5:0.28 6:0.220779 7:0.272727 8:0.207792
-1 1:-401 2:75 3:0.186667 4:0.213333 5:0.28 6:0.194805 7:0.272727 8:0.207792
-1 1:-388 2:75 3:0.186667 4:0.213333 5:0.28 6:0.131579 7:0.223684 8:0.302632
-1 1:-373 2:74 3:0.186667 4:0.213333 5:0.28 6:0.148649 7:0.216216 8:0.27027
-1 1:-379 2:75 3:0.186667 4:0.213333 5:0.28 6:0.118421 7:0.210526 8:0.315789
-1 1:-333 2:75 3:0.186667 4:0.213333 5:0.28 6:0.194805 7:0.246753 8:0.233766
-1 1:-407 2:75 3:0.186667 4:0.213333 5:0.28 6:0.194805 7:0.246753 8:0.233766
-1 1:-300 2:75 3:0.186667 4:0.213333 5:0.28 6:0.194805 7:0.233766 8:0.246753
-1 1:-428 2:75 3:0.186667 4:0.213333 5:0.28 6:0.181818 7:0.207792 8:0.272727
-1 1:-398 2:75 3:0.186667 4:0.213333 5:0.28 6:0.142857 7:0.181818 8:0.311688
-1 1:-293 2:75 3:0.186667 4:0.213333 5:0.28 6:0.168831 7:0.207792 8:0.272727
-1 1:-284 2:75 3:0.186667 4:0.213333 5:0.28 6:0.233766 7:0.298701 8:0.220779
-1 1:-197 2:75 3:0.186667 4:0.213333 5:0.28 6:0.293333 7:0.253333 8:0.213333
-1 1:-363 2:75 3:0.186667 4:0.213333 5:0.28 6:0.192308 7:0.25641 8:0.24359
-1 1:-342 2:75 3:0.186667 4:0.213333 5:0.28 6:0.12 7:0.266667 8:0.28
-1 1:-300 2:75 3:0.186667 4:0.213333 5:0.28 6:0.12 7:0.266667 8:0.28
-1 1:-318 2:75 3:0.186667 4:0.213333 5:0.28 6:0.12 7:0.28 8:0.266667
-1 1:-357 2:75 3:0.186667 4:0.213333 5:0.28 6:0.146667 7:0.28 8:0.24
-1 1:-314 2:75 3:0.186667 4:0.213333 5:0.28 6:0.263158 7:0.276316 8:0.210526
-1 1:-160 2:75 3:0.186667 4:0.213333 5:0.28 6:0.230769 7:0.294872 8:0.24359
-1 1:-349 2:75 3:0.186667 4:0.213333 5:0.28 6:0.184211 7:0.223684 8:0.276316
-1 1:-179 2:75 3:0.186667 4:0.213333 5:0.28 6:0.226667 7:0.2 8:0.306667
-1 1:-323 2:75 3:0.186667 4:0.213333 5:0.28 6:0.2 7:0.213333 8:0.306667
-1 1:-409 2:75 3:0.186667 4:0.213333 5:0.28 6:0.2 7:0.226667 8:0.293333
-1 1:-413 2:75 3:0.186667 4:0.213333 5:0.28 6:0.16 7:0.253333 8:0.253333
-1 1:-133 2:72 3:0.186667 4:0.213333 5:0.28 6:0.388889 7:0.416667 8:0.0833333
-1 1:-168 2:75 3:0.186667 4:0.213333 5:0.28 6:0.226667 7:0.28 8:0.253333
-1 1:-329 2:75 3:0.186667 4:0.213333 5:0.28 6:0.213333 7:0.293333 8:0.226667
-1 1:-336 2:75 3:0.186667 4:0.213333 5:0.28 6:0.2 7:0.266667 8:0.253333
-1 1:-305 2:75 3:0.186667 4:0.213333 5:0.28 6:0.226667 7:0.266667 8:0.253333
-1 1:-296 2:75 3:0.186667 4:0.213333 5:0.28 6:0.213333 7:0.266667 8:0.253333
-1 1:-275 2:75 3:0.186667 4:0.213333 5:0.28 6:0.226667 7:0.266667 8:0.253333
-1 1:-270 2:75 3:0.186667 4:0.213333 5:0.28 6:0.226667 7:0.266667 8:0.253333
-1 1:-319 2:75 3:0.186667 4:0.213333 5:0.28 6:0.213333 7:0.253333 8:0.266667
-1 1:-269 2:75 3:0.186667 4:0.213333 5:0.28 6:0.213333 7:0.266667 8:0.253333
-1 1:-288 2:75 3:0.186667 4:0.213333 5:0.28 6:0.186667 7:0.266667 8:0.253333
-1 1:-459 2:75 3:0.186667 4:0.213333 5:0.28 6:0.157895 7:0.197368 8:0.289474
-1 1:-202 2:75 3:0.186667 4:0.213333 5:0.28 6:0.157895 7:0.184211 8:0.302632
-1 1:-445 2:75 3:0.186667 4:0.213333 5:0.28 6:0.184211 7:0.210526 8:0.276316
-1 1:-273 2:75 3:0.186667 4:0.213333 5:0.28 6:0.179487 7:0.217949 8:0.294872
-1 1:-435 2:75 3:0.186667 4:0.213333 5:0.28 6:0.207792 7:0.207792 8:0.25974
-1 1:-342 2:75 3:0.186667 4:0.213333 5:0.28 6:0.207792 7:0.207792 8:0.272727
-1 1:-343 2:75 3:0.186667 4:0.213333 5:0.28 6:0.197368 7:0.197368 8:0.276316
-1 1:-302 2:75 3:0.186667 4:0.213333 5:0.28 6:0.197368 7:0.184211 8:0.302632
-1 1:-400 2:75 3:0.186667 4:0.213333 5:0.28 6:0.207792 7:0.181818 8:0.298701
-1 1:-318 2:75 3:0.186667 4:0.213333 5:0.28 6:0.253333 7:0.266667 8:0.24
-1 1:-284 2:75 3:0.186667 4:0.213333 5:0.28 6:0.194805 7:0.194805 8:0.298701
-1 1:-423 2:75 3:0.186667 4:0.213333 5:0.28 6:0.155844 7:0.168831 8:0.324675
-1 1:-274 2:75 3:0.186667 4:0.213333 5:0.28 6:0.272727 7:0.272727 8:0.207792
-1 1:-132 2:74 3:0.186667 4:0.213333 5:0.28 6:0.418919 7:0.378378 8:0.108108
-1 1:-204 2:75 3:0.186667 4:0.213333 5:0.28 6:0.342105 7:0.342105 8:0.171053
-1 1:-204 2:67 3:0.186667 4:0.213333 5:0.28 6:0.328358 7:0.358209 8:0.179104
-1 1:-160 2:71 3:0.186667 4:0.213333 5:0.28 6:0.366197 7:0.352113 8:0.169014
-1 1:-167 2:72 3:0.186667 4:0.213333 5:0.28 6:0.430556 7:0.361111 8:0.111111
-1 1:-175 2:72 3:0.186667 4:0.213333 5:0.28 6:0.402778 7:0.375 8:0.125
-1 1:-305 2:75 3:0.186667 4:0.213333 5:0.28 6:0.197368 7:0.197368 8:0.289474
-1 1:-265 2:75 3:0.186667 4:0.213333 5:0.28 6:0.213333 7:0.24 8:0.266667
-1 1:-245 2:75 3:0.186667 4:0.213333 5:0.28 6:0.213333 7:0.253333 8:0.266667
-1 1:-439 2:75 3:0.186667 4:0.213333 5:0.28 6:0.210526 7:0.184211 8:0.289474
-1 1:-235 2:75 3:0.186667 4:0.213333 5:0.28 6:0.197368 7:0.210526 8:0.263158
-1 1:-292 2:75 3:0.186667 4:0.213333 5:0.28 6:0.197368 7:0.197368 8:0.276316
-1 1:-422 2:75 3:0.186667 4:0.213333 5:0.28 6:0.184211 7:0.210526 8:0.263158
-1 1:-343 2:75 3:0.186667 4:0.213333 5:0.28 6:0.184211 7:0.223684 8:0.276316
-1 1:-330 2:75 3:0.186667 4:0.213333 5:0.28 6:0.184211 7:0.223684 8:0.263158
-1 1:-395 2:75 3:0.186667 4:0.213333 5:0.28 6:0.211111 7:0.211111 8:0.288889
-1 1:-315 2:75 3:0.186667 4:0.213333 5:0.28 6:0.204545 7:0.204545 8:0.306818
-1 1:-412 2:75 3:0.186667 4:0.213333 5:0.28 6:0.170455 7:0.159091 8:0.352273
-1 1:-299 2:75 3:0.186667 4:0.213333 5:0.28 6:0.215909 7:0.193182 8:0.318182
-1 1:-462 2:75 3:0.186667 4:0.213333 5:0.28 6:0.154762 7:0.178571 8:0.309524
-1 1:-386 2:75 3:0.186667 4:0.213333 5:0.28 6:0.2 7:0.233333 8:0.255556
-1 1:-272 2:75 3:0.186667 4:0.213333 5:0.28 6:0.25 7:0.173913 8:0.26087
-1 1:-308 2:75 3:0.186667 4:0.213333 5:0.28 6:0.247312 7:0.172043 8:0.268817
-1 1:-495 2:75 3:0.186667 4:0.213333 5:0.28 6:0.228261 7:0.184783 8:0.282609
-1 1:-365 2:75 3:0.186667 4:0.213333 5:0.28 6:0.206522 7:0.217391 8:0.26087
-1 1:-298 2:75 3:0.186667 4:0.213333 5:0.28 6:0.222222 7:0.144444 8:0.311111
-1 1:-492 2:75 3:0.186667 4:0.213333 5:0.28 6:0.193548 7:0.16129 8:0.301075
-1 1:-306 2:75 3:0.186667 4:0.213333 5:0.28 6:0.204545 7:0.181818 8:0.272727
-1 1:-314 2:75 3:0.186667 4:0.213333 5:0.28 6:0.204545 7:0.193182 8:0.261364
-1 1:-381 2:75 3:0.186667 4:0.213333 5:0.28 6:0.215909 7:0.181818 8:0.272727
-1 1:-207 2:75 3:0.186667 4:0.213333 5:0.28 6:0.337209 7:0.372093 8:0.116279
-1 1:-273 2:75 3:0.186667 4:0.213333 5:0.28 6:0.244444 7:0.355556 8:0.166667
-1 1:-288 2:75 3:0.186667 4:0.213333 5:0.28 6:0.244444 7:0.355556 8:0.166667
-1 1:-258 2:72 3:0.186667 4:0.213333 5:0.28 6:0.263889 7:0.305556 8:0.166667
-1 1:-412 2:75 3:0.186667 4:0.213333 5:0.28 6:0.176471 7:0.247059 8:0.258824
-1 1:-333 2:75 3:0.186667 4:0.213333 5:0.28 6:0.211765 7:0.247059 8:0.235294
-1 1:-303 2:75 3:0.186667 4:0.213333 5:0.28 6:0.188235 7:0.258824 8:0.223529
-1 1:-379 2:75 3:0.186667 4:0.213333 5:0.28 6:0.154762 7:0.22619 8:0.297619
-1 1:-319 2:75 3:0.186667 4:0.213333 5:0.28 6:0.176471 7:0.270588 8:0.247059
-1 1:-280 2:75 3:0.186667 4:0.213333 5:0.28 6:0.188235 7:0.247059 8:0.235294
-1 1:-295 2:75 3:0.186667 4:0.213333 5:0.28 6:0.202381 7:0.238095 8:0.25
-1 1:-264 2:75 3:0.186667 4:0.213333 5:0.28 6:0.197674 7:0.244186 8:0.255814
-1 1:-330 2:75 3:0.186667 4:0.213333 5:0.28 6:0.22093 7:0.244186 8:0.232558
-1 1:-342 2:75 3:0.186667 4:0.213333 5:0.28 6:0.164706 7:0.223529 8:0.270588
-1 1:-373 2:75 3:0.186667 4:0.213333 5:0.28 6:0.2 7:0.235294 8:0.258824
-1 1:-354 2:75 3:0.186667 4:0.213333 5:0.28 6:0.2 7:0.258824 8:0.235294
-1 1:-449 2:75 3:0.186667 4:0.213333 5:0.28 6:0.164706 7:0.235294 8:0.270588
-1 1:-303 2:75 3:0.186667 4:0.213333 5:0.28 6:0.164706 7:0.223529 8:0.270588
-1 1:-344 2:75 3:0.186667 4:0.213333 5:0.28 6:0.164706 7:0.211765 8:0.282353
-1 1:-370 2:75 3:0.186667 4:0.213333 5:0.28 6:0.176471 7:0.235294 8:0.270588
-1 1:-432 2:75 3:0.186667 4:0.213333 5:0.28 6:0.2 7:0.211765 8:0.270588
-1 1:-331 2:75 3:0.186667 4:0.213333 5:0.28 6:0.188235 7:0.223529 8:0.270588
-1 1:-391 2:75 3:0.186667 4:0.213333 5:0.28 6:0.188235 7:0.211765 8:0.270588
-1 1:-316 2:75 3:0.186667 4:0.213333 5:0.28 6:0.176471 7:0.235294 8:0.270588
-1 1:-280 2:75 3:0.186667 4:0.213333 5:0.28 6:0.197674 7:0.209302 8:0.267442
-1 1:-319 2:75 3:0.186667 4:0.213333 5:0.28 6:0.188235 7:0.223529 8:0.270588
-1 1:-347 2:75 3:0.186667 4:0.213333 5:0.28 6:0.236842 7:0.263158 8:0.236842
-1 1:-328 2:75 3:0.186667 4:0.213333 5:0.28 6:0.2 7:0.2 8:0.28
-1 1:-308 2:75 3:0.186667 4:0.213333 5:0.28 6:0.197368 7:0.210526 8:0.289474
-1 1:-384 2:75 3:0.186667 4:0.213333 5:0.28 6:0.186667 7:0.186667 8:0.293333
-1 1:-280 2:75 3:0.186667 4:0.213333 5:0.28 6:0.302632 7:0.276316 8:0.197368
-1 1:-220 2:75 3:0.186667 4:0.213333 5:0.28 6:0.263158 7:0.25 8:0.236842
-1 1:-133 2:75 3:0.186667 4:0.213333 5:0.28 6:0.263158 7:0.25 8:0.236842
-1 1:-249 2:75 3:0.186667 4:0.213333 5:0.28 6:0.210526 7:0.263158 8:0.223684
-1 1:-343 2:75 3:0.186667 4:0.213333 5:0.28 6:0.223684 7:0.236842 8:0.236842
-1 1:-291 2:75 3:0.186667 4:0.213333 5:0.28 6:0.2 7:0.24 8:0.24
-1 1:-238 2:75 3:0.186667 4:0.213333 5:0.28 6:0.266667 7:0.226667 8:0.24
-1 1:-179 2:74 3:0.186667 4:0.213333 5:0.28 6:0.310811 7:0.283784 8:0.175676
-1 1:-353 2:75 3:0.186667 4:0.213333 5:0.28 6:0.263158 7:0.236842 8:0.223684
-1 1:-282 2:75 3:0.186667 4:0.213333 5:0.28 6:0.25 7:0.223684 8:0.236842
-1 1:-446 2:75 3:0.186667 4:0.213333 5:0.28 6:0.184211 7:0.197368 8:0.289474
-1 1:-284 2:75 3:0.186667 4:0.213333 5:0.28 6:0.141026 7:0.192308 8:0.333333
-1 1:-321 2:75 3:0.186667 4:0.213333 5:0.28 6:0.192308 7:0.205128 8:0.307692
-1 1:-418 2:75 3:0.186667 4:0.213333 5:0.28 6:0.192308 7:0.205128 8:0.294872
-1 1:-358 2:75 3:0.186667 4:0.213333 5:0.28 6:0.179487 7:0.179487 8:0.333333
-1 1:-248 2:75 3:0.186667 4:0.213333 5:0.28 6:0.192308 7:0.230769 8:0.282051
-1 1:-319 2:75 3:0.186667 4:0.213333 5:0.28 6:0.236842 7:0.223684 8:0.276316
-1 1:-264 2:75 3:0.186667 4:0.213333 5:0.28 6:0.236842 7:0.223684 8:0.276316
-1 1:-303 2:75 3:0.186667 4:0.213333 5:0.28 6:0.197368 7:0.184211 8:0.276316
-1 1:-366 2:75 3:0.186667 4:0.213333 5:0.28 6:0.210526 7:0.184211 8:0.289474
-1 1:-426 2:75 3:0.186667 4:0.213333 5:0.28 6:0.168831 7:0.220779 8:0.272727
-1 1:-289 2:75 3:0.186667 4:0.213333 5:0.28 6:0.207792 7:0.25974 8:0.233766
-1 1:-434 2:75 3:0.186667 4:0.213333 5:0.28 6:0.197368 7:0.184211 8:0.302632
-1 1:-261 2:75 3:0.186667 4:0.213333 5:0.28 6:0.263158 7:0.263158 8:0.223684
-1 1:-174 2:75 3:0.186667 4:0.213333 5:0.28 6:0.426667 7:0.36 8:0.106667
-1 1:-142 2:71 3:0.186667 4:0.213333 5:0.28 6:0.394366 7:0.225352 8:0.239437
-1 1:-62 2:72 3:0.186667 4:0.213333 5:0.28 6:0.402778 7:0.222222 8:0.236111
-1 1:-95 2:70 3:0.186667 4:0.213333 5:0.28 6:0.385714 7:0.285714 8:0.214286
-1 1:-200 2:75 3:0.186667 4:0.213333 5:0.28 6:0.194805 7:0.25974 8:0.272727
-1 1:-247 2:75 3:0.186667 4:0.213333 5:0.28 6:0.223684 7:0.236842 8:0.289474
-1 1:-286 2:75 3:0.186667 4:0.213333 5:0.28 6:0.220779 7:0.220779 8:0.285714
-1 1:-237 2:75 3:0.186667 4:0.213333 5:0.28 6:0.194805 7:0.25974 8:0.272727
-1 1:-308 2:75 3:0.186667 4:0.213333 5:0.28 6:0.184211 7:0.25 8:0.25
-1 1:-226 2:75 3:0.186667 4:0.213333 5:0.28 6:0.197368 7:0.197368 8:0.315789
-1 1:-334 2:75 3:0.186667 4:0.213333 5:0.28 6:0.197368 7:0.210526 8:0.302632
-1 1:-250 2:75 3:0.186667 4:0.213333 5:0.28 6:0.210526 7:0.25 8:0.276316
-1 1:-445 2:75 3:0.186667 4:0.213333 5:0.28 6:0.223684 7:0.210526 8:0.276316
-1 1:-325 2:75 3:0.186667 4:0.213333 5:0.28 6:0.233766 7:0.207792 8:0.272727
-1 1:-335 2:75 3:0.186667 4:0.213333 5:0.28 6:0.223684 7:0.210526 8:0.276316
-1 1:-298 2:75 3:0.186667 4:0.213333 5:0.28 6:0.2 7:0.186667 8:0.293333
-1 1:-387 2:75 3:0.186667 4:0.213333 5:0.28 6:0.168831 7:0.155844 8:0.350649
-1 1:-304 2:75 3:0.186667 4:0.213333 5:0.28 6:0.226667 7:0.266667 8:0.24
-1 1:-262 2:75 3:0.186667 4:0.213333 5:0.28 6:0.236842 7:0.25 8:0.236842
-1 1:-281 2:75 3:0.186667 4:0.213333 5:0.28 6:0.223684 7:0.25 8:0.25
-1 1:-362 2:75 3:0.186667 4:0.213333 5:0.28 6:0.213333 7:0.253333 8:0.253333
-1 1:-269 2:74 3:0.186667 4:0.213333 5:0.28 6:0.22973 7:0.22973 8:0.27027
-1 1:-240 2:75 3:0.186667 4:0.213333 5:0.28 6:0.184211 7:0.223684 8:0.276316
-1 1:-363 2:75 3:0.186667 4:0.213333 5:0.28 6:0.233766 7:0.246753 8:0.25974
-1 1:-193 2:75 3:0.186667 4:0.213333 5:0.28 6:0.246753 7:0.233766 8:0.272727
-1 1:-316 2:74 3:0.186667 4:0.213333 5:0.28 6:0.22973 7:0.297297 8:0.202703
-1 1:-146 2:74 3:0.186667 4:0.213333 5:0.28 6:0.351351 7:0.324324 8:0.162162
-1 1:-200 2:74 3:0.186667 4:0.213333 5:0.28 6:0.337838 7:0.351351 8:0.148649
-1 1:-111 2:70 3:0.186667 4:0.213333 5:0.28 6:0.4 7:0.228571 8:0.214286
-1 1:-91 2:70 3:0.186667 4:0.213333 5:0.28 6:0.371429 7:0.242857 8:0.228571
-1 1:-309 2:75 3:0.186667 4:0.213333 5:0.28 6:0.226667 7:0.266667 8:0.24
-1 1:-371 2:75 3:0.186667 4:0.213333 5:0.28 6:0.184211 7:0.236842 8:0.263158
-1 1:-335 2:75 3:0.186667 4:0.213333 5:0.28 6:0.186667 7:0.24 8:0.253333
-1 1:-298 2:75 3:0.186667 4:0.213333 5:0.28 6:0.2 7:0.186667 8:0.293333
-1 1:-306 2:75 3:0.186667 4:0.213333 5:0.28 6:0.2 7:0.213333 8:0.266667
-1 1:-414 2:75 3:0.186667 4:0.213333 5:0.28 6:0.230769 7:0.192308 8:0.282051
-1 1:-331 2:75 3:0.186667 4:0.213333 5:0.28 6:0.230769 7:0.179487 8:0.294872
-1 1:-377 2:75 3:0.186667 4:0.213333 5:0.28 6:0.246753 7:0.194805 8:0.272727
-1 1:-524 2:75 3:0.186667 4:0.213333 5:0.28 6:0.171053 7:0.157895 8:0.328947
-1 1:-459 2:75 3:0.186667 4:0.213333 5:0.28 6:0.171053 7:0.144737 8:0.342105
-1 1:-349 2:75 3:0.186667 4:0.213333 5:0.28 6:0.181818 7:0.181818 8:0.324675
-1 1:-401 2:75 3:0.186667 4:0.213333 5:0.28 6:0.168831 7:0.181818 8:0.324675
-1 1:-363 2:75 3:0.186667 4:0.213333 5:0.28 6:0.194805 7:0.168831 8:0.324675
-1 1:-363 2:75 3:0.186667 4:0.213333 5:0.28 6:0.181818 7:0.142857 8:0.350649
-1 1:-347 2:75 3:0.186667 4:0.213333 5:0.28 6:0.181818 7:0.142857 8:0.350649
-1 1:-348 2:75 3:0.186667 4:0.213333 5:0.28 6:0.194805 7:0.155844 8:0.337662
-1 1:-346 2:75 3:0.186667 4:0.213333 5:0.28 6:0.181818 7:0.155844 8:0.337662
-1 1:-441 2:75 3:0.186667 4:0.213333 5:0.28 6:0.207792 7:0.168831 8:0.337662
-1 1:-292 2:75 3:0.186667 4:0.213333 5:0.28 6:0.233766 7:0.220779 8:0.285714
-1 1:-339 2:75 3:0.186667 4:0.213333 5:0.28 6:0.25974 7:0.207792 8:0.285714
-1 1:-253 2:75 3:0.186667 4:0.213333 5:0.28 6:0.220779 7:0.220779 8:0.272727
-1 1:-223 2:74 3:0.186667 4:0.213333 5:0.28 6:0.283784 7:0.310811 8:0.202703
-1 1:-199 2:75 3:0.186667 4:0.213333 5:0.28 6:0.315789 7:0.381579 8:0.144737
-1 1:-255 2:75 3:0.186667 4:0.213333 5:0.28 6:0.246753 7:0.233766 8:0.25974
-1 1:-102 2:72 3:0.186667 4:0.213333 5:0.28 6:0.361111 7:0.347222 8:0.180556
-1 1:-180 2:72 3:0.186667 4:0.213333 5:0.28 6:0.277778 7:0.277778 8:0.263889
-1 1:-217 2:72 3:0.186667 4:0.213333 5:0.28 6:0.277778 7:0.277778 8:0.263889
-1 1:-281 2:75 3:0.186667 4:0.213333 5:0.28 6:0.293333 7:0.2 8:0.24
-1 1:-299 2:75 3:0.186667 4:0.213333 5:0.28 6:0.266667 7:0.186667 8:0.253333
-1 1:-297 2:75 3:0.186667 4:0.213333 5:0.28 6:0.213333 7:0.133333 8:0.32
-1 1:-313 2:75 3:0.186667 4:0.213333 5:0.28 6:0.24 7:0.133333 8:0.306667
-1 1:-356 2:75 3:0.186667 4:0.213333 5:0.28 6:0.24 7:0.16 8:0.293333
-1 1:-322 2:75 3:0.186667 4:0.213333 5:0.28 6:0.253333 7:0.146667 8:0.293333
-1 1:-333 2:75 3:0.186667 4:0.213333 5:0.28 6:0.253333 7:0.146667 8:0.293333
-1 1:-330 2:75 3:0.186667 4:0.213333 5:0.28 6:0.24 7:0.146667 8:0.293333
-1 1:-433 2:75 3:0.186667 4:0.213333 5:0.28 6:0.24 7:0.16 8:0.28
-1 1:-300 2:75 3:0.186667 4:0.213333 5:0.28 6:0.253333 7:0.173333 8:0.266667
-1 1:-277 2:75 3:0.186667 4:0.213333 5:0.28 6:0.253333 7:0.146667 8:0.293333
-1 1:-276 2:75 3:0.186667 4:0.213333 5:0.28 6:0.253333 7:0.146667 8:0.293333
-1 1:-285 2:75 3:0.186667 4:0.213333 5:0.28 6:0.253333 7:0.146667 8:0.293333
-1 1:-328 2:75 3:0.186667 4:0.213333 5:0.28 6:0.253333 7:0.146667 8:0.293333
-1 1:-404 2:75 3:0.186667 4:0.213333 5:0.28 6:0.253333 7:0.146667 8:0.293333
-1 1:-229 2:75 3:0.186667 4:0.213333 5:0.28 6:0.253333 7:0.146667 8:0.293333
-1 1:-289 2:75 3:0.186667 4:0.213333 5:0.28 6:0.181818 7:0.181818 8:0.324675
-1 1:-420 2:75 3:0.186667 4:0.213333 5:0.28 6:0.178571 7:0.202381 8:0.309524
-1 1:-396 2:75 3:0.186667 4:0.213333 5:0.28 6:0.176471 7:0.2 8:0.305882
-1 1:-319 2:75 3:0.186667 4:0.213333 5:0.28 6:0.2 7:0.176471 8:0.317647
-1 1:-364 2:75 3:0.186667 4:0.213333 5:0.28 6:0.2 7:0.176471 8:0.317647
-1 1:-317 2:75 3:0.186667 4:0.213333 5:0.28 6:0.223529 7:0.188235 8:0.317647
-1 1:-232 2:75 3:0.186667 4:0.213333 5:0.28 6:0.235294 7:0.176471 8:0.317647
-1 1:-440 2:75 3:0.186667 4:0.213333 5:0.28 6:0.188235 7:0.235294 8:0.258824
-1 1:-347 2:75 3:0.186667 4:0.213333 5:0.28 6:0.210526 7:0.236842 8:0.236842
-1 1:-380 2:75 3:0.186667 4:0.213333 5:0.28 6:0.216867 7:0.277108 8:0.204819
-1 1:-253 2:75 3:0.186667 4:0.213333 5:0.28 6:0.233333 7:0.344444 8:0.188889
-1 1:-173 2:75 3:0.186667 4:0.213333 5:0.28 6:0.238636 7:0.352273 8:0.181818
-1 1:-306 2:75 3:0.186667 4:0.213333 5:0.28 6:0.217949 7:0.217949 8:0.269231
-1 1:-353 2:75 3:0.186667 4:0.213333 5:0.28 6:0.181818 7:0.285714 8:0.246753
-1 1:-338 2:75 3:0.186667 4:0.213333 5:0.28 6:0.230769 7:0.217949 8:0.269231
-1 1:-352 2:75 3:0.186667 4:0.213333 5:0.28 6:0.210526 7:0.236842 8:0.236842
-1 1:-271 2:75 3:0.186667 4:0.213333 5:0.28 6:0.210526 7:0.236842 8:0.236842
-1 1:-356 2:75 3:0.186667 4:0.213333 5:0.28 6:0.210526 7:0.236842 8:0.236842
-1 1:-278 2:75 3:0.186667 4:0.213333 5:0.28 6:0.210526 7:0.236842 8:0.236842
-1 1:-278 2:75 3:0.186667 4:0.213333 5:0.28 6:0.197368 7:0.223684 8:0.25
-1 1:-302 2:75 3:0.186667 4:0.213333 5:0.28 6:0.223684 7:0.236842 8:0.236842
-1 1:-338 2:75 3:0.186667 4:0.213333 5:0.28 6:0.194805 7:0.25974 8:0.233766
-1 1:-331 2:75 3:0.186667 4:0.213333 5:0.28 6:0.197368 7:0.236842 8:0.25
-1 1:-260 2:75 3:0.186667 4:0.213333 5:0.28 6:0.197368 7:0.25 8:0.236842
-1 1:-552 2:76 3:0.157895 4:0.184211 5:0.315789 6:0.157895 7:0.184211 8:0.315789
-1 1:-511 2:76 3:0.157895 4:0.184211 5:0.315789 6:0.171053 7:0.184211 8:0.315789
-1 1:-385 2:76 3:0.157895 4:0.184211 5:0.315789 6:0.197368 7:0.197368 8:0.276316
-1 1:-389 2:76 3:0.157895 4:0.184211 5:0.315789 6:0.144737 7:0.171053 8:0.328947
-1 1:-423 2:76 3:0.157895 4:0.184211 5:0.315789 6:0.171053 7:0.197368 8:0.302632
-1 1:-284 2:75 3:0.157895 4:0.184211 5:0.315789 6:0.253333 7:0.333333 8:0.2
-1 1:-474 2:76 3:0.157895 4:0.184211 5:0.315789 6:0.105263 7:0.223684 8:0.289474
-1 1:-475 2:76 3:0.157895 4:0.184211 5:0.315789 6:0.118421 7:0.236842 8:0.276316
-1 1:-476 2:76 3:0.157895 4:0.184211 5:0.315789 6:0.171053 7:0.171053 8:0.276316
-1 1:-388 2:76 3:0.157895 4:0.184211 5:0.315789 6:0.171053 7:0.157895 8:0.289474
-1 1:-423 2:76 3:0.157895 4:0.184211 5:0.315789 6:0.197368 7:0.184211 8:0.263158
-1 1:-391 2:76 3:0.157895 4:0.184211 5:0.315789 6:0.210526 7:0.197368 8:0.25
-1 1:-418 2:75 3:0.157895 4:0.184211 5:0.315789 6:0.226667 7:0.213333 8:0.293333
-1 1:-391 2:74 3:0.157895 4:0.184211 5:0.315789 6:0.216216 7:0.216216 8:0.283784
-1 1:-361 2:75 3:0.157895 4:0.184211 5:0.315789 6:0.186667 7:0.266667 8:0.24
-1 1:-409 2:76 3:0.157895 4:0.184211 5:0.315789 6:0.181818 7:0.207792 8:0.272727
-1 1:-481 2:76 3:0.157895 4:0.184211 5:0.315789 6:0.131579 7:0.184211 8:0.342105
-1 1:-416 2:76 3:0.157895 4:0.184211 5:0.315789 6:0.155844 7:0.207792 8:0.298701
-1 1:-465 2:76 3:0.157895 4:0.184211 5:0.315789 6:0.12987 7:0.194805 8:0.311688
-1 1:-398 2:76 3:0.157895 4:0.184211 5:0.315789 6:0.142857 7:0.220779 8:0.285714
-1 1:-405 2:76 3:0.157895 4:0.184211 5:0.315789 6:0.181818 7:0.194805 8:0.298701
-1 1:-420 2:76 3:0.157895 4:0.184211 5:0.315789 6:0.181818 7:0.194805 8:0.298701
-1 1:-173 2:71 3:0.157895 4:0.184211 5:0.315789 6:0.478873 7:0.338028 8:0.126761
-1 1:-161 2:71 3:0.157895 4:0.184211 5:0.315789 6:0.408451 7:0.366197 8:0.140845
-1 1:-237 2:71 3:0.157895 4:0.184211 5:0.315789 6:0.408451 7:0.352113 8:0.126761
-1 1:-194 2:72 3:0.157895 4:0.184211 5:0.315789 6:0.416667 7:0.347222 8:0.125
-1 1:-359 2:75 3:0.157895 4:0.184211 5:0.315789 6:0.213333 7:0.226667 8:0.253333
-1 1:-369 2:75 3:0.157895 4:0.184211 5:0.315789 6:0.173333 7:0.253333 8:0.253333
-1 1:-438 2:75 3:0.157895 4:0.184211 5:0.315789 6:0.16 7:0.213333 8:0.293333
-1 1:-450 2:76 3:0.157895 4:0.184211 5:0.315789 6:0.171053 7:0.210526 8:0.289474
-1 1:-454 2:75 3:0.157895 4:0.184211 5:0.315789 6:0.16 7:0.213333 8:0.293333
-1 1:-464 2:76 3:0.157895 4:0.184211 5:0.315789 6:0.184211 7:0.197368 8:0.276316
-1 1:-331 2:76 3:0.157895 4:0.184211 5:0.315789 6:0.205128 7:0.230769 8:0.307692
-1 1:-397 2:76 3:0.157895 4:0.184211 5:0.315789 6:0.179487 7:0.217949 8:0.307692
-1 1:-291 2:76 3:0.157895 4:0.184211 5:0.315789 6:0.223684 7:0.210526 8:0.289474
-1 1:-426 2:76 3:0.157895 4:0.184211 5:0.315789 6:0.171053 7:0.171053 8:0.355263
-1 1:-303 2:76 3:0.157895 4:0.184211 5:0.315789 6:0.184211 7:0.171053 8:0.355263
-1 1:-316 2:75 3:0.157895 4:0.184211 5:0.315789 6:0.186667 7:0.173333 8:0.346667
-1 1:-243 2:76 3:0.157895 4:0.184211 5:0.315789 6:0.197368 7:0.197368 8:0.328947
-1 1:-320 2:76 3:0.157895 4:0.184211 5:0.315789 6:0.223684 7:0.184211 8:0.328947
-1 1:-271 2:76 3:0.157895 4:0.184211 5:0.315789 6:0.171053 7:0.25 8:0.289474
-1 1:-291 2:76 3:0.157895 4:0.184211 5:0.315789 6:0.171053 7:0.25 8:0.289474
-1 1:-150 2:69 3:0.157895 4:0.184211 5:0.315789 6:0.463768 7:0.42029 8:0.0869565
-1 1:-226 2:72 3:0.157895 4:0.184211 5:0.315789 6:0.291667 7:0.375 8:0.138889
-1 1:-399 2:75 3:0.157895 4:0.184211 5:0.315789 6:0.213333 7:0.226667 8:0.306667
-1 1:-374 2:75 3:0.157895 4:0.184211 5:0.315789 6:0.16 7:0.2 8:0.32
-1 1:-337 2:76 3:0.157895 4:0.184211 5:0.315789 6:0.197368 7:0.210526 8:0.289474
-1 1:-386 2:76 3:0.157895 4:0.184211 5:0.315789 6:0.184211 7:0.197368 8:0.302632
-1 1:-360 2:76 3:0.157895 4:0.184211 5:0.315789 6:0.210526 7:0.223684 8:0.289474
-1 1:-324 2:75 3:0.157895 4:0.184211 5:0.315789 6:0.2 7:0.253333 8:0.266667
-1 1:-413 2:75 3:0.157895 4:0.184211 5:0.315789 6:0.12 7:0.226667 8:0.32
-1 1:-402 2:75 3:0.157895 4:0.184211 5:0.315789 6:0.146667 7:0.24 8:0.306667
-1 1:-414 2:75 3:0.157895 4:0.184211 5:0.315789 6:0.12 7:0.226667 8:0.32
-1 1:-406 2:76 3:0.157895 4:0.184211 5:0.315789 6:0.207792 7:0.155844 8:0.311688
-1 1:-379 2:76 3:0.157895 4:0.184211 5:0.315789 6:0.197368 7:0.210526 8:0.289474
-1 1:-295 2:76 3:0.157895 4:0.184211 5:0.315789 6:0.210526 7:0.210526 8:0.276316
-1 1:-399 2:76 3:0.157895 4:0.184211 5:0.315789 6:0.197368 7:0.210526 8:0.276316
-1 1:-406 2:76 3:0.157895 4:0.184211 5:0.315789 6:0.197368 7:0.210526 8:0.276316
-1 1:-434 2:76 3:0.157895 4:0.184211 5:0.315789 6:0.197368 7:0.210526 8:0.276316
-1 1:-371 2:76 3:0.157895 4:0.184211 5:0.315789 6:0.184211 7:0.171053 8:0.315789
-1 1:-307 2:76 3:0.157895 4:0.184211 5:0.315789 6:0.223684 7:0.197368 8:0.289474
-1 1:-406 2:76 3:0.157895 4:0.184211 5:0.315789 6:0.25 7:0.236842 8:0.236842
-1 1:-303 2:76 3:0.157895 4:0.184211 5:0.315789 6:0.25 7:0.223684 8:0.25
-1 1:-219 2:76 3:0.157895 4:0.184211 5:0.315789 6:0.25 7:0.263158 8:0.223684
-1 1:-183 2:71 3:0.157895 4:0.184211 5:0.315789 6:0.450704 7:0.239437 8:0.169014
-1 1:-307 2:76 3:0.157895 4:0.184211 5:0.315789 6:0.223684 7:0.210526 8:0.25
-1 1:-288 2:76 3:0.157895 4:0.184211 5:0.315789 6:0.25 7:0.210526 8:0.236842
-1 1:-405 2:76 3:0.157895 4:0.184211 5:0.315789 6:0.236842 7:0.223684 8:0.236842
-1 1:-328 2:76 3:0.157895 4:0.184211 5:0.315789 6:0.223684 7:0.210526 8:0.25
-1 1:-353 2:76 3:0.157895 4:0.184211 5:0.315789 6:0.210526 7:0.276316 8:0.197368
-1 1:-372 2:76 3:0.157895 4:0.184211 5:0.315789 6:0.223684 7:0.184211 8:0.263158
-1 1:-368 2:76 3:0.157895 4:0.184211 5:0.315789 6:0.223684 7:0.184211 8:0.263158
-1 1:-311 2:76 3:0.157895 4:0.184211 5:0.315789 6:0.223684 7:0.184211 8:0.263158
-1 1:-390 2:76 3:0.157895 4:0.184211 5:0.315789 6:0.236842 7:0.197368 8:0.25
-1 1:-339 2:76 3:0.157895 4:0.184211 5:0.315789 6:0.223684 7:0.184211 8:0.263158
-1 1:-334 2:76 3:0.157895 4:0.184211 5:0.315789 6:0.25 7:0.223684 8:0.236842
-1 1:-274 2:76 3:0.157895 4:0.184211 5:0.315789 6:0.236842 7:0.223684 8:0.236842
-1 1:-404 2:76 3:0.157895 4:0.184211 5:0.315789 6:0.25 7:0.210526 8:0.25
-1 1:-292 2:76 3:0.157895 4:0.184211 5:0.315789 6:0.236842 7:0.223684 8:0.236842
-1 1:-330 2:76 3:0.157895 4:0.184211 5:0.315789 6:0.236842 7:0.223684 8:0.236842
-1 1:-368 2:76 3:0.157895 4:0.184211 5:0.315789 6:0.236842 7:0.223684 8:0.236842
-1 1:-247 2:76 3:0.157895 4:0.184211 5:0.315789 6:0.246753 7:0.220779 8:0.233766
-1 1:-363 2:76 3:0.157895 4:0.184211 5:0.315789 6:0.236842 7:0.223684 8:0.236842
-1 1:-313 2:76 3:0.157895 4:0.184211 5:0.315789 6:0.236842 7:0.223684 8:0.236842
-1 1:-375 2:76 3:0.157895 4:0.184211 5:0.315789 6:0.25 7:0.223684 8:0.236842
-1 1:-195 2:76 3:0.157895 4:0.184211 5:0.315789 6:0.236842 7:0.223684 8:0.236842
-1 1:-293 2:76 3:0.157895 4:0.184211 5:0.315789 6:0.236842 7:0.223684 8:0.236842
-1 1:-313 2:74 3:0.157895 4:0.184211 5:0.315789 6:0.243243 7:0.337838 8:0.22973
-1 1:-369 2:74 3:0.157895 4:0.184211 5:0.315789 6:0.202703 7:0.216216 8:0.297297
-1 1:-346 2:74 3:0.157895 4:0.184211 5:0.315789 6:0.162162 7:0.162162 8:0.337838
-1 1:-393 2:74 3:0.157895 4:0.184211 5:0.315789 6:0.202703 7:0.216216 8:0.297297
-1 1:-302 2:74 3:0.157895 4:0.184211 5:0.315789 6:0.202703 7:0.216216 8:0.297297
-1 1:-298 2:74 3:0.157895 4:0.184211 5:0.315789 6:0.216216 7:0.243243 8:0.283784
-1 1:-238 2:74 3:0.157895 4:0.184211 5:0.315789 6:0.202703 7:0.310811 8:0.243243
-1 1:-366 2:74 3:0.157895 4:0.184211 5:0.315789 6:0.202703 7:0.297297 8:0.256757
-1 1:-312 2:74 3:0.157895 4:0.184211 5:0.315789 6:0.216216 7:0.22973 8:0.283784
-1 1:-346 2:75 3:0.157895 4:0.184211 5:0.315789 6:0.253333 7:0.293333 8:0.253333
-1 1:-273 2:74 3:0.157895 4:0.184211 5:0.315789 6:0.243243 7:0.283784 8:0.243243
-1 1:-432 2:74 3:0.157895 4:0.184211 5:0.315789 6:0.202703 7:0.283784 8:0.27027
-1 1:-353 2:74 3:0.157895 4:0.184211 5:0.315789 6:0.202703 7:0.22973 8:0.297297
-1 1:-349 2:76 3:0.157895 4:0.184211 5:0.315789 6:0.171053 7:0.223684 8:0.276316
-1 1:-259 2:75 3:0.157895 4:0.184211 5:0.315789 6:0.173333 7:0.253333 8:0.32
-1 1:-302 2:74 3:0.157895 4:0.184211 5:0.315789 6:0.202703 7:0.22973 8:0.297297
-1 1:-339 2:75 3:0.157895 4:0.184211 5:0.315789 6:0.173333 7:0.253333 8:0.32
-1 1:-323 2:75 3:0.157895 4:0.184211 5:0.315789 6:0.213333 7:0.306667 8:0.226667
-1 1:-284 2:75 3:0.157895 4:0.184211 5:0.315789 6:0.32 7:0.333333 8:0.173333
-1 1:-164 2:70 3:0.157895 4:0.184211 5:0.315789 6:0.414286 7:0.371429 8:0.114286
-1 1:-145 2:72 3:0.157895 4:0.184211 5:0.315789 6:0.319444 7:0.319444 8:0.208333
-1 1:-325 2:73 3:0.157895 4:0.184211 5:0.315789 6:0.178082 7:0.246575 8:0.273973
-1 1:-280 2:74 3:0.157895 4:0.184211 5:0.315789 6:0.202703 7:0.202703 8:0.297297
-1 1:-360 2:74 3:0.157895 4:0.184211 5:0.315789 6:0.202703 7:0.202703 8:0.297297
-1 1:-406 2:74 3:0.157895 4:0.184211 5:0.315789 6:0.135135 7:0.189189 8:0.324324
-1 1:-335 2:75 3:0.157895 4:0.184211 5:0.315789 6:0.186667 7:0.253333 8:0.266667
-1 1:-533 2:74 3:0.157895 4:0.184211 5:0.315789 6:0.148649 7:0.22973 8:0.310811
-1 1:-391 2:74 3:0.157895 4:0.184211 5:0.315789 6:0.162162 7:0.216216 8:0.297297
-1 1:-390 2:76 3:0.157895 4:0.184211 5:0.315789 6:0.155844 7:0.246753 8:0.25974
-1 1:-331 2:76 3:0.157895 4:0.184211 5:0.315789 6:0.181818 7:0.246753 8:0.25974
-1 1:-396 2:76 3:0.157895 4:0.184211 5:0.315789 6:0.181818 7:0.285714 8:0.246753
-1 1:-341 2:76 3:0.157895 4:0.184211 5:0.315789 6:0.181818 7:0.285714 8:0.246753
-1 1:-294 2:75 3:0.157895 4:0.184211 5:0.315789 6:0.28 7:0.333333 8:0.173333
-1 1:-308 2:76 3:0.157895 4:0.184211 5:0.315789 6:0.236842 7:0.289474 8:0.197368
-1 1:-354 2:76 3:0.157895 4:0.184211 5:0.315789 6:0.236842 7:0.276316 8:0.210526
-1 1:-291 2:76 3:0.157895 4:0.184211 5:0.315789 6:0.236842 7:0.236842 8:0.236842
-1 1:-357 2:76 3:0.157895 4:0.184211 5:0.315789 6:0.171053 7:0.223684 8:0.289474
-1 1:-375 2:76 3:0.157895 4:0.184211 5:0.315789 6:0.184211 7:0.236842 8:0.276316
-1 1:-369 2:76 3:0.157895 4:0.184211 5:0.315789 6:0.184211 7:0.236842 8:0.276316
-1 1:-445 2:76 3:0.157895 4:0.184211 5:0.315789 6:0.181818 7:0.168831 8:0.311688
-1 1:-371 2:76 3:0.157895 4:0.184211 5:0.315789 6:0.166667 7:0.192308 8:0.320513
-1 1:-376 2:76 3:0.157895 4:0.184211 5:0.315789 6:0.246753 7:0.246753 8:0.25974
-1 1:-412 2:76 3:0.157895 4:0.184211 5:0.315789 6:0.25974 7:0.25974 8:0.220779
-1 1:-251 2:76 3:0.157895 4:0.184211 5:0.315789 6:0.25974 7:0.25974 8:0.220779
-1 1:-340 2:76 3:0.157895 4:0.184211 5:0.315789 6:0.207792 7:0.194805 8:0.285714
-1 1:-413 2:76 3:0.157895 4:0.184211 5:0.315789 6:0.207792 7:0.220779 8:0.246753
-1 1:-394 2:76 3:0.157895 4:0.184211 5:0.315789 6:0.207792 7:0.220779 8:0.246753
-1 1:-269 2:76 3:0.157895 4:0.184211 5:0.315789 6:0.197368 7:0.210526 8:0.289474
-1 1:-381 2:75 3:0.157895 4:0.184211 5:0.315789 6:0.2 7:0.2 8:0.266667
-1 1:-427 2:75 3:0.157895 4:0.184211 5:0.315789 6:0.2 7:0.2 8:0.266667
-1 1:-233 2:76 3:0.157895 4:0.184211 5:0.315789 6:0.355263 7:0.355263 8:0.131579
-1 1:-389 2:76 3:0.157895 4:0.184211 5:0.315789 6:0.25974 7:0.298701 8:0.207792
-1 1:-210 2:72 3:0.157895 4:0.184211 5:0.315789 6:0.402778 7:0.347222 8:0.111111
-1 1:-240 2:72 3:0.157895 4:0.184211 5:0.315789 6:0.388889 7:0.305556 8:0.152778
-1 1:-356 2:76 3:0.157895 4:0.184211 5:0.315789 6:0.194805 7:0.207792 8:0.285714
-1 1:-360 2:76 3:0.157895 4:0.184211 5:0.315789 6:0.207792 7:0.220779 8:0.272727
-1 1:-338 2:76 3:0.157895 4:0.184211 5:0.315789 6:0.207792 7:0.220779 8:0.272727
-1 1:-320 2:76 3:0.157895 4:0.184211 5:0.315789 6:0.181818 7:0.220779 8:0.285714
-1 1:-404 2:76 3:0.157895 4:0.184211 5:0.315789 6:0.168831 7:0.207792 8:0.272727
-1 1:-430 2:76 3:0.157895 4:0.184211 5:0.315789 6:0.155844 7:0.207792 8:0.298701
-1 1:-398 2:76 3:0.157895 4:0.184211 5:0.315789 6:0.181818 7:0.207792 8:0.298701
-1 1:-393 2:76 3:0.157895 4:0.184211 5:0.315789 6:0.236842 7:0.25 8:0.25
-1 1:-310 2:76 3:0.157895 4:0.184211 5:0.315789 6:0.210526 7:0.210526 8:0.289474
-1 1:-315 2:76 3:0.157895 4:0.184211 5:0.315789 6:0.236842 7:0.276316 8:0.223684
-1 1:-341 2:76 3:0.157895 4:0.184211 5:0.315789 6:0.236842 7:0.276316 8:0.223684
-1 1:-343 2:76 3:0.157895 4:0.184211 5:0.315789 6:0.223684 7:0.276316 8:0.236842
-1 1:-298 2:75 3:0.157895 4:0.184211 5:0.315789 6:0.28 7:0.293333 8:0.213333
-1 1:-226 2:68 3:0.157895 4:0.184211 5:0.315789 6:0.308824 7:0.294118 8:0.205882
-1 1:-167 2:67 3:0.157895 4:0.184211 5:0.315789 6:0.373134 7:0.253731 8:0.208955
-1 1:-216 2:70 3:0.157895 4:0.184211 5:0.315789 6:0.328571 7:0.285714 8:0.214286
-1 1:-311 2:76 3:0.157895 4:0.184211 5:0.315789 6:0.197368 7:0.25 8:0.263158
-1 1:-265 2:76 3:0.157895 4:0.184211 5:0.315789 6:0.197368 7:0.276316 8:0.236842
-1 1:-445 2:76 3:0.157895 4:0.184211 5:0.315789 6:0.144737 7:0.236842 8:0.289474
-1 1:-509 2:76 3:0.157895 4:0.184211 5:0.315789 6:0.171053 7:0.210526 8:0.289474
-1 1:-354 2:76 3:0.157895 4:0.184211 5:0.315789 6:0.197368 7:0.236842 8:0.263158
-1 1:-365 2:76 3:0.157895 4:0.184211 5:0.315789 6:0.171053 7:0.210526 8:0.289474
-1 1:-335 2:76 3:0.157895 4:0.184211 5:0.315789 6:0.157895 7:0.197368 8:0.302632
-1 1:-421 2:76 3:0.157895 4:0.184211 5:0.315789 6:0.171053 7:0.210526 8:0.289474
-1 1:-347 2:76 3:0.157895 4:0.184211 5:0.315789 6:0.157895 7:0.197368 8:0.302632
-1 1:-266 2:76 3:0.157895 4:0.184211 5:0.315789 6:0.197368 7:0.236842 8:0.263158
-1 1:-400 2:76 3:0.157895 4:0.184211 5:0.315789 6:0.157895 7:0.197368 8:0.302632
-1 1:-422 2:76 3:0.157895 4:0.184211 5:0.315789 6:0.171053 7:0.210526 8:0.289474
-1 1:-456 2:76 3:0.157895 4:0.184211 5:0.315789 6:0.197368 7:0.236842 8:0.263158
-1 1:-309 2:76 3:0.157895 4:0.184211 5:0.315789 6:0.264368 7:0.252874 8:0.229885
-1 1:-309 2:76 3:0.157895 4:0.184211 5:0.315789 6:0.223529 7:0.235294 8:0.258824
-1 1:-425 2:76 3:0.157895 4:0.184211 5:0.315789 6:0.218391 7:0.16092 8:0.310345
-1 1:-291 2:76 3:0.157895 4:0.184211 5:0.315789 6:0.193182 7:0.181818 8:0.318182
-1 1:-457 2:76 3:0.157895 4:0.184211 5:0.315789 6:0.170455 7:0.147727 8:0.329545
-1 1:-386 2:76 3:0.157895 4:0.184211 5:0.315789 6:0.181818 7:0.159091 8:0.318182
-1 1:-421 2:76 3:0.157895 4:0.184211 5:0.315789 6:0.186047 7:0.162791 8:0.313953
-1 1:-271 2:76 3:0.157895 4:0.184211 5:0.315789 6:0.317647 7:0.235294 8:0.211765
-1 1:-336 2:76 3:0.157895 4:0.184211 5:0.315789 6:0.247191 7:0.213483 8:0.258427
-1 1:-539 2:76 3:0.157895 4:0.184211 5:0.315789 6:0.22619 7:0.238095 8:0.25
-1 1:-382 2:76 3:0.157895 4:0.184211 5:0.315789 6:0.186047 7:0.197674 8:0.302326
-1 1:-490 2:76 3:0.157895 4:0.184211 5:0.315789 6:0.195402 7:0.241379 8:0.241379
-1 1:-408 2:76 3:0.157895 4:0.184211 5:0.315789 6:0.206897 7:0.195402 8:0.275862
-1 1:-399 2:76 3:0.157895 4:0.184211 5:0.315789 6:0.172414 7:0.218391 8:0.275862
-1 1:-410 2:76 3:0.157895 4:0.184211 5:0.315789 6:0.195402 7:0.229885 8:0.241379
-1 1:-439 2:76 3:0.157895 4:0.184211 5:0.315789 6:0.172414 7:0.218391 8:0.275862
-1 1:-258 2:76 3:0.157895 4:0.184211 5:0.315789 6:0.247059 7:0.223529 8:0.270588
-1 1:-312 2:76 3:0.157895 4:0.184211 5:0.315789 6:0.229885 7:0.195402 8:0.264368
-1 1:-404 2:76 3:0.157895 4:0.184211 5:0.315789 6:0.183908 7:0.241379 8:0.252874
-1 1:-362 2:76 3:0.157895 4:0.184211 5:0.315789 6:0.238095 7:0.214286 8:0.25
-1 1:-291 2:76 3:0.157895 4:0.184211 5:0.315789 6:0.295455 7:0.227273 8:0.238636
-1 1:-345 2:76 3:0.157895 4:0.184211 5:0.315789 6:0.228916 7:0.216867 8:0.240964
-1 1:-307 2:76 3:0.157895 4:0.184211 5:0.315789 6:0.270588 7:0.235294 8:0.211765
-1 1:-258 2:76 3:0.157895 4:0.184211 5:0.315789 6:0.295455 7:0.238636 8:0.238636
-1 1:-350 2:76 3:0.157895 4:0.184211 5:0.315789 6:0.228916 7:0.216867 8:0.240964
-1 1:-285 2:76 3:0.157895 4:0.184211 5:0.315789 6:0.228916 7:0.204819 8:0.240964
-1 1:-360 2:76 3:0.157895 4:0.184211 5:0.315789 6:0.294118 7:0.270588 8:0.188235
-1 1:-305 2:76 3:0.157895 4:0.184211 5:0.315789 6:0.275862 7:0.310345 8:0.16092
-1 1:-253 2:76 3:0.157895 4:0.184211 5:0.315789 6:0.305882 7:0.341176 8:0.152941
-1 1:-196 2:74 3:0.157895 4:0.184211 5:0.315789 6:0.391892 7:0.256757 8:0.189189
-1 1:-229 2:75 3:0.157895 4:0.184211 5:0.315789 6:0.4 7:0.253333 8:0.186667
-1 1:-199 2:75 3:0.157895 4:0.184211 5:0.315789 6:0.4 7:0.24 8:0.186667
-1 1:-227 2:76 3:0.157895 4:0.184211 5:0.315789 6:0.333333 7:0.282051 8:0.230769
-1 1:-215 2:74 3:0.157895 4:0.184211 5:0.315789 6:0.378378 7:0.283784 8:0.162162
-1 1:-361 2:76 3:0.157895 4:0.184211 5:0.315789 6:0.247059 7:0.247059 8:0.235294
-1 1:-341 2:76 3:0.157895 4:0.184211 5:0.315789 6:0.2 7:0.294118 8:0.211765
-1 1:-360 2:76 3:0.157895 4:0.184211 5:0.315789 6:0.258824 7:0.247059 8:0.223529
-1 1:-380 2:76 3:0.157895 4:0.184211 5:0.315789 6:0.223529 7:0.211765 8:0.258824
-1 1:-447 2:76 3:0.157895 4:0.184211 5:0.315789 6:0.164706 7:0.235294 8:0.258824
-1 1:-403 2:76 3:0.157895 4:0.184211 5:0.315789 6:0.152941 7:0.211765 8:0.270588
-1 1:-390 2:76 3:0.157895 4:0.184211 5:0.315789 6:0.218391 7:0.229885 8:0.252874
-1 1:-419 2:76 3:0.157895 4:0.184211 5:0.315789 6:0.164706 7:0.211765 8:0.282353
-1 1:-337 2:76 3:0.157895 4:0.184211 5:0.315789 6:0.22093 7:0.22093 8:0.255814
-1 1:-285 2:76 3:0.157895 4:0.184211 5:0.315789 6:0.209302 7:0.232558 8:0.255814
-1 1:-410 2:76 3:0.157895 4:0.184211 5:0.315789 6:0.141176 7:0.2 8:0.294118
-1 1:-446 2:76 3:0.157895 4:0.184211 5:0.315789 6:0.141176 7:0.2 8:0.294118
-1 1:-370 2:76 3:0.157895 4:0.184211 5:0.315789 6:0.223684 7:0.210526 8:0.276316
-1 1:-389 2:76 3:0.157895 4:0.184211 5:0.315789 6:0.181818 7:0.155844 8:0.324675
-1 1:-429 2:76 3:0.157895 4:0.184211 5:0.315789 6:0.157895 7:0.157895 8:0.328947
-1 1:-319 2:76 3:0.157895 4:0.184211 5:0.315789 6:0.207792 7:0.233766 8:0.272727
-1 1:-488 2:76 3:0.157895 4:0.184211 5:0.315789 6:0.144737 7:0.197368 8:0.315789
-1 1:-437 2:76 3:0.157895 4:0.184211 5:0.315789 6:0.181818 7:0.142857 8:0.350649
-1 1:-373 2:76 3:0.157895 4:0.184211 5:0.315789 6:0.246753 7:0.233766 8:0.25974
-1 1:-225 2:76 3:0.157895 4:0.184211 5:0.315789 6:0.272727 7:0.272727 8:0.220779
-1 1:-344 2:76 3:0.157895 4:0.184211 5:0.315789 6:0.246753 7:0.233766 8:0.272727
-1 1:-259 2:76 3:0.157895 4:0.184211 5:0.315789 6:0.276316 7:0.289474 8:0.210526
-1 1:-215 2:76 3:0.157895 4:0.184211 5:0.315789 6:0.350649 7:0.376623 8:0.142857
-1 1:-204 2:76 3:0.157895 4:0.184211 5:0.315789 6:0.276316 7:0.276316 8:0.223684
-1 1:-316 2:76 3:0.157895 4:0.184211 5:0.315789 6:0.263158 7:0.223684 8:0.25
-1 1:-413 2:76 3:0.157895 4:0.184211 5:0.315789 6:0.168831 7:0.220779 8:0.285714
-1 1:-438 2:76 3:0.157895 4:0.184211 5:0.315789 6:0.168831 7:0.220779 8:0.285714
-1 1:-349 2:76 3:0.157895 4:0.184211 5:0.315789 6:0.210526 7:0.223684 8:0.276316
-1 1:-346 2:76 3:0.157895 4:0.184211 5:0.315789 6:0.210526 7:0.223684 8:0.276316
-1 1:-423 2:76 3:0.157895 4:0.184211 5:0.315789 6:0.210526 7:0.223684 8:0.276316
-1 1:-382 2:76 3:0.157895 4:0.184211 5:0.315789 6:0.207792 7:0.285714 8:0.220779
-1 1:-322 2:76 3:0.157895 4:0.184211 5:0.315789 6:0.157895 7:0.223684 8:0.289474
-1 1:-241 2:76 3:0.157895 4:0.184211 5:0.315789 6:0.144737 7:0.223684 8:0.289474
-1 1:-353 2:76 3:0.157895 4:0.184211 5:0.315789 6:0.141026 7:0.179487 8:0.346154
-1 1:-285 2:76 3:0.157895 4:0.184211 5:0.315789 6:0.223684 7:0.236842 8:0.263158
-1 1:-297 2:76 3:0.157895 4:0.184211 5:0.315789 6:0.210526 7:0.263158 8:0.236842
-1 1:-390 2:76 3:0.157895 4:0.184211 5:0.315789 6:0.220779 7:0.233766 8:0.25974
-1 1:-400 2:76 3:0.157895 4:0.184211 5:0.315789 6:0.171053 7:0.236842 8:0.25
-1 1:-357 2:75 3:0.157895 4:0.184211 5:0.315789 6:0.146667 7:0.226667 8:0.266667
-1 1:-412 2:75 3:0.157895 4:0.184211 5:0.315789 6:0.146667 7:0.24 8:0.266667
-1 1:-417 2:76 3:0.157895 4:0.184211 5:0.315789 6:0.220779 7:0.272727 8:0.207792
-1 1:-353 2:76 3:0.157895 4:0.184211 5:0.315789 6:0.194805 7:0.272727 8:0.207792
-1 1:-417 2:76 3:0.157895 4:0.184211 5:0.315789 6:0.131579 7:0.223684 8:0.302632
-1 1:-371 2:74 3:0.157895 4:0.184211 5:0.315789 6:0.148649 7:0.216216 8:0.27027
-1 1:-425 2:76 3:0.157895 4:0.184211 5:0.315789 6:0.118421 7:0.210526 8:0.315789
-1 1:-307 2:76 3:0.157895 4:0.184211 5:0.315789 6:0.194805 7:0.246753 8:0.233766
-1 1:-289 2:76 3:0.157895 4:0.184211 5:0.315789 6:0.194805 7:0.246753 8:0.233766
-1 1:-348 2:76 3:0.157895 4:0.184211 5:0.315789 6:0.194805 7:0.233766 8:0.246753
-1 1:-342 2:76 3:0.157895 4:0.184211 5:0.315789 6:0.181818 7:0.207792 8:0.272727
-1 1:-474 2:76 3:0.157895 4:0.184211 5:0.315789 6:0.142857 7:0.181818 8:0.311688
-1 1:-433 2:76 3:0.157895 4:0.184211 5:0.315789 6:0.168831 7:0.207792 8:0.272727
-1 1:-291 2:76 3:0.157895 4:0.184211 5:0.315789 6:0.233766 7:0.298701 8:0.220779
-1 1:-255 2:75 3:0.157895 4:0.184211 5:0.315789 6:0.293333 7:0.253333 8:0.213333
-1 1:-373 2:76 3:0.157895 4:0.184211 5:0.315789 6:0.192308 7:0.25641 8:0.24359
-1 1:-356 2:75 3:0.157895 4:0.184211 5:0.315789 6:0.12 7:0.266667 8:0.28
-1 1:-421 2:75 3:0.157895 4:0.184211 5:0.315789 6:0.12 7:0.266667 8:0.28
-1 1:-420 2:75 3:0.157895 4:0.184211 5:0.315789 6:0.12 7:0.28 8:0.266667
-1 1:-315 2:75 3:0.157895 4:0.184211 5:0.315789 6:0.146667 7:0.28 8:0.24
-1 1:-276 2:76 3:0.157895 4:0.184211 5:0.315789 6:0.263158 7:0.276316 8:0.210526
-1 1:-218 2:76 3:0.157895 4:0.184211 5:0.315789 6:0.230769 7:0.294872 8:0.24359
-1 1:-381 2:76 3:0.157895 4:0.184211 5:0.315789 6:0.184211 7:0.223684 8:0.276316
-1 1:-254 2:75 3:0.157895 4:0.184211 5:0.315789 6:0.226667 7:0.2 8:0.306667
-1 1:-450 2:75 3:0.157895 4:0.184211 5:0.315789 6:0.2 7:0.213333 8:0.306667
-1 1:-342 2:75 3:0.157895 4:0.184211 5:0.315789 6:0.2 7:0.226667 8:0.293333
-1 1:-233 2:75 3:0.157895 4:0.184211 5:0.315789 6:0.16 7:0.253333 8:0.253333
-1 1:-146 2:72 3:0.157895 4:0.184211 5:0.315789 6:0.388889 7:0.416667 8:0.0833333
-1 1:-290 2:75 3:0.157895 4:0.184211 5:0.315789 6:0.226667 7:0.28 8:0.253333
-1 1:-269 2:75 3:0.157895 4:0.184211 5:0.315789 6:0.213333 7:0.293333 8:0.226667
-1 1:-338 2:75 3:0.157895 4:0.184211 5:0.315789 6:0.2 7:0.266667 8:0.253333
-1 1:-261 2:75 3:0.157895 4:0.184211 5:0.315789 6:0.226667 7:0.266667 8:0.253333
-1 1:-299 2:75 3:0.157895 4:0.184211 5:0.315789 6:0.213333 7:0.266667 8:0.253333
-1 1:-271 2:75 3:0.157895 4:0.184211 5:0.315789 6:0.226667 7:0.266667 8:0.253333
-1 1:-176 2:75 3:0.157895 4:0.184211 5:0.315789 6:0.226667 7:0.266667 8:0.253333
-1 1:-342 2:75 3:0.157895 4:0.184211 5:0.315789 6:0.213333 7:0.253333 8:0.266667
-1 1:-353 2:75 3:0.157895 4:0.184211 5:0.315789 6:0.213333 7:0.266667 8:0.253333
-1 1:-268 2:75 3:0.157895 4:0.184211 5:0.315789 6:0.186667 7:0.266667 8:0.253333
-1 1:-474 2:76 3:0.157895 4:0.184211 5:0.315789 6:0.157895 7:0.197368 8:0.289474
-1 1:-442 2:76 3:0.157895 4:0.184211 5:0.315789 6:0.157895 7:0.184211 8:0.302632
-1 1:-379 2:76 3:0.157895 4:0.184211 5:0.315789 6:0.184211 7:0.210526 8:0.276316
-1 1:-389 2:76 3:0.157895 4:0.184211 5:0.315789 6:0.179487 7:0.217949 8:0.294872
-1 1:-326 2:76 3:0.157895 4:0.184211 5:0.315789 6:0.207792 7:0.207792 8:0.25974
-1 1:-368 2:76 3:0.157895 4:0.184211 5:0.315789 6:0.207792 7:0.207792 8:0.272727
-1 1:-306 2:76 3:0.157895 4:0.184211 5:0.315789 6:0.197368 7:0.197368 8:0.276316
-1 1:-436 2:76 3:0.157895 4:0.184211 5:0.315789 6:0.197368 7:0.184211 8:0.302632
-1 1:-351 2:76 3:0.157895 4:0.184211 5:0.315789 6:0.207792 7:0.181818 8:0.298701
-1 1:-332 2:75 3:0.157895 4:0.184211 5:0.315789 6:0.253333 7:0.266667 8:0.24
-1 1:-340 2:76 3:0.157895 4:0.184211 5:0.315789 6:0.194805 7:0.194805 8:0.298701
-1 1:-576 2:76 3:0.157895 4:0.184211 5:0.315789 6:0.155844 7:0.168831 8:0.324675
-1 1:-302 2:76 3:0.157895 4:0.184211 5:0.315789 6:0.272727 7:0.272727 8:0.207792
-1 1:-173 2:74 3:0.157895 4:0.184211 5:0.315789 6:0.418919 7:0.378378 8:0.108108
-1 1:-230 2:76 3:0.157895 4:0.184211 5:0.315789 6:0.342105 7:0.342105 8:0.171053
-1 1:-313 2:67 3:0.157895 4:0.184211 5:0.315789 6:0.328358 7:0.358209 8:0.179104
-1 1:-228 2:71 3:0.157895 4:0.184211 5:0.315789 6:0.366197 7:0.352113 8:0.169014
-1 1:-323 2:72 3:0.157895 4:0.184211 5:0.315789 6:0.430556 7:0.361111 8:0.111111
-1 1:-166 2:72 3:0.157895 4:0.184211 5:0.315789 6:0.402778 7:0.375 8:0.125
-1 1:-400 2:76 3:0.157895 4:0.184211 5:0.315789 6:0.197368 7:0.197368 8:0.289474
-1 1:-307 2:75 3:0.157895 4:0.184211 5:0.315789 6:0.213333 7:0.24 8:0.266667
-1 1:-323 2:75 3:0.157895 4:0.184211 5:0.315789 6:0.213333 7:0.253333 8:0.266667
-1 1:-451 2:76 3:0.157895 4:0.184211 5:0.315789 6:0.210526 7:0.184211 8:0.289474
-1 1:-330 2:76 3:0.157895 4:0.184211 5:0.315789 6:0.197368 7:0.210526 8:0.263158
-1 1:-412 2:76 3:0.157895 4:0.184211 5:0.315789 6:0.197368 7:0.197368 8:0.276316
-1 1:-486 2:76 3:0.157895 4:0.184211 5:0.315789 6:0.184211 7:0.210526 8:0.263158
-1 1:-343 2:76 3:0.157895 4:0.184211 5:0.315789 6:0.184211 7:0.223684 8:0.276316
-1 1:-415 2:76 3:0.157895 4:0.184211 5:0.315789 6:0.184211 7:0.223684 8:0.263158
-1 1:-286 2:76 3:0.157895 4:0.184211 5:0.315789 6:0.211111 7:0.211111 8:0.288889
-1 1:-362 2:76 3:0.157895 4:0.184211 5:0.315789 6:0.204545 7:0.204545 8:0.306818
-1 1:-401 2:76 3:0.157895 4:0.184211 5:0.315789 6:0.170455 7:0.159091 8:0.352273
-1 1:-394 2:76 3:0.157895 4:0.184211 5:0.315789 6:0.215909 7:0.193182 8:0.318182
-1 1:-404 2:76 3:0.157895 4:0.184211 5:0.315789 6:0.154762 7:0.178571 8:0.309524
-1 1:-378 2:76 3:0.157895 4:0.184211 5:0.315789 6:0.2 7:0.233333 8:0.255556
-1 1:-341 2:76 3:0.157895 4:0.184211 5:0.315789 6:0.25 7:0.173913 8:0.26087
-1 1:-409 2:76 3:0.157895 4:0.184211 5:0.315789 6:0.247312 7:0.172043 8:0.268817
-1 1:-567 2:76 3:0.157895 4:0.184211 5:0.315789 6:0.228261 7:0.184783 8:0.282609
-1 1:-380 2:76 3:0.157895 4:0.184211 5:0.315789 6:0.206522 7:0.217391 8:0.26087
-1 1:-416 2:76 3:0.157895 4:0.184211 5:0.315789 6:0.222222 7:0.144444 8:0.311111
-1 1:-457 2:76 3:0.157895 4:0.184211 5:0.315789 6:0.193548 7:0.16129 8:0.301075
-1 1:-347 2:76 3:0.157895 4:0.184211 5:0.315789 6:0.204545 7:0.181818 8:0.272727
-1 1:-382 2:76 3:0.157895 4:0.184211 5:0.315789 6:0.204545 7:0.193182 8:0.261364
-1 1:-358 2:76 3:0.157895 4:0.184211 5:0.315789 6:0.215909 7:0.181818 8:0.272727
-1 1:-209 2:76 3:0.157895 4:0.184211 5:0.315789 6:0.337209 7:0.372093 8:0.116279
-1 1:-289 2:76 3:0.157895 4:0.184211 5:0.315789 6:0.244444 7:0.355556 8:0.166667
-1 1:-399 2:76 3:0.157895 4:0.184211 5:0.315789 6:0.244444 7:0.355556 8:0.166667
-1 1:-275 2:72 3:0.157895 4:0.184211 5:0.315789 6:0.263889 7:0.305556 8:0.166667
-1 1:-340 2:76 3:0.157895 4:0.184211 5:0.315789 6:0.176471 7:0.247059 8:0.258824
-1 1:-297 2:76 3:0.157895 4:0.184211 5:0.315789 6:0.211765 7:0.247059 8:0.235294
-1 1:-418 2:76 3:0.157895 4:0.184211 5:0.315789 6:0.188235 7:0.258824 8:0.223529
-1 1:-381 2:76 3:0.157895 4:0.184211 5:0.315789 6:0.154762 7:0.22619 8:0.297619
-1 1:-365 2:76 3:0.157895 4:0.184211 5:0.315789 6:0.176471 7:0.270588 8:0.247059
-1 1:-287 2:76 3:0.157895 4:0.184211 5:0.315789 6:0.188235 7:0.247059 8:0.235294
-1 1:-380 2:76 3:0.157895 4:0.184211 5:0.315789 6:0.202381 7:0.238095 8:0.25
-1 1:-392 2:76 3:0.157895 4:0.184211 5:0.315789 6:0.197674 7:0.244186 8:0.255814
-1 1:-437 2:76 3:0.157895 4:0.184211 5:0.315789 6:0.22093 7:0.244186 8:0.232558
-1 1:-381 2:76 3:0.157895 4:0.184211 5:0.315789 6:0.164706 7:0.223529 8:0.270588
-1 1:-363 2:76 3:0.157895 4:0.184211 5:0.315789 6:0.2 7:0.235294 8:0.258824
-1 1:-364 2:76 3:0.157895 4:0.184211 5:0.315789 6:0.2 7:0.258824 8:0.235294
-1 1:-433 2:76 3:0.157895 4:0.184211 5:0.315789 6:0.164706 7:0.235294 8:0.270588
-1 1:-510 2:76 3:0.157895 4:0.184211 5:0.315789 6:0.164706 7:0.223529 8:0.270588
-1 1:-632 2:76 3:0.157895 4:0.184211 5:0.315789 6:0.164706 7:0.211765 8:0.282353
-1 1:-315 2:76 3:0.157895 4:0.184211 5:0.315789 6:0.176471 7:0.235294 8:0.270588
-1 1:-379 2:76 3:0.157895 4:0.184211 5:0.315789 6:0.2 7:0.211765 8:0.270588
-1 1:-370 2:76 3:0.157895 4:0.184211 5:0.315789 6:0.188235 7:0.223529 8:0.270588
-1 1:-484 2:76 3:0.157895 4:0.184211 5:0.315789 6:0.188235 7:0.211765 8:0.270588
-1 1:-363 2:76 3:0.157895 4:0.184211 5:0.315789 6:0.176471 7:0.235294 8:0.270588
-1 1:-283 2:76 3:0.157895 4:0.184211 5:0.315789 6:0.197674 7:0.209302 8:0.267442
-1 1:-448 2:76 3:0.157895 4:0.184211 5:0.315789 6:0.188235 7:0.223529 8:0.270588
-1 1:-341 2:76 3:0.157895 4:0.184211 5:0.315789 6:0.236842 7:0.263158 8:0.236842
-1 1:-319 2:75 3:0.157895 4:0.184211 5:0.315789 6:0.2 7:0.2 8:0.28
-1 1:-392 2:76 3:0.157895 4:0.184211 5:0.315789 6:0.197368 7:0.210526 8:0.289474
-1 1:-303 2:75 3:0.157895 4:0.184211 5:0.315789 6:0.186667 7:0.186667 8:0.293333
-1 1:-291 2:76 3:0.157895 4:0.184211 5:0.315789 6:0.302632 7:0.276316 8:0.197368
-1 1:-353 2:76 3:0.157895 4:0.184211 5:0.315789 6:0.263158 7:0.25 8:0.236842
-1 1:-383 2:76 3:0.157895 4:0.184211 5:0.315789 6:0.263158 7:0.25 8:0.236842
-1 1:-282 2:76 3:0.157895 4:0.184211 5:0.315789 6:0.210526 7:0.263158 8:0.223684
-1 1:-323 2:76 3:0.157895 4:0.184211 5:0.315789 6:0.223684 7:0.236842 8:0.236842
-1 1:-441 2:75 3:0.157895 4:0.184211 5:0.315789 6:0.2 7:0.24 8:0.24
-1 1:-322 2:75 3:0.157895 4:0.184211 5:0.315789 6:0.266667 7:0.226667 8:0.24
-1 1:-173 2:74 3:0.157895 4:0.184211 5:0.315789 6:0.310811 7:0.283784 8:0.175676
-1 1:-323 2:76 3:0.157895 4:0.184211 5:0.315789 6:0.263158 7:0.236842 8:0.223684
-1 1:-299 2:76 3:0.157895 4:0.184211 5:0.315789 6:0.25 7:0.223684 8:0.236842
-1 1:-459 2:76 3:0.157895 4:0.184211 5:0.315789 6:0.184211 7:0.197368 8:0.289474
-1 1:-387 2:76 3:0.157895 4:0.184211 5:0.315789 6:0.141026 7:0.192308 8:0.333333
-1 1:-360 2:76 3:0.157895 4:0.184211 5:0.315789 6:0.192308 7:0.205128 8:0.307692
-1 1:-449 2:76 3:0.157895 4:0.184211 5:0.315789 6:0.192308 7:0.205128 8:0.294872
-1 1:-333 2:76 3:0.157895 4:0.184211 5:0.315789 6:0.179487 7:0.179487 8:0.333333
-1 1:-380 2:76 3:0.157895 4:0.184211 5:0.315789 6:0.192308 7:0.230769 8:0.282051
-1 1:-286 2:76 3:0.157895 4:0.184211 5:0.315789 6:0.236842 7:0.223684 8:0.276316
-1 1:-330 2:76 3:0.157895 4:0.184211 5:0.315789 6:0.236842 7:0.223684 8:0.276316
-1 1:-412 2:76 3:0.157895 4:0.184211 5:0.315789 6:0.197368 7:0.184211 8:0.276316
-1 1:-254 2:76 3:0.157895 4:0.184211 5:0.315789 6:0.210526 7:0.184211 8:0.289474
-1 1:-359 2:76 3:0.157895 4:0.184211 5:0.315789 6:0.168831 7:0.220779 8:0.272727
-1 1:-330 2:76 3:0.157895 4:0.184211 5:0.315789 6:0.207792 7:0.25974 8:0.233766
-1 1:-493 2:76 3:0.157895 4:0.184211 5:0.315789 6:0.197368 7:0.184211 8:0.302632
-1 1:-284 2:76 3:0.157895 4:0.184211 5:0.315789 6:0.263158 7:0.263158 8:0.223684
-1 1:-276 2:75 3:0.157895 4:0.184211 5:0.315789 6:0.426667 7:0.36 8:0.106667
-1 1:-169 2:71 3:0.157895 4:0.184211 5:0.315789 6:0.394366 7:0.225352 8:0.239437
-1 1:-205 2:72 3:0.157895 4:0.184211 5:0.315789 6:0.402778 7:0.222222 8:0.236111
-1 1:-167 2:70 3:0.157895 4:0.184211 5:0.315789 6:0.385714 7:0.285714 8:0.214286
-1 1:-366 2:76 3:0.157895 4:0.184211 5:0.315789 6:0.194805 7:0.25974 8:0.272727
-1 1:-308 2:76 3:0.157895 4:0.184211 5:0.315789 6:0.223684 7:0.236842 8:0.289474
-1 1:-297 2:76 3:0.157895 4:0.184211 5:0.315789 6:0.220779 7:0.220779 8:0.285714
-1 1:-339 2:76 3:0.157895 4:0.184211 5:0.315789 6:0.194805 7:0.25974 8:0.272727
-1 1:-325 2:76 3:0.157895 4:0.184211 5:0.315789 6:0.184211 7:0.25 8:0.25
-1 1:-377 2:76 3:0.157895 4:0.184211 5:0.315789 6:0.197368 7:0.197368 8:0.315789
-1 1:-299 2:76 3:0.157895 4:0.184211 5:0.315789 6:0.197368 7:0.210526 8:0.302632
-1 1:-342 2:76 3:0.157895 4:0.184211 5:0.315789 6:0.210526 7:0.25 8:0.276316
-1 1:-250 2:76 3:0.157895 4:0.184211 5:0.315789 6:0.223684 7:0.210526 8:0.276316
-1 1:-254 2:76 3:0.157895 4:0.184211 5:0.315789 6:0.233766 7:0.207792 8:0.272727
-1 1:-411 2:76 3:0.157895 4:0.184211 5:0.315789 6:0.223684 7:0.210526 8:0.276316
-1 1:-442 2:75 3:0.157895 4:0.184211 5:0.315789 6:0.2 7:0.186667 8:0.293333
-1 1:-452 2:76 3:0.157895 4:0.184211 5:0.315789 6:0.168831 7:0.155844 8:0.350649
-1 1:-263 2:75 3:0.157895 4:0.184211 5:0.315789 6:0.226667 7:0.266667 8:0.24
-1 1:-345 2:76 3:0.157895 4:0.184211 5:0.315789 6:0.236842 7:0.25 8:0.236842
-1 1:-351 2:76 3:0.157895 4:0.184211 5:0.315789 6:0.223684 7:0.25 8:0.25
-1 1:-252 2:75 3:0.157895 4:0.184211 5:0.315789 6:0.213333 7:0.253333 8:0.253333
-1 1:-342 2:74 3:0.157895 4:0.184211 5:0.315789 6:0.22973 7:0.22973 8:0.27027
-1 1:-371 2:76 3:0.157895 4:0.184211 5:0.315789 6:0.184211 7:0.223684 8:0.276316
-1 1:-275 2:76 3:0.157895 4:0.184211 5:0.315789 6:0.233766 7:0.246753 8:0.25974
-1 1:-311 2:76 3:0.157895 4:0.184211 5:0.315789 6:0.246753 7:0.233766 8:0.272727
-1 1:-272 2:74 3:0.157895 4:0.184211 5:0.315789 6:0.22973 7:0.297297 8:0.202703
-1 1:-165 2:74 3:0.157895 4:0.184211 5:0.315789 6:0.351351 7:0.324324 8:0.162162
-1 1:-210 2:74 3:0.157895 4:0.184211 5:0.315789 6:0.337838 7:0.351351 8:0.148649
-1 1:-131 2:70 3:0.157895 4:0.184211 5:0.315789 6:0.4 7:0.228571 8:0.214286
-1 1:-244 2:70 3:0.157895 4:0.184211 5:0.315789 6:0.371429 7:0.242857 8:0.228571
-1 1:-396 2:75 3:0.157895 4:0.184211 5:0.315789 6:0.226667 7:0.266667 8:0.24
-1 1:-432 2:76 3:0.157895 4:0.184211 5:0.315789 6:0.184211 7:0.236842 8:0.263158
-1 1:-397 2:75 3:0.157895 4:0.184211 5:0.315789 6:0.186667 7:0.24 8:0.253333
-1 1:-340 2:75 3:0.157895 4:0.184211 5:0.315789 6:0.2 7:0.186667 8:0.293333
-1 1:-339 2:75 3:0.157895 4:0.184211 5:0.315789 6:0.2 7:0.213333 8:0.266667
-1 1:-352 2:76 3:0.157895 4:0.184211 5:0.315789 6:0.230769 7:0.192308 8:0.282051
-1 1:-340 2:76 3:0.157895 4:0.184211 5:0.315789 6:0.230769 7:0.179487 8:0.294872
-1 1:-389 2:76 3:0.157895 4:0.184211 5:0.315789 6:0.246753 7:0.194805 8:0.272727
-1 1:-301 2:76 3:0.157895 4:0.184211 5:0.315789 6:0.171053 7:0.157895 8:0.328947
-1 1:-475 2:76 3:0.157895 4:0.184211 5:0.315789 6:0.171053 7:0.144737 8:0.342105
-1 1:-384 2:76 3:0.157895 4:0.184211 5:0.315789 6:0.181818 7:0.181818 8:0.324675
-1 1:-439 2:76 3:0.157895 4:0.184211 5:0.315789 6:0.168831 7:0.181818 8:0.324675
-1 1:-437 2:76 3:0.157895 4:0.184211 5:0.315789 6:0.194805 7:0.168831 8:0.324675
-1 1:-392 2:76 3:0.157895 4:0.184211 5:0.315789 6:0.181818 7:0.142857 8:0.350649
-1 1:-342 2:76 3:0.157895 4:0.184211 5:0.315789 6:0.181818 7:0.142857 8:0.350649
-1 1:-362 2:76 3:0.157895 4:0.184211 5:0.315789 6:0.194805 7:0.155844 8:0.337662
-1 1:-303 2:76 3:0.157895 4:0.184211 5:0.315789 6:0.181818 7:0.155844 8:0.337662
-1 1:-320 2:76 3:0.157895 4:0.184211 5:0.315789 6:0.207792 7:0.168831 8:0.337662
-1 1:-294 2:76 3:0.157895 4:0.184211 5:0.315789 6:0.233766 7:0.220779 8:0.285714
-1 1:-321 2:76 3:0.157895 4:0.184211 5:0.315789 6:0.25974 7:0.207792 8:0.285714
-1 1:-277 2:76 3:0.157895 4:0.184211 5:0.315789 6:0.220779 7:0.220779 8:0.272727
-1 1:-239 2:74 3:0.157895 4:0.184211 5:0.315789 6:0.283784 7:0.310811 8:0.202703
-1 1:-175 2:76 3:0.157895 4:0.184211 5:0.315789 6:0.315789 7:0.381579 8:0.144737
-1 1:-272 2:76 3:0.157895 4:0.184211 5:0.315789 6:0.246753 7:0.233766 8:0.25974
-1 1:-126 2:72 3:0.157895 4:0.184211 5:0.315789 6:0.361111 7:0.347222 8:0.180556
-1 1:-298 2:72 3:0.157895 4:0.184211 5:0.315789 6:0.277778 7:0.277778 8:0.263889
-1 1:-223 2:72 3:0.157895 4:0.184211 5:0.315789 6:0.277778 7:0.277778 8:0.263889
-1 1:-370 2:75 3:0.157895 4:0.184211 5:0.315789 6:0.293333 7:0.2 8:0.24
-1 1:-305 2:75 3:0.157895 4:0.184211 5:0.315789 6:0.266667 7:0.186667 8:0.253333
-1 1:-345 2:75 3:0.157895 4:0.184211 5:0.315789 6:0.213333 7:0.133333 8:0.32
-1 1:-324 2:75 3:0.157895 4:0.184211 5:0.315789 6:0.24 7:0.133333 8:0.306667
-1 1:-340 2:75 3:0.157895 4:0.184211 5:0.315789 6:0.24 7:0.16 8:0.293333
-1 1:-511 2:75 3:0.157895 4:0.184211 5:0.315789 6:0.253333 7:0.146667 8:0.293333
-1 1:-318 2:75 3:0.157895 4:0.184211 5:0.315789 6:0.253333 7:0.146667 8:0.293333
-1 1:-337 2:75 3:0.157895 4:0.184211 5:0.315789 6:0.24 7:0.146667 8:0.293333
-1 1:-361 2:75 3:0.157895 4:0.184211 5:0.315789 6:0.24 7:0.16 8:0.28
-1 1:-286 2:75 3:0.157895 4:0.184211 5:0.315789 6:0.253333 7:0.173333 8:0.266667
-1 1:-356 2:75 3:0.157895 4:0.184211 5:0.315789 6:0.253333 7:0.146667 8:0.293333
-1 1:-391 2:75 3:0.157895 4:0.184211 5:0.315789 6:0.253333 7:0.146667 8:0.293333
-1 1:-289 2:75 3:0.157895 4:0.184211 5:0.315789 6:0.253333 7:0.146667 8:0.293333
-1 1:-376 2:75 3:0.157895 4:0.184211 5:0.315789 6:0.253333 7:0.146667 8:0.293333
-1 1:-415 2:75 3:0.157895 4:0.184211 5:0.315789 6:0.253333 7:0.146667 8:0.293333
-1 1:-298 2:75 3:0.157895 4:0.184211 5:0.315789 6:0.253333 7:0.146667 8:0.293333
-1 1:-454 2:76 3:0.157895 4:0.184211 5:0.315789 6:0.181818 7:0.181818 8:0.324675
-1 1:-345 2:76 3:0.157895 4:0.184211 5:0.315789 6:0.178571 7:0.202381 8:0.309524
-1 1:-449 2:76 3:0.157895 4:0.184211 5:0.315789 6:0.176471 7:0.2 8:0.305882
-1 1:-419 2:76 3:0.157895 4:0.184211 5:0.315789 6:0.2 7:0.176471 8:0.317647
-1 1:-480 2:76 3:0.157895 4:0.184211 5:0.315789 6:0.2 7:0.176471 8:0.317647
-1 1:-324 2:76 3:0.157895 4:0.184211 5:0.315789 6:0.223529 7:0.188235 8:0.317647
-1 1:-287 2:76 3:0.157895 4:0.184211 5:0.315789 6:0.235294 7:0.176471 8:0.317647
-1 1:-501 2:76 3:0.157895 4:0.184211 5:0.315789 6:0.188235 7:0.235294 8:0.258824
-1 1:-315 2:76 3:0.157895 4:0.184211 5:0.315789 6:0.210526 7:0.236842 8:0.236842
-1 1:-263 2:76 3:0.157895 4:0.184211 5:0.315789 6:0.216867 7:0.277108 8:0.204819
-1 1:-364 2:76 3:0.157895 4:0.184211 5:0.315789 6:0.233333 7:0.344444 8:0.188889
-1 1:-263 2:76 3:0.157895 4:0.184211 5:0.315789 6:0.238636 7:0.352273 8:0.181818
-1 1:-303 2:76 3:0.157895 4:0.184211 5:0.315789 6:0.217949 7:0.217949 8:0.269231
-1 1:-319 2:76 3:0.157895 4:0.184211 5:0.315789 6:0.181818 7:0.285714 8:0.246753
-1 1:-344 2:76 3:0.157895 4:0.184211 5:0.315789 6:0.230769 7:0.217949 8:0.269231
-1 1:-382 2:76 3:0.157895 4:0.184211 5:0.315789 6:0.210526 7:0.236842 8:0.236842
-1 1:-302 2:76 3:0.157895 4:0.184211 5:0.315789 6:0.210526 7:0.236842 8:0.236842
-1 1:-330 2:76 3:0.157895 4:0.184211 5:0.315789 6:0.210526 7:0.236842 8:0.236842
-1 1:-363 2:76 3:0.157895 4:0.184211 5:0.315789 6:0.210526 7:0.236842 8:0.236842
-1 1:-329 2:76 3:0.157895 4:0.184211 5:0.315789 6:0.197368 7:0.223684 8:0.25
-1 1:-411 2:76 3:0.157895 4:0.184211 5:0.315789 6:0.223684 7:0.236842 8:0.236842
-1 1:-283 2:76 3:0.157895 4:0.184211 5:0.315789 6:0.194805 7:0.25974 8:0.233766
-1 1:-315 2:76 3:0.157895 4:0.184211 5:0.315789 6:0.197368 7:0.236842 8:0.25
-1 1:-454 2:76 3:0.157895 4:0.184211 5:0.315789 6:0.197368 7:0.25 8:0.236842
-1 1:-445 2:76 3:0.157895 4:0.184211 5:0.315789 6:0.171053 7:0.184211 8:0.315789
-1 1:-376 2:76 3:0.157895 4:0.184211 5:0.315789 6:0.197368 7:0.197368 8:0.276316
-1 1:-390 2:76 3:0.157895 4:0.184211 5:0.315789 6:0.144737 7:0.171053 8:0.328947
-1 1:-380 2:76 3:0.157895 4:0.184211 5:0.315789 6:0.171053 7:0.197368 8:0.302632
-1 1:-340 2:75 3:0.157895 4:0.184211 5:0.315789 6:0.253333 7:0.333333 8:0.2
-1 1:-334 2:76 3:0.157895 4:0.184211 5:0.315789 6:0.105263 7:0.223684 8:0.289474
-1 1:-461 2:76 3:0.157895 4:0.184211 5:0.315789 6:0.118421 7:0.236842 8:0.276316
-1 1:-368 2:76 3:0.157895 4:0.184211 5:0.315789 6:0.171053 7:0.171053 8:0.276316
-1 1:-506 2:76 3:0.157895 4:0.184211 5:0.315789 6:0.171053 7:0.157895 8:0.289474
-1 1:-354 2:76 3:0.157895 4:0.184211 5:0.315789 6:0.197368 7:0.184211 8:0.263158
-1 1:-358 2:76 3:0.157895 4:0.184211 5:0.315789 6:0.210526 7:0.197368 8:0.25
-1 1:-351 2:75 3:0.157895 4:0.184211 5:0.315789 6:0.226667 7:0.213333 8:0.293333
-1 1:-370 2:74 3:0.157895 4:0.184211 5:0.315789 6:0.216216 7:0.216216 8:0.283784
-1 1:-395 2:75 3:0.157895 4:0.184211 5:0.315789 6:0.186667 7:0.266667 8:0.24
-1 1:-380 2:76 3:0.157895 4:0.184211 5:0.315789 6:0.181818 7:0.207792 8:0.272727
-1 1:-435 2:76 3:0.157895 4:0.184211 5:0.315789 6:0.131579 7:0.184211 8:0.342105
-1 1:-481 2:76 3:0.157895 4:0.184211 5:0.315789 6:0.155844 7:0.207792 8:0.298701
-1 1:-459 2:76 3:0.157895 4:0.184211 5:0.315789 6:0.12987 7:0.194805 8:0.311688
-1 1:-414 2:76 3:0.157895 4:0.184211 5:0.315789 6:0.142857 7:0.220779 8:0.285714
-1 1:-408 2:76 3:0.157895 4:0.184211 5:0.315789 6:0.181818 7:0.194805 8:0.298701
-1 1:-495 2:76 3:0.157895 4:0.184211 5:0.315789 6:0.181818 7:0.194805 8:0.298701
-1 1:-148 2:71 3:0.157895 4:0.184211 5:0.315789 6:0.478873 7:0.338028 8:0.126761
-1 1:-48 2:71 3:0.157895 4:0.184211 5:0.315789 6:0.408451 7:0.366197 8:0.140845
-1 1:-181 2:71 3:0.157895 4:0.184211 5:0.315789 6:0.408451 7:0.352113 8:0.126761
-1 1:-304 2:72 3:0.157895 4:0.184211 5:0.315789 6:0.416667 7:0.347222 8:0.125
-1 1:-330 2:75 3:0.157895 4:0.184211 5:0.315789 6:0.213333 7:0.226667 8:0.253333
-1 1:-493 2:75 3:0.157895 4:0.184211 5:0.315789 6:0.173333 7:0.253333 8:0.253333
-1 1:-373 2:75 3:0.157895 4:0.184211 5:0.315789 6:0.16 7:0.213333 8:0.293333
-1 1:-342 2:76 3:0.157895 4:0.184211 5:0.315789 6:0.171053 7:0.210526 8:0.289474
-1 1:-354 2:75 3:0.157895 4:0.184211 5:0.315789 6:0.16 7:0.213333 8:0.293333
-1 1:-444 2:76 3:0.157895 4:0.184211 5:0.315789 6:0.184211 7:0.197368 8:0.276316
-1 1:-333 2:76 3:0.157895 4:0.184211 5:0.315789 6:0.205128 7:0.230769 8:0.307692
-1 1:-291 2:76 3:0.157895 4:0.184211 5:0.315789 6:0.179487 7:0.217949 8:0.307692
-1 1:-294 2:76 3:0.157895 4:0.184211 5:0.315789 6:0.223684 7:0.210526 8:0.289474
-1 1:-495 2:76 3:0.157895 4:0.184211 5:0.315789 6:0.171053 7:0.171053 8:0.355263
-1 1:-337 2:76 3:0.157895 4:0.184211 5:0.315789 6:0.184211 7:0.171053 8:0.355263
-1 1:-302 2:75 3:0.157895 4:0.184211 5:0.315789 6:0.186667 7:0.173333 8:0.346667
-1 1:-301 2:76 3:0.157895 4:0.184211 5:0.315789 6:0.197368 7:0.197368 8:0.328947
-1 1:-390 2:76 3:0.157895 4:0.184211 5:0.315789 6:0.223684 7:0.184211 8:0.328947
-1 1:-378 2:76 3:0.157895 4:0.184211 5:0.315789 6:0.171053 7:0.25 8:0.289474
-1 1:-421 2:76 3:0.157895 4:0.184211 5:0.315789 6:0.171053 7:0.25 8:0.289474
-1 1:-190 2:69 3:0.157895 4:0.184211 5:0.315789 6:0.463768 7:0.42029 8:0.0869565
-1 1:-210 2:72 3:0.157895 4:0.184211 5:0.315789 6:0.291667 7:0.375 8:0.138889
-1 1:-329 2:75 3:0.157895 4:0.184211 5:0.315789 6:0.213333 7:0.226667 8:0.306667
-1 1:-467 2:75 3:0.157895 4:0.184211 5:0.315789 6:0.16 7:0.2 8:0.32
-1 1:-335 2:76 3:0.157895 4:0.184211 5:0.315789 6:0.197368 7:0.210526 8:0.289474
-1 1:-388 2:76 3:0.157895 4:0.184211 5:0.315789 6:0.184211 7:0.197368 8:0.302632
-1 1:-353 2:76 3:0.157895 4:0.184211 5:0.315789 6:0.210526 7:0.223684 8:0.289474
-1 1:-333 2:75 3:0.157895 4:0.184211 5:0.315789 6:0.2 7:0.253333 8:0.266667
-1 1:-421 2:75 3:0.157895 4:0.184211 5:0.315789 6:0.12 7:0.226667 8:0.32
-1 1:-525 2:75 3:0.157895 4:0.184211 5:0.315789 6:0.146667 7:0.24 8:0.306667
-1 1:-383 2:75 3:0.157895 4:0.184211 5:0.315789 6:0.12 7:0.226667 8:0.32
-1 1:-296 2:76 3:0.157895 4:0.184211 5:0.315789 6:0.207792 7:0.155844 8:0.311688
-1 1:-298 2:76 3:0.157895 4:0.184211 5:0.315789 6:0.197368 7:0.210526 8:0.289474
-1 1:-333 2:76 3:0.157895 4:0.184211 5:0.315789 6:0.210526 7:0.210526 8:0.276316
-1 1:-388 2:76 3:0.157895 4:0.184211 5:0.315789 6:0.197368 7:0.210526 8:0.276316
-1 1:-328 2:76 3:0.157895 4:0.184211 5:0.315789 6:0.197368 7:0.210526 8:0.276316
-1 1:-407 2:76 3:0.157895 4:0.184211 5:0.315789 6:0.197368 7:0.210526 8:0.276316
-1 1:-358 2:76 3:0.157895 4:0.184211 5:0.315789 6:0.184211 7:0.171053 8:0.315789
-1 1:-325 2:76 3:0.157895 4:0.184211 5:0.315789 6:0.223684 7:0.197368 8:0.289474
-1 1:-378 2:76 3:0.157895 4:0.184211 5:0.315789 6:0.25 7:0.236842 8:0.236842
-1 1:-257 2:76 3:0.157895 4:0.184211 5:0.315789 6:0.25 7:0.223684 8:0.25
-1 1:-302 2:76 3:0.157895 4:0.184211 5:0.315789 6:0.25 7:0.263158 8:0.223684
-1 1:-126 2:71 3:0.157895 4:0.184211 5:0.315789 6:0.450704 7:0.239437 8:0.169014
-1 1:-317 2:76 3:0.157895 4:0.184211 5:0.315789 6:0.223684 7:0.210526 8:0.25
-1 1:-405 2:76 3:0.157895 4:0.184211 5:0.315789 6:0.25 7:0.210526 8:0.236842
-1 1:-291 2:76 3:0.157895 4:0.184211 5:0.315789 6:0.236842 7:0.223684 8:0.236842
-1 1:-357 2:76 3:0.157895 4:0.184211 5:0.315789 6:0.223684 7:0.210526 8:0.25
-1 1:-452 2:76 3:0.157895 4:0.184211 5:0.315789 6:0.210526 7:0.276316 8:0.197368
-1 1:-476 2:76 3:0.157895 4:0.184211 5:0.315789 6:0.223684 7:0.184211 8:0.263158
-1 1:-348 2:76 3:0.157895 4:0.184211 5:0.315789 6:0.223684 7:0.184211 8:0.263158
-1 1:-313 2:76 3:0.157895 4:0.184211 5:0.315789 6:0.223684 7:0.184211 8:0.263158
-1 1:-402 2:76 3:0.157895 4:0.184211 5:0.315789 6:0.236842 7:0.197368 8:0.25
-1 1:-409 2:76 3:0.157895 4:0.184211 5:0.315789 6:0.223684 7:0.184211 8:0.263158
-1 1:-274 2:76 3:0.157895 4:0.184211 5:0.315789 6:0.25 7:0.223684 8:0.236842
-1 1:-343 2:76 3:0.157895 4:0.184211 5:0.315789 6:0.236842 7:0.223684 8:0.236842
-1 1:-348 2:76 3:0.157895 4:0.184211 5:0.315789 6:0.25 7:0.210526 8:0.25
-1 1:-322 2:76 3:0.157895 4:0.184211 5:0.315789 6:0.236842 7:0.223684 8:0.236842
-1 1:-310 2:76 3:0.157895 4:0.184211 5:0.315789 6:0.236842 7:0.223684 8:0.236842
-1 1:-384 2:76 3:0.157895 4:0.184211 5:0.315789 6:0.236842 7:0.223684 8:0.236842
-1 1:-382 2:76 3:0.157895 4:0.184211 5:0.315789 6:0.246753 7:0.220779 8:0.233766
-1 1:-363 2:76 3:0.157895 4:0.184211 5:0.315789 6:0.236842 7:0.223684 8:0.236842
-1 1:-319 2:76 3:0.157895 4:0.184211 5:0.315789 6:0.236842 7:0.223684 8:0.236842
-1 1:-257 2:76 3:0.157895 4:0.184211 5:0.315789 6:0.25 7:0.223684 8:0.236842
-1 1:-446 2:76 3:0.157895 4:0.184211 5:0.315789 6:0.236842 7:0.223684 8:0.236842
-1 1:-334 2:76 3:0.157895 4:0.184211 5:0.315789 6:0.236842 7:0.223684 8:0.236842
-1 1:-357 2:74 3:0.157895 4:0.184211 5:0.315789 6:0.243243 7:0.337838 8:0.22973
-1 1:-396 2:74 3:0.157895 4:0.184211 5:0.315789 6:0.202703 7:0.216216 8:0.297297
-1 1:-478 2:74 3:0.157895 4:0.184211 5:0.315789 6:0.162162 7:0.162162 8:0.337838
-1 1:-373 2:74 3:0.157895 4:0.184211 5:0.315789 6:0.202703 7:0.216216 8:0.297297
-1 1:-328 2:74 3:0.157895 4:0.184211 5:0.315789 6:0.202703 7:0.216216 8:0.297297
-1 1:-185 2:74 3:0.157895 4:0.184211 5:0.315789 6:0.216216 7:0.243243 8:0.283784
-1 1:-251 2:74 3:0.157895 4:0.184211 5:0.315789 6:0.202703 7:0.310811 8:0.243243
-1 1:-258 2:74 3:0.157895 4:0.184211 5:0.315789 6:0.202703 7:0.297297 8:0.256757
-1 1:-407 2:74 3:0.157895 4:0.184211 5:0.315789 6:0.216216 7:0.22973 8:0.283784
-1 1:-315 2:75 3:0.157895 4:0.184211 5:0.315789 6:0.253333 7:0.293333 8:0.253333
-1 1:-362 2:74 3:0.157895 4:0.184211 5:0.315789 6:0.243243 7:0.283784 8:0.243243
-1 1:-393 2:74 3:0.157895 4:0.184211 5:0.315789 6:0.202703 7:0.283784 8:0.27027
-1 1:-241 2:74 3:0.157895 4:0.184211 5:0.315789 6:0.202703 7:0.22973 8:0.297297
-1 1:-319 2:76 3:0.157895 4:0.184211 5:0.315789 6:0.171053 7:0.223684 8:0.276316
-1 1:-220 2:75 3:0.157895 4:0.184211 5:0.315789 6:0.173333 7:0.253333 8:0.32
-1 1:-312 2:74 3:0.157895 4:0.184211 5:0.315789 6:0.202703 7:0.22973 8:0.297297
-1 1:-298 2:75 3:0.157895 4:0.184211 5:0.315789 6:0.173333 7:0.253333 8:0.32
-1 1:-166 2:75 3:0.157895 4:0.184211 5:0.315789 6:0.213333 7:0.306667 8:0.226667
-1 1:-212 2:75 3:0.157895 4:0.184211 5:0.315789 6:0.32 7:0.333333 8:0.173333
-1 1:-196 2:70 3:0.157895 4:0.184211 5:0.315789 6:0.414286 7:0.371429 8:0.114286
-1 1:-314 2:72 3:0.157895 4:0.184211 5:0.315789 6:0.319444 7:0.319444 8:0.208333
-1 1:-385 2:73 3:0.157895 4:0.184211 5:0.315789 6:0.178082 7:0.246575 8:0.273973
-1 1:-346 2:74 3:0.157895 4:0.184211 5:0.315789 6:0.202703 7:0.202703 8:0.297297
-1 1:-444 2:74 3:0.157895 4:0.184211 5:0.315789 6:0.202703 7:0.202703 8:0.297297
-1 1:-335 2:74 3:0.157895 4:0.184211 5:0.315789 6:0.135135 7:0.189189 8:0.324324
-1 1:-419 2:75 3:0.157895 4:0.184211 5:0.315789 6:0.186667 7:0.253333 8:0.266667
-1 1:-363 2:74 3:0.157895 4:0.184211 5:0.315789 6:0.148649 7:0.22973 8:0.310811
-1 1:-312 2:74 3:0.157895 4:0.184211 5:0.315789 6:0.162162 7:0.216216 8:0.297297
-1 1:-401 2:76 3:0.157895 4:0.184211 5:0.315789 6:0.155844 7:0.246753 8:0.25974
-1 1:-338 2:76 3:0.157895 4:0.184211 5:0.315789 6:0.181818 7:0.246753 8:0.25974
-1 1:-298 2:76 3:0.157895 4:0.184211 5:0.315789 6:0.181818 7:0.285714 8:0.246753
-1 1:-359 2:76 3:0.157895 4:0.184211 5:0.315789 6:0.181818 7:0.285714 8:0.246753
-1 1:-324 2:75 3:0.157895 4:0.184211 5:0.315789 6:0.28 7:0.333333 8:0.173333
-1 1:-311 2:76 3:0.157895 4:0.184211 5:0.315789 6:0.236842 7:0.289474 8:0.197368
-1 1:-291 2:76 3:0.157895 4:0.184211 5:0.315789 6:0.236842 7:0.276316 8:0.210526
-1 1:-319 2:76 3:0.157895 4:0.184211 5:0.315789 6:0.236842 7:0.236842 8:0.236842
-1 1:-368 2:76 3:0.157895 4:0.184211 5:0.315789 6:0.171053 7:0.223684 8:0.289474
-1 1:-354 2:76 3:0.157895 4:0.184211 5:0.315789 6:0.184211 7:0.236842 8:0.276316
-1 1:-314 2:76 3:0.157895 4:0.184211 5:0.315789 6:0.184211 7:0.236842 8:0.276316
-1 1:-360 2:76 3:0.157895 4:0.184211 5:0.315789 6:0.181818 7:0.168831 8:0.311688
-1 1:-437 2:76 3:0.157895 4:0.184211 5:0.315789 6:0.166667 7:0.192308 8:0.320513
-1 1:-320 2:76 3:0.157895 4:0.184211 5:0.315789 6:0.246753 7:0.246753 8:0.25974
-1 1:-402 2:76 3:0.157895 4:0.184211 5:0.315789 6:0.25974 7:0.25974 8:0.220779
-1 1:-311 2:76 3:0.157895 4:0.184211 5:0.315789 6:0.25974 7:0.25974 8:0.220779
-1 1:-374 2:76 3:0.157895 4:0.184211 5:0.315789 6:0.207792 7:0.194805 8:0.285714
-1 1:-369 2:76 3:0.157895 4:0.184211 5:0.315789 6:0.207792 7:0.220779 8:0.246753
-1 1:-442 2:76 3:0.157895 4:0.184211 5:0.315789 6:0.207792 7:0.220779 8:0.246753
-1 1:-402 2:76 3:0.157895 4:0.184211 5:0.315789 6:0.197368 7:0.210526 8:0.289474
-1 1:-443 2:75 3:0.157895 4:0.184211 5:0.315789 6:0.2 7:0.2 8:0.266667
-1 1:-378 2:75 3:0.157895 4:0.184211 5:0.315789 6:0.2 7:0.2 8:0.266667
-1 1:-307 2:76 3:0.157895 4:0.184211 5:0.315789 6:0.355263 7:0.355263 8:0.131579
-1 1:-221 2:76 3:0.157895 4:0.184211 5:0.315789 6:0.25974 7:0.298701 8:0.207792
-1 1:-173 2:72 3:0.157895 4:0.184211 5:0.315789 6:0.402778 7:0.347222 8:0.111111
-1 1:-45 2:72 3:0.157895 4:0.184211 5:0.315789 6:0.388889 7:0.305556 8:0.152778
-1 1:-309 2:76 3:0.157895 4:0.184211 5:0.315789 6:0.194805 7:0.207792 8:0.285714
-1 1:-285 2:76 3:0.157895 4:0.184211 5:0.315789 6:0.207792 7:0.220779 8:0.272727
-1 1:-382 2:76 3:0.157895 4:0.184211 5:0.315789 6:0.207792 7:0.220779 8:0.272727
-1 1:-366 2:76 3:0.157895 4:0.184211 5:0.315789 6:0.181818 7:0.220779 8:0.285714
-1 1:-421 2:76 3:0.157895 4:0.184211 5:0.315789 6:0.168831 7:0.207792 8:0.272727
-1 1:-433 2:76 3:0.157895 4:0.184211 5:0.315789 6:0.155844 7:0.207792 8:0.298701
-1 1:-418 2:76 3:0.157895 4:0.184211 5:0.315789 6:0.181818 7:0.207792 8:0.298701
-1 1:-426 2:76 3:0.157895 4:0.184211 5:0.315789 6:0.236842 7:0.25 8:0.25
-1 1:-344 2:76 3:0.157895 4:0.184211 5:0.315789 6:0.210526 7:0.210526 8:0.289474
-1 1:-410 2:76 3:0.157895 4:0.184211 5:0.315789 6:0.236842 7:0.276316 8:0.223684
-1 1:-364 2:76 3:0.157895 4:0.184211 5:0.315789 6:0.236842 7:0.276316 8:0.223684
-1 1:-267 2:76 3:0.157895 4:0.184211 5:0.315789 6:0.223684 7:0.276316 8:0.236842
-1 1:-283 2:75 3:0.157895 4:0.184211 5:0.315789 6:0.28 7:0.293333 8:0.213333
-1 1:-239 2:68 3:0.157895 4:0.184211 5:0.315789 6:0.308824 7:0.294118 8:0.205882
-1 1:-190 2:67 3:0.157895 4:0.184211 5:0.315789 6:0.373134 7:0.253731 8:0.208955
-1 1:-207 2:70 3:0.157895 4:0.184211 5:0.315789 6:0.328571 7:0.285714 8:0.214286
-1 1:-284 2:76 3:0.157895 4:0.184211 5:0.315789 6:0.197368 7:0.25 8:0.263158
-1 1:-412 2:76 3:0.157895 4:0.184211 5:0.315789 6:0.197368 7:0.276316 8:0.236842
-1 1:-401 2:76 3:0.157895 4:0.184211 5:0.315789 6:0.144737 7:0.236842 8:0.289474
-1 1:-295 2:76 3:0.157895 4:0.184211 5:0.315789 6:0.171053 7:0.210526 8:0.289474
-1 1:-379 2:76 3:0.157895 4:0.184211 5:0.315789 6:0.197368 7:0.236842 8:0.263158
-1 1:-387 2:76 3:0.157895 4:0.184211 5:0.315789 6:0.171053 7:0.210526 8:0.289474
-1 1:-420 2:76 3:0.157895 4:0.184211 5:0.315789 6:0.157895 7:0.197368 8:0.302632
-1 1:-404 2:76 3:0.157895 4:0.184211 5:0.315789 6:0.171053 7:0.210526 8:0.289474
-1 1:-389 2:76 3:0.157895 4:0.184211 5:0.315789 6:0.157895 7:0.197368 8:0.302632
-1 1:-286 2:76 3:0.157895 4:0.184211 5:0.315789 6:0.197368 7:0.236842 8:0.263158
-1 1:-439 2:76 3:0.157895 4:0.184211 5:0.315789 6:0.157895 7:0.197368 8:0.302632
-1 1:-375 2:76 3:0.157895 4:0.184211 5:0.315789 6:0.171053 7:0.210526 8:0.289474
-1 1:-410 2:76 3:0.157895 4:0.184211 5:0.315789 6:0.197368 7:0.236842 8:0.263158
-1 1:-278 2:76 3:0.157895 4:0.184211 5:0.315789 6:0.264368 7:0.252874 8:0.229885
-1 1:-413 2:76 3:0.157895 4:0.184211 5:0.315789 6:0.223529 7:0.235294 8:0.258824
-1 1:-359 2:76 3:0.157895 4:0.184211 5:0.315789 6:0.218391 7:0.16092 8:0.310345
-1 1:-470 2:76 3:0.157895 4:0.184211 5:0.315789 6:0.193182 7:0.181818 8:0.318182
-1 1:-482 2:76 3:0.157895 4:0.184211 5:0.315789 6:0.170455 7:0.147727 8:0.329545
-1 1:-484 2:76 3:0.157895 4:0.184211 5:0.315789 6:0.181818 7:0.159091 8:0.318182
-1 1:-373 2:76 3:0.157895 4:0.184211 5:0.315789 6:0.186047 7:0.162791 8:0.313953
-1 1:-366 2:76 3:0.157895 4:0.184211 5:0.315789 6:0.317647 7:0.235294 8:0.211765
-1 1:-321 2:76 3:0.157895 4:0.184211 5:0.315789 6:0.247191 7:0.213483 8:0.258427
-1 1:-412 2:76 3:0.157895 4:0.184211 5:0.315789 6:0.22619 7:0.238095 8:0.25
-1 1:-371 2:76 3:0.157895 4:0.184211 5:0.315789 6:0.186047 7:0.197674 8:0.302326
-1 1:-394 2:76 3:0.157895 4:0.184211 5:0.315789 6:0.195402 7:0.241379 8:0.241379
-1 1:-318 2:76 3:0.157895 4:0.184211 5:0.315789 6:0.206897 7:0.195402 8:0.275862
-1 1:-357 2:76 3:0.157895 4:0.184211 5:0.315789 6:0.172414 7:0.218391 8:0.275862
-1 1:-437 2:76 3:0.157895 4:0.184211 5:0.315789 6:0.195402 7:0.229885 8:0.241379
-1 1:-411 2:76 3:0.157895 4:0.184211 5:0.315789 6:0.172414 7:0.218391 8:0.275862
-1 1:-280 2:76 3:0.157895 4:0.184211 5:0.315789 6:0.247059 7:0.223529 8:0.270588
-1 1:-377 2:76 3:0.157895 4:0.184211 5:0.315789 6:0.229885 7:0.195402 8:0.264368
-1 1:-432 2:76 3:0.157895 4:0.184211 5:0.315789 6:0.183908 7:0.241379 8:0.252874
-1 1:-361 2:76 3:0.157895 4:0.184211 5:0.315789 6:0.238095 7:0.214286 8:0.25
-1 1:-310 2:76 3:0.157895 4:0.184211 5:0.315789 6:0.295455 7:0.227273 8:0.238636
-1 1:-369 2:76 3:0.157895 4:0.184211 5:0.315789 6:0.228916 7:0.216867 8:0.240964
-1 1:-419 2:76 3:0.157895 4:0.184211 5:0.315789 6:0.270588 7:0.235294 8:0.211765
-1 1:-316 2:76 3:0.157895 4:0.184211 5:0.315789 6:0.295455 7:0.238636 8:0.238636
-1 1:-329 2:76 3:0.157895 4:0.184211 5:0.315789 6:0.228916 7:0.216867 8:0.240964
-1 1:-465 2:76 3:0.157895 4:0.184211 5:0.315789 6:0.228916 7:0.204819 8:0.240964
-1 1:-306 2:76 3:0.157895 4:0.184211 5:0.315789 6:0.294118 7:0.270588 8:0.188235
-1 1:-289 2:76 3:0.157895 4:0.184211 5:0.315789 6:0.275862 7:0.310345 8:0.16092
-1 1:-263 2:76 3:0.157895 4:0.184211 5:0.315789 6:0.305882 7:0.341176 8:0.152941
-1 1:-253 2:74 3:0.157895 4:0.184211 5:0.315789 6:0.391892 7:0.256757 8:0.189189
-1 1:-114 2:75 3:0.157895 4:0.184211 5:0.315789 6:0.4 7:0.253333 8:0.186667
-1 1:-175 2:75 3:0.157895 4:0.184211 5:0.315789 6:0.4 7:0.24 8:0.186667
-1 1:-292 2:76 3:0.157895 4:0.184211 5:0.315789 6:0.333333 7:0.282051 8:0.230769
-1 1:-229 2:74 3:0.157895 4:0.184211 5:0.315789 6:0.378378 7:0.283784 8:0.162162
-1 1:-314 2:76 3:0.157895 4:0.184211 5:0.315789 6:0.247059 7:0.247059 8:0.235294
-1 1:-273 2:76 3:0.157895 4:0.184211 5:0.315789 6:0.2 7:0.294118 8:0.211765
-1 1:-368 2:76 3:0.157895 4:0.184211 5:0.315789 6:0.258824 7:0.247059 8:0.223529
-1 1:-368 2:76 3:0.157895 4:0.184211 5:0.315789 6:0.223529 7:0.211765 8:0.258824
-1 1:-373 2:76 3:0.157895 4:0.184211 5:0.315789 6:0.164706 7:0.235294 8:0.258824
-1 1:-430 2:76 3:0.157895 4:0.184211 5:0.315789 6:0.152941 7:0.211765 8:0.270588
-1 1:-384 2:76 3:0.157895 4:0.184211 5:0.315789 6:0.218391 7:0.229885 8:0.252874
-1 1:-422 2:76 3:0.157895 4:0.184211 5:0.315789 6:0.164706 7:0.211765 8:0.282353
-1 1:-357 2:76 3:0.157895 4:0.184211 5:0.315789 6:0.22093 7:0.22093 8:0.255814
-1 1:-371 2:76 3:0.157895 4:0.184211 5:0.315789 6:0.209302 7:0.232558 8:0.255814
-1 1:-469 2:76 3:0.157895 4:0.184211 5:0.315789 6:0.141176 7:0.2 8:0.294118
-1 1:-450 2:76 3:0.157895 4:0.184211 5:0.315789 6:0.141176 7:0.2 8:0.294118
-1 1:-379 2:76 3:0.157895 4:0.184211 5:0.315789 6:0.223684 7:0.210526 8:0.276316
-1 1:-417 2:76 3:0.157895 4:0.184211 5:0.315789 6:0.181818 7:0.155844 8:0.324675
-1 1:-373 2:76 3:0.157895 4:0.184211 5:0.315789 6:0.157895 7:0.157895 8:0.328947
-1 1:-328 2:76 3:0.157895 4:0.184211 5:0.315789 6:0.207792 7:0.233766 8:0.272727
-1 1:-351 2:76 3:0.157895 4:0.184211 5:0.315789 6:0.144737 7:0.197368 8:0.315789
-1 1:-433 2:76 3:0.157895 4:0.184211 5:0.315789 6:0.181818 7:0.142857 8:0.350649
-1 1:-382 2:76 3:0.157895 4:0.184211 5:0.315789 6:0.246753 7:0.233766 8:0.25974
-1 1:-281 2:76 3:0.157895 4:0.184211 5:0.315789 6:0.272727 7:0.272727 8:0.220779
-1 1:-349 2:76 3:0.157895 4:0.184211 5:0.315789 6:0.246753 7:0.233766 8:0.272727
-1 1:-322 2:76 3:0.157895 4:0.184211 5:0.315789 6:0.276316 7:0.289474 8:0.210526
-1 1:-237 2:76 3:0.157895 4:0.184211 5:0.315789 6:0.350649 7:0.376623 8:0.142857
-1 1:-355 2:76 3:0.157895 4:0.184211 5:0.315789 6:0.276316 7:0.276316 8:0.223684
-1 1:-314 2:76 3:0.157895 4:0.184211 5:0.315789 6:0.263158 7:0.223684 8:0.25
-1 1:-345 2:76 3:0.157895 4:0.184211 5:0.315789 6:0.168831 7:0.220779 8:0.285714
-1 1:-453 2:76 3:0.157895 4:0.184211 5:0.315789 6:0.168831 7:0.220779 8:0.285714
-1 1:-298 2:76 3:0.157895 4:0.184211 5:0.315789 6:0.210526 7:0.223684 8:0.276316
-1 1:-343 2:76 3:0.157895 4:0.184211 5:0.315789 6:0.210526 7:0.223684 8:0.276316
-1 1:-401 2:76 3:0.157895 4:0.184211 5:0.315789 6:0.210526 7:0.223684 8:0.276316
-1 1:-341 2:76 3:0.157895 4:0.184211 5:0.315789 6:0.207792 7:0.285714 8:0.220779
-1 1:-373 2:76 3:0.157895 4:0.184211 5:0.315789 6:0.157895 7:0.223684 8:0.289474
-1 1:-408 2:76 3:0.157895 4:0.184211 5:0.315789 6:0.144737 7:0.223684 8:0.289474
-1 1:-398 2:76 3:0.157895 4:0.184211 5:0.315789 6:0.141026 7:0.179487 8:0.346154
-1 1:-456 2:76 3:0.157895 4:0.184211 5:0.315789 6:0.223684 7:0.236842 8:0.263158
-1 1:-243 2:76 3:0.157895 4:0.184211 5:0.315789 6:0.210526 7:0.263158 8:0.236842
-1 1:-290 2:76 3:0.157895 4:0.184211 5:0.315789 6:0.220779 7:0.233766 8:0.25974
-1 1:-303 2:76 3:0.157895 4:0.184211 5:0.315789 6:0.171053 7:0.236842 8:0.25
-1 1:-398 2:75 3:0.157895 4:0.184211 5:0.315789 6:0.146667 7:0.226667 8:0.266667
-1 1:-451 2:75 3:0.157895 4:0.184211 5:0.315789 6:0.146667 7:0.24 8:0.266667
-1 1:-293 2:76 3:0.157895 4:0.184211 5:0.315789 6:0.220779 7:0.272727 8:0.207792
-1 1:-414 2:76 3:0.157895 4:0.184211 5:0.315789 6:0.194805 7:0.272727 8:0.207792
-1 1:-398 2:76 3:0.157895 4:0.184211 5:0.315789 6:0.131579 7:0.223684 8:0.302632
-1 1:-431 2:74 3:0.157895 4:0.184211 5:0.315789 6:0.148649 7:0.216216 8:0.27027
-1 1:-463 2:76 3:0.157895 4:0.184211 5:0.315789 6:0.118421 7:0.210526 8:0.315789
-1 1:-300 2:76 3:0.157895 4:0.184211 5:0.315789 6:0.194805 7:0.246753 8:0.233766
-1 1:-426 2:76 3:0.157895 4:0.184211 5:0.315789 6:0.194805 7:0.246753 8:0.233766
-1 1:-270 2:76 3:0.157895 4:0.184211 5:0.315789 6:0.194805 7:0.233766 8:0.246753
-1 1:-393 2:76 3:0.157895 4:0.184211 5:0.315789 6:0.181818 7:0.207792 8:0.272727
-1 1:-472 2:76 3:0.157895 4:0.184211 5:0.315789 6:0.142857 7:0.181818 8:0.311688
-1 1:-376 2:76 3:0.157895 4:0.184211 5:0.315789 6:0.168831 7:0.207792 8:0.272727
-1 1:-364 2:76 3:0.157895 4:0.184211 5:0.315789 6:0.233766 7:0.298701 8:0.220779
-1 1:-293 2:75 3:0.157895 4:0.184211 5:0.315789 6:0.293333 7:0.253333 8:0.213333
-1 1:-411 2:76 3:0.157895 4:0.184211 5:0.315789 6:0.192308 7:0.25641 8:0.24359
-1 1:-420 2:75 3:0.157895 4:0.184211 5:0.315789 6:0.12 7:0.266667 8:0.28
-1 1:-346 2:75 3:0.157895 4:0.184211 5:0.315789 6:0.12 7:0.266667 8:0.28
-1 1:-310 2:75 3:0.157895 4:0.184211 5:0.315789 6:0.12 7:0.28 8:0.266667
-1 1:-326 2:75 3:0.157895 4:0.184211 5:0.315789 6:0.146667 7:0.28 8:0.24
-1 1:-247 2:76 3:0.157895 4:0.184211 5:0.315789 6:0.263158 7:0.276316 8:0.210526
-1 1:-380 2:76 3:0.157895 4:0.184211 5:0.315789 6:0.230769 7:0.294872 8:0.24359
-1 1:-437 2:76 3:0.157895 4:0.184211 5:0.315789 6:0.184211 7:0.223684 8:0.276316
-1 1:-305 2:75 3:0.157895 4:0.184211 5:0.315789 6:0.226667 7:0.2 8:0.306667
-1 1:-360 2:75 3:0.157895 4:0.184211 5:0.315789 6:0.2 7:0.213333 8:0.306667
-1 1:-335 2:75 3:0.157895 4:0.184211 5:0.315789 6:0.2 7:0.226667 8:0.293333
-1 1:-386 2:75 3:0.157895 4:0.184211 5:0.315789 6:0.16 7:0.253333 8:0.253333
-1 1:-262 2:72 3:0.157895 4:0.184211 5:0.315789 6:0.388889 7:0.416667 8:0.0833333
-1 1:-321 2:75 3:0.157895 4:0.184211 5:0.315789 6:0.226667 7:0.28 8:0.253333
-1 1:-301 2:75 3:0.157895 4:0.184211 5:0.315789 6:0.213333 7:0.293333 8:0.226667
-1 1:-242 2:75 3:0.157895 4:0.184211 5:0.315789 6:0.2 7:0.266667 8:0.253333
-1 1:-289 2:75 3:0.157895 4:0.184211 5:0.315789 6:0.226667 7:0.266667 8:0.253333
-1 1:-292 2:75 3:0.157895 4:0.184211 5:0.315789 6:0.213333 7:0.266667 8:0.253333
-1 1:-332 2:75 3:0.157895 4:0.184211 5:0.315789 6:0.226667 7:0.266667 8:0.253333
-1 1:-350 2:75 3:0.157895 4:0.184211 5:0.315789 6:0.226667 7:0.266667 8:0.253333
-1 1:-264 2:75 3:0.157895 4:0.184211 5:0.315789 6:0.213333 7:0.253333 8:0.266667
-1 1:-300 2:75 3:0.157895 4:0.184211 5:0.315789 6:0.213333 7:0.266667 8:0.253333
-1 1:-289 2:75 3:0.157895 4:0.184211 5:0.315789 6:0.186667 7:0.266667 8:0.253333
-1 1:-431 2:76 3:0.157895 4:0.184211 5:0.315789 6:0.157895 7:0.197368 8:0.289474
-1 1:-466 2:76 3:0.157895 4:0.184211 5:0.315789 6:0.157895 7:0.184211 8:0.302632
-1 1:-350 2:76 3:0.157895 4:0.184211 5:0.315789 6:0.184211 7:0.210526 8:0.276316
-1 1:-532 2:76 3:0.157895 4:0.184211 5:0.315789 6:0.179487 7:0.217949 8:0.294872
-1 1:-330 2:76 3:0.157895 4:0.184211 5:0.315789 6:0.207792 7:0.207792 8:0.25974
-1 1:-328 2:76 3:0.157895 4:0.184211 5:0.315789 6:0.207792 7:0.207792 8:0.272727
-1 1:-383 2:76 3:0.157895 4:0.184211 5:0.315789 6:0.197368 7:0.197368 8:0.276316
-1 1:-427 2:76 3:0.157895 4:0.184211 5:0.315789 6:0.197368 7:0.184211 8:0.302632
-1 1:-407 2:76 3:0.157895 4:0.184211 5:0.315789 6:0.207792 7:0.181818 8:0.298701
-1 1:-247 2:75 3:0.157895 4:0.184211 5:0.315789 6:0.253333 7:0.266667 8:0.24
-1 1:-316 2:76 3:0.157895 4:0.184211 5:0.315789 6:0.194805 7:0.194805 8:0.298701
-1 1:-394 2:76 3:0.157895 4:0.184211 5:0.315789 6:0.155844 7:0.168831 8:0.324675
-1 1:-324 2:76 3:0.157895 4:0.184211 5:0.315789 6:0.272727 7:0.272727 8:0.207792
-1 1:-210 2:74 3:0.157895 4:0.184211 5:0.315789 6:0.418919 7:0.378378 8:0.108108
-1 1:-299 2:76 3:0.157895 4:0.184211 5:0.315789 6:0.342105 7:0.342105 8:0.171053
-1 1:-96 2:67 3:0.157895 4:0.184211 5:0.315789 6:0.328358 7:0.358209 8:0.179104
-1 1:-150 2:71 3:0.157895 4:0.184211 5:0.315789 6:0.366197 7:0.352113 8:0.169014
-1 1:-143 2:72 3:0.157895 4:0.184211 5:0.315789 6:0.430556 7:0.361111 8:0.111111
-1 1:-235 2:72 3:0.157895 4:0.184211 5:0.315789 6:0.402778 7:0.375 8:0.125
-1 1:-353 2:76 3:0.157895 4:0.184211 5:0.315789 6:0.197368 7:0.197368 8:0.289474
-1 1:-428 2:75 3:0.157895 4:0.184211 5:0.315789 6:0.213333 7:0.24 8:0.266667
-1 1:-269 2:75 3:0.157895 4:0.184211 5:0.315789 6:0.213333 7:0.253333 8:0.266667
-1 1:-379 2:76 3:0.157895 4:0.184211 5:0.315789 6:0.210526 7:0.184211 8:0.289474
-1 1:-399 2:76 3:0.157895 4:0.184211 5:0.315789 6:0.197368 7:0.210526 8:0.263158
-1 1:-382 2:76 3:0.157895 4:0.184211 5:0.315789 6:0.197368 7:0.197368 8:0.276316
-1 1:-424 2:76 3:0.157895 4:0.184211 5:0.315789 6:0.184211 7:0.210526 8:0.263158
-1 1:-335 2:76 3:0.157895 4:0.184211 5:0.315789 6:0.184211 7:0.223684 8:0.276316
-1 1:-400 2:76 3:0.157895 4:0.184211 5:0.315789 6:0.184211 7:0.223684 8:0.263158
-1 1:-402 2:76 3:0.157895 4:0.184211 5:0.315789 6:0.211111 7:0.211111 8:0.288889
-1 1:-361 2:76 3:0.157895 4:0.184211 5:0.315789 6:0.204545 7:0.204545 8:0.306818
-1 1:-521 2:76 3:0.157895 4:0.184211 5:0.315789 6:0.170455 7:0.159091 8:0.352273
-1 1:-430 2:76 3:0.157895 4:0.184211 5:0.315789 6:0.215909 7:0.193182 8:0.318182
-1 1:-340 2:76 3:0.157895 4:0.184211 5:0.315789 6:0.154762 7:0.178571 8:0.309524
-1 1:-423 2:76 3:0.157895 4:0.184211 5:0.315789 6:0.2 7:0.233333 8:0.255556
-1 1:-346 2:76 3:0.157895 4:0.184211 5:0.315789 6:0.25 7:0.173913 8:0.26087
-1 1:-385 2:76 3:0.157895 4:0.184211 5:0.315789 6:0.247312 7:0.172043 8:0.268817
-1 1:-416 2:76 3:0.157895 4:0.184211 5:0.315789 6:0.228261 7:0.184783 8:0.282609
-1 1:-304 2:76 3:0.157895 4:0.184211 5:0.315789 6:0.206522 7:0.217391 8:0.26087
-1 1:-367 2:76 3:0.157895 4:0.184211 5:0.315789 6:0.222222 7:0.144444 8:0.311111
-1 1:-465 2:76 3:0.157895 4:0.184211 5:0.315789 6:0.193548 7:0.16129 8:0.301075
-1 1:-305 2:76 3:0.157895 4:0.184211 5:0.315789 6:0.204545 7:0.181818 8:0.272727
-1 1:-437 2:76 3:0.157895 4:0.184211 5:0.315789 6:0.204545 7:0.193182 8:0.261364
-1 1:-324 2:76 3:0.157895 4:0.184211 5:0.315789 6:0.215909 7:0.181818 8:0.272727
-1 1:-271 2:76 3:0.157895 4:0.184211 5:0.315789 6:0.337209 7:0.372093 8:0.116279
-1 1:-331 2:76 3:0.157895 4:0.184211 5:0.315789 6:0.244444 7:0.355556 8:0.166667
-1 1:-267 2:76 3:0.157895 4:0.184211 5:0.315789 6:0.244444 7:0.355556 8:0.166667
-1 1:-268 2:72 3:0.157895 4:0.184211 5:0.315789 6:0.263889 7:0.305556 8:0.166667
-1 1:-317 2:76 3:0.157895 4:0.184211 5:0.315789 6:0.176471 7:0.247059 8:0.258824
-1 1:-453 2:76 3:0.157895 4:0.184211 5:0.315789 6:0.211765 7:0.247059 8:0.235294
-1 1:-378 2:76 3:0.157895 4:0.184211 5:0.315789 6:0.188235 7:0.258824 8:0.223529
-1 1:-443 2:76 3:0.157895 4:0.184211 5:0.315789 6:0.154762 7:0.22619 8:0.297619
-1 1:-390 2:76 3:0.157895 4:0.184211 5:0.315789 6:0.176471 7:0.270588 8:0.247059
-1 1:-439 2:76 3:0.157895 4:0.184211 5:0.315789 6:0.188235 7:0.247059 8:0.235294
-1 1:-378 2:76 3:0.157895 4:0.184211 5:0.315789 6:0.202381 7:0.238095 8:0.25
-1 1:-370 2:76 3:0.157895 4:0.184211 5:0.315789 6:0.197674 7:0.244186 8:0.255814
-1 1:-239 2:76 3:0.157895 4:0.184211 5:0.315789 6:0.22093 7:0.244186 8:0.232558
-1 1:-434 2:76 3:0.157895 4:0.184211 5:0.315789 6:0.164706 7:0.223529 8:0.270588
-1 1:-319 2:76 3:0.157895 4:0.184211 5:0.315789 6:0.2 7:0.235294 8:0.258824
-1 1:-342 2:76 3:0.157895 4:0.184211 5:0.315789 6:0.2 7:0.258824 8:0.235294
-1 1:-343 2:76 3:0.157895 4:0.184211 5:0.315789 6:0.164706 7:0.235294 8:0.270588
-1 1:-417 2:76 3:0.157895 4:0.184211 5:0.315789 6:0.164706 7:0.223529 8:0.270588
-1 1:-357 2:76 3:0.157895 4:0.184211 5:0.315789 6:0.164706 7:0.211765 8:0.282353
-1 1:-408 2:76 3:0.157895 4:0.184211 5:0.315789 6:0.176471 7:0.235294 8:0.270588
-1 1:-327 2:76 3:0.157895 4:0.184211 5:0.315789 6:0.2 7:0.211765 8:0.270588
-1 1:-404 2:76 3:0.157895 4:0.184211 5:0.315789 6:0.188235 7:0.223529 8:0.270588
-1 1:-487 2:76 3:0.157895 4:0.184211 5:0.315789 6:0.188235 7:0.211765 8:0.270588
-1 1:-388 2:76 3:0.157895 4:0.184211 5:0.315789 6:0.176471 7:0.235294 8:0.270588
-1 1:-373 2:76 3:0.157895 4:0.184211 5:0.315789 6:0.197674 7:0.209302 8:0.267442
-1 1:-394 2:76 3:0.157895 4:0.184211 5:0.315789 6:0.188235 7:0.223529 8:0.270588
-1 1:-373 2:76 3:0.157895 4:0.184211 5:0.315789 6:0.236842 7:0.263158 8:0.236842
-1 1:-350 2:75 3:0.157895 4:0.184211 5:0.315789 6:0.2 7:0.2 8:0.28
-1 1:-325 2:76 3:0.157895 4:0.184211 5:0.315789 6:0.197368 7:0.210526 8:0.289474
-1 1:-357 2:75 3:0.157895 4:0.184211 5:0.315789 6:0.186667 7:0.186667 8:0.293333
-1 1:-173 2:76 3:0.157895 4:0.184211 5:0.315789 6:0.302632 7:0.276316 8:0.197368
-1 1:-342 2:76 3:0.157895 4:0.184211 5:0.315789 6:0.263158 7:0.25 8:0.236842
-1 1:-318 2:76 3:0.157895 4:0.184211 5:0.315789 6:0.263158 7:0.25 8:0.236842
-1 1:-272 2:76 3:0.157895 4:0.184211 5:0.315789 6:0.210526 7:0.263158 8:0.223684
-1 1:-313 2:76 3:0.157895 4:0.184211 5:0.315789 6:0.223684 7:0.236842 8:0.236842
-1 1:-286 2:75 3:0.157895 4:0.184211 5:0.315789 6:0.2 7:0.24 8:0.24
-1 1:-259 2:75 3:0.157895 4:0.184211 5:0.315789 6:0.266667 7:0.226667 8:0.24
-1 1:-225 2:74 3:0.157895 4:0.184211 5:0.315789 6:0.310811 7:0.283784 8:0.175676
-1 1:-333 2:76 3:0.157895 4:0.184211 5:0.315789 6:0.263158 7:0.236842 8:0.223684
-1 1:-383 2:76 3:0.157895 4:0.184211 5:0.315789 6:0.25 7:0.223684 8:0.236842
-1 1:-383 2:76 3:0.157895 4:0.184211 5:0.315789 6:0.184211 7:0.197368 8:0.289474
-1 1:-393 2:76 3:0.157895 4:0.184211 5:0.315789 6:0.141026 7:0.192308 8:0.333333
-1 1:-252 2:76 3:0.157895 4:0.184211 5:0.315789 6:0.192308 7:0.205128 8:0.307692
-1 1:-336 2:76 3:0.157895 4:0.184211 5:0.315789 6:0.192308 7:0.205128 8:0.294872
-1 1:-362 2:76 3:0.157895 4:0.184211 5:0.315789 6:0.179487 7:0.179487 8:0.333333
-1 1:-325 2:76 3:0.157895 4:0.184211 5:0.315789 6:0.192308 7:0.230769 8:0.282051
-1 1:-357 2:76 3:0.157895 4:0.184211 5:0.315789 6:0.236842 7:0.223684 8:0.276316
-1 1:-320 2:76 3:0.157895 4:0.184211 5:0.315789 6:0.236842 7:0.223684 8:0.276316
-1 1:-367 2:76 3:0.157895 4:0.184211 5:0.315789 6:0.197368 7:0.184211 8:0.276316
-1 1:-362 2:76 3:0.157895 4:0.184211 5:0.315789 6:0.210526 7:0.184211 8:0.289474
-1 1:-376 2:76 3:0.157895 4:0.184211 5:0.315789 6:0.168831 7:0.220779 8:0.272727
-1 1:-329 2:76 3:0.157895 4:0.184211 5:0.315789 6:0.207792 7:0.25974 8:0.233766
-1 1:-478 2:76 3:0.157895 4:0.184211 5:0.315789 6:0.197368 7:0.184211 8:0.302632
-1 1:-285 2:76 3:0.157895 4:0.184211 5:0.315789 6:0.263158 7:0.263158 8:0.223684
-1 1:-220 2:75 3:0.157895 4:0.184211 5:0.315789 6:0.426667 7:0.36 8:0.106667
-1 1:-277 2:71 3:0.157895 4:0.184211 5:0.315789 6:0.394366 7:0.225352 8:0.239437
-1 1:-175 2:72 3:0.157895 4:0.184211 5:0.315789 6:0.402778 7:0.222222 8:0.236111
-1 1:-131 2:70 3:0.157895 4:0.184211 5:0.315789 6:0.385714 7:0.285714 8:0.214286
-1 1:-341 2:76 3:0.157895 4:0.184211 5:0.315789 6:0.194805 7:0.25974 8:0.272727
-1 1:-342 2:76 3:0.157895 4:0.184211 5:0.315789 6:0.223684 7:0.236842 8:0.289474
-1 1:-281 2:76 3:0.157895 4:0.184211 5:0.315789 6:0.220779 7:0.220779 8:0.285714
-1 1:-436 2:76 3:0.157895 4:0.184211 5:0.315789 6:0.194805 7:0.25974 8:0.272727
-1 1:-335 2:76 3:0.157895 4:0.184211 5:0.315789 6:0.184211 7:0.25 8:0.25
-1 1:-450 2:76 3:0.157895 4:0.184211 5:0.315789 6:0.197368 7:0.197368 8:0.315789
-1 1:-347 2:76 3:0.157895 4:0.184211 5:0.315789 6:0.197368 7:0.210526 8:0.302632
-1 1:-406 2:76 3:0.157895 4:0.184211 5:0.315789 6:0.210526 7:0.25 8:0.276316
-1 1:-375 2:76 3:0.157895 4:0.184211 5:0.315789 6:0.223684 7:0.210526 8:0.276316
-1 1:-371 2:76 3:0.157895 4:0.184211 5:0.315789 6:0.233766 7:0.207792 8:0.272727
-1 1:-343 2:76 3:0.157895 4:0.184211 5:0.315789 6:0.223684 7:0.210526 8:0.276316
-1 1:-324 2:75 3:0.157895 4:0.184211 5:0.315789 6:0.2 7:0.186667 8:0.293333
-1 1:-383 2:76 3:0.157895 4:0.184211 5:0.315789 6:0.168831 7:0.155844 8:0.350649
-1 1:-289 2:75 3:0.157895 4:0.184211 5:0.315789 6:0.226667 7:0.266667 8:0.24
-1 1:-362 2:76 3:0.157895 4:0.184211 5:0.315789 6:0.236842 7:0.25 8:0.236842
-1 1:-302 2:76 3:0.157895 4:0.184211 5:0.315789 6:0.223684 7:0.25 8:0.25
-1 1:-342 2:75 3:0.157895 4:0.184211 5:0.315789 6:0.213333 7:0.253333 8:0.253333
-1 1:-402 2:74 3:0.157895 4:0.184211 5:0.315789 6:0.22973 7:0.22973 8:0.27027
-1 1:-303 2:76 3:0.157895 4:0.184211 5:0.315789 6:0.184211 7:0.223684 8:0.276316
-1 1:-282 2:76 3:0.157895 4:0.184211 5:0.315789 6:0.233766 7:0.246753 8:0.25974
-1 1:-321 2:76 3:0.157895 4:0.184211 5:0.315789 6:0.246753 7:0.233766 8:0.272727
-1 1:-268 2:74 3:0.157895 4:0.184211 5:0.315789 6:0.22973 7:0.297297 8:0.202703
-1 1:-161 2:74 3:0.157895 4:0.184211 5:0.315789 6:0.351351 7:0.324324 8:0.162162
-1 1:-285 2:74 3:0.157895 4:0.184211 5:0.315789 6:0.337838 7:0.351351 8:0.148649
-1 1:-172 2:70 3:0.157895 4:0.184211 5:0.315789 6:0.4 7:0.228571 8:0.214286
-1 1:-99 2:70 3:0.157895 4:0.184211 5:0.315789 6:0.371429 7:0.242857 8:0.228571
-1 1:-332 2:75 3:0.157895 4:0.184211 5:0.315789 6:0.226667 7:0.266667 8:0.24
-1 1:-397 2:76 3:0.157895 4:0.184211 5:0.315789 6:0.184211 7:0.236842 8:0.263158
-1 1:-431 2:75 3:0.157895 4:0.184211 5:0.315789 6:0.186667 7:0.24 8:0.253333
-1 1:-391 2:75 3:0.157895 4:0.184211 5:0.315789 6:0.2 7:0.186667 8:0.293333
-1 1:-372 2:75 3:0.157895 4:0.184211 5:0.315789 6:0.2 7:0.213333 8:0.266667
-1 1:-354 2:76 3:0.157895 4:0.184211 5:0.315789 6:0.230769 7:0.192308 8:0.282051
-1 1:-422 2:76 3:0.157895 4:0.184211 5:0.315789 6:0.230769 7:0.179487 8:0.294872
-1 1:-329 2:76 3:0.157895 4:0.184211 5:0.315789 6:0.246753 7:0.194805 8:0.272727
-1 1:-413 2:76 3:0.157895 4:0.184211 5:0.315789 6:0.171053 7:0.157895 8:0.328947
-1 1:-365 2:76 3:0.157895 4:0.184211 5:0.315789 6:0.171053 7:0.144737 8:0.342105
-1 1:-354 2:76 3:0.157895 4:0.184211 5:0.315789 6:0.181818 7:0.181818 8:0.324675
-1 1:-352 2:76 3:0.157895 4:0.184211 5:0.315789 6:0.168831 7:0.181818 8:0.324675
-1 1:-361 2:76 3:0.157895 4:0.184211 5:0.315789 6:0.194805 7:0.168831 8:0.324675
-1 1:-396 2:76 3:0.157895 4:0.184211 5:0.315789 6:0.181818 7:0.142857 8:0.350649
-1 1:-414 2:76 3:0.157895 4:0.184211 5:0.315789 6:0.181818 7:0.142857 8:0.350649
-1 1:-405 2:76 3:0.157895 4:0.184211 5:0.315789 6:0.194805 7:0.155844 8:0.337662
-1 1:-293 2:76 3:0.157895 4:0.184211 5:0.315789 6:0.181818 7:0.155844 8:0.337662
-1 1:-463 2:76 3:0.157895 4:0.184211 5:0.315789 6:0.207792 7:0.168831 8:0.337662
-1 1:-260 2:76 3:0.157895 4:0.184211 5:0.315789 6:0.233766 7:0.220779 8:0.285714
-1 1:-351 2:76 3:0.157895 4:0.184211 5:0.315789 6:0.25974 7:0.207792 8:0.285714
-1 1:-298 2:76 3:0.157895 4:0.184211 5:0.315789 6:0.220779 7:0.220779 8:0.272727
-1 1:-300 2:74 3:0.157895 4:0.184211 5:0.315789 6:0.283784 7:0.310811 8:0.202703
-1 1:-260 2:76 3:0.157895 4:0.184211 5:0.315789 6:0.315789 7:0.381579 8:0.144737
-1 1:-282 2:76 3:0.157895 4:0.184211 5:0.315789 6:0.246753 7:0.233766 8:0.25974
-1 1:-158 2:72 3:0.157895 4:0.184211 5:0.315789 6:0.361111 7:0.347222 8:0.180556
-1 1:-176 2:72 3:0.157895 4:0.184211 5:0.315789 6:0.277778 7:0.277778 8:0.263889
-1 1:-235 2:72 3:0.157895 4:0.184211 5:0.315789 6:0.277778 7:0.277778 8:0.263889
-1 1:-269 2:75 3:0.157895 4:0.184211 5:0.315789 6:0.293333 7:0.2 8:0.24
-1 1:-407 2:75 3:0.157895 4:0.184211 5:0.315789 6:0.266667 7:0.186667 8:0.253333
-1 1:-353 2:75 3:0.157895 4:0.184211 5:0.315789 6:0.213333 7:0.133333 8:0.32
-1 1:-414 2:75 3:0.157895 4:0.184211 5:0.315789 6:0.24 7:0.133333 8:0.306667
-1 1:-344 2:75 3:0.157895 4:0.184211 5:0.315789 6:0.24 7:0.16 8:0.293333
-1 1:-352 2:75 3:0.157895 4:0.184211 5:0.315789 6:0.253333 7:0.146667 8:0.293333
-1 1:-277 2:75 3:0.157895 4:0.184211 5:0.315789 6:0.253333 7:0.146667 8:0.293333
-1 1:-409 2:75 3:0.157895 4:0.184211 5:0.315789 6:0.24 7:0.146667 8:0.293333
-1 1:-344 2:75 3:0.157895 4:0.184211 5:0.315789 6:0.24 7:0.16 8:0.28
-1 1:-360 2:75 3:0.157895 4:0.184211 5:0.315789 6:0.253333 7:0.173333 8:0.266667
-1 1:-336 2:75 3:0.157895 4:0.184211 5:0.315789 6:0.253333 7:0.146667 8:0.293333
-1 1:-370 2:75 3:0.157895 4:0.184211 5:0.315789 6:0.253333 7:0.146667 8:0.293333
-1 1:-182 2:75 3:0.157895 4:0.184211 5:0.315789 6:0.253333 7:0.146667 8:0.293333
-1 1:-307 2:75 3:0.157895 4:0.184211 5:0.315789 6:0.253333 7:0.146667 8:0.293333
-1 1:-322 2:75 3:0.157895 4:0.184211 5:0.315789 6:0.253333 7:0.146667 8:0.293333
-1 1:-356 2:75 3:0.157895 4:0.184211 5:0.315789 6:0.253333 7:0.146667 8:0.293333
-1 1:-369 2:76 3:0.157895 4:0.184211 5:0.315789 6:0.181818 7:0.181818 8:0.324675
-1 1:-348 2:76 3:0.157895 4:0.184211 5:0.315789 6:0.178571 7:0.202381 8:0.309524
-1 1:-365 2:76 3:0.157895 4:0.184211 5:0.315789 6:0.176471 7:0.2 8:0.305882
-1 1:-391 2:76 3:0.157895 4:0.184211 5:0.315789 6:0.2 7:0.176471 8:0.317647
-1 1:-383 2:76 3:0.157895 4:0.184211 5:0.315789 6:0.2 7:0.176471 8:0.317647
-1 1:-376 2:76 3:0.157895 4:0.184211 5:0.315789 6:0.223529 7:0.188235 8:0.317647
-1 1:-379 2:76 3:0.157895 4:0.184211 5:0.315789 6:0.235294 7:0.176471 8:0.317647
-1 1:-384 2:76 3:0.157895 4:0.184211 5:0.315789 6:0.188235 7:0.235294 8:0.258824
-1 1:-332 2:76 3:0.157895 4:0.184211 5:0.315789 6:0.210526 7:0.236842 8:0.236842
-1 1:-452 2:76 3:0.157895 4:0.184211 5:0.315789 6:0.216867 7:0.277108 8:0.204819
-1 1:-228 2:76 3:0.157895 4:0.184211 5:0.315789 6:0.233333 7:0.344444 8:0.188889
-1 1:-276 2:76 3:0.157895 4:0.184211 5:0.315789 6:0.238636 7:0.352273 8:0.181818
-1 1:-460 2:76 3:0.157895 4:0.184211 5:0.315789 6:0.217949 7:0.217949 8:0.269231
-1 1:-377 2:76 3:0.157895 4:0.184211 5:0.315789 6:0.181818 7:0.285714 8:0.246753
-1 1:-464 2:76 3:0.157895 4:0.184211 5:0.315789 6:0.230769 7:0.217949 8:0.269231
-1 1:-251 2:76 3:0.157895 4:0.184211 5:0.315789 6:0.210526 7:0.236842 8:0.236842
-1 1:-352 2:76 3:0.157895 4:0.184211 5:0.315789 6:0.210526 7:0.236842 8:0.236842
-1 1:-460 2:76 3:0.157895 4:0.184211 5:0.315789 6:0.210526 7:0.236842 8:0.236842
-1 1:-335 2:76 3:0.157895 4:0.184211 5:0.315789 6:0.210526 7:0.236842 8:0.236842
-1 1:-382 2:76 3:0.157895 4:0.184211 5:0.315789 6:0.197368 7:0.223684 8:0.25
-1 1:-343 2:76 3:0.157895 4:0.184211 5:0.315789 6:0.223684 7:0.236842 8:0.236842
-1 1:-288 2:76 3:0.157895 4:0.184211 5:0.315789 6:0.194805 7:0.25974 8:0.233766
-1 1:-363 2:76 3:0.157895 4:0.184211 5:0.315789 6:0.197368 7:0.236842 8:0.25
-1 1:-362 2:76 3:0.157895 4:0.184211 5:0.315789 6:0.197368 7:0.25 8:0.236842
-1 1:-431 2:76 3:0.171053 4:0.184211 5:0.315789 6:0.197368 7:0.197368 8:0.276316
-1 1:-390 2:76 3:0.171053 4:0.184211 5:0.315789 6:0.144737 7:0.171053 8:0.328947
-1 1:-377 2:76 3:0.171053 4:0.184211 5:0.315789 6:0.171053 7:0.197368 8:0.302632
-1 1:-266 2:75 3:0.171053 4:0.184211 5:0.315789 6:0.253333 7:0.333333 8:0.2
-1 1:-414 2:76 3:0.171053 4:0.184211 5:0.315789 6:0.105263 7:0.223684 8:0.289474
-1 1:-365 2:76 3:0.171053 4:0.184211 5:0.315789 6:0.118421 7:0.236842 8:0.276316
-1 1:-386 2:76 3:0.171053 4:0.184211 5:0.315789 6:0.171053 7:0.171053 8:0.276316
-1 1:-426 2:76 3:0.171053 4:0.184211 5:0.315789 6:0.171053 7:0.157895 8:0.289474
-1 1:-488 2:76 3:0.171053 4:0.184211 5:0.315789 6:0.197368 7:0.184211 8:0.263158
-1 1:-342 2:76 3:0.171053 4:0.184211 5:0.315789 6:0.210526 7:0.197368 8:0.25
-1 1:-227 2:75 3:0.171053 4:0.184211 5:0.315789 6:0.226667 7:0.213333 8:0.293333
-1 1:-329 2:74 3:0.171053 4:0.184211 5:0.315789 6:0.216216 7:0.216216 8:0.283784
-1 1:-338 2:75 3:0.171053 4:0.184211 5:0.315789 6:0.186667 7:0.266667 8:0.24
-1 1:-454 2:76 3:0.171053 4:0.184211 5:0.315789 6:0.181818 7:0.207792 8:0.272727
-1 1:-390 2:76 3:0.171053 4:0.184211 5:0.315789 6:0.131579 7:0.184211 8:0.342105
-1 1:-402 2:76 3:0.171053 4:0.184211 5:0.315789 6:0.155844 7:0.207792 8:0.298701
-1 1:-350 2:76 3:0.171053 4:0.184211 5:0.315789 6:0.12987 7:0.194805 8:0.311688
-1 1:-414 2:76 3:0.171053 4:0.184211 5:0.315789 6:0.142857 7:0.220779 8:0.285714
-1 1:-429 2:76 3:0.171053 4:0.184211 5:0.315789 6:0.181818 7:0.194805 8:0.298701
-1 1:-412 2:76 3:0.171053 4:0.184211 5:0.315789 6:0.181818 7:0.194805 8:0.298701
-1 1:-79 2:71 3:0.171053 4:0.184211 5:0.315789 6:0.478873 7:0.338028 8:0.126761
-1 1:-213 2:71 3:0.171053 4:0.184211 5:0.315789 6:0.408451 7:0.366197 8:0.140845
-1 1:-265 2:71 3:0.171053 4:0.184211 5:0.315789 6:0.408451 7:0.352113 8:0.126761
-1 1:-176 2:72 3:0.171053 4:0.184211 5:0.315789 6:0.416667 7:0.347222 8:0.125
-1 1:-365 2:75 3:0.171053 4:0.184211 5:0.315789 6:0.213333 7:0.226667 8:0.253333
-1 1:-349 2:75 3:0.171053 4:0.184211 5:0.315789 6:0.173333 7:0.253333 8:0.253333
-1 1:-469 2:75 3:0.171053 4:0.184211 5:0.315789 6:0.16 7:0.213333 8:0.293333
-1 1:-365 2:76 3:0.171053 4:0.184211 5:0.315789 6:0.171053 7:0.210526 8:0.289474
-1 1:-339 2:75 3:0.171053 4:0.184211 5:0.315789 6:0.16 7:0.213333 8:0.293333
-1 1:-422 2:76 3:0.171053 4:0.184211 5:0.315789 6:0.184211 7:0.197368 8:0.276316
-1 1:-380 2:76 3:0.171053 4:0.184211 5:0.315789 6:0.205128 7:0.230769 8:0.307692
-1 1:-371 2:76 3:0.171053 4:0.184211 5:0.315789 6:0.179487 7:0.217949 8:0.307692
-1 1:-387 2:76 3:0.171053 4:0.184211 5:0.315789 6:0.223684 7:0.210526 8:0.289474
-1 1:-432 2:76 3:0.171053 4:0.184211 5:0.315789 6:0.171053 7:0.171053 8:0.355263
-1 1:-400 2:76 3:0.171053 4:0.184211 5:0.315789 6:0.184211 7:0.171053 8:0.355263
-1 1:-367 2:75 3:0.171053 4:0.184211 5:0.315789 6:0.186667 7:0.173333 8:0.346667
-1 1:-290 2:76 3:0.171053 4:0.184211 5:0.315789 6:0.197368 7:0.197368 8:0.328947
-1 1:-345 2:76 3:0.171053 4:0.184211 5:0.315789 6:0.223684 7:0.184211 8:0.328947
-1 1:-354 2:76 3:0.171053 4:0.184211 5:0.315789 6:0.171053 7:0.25 8:0.289474
-1 1:-304 2:76 3:0.171053 4:0.184211 5:0.315789 6:0.171053 7:0.25 8:0.289474
-1 1:-33 2:69 3:0.171053 4:0.184211 5:0.315789 6:0.463768 7:0.42029 8:0.0869565
-1 1:-214 2:72 3:0.171053 4:0.184211 5:0.315789 6:0.291667 7:0.375 8:0.138889
-1 1:-313 2:75 3:0.171053 4:0.184211 5:0.315789 6:0.213333 7:0.226667 8:0.306667
-1 1:-345 2:75 3:0.171053 4:0.184211 5:0.315789 6:0.16 7:0.2 8:0.32
-1 1:-323 2:76 3:0.171053 4:0.184211 5:0.315789 6:0.197368 7:0.210526 8:0.289474
-1 1:-474 2:76 3:0.171053 4:0.184211 5:0.315789 6:0.184211 7:0.197368 8:0.302632
-1 1:-333 2:76 3:0.171053 4:0.184211 5:0.315789 6:0.210526 7:0.223684 8:0.289474
-1 1:-280 2:75 3:0.171053 4:0.184211 5:0.315789 6:0.2 7:0.253333 8:0.266667
-1 1:-341 2:75 3:0.171053 4:0.184211 5:0.315789 6:0.12 7:0.226667 8:0.32
-1 1:-458 2:75 3:0.171053 4:0.184211 5:0.315789 6:0.146667 7:0.24 8:0.306667
-1 1:-446 2:75 3:0.171053 4:0.184211 5:0.315789 6:0.12 7:0.226667 8:0.32
-1 1:-390 2:76 3:0.171053 4:0.184211 5:0.315789 6:0.207792 7:0.155844 8:0.311688
-1 1:-445 2:76 3:0.171053 4:0.184211 5:0.315789 6:0.197368 7:0.210526 8:0.289474
-1 1:-324 2:76 3:0.171053 4:0.184211 5:0.315789 6:0.210526 7:0.210526 8:0.276316
-1 1:-359 2:76 3:0.171053 4:0.184211 5:0.315789 6:0.197368 7:0.210526 8:0.276316
-1 1:-408 2:76 3:0.171053 4:0.184211 5:0.315789 6:0.197368 7:0.210526 8:0.276316
-1 1:-327 2:76 3:0.171053 4:0.184211 5:0.315789 6:0.197368 7:0.210526 8:0.276316
-1 1:-438 2:76 3:0.171053 4:0.184211 5:0.315789 6:0.184211 7:0.171053 8:0.315789
-1 1:-307 2:76 3:0.171053 4:0.184211 5:0.315789 6:0.223684 7:0.197368 8:0.289474
-1 1:-283 2:76 3:0.171053 4:0.184211 5:0.315789 6:0.25 7:0.236842 8:0.236842
-1 1:-433 2:76 3:0.171053 4:0.184211 5:0.315789 6:0.25 7:0.223684 8:0.25
-1 1:-314 2:76 3:0.171053 4:0.184211 5:0.315789 6:0.25 7:0.263158 8:0.223684
-1 1:-241 2:71 3:0.171053 4:0.184211 5:0.315789 6:0.450704 7:0.239437 8:0.169014
-1 1:-363 2:76 3:0.171053 4:0.184211 5:0.315789 6:0.223684 7:0.210526 8:0.25
-1 1:-328 2:76 3:0.171053 4:0.184211 5:0.315789 6:0.25 7:0.210526 8:0.236842
-1 1:-406 2:76 3:0.171053 4:0.184211 5:0.315789 6:0.236842 7:0.223684 8:0.236842
-1 1:-353 2:76 3:0.171053 4:0.184211 5:0.315789 6:0.223684 7:0.210526 8:0.25
-1 1:-358 2:76 3:0.171053 4:0.184211 5:0.315789 6:0.210526 7:0.276316 8:0.197368
-1 1:-349 2:76 3:0.171053 4:0.184211 5:0.315789 6:0.223684 7:0.184211 8:0.263158
-1 1:-402 2:76 3:0.171053 4:0.184211 5:0.315789 6:0.223684 7:0.184211 8:0.263158
-1 1:-464 2:76 3:0.171053 4:0.184211 5:0.315789 6:0.223684 7:0.184211 8:0.263158
-1 1:-291 2:76 3:0.171053 4:0.184211 5:0.315789 6:0.236842 7:0.197368 8:0.25
-1 1:-356 2:76 3:0.171053 4:0.184211 5:0.315789 6:0.223684 7:0.184211 8:0.263158
-1 1:-330 2:76 3:0.171053 4:0.184211 5:0.315789 6:0.25 7:0.223684 8:0.236842
-1 1:-288 2:76 3:0.171053 4:0.184211 5:0.315789 6:0.236842 7:0.223684 8:0.236842
-1 1:-398 2:76 3:0.171053 4:0.184211 5:0.315789 6:0.25 7:0.210526 8:0.25
-1 1:-436 2:76 3:0.171053 4:0.184211 5:0.315789 6:0.236842 7:0.223684 8:0.236842
-1 1:-350 2:76 3:0.171053 4:0.184211 5:0.315789 6:0.236842 7:0.223684 8:0.236842
-1 1:-315 2:76 3:0.171053 4:0.184211 5:0.315789 6:0.236842 7:0.223684 8:0.236842
-1 1:-319 2:76 3:0.171053 4:0.184211 5:0.315789 6:0.246753 7:0.220779 8:0.233766
-1 1:-349 2:76 3:0.171053 4:0.184211 5:0.315789 6:0.236842 7:0.223684 8:0.236842
-1 1:-272 2:76 3:0.171053 4:0.184211 5:0.315789 6:0.236842 7:0.223684 8:0.236842
-1 1:-332 2:76 3:0.171053 4:0.184211 5:0.315789 6:0.25 7:0.223684 8:0.236842
-1 1:-336 2:76 3:0.171053 4:0.184211 5:0.315789 6:0.236842 7:0.223684 8:0.236842
-1 1:-362 2:76 3:0.171053 4:0.184211 5:0.315789 6:0.236842 7:0.223684 8:0.236842
-1 1:-226 2:74 3:0.171053 4:0.184211 5:0.315789 6:0.243243 7:0.337838 8:0.22973
-1 1:-422 2:74 3:0.171053 4:0.184211 5:0.315789 6:0.202703 7:0.216216 8:0.297297
-1 1:-379 2:74 3:0.171053 4:0.184211 5:0.315789 6:0.162162 7:0.162162 8:0.337838
-1 1:-337 2:74 3:0.171053 4:0.184211 5:0.315789 6:0.202703 7:0.216216 8:0.297297
-1 1:-361 2:74 3:0.171053 4:0.184211 5:0.315789 6:0.202703 7:0.216216 8:0.297297
-1 1:-361 2:74 3:0.171053 4:0.184211 5:0.315789 6:0.216216 7:0.243243 8:0.283784
-1 1:-296 2:74 3:0.171053 4:0.184211 5:0.315789 6:0.202703 7:0.310811 8:0.243243
-1 1:-249 2:74 3:0.171053 4:0.184211 5:0.315789 6:0.202703 7:0.297297 8:0.256757
-1 1:-339 2:74 3:0.171053 4:0.184211 5:0.315789 6:0.216216 7:0.22973 8:0.283784
-1 1:-224 2:75 3:0.171053 4:0.184211 5:0.315789 6:0.253333 7:0.293333 8:0.253333
-1 1:-289 2:74 3:0.171053 4:0.184211 5:0.315789 6:0.243243 7:0.283784 8:0.243243
-1 1:-305 2:74 3:0.171053 4:0.184211 5:0.315789 6:0.202703 7:0.283784 8:0.27027
-1 1:-219 2:74 3:0.171053 4:0.184211 5:0.315789 6:0.202703 7:0.22973 8:0.297297
-1 1:-305 2:76 3:0.171053 4:0.184211 5:0.315789 6:0.171053 7:0.223684 8:0.276316
-1 1:-289 2:75 3:0.171053 4:0.184211 5:0.315789 6:0.173333 7:0.253333 8:0.32
-1 1:-282 2:74 3:0.171053 4:0.184211 5:0.315789 6:0.202703 7:0.22973 8:0.297297
-1 1:-315 2:75 3:0.171053 4:0.184211 5:0.315789 6:0.173333 7:0.253333 8:0.32
-1 1:-339 2:75 3:0.171053 4:0.184211 5:0.315789 6:0.213333 7:0.306667 8:0.226667
-1 1:-51 2:75 3:0.171053 4:0.184211 5:0.315789 6:0.32 7:0.333333 8:0.173333
-1 1:-94 2:70 3:0.171053 4:0.184211 5:0.315789 6:0.414286 7:0.371429 8:0.114286
-1 1:-200 2:72 3:0.171053 4:0.184211 5:0.315789 6:0.319444 7:0.319444 8:0.208333
-1 1:-299 2:73 3:0.171053 4:0.184211 5:0.315789 6:0.178082 7:0.246575 8:0.273973
-1 1:-510 2:74 3:0.171053 4:0.184211 5:0.315789 6:0.202703 7:0.202703 8:0.297297
-1 1:-288 2:74 3:0.171053 4:0.184211 5:0.315789 6:0.202703 7:0.202703 8:0.297297
-1 1:-404 2:74 3:0.171053 4:0.184211 5:0.315789 6:0.135135 7:0.189189 8:0.324324
-1 1:-317 2:75 3:0.171053 4:0.184211 5:0.315789 6:0.186667 7:0.253333 8:0.266667
-1 1:-323 2:74 3:0.171053 4:0.184211 5:0.315789 6:0.148649 7:0.22973 8:0.310811
-1 1:-291 2:74 3:0.171053 4:0.184211 5:0.315789 6:0.162162 7:0.216216 8:0.297297
-1 1:-394 2:76 3:0.171053 4:0.184211 5:0.315789 6:0.155844 7:0.246753 8:0.25974
-1 1:-383 2:76 3:0.171053 4:0.184211 5:0.315789 6:0.181818 7:0.246753 8:0.25974
-1 1:-297 2:76 3:0.171053 4:0.184211 5:0.315789 6:0.181818 7:0.285714 8:0.246753
-1 1:-317 2:76 3:0.171053 4:0.184211 5:0.315789 6:0.181818 7:0.285714 8:0.246753
-1 1:-238 2:75 3:0.171053 4:0.184211 5:0.315789 6:0.28 7:0.333333 8:0.173333
-1 1:-294 2:76 3:0.171053 4:0.184211 5:0.315789 6:0.236842 7:0.289474 8:0.197368
-1 1:-278 2:76 3:0.171053 4:0.184211 5:0.315789 6:0.236842 7:0.276316 8:0.210526
-1 1:-317 2:76 3:0.171053 4:0.184211 5:0.315789 6:0.236842 7:0.236842 8:0.236842
-1 1:-303 2:76 3:0.171053 4:0.184211 5:0.315789 6:0.171053 7:0.223684 8:0.289474
-1 1:-386 2:76 3:0.171053 4:0.184211 5:0.315789 6:0.184211 7:0.236842 8:0.276316
-1 1:-287 2:76 3:0.171053 4:0.184211 5:0.315789 6:0.184211 7:0.236842 8:0.276316
-1 1:-382 2:76 3:0.171053 4:0.184211 5:0.315789 6:0.181818 7:0.168831 8:0.311688
-1 1:-367 2:76 3:0.171053 4:0.184211 5:0.315789 6:0.166667 7:0.192308 8:0.320513
-1 1:-225 2:76 3:0.171053 4:0.184211 5:0.315789 6:0.246753 7:0.246753 8:0.25974
-1 1:-358 2:76 3:0.171053 4:0.184211 5:0.315789 6:0.25974 7:0.25974 8:0.220779
-1 1:-330 2:76 3:0.171053 4:0.184211 5:0.315789 6:0.25974 7:0.25974 8:0.220779
-1 1:-360 2:76 3:0.171053 4:0.184211 5:0.315789 6:0.207792 7:0.194805 8:0.285714
-1 1:-350 2:76 3:0.171053 4:0.184211 5:0.315789 6:0.207792 7:0.220779 8:0.246753
-1 1:-373 2:76 3:0.171053 4:0.184211 5:0.315789 6:0.207792 7:0.220779 8:0.246753
-1 1:-329 2:76 3:0.171053 4:0.184211 5:0.315789 6:0.197368 7:0.210526 8:0.289474
-1 1:-368 2:75 3:0.171053 4:0.184211 5:0.315789 6:0.2 7:0.2 8:0.266667
-1 1:-367 2:75 3:0.171053 4:0.184211 5:0.315789 6:0.2 7:0.2 8:0.266667
-1 1:-138 2:76 3:0.171053 4:0.184211 5:0.315789 6:0.355263 7:0.355263 8:0.131579
-1 1:-313 2:76 3:0.171053 4:0.184211 5:0.315789 6:0.25974 7:0.298701 8:0.207792
-1 1:-181 2:72 3:0.171053 4:0.184211 5:0.315789 6:0.402778 7:0.347222 8:0.111111
-1 1:-174 2:72 3:0.171053 4:0.184211 5:0.315789 6:0.388889 7:0.305556 8:0.152778
-1 1:-269 2:76 3:0.171053 4:0.184211 5:0.315789 6:0.194805 7:0.207792 8:0.285714
-1 1:-316 2:76 3:0.171053 4:0.184211 5:0.315789 6:0.207792 7:0.220779 8:0.272727
-1 1:-318 2:76 3:0.171053 4:0.184211 5:0.315789 6:0.207792 7:0.220779 8:0.272727
-1 1:-411 2:76 3:0.171053 4:0.184211 5:0.315789 6:0.181818 7:0.220779 8:0.285714
-1 1:-397 2:76 3:0.171053 4:0.184211 5:0.315789 6:0.168831 7:0.207792 8:0.272727
-1 1:-466 2:76 3:0.171053 4:0.184211 5:0.315789 6:0.155844 7:0.207792 8:0.298701
-1 1:-333 2:76 3:0.171053 4:0.184211 5:0.315789 6:0.181818 7:0.207792 8:0.298701
-1 1:-200 2:76 3:0.171053 4:0.184211 5:0.315789 6:0.236842 7:0.25 8:0.25
-1 1:-275 2:76 3:0.171053 4:0.184211 5:0.315789 6:0.210526 7:0.210526 8:0.289474
-1 1:-310 2:76 3:0.171053 4:0.184211 5:0.315789 6:0.236842 7:0.276316 8:0.223684
-1 1:-287 2:76 3:0.171053 4:0.184211 5:0.315789 6:0.236842 7:0.276316 8:0.223684
-1 1:-335 2:76 3:0.171053 4:0.184211 5:0.315789 6:0.223684 7:0.276316 8:0.236842
-1 1:-283 2:75 3:0.171053 4:0.184211 5:0.315789 6:0.28 7:0.293333 8:0.213333
-1 1:-258 2:68 3:0.171053 4:0.184211 5:0.315789 6:0.308824 7:0.294118 8:0.205882
-1 1:-174 2:67 3:0.171053 4:0.184211 5:0.315789 6:0.373134 7:0.253731 8:0.208955
-1 1:-227 2:70 3:0.171053 4:0.184211 5:0.315789 6:0.328571 7:0.285714 8:0.214286
-1 1:-308 2:76 3:0.171053 4:0.184211 5:0.315789 6:0.197368 7:0.25 8:0.263158
-1 1:-423 2:76 3:0.171053 4:0.184211 5:0.315789 6:0.197368 7:0.276316 8:0.236842
-1 1:-356 2:76 3:0.171053 4:0.184211 5:0.315789 6:0.144737 7:0.236842 8:0.289474
-1 1:-411 2:76 3:0.171053 4:0.184211 5:0.315789 6:0.171053 7:0.210526 8:0.289474
-1 1:-267 2:76 3:0.171053 4:0.184211 5:0.315789 6:0.197368 7:0.236842 8:0.263158
-1 1:-358 2:76 3:0.171053 4:0.184211 5:0.315789 6:0.171053 7:0.210526 8:0.289474
-1 1:-288 2:76 3:0.171053 4:0.184211 5:0.315789 6:0.157895 7:0.197368 8:0.302632
-1 1:-406 2:76 3:0.171053 4:0.184211 5:0.315789 6:0.171053 7:0.210526 8:0.289474
-1 1:-382 2:76 3:0.171053 4:0.184211 5:0.315789 6:0.157895 7:0.197368 8:0.302632
-1 1:-351 2:76 3:0.171053 4:0.184211 5:0.315789 6:0.197368 7:0.236842 8:0.263158
-1 1:-294 2:76 3:0.171053 4:0.184211 5:0.315789 6:0.157895 7:0.197368 8:0.302632
-1 1:-379 2:76 3:0.171053 4:0.184211 5:0.315789 6:0.171053 7:0.210526 8:0.289474
-1 1:-367 2:76 3:0.171053 4:0.184211 5:0.315789 6:0.197368 7:0.236842 8:0.263158
-1 1:-260 2:76 3:0.171053 4:0.184211 5:0.315789 6:0.264368 7:0.252874 8:0.229885
-1 1:-345 2:76 3:0.171053 4:0.184211 5:0.315789 6:0.223529 7:0.235294 8:0.258824
-1 1:-324 2:76 3:0.171053 4:0.184211 5:0.315789 6:0.218391 7:0.16092 8:0.310345
-1 1:-439 2:76 3:0.171053 4:0.184211 5:0.315789 6:0.193182 7:0.181818 8:0.318182
-1 1:-381 2:76 3:0.171053 4:0.184211 5:0.315789 6:0.170455 7:0.147727 8:0.329545
-1 1:-360 2:76 3:0.171053 4:0.184211 5:0.315789 6:0.181818 7:0.159091 8:0.318182
-1 1:-383 2:76 3:0.171053 4:0.184211 5:0.315789 6:0.186047 7:0.162791 8:0.313953
-1 1:-297 2:76 3:0.171053 4:0.184211 5:0.315789 6:0.317647 7:0.235294 8:0.211765
-1 1:-329 2:76 3:0.171053 4:0.184211 5:0.315789 6:0.247191 7:0.213483 8:0.258427
-1 1:-348 2:76 3:0.171053 4:0.184211 5:0.315789 6:0.22619 7:0.238095 8:0.25
-1 1:-347 2:76 3:0.171053 4:0.184211 5:0.315789 6:0.186047 7:0.197674 8:0.302326
-1 1:-390 2:76 3:0.171053 4:0.184211 5:0.315789 6:0.195402 7:0.241379 8:0.241379
-1 1:-305 2:76 3:0.171053 4:0.184211 5:0.315789 6:0.206897 7:0.195402 8:0.275862
-1 1:-310 2:76 3:0.171053 4:0.184211 5:0.315789 6:0.172414 7:0.218391 8:0.275862
-1 1:-459 2:76 3:0.171053 4:0.184211 5:0.315789 6:0.195402 7:0.229885 8:0.241379
-1 1:-452 2:76 3:0.171053 4:0.184211 5:0.315789 6:0.172414 7:0.218391 8:0.275862
-1 1:-325 2:76 3:0.171053 4:0.184211 5:0.315789 6:0.247059 7:0.223529 8:0.270588
-1 1:-351 2:76 3:0.171053 4:0.184211 5:0.315789 6:0.229885 7:0.195402 8:0.264368
-1 1:-330 2:76 3:0.171053 4:0.184211 5:0.315789 6:0.183908 7:0.241379 8:0.252874
-1 1:-264 2:76 3:0.171053 4:0.184211 5:0.315789 6:0.238095 7:0.214286 8:0.25
-1 1:-255 2:76 3:0.171053 4:0.184211 5:0.315789 6:0.295455 7:0.227273 8:0.238636
-1 1:-429 2:76 3:0.171053 4:0.184211 5:0.315789 6:0.228916 7:0.216867 8:0.240964
-1 1:-282 2:76 3:0.171053 4:0.184211 5:0.315789 6:0.270588 7:0.235294 8:0.211765
-1 1:-353 2:76 3:0.171053 4:0.184211 5:0.315789 6:0.295455 7:0.238636 8:0.238636
-1 1:-373 2:76 3:0.171053 4:0.184211 5:0.315789 6:0.228916 7:0.216867 8:0.240964
-1 1:-327 2:76 3:0.171053 4:0.184211 5:0.315789 6:0.228916 7:0.204819 8:0.240964
-1 1:-296 2:76 3:0.171053 4:0.184211 5:0.315789 6:0.294118 7:0.270588 8:0.188235
-1 1:-250 2:76 3:0.171053 4:0.184211 5:0.315789 6:0.275862 7:0.310345 8:0.16092
-1 1:-259 2:76 3:0.171053 4:0.184211 5:0.315789 6:0.305882 7:0.341176 8:0.152941
-1 1:-163 2:74 3:0.171053 4:0.184211 5:0.315789 6:0.391892 7:0.256757 8:0.189189
-1 1:-126 2:75 3:0.171053 4:0.184211 5:0.315789 6:0.4 7:0.253333 8:0.186667
-1 1:-268 2:75 3:0.171053 4:0.184211 5:0.315789 6:0.4 7:0.24 8:0.186667
-1 1:-249 2:76 3:0.171053 4:0.184211 5:0.315789 6:0.333333 7:0.282051 8:0.230769
-1 1:-174 2:74 3:0.171053 4:0.184211 5:0.315789 6:0.378378 7:0.283784 8:0.162162
-1 1:-366 2:76 3:0.171053 4:0.184211 5:0.315789 6:0.247059 7:0.247059 8:0.235294
-1 1:-345 2:76 3:0.171053 4:0.184211 5:0.315789 6:0.2 7:0.294118 8:0.211765
-1 1:-323 2:76 3:0.171053 4:0.184211 5:0.315789 6:0.258824 7:0.247059 8:0.223529
-1 1:-315 2:76 3:0.171053 4:0.184211 5:0.315789 6:0.223529 7:0.211765 8:0.258824
-1 1:-420 2:76 3:0.171053 4:0.184211 5:0.315789 6:0.164706 7:0.235294 8:0.258824
-1 1:-337 2:76 3:0.171053 4:0.184211 5:0.315789 6:0.152941 7:0.211765 8:0.270588
-1 1:-293 2:76 3:0.171053 4:0.184211 5:0.315789 6:0.218391 7:0.229885 8:0.252874
-1 1:-342 2:76 3:0.171053 4:0.184211 5:0.315789 6:0.164706 7:0.211765 8:0.282353
-1 1:-349 2:76 3:0.171053 4:0.184211 5:0.315789 6:0.22093 7:0.22093 8:0.255814
-1 1:-361 2:76 3:0.171053 4:0.184211 5:0.315789 6:0.209302 7:0.232558 8:0.255814
-1 1:-398 2:76 3:0.171053 4:0.184211 5:0.315789 6:0.141176 7:0.2 8:0.294118
-1 1:-379 2:76 3:0.171053 4:0.184211 5:0.315789 6:0.141176 7:0.2 8:0.294118
-1 1:-310 2:76 3:0.171053 4:0.184211 5:0.315789 6:0.223684 7:0.210526 8:0.276316
-1 1:-363 2:76 3:0.171053 4:0.184211 5:0.315789 6:0.181818 7:0.155844 8:0.324675
-1 1:-476 2:76 3:0.171053 4:0.184211 5:0.315789 6:0.157895 7:0.157895 8:0.328947
-1 1:-361 2:76 3:0.171053 4:0.184211 5:0.315789 6:0.207792 7:0.233766 8:0.272727
-1 1:-368 2:76 3:0.171053 4:0.184211 5:0.315789 6:0.144737 7:0.197368 8:0.315789
-1 1:-455 2:76 3:0.171053 4:0.184211 5:0.315789 6:0.181818 7:0.142857 8:0.350649
-1 1:-306 2:76 3:0.171053 4:0.184211 5:0.315789 6:0.246753 7:0.233766 8:0.25974
-1 1:-223 2:76 3:0.171053 4:0.184211 5:0.315789 6:0.272727 7:0.272727 8:0.220779
-1 1:-318 2:76 3:0.171053 4:0.184211 5:0.315789 6:0.246753 7:0.233766 8:0.272727
-1 1:-260 2:76 3:0.171053 4:0.184211 5:0.315789 6:0.276316 7:0.289474 8:0.210526
-1 1:-221 2:76 3:0.171053 4:0.184211 5:0.315789 6:0.350649 7:0.376623 8:0.142857
-1 1:-184 2:76 3:0.171053 4:0.184211 5:0.315789 6:0.276316 7:0.276316 8:0.223684
-1 1:-305 2:76 3:0.171053 4:0.184211 5:0.315789 6:0.263158 7:0.223684 8:0.25
-1 1:-357 2:76 3:0.171053 4:0.184211 5:0.315789 6:0.168831 7:0.220779 8:0.285714
-1 1:-407 2:76 3:0.171053 4:0.184211 5:0.315789 6:0.168831 7:0.220779 8:0.285714
-1 1:-284 2:76 3:0.171053 4:0.184211 5:0.315789 6:0.210526 7:0.223684 8:0.276316
-1 1:-260 2:76 3:0.171053 4:0.184211 5:0.315789 6:0.210526 7:0.223684 8:0.276316
-1 1:-388 2:76 3:0.171053 4:0.184211 5:0.315789 6:0.210526 7:0.223684 8:0.276316
-1 1:-450 2:76 3:0.171053 4:0.184211 5:0.315789 6:0.207792 7:0.285714 8:0.220779
-1 1:-379 2:76 3:0.171053 4:0.184211 5:0.315789 6:0.157895 7:0.223684 8:0.289474
-1 1:-493 2:76 3:0.171053 4:0.184211 5:0.315789 6:0.144737 7:0.223684 8:0.289474
-1 1:-479 2:76 3:0.171053 4:0.184211 5:0.315789 6:0.141026 7:0.179487 8:0.346154
-1 1:-400 2:76 3:0.171053 4:0.184211 5:0.315789 6:0.223684 7:0.236842 8:0.263158
-1 1:-293 2:76 3:0.171053 4:0.184211 5:0.315789 6:0.210526 7:0.263158 8:0.236842
-1 1:-292 2:76 3:0.171053 4:0.184211 5:0.315789 6:0.220779 7:0.233766 8:0.25974
-1 1:-324 2:76 3:0.171053 4:0.184211 5:0.315789 6:0.171053 7:0.236842 8:0.25
-1 1:-381 2:75 3:0.171053 4:0.184211 5:0.315789 6:0.146667 7:0.226667 8:0.266667
-1 1:-387 2:75 3:0.171053 4:0.184211 5:0.315789 6:0.146667 7:0.24 8:0.266667
-1 1:-341 2:76 3:0.171053 4:0.184211 5:0.315789 6:0.220779 7:0.272727 8:0.207792
-1 1:-426 2:76 3:0.171053 4:0.184211 5:0.315789 6:0.194805 7:0.272727 8:0.207792
-1 1:-415 2:76 3:0.171053 4:0.184211 5:0.315789 6:0.131579 7:0.223684 8:0.302632
-1 1:-382 2:74 3:0.171053 4:0.184211 5:0.315789 6:0.148649 7:0.216216 8:0.27027
-1 1:-440 2:76 3:0.171053 4:0.184211 5:0.315789 6:0.118421 7:0.210526 8:0.315789
-1 1:-390 2:76 3:0.171053 4:0.184211 5:0.315789 6:0.194805 7:0.246753 8:0.233766
-1 1:-360 2:76 3:0.171053 4:0.184211 5:0.315789 6:0.194805 7:0.246753 8:0.233766
-1 1:-323 2:76 3:0.171053 4:0.184211 5:0.315789 6:0.194805 7:0.233766 8:0.246753
-1 1:-357 2:76 3:0.171053 4:0.184211 5:0.315789 6:0.181818 7:0.207792 8:0.272727
-1 1:-459 2:76 3:0.171053 4:0.184211 5:0.315789 6:0.142857 7:0.181818 8:0.311688
-1 1:-337 2:76 3:0.171053 4:0.184211 5:0.315789 6:0.168831 7:0.207792 8:0.272727
-1 1:-308 2:76 3:0.171053 4:0.184211 5:0.315789 6:0.233766 7:0.298701 8:0.220779
-1 1:-299 2:75 3:0.171053 4:0.184211 5:0.315789 6:0.293333 7:0.253333 8:0.213333
-1 1:-461 2:76 3:0.171053 4:0.184211 5:0.315789 6:0.192308 7:0.25641 8:0.24359
-1 1:-452 2:75 3:0.171053 4:0.184211 5:0.315789 6:0.12 7:0.266667 8:0.28
-1 1:-297 2:75 3:0.171053 4:0.184211 5:0.315789 6:0.12 7:0.266667 8:0.28
-1 1:-338 2:75 3:0.171053 4:0.184211 5:0.315789 6:0.12 7:0.28 8:0.266667
-1 1:-316 2:75 3:0.171053 4:0.184211 5:0.315789 6:0.146667 7:0.28 8:0.24
-1 1:-347 2:76 3:0.171053 4:0.184211 5:0.315789 6:0.263158 7:0.276316 8:0.210526
-1 1:-404 2:76 3:0.171053 4:0.184211 5:0.315789 6:0.230769 7:0.294872 8:0.24359
-1 1:-440 2:76 3:0.171053 4:0.184211 5:0.315789 6:0.184211 7:0.223684 8:0.276316
-1 1:-282 2:75 3:0.171053 4:0.184211 5:0.315789 6:0.226667 7:0.2 8:0.306667
-1 1:-340 2:75 3:0.171053 4:0.184211 5:0.315789 6:0.2 7:0.213333 8:0.306667
-1 1:-291 2:75 3:0.171053 4:0.184211 5:0.315789 6:0.2 7:0.226667 8:0.293333
-1 1:-503 2:75 3:0.171053 4:0.184211 5:0.315789 6:0.16 7:0.253333 8:0.253333
-1 1:-164 2:72 3:0.171053 4:0.184211 5:0.315789 6:0.388889 7:0.416667 8:0.0833333
-1 1:-224 2:75 3:0.171053 4:0.184211 5:0.315789 6:0.226667 7:0.28 8:0.253333
-1 1:-298 2:75 3:0.171053 4:0.184211 5:0.315789 6:0.213333 7:0.293333 8:0.226667
-1 1:-348 2:75 3:0.171053 4:0.184211 5:0.315789 6:0.2 7:0.266667 8:0.253333
-1 1:-371 2:75 3:0.171053 4:0.184211 5:0.315789 6:0.226667 7:0.266667 8:0.253333
-1 1:-302 2:75 3:0.171053 4:0.184211 5:0.315789 6:0.213333 7:0.266667 8:0.253333
-1 1:-353 2:75 3:0.171053 4:0.184211 5:0.315789 6:0.226667 7:0.266667 8:0.253333
-1 1:-262 2:75 3:0.171053 4:0.184211 5:0.315789 6:0.226667 7:0.266667 8:0.253333
-1 1:-289 2:75 3:0.171053 4:0.184211 5:0.315789 6:0.213333 7:0.253333 8:0.266667
-1 1:-287 2:75 3:0.171053 4:0.184211 5:0.315789 6:0.213333 7:0.266667 8:0.253333
-1 1:-381 2:75 3:0.171053 4:0.184211 5:0.315789 6:0.186667 7:0.266667 8:0.253333
-1 1:-473 2:76 3:0.171053 4:0.184211 5:0.315789 6:0.157895 7:0.197368 8:0.289474
-1 1:-344 2:76 3:0.171053 4:0.184211 5:0.315789 6:0.157895 7:0.184211 8:0.302632
-1 1:-355 2:76 3:0.171053 4:0.184211 5:0.315789 6:0.184211 7:0.210526 8:0.276316
-1 1:-382 2:76 3:0.171053 4:0.184211 5:0.315789 6:0.179487 7:0.217949 8:0.294872
-1 1:-371 2:76 3:0.171053 4:0.184211 5:0.315789 6:0.207792 7:0.207792 8:0.25974
-1 1:-334 2:76 3:0.171053 4:0.184211 5:0.315789 6:0.207792 7:0.207792 8:0.272727
-1 1:-498 2:76 3:0.171053 4:0.184211 5:0.315789 6:0.197368 7:0.197368 8:0.276316
-1 1:-415 2:76 3:0.171053 4:0.184211 5:0.315789 6:0.197368 7:0.184211 8:0.302632
-1 1:-401 2:76 3:0.171053 4:0.184211 5:0.315789 6:0.207792 7:0.181818 8:0.298701
-1 1:-398 2:75 3:0.171053 4:0.184211 5:0.315789 6:0.253333 7:0.266667 8:0.24
-1 1:-323 2:76 3:0.171053 4:0.184211 5:0.315789 6:0.194805 7:0.194805 8:0.298701
-1 1:-427 2:76 3:0.171053 4:0.184211 5:0.315789 6:0.155844 7:0.168831 8:0.324675
-1 1:-298 2:76 3:0.171053 4:0.184211 5:0.315789 6:0.272727 7:0.272727 8:0.207792
-1 1:-72 2:74 3:0.171053 4:0.184211 5:0.315789 6:0.418919 7:0.378378 8:0.108108
-1 1:-259 2:76 3:0.171053 4:0.184211 5:0.315789 6:0.342105 7:0.342105 8:0.171053
-1 1:-249 2:67 3:0.171053 4:0.184211 5:0.315789 6:0.328358 7:0.358209 8:0.179104
-1 1:-101 2:71 3:0.171053 4:0.184211 5:0.315789 6:0.366197 7:0.352113 8:0.169014
-1 1:-192 2:72 3:0.171053 4:0.184211 5:0.315789 6:0.430556 7:0.361111 8:0.111111
-1 1:-151 2:72 3:0.171053 4:0.184211 5:0.315789 6:0.402778 7:0.375 8:0.125
-1 1:-256 2:76 3:0.171053 4:0.184211 5:0.315789 6:0.197368 7:0.197368 8:0.289474
-1 1:-397 2:75 3:0.171053 4:0.184211 5:0.315789 6:0.213333 7:0.24 8:0.266667
-1 1:-235 2:75 3:0.171053 4:0.184211 5:0.315789 6:0.213333 7:0.253333 8:0.266667
-1 1:-369 2:76 3:0.171053 4:0.184211 5:0.315789 6:0.210526 7:0.184211 8:0.289474
-1 1:-410 2:76 3:0.171053 4:0.184211 5:0.315789 6:0.197368 7:0.210526 8:0.263158
-1 1:-299 2:76 3:0.171053 4:0.184211 5:0.315789 6:0.197368 7:0.197368 8:0.276316
-1 1:-282 2:76 3:0.171053 4:0.184211 5:0.315789 6:0.184211 7:0.210526 8:0.263158
-1 1:-304 2:76 3:0.171053 4:0.184211 5:0.315789 6:0.184211 7:0.223684 8:0.276316
-1 1:-406 2:76 3:0.171053 4:0.184211 5:0.315789 6:0.184211 7:0.223684 8:0.263158
-1 1:-363 2:76 3:0.171053 4:0.184211 5:0.315789 6:0.211111 7:0.211111 8:0.288889
-1 1:-363 2:76 3:0.171053 4:0.184211 5:0.315789 6:0.204545 7:0.204545 8:0.306818
-1 1:-473 2:76 3:0.171053 4:0.184211 5:0.315789 6:0.170455 7:0.159091 8:0.352273
-1 1:-272 2:76 3:0.171053 4:0.184211 5:0.315789 6:0.215909 7:0.193182 8:0.318182
-1 1:-367 2:76 3:0.171053 4:0.184211 5:0.315789 6:0.154762 7:0.178571 8:0.309524
-1 1:-329 2:76 3:0.171053 4:0.184211 5:0.315789 6:0.2 7:0.233333 8:0.255556
-1 1:-270 2:76 3:0.171053 4:0.184211 5:0.315789 6:0.25 7:0.173913 8:0.26087
-1 1:-311 2:76 3:0.171053 4:0.184211 5:0.315789 6:0.247312 7:0.172043 8:0.268817
-1 1:-357 2:76 3:0.171053 4:0.184211 5:0.315789 6:0.228261 7:0.184783 8:0.282609
-1 1:-411 2:76 3:0.171053 4:0.184211 5:0.315789 6:0.206522 7:0.217391 8:0.26087
-1 1:-436 2:76 3:0.171053 4:0.184211 5:0.315789 6:0.222222 7:0.144444 8:0.311111
-1 1:-432 2:76 3:0.171053 4:0.184211 5:0.315789 6:0.193548 7:0.16129 8:0.301075
-1 1:-427 2:76 3:0.171053 4:0.184211 5:0.315789 6:0.204545 7:0.181818 8:0.272727
-1 1:-376 2:76 3:0.171053 4:0.184211 5:0.315789 6:0.204545 7:0.193182 8:0.261364
-1 1:-286 2:76 3:0.171053 4:0.184211 5:0.315789 6:0.215909 7:0.181818 8:0.272727
-1 1:-184 2:76 3:0.171053 4:0.184211 5:0.315789 6:0.337209 7:0.372093 8:0.116279
-1 1:-336 2:76 3:0.171053 4:0.184211 5:0.315789 6:0.244444 7:0.355556 8:0.166667
-1 1:-339 2:76 3:0.171053 4:0.184211 5:0.315789 6:0.244444 7:0.355556 8:0.166667
-1 1:-229 2:72 3:0.171053 4:0.184211 5:0.315789 6:0.263889 7:0.305556 8:0.166667
-1 1:-338 2:76 3:0.171053 4:0.184211 5:0.315789 6:0.176471 7:0.247059 8:0.258824
-1 1:-385 2:76 3:0.171053 4:0.184211 5:0.315789 6:0.211765 7:0.247059 8:0.235294
-1 1:-305 2:76 3:0.171053 4:0.184211 5:0.315789 6:0.188235 7:0.258824 8:0.223529
-1 1:-367 2:76 3:0.171053 4:0.184211 5:0.315789 6:0.154762 7:0.22619 8:0.297619
-1 1:-354 2:76 3:0.171053 4:0.184211 5:0.315789 6:0.176471 7:0.270588 8:0.247059
-1 1:-378 2:76 3:0.171053 4:0.184211 5:0.315789 6:0.188235 7:0.247059 8:0.235294
-1 1:-370 2:76 3:0.171053 4:0.184211 5:0.315789 6:0.202381 7:0.238095 8:0.25
-1 1:-240 2:76 3:0.171053 4:0.184211 5:0.315789 6:0.197674 7:0.244186 8:0.255814
-1 1:-348 2:76 3:0.171053 4:0.184211 5:0.315789 6:0.22093 7:0.244186 8:0.232558
-1 1:-367 2:76 3:0.171053 4:0.184211 5:0.315789 6:0.164706 7:0.223529 8:0.270588
-1 1:-337 2:76 3:0.171053 4:0.184211 5:0.315789 6:0.2 7:0.235294 8:0.258824
-1 1:-347 2:76 3:0.171053 4:0.184211 5:0.315789 6:0.2 7:0.258824 8:0.235294
-1 1:-414 2:76 3:0.171053 4:0.184211 5:0.315789 6:0.164706 7:0.235294 8:0.270588
-1 1:-465 2:76 3:0.171053 4:0.184211 5:0.315789 6:0.164706 7:0.223529 8:0.270588
-1 1:-393 2:76 3:0.171053 4:0.184211 5:0.315789 6:0.164706 7:0.211765 8:0.282353
-1 1:-365 2:76 3:0.171053 4:0.184211 5:0.315789 6:0.176471 7:0.235294 8:0.270588
-1 1:-366 2:76 3:0.171053 4:0.184211 5:0.315789 6:0.2 7:0.211765 8:0.270588
-1 1:-321 2:76 3:0.171053 4:0.184211 5:0.315789 6:0.188235 7:0.223529 8:0.270588
-1 1:-371 2:76 3:0.171053 4:0.184211 5:0.315789 6:0.188235 7:0.211765 8:0.270588
-1 1:-422 2:76 3:0.171053 4:0.184211 5:0.315789 6:0.176471 7:0.235294 8:0.270588
-1 1:-383 2:76 3:0.171053 4:0.184211 5:0.315789 6:0.197674 7:0.209302 8:0.267442
-1 1:-409 2:76 3:0.171053 4:0.184211 5:0.315789 6:0.188235 7:0.223529 8:0.270588
-1 1:-363 2:76 3:0.171053 4:0.184211 5:0.315789 6:0.236842 7:0.263158 8:0.236842
-1 1:-408 2:75 3:0.171053 4:0.184211 5:0.315789 6:0.2 7:0.2 8:0.28
-1 1:-349 2:76 3:0.171053 4:0.184211 5:0.315789 6:0.197368 7:0.210526 8:0.289474
-1 1:-286 2:75 3:0.171053 4:0.184211 5:0.315789 6:0.186667 7:0.186667 8:0.293333
-1 1:-302 2:76 3:0.171053 4:0.184211 5:0.315789 6:0.302632 7:0.276316 8:0.197368
-1 1:-249 2:76 3:0.171053 4:0.184211 5:0.315789 6:0.263158 7:0.25 8:0.236842
-1 1:-312 2:76 3:0.171053 4:0.184211 5:0.315789 6:0.263158 7:0.25 8:0.236842
-1 1:-152 2:76 3:0.171053 4:0.184211 5:0.315789 6:0.210526 7:0.263158 8:0.223684
-1 1:-350 2:76 3:0.171053 4:0.184211 5:0.315789 6:0.223684 7:0.236842 8:0.236842
-1 1:-332 2:75 3:0.171053 4:0.184211 5:0.315789 6:0.2 7:0.24 8:0.24
-1 1:-342 2:75 3:0.171053 4:0.184211 5:0.315789 6:0.266667 7:0.226667 8:0.24
-1 1:-321 2:74 3:0.171053 4:0.184211 5:0.315789 6:0.310811 7:0.283784 8:0.175676
-1 1:-354 2:76 3:0.171053 4:0.184211 5:0.315789 6:0.263158 7:0.236842 8:0.223684
-1 1:-327 2:76 3:0.171053 4:0.184211 5:0.315789 6:0.25 7:0.223684 8:0.236842
-1 1:-382 2:76 3:0.171053 4:0.184211 5:0.315789 6:0.184211 7:0.197368 8:0.289474
-1 1:-408 2:76 3:0.171053 4:0.184211 5:0.315789 6:0.141026 7:0.192308 8:0.333333
-1 1:-379 2:76 3:0.171053 4:0.184211 5:0.315789 6:0.192308 7:0.205128 8:0.307692
-1 1:-350 2:76 3:0.171053 4:0.184211 5:0.315789 6:0.192308 7:0.205128 8:0.294872
-1 1:-400 2:76 3:0.171053 4:0.184211 5:0.315789 6:0.179487 7:0.179487 8:0.333333
-1 1:-291 2:76 3:0.171053 4:0.184211 5:0.315789 6:0.192308 7:0.230769 8:0.282051
-1 1:-405 2:76 3:0.171053 4:0.184211 5:0.315789 6:0.236842 7:0.223684 8:0.276316
-1 1:-248 2:76 3:0.171053 4:0.184211 5:0.315789 6:0.236842 7:0.223684 8:0.276316
-1 1:-284 2:76 3:0.171053 4:0.184211 5:0.315789 6:0.197368 7:0.184211 8:0.276316
-1 1:-445 2:76 3:0.171053 4:0.184211 5:0.315789 6:0.210526 7:0.184211 8:0.289474
-1 1:-393 2:76 3:0.171053 4:0.184211 5:0.315789 6:0.168831 7:0.220779 8:0.272727
-1 1:-256 2:76 3:0.171053 4:0.184211 5:0.315789 6:0.207792 7:0.25974 8:0.233766
-1 1:-288 2:76 3:0.171053 4:0.184211 5:0.315789 6:0.197368 7:0.184211 8:0.302632
-1 1:-321 2:76 3:0.171053 4:0.184211 5:0.315789 6:0.263158 7:0.263158 8:0.223684
-1 1:-87 2:75 3:0.171053 4:0.184211 5:0.315789 6:0.426667 7:0.36 8:0.106667
-1 1:-193 2:71 3:0.171053 4:0.184211 5:0.315789 6:0.394366 7:0.225352 8:0.239437
-1 1:-240 2:72 3:0.171053 4:0.184211 5:0.315789 6:0.402778 7:0.222222 8:0.236111
-1 1:-113 2:70 3:0.171053 4:0.184211 5:0.315789 6:0.385714 7:0.285714 8:0.214286
-1 1:-325 2:76 3:0.171053 4:0.184211 5:0.315789 6:0.194805 7:0.25974 8:0.272727
-1 1:-301 2:76 3:0.171053 4:0.184211 5:0.315789 6:0.223684 7:0.236842 8:0.289474
-1 1:-313 2:76 3:0.171053 4:0.184211 5:0.315789 6:0.220779 7:0.220779 8:0.285714
-1 1:-367 2:76 3:0.171053 4:0.184211 5:0.315789 6:0.194805 7:0.25974 8:0.272727
-1 1:-393 2:76 3:0.171053 4:0.184211 5:0.315789 6:0.184211 7:0.25 8:0.25
-1 1:-434 2:76 3:0.171053 4:0.184211 5:0.315789 6:0.197368 7:0.197368 8:0.315789
-1 1:-338 2:76 3:0.171053 4:0.184211 5:0.315789 6:0.197368 7:0.210526 8:0.302632
-1 1:-85 2:76 3:0.171053 4:0.184211 5:0.315789 6:0.210526 7:0.25 8:0.276316
-1 1:-306 2:76 3:0.171053 4:0.184211 5:0.315789 6:0.223684 7:0.210526 8:0.276316
-1 1:-332 2:76 3:0.171053 4:0.184211 5:0.315789 6:0.233766 7:0.207792 8:0.272727
-1 1:-341 2:76 3:0.171053 4:0.184211 5:0.315789 6:0.223684 7:0.210526 8:0.276316
-1 1:-446 2:75 3:0.171053 4:0.184211 5:0.315789 6:0.2 7:0.186667 8:0.293333
-1 1:-434 2:76 3:0.171053 4:0.184211 5:0.315789 6:0.168831 7:0.155844 8:0.350649
-1 1:-288 2:75 3:0.171053 4:0.184211 5:0.315789 6:0.226667 7:0.266667 8:0.24
-1 1:-266 2:76 3:0.171053 4:0.184211 5:0.315789 6:0.236842 7:0.25 8:0.236842
-1 1:-439 2:76 3:0.171053 4:0.184211 5:0.315789 6:0.223684 7:0.25 8:0.25
-1 1:-326 2:75 3:0.171053 4:0.184211 5:0.315789 6:0.213333 7:0.253333 8:0.253333
-1 1:-328 2:74 3:0.171053 4:0.184211 5:0.315789 6:0.22973 7:0.22973 8:0.27027
-1 1:-378 2:76 3:0.171053 4:0.184211 5:0.315789 6:0.184211 7:0.223684 8:0.276316
-1 1:-335 2:76 3:0.171053 4:0.184211 5:0.315789 6:0.233766 7:0.246753 8:0.25974
-1 1:-261 2:76 3:0.171053 4:0.184211 5:0.315789 6:0.246753 7:0.233766 8:0.272727
-1 1:-299 2:74 3:0.171053 4:0.184211 5:0.315789 6:0.22973 7:0.297297 8:0.202703
-1 1:-200 2:74 3:0.171053 4:0.184211 5:0.315789 6:0.351351 7:0.324324 8:0.162162
-1 1:-268 2:74 3:0.171053 4:0.184211 5:0.315789 6:0.337838 7:0.351351 8:0.148649
-1 1:-254 2:70 3:0.171053 4:0.184211 5:0.315789 6:0.4 7:0.228571 8:0.214286
-1 1:-245 2:70 3:0.171053 4:0.184211 5:0.315789 6:0.371429 7:0.242857 8:0.228571
-1 1:-324 2:75 3:0.171053 4:0.184211 5:0.315789 6:0.226667 7:0.266667 8:0.24
-1 1:-387 2:76 3:0.171053 4:0.184211 5:0.315789 6:0.184211 7:0.236842 8:0.263158
-1 1:-406 2:75 3:0.171053 4:0.184211 5:0.315789 6:0.186667 7:0.24 8:0.253333
-1 1:-381 2:75 3:0.171053 4:0.184211 5:0.315789 6:0.2 7:0.186667 8:0.293333
-1 1:-284 2:75 3:0.171053 4:0.184211 5:0.315789 6:0.2 7:0.213333 8:0.266667
-1 1:-356 2:76 3:0.171053 4:0.184211 5:0.315789 6:0.230769 7:0.192308 8:0.282051
-1 1:-400 2:76 3:0.171053 4:0.184211 5:0.315789 6:0.230769 7:0.179487 8:0.294872
-1 1:-295 2:76 3:0.171053 4:0.184211 5:0.315789 6:0.246753 7:0.194805 8:0.272727
-1 1:-399 2:76 3:0.171053 4:0.184211 5:0.315789 6:0.171053 7:0.157895 8:0.328947
-1 1:-422 2:76 3:0.171053 4:0.184211 5:0.315789 6:0.171053 7:0.144737 8:0.342105
-1 1:-379 2:76 3:0.171053 4:0.184211 5:0.315789 6:0.181818 7:0.181818 8:0.324675
-1 1:-356 2:76 3:0.171053 4:0.184211 5:0.315789 6:0.168831 7:0.181818 8:0.324675
-1 1:-392 2:76 3:0.171053 4:0.184211 5:0.315789 6:0.194805 7:0.168831 8:0.324675
-1 1:-428 2:76 3:0.171053 4:0.184211 5:0.315789 6:0.181818 7:0.142857 8:0.350649
-1 1:-348 2:76 3:0.171053 4:0.184211 5:0.315789 6:0.181818 7:0.142857 8:0.350649
-1 1:-336 2:76 3:0.171053 4:0.184211 5:0.315789 6:0.194805 7:0.155844 8:0.337662
-1 1:-363 2:76 3:0.171053 4:0.184211 5:0.315789 6:0.181818 7:0.155844 8:0.337662
-1 1:-322 2:76 3:0.171053 4:0.184211 5:0.315789 6:0.207792 7:0.168831 8:0.337662
-1 1:-301 2:76 3:0.171053 4:0.184211 5:0.315789 6:0.233766 7:0.220779 8:0.285714
-1 1:-219 2:76 3:0.171053 4:0.184211 5:0.315789 6:0.25974 7:0.207792 8:0.285714
-1 1:-449 2:76 3:0.171053 4:0.184211 5:0.315789 6:0.220779 7:0.220779 8:0.272727
-1 1:-223 2:74 3:0.171053 4:0.184211 5:0.315789 6:0.283784 7:0.310811 8:0.202703
-1 1:-219 2:76 3:0.171053 4:0.184211 5:0.315789 6:0.315789 7:0.381579 8:0.144737
-1 1:-258 2:76 3:0.171053 4:0.184211 5:0.315789 6:0.246753 7:0.233766 8:0.25974
-1 1:-190 2:72 3:0.171053 4:0.184211 5:0.315789 6:0.361111 7:0.347222 8:0.180556
-1 1:-262 2:72 3:0.171053 4:0.184211 5:0.315789 6:0.277778 7:0.277778 8:0.263889
-1 1:-171 2:72 3:0.171053 4:0.184211 5:0.315789 6:0.277778 7:0.277778 8:0.263889
-1 1:-229 2:75 3:0.171053 4:0.184211 5:0.315789 6:0.293333 7:0.2 8:0.24
-1 1:-327 2:75 3:0.171053 4:0.184211 5:0.315789 6:0.266667 7:0.186667 8:0.253333
-1 1:-430 2:75 3:0.171053 4:0.184211 5:0.315789 6:0.213333 7:0.133333 8:0.32
-1 1:-296 2:75 3:0.171053 4:0.184211 5:0.315789 6:0.24 7:0.133333 8:0.306667
-1 1:-339 2:75 3:0.171053 4:0.184211 5:0.315789 6:0.24 7:0.16 8:0.293333
-1 1:-325 2:75 3:0.171053 4:0.184211 5:0.315789 6:0.253333 7:0.146667 8:0.293333
-1 1:-327 2:75 3:0.171053 4:0.184211 5:0.315789 6:0.253333 7:0.146667 8:0.293333
-1 1:-364 2:75 3:0.171053 4:0.184211 5:0.315789 6:0.24 7:0.146667 8:0.293333
-1 1:-268 2:75 3:0.171053 4:0.184211 5:0.315789 6:0.24 7:0.16 8:0.28
-1 1:-342 2:75 3:0.171053 4:0.184211 5:0.315789 6:0.253333 7:0.173333 8:0.266667
-1 1:-309 2:75 3:0.171053 4:0.184211 5:0.315789 6:0.253333 7:0.146667 8:0.293333
-1 1:-335 2:75 3:0.171053 4:0.184211 5:0.315789 6:0.253333 7:0.146667 8:0.293333
-1 1:-301 2:75 3:0.171053 4:0.184211 5:0.315789 6:0.253333 7:0.146667 8:0.293333
-1 1:-284 2:75 3:0.171053 4:0.184211 5:0.315789 6:0.253333 7:0.146667 8:0.293333
-1 1:-388 2:75 3:0.171053 4:0.184211 5:0.315789 6:0.253333 7:0.146667 8:0.293333
-1 1:-361 2:75 3:0.171053 4:0.184211 5:0.315789 6:0.253333 7:0.146667 8:0.293333
-1 1:-409 2:76 3:0.171053 4:0.184211 5:0.315789 6:0.181818 7:0.181818 8:0.324675
-1 1:-415 2:76 3:0.171053 4:0.184211 5:0.315789 6:0.178571 7:0.202381 8:0.309524
-1 1:-345 2:76 3:0.171053 4:0.184211 5:0.315789 6:0.176471 7:0.2 8:0.305882
-1 1:-392 2:76 3:0.171053 4:0.184211 5:0.315789 6:0.2 7:0.176471 8:0.317647
-1 1:-311 2:76 3:0.171053 4:0.184211 5:0.315789 6:0.2 7:0.176471 8:0.317647
-1 1:-303 2:76 3:0.171053 4:0.184211 5:0.315789 6:0.223529 7:0.188235 8:0.317647
-1 1:-321 2:76 3:0.171053 4:0.184211 5:0.315789 6:0.235294 7:0.176471 8:0.317647
-1 1:-315 2:76 3:0.171053 4:0.184211 5:0.315789 6:0.188235 7:0.235294 8:0.258824
-1 1:-401 2:76 3:0.171053 4:0.184211 5:0.315789 6:0.210526 7:0.236842 8:0.236842
-1 1:-296 2:76 3:0.171053 4:0.184211 5:0.315789 6:0.216867 7:0.277108 8:0.204819
-1 1:-290 2:76 3:0.171053 4:0.184211 5:0.315789 6:0.233333 7:0.344444 8:0.188889
-1 1:-288 2:76 3:0.171053 4:0.184211 5:0.315789 6:0.238636 7:0.352273 8:0.181818
-1 1:-298 2:76 3:0.171053 4:0.184211 5:0.315789 6:0.217949 7:0.217949 8:0.269231
-1 1:-337 2:76 3:0.171053 4:0.184211 5:0.315789 6:0.181818 7:0.285714 8:0.246753
-1 1:-267 2:76 3:0.171053 4:0.184211 5:0.315789 6:0.230769 7:0.217949 8:0.269231
-1 1:-360 2:76 3:0.171053 4:0.184211 5:0.315789 6:0.210526 7:0.236842 8:0.236842
-1 1:-442 2:76 3:0.171053 4:0.184211 5:0.315789 6:0.210526 7:0.236842 8:0.236842
-1 1:-246 2:76 3:0.171053 4:0.184211 5:0.315789 6:0.210526 7:0.236842 8:0.236842
-1 1:-285 2:76 3:0.171053 4:0.184211 5:0.315789 6:0.210526 7:0.236842 8:0.236842
-1 1:-272 2:76 3:0.171053 4:0.184211 5:0.315789 6:0.197368 7:0.223684 8:0.25
-1 1:-318 2:76 3:0.171053 4:0.184211 5:0.315789 6:0.223684 7:0.236842 8:0.236842
-1 1:-330 2:76 3:0.171053 4:0.184211 5:0.315789 6:0.194805 7:0.25974 8:0.233766
-1 1:-347 2:76 3:0.171053 4:0.184211 5:0.315789 6:0.197368 7:0.236842 8:0.25
-1 1:-309 2:76 3:0.171053 4:0.184211 5:0.315789 6:0.197368 7:0.25 8:0.236842
-1 1:-397 2:76 3:0.197368 4:0.197368 5:0.276316 6:0.144737 7:0.171053 8:0.328947
-1 1:-382 2:76 3:0.197368 4:0.197368 5:0.276316 6:0.171053 7:0.197368 8:0.302632
-1 1:-265 2:75 3:0.197368 4:0.197368 5:0.276316 6:0.253333 7:0.333333 8:0.2
-1 1:-374 2:76 3:0.197368 4:0.197368 5:0.276316 6:0.105263 7:0.223684 8:0.289474
-1 1:-325 2:76 3:0.197368 4:0.197368 5:0.276316 6:0.118421 7:0.236842 8:0.276316
-1 1:-328 2:76 3:0.197368 4:0.197368 5:0.276316 6:0.171053 7:0.171053 8:0.276316
-1 1:-419 2:76 3:0.197368 4:0.197368 5:0.276316 6:0.171053 7:0.157895 8:0.289474
-1 1:-389 2:76 3:0.197368 4:0.197368 5:0.276316 6:0.197368 7:0.184211 8:0.263158
-1 1:-338 2:76 3:0.197368 4:0.197368 5:0.276316 6:0.210526 7:0.197368 8:0.25
-1 1:-333 2:75 3:0.197368 4:0.197368 5:0.276316 6:0.226667 7:0.213333 8:0.293333
-1 1:-372 2:74 3:0.197368 4:0.197368 5:0.276316 6:0.216216 7:0.216216 8:0.283784
-1 1:-353 2:75 3:0.197368 4:0.197368 5:0.276316 6:0.186667 7:0.266667 8:0.24
-1 1:-316 2:76 3:0.197368 4:0.197368 5:0.276316 6:0.181818 7:0.207792 8:0.272727
-1 1:-338 2:76 3:0.197368 4:0.197368 5:0.276316 6:0.131579 7:0.184211 8:0.342105
-1 1:-374 2:76 3:0.197368 4:0.197368 5:0.276316 6:0.155844 7:0.207792 8:0.298701
-1 1:-440 2:76 3:0.197368 4:0.197368 5:0.276316 6:0.12987 7:0.194805 8:0.311688
-1 1:-437 2:76 3:0.197368 4:0.197368 5:0.276316 6:0.142857 7:0.220779 8:0.285714
-1 1:-289 2:76 3:0.197368 4:0.197368 5:0.276316 6:0.181818 7:0.194805 8:0.298701
-1 1:-400 2:76 3:0.197368 4:0.197368 5:0.276316 6:0.181818 7:0.194805 8:0.298701
-1 1:-39 2:71 3:0.197368 4:0.197368 5:0.276316 6:0.478873 7:0.338028 8:0.126761
-1 1:-194 2:71 3:0.197368 4:0.197368 5:0.276316 6:0.408451 7:0.366197 8:0.140845
-1 1:-155 2:71 3:0.197368 4:0.197368 5:0.276316 6:0.408451 7:0.352113 8:0.126761
-1 1:-155 2:72 3:0.197368 4:0.197368 5:0.276316 6:0.416667 7:0.347222 8:0.125
-1 1:-288 2:75 3:0.197368 4:0.197368 5:0.276316 6:0.213333 7:0.226667 8:0.253333
-1 1:-454 2:75 3:0.197368 4:0.197368 5:0.276316 6:0.173333 7:0.253333 8:0.253333
-1 1:-370 2:75 3:0.197368 4:0.197368 5:0.276316 6:0.16 7:0.213333 8:0.293333
-1 1:-329 2:76 3:0.197368 4:0.197368 5:0.276316 6:0.171053 7:0.210526 8:0.289474
-1 1:-394 2:75 3:0.197368 4:0.197368 5:0.276316 6:0.16 7:0.213333 8:0.293333
-1 1:-332 2:76 3:0.197368 4:0.197368 5:0.276316 6:0.184211 7:0.197368 8:0.276316
-1 1:-336 2:76 3:0.197368 4:0.197368 5:0.276316 6:0.205128 7:0.230769 8:0.307692
-1 1:-366 2:76 3:0.197368 4:0.197368 5:0.276316 6:0.179487 7:0.217949 8:0.307692
-1 1:-290 2:76 3:0.197368 4:0.197368 5:0.276316 6:0.223684 7:0.210526 8:0.289474
-1 1:-434 2:76 3:0.197368 4:0.197368 5:0.276316 6:0.171053 7:0.171053 8:0.355263
-1 1:-271 2:76 3:0.197368 4:0.197368 5:0.276316 6:0.184211 7:0.171053 8:0.355263
-1 1:-356 2:75 3:0.197368 4:0.197368 5:0.276316 6:0.186667 7:0.173333 8:0.346667
-1 1:-303 2:76 3:0.197368 4:0.197368 5:0.276316 6:0.197368 7:0.197368 8:0.328947
-1 1:-297 2:76 3:0.197368 4:0.197368 5:0.276316 6:0.223684 7:0.184211 8:0.328947
-1 1:-324 2:76 3:0.197368 4:0.197368 5:0.276316 6:0.171053 7:0.25 8:0.289474
-1 1:-364 2:76 3:0.197368 4:0.197368 5:0.276316 6:0.171053 7:0.25 8:0.289474
-1 1:-180 2:69 3:0.197368 4:0.197368 5:0.276316 6:0.463768 7:0.42029 8:0.0869565
-1 1:-169 2:72 3:0.197368 4:0.197368 5:0.276316 6:0.291667 7:0.375 8:0.138889
-1 1:-319 2:75 3:0.197368 4:0.197368 5:0.276316 6:0.213333 7:0.226667 8:0.306667
-1 1:-455 2:75 3:0.197368 4:0.197368 5:0.276316 6:0.16 7:0.2 8:0.32
-1 1:-375 2:76 3:0.197368 4:0.197368 5:0.276316 6:0.197368 7:0.210526 8:0.289474
-1 1:-431 2:76 3:0.197368 4:0.197368 5:0.276316 6:0.184211 7:0.197368 8:0.302632
-1 1:-272 2:76 3:0.197368 4:0.197368 5:0.276316 6:0.210526 7:0.223684 8:0.289474
-1 1:-307 2:75 3:0.197368 4:0.197368 5:0.276316 6:0.2 7:0.253333 8:0.266667
-1 1:-370 2:75 3:0.197368 4:0.197368 5:0.276316 6:0.12 7:0.226667 8:0.32
-1 1:-484 2:75 3:0.197368 4:0.197368 5:0.276316 6:0.146667 7:0.24 8:0.306667
-1 1:-381 2:75 3:0.197368 4:0.197368 5:0.276316 6:0.12 7:0.226667 8:0.32
-1 1:-359 2:76 3:0.197368 4:0.197368 5:0.276316 6:0.207792 7:0.155844 8:0.311688
-1 1:-351 2:76 3:0.197368 4:0.197368 5:0.276316 6:0.197368 7:0.210526 8:0.289474
-1 1:-454 2:76 3:0.197368 4:0.197368 5:0.276316 6:0.210526 7:0.210526 8:0.276316
-1 1:-329 2:76 3:0.197368 4:0.197368 5:0.276316 6:0.197368 7:0.210526 8:0.276316
-1 1:-390 2:76 3:0.197368 4:0.197368 5:0.276316 6:0.197368 7:0.210526 8:0.276316
-1 1:-259 2:76 3:0.197368 4:0.197368 5:0.276316 6:0.197368 7:0.210526 8:0.276316
-1 1:-356 2:76 3:0.197368 4:0.197368 5:0.276316 6:0.184211 7:0.171053 8:0.315789
-1 1:-261 2:76 3:0.197368 4:0.197368 5:0.276316 6:0.223684 7:0.197368 8:0.289474
-1 1:-285 2:76 3:0.197368 4:0.197368 5:0.276316 6:0.25 7:0.236842 8:0.236842
-1 1:-230 2:76 3:0.197368 4:0.197368 5:0.276316 6:0.25 7:0.223684 8:0.25
-1 1:-312 2:76 3:0.197368 4:0.197368 5:0.276316 6:0.25 7:0.263158 8:0.223684
-1 1:-185 2:71 3:0.197368 4:0.197368 5:0.276316 6:0.450704 7:0.239437 8:0.169014
-1 1:-320 2:76 3:0.197368 4:0.197368 5:0.276316 6:0.223684 7:0.210526 8:0.25
-1 1:-302 2:76 3:0.197368 4:0.197368 5:0.276316 6:0.25 7:0.210526 8:0.236842
-1 1:-305 2:76 3:0.197368 4:0.197368 5:0.276316 6:0.236842 7:0.223684 8:0.236842
-1 1:-378 2:76 3:0.197368 4:0.197368 5:0.276316 6:0.223684 7:0.210526 8:0.25
-1 1:-304 2:76 3:0.197368 4:0.197368 5:0.276316 6:0.210526 7:0.276316 8:0.197368
-1 1:-361 2:76 3:0.197368 4:0.197368 5:0.276316 6:0.223684 7:0.184211 8:0.263158
-1 1:-369 2:76 3:0.197368 4:0.197368 5:0.276316 6:0.223684 7:0.184211 8:0.263158
-1 1:-328 2:76 3:0.197368 4:0.197368 5:0.276316 6:0.223684 7:0.184211 8:0.263158
-1 1:-272 2:76 3:0.197368 4:0.197368 5:0.276316 6:0.236842 7:0.197368 8:0.25
-1 1:-348 2:76 3:0.197368 4:0.197368 5:0.276316 6:0.223684 7:0.184211 8:0.263158
-1 1:-328 2:76 3:0.197368 4:0.197368 5:0.276316 6:0.25 7:0.223684 8:0.236842
-1 1:-272 2:76 3:0.197368 4:0.197368 5:0.276316 6:0.236842 7:0.223684 8:0.236842
-1 1:-249 2:76 3:0.197368 4:0.197368 5:0.276316 6:0.25 7:0.210526 8:0.25
-1 1:-240 2:76 3:0.197368 4:0.197368 5:0.276316 6:0.236842 7:0.223684 8:0.236842
-1 1:-349 2:76 3:0.197368 4:0.197368 5:0.276316 6:0.236842 7:0.223684 8:0.236842
-1 1:-409 2:76 3:0.197368 4:0.197368 5:0.276316 6:0.236842 7:0.223684 8:0.236842
-1 1:-377 2:76 3:0.197368 4:0.197368 5:0.276316 6:0.246753 7:0.220779 8:0.233766
-1 1:-249 2:76 3:0.197368 4:0.197368 5:0.276316 6:0.236842 7:0.223684 8:0.236842
-1 1:-315 2:76 3:0.197368 4:0.197368 5:0.276316 6:0.236842 7:0.223684 8:0.236842
-1 1:-291 2:76 3:0.197368 4:0.197368 5:0.276316 6:0.25 7:0.223684 8:0.236842
-1 1:-334 2:76 3:0.197368 4:0.197368 5:0.276316 6:0.236842 7:0.223684 8:0.236842
-1 1:-286 2:76 3:0.197368 4:0.197368 5:0.276316 6:0.236842 7:0.223684 8:0.236842
-1 1:-261 2:74 3:0.197368 4:0.197368 5:0.276316 6:0.243243 7:0.337838 8:0.22973
-1 1:-321 2:74 3:0.197368 4:0.197368 5:0.276316 6:0.202703 7:0.216216 8:0.297297
-1 1:-431 2:74 3:0.197368 4:0.197368 5:0.276316 6:0.162162 7:0.162162 8:0.337838
-1 1:-336 2:74 3:0.197368 4:0.197368 5:0.276316 6:0.202703 7:0.216216 8:0.297297
-1 1:-262 2:74 3:0.197368 4:0.197368 5:0.276316 6:0.202703 7:0.216216 8:0.297297
-1 1:-269 2:74 3:0.197368 4:0.197368 5:0.276316 6:0.216216 7:0.243243 8:0.283784
-1 1:-233 2:74 3:0.197368 4:0.197368 5:0.276316 6:0.202703 7:0.310811 8:0.243243
-1 1:-270 2:74 3:0.197368 4:0.197368 5:0.276316 6:0.202703 7:0.297297 8:0.256757
-1 1:-221 2:74 3:0.197368 4:0.197368 5:0.276316 6:0.216216 7:0.22973 8:0.283784
-1 1:-245 2:75 3:0.197368 4:0.197368 5:0.276316 6:0.253333 7:0.293333 8:0.253333
-1 1:-203 2:74 3:0.197368 4:0.197368 5:0.276316 6:0.243243 7:0.283784 8:0.243243
-1 1:-307 2:74 3:0.197368 4:0.197368 5:0.276316 6:0.202703 7:0.283784 8:0.27027
-1 1:-252 2:74 3:0.197368 4:0.197368 5:0.276316 6:0.202703 7:0.22973 8:0.297297
-1 1:-344 2:76 3:0.197368 4:0.197368 5:0.276316 6:0.171053 7:0.223684 8:0.276316
-1 1:-306 2:75 3:0.197368 4:0.197368 5:0.276316 6:0.173333 7:0.253333 8:0.32
-1 1:-306 2:74 3:0.197368 4:0.197368 5:0.276316 6:0.202703 7:0.22973 8:0.297297
-1 1:-475 2:75 3:0.197368 4:0.197368 5:0.276316 6:0.173333 7:0.253333 8:0.32
-1 1:-312 2:75 3:0.197368 4:0.197368 5:0.276316 6:0.213333 7:0.306667 8:0.226667
-1 1:-253 2:75 3:0.197368 4:0.197368 5:0.276316 6:0.32 7:0.333333 8:0.173333
-1 1:-144 2:70 3:0.197368 4:0.197368 5:0.276316 6:0.414286 7:0.371429 8:0.114286
-1 1:-153 2:72 3:0.197368 4:0.197368 5:0.276316 6:0.319444 7:0.319444 8:0.208333
-1 1:-363 2:73 3:0.197368 4:0.197368 5:0.276316 6:0.178082 7:0.246575 8:0.273973
-1 1:-338 2:74 3:0.197368 4:0.197368 5:0.276316 6:0.202703 7:0.202703 8:0.297297
-1 1:-251 2:74 3:0.197368 4:0.197368 5:0.276316 6:0.202703 7:0.202703 8:0.297297
-1 1:-325 2:74 3:0.197368 4:0.197368 5:0.276316 6:0.135135 7:0.189189 8:0.324324
-1 1:-291 2:75 3:0.197368 4:0.197368 5:0.276316 6:0.186667 7:0.253333 8:0.266667
-1 1:-473 2:74 3:0.197368 4:0.197368 5:0.276316 6:0.148649 7:0.22973 8:0.310811
-1 1:-375 2:74 3:0.197368 4:0.197368 5:0.276316 6:0.162162 7:0.216216 8:0.297297
-1 1:-374 2:76 3:0.197368 4:0.197368 5:0.276316 6:0.155844 7:0.246753 8:0.25974
-1 1:-310 2:76 3:0.197368 4:0.197368 5:0.276316 6:0.181818 7:0.246753 8:0.25974
-1 1:-319 2:76 3:0.197368 4:0.197368 5:0.276316 6:0.181818 7:0.285714 8:0.246753
-1 1:-426 2:76 3:0.197368 4:0.197368 5:0.276316 6:0.181818 7:0.285714 8:0.246753
-1 1:-240 2:75 3:0.197368 4:0.197368 5:0.276316 6:0.28 7:0.333333 8:0.173333
-1 1:-260 2:76 3:0.197368 4:0.197368 5:0.276316 6:0.236842 7:0.289474 8:0.197368
-1 1:-390 2:76 3:0.197368 4:0.197368 5:0.276316 6:0.236842 7:0.276316 8:0.210526
-1 1:-346 2:76 3:0.197368 4:0.197368 5:0.276316 6:0.236842 7:0.236842 8:0.236842
-1 1:-485 2:76 3:0.197368 4:0.197368 5:0.276316 6:0.171053 7:0.223684 8:0.289474
-1 1:-269 2:76 3:0.197368 4:0.197368 5:0.276316 6:0.184211 7:0.236842 8:0.276316
-1 1:-397 2:76 3:0.197368 4:0.197368 5:0.276316 6:0.184211 7:0.236842 8:0.276316
-1 1:-276 2:76 3:0.197368 4:0.197368 5:0.276316 6:0.181818 7:0.168831 8:0.311688
-1 1:-368 2:76 3:0.197368 4:0.197368 5:0.276316 6:0.166667 7:0.192308 8:0.320513
-1 1:-196 2:76 3:0.197368 4:0.197368 5:0.276316 6:0.246753 7:0.246753 8:0.25974
-1 1:-260 2:76 3:0.197368 4:0.197368 5:0.276316 6:0.25974 7:0.25974 8:0.220779
-1 1:-293 2:76 3:0.197368 4:0.197368 5:0.276316 6:0.25974 7:0.25974 8:0.220779
-1 1:-345 2:76 3:0.197368 4:0.197368 5:0.276316 6:0.207792 7:0.194805 8:0.285714
-1 1:-350 2:76 3:0.197368 4:0.197368 5:0.276316 6:0.207792 7:0.220779 8:0.246753
-1 1:-350 2:76 3:0.197368 4:0.197368 5:0.276316 6:0.207792 7:0.220779 8:0.246753
-1 1:-285 2:76 3:0.197368 4:0.197368 5:0.276316 6:0.197368 7:0.210526 8:0.289474
-1 1:-287 2:75 3:0.197368 4:0.197368 5:0.276316 6:0.2 7:0.2 8:0.266667
-1 1:-404 2:75 3:0.197368 4:0.197368 5:0.276316 6:0.2 7:0.2 8:0.266667
-1 1:-285 2:76 3:0.197368 4:0.197368 5:0.276316 6:0.355263 7:0.355263 8:0.131579
-1 1:-247 2:76 3:0.197368 4:0.197368 5:0.276316 6:0.25974 7:0.298701 8:0.207792
-1 1:-137 2:72 3:0.197368 4:0.197368 5:0.276316 6:0.402778 7:0.347222 8:0.111111
-1 1:-167 2:72 3:0.197368 4:0.197368 5:0.276316 6:0.388889 7:0.305556 8:0.152778
-1 1:-314 2:76 3:0.197368 4:0.197368 5:0.276316 6:0.194805 7:0.207792 8:0.285714
-1 1:-307 2:76 3:0.197368 4:0.197368 5:0.276316 6:0.207792 7:0.220779 8:0.272727
-1 1:-335 2:76 3:0.197368 4:0.197368 5:0.276316 6:0.207792 7:0.220779 8:0.272727
-1 1:-205 2:76 3:0.197368 4:0.197368 5:0.276316 6:0.181818 7:0.220779 8:0.285714
-1 1:-424 2:76 3:0.197368 4:0.197368 5:0.276316 6:0.168831 7:0.207792 8:0.272727
-1 1:-390 2:76 3:0.197368 4:0.197368 5:0.276316 6:0.155844 7:0.207792 8:0.298701
-1 1:-350 2:76 3:0.197368 4:0.197368 5:0.276316 6:0.181818 7:0.207792 8:0.298701
-1 1:-249 2:76 3:0.197368 4:0.197368 5:0.276316 6:0.236842 7:0.25 8:0.25
-1 1:-331 2:76 3:0.197368 4:0.197368 5:0.276316 6:0.210526 7:0.210526 8:0.289474
-1 1:-131 2:76 3:0.197368 4:0.197368 5:0.276316 6:0.236842 7:0.276316 8:0.223684
-1 1:-281 2:76 3:0.197368 4:0.197368 5:0.276316 6:0.236842 7:0.276316 8:0.223684
-1 1:-336 2:76 3:0.197368 4:0.197368 5:0.276316 6:0.223684 7:0.276316 8:0.236842
-1 1:-244 2:75 3:0.197368 4:0.197368 5:0.276316 6:0.28 7:0.293333 8:0.213333
-1 1:-155 2:68 3:0.197368 4:0.197368 5:0.276316 6:0.308824 7:0.294118 8:0.205882
-1 1:-166 2:67 3:0.197368 4:0.197368 5:0.276316 6:0.373134 7:0.253731 8:0.208955
-1 1:-162 2:70 3:0.197368 4:0.197368 5:0.276316 6:0.328571 7:0.285714 8:0.214286
-1 1:-225 2:76 3:0.197368 4:0.197368 5:0.276316 6:0.197368 7:0.25 8:0.263158
-1 1:-287 2:76 3:0.197368 4:0.197368 5:0.276316 6:0.197368 7:0.276316 8:0.236842
-1 1:-315 2:76 3:0.197368 4:0.197368 5:0.276316 6:0.144737 7:0.236842 8:0.289474
-1 1:-332 2:76 3:0.197368 4:0.197368 5:0.276316 6:0.171053 7:0.210526 8:0.289474
-1 1:-375 2:76 3:0.197368 4:0.197368 5:0.276316 6:0.197368 7:0.236842 8:0.263158
-1 1:-280 2:76 3:0.197368 4:0.197368 5:0.276316 6:0.171053 7:0.210526 8:0.289474
-1 1:-419 2:76 3:0.197368 4:0.197368 5:0.276316 6:0.157895 7:0.197368 8:0.302632
-1 1:-333 2:76 3:0.197368 4:0.197368 5:0.276316 6:0.171053 7:0.210526 8:0.289474
-1 1:-400 2:76 3:0.197368 4:0.197368 5:0.276316 6:0.157895 7:0.197368 8:0.302632
-1 1:-270 2:76 3:0.197368 4:0.197368 5:0.276316 6:0.197368 7:0.236842 8:0.263158
-1 1:-337 2:76 3:0.197368 4:0.197368 5:0.276316 6:0.157895 7:0.197368 8:0.302632
-1 1:-345 2:76 3:0.197368 4:0.197368 5:0.276316 6:0.171053 7:0.210526 8:0.289474
-1 1:-390 2:76 3:0.197368 4:0.197368 5:0.276316 6:0.197368 7:0.236842 8:0.263158
-1 1:-248 2:76 3:0.197368 4:0.197368 5:0.276316 6:0.264368 7:0.252874 8:0.229885
-1 1:-338 2:76 3:0.197368 4:0.197368 5:0.276316 6:0.223529 7:0.235294 8:0.258824
-1 1:-312 2:76 3:0.197368 4:0.197368 5:0.276316 6:0.218391 7:0.16092 8:0.310345
-1 1:-314 2:76 3:0.197368 4:0.197368 5:0.276316 6:0.193182 7:0.181818 8:0.318182
-1 1:-344 2:76 3:0.197368 4:0.197368 5:0.276316 6:0.170455 7:0.147727 8:0.329545
-1 1:-411 2:76 3:0.197368 4:0.197368 5:0.276316 6:0.181818 7:0.159091 8:0.318182
-1 1:-379 2:76 3:0.197368 4:0.197368 5:0.276316 6:0.186047 7:0.162791 8:0.313953
-1 1:-215 2:76 3:0.197368 4:0.197368 5:0.276316 6:0.317647 7:0.235294 8:0.211765
-1 1:-307 2:76 3:0.197368 4:0.197368 5:0.276316 6:0.247191 7:0.213483 8:0.258427
-1 1:-332 2:76 3:0.197368 4:0.197368 5:0.276316 6:0.22619 7:0.238095 8:0.25
-1 1:-331 2:76 3:0.197368 4:0.197368 5:0.276316 6:0.186047 7:0.197674 8:0.302326
-1 1:-380 2:76 3:0.197368 4:0.197368 5:0.276316 6:0.195402 7:0.241379 8:0.241379
-1 1:-280 2:76 3:0.197368 4:0.197368 5:0.276316 6:0.206897 7:0.195402 8:0.275862
-1 1:-374 2:76 3:0.197368 4:0.197368 5:0.276316 6:0.172414 7:0.218391 8:0.275862
-1 1:-452 2:76 3:0.197368 4:0.197368 5:0.276316 6:0.195402 7:0.229885 8:0.241379
-1 1:-353 2:76 3:0.197368 4:0.197368 5:0.276316 6:0.172414 7:0.218391 8:0.275862
-1 1:-269 2:76 3:0.197368 4:0.197368 5:0.276316 6:0.247059 7:0.223529 8:0.270588
-1 1:-356 2:76 3:0.197368 4:0.197368 5:0.276316 6:0.229885 7:0.195402 8:0.264368
-1 1:-381 2:76 3:0.197368 4:0.197368 5:0.276316 6:0.183908 7:0.241379 8:0.252874
-1 1:-368 2:76 3:0.197368 4:0.197368 5:0.276316 6:0.238095 7:0.214286 8:0.25
-1 1:-222 2:76 3:0.197368 4:0.197368 5:0.276316 6:0.295455 7:0.227273 8:0.238636
-1 1:-332 2:76 3:0.197368 4:0.197368 5:0.276316 6:0.228916 7:0.216867 8:0.240964
-1 1:-227 2:76 3:0.197368 4:0.197368 5:0.276316 6:0.270588 7:0.235294 8:0.211765
-1 1:-189 2:76 3:0.197368 4:0.197368 5:0.276316 6:0.295455 7:0.238636 8:0.238636
-1 1:-294 2:76 3:0.197368 4:0.197368 5:0.276316 6:0.228916 7:0.216867 8:0.240964
-1 1:-325 2:76 3:0.197368 4:0.197368 5:0.276316 6:0.228916 7:0.204819 8:0.240964
-1 1:-294 2:76 3:0.197368 4:0.197368 5:0.276316 6:0.294118 7:0.270588 8:0.188235
-1 1:-203 2:76 3:0.197368 4:0.197368 5:0.276316 6:0.275862 7:0.310345 8:0.16092
-1 1:-243 2:76 3:0.197368 4:0.197368 5:0.276316 6:0.305882 7:0.341176 8:0.152941
-1 1:-236 2:74 3:0.197368 4:0.197368 5:0.276316 6:0.391892 7:0.256757 8:0.189189
-1 1:-194 2:75 3:0.197368 4:0.197368 5:0.276316 6:0.4 7:0.253333 8:0.186667
-1 1:-188 2:75 3:0.197368 4:0.197368 5:0.276316 6:0.4 7:0.24 8:0.186667
-1 1:-148 2:76 3:0.197368 4:0.197368 5:0.276316 6:0.333333 7:0.282051 8:0.230769
-1 1:-198 2:74 3:0.197368 4:0.197368 5:0.276316 6:0.378378 7:0.283784 8:0.162162
-1 1:-254 2:76 3:0.197368 4:0.197368 5:0.276316 6:0.247059 7:0.247059 8:0.235294
-1 1:-239 2:76 3:0.197368 4:0.197368 5:0.276316 6:0.2 7:0.294118 8:0.211765
-1 1:-319 2:76 3:0.197368 4:0.197368 5:0.276316 6:0.258824 7:0.247059 8:0.223529
-1 1:-262 2:76 3:0.197368 4:0.197368 5:0.276316 6:0.223529 7:0.211765 8:0.258824
-1 1:-345 2:76 3:0.197368 4:0.197368 5:0.276316 6:0.164706 7:0.235294 8:0.258824
-1 1:-409 2:76 3:0.197368 4:0.197368 5:0.276316 6:0.152941 7:0.211765 8:0.270588
-1 1:-309 2:76 3:0.197368 4:0.197368 5:0.276316 6:0.218391 7:0.229885 8:0.252874
-1 1:-433 2:76 3:0.197368 4:0.197368 5:0.276316 6:0.164706 7:0.211765 8:0.282353
-1 1:-291 2:76 3:0.197368 4:0.197368 5:0.276316 6:0.22093 7:0.22093 8:0.255814
-1 1:-411 2:76 3:0.197368 4:0.197368 5:0.276316 6:0.209302 7:0.232558 8:0.255814
-1 1:-392 2:76 3:0.197368 4:0.197368 5:0.276316 6:0.141176 7:0.2 8:0.294118
-1 1:-451 2:76 3:0.197368 4:0.197368 5:0.276316 6:0.141176 7:0.2 8:0.294118
-1 1:-236 2:76 3:0.197368 4:0.197368 5:0.276316 6:0.223684 7:0.210526 8:0.276316
-1 1:-442 2:76 3:0.197368 4:0.197368 5:0.276316 6:0.181818 7:0.155844 8:0.324675
-1 1:-400 2:76 3:0.197368 4:0.197368 5:0.276316 6:0.157895 7:0.157895 8:0.328947
-1 1:-325 2:76 3:0.197368 4:0.197368 5:0.276316 6:0.207792 7:0.233766 8:0.272727
-1 1:-384 2:76 3:0.197368 4:0.197368 5:0.276316 6:0.144737 7:0.197368 8:0.315789
-1 1:-448 2:76 3:0.197368 4:0.197368 5:0.276316 6:0.181818 7:0.142857 8:0.350649
-1 1:-342 2:76 3:0.197368 4:0.197368 5:0.276316 6:0.246753 7:0.233766 8:0.25974
-1 1:-316 2:76 3:0.197368 4:0.197368 5:0.276316 6:0.272727 7:0.272727 8:0.220779
-1 1:-242 2:76 3:0.197368 4:0.197368 5:0.276316 6:0.246753 7:0.233766 8:0.272727
-1 1:-324 2:76 3:0.197368 4:0.197368 5:0.276316 6:0.276316 7:0.289474 8:0.210526
-1 1:-252 2:76 3:0.197368 4:0.197368 5:0.276316 6:0.350649 7:0.376623 8:0.142857
-1 1:-183 2:76 3:0.197368 4:0.197368 5:0.276316 6:0.276316 7:0.276316 8:0.223684
-1 1:-321 2:76 3:0.197368 4:0.197368 5:0.276316 6:0.263158 7:0.223684 8:0.25
-1 1:-328 2:76 3:0.197368 4:0.197368 5:0.276316 6:0.168831 7:0.220779 8:0.285714
-1 1:-249 2:76 3:0.197368 4:0.197368 5:0.276316 6:0.168831 7:0.220779 8:0.285714
-1 1:-372 2:76 3:0.197368 4:0.197368 5:0.276316 6:0.210526 7:0.223684 8:0.276316
-1 1:-446 2:76 3:0.197368 4:0.197368 5:0.276316 6:0.210526 7:0.223684 8:0.276316
-1 1:-268 2:76 3:0.197368 4:0.197368 5:0.276316 6:0.210526 7:0.223684 8:0.276316
-1 1:-226 2:76 3:0.197368 4:0.197368 5:0.276316 6:0.207792 7:0.285714 8:0.220779
-1 1:-290 2:76 3:0.197368 4:0.197368 5:0.276316 6:0.157895 7:0.223684 8:0.289474
-1 1:-418 2:76 3:0.197368 4:0.197368 5:0.276316 6:0.144737 7:0.223684 8:0.289474
-1 1:-397 2:76 3:0.197368 4:0.197368 5:0.276316 6:0.141026 7:0.179487 8:0.346154
-1 1:-272 2:76 3:0.197368 4:0.197368 5:0.276316 6:0.223684 7:0.236842 8:0.263158
-1 1:-233 2:76 3:0.197368 4:0.197368 5:0.276316 6:0.210526 7:0.263158 8:0.236842
-1 1:-397 2:76 3:0.197368 4:0.197368 5:0.276316 6:0.220779 7:0.233766 8:0.25974
-1 1:-334 2:76 3:0.197368 4:0.197368 5:0.276316 6:0.171053 7:0.236842 8:0.25
-1 1:-308 2:75 3:0.197368 4:0.197368 5:0.276316 6:0.146667 7:0.226667 8:0.266667
-1 1:-410 2:75 3:0.197368 4:0.197368 5:0.276316 6:0.146667 7:0.24 8:0.266667
-1 1:-265 2:76 3:0.197368 4:0.197368 5:0.276316 6:0.220779 7:0.272727 8:0.207792
-1 1:-287 2:76 3:0.197368 4:0.197368 5:0.276316 6:0.194805 7:0.272727 8:0.207792
-1 1:-397 2:76 3:0.197368 4:0.197368 5:0.276316 6:0.131579 7:0.223684 8:0.302632
-1 1:-359 2:74 3:0.197368 4:0.197368 5:0.276316 6:0.148649 7:0.216216 8:0.27027
-1 1:-429 2:76 3:0.197368 4:0.197368 5:0.276316 6:0.118421 7:0.210526 8:0.315789
-1 1:-280 2:76 3:0.197368 4:0.197368 5:0.276316 6:0.194805 7:0.246753 8:0.233766
-1 1:-309 2:76 3:0.197368 4:0.197368 5:0.276316 6:0.194805 7:0.246753 8:0.233766
-1 1:-305 2:76 3:0.197368 4:0.197368 5:0.276316 6:0.194805 7:0.233766 8:0.246753
-1 1:-285 2:76 3:0.197368 4:0.197368 5:0.276316 6:0.181818 7:0.207792 8:0.272727
-1 1:-391 2:76 3:0.197368 4:0.197368 5:0.276316 6:0.142857 7:0.181818 8:0.311688
-1 1:-393 2:76 3:0.197368 4:0.197368 5:0.276316 6:0.168831 7:0.207792 8:0.272727
-1 1:-262 2:76 3:0.197368 4:0.197368 5:0.276316 6:0.233766 7:0.298701 8:0.220779
-1 1:-246 2:75 3:0.197368 4:0.197368 5:0.276316 6:0.293333 7:0.253333 8:0.213333
-1 1:-459 2:76 3:0.197368 4:0.197368 5:0.276316 6:0.192308 7:0.25641 8:0.24359
-1 1:-285 2:75 3:0.197368 4:0.197368 5:0.276316 6:0.12 7:0.266667 8:0.28
-1 1:-349 2:75 3:0.197368 4:0.197368 5:0.276316 6:0.12 7:0.266667 8:0.28
-1 1:-302 2:75 3:0.197368 4:0.197368 5:0.276316 6:0.12 7:0.28 8:0.266667
-1 1:-338 2:75 3:0.197368 4:0.197368 5:0.276316 6:0.146667 7:0.28 8:0.24
-1 1:-194 2:76 3:0.197368 4:0.197368 5:0.276316 6:0.263158 7:0.276316 8:0.210526
-1 1:-278 2:76 3:0.197368 4:0.197368 5:0.276316 6:0.230769 7:0.294872 8:0.24359
-1 1:-356 2:76 3:0.197368 4:0.197368 5:0.276316 6:0.184211 7:0.223684 8:0.276316
-1 1:-233 2:75 3:0.197368 4:0.197368 5:0.276316 6:0.226667 7:0.2 8:0.306667
-1 1:-364 2:75 3:0.197368 4:0.197368 5:0.276316 6:0.2 7:0.213333 8:0.306667
-1 1:-250 2:75 3:0.197368 4:0.197368 5:0.276316 6:0.2 7:0.226667 8:0.293333
-1 1:-368 2:75 3:0.197368 4:0.197368 5:0.276316 6:0.16 7:0.253333 8:0.253333
-1 1:-137 2:72 3:0.197368 4:0.197368 5:0.276316 6:0.388889 7:0.416667 8:0.0833333
-1 1:-256 2:75 3:0.197368 4:0.197368 5:0.276316 6:0.226667 7:0.28 8:0.253333
-1 1:-306 2:75 3:0.197368 4:0.197368 5:0.276316 6:0.213333 7:0.293333 8:0.226667
-1 1:-199 2:75 3:0.197368 4:0.197368 5:0.276316 6:0.2 7:0.266667 8:0.253333
-1 1:-329 2:75 3:0.197368 4:0.197368 5:0.276316 6:0.226667 7:0.266667 8:0.253333
-1 1:-298 2:75 3:0.197368 4:0.197368 5:0.276316 6:0.213333 7:0.266667 8:0.253333
-1 1:-244 2:75 3:0.197368 4:0.197368 5:0.276316 6:0.226667 7:0.266667 8:0.253333
-1 1:-317 2:75 3:0.197368 4:0.197368 5:0.276316 6:0.226667 7:0.266667 8:0.253333
-1 1:-299 2:75 3:0.197368 4:0.197368 5:0.276316 6:0.213333 7:0.253333 8:0.266667
-1 1:-204 2:75 3:0.197368 4:0.197368 5:0.276316 6:0.213333 7:0.266667 8:0.253333
-1 1:-263 2:75 3:0.197368 4:0.197368 5:0.276316 6:0.186667 7:0.266667 8:0.253333
-1 1:-381 2:76 3:0.197368 4:0.197368 5:0.276316 6:0.157895 7:0.197368 8:0.289474
-1 1:-345 2:76 3:0.197368 4:0.197368 5:0.276316 6:0.157895 7:0.184211 8:0.302632
-1 1:-367 2:76 3:0.197368 4:0.197368 5:0.276316 6:0.184211 7:0.210526 8:0.276316
-1 1:-319 2:76 3:0.197368 4:0.197368 5:0.276316 6:0.179487 7:0.217949 8:0.294872
-1 1:-350 2:76 3:0.197368 4:0.197368 5:0.276316 6:0.207792 7:0.207792 8:0.25974
-1 1:-296 2:76 3:0.197368 4:0.197368 5:0.276316 6:0.207792 7:0.207792 8:0.272727
-1 1:-303 2:76 3:0.197368 4:0.197368 5:0.276316 6:0.197368 7:0.197368 8:0.276316
-1 1:-313 2:76 3:0.197368 4:0.197368 5:0.276316 6:0.197368 7:0.184211 8:0.302632
-1 1:-446 2:76 3:0.197368 4:0.197368 5:0.276316 6:0.207792 7:0.181818 8:0.298701
-1 1:-233 2:75 3:0.197368 4:0.197368 5:0.276316 6:0.253333 7:0.266667 8:0.24
-1 1:-374 2:76 3:0.197368 4:0.197368 5:0.276316 6:0.194805 7:0.194805 8:0.298701
-1 1:-401 2:76 3:0.197368 4:0.197368 5:0.276316 6:0.155844 7:0.168831 8:0.324675
-1 1:-263 2:76 3:0.197368 4:0.197368 5:0.276316 6:0.272727 7:0.272727 8:0.207792
-1 1:-253 2:74 3:0.197368 4:0.197368 5:0.276316 6:0.418919 7:0.378378 8:0.108108
-1 1:-131 2:76 3:0.197368 4:0.197368 5:0.276316 6:0.342105 7:0.342105 8:0.171053
-1 1:-135 2:67 3:0.197368 4:0.197368 5:0.276316 6:0.328358 7:0.358209 8:0.179104
-1 1:-93 2:71 3:0.197368 4:0.197368 5:0.276316 6:0.366197 7:0.352113 8:0.169014
-1 1:-272 2:72 3:0.197368 4:0.197368 5:0.276316 6:0.430556 7:0.361111 8:0.111111
-1 1:-139 2:72 3:0.197368 4:0.197368 5:0.276316 6:0.402778 7:0.375 8:0.125
-1 1:-244 2:76 3:0.197368 4:0.197368 5:0.276316 6:0.197368 7:0.197368 8:0.289474
-1 1:-237 2:75 3:0.197368 4:0.197368 5:0.276316 6:0.213333 7:0.24 8:0.266667
-1 1:-281 2:75 3:0.197368 4:0.197368 5:0.276316 6:0.213333 7:0.253333 8:0.266667
-1 1:-324 2:76 3:0.197368 4:0.197368 5:0.276316 6:0.210526 7:0.184211 8:0.289474
-1 1:-290 2:76 3:0.197368 4:0.197368 5:0.276316 6:0.197368 7:0.210526 8:0.263158
-1 1:-333 2:76 3:0.197368 4:0.197368 5:0.276316 6:0.197368 7:0.197368 8:0.276316
-1 1:-335 2:76 3:0.197368 4:0.197368 5:0.276316 6:0.184211 7:0.210526 8:0.263158
-1 1:-351 2:76 3:0.197368 4:0.197368 5:0.276316 6:0.184211 7:0.223684 8:0.276316
-1 1:-285 2:76 3:0.197368 4:0.197368 5:0.276316 6:0.184211 7:0.223684 8:0.263158
-1 1:-325 2:76 3:0.197368 4:0.197368 5:0.276316 6:0.211111 7:0.211111 8:0.288889
-1 1:-333 2:76 3:0.197368 4:0.197368 5:0.276316 6:0.204545 7:0.204545 8:0.306818
-1 1:-399 2:76 3:0.197368 4:0.197368 5:0.276316 6:0.170455 7:0.159091 8:0.352273
-1 1:-333 2:76 3:0.197368 4:0.197368 5:0.276316 6:0.215909 7:0.193182 8:0.318182
-1 1:-364 2:76 3:0.197368 4:0.197368 5:0.276316 6:0.154762 7:0.178571 8:0.309524
-1 1:-264 2:76 3:0.197368 4:0.197368 5:0.276316 6:0.2 7:0.233333 8:0.255556
-1 1:-286 2:76 3:0.197368 4:0.197368 5:0.276316 6:0.25 7:0.173913 8:0.26087
-1 1:-259 2:76 3:0.197368 4:0.197368 5:0.276316 6:0.247312 7:0.172043 8:0.268817
-1 1:-325 2:76 3:0.197368 4:0.197368 5:0.276316 6:0.228261 7:0.184783 8:0.282609
-1 1:-341 2:76 3:0.197368 4:0.197368 5:0.276316 6:0.206522 7:0.217391 8:0.26087
-1 1:-340 2:76 3:0.197368 4:0.197368 5:0.276316 6:0.222222 7:0.144444 8:0.311111
-1 1:-425 2:76 3:0.197368 4:0.197368 5:0.276316 6:0.193548 7:0.16129 8:0.301075
-1 1:-314 2:76 3:0.197368 4:0.197368 5:0.276316 6:0.204545 7:0.181818 8:0.272727
-1 1:-422 2:76 3:0.197368 4:0.197368 5:0.276316 6:0.204545 7:0.193182 8:0.261364
-1 1:-341 2:76 3:0.197368 4:0.197368 5:0.276316 6:0.215909 7:0.181818 8:0.272727
-1 1:-307 2:76 3:0.197368 4:0.197368 5:0.276316 6:0.337209 7:0.372093 8:0.116279
-1 1:-268 2:76 3:0.197368 4:0.197368 5:0.276316 6:0.244444 7:0.355556 8:0.166667
-1 1:-196 2:76 3:0.197368 4:0.197368 5:0.276316 6:0.244444 7:0.355556 8:0.166667
-1 1:-264 2:72 3:0.197368 4:0.197368 5:0.276316 6:0.263889 7:0.305556 8:0.166667
-1 1:-316 2:76 3:0.197368 4:0.197368 5:0.276316 6:0.176471 7:0.247059 8:0.258824
-1 1:-306 2:76 3:0.197368 4:0.197368 5:0.276316 6:0.211765 7:0.247059 8:0.235294
-1 1:-295 2:76 3:0.197368 4:0.197368 5:0.276316 6:0.188235 7:0.258824 8:0.223529
-1 1:-299 2:76 3:0.197368 4:0.197368 5:0.276316 6:0.154762 7:0.22619 8:0.297619
-1 1:-375 2:76 3:0.197368 4:0.197368 5:0.276316 6:0.176471 7:0.270588 8:0.247059
-1 1:-376 2:76 3:0.197368 4:0.197368 5:0.276316 6:0.188235 7:0.247059 8:0.235294
-1 1:-345 2:76 3:0.197368 4:0.197368 5:0.276316 6:0.202381 7:0.238095 8:0.25
-1 1:-330 2:76 3:0.197368 4:0.197368 5:0.276316 6:0.197674 7:0.244186 8:0.255814
-1 1:-346 2:76 3:0.197368 4:0.197368 5:0.276316 6:0.22093 7:0.244186 8:0.232558
-1 1:-301 2:76 3:0.197368 4:0.197368 5:0.276316 6:0.164706 7:0.223529 8:0.270588
-1 1:-361 2:76 3:0.197368 4:0.197368 5:0.276316 6:0.2 7:0.235294 8:0.258824
-1 1:-354 2:76 3:0.197368 4:0.197368 5:0.276316 6:0.2 7:0.258824 8:0.235294
-1 1:-401 2:76 3:0.197368 4:0.197368 5:0.276316 6:0.164706 7:0.235294 8:0.270588
-1 1:-361 2:76 3:0.197368 4:0.197368 5:0.276316 6:0.164706 7:0.223529 8:0.270588
-1 1:-392 2:76 3:0.197368 4:0.197368 5:0.276316 6:0.164706 7:0.211765 8:0.282353
-1 1:-429 2:76 3:0.197368 4:0.197368 5:0.276316 6:0.176471 7:0.235294 8:0.270588
-1 1:-306 2:76 3:0.197368 4:0.197368 5:0.276316 6:0.2 7:0.211765 8:0.270588
-1 1:-386 2:76 3:0.197368 4:0.197368 5:0.276316 6:0.188235 7:0.223529 8:0.270588
-1 1:-355 2:76 3:0.197368 4:0.197368 5:0.276316 6:0.188235 7:0.211765 8:0.270588
-1 1:-419 2:76 3:0.197368 4:0.197368 5:0.276316 6:0.176471 7:0.235294 8:0.270588
-1 1:-328 2:76 3:0.197368 4:0.197368 5:0.276316 6:0.197674 7:0.209302 8:0.267442
-1 1:-409 2:76 3:0.197368 4:0.197368 5:0.276316 6:0.188235 7:0.223529 8:0.270588
-1 1:-273 2:76 3:0.197368 4:0.197368 5:0.276316 6:0.236842 7:0.263158 8:0.236842
-1 1:-334 2:75 3:0.197368 4:0.197368 5:0.276316 6:0.2 7:0.2 8:0.28
-1 1:-299 2:76 3:0.197368 4:0.197368 5:0.276316 6:0.197368 7:0.210526 8:0.289474
-1 1:-351 2:75 3:0.197368 4:0.197368 5:0.276316 6:0.186667 7:0.186667 8:0.293333
-1 1:-227 2:76 3:0.197368 4:0.197368 5:0.276316 6:0.302632 7:0.276316 8:0.197368
-1 1:-262 2:76 3:0.197368 4:0.197368 5:0.276316 6:0.263158 7:0.25 8:0.236842
-1 1:-111 2:76 3:0.197368 4:0.197368 5:0.276316 6:0.263158 7:0.25 8:0.236842
-1 1:-301 2:76 3:0.197368 4:0.197368 5:0.276316 6:0.210526 7:0.263158 8:0.223684
-1 1:-242 2:76 3:0.197368 4:0.197368 5:0.276316 6:0.223684 7:0.236842 8:0.236842
-1 1:-228 2:75 3:0.197368 4:0.197368 5:0.276316 6:0.2 7:0.24 8:0.24
-1 1:-220 2:75 3:0.197368 4:0.197368 5:0.276316 6:0.266667 7:0.226667 8:0.24
-1 1:-206 2:74 3:0.197368 4:0.197368 5:0.276316 6:0.310811 7:0.283784 8:0.175676
-1 1:-313 2:76 3:0.197368 4:0.197368 5:0.276316 6:0.263158 7:0.236842 8:0.223684
-1 1:-277 2:76 3:0.197368 4:0.197368 5:0.276316 6:0.25 7:0.223684 8:0.236842
-1 1:-290 2:76 3:0.197368 4:0.197368 5:0.276316 6:0.184211 7:0.197368 8:0.289474
-1 1:-376 2:76 3:0.197368 4:0.197368 5:0.276316 6:0.141026 7:0.192308 8:0.333333
-1 1:-322 2:76 3:0.197368 4:0.197368 5:0.276316 6:0.192308 7:0.205128 8:0.307692
-1 1:-348 2:76 3:0.197368 4:0.197368 5:0.276316 6:0.192308 7:0.205128 8:0.294872
-1 1:-399 2:76 3:0.197368 4:0.197368 5:0.276316 6:0.179487 7:0.179487 8:0.333333
-1 1:-359 2:76 3:0.197368 4:0.197368 5:0.276316 6:0.192308 7:0.230769 8:0.282051
-1 1:-317 2:76 3:0.197368 4:0.197368 5:0.276316 6:0.236842 7:0.223684 8:0.276316
-1 1:-282 2:76 3:0.197368 4:0.197368 5:0.276316 6:0.236842 7:0.223684 8:0.276316
-1 1:-400 2:76 3:0.197368 4:0.197368 5:0.276316 6:0.197368 7:0.184211 8:0.276316
-1 1:-310 2:76 3:0.197368 4:0.197368 5:0.276316 6:0.210526 7:0.184211 8:0.289474
-1 1:-360 2:76 3:0.197368 4:0.197368 5:0.276316 6:0.168831 7:0.220779 8:0.272727
-1 1:-345 2:76 3:0.197368 4:0.197368 5:0.276316 6:0.207792 7:0.25974 8:0.233766
-1 1:-297 2:76 3:0.197368 4:0.197368 5:0.276316 6:0.197368 7:0.184211 8:0.302632
-1 1:-267 2:76 3:0.197368 4:0.197368 5:0.276316 6:0.263158 7:0.263158 8:0.223684
-1 1:-184 2:75 3:0.197368 4:0.197368 5:0.276316 6:0.426667 7:0.36 8:0.106667
-1 1:-96 2:71 3:0.197368 4:0.197368 5:0.276316 6:0.394366 7:0.225352 8:0.239437
-1 1:-140 2:72 3:0.197368 4:0.197368 5:0.276316 6:0.402778 7:0.222222 8:0.236111
-1 1:-200 2:70 3:0.197368 4:0.197368 5:0.276316 6:0.385714 7:0.285714 8:0.214286
-1 1:-309 2:76 3:0.197368 4:0.197368 5:0.276316 6:0.194805 7:0.25974 8:0.272727
-1 1:-273 2:76 3:0.197368 4:0.197368 5:0.276316 6:0.223684 7:0.236842 8:0.289474
-1 1:-288 2:76 3:0.197368 4:0.197368 5:0.276316 6:0.220779 7:0.220779 8:0.285714
-1 1:-339 2:76 3:0.197368 4:0.197368 5:0.276316 6:0.194805 7:0.25974 8:0.272727
-1 1:-304 2:76 3:0.197368 4:0.197368 5:0.276316 6:0.184211 7:0.25 8:0.25
-1 1:-302 2:76 3:0.197368 4:0.197368 5:0.276316 6:0.197368 7:0.197368 8:0.315789
-1 1:-275 2:76 3:0.197368 4:0.197368 5:0.276316 6:0.197368 7:0.210526 8:0.302632
-1 1:-322 2:76 3:0.197368 4:0.197368 5:0.276316 6:0.210526 7:0.25 8:0.276316
-1 1:-358 2:76 3:0.197368 4:0.197368 5:0.276316 6:0.223684 7:0.210526 8:0.276316
-1 1:-237 2:76 3:0.197368 4:0.197368 5:0.276316 6:0.233766 7:0.207792 8:0.272727
-1 1:-201 2:76 3:0.197368 4:0.197368 5:0.276316 6:0.223684 7:0.210526 8:0.276316
-1 1:-330 2:75 3:0.197368 4:0.197368 5:0.276316 6:0.2 7:0.186667 8:0.293333
-1 1:-386 2:76 3:0.197368 4:0.197368 5:0.276316 6:0.168831 7:0.155844 8:0.350649
-1 1:-297 2:75 3:0.197368 4:0.197368 5:0.276316 6:0.226667 7:0.266667 8:0.24
-1 1:-332 2:76 3:0.197368 4:0.197368 5:0.276316 6:0.236842 7:0.25 8:0.236842
-1 1:-336 2:76 3:0.197368 4:0.197368 5:0.276316 6:0.223684 7:0.25 8:0.25
-1 1:-315 2:75 3:0.197368 4:0.197368 5:0.276316 6:0.213333 7:0.253333 8:0.253333
-1 1:-227 2:74 3:0.197368 4:0.197368 5:0.276316 6:0.22973 7:0.22973 8:0.27027
-1 1:-275 2:76 3:0.197368 4:0.197368 5:0.276316 6:0.184211 7:0.223684 8:0.276316
-1 1:-210 2:76 3:0.197368 4:0.197368 5:0.276316 6:0.233766 7:0.246753 8:0.25974
-1 1:-275 2:76 3:0.197368 4:0.197368 5:0.276316 6:0.246753 7:0.233766 8:0.272727
-1 1:-241 2:74 3:0.197368 4:0.197368 5:0.276316 6:0.22973 7:0.297297 8:0.202703
-1 1:-166 2:74 3:0.197368 4:0.197368 5:0.276316 6:0.351351 7:0.324324 8:0.162162
-1 1:-255 2:74 3:0.197368 4:0.197368 5:0.276316 6:0.337838 7:0.351351 8:0.148649
-1 1:-112 2:70 3:0.197368 4:0.197368 5:0.276316 6:0.4 7:0.228571 8:0.214286
-1 1:-61 2:70 3:0.197368 4:0.197368 5:0.276316 6:0.371429 7:0.242857 8:0.228571
-1 1:-294 2:75 3:0.197368 4:0.197368 5:0.276316 6:0.226667 7:0.266667 8:0.24
-1 1:-360 2:76 3:0.197368 4:0.197368 5:0.276316 6:0.184211 7:0.236842 8:0.263158
-1 1:-263 2:75 3:0.197368 4:0.197368 5:0.276316 6:0.186667 7:0.24 8:0.253333
-1 1:-383 2:75 3:0.197368 4:0.197368 5:0.276316 6:0.2 7:0.186667 8:0.293333
-1 1:-249 2:75 3:0.197368 4:0.197368 5:0.276316 6:0.2 7:0.213333 8:0.266667
-1 1:-411 2:76 3:0.197368 4:0.197368 5:0.276316 6:0.230769 7:0.192308 8:0.282051
-1 1:-296 2:76 3:0.197368 4:0.197368 5:0.276316 6:0.230769 7:0.179487 8:0.294872
-1 1:-283 2:76 3:0.197368 4:0.197368 5:0.276316 6:0.246753 7:0.194805 8:0.272727
-1 1:-335 2:76 3:0.197368 4:0.197368 5:0.276316 6:0.171053 7:0.157895 8:0.328947
-1 1:-397 2:76 3:0.197368 4:0.197368 5:0.276316 6:0.171053 7:0.144737 8:0.342105
-1 1:-368 2:76 3:0.197368 4:0.197368 5:0.276316 6:0.181818 7:0.181818 8:0.324675
-1 1:-356 2:76 3:0.197368 4:0.197368 5:0.276316 6:0.168831 7:0.181818 8:0.324675
-1 1:-345 2:76 3:0.197368 4:0.197368 5:0.276316 6:0.194805 7:0.168831 8:0.324675
-1 1:-316 2:76 3:0.197368 4:0.197368 5:0.276316 6:0.181818 7:0.142857 8:0.350649
-1 1:-429 2:76 3:0.197368 4:0.197368 5:0.276316 6:0.181818 7:0.142857 8:0.350649
-1 1:-344 2:76 3:0.197368 4:0.197368 5:0.276316 6:0.194805 7:0.155844 8:0.337662
-1 1:-303 2:76 3:0.197368 4:0.197368 5:0.276316 6:0.181818 7:0.155844 8:0.337662
-1 1:-331 2:76 3:0.197368 4:0.197368 5:0.276316 6:0.207792 7:0.168831 8:0.337662
-1 1:-297 2:76 3:0.197368 4:0.197368 5:0.276316 6:0.233766 7:0.220779 8:0.285714
-1 1:-329 2:76 3:0.197368 4:0.197368 5:0.276316 6:0.25974 7:0.207792 8:0.285714
-1 1:-354 2:76 3:0.197368 4:0.197368 5:0.276316 6:0.220779 7:0.220779 8:0.272727
-1 1:-143 2:74 3:0.197368 4:0.197368 5:0.276316 6:0.283784 7:0.310811 8:0.202703
-1 1:-176 2:76 3:0.197368 4:0.197368 5:0.276316 6:0.315789 7:0.381579 8:0.144737
-1 1:-288 2:76 3:0.197368 4:0.197368 5:0.276316 6:0.246753 7:0.233766 8:0.25974
-1 1:-50 2:72 3:0.197368 4:0.197368 5:0.276316 6:0.361111 7:0.347222 8:0.180556
-1 1:-174 2:72 3:0.197368 4:0.197368 5:0.276316 6:0.277778 7:0.277778 8:0.263889
-1 1:-338 2:72 3:0.197368 4:0.197368 5:0.276316 6:0.277778 7:0.277778 8:0.263889
-1 1:-186 2:75 3:0.197368 4:0.197368 5:0.276316 6:0.293333 7:0.2 8:0.24
-1 1:-257 2:75 3:0.197368 4:0.197368 5:0.276316 6:0.266667 7:0.186667 8:0.253333
-1 1:-371 2:75 3:0.197368 4:0.197368 5:0.276316 6:0.213333 7:0.133333 8:0.32
-1 1:-296 2:75 3:0.197368 4:0.197368 5:0.276316 6:0.24 7:0.133333 8:0.306667
-1 1:-406 2:75 3:0.197368 4:0.197368 5:0.276316 6:0.24 7:0.16 8:0.293333
-1 1:-269 2:75 3:0.197368 4:0.197368 5:0.276316 6:0.253333 7:0.146667 8:0.293333
-1 1:-238 2:75 3:0.197368 4:0.197368 5:0.276316 6:0.253333 7:0.146667 8:0.293333
-1 1:-298 2:75 3:0.197368 4:0.197368 5:0.276316 6:0.24 7:0.146667 8:0.293333
-1 1:-286 2:75 3:0.197368 4:0.197368 5:0.276316 6:0.24 7:0.16 8:0.28
-1 1:-356 2:75 3:0.197368 4:0.197368 5:0.276316 6:0.253333 7:0.173333 8:0.266667
-1 1:-281 2:75 3:0.197368 4:0.197368 5:0.276316 6:0.253333 7:0.146667 8:0.293333
-1 1:-330 2:75 3:0.197368 4:0.197368 5:0.276316 6:0.253333 7:0.146667 8:0.293333
-1 1:-292 2:75 3:0.197368 4:0.197368 5:0.276316 6:0.253333 7:0.146667 8:0.293333
-1 1:-335 2:75 3:0.197368 4:0.197368 5:0.276316 6:0.253333 7:0.146667 8:0.293333
-1 1:-298 2:75 3:0.197368 4:0.197368 5:0.276316 6:0.253333 7:0.146667 8:0.293333
-1 1:-274 2:75 3:0.197368 4:0.197368 5:0.276316 6:0.253333 7:0.146667 8:0.293333
-1 1:-301 2:76 3:0.197368 4:0.197368 5:0.276316 6:0.181818 7:0.181818 8:0.324675
-1 1:-304 2:76 3:0.197368 4:0.197368 5:0.276316 6:0.178571 7:0.202381 8:0.309524
-1 1:-370 2:76 3:0.197368 4:0.197368 5:0.276316 6:0.176471 7:0.2 8:0.305882
-1 1:-352 2:76 3:0.197368 4:0.197368 5:0.276316 6:0.2 7:0.176471 8:0.317647
-1 1:-393 2:76 3:0.197368 4:0.197368 5:0.276316 6:0.2 7:0.176471 8:0.317647
-1 1:-315 2:76 3:0.197368 4:0.197368 5:0.276316 6:0.223529 7:0.188235 8:0.317647
-1 1:-469 2:76 3:0.197368 4:0.197368 5:0.276316 6:0.235294 7:0.176471 8:0.317647
-1 1:-380 2:76 3:0.197368 4:0.197368 5:0.276316 6:0.188235 7:0.235294 8:0.258824
-1 1:-395 2:76 3:0.197368 4:0.197368 5:0.276316 6:0.210526 7:0.236842 8:0.236842
-1 1:-236 2:76 3:0.197368 4:0.197368 5:0.276316 6:0.216867 7:0.277108 8:0.204819
-1 1:-299 2:76 3:0.197368 4:0.197368 5:0.276316 6:0.233333 7:0.344444 8:0.188889
-1 1:-233 2:76 3:0.197368 4:0.197368 5:0.276316 6:0.238636 7:0.352273 8:0.181818
-1 1:-299 2:76 3:0.197368 4:0.197368 5:0.276316 6:0.217949 7:0.217949 8:0.269231
-1 1:-363 2:76 3:0.197368 4:0.197368 5:0.276316 6:0.181818 7:0.285714 8:0.246753
-1 1:-259 2:76 3:0.197368 4:0.197368 5:0.276316 6:0.230769 7:0.217949 8:0.269231
-1 1:-290 2:76 3:0.197368 4:0.197368 5:0.276316 6:0.210526 7:0.236842 8:0.236842
-1 1:-328 2:76 3:0.197368 4:0.197368 5:0.276316 6:0.210526 7:0.236842 8:0.236842
-1 1:-317 2:76 3:0.197368 4:0.197368 5:0.276316 6:0.210526 7:0.236842 8:0.236842
-1 1:-351 2:76 3:0.197368 4:0.197368 5:0.276316 6:0.210526 7:0.236842 8:0.236842
-1 1:-287 2:76 3:0.197368 4:0.197368 5:0.276316 6:0.197368 7:0.223684 8:0.25
-1 1:-213 2:76 3:0.197368 4:0.197368 5:0.276316 6:0.223684 7:0.236842 8:0.236842
-1 1:-282 2:76 3:0.197368 4:0.197368 5:0.276316 6:0.194805 7:0.25974 8:0.233766
-1 1:-314 2:76 3:0.197368 4:0.197368 5:0.276316 6:0.197368 7:0.236842 8:0.25
-1 1:-345 2:76 3:0.197368 4:0.197368 5:0.276316 6:0.197368 7:0.25 8:0.236842
-1 1:-559 2:76 3:0.144737 4:0.171053 5:0.328947 6:0.171053 7:0.197368 8:0.302632
-1 1:-315 2:75 3:0.144737 4:0.171053 5:0.328947 6:0.253333 7:0.333333 8:0.2
-1 1:-514 2:76 3:0.144737 4:0.171053 5:0.328947 6:0.105263 7:0.223684 8:0.289474
-1 1:-418 2:76 3:0.144737 4:0.171053 5:0.328947 6:0.118421 7:0.236842 8:0.276316
-1 1:-565 2:76 3:0.144737 4:0.171053 5:0.328947 6:0.171053 7:0.171053 8:0.276316
-1 1:-513 2:76 3:0.144737 4:0.171053 5:0.328947 6:0.171053 7:0.157895 8:0.289474
-1 1:-520 2:76 3:0.144737 4:0.171053 5:0.328947 6:0.197368 7:0.184211 8:0.263158
-1 1:-381 2:76 3:0.144737 4:0.171053 5:0.328947 6:0.210526 7:0.197368 8:0.25
-1 1:-388 2:75 3:0.144737 4:0.171053 5:0.328947 6:0.226667 7:0.213333 8:0.293333
-1 1:-361 2:74 3:0.144737 4:0.171053 5:0.328947 6:0.216216 7:0.216216 8:0.283784
-1 1:-350 2:75 3:0.144737 4:0.171053 5:0.328947 6:0.186667 7:0.266667 8:0.24
-1 1:-394 2:76 3:0.144737 4:0.171053 5:0.328947 6:0.181818 7:0.207792 8:0.272727
-1 1:-408 2:76 3:0.144737 4:0.171053 5:0.328947 6:0.131579 7:0.184211 8:0.342105
-1 1:-459 2:76 3:0.144737 4:0.171053 5:0.328947 6:0.155844 7:0.207792 8:0.298701
-1 1:-477 2:76 3:0.144737 4:0.171053 5:0.328947 6:0.12987 7:0.194805 8:0.311688
-1 1:-421 2:76 3:0.144737 4:0.171053 5:0.328947 6:0.142857 7:0.220779 8:0.285714
-1 1:-365 2:76 3:0.144737 4:0.171053 5:0.328947 6:0.181818 7:0.194805 8:0.298701
-1 1:-355 2:76 3:0.144737 4:0.171053 5:0.328947 6:0.181818 7:0.194805 8:0.298701
-1 1:-227 2:71 3:0.144737 4:0.171053 5:0.328947 6:0.478873 7:0.338028 8:0.126761
-1 1:-164 2:71 3:0.144737 4:0.171053 5:0.328947 6:0.408451 7:0.366197 8:0.140845
-1 1:-141 2:71 3:0.144737 4:0.171053 5:0.328947 6:0.408451 7:0.352113 8:0.126761
-1 1:-237 2:72 3:0.144737 4:0.171053 5:0.328947 6:0.416667 7:0.347222 8:0.125
-1 1:-383 2:75 3:0.144737 4:0.171053 5:0.328947 6:0.213333 7:0.226667 8:0.253333
-1 1:-275 2:75 3:0.144737 4:0.171053 5:0.328947 6:0.173333 7:0.253333 8:0.253333
-1 1:-450 2:75 3:0.144737 4:0.171053 5:0.328947 6:0.16 7:0.213333 8:0.293333
-1 1:-365 2:76 3:0.144737 4:0.171053 5:0.328947 6:0.171053 7:0.210526 8:0.289474
-1 1:-379 2:75 3:0.144737 4:0.171053 5:0.328947 6:0.16 7:0.213333 8:0.293333
-1 1:-442 2:76 3:0.144737 4:0.171053 5:0.328947 6:0.184211 7:0.197368 8:0.276316
-1 1:-271 2:76 3:0.144737 4:0.171053 5:0.328947 6:0.205128 7:0.230769 8:0.307692
-1 1:-378 2:76 3:0.144737 4:0.171053 5:0.328947 6:0.179487 7:0.217949 8:0.307692
-1 1:-324 2:76 3:0.144737 4:0.171053 5:0.328947 6:0.223684 7:0.210526 8:0.289474
-1 1:-412 2:76 3:0.144737 4:0.171053 5:0.328947 6:0.171053 7:0.171053 8:0.355263
-1 1:-397 2:76 3:0.144737 4:0.171053 5:0.328947 6:0.184211 7:0.171053 8:0.355263
-1 1:-433 2:75 3:0.144737 4:0.171053 5:0.328947 6:0.186667 7:0.173333 8:0.346667
-1 1:-427 2:76 3:0.144737 4:0.171053 5:0.328947 6:0.197368 7:0.197368 8:0.328947
-1 1:-305 2:76 3:0.144737 4:0.171053 5:0.328947 6:0.223684 7:0.184211 8:0.328947
-1 1:-286 2:76 3:0.144737 4:0.171053 5:0.328947 6:0.171053 7:0.25 8:0.289474
-1 1:-379 2:76 3:0.144737 4:0.171053 5:0.328947 6:0.171053 7:0.25 8:0.289474
-1 1:-49 2:69 3:0.144737 4:0.171053 5:0.328947 6:0.463768 7:0.42029 8:0.0869565
-1 1:-356 2:72 3:0.144737 4:0.171053 5:0.328947 6:0.291667 7:0.375 8:0.138889
-1 1:-356 2:75 3:0.144737 4:0.171053 5:0.328947 6:0.213333 7:0.226667 8:0.306667
-1 1:-389 2:75 3:0.144737 4:0.171053 5:0.328947 6:0.16 7:0.2 8:0.32
-1 1:-390 2:76 3:0.144737 4:0.171053 5:0.328947 6:0.197368 7:0.210526 8:0.289474
-1 1:-393 2:76 3:0.144737 4:0.171053 5:0.328947 6:0.184211 7:0.197368 8:0.302632
-1 1:-412 2:76 3:0.144737 4:0.171053 5:0.328947 6:0.210526 7:0.223684 8:0.289474
-1 1:-352 2:75 3:0.144737 4:0.171053 5:0.328947 6:0.2 7:0.253333 8:0.266667
-1 1:-365 2:75 3:0.144737 4:0.171053 5:0.328947 6:0.12 7:0.226667 8:0.32
-1 1:-422 2:75 3:0.144737 4:0.171053 5:0.328947 6:0.146667 7:0.24 8:0.306667
-1 1:-393 2:75 3:0.144737 4:0.171053 5:0.328947 6:0.12 7:0.226667 8:0.32
-1 1:-418 2:76 3:0.144737 4:0.171053 5:0.328947 6:0.207792 7:0.155844 8:0.311688
-1 1:-381 2:76 3:0.144737 4:0.171053 5:0.328947 6:0.197368 7:0.210526 8:0.289474
-1 1:-354 2:76 3:0.144737 4:0.171053 5:0.328947 6:0.210526 7:0.210526 8:0.276316
-1 1:-456 2:76 3:0.144737 4:0.171053 5:0.328947 6:0.197368 7:0.210526 8:0.276316
-1 1:-308 2:76 3:0.144737 4:0.171053 5:0.328947 6:0.197368 7:0.210526 8:0.276316
-1 1:-328 2:76 3:0.144737 4:0.171053 5:0.328947 6:0.197368 7:0.210526 8:0.276316
-1 1:-365 2:76 3:0.144737 4:0.171053 5:0.328947 6:0.184211 7:0.171053 8:0.315789
-1 1:-297 2:76 3:0.144737 4:0.171053 5:0.328947 6:0.223684 7:0.197368 8:0.289474
-1 1:-281 2:76 3:0.144737 4:0.171053 5:0.328947 6:0.25 7:0.236842 8:0.236842
-1 1:-281 2:76 3:0.144737 4:0.171053 5:0.328947 6:0.25 7:0.223684 8:0.25
-1 1:-322 2:76 3:0.144737 4:0.171053 5:0.328947 6:0.25 7:0.263158 8:0.223684
-1 1:-76 2:71 3:0.144737 4:0.171053 5:0.328947 6:0.450704 7:0.239437 8:0.169014
-1 1:-379 2:76 3:0.144737 4:0.171053 5:0.328947 6:0.223684 7:0.210526 8:0.25
-1 1:-375 2:76 3:0.144737 4:0.171053 5:0.328947 6:0.25 7:0.210526 8:0.236842
-1 1:-354 2:76 3:0.144737 4:0.171053 5:0.328947 6:0.236842 7:0.223684 8:0.236842
-1 1:-439 2:76 3:0.144737 4:0.171053 5:0.328947 6:0.223684 7:0.210526 8:0.25
-1 1:-331 2:76 3:0.144737 4:0.171053 5:0.328947 6:0.210526 7:0.276316 8:0.197368
-1 1:-368 2:76 3:0.144737 4:0.171053 5:0.328947 6:0.223684 7:0.184211 8:0.263158
-1 1:-312 2:76 3:0.144737 4:0.171053 5:0.328947 6:0.223684 7:0.184211 8:0.263158
-1 1:-344 2:76 3:0.144737 4:0.171053 5:0.328947 6:0.223684 7:0.184211 8:0.263158
-1 1:-376 2:76 3:0.144737 4:0.171053 5:0.328947 6:0.236842 7:0.197368 8:0.25
-1 1:-385 2:76 3:0.144737 4:0.171053 5:0.328947 6:0.223684 7:0.184211 8:0.263158
-1 1:-295 2:76 3:0.144737 4:0.171053 5:0.328947 6:0.25 7:0.223684 8:0.236842
-1 1:-396 2:76 3:0.144737 4:0.171053 5:0.328947 6:0.236842 7:0.223684 8:0.236842
-1 1:-428 2:76 3:0.144737 4:0.171053 5:0.328947 6:0.25 7:0.210526 8:0.25
-1 1:-333 2:76 3:0.144737 4:0.171053 5:0.328947 6:0.236842 7:0.223684 8:0.236842
-1 1:-357 2:76 3:0.144737 4:0.171053 5:0.328947 6:0.236842 7:0.223684 8:0.236842
-1 1:-316 2:76 3:0.144737 4:0.171053 5:0.328947 6:0.236842 7:0.223684 8:0.236842
-1 1:-309 2:76 3:0.144737 4:0.171053 5:0.328947 6:0.246753 7:0.220779 8:0.233766
-1 1:-396 2:76 3:0.144737 4:0.171053 5:0.328947 6:0.236842 7:0.223684 8:0.236842
-1 1:-348 2:76 3:0.144737 4:0.171053 5:0.328947 6:0.236842 7:0.223684 8:0.236842
-1 1:-334 2:76 3:0.144737 4:0.171053 5:0.328947 6:0.25 7:0.223684 8:0.236842
-1 1:-339 2:76 3:0.144737 4:0.171053 5:0.328947 6:0.236842 7:0.223684 8:0.236842
-1 1:-299 2:76 3:0.144737 4:0.171053 5:0.328947 6:0.236842 7:0.223684 8:0.236842
-1 1:-270 2:74 3:0.144737 4:0.171053 5:0.328947 6:0.243243 7:0.337838 8:0.22973
-1 1:-403 2:74 3:0.144737 4:0.171053 5:0.328947 6:0.202703 7:0.216216 8:0.297297
-1 1:-476 2:74 3:0.144737 4:0.171053 5:0.328947 6:0.162162 7:0.162162 8:0.337838
-1 1:-334 2:74 3:0.144737 4:0.171053 5:0.328947 6:0.202703 7:0.216216 8:0.297297
-1 1:-374 2:74 3:0.144737 4:0.171053 5:0.328947 6:0.202703 7:0.216216 8:0.297297
-1 1:-292 2:74 3:0.144737 4:0.171053 5:0.328947 6:0.216216 7:0.243243 8:0.283784
-1 1:-308 2:74 3:0.144737 4:0.171053 5:0.328947 6:0.202703 7:0.310811 8:0.243243
-1 1:-370 2:74 3:0.144737 4:0.171053 5:0.328947 6:0.202703 7:0.297297 8:0.256757
-1 1:-360 2:74 3:0.144737 4:0.171053 5:0.328947 6:0.216216 7:0.22973 8:0.283784
-1 1:-290 2:75 3:0.144737 4:0.171053 5:0.328947 6:0.253333 7:0.293333 8:0.253333
-1 1:-306 2:74 3:0.144737 4:0.171053 5:0.328947 6:0.243243 7:0.283784 8:0.243243
-1 1:-288 2:74 3:0.144737 4:0.171053 5:0.328947 6:0.202703 7:0.283784 8:0.27027
-1 1:-491 2:74 3:0.144737 4:0.171053 5:0.328947 6:0.202703 7:0.22973 8:0.297297
-1 1:-357 2:76 3:0.144737 4:0.171053 5:0.328947 6:0.171053 7:0.223684 8:0.276316
-1 1:-356 2:75 3:0.144737 4:0.171053 5:0.328947 6:0.173333 7:0.253333 8:0.32
-1 1:-432 2:74 3:0.144737 4:0.171053 5:0.328947 6:0.202703 7:0.22973 8:0.297297
-1 1:-370 2:75 3:0.144737 4:0.171053 5:0.328947 6:0.173333 7:0.253333 8:0.32
-1 1:-356 2:75 3:0.144737 4:0.171053 5:0.328947 6:0.213333 7:0.306667 8:0.226667
-1 1:-252 2:75 3:0.144737 4:0.171053 5:0.328947 6:0.32 7:0.333333 8:0.173333
-1 1:-276 2:70 3:0.144737 4:0.171053 5:0.328947 6:0.414286 7:0.371429 8:0.114286
-1 1:-325 2:72 3:0.144737 4:0.171053 5:0.328947 6:0.319444 7:0.319444 8:0.208333
-1 1:-424 2:73 3:0.144737 4:0.171053 5:0.328947 6:0.178082 7:0.246575 8:0.273973
-1 1:-345 2:74 3:0.144737 4:0.171053 5:0.328947 6:0.202703 7:0.202703 8:0.297297
-1 1:-268 2:74 3:0.144737 4:0.171053 5:0.328947 6:0.202703 7:0.202703 8:0.297297
-1 1:-416 2:74 3:0.144737 4:0.171053 5:0.328947 6:0.135135 7:0.189189 8:0.324324
-1 1:-297 2:75 3:0.144737 4:0.171053 5:0.328947 6:0.186667 7:0.253333 8:0.266667
-1 1:-414 2:74 3:0.144737 4:0.171053 5:0.328947 6:0.148649 7:0.22973 8:0.310811
-1 1:-471 2:74 3:0.144737 4:0.171053 5:0.328947 6:0.162162 7:0.216216 8:0.297297
-1 1:-339 2:76 3:0.144737 4:0.171053 5:0.328947 6:0.155844 7:0.246753 8:0.25974
-1 1:-375 2:76 3:0.144737 4:0.171053 5:0.328947 6:0.181818 7:0.246753 8:0.25974
-1 1:-305 2:76 3:0.144737 4:0.171053 5:0.328947 6:0.181818 7:0.285714 8:0.246753
-1 1:-396 2:76 3:0.144737 4:0.171053 5:0.328947 6:0.181818 7:0.285714 8:0.246753
-1 1:-356 2:75 3:0.144737 4:0.171053 5:0.328947 6:0.28 7:0.333333 8:0.173333
-1 1:-395 2:76 3:0.144737 4:0.171053 5:0.328947 6:0.236842 7:0.289474 8:0.197368
-1 1:-412 2:76 3:0.144737 4:0.171053 5:0.328947 6:0.236842 7:0.276316 8:0.210526
-1 1:-392 2:76 3:0.144737 4:0.171053 5:0.328947 6:0.236842 7:0.236842 8:0.236842
-1 1:-506 2:76 3:0.144737 4:0.171053 5:0.328947 6:0.171053 7:0.223684 8:0.289474
-1 1:-363 2:76 3:0.144737 4:0.171053 5:0.328947 6:0.184211 7:0.236842 8:0.276316
-1 1:-394 2:76 3:0.144737 4:0.171053 5:0.328947 6:0.184211 7:0.236842 8:0.276316
-1 1:-363 2:76 3:0.144737 4:0.171053 5:0.328947 6:0.181818 7:0.168831 8:0.311688
-1 1:-420 2:76 3:0.144737 4:0.171053 5:0.328947 6:0.166667 7:0.192308 8:0.320513
-1 1:-268 2:76 3:0.144737 4:0.171053 5:0.328947 6:0.246753 7:0.246753 8:0.25974
-1 1:-273 2:76 3:0.144737 4:0.171053 5:0.328947 6:0.25974 7:0.25974 8:0.220779
-1 1:-365 2:76 3:0.144737 4:0.171053 5:0.328947 6:0.25974 7:0.25974 8:0.220779
-1 1:-342 2:76 3:0.144737 4:0.171053 5:0.328947 6:0.207792 7:0.194805 8:0.285714
-1 1:-337 2:76 3:0.144737 4:0.171053 5:0.328947 6:0.207792 7:0.220779 8:0.246753
-1 1:-348 2:76 3:0.144737 4:0.171053 5:0.328947 6:0.207792 7:0.220779 8:0.246753
-1 1:-433 2:76 3:0.144737 4:0.171053 5:0.328947 6:0.197368 7:0.210526 8:0.289474
-1 1:-330 2:75 3:0.144737 4:0.171053 5:0.328947 6:0.2 7:0.2 8:0.266667
-1 1:-347 2:75 3:0.144737 4:0.171053 5:0.328947 6:0.2 7:0.2 8:0.266667
-1 1:-277 2:76 3:0.144737 4:0.171053 5:0.328947 6:0.355263 7:0.355263 8:0.131579
-1 1:-309 2:76 3:0.144737 4:0.171053 5:0.328947 6:0.25974 7:0.298701 8:0.207792
-1 1:-319 2:72 3:0.144737 4:0.171053 5:0.328947 6:0.402778 7:0.347222 8:0.111111
-1 1:-154 2:72 3:0.144737 4:0.171053 5:0.328947 6:0.388889 7:0.305556 8:0.152778
-1 1:-376 2:76 3:0.144737 4:0.171053 5:0.328947 6:0.194805 7:0.207792 8:0.285714
-1 1:-367 2:76 3:0.144737 4:0.171053 5:0.328947 6:0.207792 7:0.220779 8:0.272727
-1 1:-398 2:76 3:0.144737 4:0.171053 5:0.328947 6:0.207792 7:0.220779 8:0.272727
-1 1:-391 2:76 3:0.144737 4:0.171053 5:0.328947 6:0.181818 7:0.220779 8:0.285714
-1 1:-374 2:76 3:0.144737 4:0.171053 5:0.328947 6:0.168831 7:0.207792 8:0.272727
-1 1:-360 2:76 3:0.144737 4:0.171053 5:0.328947 6:0.155844 7:0.207792 8:0.298701
-1 1:-385 2:76 3:0.144737 4:0.171053 5:0.328947 6:0.181818 7:0.207792 8:0.298701
-1 1:-332 2:76 3:0.144737 4:0.171053 5:0.328947 6:0.236842 7:0.25 8:0.25
-1 1:-311 2:76 3:0.144737 4:0.171053 5:0.328947 6:0.210526 7:0.210526 8:0.289474
-1 1:-405 2:76 3:0.144737 4:0.171053 5:0.328947 6:0.236842 7:0.276316 8:0.223684
-1 1:-274 2:76 3:0.144737 4:0.171053 5:0.328947 6:0.236842 7:0.276316 8:0.223684
-1 1:-246 2:76 3:0.144737 4:0.171053 5:0.328947 6:0.223684 7:0.276316 8:0.236842
-1 1:-260 2:75 3:0.144737 4:0.171053 5:0.328947 6:0.28 7:0.293333 8:0.213333
-1 1:-354 2:68 3:0.144737 4:0.171053 5:0.328947 6:0.308824 7:0.294118 8:0.205882
-1 1:-151 2:67 3:0.144737 4:0.171053 5:0.328947 6:0.373134 7:0.253731 8:0.208955
-1 1:-210 2:70 3:0.144737 4:0.171053 5:0.328947 6:0.328571 7:0.285714 8:0.214286
-1 1:-418 2:76 3:0.144737 4:0.171053 5:0.328947 6:0.197368 7:0.25 8:0.263158
-1 1:-370 2:76 3:0.144737 4:0.171053 5:0.328947 6:0.197368 7:0.276316 8:0.236842
-1 1:-463 2:76 3:0.144737 4:0.171053 5:0.328947 6:0.144737 7:0.236842 8:0.289474
-1 1:-409 2:76 3:0.144737 4:0.171053 5:0.328947 6:0.171053 7:0.210526 8:0.289474
-1 1:-359 2:76 3:0.144737 4:0.171053 5:0.328947 6:0.197368 7:0.236842 8:0.263158
-1 1:-376 2:76 3:0.144737 4:0.171053 5:0.328947 6:0.171053 7:0.210526 8:0.289474
-1 1:-434 2:76 3:0.144737 4:0.171053 5:0.328947 6:0.157895 7:0.197368 8:0.302632
-1 1:-423 2:76 3:0.144737 4:0.171053 5:0.328947 6:0.171053 7:0.210526 8:0.289474
-1 1:-384 2:76 3:0.144737 4:0.171053 5:0.328947 6:0.157895 7:0.197368 8:0.302632
-1 1:-391 2:76 3:0.144737 4:0.171053 5:0.328947 6:0.197368 7:0.236842 8:0.263158
-1 1:-402 2:76 3:0.144737 4:0.171053 5:0.328947 6:0.157895 7:0.197368 8:0.302632
-1 1:-402 2:76 3:0.144737 4:0.171053 5:0.328947 6:0.171053 7:0.210526 8:0.289474
-1 1:-448 2:76 3:0.144737 4:0.171053 5:0.328947 6:0.197368 7:0.236842 8:0.263158
-1 1:-290 2:76 3:0.144737 4:0.171053 5:0.328947 6:0.264368 7:0.252874 8:0.229885
-1 1:-319 2:76 3:0.144737 4:0.171053 5:0.328947 6:0.223529 7:0.235294 8:0.258824
-1 1:-341 2:76 3:0.144737 4:0.171053 5:0.328947 6:0.218391 7:0.16092 8:0.310345
-1 1:-347 2:76 3:0.144737 4:0.171053 5:0.328947 6:0.193182 7:0.181818 8:0.318182
-1 1:-491 2:76 3:0.144737 4:0.171053 5:0.328947 6:0.170455 7:0.147727 8:0.329545
-1 1:-545 2:76 3:0.144737 4:0.171053 5:0.328947 6:0.181818 7:0.159091 8:0.318182
-1 1:-474 2:76 3:0.144737 4:0.171053 5:0.328947 6:0.186047 7:0.162791 8:0.313953
-1 1:-143 2:76 3:0.144737 4:0.171053 5:0.328947 6:0.317647 7:0.235294 8:0.211765
-1 1:-336 2:76 3:0.144737 4:0.171053 5:0.328947 6:0.247191 7:0.213483 8:0.258427
-1 1:-402 2:76 3:0.144737 4:0.171053 5:0.328947 6:0.22619 7:0.238095 8:0.25
-1 1:-384 2:76 3:0.144737 4:0.171053 5:0.328947 6:0.186047 7:0.197674 8:0.302326
-1 1:-412 2:76 3:0.144737 4:0.171053 5:0.328947 6:0.195402 7:0.241379 8:0.241379
-1 1:-408 2:76 3:0.144737 4:0.171053 5:0.328947 6:0.206897 7:0.195402 8:0.275862
-1 1:-411 2:76 3:0.144737 4:0.171053 5:0.328947 6:0.172414 7:0.218391 8:0.275862
-1 1:-388 2:76 3:0.144737 4:0.171053 5:0.328947 6:0.195402 7:0.229885 8:0.241379
-1 1:-435 2:76 3:0.144737 4:0.171053 5:0.328947 6:0.172414 7:0.218391 8:0.275862
-1 1:-382 2:76 3:0.144737 4:0.171053 5:0.328947 6:0.247059 7:0.223529 8:0.270588
-1 1:-344 2:76 3:0.144737 4:0.171053 5:0.328947 6:0.229885 7:0.195402 8:0.264368
-1 1:-406 2:76 3:0.144737 4:0.171053 5:0.328947 6:0.183908 7:0.241379 8:0.252874
-1 1:-455 2:76 3:0.144737 4:0.171053 5:0.328947 6:0.238095 7:0.214286 8:0.25
-1 1:-287 2:76 3:0.144737 4:0.171053 5:0.328947 6:0.295455 7:0.227273 8:0.238636
-1 1:-346 2:76 3:0.144737 4:0.171053 5:0.328947 6:0.228916 7:0.216867 8:0.240964
-1 1:-299 2:76 3:0.144737 4:0.171053 5:0.328947 6:0.270588 7:0.235294 8:0.211765
-1 1:-342 2:76 3:0.144737 4:0.171053 5:0.328947 6:0.295455 7:0.238636 8:0.238636
-1 1:-377 2:76 3:0.144737 4:0.171053 5:0.328947 6:0.228916 7:0.216867 8:0.240964
-1 1:-460 2:76 3:0.144737 4:0.171053 5:0.328947 6:0.228916 7:0.204819 8:0.240964
-1 1:-355 2:76 3:0.144737 4:0.171053 5:0.328947 6:0.294118 7:0.270588 8:0.188235
-1 1:-417 2:76 3:0.144737 4:0.171053 5:0.328947 6:0.275862 7:0.310345 8:0.16092
-1 1:-334 2:76 3:0.144737 4:0.171053 5:0.328947 6:0.305882 7:0.341176 8:0.152941
-1 1:-287 2:74 3:0.144737 4:0.171053 5:0.328947 6:0.391892 7:0.256757 8:0.189189
-1 1:-252 2:75 3:0.144737 4:0.171053 5:0.328947 6:0.4 7:0.253333 8:0.186667
-1 1:-176 2:75 3:0.144737 4:0.171053 5:0.328947 6:0.4 7:0.24 8:0.186667
-1 1:-218 2:76 3:0.144737 4:0.171053 5:0.328947 6:0.333333 7:0.282051 8:0.230769
-1 1:-227 2:74 3:0.144737 4:0.171053 5:0.328947 6:0.378378 7:0.283784 8:0.162162
-1 1:-429 2:76 3:0.144737 4:0.171053 5:0.328947 6:0.247059 7:0.247059 8:0.235294
-1 1:-339 2:76 3:0.144737 4:0.171053 5:0.328947 6:0.2 7:0.294118 8:0.211765
-1 1:-257 2:76 3:0.144737 4:0.171053 5:0.328947 6:0.258824 7:0.247059 8:0.223529
-1 1:-328 2:76 3:0.144737 4:0.171053 5:0.328947 6:0.223529 7:0.211765 8:0.258824
-1 1:-539 2:76 3:0.144737 4:0.171053 5:0.328947 6:0.164706 7:0.235294 8:0.258824
-1 1:-510 2:76 3:0.144737 4:0.171053 5:0.328947 6:0.152941 7:0.211765 8:0.270588
-1 1:-350 2:76 3:0.144737 4:0.171053 5:0.328947 6:0.218391 7:0.229885 8:0.252874
-1 1:-461 2:76 3:0.144737 4:0.171053 5:0.328947 6:0.164706 7:0.211765 8:0.282353
-1 1:-384 2:76 3:0.144737 4:0.171053 5:0.328947 6:0.22093 7:0.22093 8:0.255814
-1 1:-409 2:76 3:0.144737 4:0.171053 5:0.328947 6:0.209302 7:0.232558 8:0.255814
-1 1:-570 2:76 3:0.144737 4:0.171053 5:0.328947 6:0.141176 7:0.2 8:0.294118
-1 1:-464 2:76 3:0.144737 4:0.171053 5:0.328947 6:0.141176 7:0.2 8:0.294118
-1 1:-404 2:76 3:0.144737 4:0.171053 5:0.328947 6:0.223684 7:0.210526 8:0.276316
-1 1:-425 2:76 3:0.144737 4:0.171053 5:0.328947 6:0.181818 7:0.155844 8:0.324675
-1 1:-415 2:76 3:0.144737 4:0.171053 5:0.328947 6:0.157895 7:0.157895 8:0.328947
-1 1:-374 2:76 3:0.144737 4:0.171053 5:0.328947 6:0.207792 7:0.233766 8:0.272727
-1 1:-433 2:76 3:0.144737 4:0.171053 5:0.328947 6:0.144737 7:0.197368 8:0.315789
-1 1:-521 2:76 3:0.144737 4:0.171053 5:0.328947 6:0.181818 7:0.142857 8:0.350649
-1 1:-342 2:76 3:0.144737 4:0.171053 5:0.328947 6:0.246753 7:0.233766 8:0.25974
-1 1:-417 2:76 3:0.144737 4:0.171053 5:0.328947 6:0.272727 7:0.272727 8:0.220779
-1 1:-331 2:76 3:0.144737 4:0.171053 5:0.328947 6:0.246753 7:0.233766 8:0.272727
-1 1:-303 2:76 3:0.144737 4:0.171053 5:0.328947 6:0.276316 7:0.289474 8:0.210526
-1 1:-236 2:76 3:0.144737 4:0.171053 5:0.328947 6:0.350649 7:0.376623 8:0.142857
-1 1:-248 2:76 3:0.144737 4:0.171053 5:0.328947 6:0.276316 7:0.276316 8:0.223684
-1 1:-396 2:76 3:0.144737 4:0.171053 5:0.328947 6:0.263158 7:0.223684 8:0.25
-1 1:-310 2:76 3:0.144737 4:0.171053 5:0.328947 6:0.168831 7:0.220779 8:0.285714
-1 1:-370 2:76 3:0.144737 4:0.171053 5:0.328947 6:0.168831 7:0.220779 8:0.285714
-1 1:-355 2:76 3:0.144737 4:0.171053 5:0.328947 6:0.210526 7:0.223684 8:0.276316
-1 1:-289 2:76 3:0.144737 4:0.171053 5:0.328947 6:0.210526 7:0.223684 8:0.276316
-1 1:-374 2:76 3:0.144737 4:0.171053 5:0.328947 6:0.210526 7:0.223684 8:0.276316
-1 1:-303 2:76 3:0.144737 4:0.171053 5:0.328947 6:0.207792 7:0.285714 8:0.220779
-1 1:-389 2:76 3:0.144737 4:0.171053 5:0.328947 6:0.157895 7:0.223684 8:0.289474
-1 1:-381 2:76 3:0.144737 4:0.171053 5:0.328947 6:0.144737 7:0.223684 8:0.289474
-1 1:-386 2:76 3:0.144737 4:0.171053 5:0.328947 6:0.141026 7:0.179487 8:0.346154
-1 1:-312 2:76 3:0.144737 4:0.171053 5:0.328947 6:0.223684 7:0.236842 8:0.263158
-1 1:-439 2:76 3:0.144737 4:0.171053 5:0.328947 6:0.210526 7:0.263158 8:0.236842
-1 1:-417 2:76 3:0.144737 4:0.171053 5:0.328947 6:0.220779 7:0.233766 8:0.25974
-1 1:-350 2:76 3:0.144737 4:0.171053 5:0.328947 6:0.171053 7:0.236842 8:0.25
-1 1:-501 2:75 3:0.144737 4:0.171053 5:0.328947 6:0.146667 7:0.226667 8:0.266667
-1 1:-360 2:75 3:0.144737 4:0.171053 5:0.328947 6:0.146667 7:0.24 8:0.266667
-1 1:-525 2:76 3:0.144737 4:0.171053 5:0.328947 6:0.220779 7:0.272727 8:0.207792
-1 1:-354 2:76 3:0.144737 4:0.171053 5:0.328947 6:0.194805 7:0.272727 8:0.207792
-1 1:-370 2:76 3:0.144737 4:0.171053 5:0.328947 6:0.131579 7:0.223684 8:0.302632
-1 1:-467 2:74 3:0.144737 4:0.171053 5:0.328947 6:0.148649 7:0.216216 8:0.27027
-1 1:-442 2:76 3:0.144737 4:0.171053 5:0.328947 6:0.118421 7:0.210526 8:0.315789
-1 1:-306 2:76 3:0.144737 4:0.171053 5:0.328947 6:0.194805 7:0.246753 8:0.233766
-1 1:-325 2:76 3:0.144737 4:0.171053 5:0.328947 6:0.194805 7:0.246753 8:0.233766
-1 1:-386 2:76 3:0.144737 4:0.171053 5:0.328947 6:0.194805 7:0.233766 8:0.246753
-1 1:-533 2:76 3:0.144737 4:0.171053 5:0.328947 6:0.181818 7:0.207792 8:0.272727
-1 1:-481 2:76 3:0.144737 4:0.171053 5:0.328947 6:0.142857 7:0.181818 8:0.311688
-1 1:-523 2:76 3:0.144737 4:0.171053 5:0.328947 6:0.168831 7:0.207792 8:0.272727
-1 1:-319 2:76 3:0.144737 4:0.171053 5:0.328947 6:0.233766 7:0.298701 8:0.220779
-1 1:-218 2:75 3:0.144737 4:0.171053 5:0.328947 6:0.293333 7:0.253333 8:0.213333
-1 1:-377 2:76 3:0.144737 4:0.171053 5:0.328947 6:0.192308 7:0.25641 8:0.24359
-1 1:-385 2:75 3:0.144737 4:0.171053 5:0.328947 6:0.12 7:0.266667 8:0.28
-1 1:-459 2:75 3:0.144737 4:0.171053 5:0.328947 6:0.12 7:0.266667 8:0.28
-1 1:-305 2:75 3:0.144737 4:0.171053 5:0.328947 6:0.12 7:0.28 8:0.266667
-1 1:-396 2:75 3:0.144737 4:0.171053 5:0.328947 6:0.146667 7:0.28 8:0.24
-1 1:-369 2:76 3:0.144737 4:0.171053 5:0.328947 6:0.263158 7:0.276316 8:0.210526
-1 1:-366 2:76 3:0.144737 4:0.171053 5:0.328947 6:0.230769 7:0.294872 8:0.24359
-1 1:-428 2:76 3:0.144737 4:0.171053 5:0.328947 6:0.184211 7:0.223684 8:0.276316
-1 1:-216 2:75 3:0.144737 4:0.171053 5:0.328947 6:0.226667 7:0.2 8:0.306667
-1 1:-302 2:75 3:0.144737 4:0.171053 5:0.328947 6:0.2 7:0.213333 8:0.306667
-1 1:-395 2:75 3:0.144737 4:0.171053 5:0.328947 6:0.2 7:0.226667 8:0.293333
-1 1:-368 2:75 3:0.144737 4:0.171053 5:0.328947 6:0.16 7:0.253333 8:0.253333
-1 1:-220 2:72 3:0.144737 4:0.171053 5:0.328947 6:0.388889 7:0.416667 8:0.0833333
-1 1:-374 2:75 3:0.144737 4:0.171053 5:0.328947 6:0.226667 7:0.28 8:0.253333
-1 1:-357 2:75 3:0.144737 4:0.171053 5:0.328947 6:0.213333 7:0.293333 8:0.226667
-1 1:-311 2:75 3:0.144737 4:0.171053 5:0.328947 6:0.2 7:0.266667 8:0.253333
-1 1:-226 2:75 3:0.144737 4:0.171053 5:0.328947 6:0.226667 7:0.266667 8:0.253333
-1 1:-329 2:75 3:0.144737 4:0.171053 5:0.328947 6:0.213333 7:0.266667 8:0.253333
-1 1:-283 2:75 3:0.144737 4:0.171053 5:0.328947 6:0.226667 7:0.266667 8:0.253333
-1 1:-378 2:75 3:0.144737 4:0.171053 5:0.328947 6:0.226667 7:0.266667 8:0.253333
-1 1:-306 2:75 3:0.144737 4:0.171053 5:0.328947 6:0.213333 7:0.253333 8:0.266667
-1 1:-349 2:75 3:0.144737 4:0.171053 5:0.328947 6:0.213333 7:0.266667 8:0.253333
-1 1:-382 2:75 3:0.144737 4:0.171053 5:0.328947 6:0.186667 7:0.266667 8:0.253333
-1 1:-384 2:76 3:0.144737 4:0.171053 5:0.328947 6:0.157895 7:0.197368 8:0.289474
-1 1:-454 2:76 3:0.144737 4:0.171053 5:0.328947 6:0.157895 7:0.184211 8:0.302632
-1 1:-346 2:76 3:0.144737 4:0.171053 5:0.328947 6:0.184211 7:0.210526 8:0.276316
-1 1:-412 2:76 3:0.144737 4:0.171053 5:0.328947 6:0.179487 7:0.217949 8:0.294872
-1 1:-356 2:76 3:0.144737 4:0.171053 5:0.328947 6:0.207792 7:0.207792 8:0.25974
-1 1:-413 2:76 3:0.144737 4:0.171053 5:0.328947 6:0.207792 7:0.207792 8:0.272727
-1 1:-394 2:76 3:0.144737 4:0.171053 5:0.328947 6:0.197368 7:0.197368 8:0.276316
-1 1:-356 2:76 3:0.144737 4:0.171053 5:0.328947 6:0.197368 7:0.184211 8:0.302632
-1 1:-374 2:76 3:0.144737 4:0.171053 5:0.328947 6:0.207792 7:0.181818 8:0.298701
-1 1:-342 2:75 3:0.144737 4:0.171053 5:0.328947 6:0.253333 7:0.266667 8:0.24
-1 1:-350 2:76 3:0.144737 4:0.171053 5:0.328947 6:0.194805 7:0.194805 8:0.298701
-1 1:-475 2:76 3:0.144737 4:0.171053 5:0.328947 6:0.155844 7:0.168831 8:0.324675
-1 1:-348 2:76 3:0.144737 4:0.171053 5:0.328947 6:0.272727 7:0.272727 8:0.207792
-1 1:-147 2:74 3:0.144737 4:0.171053 5:0.328947 6:0.418919 7:0.378378 8:0.108108
-1 1:-198 2:76 3:0.144737 4:0.171053 5:0.328947 6:0.342105 7:0.342105 8:0.171053
-1 1:-172 2:67 3:0.144737 4:0.171053 5:0.328947 6:0.328358 7:0.358209 8:0.179104
-1 1:-227 2:71 3:0.144737 4:0.171053 5:0.328947 6:0.366197 7:0.352113 8:0.169014
-1 1:-133 2:72 3:0.144737 4:0.171053 5:0.328947 6:0.430556 7:0.361111 8:0.111111
-1 1:-139 2:72 3:0.144737 4:0.171053 5:0.328947 6:0.402778 7:0.375 8:0.125
-1 1:-420 2:76 3:0.144737 4:0.171053 5:0.328947 6:0.197368 7:0.197368 8:0.289474
-1 1:-425 2:75 3:0.144737 4:0.171053 5:0.328947 6:0.213333 7:0.24 8:0.266667
-1 1:-334 2:75 3:0.144737 4:0.171053 5:0.328947 6:0.213333 7:0.253333 8:0.266667
-1 1:-437 2:76 3:0.144737 4:0.171053 5:0.328947 6:0.210526 7:0.184211 8:0.289474
-1 1:-340 2:76 3:0.144737 4:0.171053 5:0.328947 6:0.197368 7:0.210526 8:0.263158
-1 1:-512 2:76 3:0.144737 4:0.171053 5:0.328947 6:0.197368 7:0.197368 8:0.276316
-1 1:-392 2:76 3:0.144737 4:0.171053 5:0.328947 6:0.184211 7:0.210526 8:0.263158
-1 1:-357 2:76 3:0.144737 4:0.171053 5:0.328947 6:0.184211 7:0.223684 8:0.276316
-1 1:-342 2:76 3:0.144737 4:0.171053 5:0.328947 6:0.184211 7:0.223684 8:0.263158
-1 1:-403 2:76 3:0.144737 4:0.171053 5:0.328947 6:0.211111 7:0.211111 8:0.288889
-1 1:-442 2:76 3:0.144737 4:0.171053 5:0.328947 6:0.204545 7:0.204545 8:0.306818
-1 1:-477 2:76 3:0.144737 4:0.171053 5:0.328947 6:0.170455 7:0.159091 8:0.352273
-1 1:-357 2:76 3:0.144737 4:0.171053 5:0.328947 6:0.215909 7:0.193182 8:0.318182
-1 1:-479 2:76 3:0.144737 4:0.171053 5:0.328947 6:0.154762 7:0.178571 8:0.309524
-1 1:-414 2:76 3:0.144737 4:0.171053 5:0.328947 6:0.2 7:0.233333 8:0.255556
-1 1:-345 2:76 3:0.144737 4:0.171053 5:0.328947 6:0.25 7:0.173913 8:0.26087
-1 1:-356 2:76 3:0.144737 4:0.171053 5:0.328947 6:0.247312 7:0.172043 8:0.268817
-1 1:-367 2:76 3:0.144737 4:0.171053 5:0.328947 6:0.228261 7:0.184783 8:0.282609
-1 1:-494 2:76 3:0.144737 4:0.171053 5:0.328947 6:0.206522 7:0.217391 8:0.26087
-1 1:-444 2:76 3:0.144737 4:0.171053 5:0.328947 6:0.222222 7:0.144444 8:0.311111
-1 1:-487 2:76 3:0.144737 4:0.171053 5:0.328947 6:0.193548 7:0.16129 8:0.301075
-1 1:-406 2:76 3:0.144737 4:0.171053 5:0.328947 6:0.204545 7:0.181818 8:0.272727
-1 1:-365 2:76 3:0.144737 4:0.171053 5:0.328947 6:0.204545 7:0.193182 8:0.261364
-1 1:-438 2:76 3:0.144737 4:0.171053 5:0.328947 6:0.215909 7:0.181818 8:0.272727
-1 1:-295 2:76 3:0.144737 4:0.171053 5:0.328947 6:0.337209 7:0.372093 8:0.116279
-1 1:-303 2:76 3:0.144737 4:0.171053 5:0.328947 6:0.244444 7:0.355556 8:0.166667
-1 1:-282 2:76 3:0.144737 4:0.171053 5:0.328947 6:0.244444 7:0.355556 8:0.166667
-1 1:-268 2:72 3:0.144737 4:0.171053 5:0.328947 6:0.263889 7:0.305556 8:0.166667
-1 1:-388 2:76 3:0.144737 4:0.171053 5:0.328947 6:0.176471 7:0.247059 8:0.258824
-1 1:-296 2:76 3:0.144737 4:0.171053 5:0.328947 6:0.211765 7:0.247059 8:0.235294
-1 1:-410 2:76 3:0.144737 4:0.171053 5:0.328947 6:0.188235 7:0.258824 8:0.223529
-1 1:-462 2:76 3:0.144737 4:0.171053 5:0.328947 6:0.154762 7:0.22619 8:0.297619
-1 1:-473 2:76 3:0.144737 4:0.171053 5:0.328947 6:0.176471 7:0.270588 8:0.247059
-1 1:-312 2:76 3:0.144737 4:0.171053 5:0.328947 6:0.188235 7:0.247059 8:0.235294
-1 1:-344 2:76 3:0.144737 4:0.171053 5:0.328947 6:0.202381 7:0.238095 8:0.25
-1 1:-480 2:76 3:0.144737 4:0.171053 5:0.328947 6:0.197674 7:0.244186 8:0.255814
-1 1:-531 2:76 3:0.144737 4:0.171053 5:0.328947 6:0.22093 7:0.244186 8:0.232558
-1 1:-436 2:76 3:0.144737 4:0.171053 5:0.328947 6:0.164706 7:0.223529 8:0.270588
-1 1:-380 2:76 3:0.144737 4:0.171053 5:0.328947 6:0.2 7:0.235294 8:0.258824
-1 1:-348 2:76 3:0.144737 4:0.171053 5:0.328947 6:0.2 7:0.258824 8:0.235294
-1 1:-419 2:76 3:0.144737 4:0.171053 5:0.328947 6:0.164706 7:0.235294 8:0.270588
-1 1:-414 2:76 3:0.144737 4:0.171053 5:0.328947 6:0.164706 7:0.223529 8:0.270588
-1 1:-470 2:76 3:0.144737 4:0.171053 5:0.328947 6:0.164706 7:0.211765 8:0.282353
-1 1:-389 2:76 3:0.144737 4:0.171053 5:0.328947 6:0.176471 7:0.235294 8:0.270588
-1 1:-367 2:76 3:0.144737 4:0.171053 5:0.328947 6:0.2 7:0.211765 8:0.270588
-1 1:-367 2:76 3:0.144737 4:0.171053 5:0.328947 6:0.188235 7:0.223529 8:0.270588
-1 1:-542 2:76 3:0.144737 4:0.171053 5:0.328947 6:0.188235 7:0.211765 8:0.270588
-1 1:-311 2:76 3:0.144737 4:0.171053 5:0.328947 6:0.176471 7:0.235294 8:0.270588
-1 1:-376 2:76 3:0.144737 4:0.171053 5:0.328947 6:0.197674 7:0.209302 8:0.267442
-1 1:-397 2:76 3:0.144737 4:0.171053 5:0.328947 6:0.188235 7:0.223529 8:0.270588
-1 1:-356 2:76 3:0.144737 4:0.171053 5:0.328947 6:0.236842 7:0.263158 8:0.236842
-1 1:-534 2:75 3:0.144737 4:0.171053 5:0.328947 6:0.2 7:0.2 8:0.28
-1 1:-389 2:76 3:0.144737 4:0.171053 5:0.328947 6:0.197368 7:0.210526 8:0.289474
-1 1:-383 2:75 3:0.144737 4:0.171053 5:0.328947 6:0.186667 7:0.186667 8:0.293333
-1 1:-318 2:76 3:0.144737 4:0.171053 5:0.328947 6:0.302632 7:0.276316 8:0.197368
-1 1:-296 2:76 3:0.144737 4:0.171053 5:0.328947 6:0.263158 7:0.25 8:0.236842
-1 1:-235 2:76 3:0.144737 4:0.171053 5:0.328947 6:0.263158 7:0.25 8:0.236842
-1 1:-347 2:76 3:0.144737 4:0.171053 5:0.328947 6:0.210526 7:0.263158 8:0.223684
-1 1:-347 2:76 3:0.144737 4:0.171053 5:0.328947 6:0.223684 7:0.236842 8:0.236842
-1 1:-413 2:75 3:0.144737 4:0.171053 5:0.328947 6:0.2 7:0.24 8:0.24
-1 1:-426 2:75 3:0.144737 4:0.171053 5:0.328947 6:0.266667 7:0.226667 8:0.24
-1 1:-253 2:74 3:0.144737 4:0.171053 5:0.328947 6:0.310811 7:0.283784 8:0.175676
-1 1:-424 2:76 3:0.144737 4:0.171053 5:0.328947 6:0.263158 7:0.236842 8:0.223684
-1 1:-380 2:76 3:0.144737 4:0.171053 5:0.328947 6:0.25 7:0.223684 8:0.236842
-1 1:-469 2:76 3:0.144737 4:0.171053 5:0.328947 6:0.184211 7:0.197368 8:0.289474
-1 1:-461 2:76 3:0.144737 4:0.171053 5:0.328947 6:0.141026 7:0.192308 8:0.333333
-1 1:-432 2:76 3:0.144737 4:0.171053 5:0.328947 6:0.192308 7:0.205128 8:0.307692
-1 1:-335 2:76 3:0.144737 4:0.171053 5:0.328947 6:0.192308 7:0.205128 8:0.294872
-1 1:-460 2:76 3:0.144737 4:0.171053 5:0.328947 6:0.179487 7:0.179487 8:0.333333
-1 1:-406 2:76 3:0.144737 4:0.171053 5:0.328947 6:0.192308 7:0.230769 8:0.282051
-1 1:-362 2:76 3:0.144737 4:0.171053 5:0.328947 6:0.236842 7:0.223684 8:0.276316
-1 1:-336 2:76 3:0.144737 4:0.171053 5:0.328947 6:0.236842 7:0.223684 8:0.276316
-1 1:-433 2:76 3:0.144737 4:0.171053 5:0.328947 6:0.197368 7:0.184211 8:0.276316
-1 1:-505 2:76 3:0.144737 4:0.171053 5:0.328947 6:0.210526 7:0.184211 8:0.289474
-1 1:-448 2:76 3:0.144737 4:0.171053 5:0.328947 6:0.168831 7:0.220779 8:0.272727
-1 1:-351 2:76 3:0.144737 4:0.171053 5:0.328947 6:0.207792 7:0.25974 8:0.233766
-1 1:-430 2:76 3:0.144737 4:0.171053 5:0.328947 6:0.197368 7:0.184211 8:0.302632
-1 1:-282 2:76 3:0.144737 4:0.171053 5:0.328947 6:0.263158 7:0.263158 8:0.223684
-1 1:-242 2:75 3:0.144737 4:0.171053 5:0.328947 6:0.426667 7:0.36 8:0.106667
-1 1:-224 2:71 3:0.144737 4:0.171053 5:0.328947 6:0.394366 7:0.225352 8:0.239437
-1 1:-130 2:72 3:0.144737 4:0.171053 5:0.328947 6:0.402778 7:0.222222 8:0.236111
-1 1:-223 2:70 3:0.144737 4:0.171053 5:0.328947 6:0.385714 7:0.285714 8:0.214286
-1 1:-330 2:76 3:0.144737 4:0.171053 5:0.328947 6:0.194805 7:0.25974 8:0.272727
-1 1:-357 2:76 3:0.144737 4:0.171053 5:0.328947 6:0.223684 7:0.236842 8:0.289474
-1 1:-363 2:76 3:0.144737 4:0.171053 5:0.328947 6:0.220779 7:0.220779 8:0.285714
-1 1:-301 2:76 3:0.144737 4:0.171053 5:0.328947 6:0.194805 7:0.25974 8:0.272727
-1 1:-454 2:76 3:0.144737 4:0.171053 5:0.328947 6:0.184211 7:0.25 8:0.25
-1 1:-316 2:76 3:0.144737 4:0.171053 5:0.328947 6:0.197368 7:0.197368 8:0.315789
-1 1:-330 2:76 3:0.144737 4:0.171053 5:0.328947 6:0.197368 7:0.210526 8:0.302632
-1 1:-357 2:76 3:0.144737 4:0.171053 5:0.328947 6:0.210526 7:0.25 8:0.276316
-1 1:-354 2:76 3:0.144737 4:0.171053 5:0.328947 6:0.223684 7:0.210526 8:0.276316
-1 1:-360 2:76 3:0.144737 4:0.171053 5:0.328947 6:0.233766 7:0.207792 8:0.272727
-1 1:-380 2:76 3:0.144737 4:0.171053 5:0.328947 6:0.223684 7:0.210526 8:0.276316
-1 1:-440 2:75 3:0.144737 4:0.171053 5:0.328947 6:0.2 7:0.186667 8:0.293333
-1 1:-362 2:76 3:0.144737 4:0.171053 5:0.328947 6:0.168831 7:0.155844 8:0.350649
-1 1:-404 2:75 3:0.144737 4:0.171053 5:0.328947 6:0.226667 7:0.266667 8:0.24
-1 1:-296 2:76 3:0.144737 4:0.171053 5:0.328947 6:0.236842 7:0.25 8:0.236842
-1 1:-478 2:76 3:0.144737 4:0.171053 5:0.328947 6:0.223684 7:0.25 8:0.25
-1 1:-334 2:75 3:0.144737 4:0.171053 5:0.328947 6:0.213333 7:0.253333 8:0.253333
-1 1:-296 2:74 3:0.144737 4:0.171053 5:0.328947 6:0.22973 7:0.22973 8:0.27027
-1 1:-336 2:76 3:0.144737 4:0.171053 5:0.328947 6:0.184211 7:0.223684 8:0.276316
-1 1:-308 2:76 3:0.144737 4:0.171053 5:0.328947 6:0.233766 7:0.246753 8:0.25974
-1 1:-267 2:76 3:0.144737 4:0.171053 5:0.328947 6:0.246753 7:0.233766 8:0.272727
-1 1:-430 2:74 3:0.144737 4:0.171053 5:0.328947 6:0.22973 7:0.297297 8:0.202703
-1 1:-234 2:74 3:0.144737 4:0.171053 5:0.328947 6:0.351351 7:0.324324 8:0.162162
-1 1:-209 2:74 3:0.144737 4:0.171053 5:0.328947 6:0.337838 7:0.351351 8:0.148649
-1 1:-148 2:70 3:0.144737 4:0.171053 5:0.328947 6:0.4 7:0.228571 8:0.214286
-1 1:-266 2:70 3:0.144737 4:0.171053 5:0.328947 6:0.371429 7:0.242857 8:0.228571
-1 1:-320 2:75 3:0.144737 4:0.171053 5:0.328947 6:0.226667 7:0.266667 8:0.24
-1 1:-394 2:76 3:0.144737 4:0.171053 5:0.328947 6:0.184211 7:0.236842 8:0.263158
-1 1:-457 2:75 3:0.144737 4:0.171053 5:0.328947 6:0.186667 7:0.24 8:0.253333
-1 1:-369 2:75 3:0.144737 4:0.171053 5:0.328947 6:0.2 7:0.186667 8:0.293333
-1 1:-290 2:75 3:0.144737 4:0.171053 5:0.328947 6:0.2 7:0.213333 8:0.266667
-1 1:-388 2:76 3:0.144737 4:0.171053 5:0.328947 6:0.230769 7:0.192308 8:0.282051
-1 1:-482 2:76 3:0.144737 4:0.171053 5:0.328947 6:0.230769 7:0.179487 8:0.294872
-1 1:-284 2:76 3:0.144737 4:0.171053 5:0.328947 6:0.246753 7:0.194805 8:0.272727
-1 1:-464 2:76 3:0.144737 4:0.171053 5:0.328947 6:0.171053 7:0.157895 8:0.328947
-1 1:-452 2:76 3:0.144737 4:0.171053 5:0.328947 6:0.171053 7:0.144737 8:0.342105
-1 1:-413 2:76 3:0.144737 4:0.171053 5:0.328947 6:0.181818 7:0.181818 8:0.324675
-1 1:-375 2:76 3:0.144737 4:0.171053 5:0.328947 6:0.168831 7:0.181818 8:0.324675
-1 1:-358 2:76 3:0.144737 4:0.171053 5:0.328947 6:0.194805 7:0.168831 8:0.324675
-1 1:-359 2:76 3:0.144737 4:0.171053 5:0.328947 6:0.181818 7:0.142857 8:0.350649
-1 1:-409 2:76 3:0.144737 4:0.171053 5:0.328947 6:0.181818 7:0.142857 8:0.350649
-1 1:-337 2:76 3:0.144737 4:0.171053 5:0.328947 6:0.194805 7:0.155844 8:0.337662
-1 1:-440 2:76 3:0.144737 4:0.171053 5:0.328947 6:0.181818 7:0.155844 8:0.337662
-1 1:-386 2:76 3:0.144737 4:0.171053 5:0.328947 6:0.207792 7:0.168831 8:0.337662
-1 1:-302 2:76 3:0.144737 4:0.171053 5:0.328947 6:0.233766 7:0.220779 8:0.285714
-1 1:-257 2:76 3:0.144737 4:0.171053 5:0.328947 6:0.25974 7:0.207792 8:0.285714
-1 1:-477 2:76 3:0.144737 4:0.171053 5:0.328947 6:0.220779 7:0.220779 8:0.272727
-1 1:-256 2:74 3:0.144737 4:0.171053 5:0.328947 6:0.283784 7:0.310811 8:0.202703
-1 1:-261 2:76 3:0.144737 4:0.171053 5:0.328947 6:0.315789 7:0.381579 8:0.144737
-1 1:-316 2:76 3:0.144737 4:0.171053 5:0.328947 6:0.246753 7:0.233766 8:0.25974
-1 1:-87 2:72 3:0.144737 4:0.171053 5:0.328947 6:0.361111 7:0.347222 8:0.180556
-1 1:-337 2:72 3:0.144737 4:0.171053 5:0.328947 6:0.277778 7:0.277778 8:0.263889
-1 1:-200 2:72 3:0.144737 4:0.171053 5:0.328947 6:0.277778 7:0.277778 8:0.263889
-1 1:-324 2:75 3:0.144737 4:0.171053 5:0.328947 6:0.293333 7:0.2 8:0.24
-1 1:-358 2:75 3:0.144737 4:0.171053 5:0.328947 6:0.266667 7:0.186667 8:0.253333
-1 1:-326 2:75 3:0.144737 4:0.171053 5:0.328947 6:0.213333 7:0.133333 8:0.32
-1 1:-456 2:75 3:0.144737 4:0.171053 5:0.328947 6:0.24 7:0.133333 8:0.306667
-1 1:-472 2:75 3:0.144737 4:0.171053 5:0.328947 6:0.24 7:0.16 8:0.293333
-1 1:-413 2:75 3:0.144737 4:0.171053 5:0.328947 6:0.253333 7:0.146667 8:0.293333
-1 1:-389 2:75 3:0.144737 4:0.171053 5:0.328947 6:0.253333 7:0.146667 8:0.293333
-1 1:-333 2:75 3:0.144737 4:0.171053 5:0.328947 6:0.24 7:0.146667 8:0.293333
-1 1:-422 2:75 3:0.144737 4:0.171053 5:0.328947 6:0.24 7:0.16 8:0.28
-1 1:-263 2:75 3:0.144737 4:0.171053 5:0.328947 6:0.253333 7:0.173333 8:0.266667
-1 1:-372 2:75 3:0.144737 4:0.171053 5:0.328947 6:0.253333 7:0.146667 8:0.293333
-1 1:-352 2:75 3:0.144737 4:0.171053 5:0.328947 6:0.253333 7:0.146667 8:0.293333
-1 1:-278 2:75 3:0.144737 4:0.171053 5:0.328947 6:0.253333 7:0.146667 8:0.293333
-1 1:-350 2:75 3:0.144737 4:0.171053 5:0.328947 6:0.253333 7:0.146667 8:0.293333
-1 1:-376 2:75 3:0.144737 4:0.171053 5:0.328947 6:0.253333 7:0.146667 8:0.293333
-1 1:-401 2:75 3:0.144737 4:0.171053 5:0.328947 6:0.253333 7:0.146667 8:0.293333
-1 1:-387 2:76 3:0.144737 4:0.171053 5:0.328947 6:0.181818 7:0.181818 8:0.324675
-1 1:-594 2:76 3:0.144737 4:0.171053 5:0.328947 6:0.178571 7:0.202381 8:0.309524
-1 1:-393 2:76 3:0.144737 4:0.171053 5:0.328947 6:0.176471 7:0.2 8:0.305882
-1 1:-428 2:76 3:0.144737 4:0.171053 5:0.328947 6:0.2 7:0.176471 8:0.317647
-1 1:-399 2:76 3:0.144737 4:0.171053 5:0.328947 6:0.2 7:0.176471 8:0.317647
-1 1:-318 2:76 3:0.144737 4:0.171053 5:0.328947 6:0.223529 7:0.188235 8:0.317647
-1 1:-426 2:76 3:0.144737 4:0.171053 5:0.328947 6:0.235294 7:0.176471 8:0.317647
-1 1:-445 2:76 3:0.144737 4:0.171053 5:0.328947 6:0.188235 7:0.235294 8:0.258824
-1 1:-407 2:76 3:0.144737 4:0.171053 5:0.328947 6:0.210526 7:0.236842 8:0.236842
-1 1:-402 2:76 3:0.144737 4:0.171053 5:0.328947 6:0.216867 7:0.277108 8:0.204819
-1 1:-266 2:76 3:0.144737 4:0.171053 5:0.328947 6:0.233333 7:0.344444 8:0.188889
-1 1:-213 2:76 3:0.144737 4:0.171053 5:0.328947 6:0.238636 7:0.352273 8:0.181818
-1 1:-339 2:76 3:0.144737 4:0.171053 5:0.328947 6:0.217949 7:0.217949 8:0.269231
-1 1:-407 2:76 3:0.144737 4:0.171053 5:0.328947 6:0.181818 7:0.285714 8:0.246753
-1 1:-345 2:76 3:0.144737 4:0.171053 5:0.328947 6:0.230769 7:0.217949 8:0.269231
-1 1:-385 2:76 3:0.144737 4:0.171053 5:0.328947 6:0.210526 7:0.236842 8:0.236842
-1 1:-372 2:76 3:0.144737 4:0.171053 5:0.328947 6:0.210526 7:0.236842 8:0.236842
-1 1:-399 2:76 3:0.144737 4:0.171053 5:0.328947 6:0.210526 7:0.236842 8:0.236842
-1 1:-328 2:76 3:0.144737 4:0.171053 5:0.328947 6:0.210526 7:0.236842 8:0.236842
-1 1:-390 2:76 3:0.144737 4:0.171053 5:0.328947 6:0.197368 7:0.223684 8:0.25
-1 1:-392 2:76 3:0.144737 4:0.171053 5:0.328947 6:0.223684 7:0.236842 8:0.236842
-1 1:-364 2:76 3:0.144737 4:0.171053 5:0.328947 6:0.194805 7:0.25974 8:0.233766
-1 1:-359 2:76 3:0.144737 4:0.171053 5:0.328947 6:0.197368 7:0.236842 8:0.25
-1 1:-343 2:76 3:0.144737 4:0.171053 5:0.328947 6:0.197368 7:0.25 8:0.236842
-1 1:-297 2:75 3:0.171053 4:0.197368 5:0.302632 6:0.253333 7:0.333333 8:0.2
-1 1:-402 2:76 3:0.171053 4:0.197368 5:0.302632 6:0.105263 7:0.223684 8:0.289474
-1 1:-382 2:76 3:0.171053 4:0.197368 5:0.302632 6:0.118421 7:0.236842 8:0.276316
-1 1:-352 2:76 3:0.171053 4:0.197368 5:0.302632 6:0.171053 7:0.171053 8:0.276316
-1 1:-403 2:76 3:0.171053 4:0.197368 5:0.302632 6:0.171053 7:0.157895 8:0.289474
-1 1:-406 2:76 3:0.171053 4:0.197368 5:0.302632 6:0.197368 7:0.184211 8:0.263158
-1 1:-382 2:76 3:0.171053 4:0.197368 5:0.302632 6:0.210526 7:0.197368 8:0.25
-1 1:-339 2:75 3:0.171053 4:0.197368 5:0.302632 6:0.226667 7:0.213333 8:0.293333
-1 1:-394 2:74 3:0.171053 4:0.197368 5:0.302632 6:0.216216 7:0.216216 8:0.283784
-1 1:-327 2:75 3:0.171053 4:0.197368 5:0.302632 6:0.186667 7:0.266667 8:0.24
-1 1:-424 2:76 3:0.171053 4:0.197368 5:0.302632 6:0.181818 7:0.207792 8:0.272727
-1 1:-488 2:76 3:0.171053 4:0.197368 5:0.302632 6:0.131579 7:0.184211 8:0.342105
-1 1:-439 2:76 3:0.171053 4:0.197368 5:0.302632 6:0.155844 7:0.207792 8:0.298701
-1 1:-352 2:76 3:0.171053 4:0.197368 5:0.302632 6:0.12987 7:0.194805 8:0.311688
-1 1:-340 2:76 3:0.171053 4:0.197368 5:0.302632 6:0.142857 7:0.220779 8:0.285714
-1 1:-310 2:76 3:0.171053 4:0.197368 5:0.302632 6:0.181818 7:0.194805 8:0.298701
-1 1:-343 2:76 3:0.171053 4:0.197368 5:0.302632 6:0.181818 7:0.194805 8:0.298701
-1 1:-59 2:71 3:0.171053 4:0.197368 5:0.302632 6:0.478873 7:0.338028 8:0.126761
-1 1:-174 2:71 3:0.171053 4:0.197368 5:0.302632 6:0.408451 7:0.366197 8:0.140845
-1 1:-157 2:71 3:0.171053 4:0.197368 5:0.302632 6:0.408451 7:0.352113 8:0.126761
-1 1:-243 2:72 3:0.171053 4:0.197368 5:0.302632 6:0.416667 7:0.347222 8:0.125
-1 1:-528 2:75 3:0.171053 4:0.197368 5:0.302632 6:0.213333 7:0.226667 8:0.253333
-1 1:-322 2:75 3:0.171053 4:0.197368 5:0.302632 6:0.173333 7:0.253333 8:0.253333
-1 1:-405 2:75 3:0.171053 4:0.197368 5:0.302632 6:0.16 7:0.213333 8:0.293333
-1 1:-400 2:76 3:0.171053 4:0.197368 5:0.302632 6:0.171053 7:0.210526 8:0.289474
-1 1:-452 2:75 3:0.171053 4:0.197368 5:0.302632 6:0.16 7:0.213333 8:0.293333
-1 1:-420 2:76 3:0.171053 4:0.197368 5:0.302632 6:0.184211 7:0.197368 8:0.276316
-1 1:-427 2:76 3:0.171053 4:0.197368 5:0.302632 6:0.205128 7:0.230769 8:0.307692
-1 1:-337 2:76 3:0.171053 4:0.197368 5:0.302632 6:0.179487 7:0.217949 8:0.307692
-1 1:-307 2:76 3:0.171053 4:0.197368 5:0.302632 6:0.223684 7:0.210526 8:0.289474
-1 1:-278 2:76 3:0.171053 4:0.197368 5:0.302632 6:0.171053 7:0.171053 8:0.355263
-1 1:-308 2:76 3:0.171053 4:0.197368 5:0.302632 6:0.184211 7:0.171053 8:0.355263
-1 1:-314 2:75 3:0.171053 4:0.197368 5:0.302632 6:0.186667 7:0.173333 8:0.346667
-1 1:-325 2:76 3:0.171053 4:0.197368 5:0.302632 6:0.197368 7:0.197368 8:0.328947
-1 1:-269 2:76 3:0.171053 4:0.197368 5:0.302632 6:0.223684 7:0.184211 8:0.328947
-1 1:-298 2:76 3:0.171053 4:0.197368 5:0.302632 6:0.171053 7:0.25 8:0.289474
-1 1:-290 2:76 3:0.171053 4:0.197368 5:0.302632 6:0.171053 7:0.25 8:0.289474
-1 1:-176 2:69 3:0.171053 4:0.197368 5:0.302632 6:0.463768 7:0.42029 8:0.0869565
-1 1:-213 2:72 3:0.171053 4:0.197368 5:0.302632 6:0.291667 7:0.375 8:0.138889
-1 1:-304 2:75 3:0.171053 4:0.197368 5:0.302632 6:0.213333 7:0.226667 8:0.306667
-1 1:-383 2:75 3:0.171053 4:0.197368 5:0.302632 6:0.16 7:0.2 8:0.32
-1 1:-329 2:76 3:0.171053 4:0.197368 5:0.302632 6:0.197368 7:0.210526 8:0.289474
-1 1:-319 2:76 3:0.171053 4:0.197368 5:0.302632 6:0.184211 7:0.197368 8:0.302632
-1 1:-298 2:76 3:0.171053 4:0.197368 5:0.302632 6:0.210526 7:0.223684 8:0.289474
-1 1:-305 2:75 3:0.171053 4:0.197368 5:0.302632 6:0.2 7:0.253333 8:0.266667
-1 1:-437 2:75 3:0.171053 4:0.197368 5:0.302632 6:0.12 7:0.226667 8:0.32
-1 1:-399 2:75 3:0.171053 4:0.197368 5:0.302632 6:0.146667 7:0.24 8:0.306667
-1 1:-374 2:75 3:0.171053 4:0.197368 5:0.302632 6:0.12 7:0.226667 8:0.32
-1 1:-402 2:76 3:0.171053 4:0.197368 5:0.302632 6:0.207792 7:0.155844 8:0.311688
-1 1:-372 2:76 3:0.171053 4:0.197368 5:0.302632 6:0.197368 7:0.210526 8:0.289474
-1 1:-372 2:76 3:0.171053 4:0.197368 5:0.302632 6:0.210526 7:0.210526 8:0.276316
-1 1:-307 2:76 3:0.171053 4:0.197368 5:0.302632 6:0.197368 7:0.210526 8:0.276316
-1 1:-332 2:76 3:0.171053 4:0.197368 5:0.302632 6:0.197368 7:0.210526 8:0.276316
-1 1:-442 2:76 3:0.171053 4:0.197368 5:0.302632 6:0.197368 7:0.210526 8:0.276316
-1 1:-375 2:76 3:0.171053 4:0.197368 5:0.302632 6:0.184211 7:0.171053 8:0.315789
-1 1:-441 2:76 3:0.171053 4:0.197368 5:0.302632 6:0.223684 7:0.197368 8:0.289474
-1 1:-296 2:76 3:0.171053 4:0.197368 5:0.302632 6:0.25 7:0.236842 8:0.236842
-1 1:-362 2:76 3:0.171053 4:0.197368 5:0.302632 6:0.25 7:0.223684 8:0.25
-1 1:-332 2:76 3:0.171053 4:0.197368 5:0.302632 6:0.25 7:0.263158 8:0.223684
-1 1:-129 2:71 3:0.171053 4:0.197368 5:0.302632 6:0.450704 7:0.239437 8:0.169014
-1 1:-256 2:76 3:0.171053 4:0.197368 5:0.302632 6:0.223684 7:0.210526 8:0.25
-1 1:-361 2:76 3:0.171053 4:0.197368 5:0.302632 6:0.25 7:0.210526 8:0.236842
-1 1:-392 2:76 3:0.171053 4:0.197368 5:0.302632 6:0.236842 7:0.223684 8:0.236842
-1 1:-295 2:76 3:0.171053 4:0.197368 5:0.302632 6:0.223684 7:0.210526 8:0.25
-1 1:-356 2:76 3:0.171053 4:0.197368 5:0.302632 6:0.210526 7:0.276316 8:0.197368
-1 1:-269 2:76 3:0.171053 4:0.197368 5:0.302632 6:0.223684 7:0.184211 8:0.263158
-1 1:-360 2:76 3:0.171053 4:0.197368 5:0.302632 6:0.223684 7:0.184211 8:0.263158
-1 1:-358 2:76 3:0.171053 4:0.197368 5:0.302632 6:0.223684 7:0.184211 8:0.263158
-1 1:-327 2:76 3:0.171053 4:0.197368 5:0.302632 6:0.236842 7:0.197368 8:0.25
-1 1:-346 2:76 3:0.171053 4:0.197368 5:0.302632 6:0.223684 7:0.184211 8:0.263158
-1 1:-335 2:76 3:0.171053 4:0.197368 5:0.302632 6:0.25 7:0.223684 8:0.236842
-1 1:-302 2:76 3:0.171053 4:0.197368 5:0.302632 6:0.236842 7:0.223684 8:0.236842
-1 1:-361 2:76 3:0.171053 4:0.197368 5:0.302632 6:0.25 7:0.210526 8:0.25
-1 1:-379 2:76 3:0.171053 4:0.197368 5:0.302632 6:0.236842 7:0.223684 8:0.236842
-1 1:-382 2:76 3:0.171053 4:0.197368 5:0.302632 6:0.236842 7:0.223684 8:0.236842
-1 1:-280 2:76 3:0.171053 4:0.197368 5:0.302632 6:0.236842 7:0.223684 8:0.236842
-1 1:-323 2:76 3:0.171053 4:0.197368 5:0.302632 6:0.246753 7:0.220779 8:0.233766
-1 1:-369 2:76 3:0.171053 4:0.197368 5:0.302632 6:0.236842 7:0.223684 8:0.236842
-1 1:-331 2:76 3:0.171053 4:0.197368 5:0.302632 6:0.236842 7:0.223684 8:0.236842
-1 1:-281 2:76 3:0.171053 4:0.197368 5:0.302632 6:0.25 7:0.223684 8:0.236842
-1 1:-224 2:76 3:0.171053 4:0.197368 5:0.302632 6:0.236842 7:0.223684 8:0.236842
-1 1:-277 2:76 3:0.171053 4:0.197368 5:0.302632 6:0.236842 7:0.223684 8:0.236842
-1 1:-260 2:74 3:0.171053 4:0.197368 5:0.302632 6:0.243243 7:0.337838 8:0.22973
-1 1:-278 2:74 3:0.171053 4:0.197368 5:0.302632 6:0.202703 7:0.216216 8:0.297297
-1 1:-457 2:74 3:0.171053 4:0.197368 5:0.302632 6:0.162162 7:0.162162 8:0.337838
-1 1:-357 2:74 3:0.171053 4:0.197368 5:0.302632 6:0.202703 7:0.216216 8:0.297297
-1 1:-386 2:74 3:0.171053 4:0.197368 5:0.302632 6:0.202703 7:0.216216 8:0.297297
-1 1:-309 2:74 3:0.171053 4:0.197368 5:0.302632 6:0.216216 7:0.243243 8:0.283784
-1 1:-306 2:74 3:0.171053 4:0.197368 5:0.302632 6:0.202703 7:0.310811 8:0.243243
-1 1:-380 2:74 3:0.171053 4:0.197368 5:0.302632 6:0.202703 7:0.297297 8:0.256757
-1 1:-376 2:74 3:0.171053 4:0.197368 5:0.302632 6:0.216216 7:0.22973 8:0.283784
-1 1:-304 2:75 3:0.171053 4:0.197368 5:0.302632 6:0.253333 7:0.293333 8:0.253333
-1 1:-206 2:74 3:0.171053 4:0.197368 5:0.302632 6:0.243243 7:0.283784 8:0.243243
-1 1:-328 2:74 3:0.171053 4:0.197368 5:0.302632 6:0.202703 7:0.283784 8:0.27027
-1 1:-326 2:74 3:0.171053 4:0.197368 5:0.302632 6:0.202703 7:0.22973 8:0.297297
-1 1:-388 2:76 3:0.171053 4:0.197368 5:0.302632 6:0.171053 7:0.223684 8:0.276316
-1 1:-321 2:75 3:0.171053 4:0.197368 5:0.302632 6:0.173333 7:0.253333 8:0.32
-1 1:-390 2:74 3:0.171053 4:0.197368 5:0.302632 6:0.202703 7:0.22973 8:0.297297
-1 1:-388 2:75 3:0.171053 4:0.197368 5:0.302632 6:0.173333 7:0.253333 8:0.32
-1 1:-261 2:75 3:0.171053 4:0.197368 5:0.302632 6:0.213333 7:0.306667 8:0.226667
-1 1:-285 2:75 3:0.171053 4:0.197368 5:0.302632 6:0.32 7:0.333333 8:0.173333
-1 1:-159 2:70 3:0.171053 4:0.197368 5:0.302632 6:0.414286 7:0.371429 8:0.114286
-1 1:-232 2:72 3:0.171053 4:0.197368 5:0.302632 6:0.319444 7:0.319444 8:0.208333
-1 1:-284 2:73 3:0.171053 4:0.197368 5:0.302632 6:0.178082 7:0.246575 8:0.273973
-1 1:-455 2:74 3:0.171053 4:0.197368 5:0.302632 6:0.202703 7:0.202703 8:0.297297
-1 1:-272 2:74 3:0.171053 4:0.197368 5:0.302632 6:0.202703 7:0.202703 8:0.297297
-1 1:-417 2:74 3:0.171053 4:0.197368 5:0.302632 6:0.135135 7:0.189189 8:0.324324
-1 1:-344 2:75 3:0.171053 4:0.197368 5:0.302632 6:0.186667 7:0.253333 8:0.266667
-1 1:-247 2:74 3:0.171053 4:0.197368 5:0.302632 6:0.148649 7:0.22973 8:0.310811
-1 1:-268 2:74 3:0.171053 4:0.197368 5:0.302632 6:0.162162 7:0.216216 8:0.297297
-1 1:-426 2:76 3:0.171053 4:0.197368 5:0.302632 6:0.155844 7:0.246753 8:0.25974
-1 1:-266 2:76 3:0.171053 4:0.197368 5:0.302632 6:0.181818 7:0.246753 8:0.25974
-1 1:-330 2:76 3:0.171053 4:0.197368 5:0.302632 6:0.181818 7:0.285714 8:0.246753
-1 1:-302 2:76 3:0.171053 4:0.197368 5:0.302632 6:0.181818 7:0.285714 8:0.246753
-1 1:-264 2:75 3:0.171053 4:0.197368 5:0.302632 6:0.28 7:0.333333 8:0.173333
-1 1:-298 2:76 3:0.171053 4:0.197368 5:0.302632 6:0.236842 7:0.289474 8:0.197368
-1 1:-267 2:76 3:0.171053 4:0.197368 5:0.302632 6:0.236842 7:0.276316 8:0.210526
-1 1:-227 2:76 3:0.171053 4:0.197368 5:0.302632 6:0.236842 7:0.236842 8:0.236842
-1 1:-275 2:76 3:0.171053 4:0.197368 5:0.302632 6:0.171053 7:0.223684 8:0.289474
-1 1:-311 2:76 3:0.171053 4:0.197368 5:0.302632 6:0.184211 7:0.236842 8:0.276316
-1 1:-253 2:76 3:0.171053 4:0.197368 5:0.302632 6:0.184211 7:0.236842 8:0.276316
-1 1:-470 2:76 3:0.171053 4:0.197368 5:0.302632 6:0.181818 7:0.168831 8:0.311688
-1 1:-361 2:76 3:0.171053 4:0.197368 5:0.302632 6:0.166667 7:0.192308 8:0.320513
-1 1:-244 2:76 3:0.171053 4:0.197368 5:0.302632 6:0.246753 7:0.246753 8:0.25974
-1 1:-276 2:76 3:0.171053 4:0.197368 5:0.302632 6:0.25974 7:0.25974 8:0.220779
-1 1:-300 2:76 3:0.171053 4:0.197368 5:0.302632 6:0.25974 7:0.25974 8:0.220779
-1 1:-367 2:76 3:0.171053 4:0.197368 5:0.302632 6:0.207792 7:0.194805 8:0.285714
-1 1:-378 2:76 3:0.171053 4:0.197368 5:0.302632 6:0.207792 7:0.220779 8:0.246753
-1 1:-396 2:76 3:0.171053 4:0.197368 5:0.302632 6:0.207792 7:0.220779 8:0.246753
-1 1:-320 2:76 3:0.171053 4:0.197368 5:0.302632 6:0.197368 7:0.210526 8:0.289474
-1 1:-455 2:75 3:0.171053 4:0.197368 5:0.302632 6:0.2 7:0.2 8:0.266667
-1 1:-361 2:75 3:0.171053 4:0.197368 5:0.302632 6:0.2 7:0.2 8:0.266667
-1 1:-268 2:76 3:0.171053 4:0.197368 5:0.302632 6:0.355263 7:0.355263 8:0.131579
-1 1:-283 2:76 3:0.171053 4:0.197368 5:0.302632 6:0.25974 7:0.298701 8:0.207792
-1 1:-229 2:72 3:0.171053 4:0.197368 5:0.302632 6:0.402778 7:0.347222 8:0.111111
-1 1:-186 2:72 3:0.171053 4:0.197368 5:0.302632 6:0.388889 7:0.305556 8:0.152778
-1 1:-388 2:76 3:0.171053 4:0.197368 5:0.302632 6:0.194805 7:0.207792 8:0.285714
-1 1:-223 2:76 3:0.171053 4:0.197368 5:0.302632 6:0.207792 7:0.220779 8:0.272727
-1 1:-370 2:76 3:0.171053 4:0.197368 5:0.302632 6:0.207792 7:0.220779 8:0.272727
-1 1:-339 2:76 3:0.171053 4:0.197368 5:0.302632 6:0.181818 7:0.220779 8:0.285714
-1 1:-337 2:76 3:0.171053 4:0.197368 5:0.302632 6:0.168831 7:0.207792 8:0.272727
-1 1:-351 2:76 3:0.171053 4:0.197368 5:0.302632 6:0.155844 7:0.207792 8:0.298701
-1 1:-408 2:76 3:0.171053 4:0.197368 5:0.302632 6:0.181818 7:0.207792 8:0.298701
-1 1:-291 2:76 3:0.171053 4:0.197368 5:0.302632 6:0.236842 7:0.25 8:0.25
-1 1:-280 2:76 3:0.171053 4:0.197368 5:0.302632 6:0.210526 7:0.210526 8:0.289474
-1 1:-276 2:76 3:0.171053 4:0.197368 5:0.302632 6:0.236842 7:0.276316 8:0.223684
-1 1:-300 2:76 3:0.171053 4:0.197368 5:0.302632 6:0.236842 7:0.276316 8:0.223684
-1 1:-287 2:76 3:0.171053 4:0.197368 5:0.302632 6:0.223684 7:0.276316 8:0.236842
-1 1:-298 2:75 3:0.171053 4:0.197368 5:0.302632 6:0.28 7:0.293333 8:0.213333
-1 1:-180 2:68 3:0.171053 4:0.197368 5:0.302632 6:0.308824 7:0.294118 8:0.205882
-1 1:-135 2:67 3:0.171053 4:0.197368 5:0.302632 6:0.373134 7:0.253731 8:0.208955
-1 1:-41 2:70 3:0.171053 4:0.197368 5:0.302632 6:0.328571 7:0.285714 8:0.214286
-1 1:-250 2:76 3:0.171053 4:0.197368 5:0.302632 6:0.197368 7:0.25 8:0.263158
-1 1:-325 2:76 3:0.171053 4:0.197368 5:0.302632 6:0.197368 7:0.276316 8:0.236842
-1 1:-391 2:76 3:0.171053 4:0.197368 5:0.302632 6:0.144737 7:0.236842 8:0.289474
-1 1:-374 2:76 3:0.171053 4:0.197368 5:0.302632 6:0.171053 7:0.210526 8:0.289474
-1 1:-298 2:76 3:0.171053 4:0.197368 5:0.302632 6:0.197368 7:0.236842 8:0.263158
-1 1:-318 2:76 3:0.171053 4:0.197368 5:0.302632 6:0.171053 7:0.210526 8:0.289474
-1 1:-382 2:76 3:0.171053 4:0.197368 5:0.302632 6:0.157895 7:0.197368 8:0.302632
-1 1:-405 2:76 3:0.171053 4:0.197368 5:0.302632 6:0.171053 7:0.210526 8:0.289474
-1 1:-259 2:76 3:0.171053 4:0.197368 5:0.302632 6:0.157895 7:0.197368 8:0.302632
-1 1:-343 2:76 3:0.171053 4:0.197368 5:0.302632 6:0.197368 7:0.236842 8:0.263158
-1 1:-398 2:76 3:0.171053 4:0.197368 5:0.302632 6:0.157895 7:0.197368 8:0.302632
-1 1:-360 2:76 3:0.171053 4:0.197368 5:0.302632 6:0.171053 7:0.210526 8:0.289474
-1 1:-277 2:76 3:0.171053 4:0.197368 5:0.302632 6:0.197368 7:0.236842 8:0.263158
-1 1:-235 2:76 3:0.171053 4:0.197368 5:0.302632 6:0.264368 7:0.252874 8:0.229885
-1 1:-370 2:76 3:0.171053 4:0.197368 5:0.302632 6:0.223529 7:0.235294 8:0.258824
-1 1:-365 2:76 3:0.171053 4:0.197368 5:0.302632 6:0.218391 7:0.16092 8:0.310345
-1 1:-308 2:76 3:0.171053 4:0.197368 5:0.302632 6:0.193182 7:0.181818 8:0.318182
-1 1:-477 2:76 3:0.171053 4:0.197368 5:0.302632 6:0.170455 7:0.147727 8:0.329545
-1 1:-397 2:76 3:0.171053 4:0.197368 5:0.302632 6:0.181818 7:0.159091 8:0.318182
-1 1:-397 2:76 3:0.171053 4:0.197368 5:0.302632 6:0.186047 7:0.162791 8:0.313953
-1 1:-239 2:76 3:0.171053 4:0.197368 5:0.302632 6:0.317647 7:0.235294 8:0.211765
-1 1:-343 2:76 3:0.171053 4:0.197368 5:0.302632 6:0.247191 7:0.213483 8:0.258427
-1 1:-295 2:76 3:0.171053 4:0.197368 5:0.302632 6:0.22619 7:0.238095 8:0.25
-1 1:-396 2:76 3:0.171053 4:0.197368 5:0.302632 6:0.186047 7:0.197674 8:0.302326
-1 1:-366 2:76 3:0.171053 4:0.197368 5:0.302632 6:0.195402 7:0.241379 8:0.241379
-1 1:-363 2:76 3:0.171053 4:0.197368 5:0.302632 6:0.206897 7:0.195402 8:0.275862
-1 1:-360 2:76 3:0.171053 4:0.197368 5:0.302632 6:0.172414 7:0.218391 8:0.275862
-1 1:-326 2:76 3:0.171053 4:0.197368 5:0.302632 6:0.195402 7:0.229885 8:0.241379
-1 1:-373 2:76 3:0.171053 4:0.197368 5:0.302632 6:0.172414 7:0.218391 8:0.275862
-1 1:-327 2:76 3:0.171053 4:0.197368 5:0.302632 6:0.247059 7:0.223529 8:0.270588
-1 1:-274 2:76 3:0.171053 4:0.197368 5:0.302632 6:0.229885 7:0.195402 8:0.264368
-1 1:-349 2:76 3:0.171053 4:0.197368 5:0.302632 6:0.183908 7:0.241379 8:0.252874
-1 1:-313 2:76 3:0.171053 4:0.197368 5:0.302632 6:0.238095 7:0.214286 8:0.25
-1 1:-324 2:76 3:0.171053 4:0.197368 5:0.302632 6:0.295455 7:0.227273 8:0.238636
-1 1:-361 2:76 3:0.171053 4:0.197368 5:0.302632 6:0.228916 7:0.216867 8:0.240964
-1 1:-344 2:76 3:0.171053 4:0.197368 5:0.302632 6:0.270588 7:0.235294 8:0.211765
-1 1:-213 2:76 3:0.171053 4:0.197368 5:0.302632 6:0.295455 7:0.238636 8:0.238636
-1 1:-320 2:76 3:0.171053 4:0.197368 5:0.302632 6:0.228916 7:0.216867 8:0.240964
-1 1:-282 2:76 3:0.171053 4:0.197368 5:0.302632 6:0.228916 7:0.204819 8:0.240964
-1 1:-221 2:76 3:0.171053 4:0.197368 5:0.302632 6:0.294118 7:0.270588 8:0.188235
-1 1:-351 2:76 3:0.171053 4:0.197368 5:0.302632 6:0.275862 7:0.310345 8:0.16092
-1 1:-246 2:76 3:0.171053 4:0.197368 5:0.302632 6:0.305882 7:0.341176 8:0.152941
-1 1:-144 2:74 3:0.171053 4:0.197368 5:0.302632 6:0.391892 7:0.256757 8:0.189189
-1 1:-115 2:75 3:0.171053 4:0.197368 5:0.302632 6:0.4 7:0.253333 8:0.186667
-1 1:-146 2:75 3:0.171053 4:0.197368 5:0.302632 6:0.4 7:0.24 8:0.186667
-1 1:-340 2:76 3:0.171053 4:0.197368 5:0.302632 6:0.333333 7:0.282051 8:0.230769
-1 1:-178 2:74 3:0.171053 4:0.197368 5:0.302632 6:0.378378 7:0.283784 8:0.162162
-1 1:-332 2:76 3:0.171053 4:0.197368 5:0.302632 6:0.247059 7:0.247059 8:0.235294
-1 1:-289 2:76 3:0.171053 4:0.197368 5:0.302632 6:0.2 7:0.294118 8:0.211765
-1 1:-301 2:76 3:0.171053 4:0.197368 5:0.302632 6:0.258824 7:0.247059 8:0.223529
-1 1:-397 2:76 3:0.171053 4:0.197368 5:0.302632 6:0.223529 7:0.211765 8:0.258824
-1 1:-423 2:76 3:0.171053 4:0.197368 5:0.302632 6:0.164706 7:0.235294 8:0.258824
-1 1:-447 2:76 3:0.171053 4:0.197368 5:0.302632 6:0.152941 7:0.211765 8:0.270588
-1 1:-325 2:76 3:0.171053 4:0.197368 5:0.302632 6:0.218391 7:0.229885 8:0.252874
-1 1:-293 2:76 3:0.171053 4:0.197368 5:0.302632 6:0.164706 7:0.211765 8:0.282353
-1 1:-438 2:76 3:0.171053 4:0.197368 5:0.302632 6:0.22093 7:0.22093 8:0.255814
-1 1:-355 2:76 3:0.171053 4:0.197368 5:0.302632 6:0.209302 7:0.232558 8:0.255814
-1 1:-337 2:76 3:0.171053 4:0.197368 5:0.302632 6:0.141176 7:0.2 8:0.294118
-1 1:-558 2:76 3:0.171053 4:0.197368 5:0.302632 6:0.141176 7:0.2 8:0.294118
-1 1:-314 2:76 3:0.171053 4:0.197368 5:0.302632 6:0.223684 7:0.210526 8:0.276316
-1 1:-439 2:76 3:0.171053 4:0.197368 5:0.302632 6:0.181818 7:0.155844 8:0.324675
-1 1:-354 2:76 3:0.171053 4:0.197368 5:0.302632 6:0.157895 7:0.157895 8:0.328947
-1 1:-304 2:76 3:0.171053 4:0.197368 5:0.302632 6:0.207792 7:0.233766 8:0.272727
-1 1:-469 2:76 3:0.171053 4:0.197368 5:0.302632 6:0.144737 7:0.197368 8:0.315789
-1 1:-429 2:76 3:0.171053 4:0.197368 5:0.302632 6:0.181818 7:0.142857 8:0.350649
-1 1:-223 2:76 3:0.171053 4:0.197368 5:0.302632 6:0.246753 7:0.233766 8:0.25974
-1 1:-316 2:76 3:0.171053 4:0.197368 5:0.302632 6:0.272727 7:0.272727 8:0.220779
-1 1:-225 2:76 3:0.171053 4:0.197368 5:0.302632 6:0.246753 7:0.233766 8:0.272727
-1 1:-244 2:76 3:0.171053 4:0.197368 5:0.302632 6:0.276316 7:0.289474 8:0.210526
-1 1:-233 2:76 3:0.171053 4:0.197368 5:0.302632 6:0.350649 7:0.376623 8:0.142857
-1 1:-274 2:76 3:0.171053 4:0.197368 5:0.302632 6:0.276316 7:0.276316 8:0.223684
-1 1:-339 2:76 3:0.171053 4:0.197368 5:0.302632 6:0.263158 7:0.223684 8:0.25
-1 1:-346 2:76 3:0.171053 4:0.197368 5:0.302632 6:0.168831 7:0.220779 8:0.285714
-1 1:-391 2:76 3:0.171053 4:0.197368 5:0.302632 6:0.168831 7:0.220779 8:0.285714
-1 1:-331 2:76 3:0.171053 4:0.197368 5:0.302632 6:0.210526 7:0.223684 8:0.276316
-1 1:-326 2:76 3:0.171053 4:0.197368 5:0.302632 6:0.210526 7:0.223684 8:0.276316
-1 1:-300 2:76 3:0.171053 4:0.197368 5:0.302632 6:0.210526 7:0.223684 8:0.276316
-1 1:-297 2:76 3:0.171053 4:0.197368 5:0.302632 6:0.207792 7:0.285714 8:0.220779
-1 1:-366 2:76 3:0.171053 4:0.197368 5:0.302632 6:0.157895 7:0.223684 8:0.289474
-1 1:-362 2:76 3:0.171053 4:0.197368 5:0.302632 6:0.144737 7:0.223684 8:0.289474
-1 1:-393 2:76 3:0.171053 4:0.197368 5:0.302632 6:0.141026 7:0.179487 8:0.346154
-1 1:-272 2:76 3:0.171053 4:0.197368 5:0.302632 6:0.223684 7:0.236842 8:0.263158
-1 1:-381 2:76 3:0.171053 4:0.197368 5:0.302632 6:0.210526 7:0.263158 8:0.236842
-1 1:-296 2:76 3:0.171053 4:0.197368 5:0.302632 6:0.220779 7:0.233766 8:0.25974
-1 1:-420 2:76 3:0.171053 4:0.197368 5:0.302632 6:0.171053 7:0.236842 8:0.25
-1 1:-311 2:75 3:0.171053 4:0.197368 5:0.302632 6:0.146667 7:0.226667 8:0.266667
-1 1:-395 2:75 3:0.171053 4:0.197368 5:0.302632 6:0.146667 7:0.24 8:0.266667
-1 1:-262 2:76 3:0.171053 4:0.197368 5:0.302632 6:0.220779 7:0.272727 8:0.207792
-1 1:-391 2:76 3:0.171053 4:0.197368 5:0.302632 6:0.194805 7:0.272727 8:0.207792
-1 1:-343 2:76 3:0.171053 4:0.197368 5:0.302632 6:0.131579 7:0.223684 8:0.302632
-1 1:-320 2:74 3:0.171053 4:0.197368 5:0.302632 6:0.148649 7:0.216216 8:0.27027
-1 1:-562 2:76 3:0.171053 4:0.197368 5:0.302632 6:0.118421 7:0.210526 8:0.315789
-1 1:-381 2:76 3:0.171053 4:0.197368 5:0.302632 6:0.194805 7:0.246753 8:0.233766
-1 1:-280 2:76 3:0.171053 4:0.197368 5:0.302632 6:0.194805 7:0.246753 8:0.233766
-1 1:-328 2:76 3:0.171053 4:0.197368 5:0.302632 6:0.194805 7:0.233766 8:0.246753
-1 1:-381 2:76 3:0.171053 4:0.197368 5:0.302632 6:0.181818 7:0.207792 8:0.272727
-1 1:-427 2:76 3:0.171053 4:0.197368 5:0.302632 6:0.142857 7:0.181818 8:0.311688
-1 1:-467 2:76 3:0.171053 4:0.197368 5:0.302632 6:0.168831 7:0.207792 8:0.272727
-1 1:-366 2:76 3:0.171053 4:0.197368 5:0.302632 6:0.233766 7:0.298701 8:0.220779
-1 1:-264 2:75 3:0.171053 4:0.197368 5:0.302632 6:0.293333 7:0.253333 8:0.213333
-1 1:-390 2:76 3:0.171053 4:0.197368 5:0.302632 6:0.192308 7:0.25641 8:0.24359
-1 1:-369 2:75 3:0.171053 4:0.197368 5:0.302632 6:0.12 7:0.266667 8:0.28
-1 1:-341 2:75 3:0.171053 4:0.197368 5:0.302632 6:0.12 7:0.266667 8:0.28
-1 1:-312 2:75 3:0.171053 4:0.197368 5:0.302632 6:0.12 7:0.28 8:0.266667
-1 1:-343 2:75 3:0.171053 4:0.197368 5:0.302632 6:0.146667 7:0.28 8:0.24
-1 1:-312 2:76 3:0.171053 4:0.197368 5:0.302632 6:0.263158 7:0.276316 8:0.210526
-1 1:-250 2:76 3:0.171053 4:0.197368 5:0.302632 6:0.230769 7:0.294872 8:0.24359
-1 1:-326 2:76 3:0.171053 4:0.197368 5:0.302632 6:0.184211 7:0.223684 8:0.276316
-1 1:-302 2:75 3:0.171053 4:0.197368 5:0.302632 6:0.226667 7:0.2 8:0.306667
-1 1:-381 2:75 3:0.171053 4:0.197368 5:0.302632 6:0.2 7:0.213333 8:0.306667
-1 1:-285 2:75 3:0.171053 4:0.197368 5:0.302632 6:0.2 7:0.226667 8:0.293333
-1 1:-477 2:75 3:0.171053 4:0.197368 5:0.302632 6:0.16 7:0.253333 8:0.253333
-1 1:-219 2:72 3:0.171053 4:0.197368 5:0.302632 6:0.388889 7:0.416667 8:0.0833333
-1 1:-336 2:75 3:0.171053 4:0.197368 5:0.302632 6:0.226667 7:0.28 8:0.253333
-1 1:-281 2:75 3:0.171053 4:0.197368 5:0.302632 6:0.213333 7:0.293333 8:0.226667
-1 1:-264 2:75 3:0.171053 4:0.197368 5:0.302632 6:0.2 7:0.266667 8:0.253333
-1 1:-276 2:75 3:0.171053 4:0.197368 5:0.302632 6:0.226667 7:0.266667 8:0.253333
-1 1:-249 2:75 3:0.171053 4:0.197368 5:0.302632 6:0.213333 7:0.266667 8:0.253333
-1 1:-319 2:75 3:0.171053 4:0.197368 5:0.302632 6:0.226667 7:0.266667 8:0.253333
-1 1:-259 2:75 3:0.171053 4:0.197368 5:0.302632 6:0.226667 7:0.266667 8:0.253333
-1 1:-325 2:75 3:0.171053 4:0.197368 5:0.302632 6:0.213333 7:0.253333 8:0.266667
-1 1:-306 2:75 3:0.171053 4:0.197368 5:0.302632 6:0.213333 7:0.266667 8:0.253333
-1 1:-303 2:75 3:0.171053 4:0.197368 5:0.302632 6:0.186667 7:0.266667 8:0.253333
-1 1:-381 2:76 3:0.171053 4:0.197368 5:0.302632 6:0.157895 7:0.197368 8:0.289474
-1 1:-394 2:76 3:0.171053 4:0.197368 5:0.302632 6:0.157895 7:0.184211 8:0.302632
-1 1:-458 2:76 3:0.171053 4:0.197368 5:0.302632 6:0.184211 7:0.210526 8:0.276316
-1 1:-405 2:76 3:0.171053 4:0.197368 5:0.302632 6:0.179487 7:0.217949 8:0.294872
-1 1:-325 2:76 3:0.171053 4:0.197368 5:0.302632 6:0.207792 7:0.207792 8:0.25974
-1 1:-310 2:76 3:0.171053 4:0.197368 5:0.302632 6:0.207792 7:0.207792 8:0.272727
-1 1:-287 2:76 3:0.171053 4:0.197368 5:0.302632 6:0.197368 7:0.197368 8:0.276316
-1 1:-381 2:76 3:0.171053 4:0.197368 5:0.302632 6:0.197368 7:0.184211 8:0.302632
-1 1:-256 2:76 3:0.171053 4:0.197368 5:0.302632 6:0.207792 7:0.181818 8:0.298701
-1 1:-345 2:75 3:0.171053 4:0.197368 5:0.302632 6:0.253333 7:0.266667 8:0.24
-1 1:-380 2:76 3:0.171053 4:0.197368 5:0.302632 6:0.194805 7:0.194805 8:0.298701
-1 1:-365 2:76 3:0.171053 4:0.197368 5:0.302632 6:0.155844 7:0.168831 8:0.324675
-1 1:-261 2:76 3:0.171053 4:0.197368 5:0.302632 6:0.272727 7:0.272727 8:0.207792
-1 1:-197 2:74 3:0.171053 4:0.197368 5:0.302632 6:0.418919 7:0.378378 8:0.108108
-1 1:-241 2:76 3:0.171053 4:0.197368 5:0.302632 6:0.342105 7:0.342105 8:0.171053
-1 1:-176 2:67 3:0.171053 4:0.197368 5:0.302632 6:0.328358 7:0.358209 8:0.179104
-1 1:-173 2:71 3:0.171053 4:0.197368 5:0.302632 6:0.366197 7:0.352113 8:0.169014
-1 1:-204 2:72 3:0.171053 4:0.197368 5:0.302632 6:0.430556 7:0.361111 8:0.111111
-1 1:-144 2:72 3:0.171053 4:0.197368 5:0.302632 6:0.402778 7:0.375 8:0.125
-1 1:-360 2:76 3:0.171053 4:0.197368 5:0.302632 6:0.197368 7:0.197368 8:0.289474
-1 1:-313 2:75 3:0.171053 4:0.197368 5:0.302632 6:0.213333 7:0.24 8:0.266667
-1 1:-310 2:75 3:0.171053 4:0.197368 5:0.302632 6:0.213333 7:0.253333 8:0.266667
-1 1:-387 2:76 3:0.171053 4:0.197368 5:0.302632 6:0.210526 7:0.184211 8:0.289474
-1 1:-307 2:76 3:0.171053 4:0.197368 5:0.302632 6:0.197368 7:0.210526 8:0.263158
-1 1:-276 2:76 3:0.171053 4:0.197368 5:0.302632 6:0.197368 7:0.197368 8:0.276316
-1 1:-344 2:76 3:0.171053 4:0.197368 5:0.302632 6:0.184211 7:0.210526 8:0.263158
-1 1:-272 2:76 3:0.171053 4:0.197368 5:0.302632 6:0.184211 7:0.223684 8:0.276316
-1 1:-388 2:76 3:0.171053 4:0.197368 5:0.302632 6:0.184211 7:0.223684 8:0.263158
-1 1:-322 2:76 3:0.171053 4:0.197368 5:0.302632 6:0.211111 7:0.211111 8:0.288889
-1 1:-339 2:76 3:0.171053 4:0.197368 5:0.302632 6:0.204545 7:0.204545 8:0.306818
-1 1:-399 2:76 3:0.171053 4:0.197368 5:0.302632 6:0.170455 7:0.159091 8:0.352273
-1 1:-321 2:76 3:0.171053 4:0.197368 5:0.302632 6:0.215909 7:0.193182 8:0.318182
-1 1:-370 2:76 3:0.171053 4:0.197368 5:0.302632 6:0.154762 7:0.178571 8:0.309524
-1 1:-311 2:76 3:0.171053 4:0.197368 5:0.302632 6:0.2 7:0.233333 8:0.255556
-1 1:-298 2:76 3:0.171053 4:0.197368 5:0.302632 6:0.25 7:0.173913 8:0.26087
-1 1:-269 2:76 3:0.171053 4:0.197368 5:0.302632 6:0.247312 7:0.172043 8:0.268817
-1 1:-387 2:76 3:0.171053 4:0.197368 5:0.302632 6:0.228261 7:0.184783 8:0.282609
-1 1:-329 2:76 3:0.171053 4:0.197368 5:0.302632 6:0.206522 7:0.217391 8:0.26087
-1 1:-381 2:76 3:0.171053 4:0.197368 5:0.302632 6:0.222222 7:0.144444 8:0.311111
-1 1:-505 2:76 3:0.171053 4:0.197368 5:0.302632 6:0.193548 7:0.16129 8:0.301075
-1 1:-320 2:76 3:0.171053 4:0.197368 5:0.302632 6:0.204545 7:0.181818 8:0.272727
-1 1:-347 2:76 3:0.171053 4:0.197368 5:0.302632 6:0.204545 7:0.193182 8:0.261364
-1 1:-350 2:76 3:0.171053 4:0.197368 5:0.302632 6:0.215909 7:0.181818 8:0.272727
-1 1:-217 2:76 3:0.171053 4:0.197368 5:0.302632 6:0.337209 7:0.372093 8:0.116279
-1 1:-313 2:76 3:0.171053 4:0.197368 5:0.302632 6:0.244444 7:0.355556 8:0.166667
-1 1:-220 2:76 3:0.171053 4:0.197368 5:0.302632 6:0.244444 7:0.355556 8:0.166667
-1 1:-306 2:72 3:0.171053 4:0.197368 5:0.302632 6:0.263889 7:0.305556 8:0.166667
-1 1:-302 2:76 3:0.171053 4:0.197368 5:0.302632 6:0.176471 7:0.247059 8:0.258824
-1 1:-306 2:76 3:0.171053 4:0.197368 5:0.302632 6:0.211765 7:0.247059 8:0.235294
-1 1:-431 2:76 3:0.171053 4:0.197368 5:0.302632 6:0.188235 7:0.258824 8:0.223529
-1 1:-561 2:76 3:0.171053 4:0.197368 5:0.302632 6:0.154762 7:0.22619 8:0.297619
-1 1:-279 2:76 3:0.171053 4:0.197368 5:0.302632 6:0.176471 7:0.270588 8:0.247059
-1 1:-335 2:76 3:0.171053 4:0.197368 5:0.302632 6:0.188235 7:0.247059 8:0.235294
-1 1:-305 2:76 3:0.171053 4:0.197368 5:0.302632 6:0.202381 7:0.238095 8:0.25
-1 1:-324 2:76 3:0.171053 4:0.197368 5:0.302632 6:0.197674 7:0.244186 8:0.255814
-1 1:-363 2:76 3:0.171053 4:0.197368 5:0.302632 6:0.22093 7:0.244186 8:0.232558
-1 1:-377 2:76 3:0.171053 4:0.197368 5:0.302632 6:0.164706 7:0.223529 8:0.270588
-1 1:-395 2:76 3:0.171053 4:0.197368 5:0.302632 6:0.2 7:0.235294 8:0.258824
-1 1:-388 2:76 3:0.171053 4:0.197368 5:0.302632 6:0.2 7:0.258824 8:0.235294
-1 1:-382 2:76 3:0.171053 4:0.197368 5:0.302632 6:0.164706 7:0.235294 8:0.270588
-1 1:-328 2:76 3:0.171053 4:0.197368 5:0.302632 6:0.164706 7:0.223529 8:0.270588
-1 1:-497 2:76 3:0.171053 4:0.197368 5:0.302632 6:0.164706 7:0.211765 8:0.282353
-1 1:-305 2:76 3:0.171053 4:0.197368 5:0.302632 6:0.176471 7:0.235294 8:0.270588
-1 1:-321 2:76 3:0.171053 4:0.197368 5:0.302632 6:0.2 7:0.211765 8:0.270588
-1 1:-346 2:76 3:0.171053 4:0.197368 5:0.302632 6:0.188235 7:0.223529 8:0.270588
-1 1:-365 2:76 3:0.171053 4:0.197368 5:0.302632 6:0.188235 7:0.211765 8:0.270588
-1 1:-305 2:76 3:0.171053 4:0.197368 5:0.302632 6:0.176471 7:0.235294 8:0.270588
-1 1:-369 2:76 3:0.171053 4:0.197368 5:0.302632 6:0.197674 7:0.209302 8:0.267442
-1 1:-338 2:76 3:0.171053 4:0.197368 5:0.302632 6:0.188235 7:0.223529 8:0.270588
-1 1:-361 2:76 3:0.171053 4:0.197368 5:0.302632 6:0.236842 7:0.263158 8:0.236842
-1 1:-372 2:75 3:0.171053 4:0.197368 5:0.302632 6:0.2 7:0.2 8:0.28
-1 1:-389 2:76 3:0.171053 4:0.197368 5:0.302632 6:0.197368 7:0.210526 8:0.289474
-1 1:-279 2:75 3:0.171053 4:0.197368 5:0.302632 6:0.186667 7:0.186667 8:0.293333
-1 1:-257 2:76 3:0.171053 4:0.197368 5:0.302632 6:0.302632 7:0.276316 8:0.197368
-1 1:-372 2:76 3:0.171053 4:0.197368 5:0.302632 6:0.263158 7:0.25 8:0.236842
-1 1:-240 2:76 3:0.171053 4:0.197368 5:0.302632 6:0.263158 7:0.25 8:0.236842
-1 1:-256 2:76 3:0.171053 4:0.197368 5:0.302632 6:0.210526 7:0.263158 8:0.223684
-1 1:-376 2:76 3:0.171053 4:0.197368 5:0.302632 6:0.223684 7:0.236842 8:0.236842
-1 1:-293 2:75 3:0.171053 4:0.197368 5:0.302632 6:0.2 7:0.24 8:0.24
-1 1:-266 2:75 3:0.171053 4:0.197368 5:0.302632 6:0.266667 7:0.226667 8:0.24
-1 1:-209 2:74 3:0.171053 4:0.197368 5:0.302632 6:0.310811 7:0.283784 8:0.175676
-1 1:-285 2:76 3:0.171053 4:0.197368 5:0.302632 6:0.263158 7:0.236842 8:0.223684
-1 1:-332 2:76 3:0.171053 4:0.197368 5:0.302632 6:0.25 7:0.223684 8:0.236842
-1 1:-370 2:76 3:0.171053 4:0.197368 5:0.302632 6:0.184211 7:0.197368 8:0.289474
-1 1:-414 2:76 3:0.171053 4:0.197368 5:0.302632 6:0.141026 7:0.192308 8:0.333333
-1 1:-296 2:76 3:0.171053 4:0.197368 5:0.302632 6:0.192308 7:0.205128 8:0.307692
-1 1:-373 2:76 3:0.171053 4:0.197368 5:0.302632 6:0.192308 7:0.205128 8:0.294872
-1 1:-449 2:76 3:0.171053 4:0.197368 5:0.302632 6:0.179487 7:0.179487 8:0.333333
-1 1:-483 2:76 3:0.171053 4:0.197368 5:0.302632 6:0.192308 7:0.230769 8:0.282051
-1 1:-406 2:76 3:0.171053 4:0.197368 5:0.302632 6:0.236842 7:0.223684 8:0.276316
-1 1:-353 2:76 3:0.171053 4:0.197368 5:0.302632 6:0.236842 7:0.223684 8:0.276316
-1 1:-463 2:76 3:0.171053 4:0.197368 5:0.302632 6:0.197368 7:0.184211 8:0.276316
-1 1:-356 2:76 3:0.171053 4:0.197368 5:0.302632 6:0.210526 7:0.184211 8:0.289474
-1 1:-360 2:76 3:0.171053 4:0.197368 5:0.302632 6:0.168831 7:0.220779 8:0.272727
-1 1:-343 2:76 3:0.171053 4:0.197368 5:0.302632 6:0.207792 7:0.25974 8:0.233766
-1 1:-331 2:76 3:0.171053 4:0.197368 5:0.302632 6:0.197368 7:0.184211 8:0.302632
-1 1:-337 2:76 3:0.171053 4:0.197368 5:0.302632 6:0.263158 7:0.263158 8:0.223684
-1 1:-193 2:75 3:0.171053 4:0.197368 5:0.302632 6:0.426667 7:0.36 8:0.106667
-1 1:-201 2:71 3:0.171053 4:0.197368 5:0.302632 6:0.394366 7:0.225352 8:0.239437
-1 1:-122 2:72 3:0.171053 4:0.197368 5:0.302632 6:0.402778 7:0.222222 8:0.236111
-1 1:-133 2:70 3:0.171053 4:0.197368 5:0.302632 6:0.385714 7:0.285714 8:0.214286
-1 1:-291 2:76 3:0.171053 4:0.197368 5:0.302632 6:0.194805 7:0.25974 8:0.272727
-1 1:-307 2:76 3:0.171053 4:0.197368 5:0.302632 6:0.223684 7:0.236842 8:0.289474
-1 1:-278 2:76 3:0.171053 4:0.197368 5:0.302632 6:0.220779 7:0.220779 8:0.285714
-1 1:-402 2:76 3:0.171053 4:0.197368 5:0.302632 6:0.194805 7:0.25974 8:0.272727
-1 1:-279 2:76 3:0.171053 4:0.197368 5:0.302632 6:0.184211 7:0.25 8:0.25
-1 1:-520 2:76 3:0.171053 4:0.197368 5:0.302632 6:0.197368 7:0.197368 8:0.315789
-1 1:-274 2:76 3:0.171053 4:0.197368 5:0.302632 6:0.197368 7:0.210526 8:0.302632
-1 1:-332 2:76 3:0.171053 4:0.197368 5:0.302632 6:0.210526 7:0.25 8:0.276316
-1 1:-237 2:76 3:0.171053 4:0.197368 5:0.302632 6:0.223684 7:0.210526 8:0.276316
-1 1:-374 2:76 3:0.171053 4:0.197368 5:0.302632 6:0.233766 7:0.207792 8:0.272727
-1 1:-246 2:76 3:0.171053 4:0.197368 5:0.302632 6:0.223684 7:0.210526 8:0.276316
-1 1:-238 2:75 3:0.171053 4:0.197368 5:0.302632 6:0.2 7:0.186667 8:0.293333
-1 1:-431 2:76 3:0.171053 4:0.197368 5:0.302632 6:0.168831 7:0.155844 8:0.350649
-1 1:-396 2:75 3:0.171053 4:0.197368 5:0.302632 6:0.226667 7:0.266667 8:0.24
-1 1:-354 2:76 3:0.171053 4:0.197368 5:0.302632 6:0.236842 7:0.25 8:0.236842
-1 1:-265 2:76 3:0.171053 4:0.197368 5:0.302632 6:0.223684 7:0.25 8:0.25
-1 1:-300 2:75 3:0.171053 4:0.197368 5:0.302632 6:0.213333 7:0.253333 8:0.253333
-1 1:-325 2:74 3:0.171053 4:0.197368 5:0.302632 6:0.22973 7:0.22973 8:0.27027
-1 1:-459 2:76 3:0.171053 4:0.197368 5:0.302632 6:0.184211 7:0.223684 8:0.276316
-1 1:-291 2:76 3:0.171053 4:0.197368 5:0.302632 6:0.233766 7:0.246753 8:0.25974
-1 1:-310 2:76 3:0.171053 4:0.197368 5:0.302632 6:0.246753 7:0.233766 8:0.272727
-1 1:-332 2:74 3:0.171053 4:0.197368 5:0.302632 6:0.22973 7:0.297297 8:0.202703
-1 1:-211 2:74 3:0.171053 4:0.197368 5:0.302632 6:0.351351 7:0.324324 8:0.162162
-1 1:-144 2:74 3:0.171053 4:0.197368 5:0.302632 6:0.337838 7:0.351351 8:0.148649
-1 1:-1 2:70 3:0.171053 4:0.197368 5:0.302632 6:0.4 7:0.228571 8:0.214286
-1 1:-179 2:70 3:0.171053 4:0.197368 5:0.302632 6:0.371429 7:0.242857 8:0.228571
-1 1:-326 2:75 3:0.171053 4:0.197368 5:0.302632 6:0.226667 7:0.266667 8:0.24
-1 1:-130 2:76 3:0.171053 4:0.197368 5:0.302632 6:0.184211 7:0.236842 8:0.263158
-1 1:-325 2:75 3:0.171053 4:0.197368 5:0.302632 6:0.186667 7:0.24 8:0.253333
-1 1:-350 2:75 3:0.171053 4:0.197368 5:0.302632 6:0.2 7:0.186667 8:0.293333
-1 1:-352 2:75 3:0.171053 4:0.197368 5:0.302632 6:0.2 7:0.213333 8:0.266667
-1 1:-358 2:76 3:0.171053 4:0.197368 5:0.302632 6:0.230769 7:0.192308 8:0.282051
-1 1:-265 2:76 3:0.171053 4:0.197368 5:0.302632 6:0.230769 7:0.179487 8:0.294872
-1 1:-374 2:76 3:0.171053 4:0.197368 5:0.302632 6:0.246753 7:0.194805 8:0.272727
-1 1:-335 2:76 3:0.171053 4:0.197368 5:0.302632 6:0.171053 7:0.157895 8:0.328947
-1 1:-329 2:76 3:0.171053 4:0.197368 5:0.302632 6:0.171053 7:0.144737 8:0.342105
-1 1:-441 2:76 3:0.171053 4:0.197368 5:0.302632 6:0.181818 7:0.181818 8:0.324675
-1 1:-425 2:76 3:0.171053 4:0.197368 5:0.302632 6:0.168831 7:0.181818 8:0.324675
-1 1:-426 2:76 3:0.171053 4:0.197368 5:0.302632 6:0.194805 7:0.168831 8:0.324675
-1 1:-299 2:76 3:0.171053 4:0.197368 5:0.302632 6:0.181818 7:0.142857 8:0.350649
-1 1:-346 2:76 3:0.171053 4:0.197368 5:0.302632 6:0.181818 7:0.142857 8:0.350649
-1 1:-440 2:76 3:0.171053 4:0.197368 5:0.302632 6:0.194805 7:0.155844 8:0.337662
-1 1:-301 2:76 3:0.171053 4:0.197368 5:0.302632 6:0.181818 7:0.155844 8:0.337662
-1 1:-408 2:76 3:0.171053 4:0.197368 5:0.302632 6:0.207792 7:0.168831 8:0.337662
-1 1:-292 2:76 3:0.171053 4:0.197368 5:0.302632 6:0.233766 7:0.220779 8:0.285714
-1 1:-325 2:76 3:0.171053 4:0.197368 5:0.302632 6:0.25974 7:0.207792 8:0.285714
-1 1:-308 2:76 3:0.171053 4:0.197368 5:0.302632 6:0.220779 7:0.220779 8:0.272727
-1 1:-73 2:74 3:0.171053 4:0.197368 5:0.302632 6:0.283784 7:0.310811 8:0.202703
-1 1:-187 2:76 3:0.171053 4:0.197368 5:0.302632 6:0.315789 7:0.381579 8:0.144737
-1 1:-369 2:76 3:0.171053 4:0.197368 5:0.302632 6:0.246753 7:0.233766 8:0.25974
-1 1:-110 2:72 3:0.171053 4:0.197368 5:0.302632 6:0.361111 7:0.347222 8:0.180556
-1 1:-181 2:72 3:0.171053 4:0.197368 5:0.302632 6:0.277778 7:0.277778 8:0.263889
-1 1:-203 2:72 3:0.171053 4:0.197368 5:0.302632 6:0.277778 7:0.277778 8:0.263889
-1 1:-289 2:75 3:0.171053 4:0.197368 5:0.302632 6:0.293333 7:0.2 8:0.24
-1 1:-283 2:75 3:0.171053 4:0.197368 5:0.302632 6:0.266667 7:0.186667 8:0.253333
-1 1:-332 2:75 3:0.171053 4:0.197368 5:0.302632 6:0.213333 7:0.133333 8:0.32
-1 1:-253 2:75 3:0.171053 4:0.197368 5:0.302632 6:0.24 7:0.133333 8:0.306667
-1 1:-311 2:75 3:0.171053 4:0.197368 5:0.302632 6:0.24 7:0.16 8:0.293333
-1 1:-272 2:75 3:0.171053 4:0.197368 5:0.302632 6:0.253333 7:0.146667 8:0.293333
-1 1:-283 2:75 3:0.171053 4:0.197368 5:0.302632 6:0.253333 7:0.146667 8:0.293333
-1 1:-302 2:75 3:0.171053 4:0.197368 5:0.302632 6:0.24 7:0.146667 8:0.293333
-1 1:-264 2:75 3:0.171053 4:0.197368 5:0.302632 6:0.24 7:0.16 8:0.28
-1 1:-295 2:75 3:0.171053 4:0.197368 5:0.302632 6:0.253333 7:0.173333 8:0.266667
-1 1:-251 2:75 3:0.171053 4:0.197368 5:0.302632 6:0.253333 7:0.146667 8:0.293333
-1 1:-405 2:75 3:0.171053 4:0.197368 5:0.302632 6:0.253333 7:0.146667 8:0.293333
-1 1:-270 2:75 3:0.171053 4:0.197368 5:0.302632 6:0.253333 7:0.146667 8:0.293333
-1 1:-431 2:75 3:0.171053 4:0.197368 5:0.302632 6:0.253333 7:0.146667 8:0.293333
-1 1:-282 2:75 3:0.171053 4:0.197368 5:0.302632 6:0.253333 7:0.146667 8:0.293333
-1 1:-259 2:75 3:0.171053 4:0.197368 5:0.302632 6:0.253333 7:0.146667 8:0.293333
-1 1:-400 2:76 3:0.171053 4:0.197368 5:0.302632 6:0.181818 7:0.181818 8:0.324675
-1 1:-375 2:76 3:0.171053 4:0.197368 5:0.302632 6:0.178571 7:0.202381 8:0.309524
-1 1:-378 2:76 3:0.171053 4:0.197368 5:0.302632 6:0.176471 7:0.2 8:0.305882
-1 1:-397 2:76 3:0.171053 4:0.197368 5:0.302632 6:0.2 7:0.176471 8:0.317647
-1 1:-413 2:76 3:0.171053 4:0.197368 5:0.302632 6:0.2 7:0.176471 8:0.317647
-1 1:-496 2:76 3:0.171053 4:0.197368 5:0.302632 6:0.223529 7:0.188235 8:0.317647
-1 1:-320 2:76 3:0.171053 4:0.197368 5:0.302632 6:0.235294 7:0.176471 8:0.317647
-1 1:-537 2:76 3:0.171053 4:0.197368 5:0.302632 6:0.188235 7:0.235294 8:0.258824
-1 1:-275 2:76 3:0.171053 4:0.197368 5:0.302632 6:0.210526 7:0.236842 8:0.236842
-1 1:-266 2:76 3:0.171053 4:0.197368 5:0.302632 6:0.216867 7:0.277108 8:0.204819
-1 1:-298 2:76 3:0.171053 4:0.197368 5:0.302632 6:0.233333 7:0.344444 8:0.188889
-1 1:-255 2:76 3:0.171053 4:0.197368 5:0.302632 6:0.238636 7:0.352273 8:0.181818
-1 1:-385 2:76 3:0.171053 4:0.197368 5:0.302632 6:0.217949 7:0.217949 8:0.269231
-1 1:-276 2:76 3:0.171053 4:0.197368 5:0.302632 6:0.181818 7:0.285714 8:0.246753
-1 1:-249 2:76 3:0.171053 4:0.197368 5:0.302632 6:0.230769 7:0.217949 8:0.269231
-1 1:-361 2:76 3:0.171053 4:0.197368 5:0.302632 6:0.210526 7:0.236842 8:0.236842
-1 1:-393 2:76 3:0.171053 4:0.197368 5:0.302632 6:0.210526 7:0.236842 8:0.236842
-1 1:-328 2:76 3:0.171053 4:0.197368 5:0.302632 6:0.210526 7:0.236842 8:0.236842
-1 1:-396 2:76 3:0.171053 4:0.197368 5:0.302632 6:0.210526 7:0.236842 8:0.236842
-1 1:-342 2:76 3:0.171053 4:0.197368 5:0.302632 6:0.197368 7:0.223684 8:0.25
-1 1:-313 2:76 3:0.171053 4:0.197368 5:0.302632 6:0.223684 7:0.236842 8:0.236842
-1 1:-240 2:76 3:0.171053 4:0.197368 5:0.302632 6:0.194805 7:0.25974 8:0.233766
-1 1:-314 2:76 3:0.171053 4:0.197368 5:0.302632 6:0.197368 7:0.236842 8:0.25
-1 1:-386 2:76 3:0.171053 4:0.197368 5:0.302632 6:0.197368 7:0.25 8:0.236842
-1 1:-221 2:75 3:0.253333 4:0.333333 5:0.2 6:0.105263 7:0.223684 8:0.289474
-1 1:-231 2:75 3:0.253333 4:0.333333 5:0.2 6:0.118421 7:0.236842 8:0.276316
-1 1:-250 2:75 3:0.253333 4:0.333333 5:0.2 6:0.171053 7:0.171053 8:0.276316
-1 1:-301 2:75 3:0.253333 4:0.333333 5:0.2 6:0.171053 7:0.157895 8:0.289474
-1 1:-190 2:75 3:0.253333 4:0.333333 5:0.2 6:0.197368 7:0.184211 8:0.263158
-1 1:-185 2:75 3:0.253333 4:0.333333 5:0.2 6:0.210526 7:0.197368 8:0.25
-1 1:-253 2:75 3:0.253333 4:0.333333 5:0.2 6:0.226667 7:0.213333 8:0.293333
-1 1:-253 2:74 3:0.253333 4:0.333333 5:0.2 6:0.216216 7:0.216216 8:0.283784
-1 1:-215 2:75 3:0.253333 4:0.333333 5:0.2 6:0.186667 7:0.266667 8:0.24
-1 1:-229 2:75 3:0.253333 4:0.333333 5:0.2 6:0.181818 7:0.207792 8:0.272727
-1 1:-242 2:75 3:0.253333 4:0.333333 5:0.2 6:0.131579 7:0.184211 8:0.342105
-1 1:-287 2:75 3:0.253333 4:0.333333 5:0.2 6:0.155844 7:0.207792 8:0.298701
-1 1:-342 2:75 3:0.253333 4:0.333333 5:0.2 6:0.12987 7:0.194805 8:0.311688
-1 1:-223 2:75 3:0.253333 4:0.333333 5:0.2 6:0.142857 7:0.220779 8:0.285714
-1 1:-279 2:75 3:0.253333 4:0.333333 5:0.2 6:0.181818 7:0.194805 8:0.298701
-1 1:-265 2:75 3:0.253333 4:0.333333 5:0.2 6:0.181818 7:0.194805 8:0.298701
-1 1:0 2:71 3:0.253333 4:0.333333 5:0.2 6:0.478873 7:0.338028 8:0.126761
-1 1:-7 2:71 3:0.253333 4:0.333333 5:0.2 6:0.408451 7:0.366197 8:0.140845
-1 1:-90 2:71 3:0.253333 4:0.333333 5:0.2 6:0.408451 7:0.352113 8:0.126761
-1 1:-75 2:72 3:0.253333 4:0.333333 5:0.2 6:0.416667 7:0.347222 8:0.125
-1 1:-150 2:75 3:0.253333 4:0.333333 5:0.2 6:0.213333 7:0.226667 8:0.253333
-1 1:-242 2:75 3:0.253333 4:0.333333 5:0.2 6:0.173333 7:0.253333 8:0.253333
-1 1:-237 2:75 3:0.253333 4:0.333333 5:0.2 6:0.16 7:0.213333 8:0.293333
-1 1:-186 2:75 3:0.253333 4:0.333333 5:0.2 6:0.171053 7:0.210526 8:0.289474
-1 1:-291 2:75 3:0.253333 4:0.333333 5:0.2 6:0.16 7:0.213333 8:0.293333
-1 1:-90 2:75 3:0.253333 4:0.333333 5:0.2 6:0.184211 7:0.197368 8:0.276316
-1 1:-189 2:75 3:0.253333 4:0.333333 5:0.2 6:0.205128 7:0.230769 8:0.307692
-1 1:-209 2:75 3:0.253333 4:0.333333 5:0.2 6:0.179487 7:0.217949 8:0.307692
-1 1:-216 2:75 3:0.253333 4:0.333333 5:0.2 6:0.223684 7:0.210526 8:0.289474
-1 1:-261 2:75 3:0.253333 4:0.333333 5:0.2 6:0.171053 7:0.171053 8:0.355263
-1 1:-171 2:75 3:0.253333 4:0.333333 5:0.2 6:0.184211 7:0.171053 8:0.355263
-1 1:-236 2:75 3:0.253333 4:0.333333 5:0.2 6:0.186667 7:0.173333 8:0.346667
-1 1:-155 2:75 3:0.253333 4:0.333333 5:0.2 6:0.197368 7:0.197368 8:0.328947
-1 1:-260 2:75 3:0.253333 4:0.333333 5:0.2 6:0.223684 7:0.184211 8:0.328947
-1 1:-124 2:75 3:0.253333 4:0.333333 5:0.2 6:0.171053 7:0.25 8:0.289474
-1 1:-225 2:75 3:0.253333 4:0.333333 5:0.2 6:0.171053 7:0.25 8:0.289474
-1 1:-60 2:69 3:0.253333 4:0.333333 5:0.2 6:0.463768 7:0.42029 8:0.0869565
-1 1:-183 2:72 3:0.253333 4:0.333333 5:0.2 6:0.291667 7:0.375 8:0.138889
-1 1:-155 2:75 3:0.253333 4:0.333333 5:0.2 6:0.213333 7:0.226667 8:0.306667
-1 1:-230 2:75 3:0.253333 4:0.333333 5:0.2 6:0.16 7:0.2 8:0.32
-1 1:-207 2:75 3:0.253333 4:0.333333 5:0.2 6:0.197368 7:0.210526 8:0.289474
-1 1:-236 2:75 3:0.253333 4:0.333333 5:0.2 6:0.184211 7:0.197368 8:0.302632
-1 1:-227 2:75 3:0.253333 4:0.333333 5:0.2 6:0.210526 7:0.223684 8:0.289474
-1 1:-183 2:75 3:0.253333 4:0.333333 5:0.2 6:0.2 7:0.253333 8:0.266667
-1 1:-199 2:75 3:0.253333 4:0.333333 5:0.2 6:0.12 7:0.226667 8:0.32
-1 1:-236 2:75 3:0.253333 4:0.333333 5:0.2 6:0.146667 7:0.24 8:0.306667
-1 1:-298 2:75 3:0.253333 4:0.333333 5:0.2 6:0.12 7:0.226667 8:0.32
-1 1:-204 2:75 3:0.253333 4:0.333333 5:0.2 6:0.207792 7:0.155844 8:0.311688
-1 1:-203 2:75 3:0.253333 4:0.333333 5:0.2 6:0.197368 7:0.210526 8:0.289474
-1 1:-198 2:75 3:0.253333 4:0.333333 5:0.2 6:0.210526 7:0.210526 8:0.276316
-1 1:-200 2:75 3:0.253333 4:0.333333 5:0.2 6:0.197368 7:0.210526 8:0.276316
-1 1:-243 2:75 3:0.253333 4:0.333333 5:0.2 6:0.197368 7:0.210526 8:0.276316
-1 1:-234 2:75 3:0.253333 4:0.333333 5:0.2 6:0.197368 7:0.210526 8:0.276316
-1 1:-196 2:75 3:0.253333 4:0.333333 5:0.2 6:0.184211 7:0.171053 8:0.315789
-1 1:-137 2:75 3:0.253333 4:0.333333 5:0.2 6:0.223684 7:0.197368 8:0.289474
-1 1:-224 2:75 3:0.253333 4:0.333333 5:0.2 6:0.25 7:0.236842 8:0.236842
-1 1:-123 2:75 3:0.253333 4:0.333333 5:0.2 6:0.25 7:0.223684 8:0.25
-1 1:-154 2:75 3:0.253333 4:0.333333 5:0.2 6:0.25 7:0.263158 8:0.223684
-1 1:-115 2:71 3:0.253333 4:0.333333 5:0.2 6:0.450704 7:0.239437 8:0.169014
-1 1:-182 2:75 3:0.253333 4:0.333333 5:0.2 6:0.223684 7:0.210526 8:0.25
-1 1:-246 2:75 3:0.253333 4:0.333333 5:0.2 6:0.25 7:0.210526 8:0.236842
-1 1:-220 2:75 3:0.253333 4:0.333333 5:0.2 6:0.236842 7:0.223684 8:0.236842
-1 1:-219 2:75 3:0.253333 4:0.333333 5:0.2 6:0.223684 7:0.210526 8:0.25
-1 1:-162 2:75 3:0.253333 4:0.333333 5:0.2 6:0.210526 7:0.276316 8:0.197368
-1 1:-225 2:75 3:0.253333 4:0.333333 5:0.2 6:0.223684 7:0.184211 8:0.263158
-1 1:-249 2:75 3:0.253333 4:0.333333 5:0.2 6:0.223684 7:0.184211 8:0.263158
-1 1:-335 2:75 3:0.253333 4:0.333333 5:0.2 6:0.223684 7:0.184211 8:0.263158
-1 1:-188 2:75 3:0.253333 4:0.333333 5:0.2 6:0.236842 7:0.197368 8:0.25
-1 1:-322 2:75 3:0.253333 4:0.333333 5:0.2 6:0.223684 7:0.184211 8:0.263158
-1 1:-182 2:75 3:0.253333 4:0.333333 5:0.2 6:0.25 7:0.223684 8:0.236842
-1 1:-185 2:75 3:0.253333 4:0.333333 5:0.2 6:0.236842 7:0.223684 8:0.236842
-1 1:-163 2:75 3:0.253333 4:0.333333 5:0.2 6:0.25 7:0.210526 8:0.25
-1 1:-143 2:75 3:0.253333 4:0.333333 5:0.2 6:0.236842 7:0.223684 8:0.236842
-1 1:-201 2:75 3:0.253333 4:0.333333 5:0.2 6:0.236842 7:0.223684 8:0.236842
-1 1:-229 2:75 3:0.253333 4:0.333333 5:0.2 6:0.236842 7:0.223684 8:0.236842
-1 1:-219 2:75 3:0.253333 4:0.333333 5:0.2 6:0.246753 7:0.220779 8:0.233766
-1 1:-182 2:75 3:0.253333 4:0.333333 5:0.2 6:0.236842 7:0.223684 8:0.236842
-1 1:-193 2:75 3:0.253333 4:0.333333 5:0.2 6:0.236842 7:0.223684 8:0.236842
-1 1:-315 2:75 3:0.253333 4:0.333333 5:0.2 6:0.25 7:0.223684 8:0.236842
-1 1:-229 2:75 3:0.253333 4:0.333333 5:0.2 6:0.236842 7:0.223684 8:0.236842
-1 1:-148 2:75 3:0.253333 4:0.333333 5:0.2 6:0.236842 7:0.223684 8:0.236842
-1 1:-128 2:74 3:0.253333 4:0.333333 5:0.2 6:0.243243 7:0.337838 8:0.22973
-1 1:-279 2:74 3:0.253333 4:0.333333 5:0.2 6:0.202703 7:0.216216 8:0.297297
-1 1:-111 2:74 3:0.253333 4:0.333333 5:0.2 6:0.162162 7:0.162162 8:0.337838
-1 1:-182 2:74 3:0.253333 4:0.333333 5:0.2 6:0.202703 7:0.216216 8:0.297297
-1 1:-212 2:74 3:0.253333 4:0.333333 5:0.2 6:0.202703 7:0.216216 8:0.297297
-1 1:-118 2:74 3:0.253333 4:0.333333 5:0.2 6:0.216216 7:0.243243 8:0.283784
-1 1:-144 2:74 3:0.253333 4:0.333333 5:0.2 6:0.202703 7:0.310811 8:0.243243
-1 1:-171 2:74 3:0.253333 4:0.333333 5:0.2 6:0.202703 7:0.297297 8:0.256757
-1 1:-188 2:74 3:0.253333 4:0.333333 5:0.2 6:0.216216 7:0.22973 8:0.283784
-1 1:-209 2:75 3:0.253333 4:0.333333 5:0.2 6:0.253333 7:0.293333 8:0.253333
-1 1:-182 2:74 3:0.253333 4:0.333333 5:0.2 6:0.243243 7:0.283784 8:0.243243
-1 1:-212 2:74 3:0.253333 4:0.333333 5:0.2 6:0.202703 7:0.283784 8:0.27027
-1 1:-229 2:74 3:0.253333 4:0.333333 5:0.2 6:0.202703 7:0.22973 8:0.297297
-1 1:-237 2:75 3:0.253333 4:0.333333 5:0.2 6:0.171053 7:0.223684 8:0.276316
-1 1:-100 2:75 3:0.253333 4:0.333333 5:0.2 6:0.173333 7:0.253333 8:0.32
-1 1:-211 2:74 3:0.253333 4:0.333333 5:0.2 6:0.202703 7:0.22973 8:0.297297
-1 1:-151 2:75 3:0.253333 4:0.333333 5:0.2 6:0.173333 7:0.253333 8:0.32
-1 1:-165 2:75 3:0.253333 4:0.333333 5:0.2 6:0.213333 7:0.306667 8:0.226667
-1 1:-77 2:75 3:0.253333 4:0.333333 5:0.2 6:0.32 7:0.333333 8:0.173333
-1 1:-62 2:70 3:0.253333 4:0.333333 5:0.2 6:0.414286 7:0.371429 8:0.114286
-1 1:-162 2:72 3:0.253333 4:0.333333 5:0.2 6:0.319444 7:0.319444 8:0.208333
-1 1:-168 2:73 3:0.253333 4:0.333333 5:0.2 6:0.178082 7:0.246575 8:0.273973
-1 1:-194 2:74 3:0.253333 4:0.333333 5:0.2 6:0.202703 7:0.202703 8:0.297297
-1 1:-251 2:74 3:0.253333 4:0.333333 5:0.2 6:0.202703 7:0.202703 8:0.297297
-1 1:-363 2:74 3:0.253333 4:0.333333 5:0.2 6:0.135135 7:0.189189 8:0.324324
-1 1:-194 2:75 3:0.253333 4:0.333333 5:0.2 6:0.186667 7:0.253333 8:0.266667
-1 1:-292 2:74 3:0.253333 4:0.333333 5:0.2 6:0.148649 7:0.22973 8:0.310811
-1 1:-260 2:74 3:0.253333 4:0.333333 5:0.2 6:0.162162 7:0.216216 8:0.297297
-1 1:-239 2:75 3:0.253333 4:0.333333 5:0.2 6:0.155844 7:0.246753 8:0.25974
-1 1:-206 2:75 3:0.253333 4:0.333333 5:0.2 6:0.181818 7:0.246753 8:0.25974
-1 1:-166 2:75 3:0.253333 4:0.333333 5:0.2 6:0.181818 7:0.285714 8:0.246753
-1 1:-197 2:75 3:0.253333 4:0.333333 5:0.2 6:0.181818 7:0.285714 8:0.246753
-1 1:-190 2:75 3:0.253333 4:0.333333 5:0.2 6:0.28 7:0.333333 8:0.173333
-1 1:-188 2:75 3:0.253333 4:0.333333 5:0.2 6:0.236842 7:0.289474 8:0.197368
-1 1:-168 2:75 3:0.253333 4:0.333333 5:0.2 6:0.236842 7:0.276316 8:0.210526
-1 1:-242 2:75 3:0.253333 4:0.333333 5:0.2 6:0.236842 7:0.236842 8:0.236842
-1 1:-315 2:75 3:0.253333 4:0.333333 5:0.2 6:0.171053 7:0.223684 8:0.289474
-1 1:-73 2:75 3:0.253333 4:0.333333 5:0.2 6:0.184211 7:0.236842 8:0.276316
-1 1:-207 2:75 3:0.253333 4:0.333333 5:0.2 6:0.184211 7:0.236842 8:0.276316
-1 1:-343 2:75 3:0.253333 4:0.333333 5:0.2 6:0.181818 7:0.168831 8:0.311688
-1 1:-308 2:75 3:0.253333 4:0.333333 5:0.2 6:0.166667 7:0.192308 8:0.320513
-1 1:-161 2:75 3:0.253333 4:0.333333 5:0.2 6:0.246753 7:0.246753 8:0.25974
-1 1:-192 2:75 3:0.253333 4:0.333333 5:0.2 6:0.25974 7:0.25974 8:0.220779
-1 1:-137 2:75 3:0.253333 4:0.333333 5:0.2 6:0.25974 7:0.25974 8:0.220779
-1 1:-247 2:75 3:0.253333 4:0.333333 5:0.2 6:0.207792 7:0.194805 8:0.285714
-1 1:-182 2:75 3:0.253333 4:0.333333 5:0.2 6:0.207792 7:0.220779 8:0.246753
-1 1:-173 2:75 3:0.253333 4:0.333333 5:0.2 6:0.207792 7:0.220779 8:0.246753
-1 1:-195 2:75 3:0.253333 4:0.333333 5:0.2 6:0.197368 7:0.210526 8:0.289474
-1 1:-231 2:75 3:0.253333 4:0.333333 5:0.2 6:0.2 7:0.2 8:0.266667
-1 1:-211 2:75 3:0.253333 4:0.333333 5:0.2 6:0.2 7:0.2 8:0.266667
-1 1:-92 2:75 3:0.253333 4:0.333333 5:0.2 6:0.355263 7:0.355263 8:0.131579
-1 1:-151 2:75 3:0.253333 4:0.333333 5:0.2 6:0.25974 7:0.298701 8:0.207792
-1 1:-84 2:72 3:0.253333 4:0.333333 5:0.2 6:0.402778 7:0.347222 8:0.111111
-1 1:-160 2:72 3:0.253333 4:0.333333 5:0.2 6:0.388889 7:0.305556 8:0.152778
-1 1:-298 2:75 3:0.253333 4:0.333333 5:0.2 6:0.194805 7:0.207792 8:0.285714
-1 1:-189 2:75 3:0.253333 4:0.333333 5:0.2 6:0.207792 7:0.220779 8:0.272727
-1 1:-204 2:75 3:0.253333 4:0.333333 5:0.2 6:0.207792 7:0.220779 8:0.272727
-1 1:-260 2:75 3:0.253333 4:0.333333 5:0.2 6:0.181818 7:0.220779 8:0.285714
-1 1:-292 2:75 3:0.253333 4:0.333333 5:0.2 6:0.168831 7:0.207792 8:0.272727
-1 1:-242 2:75 3:0.253333 4:0.333333 5:0.2 6:0.155844 7:0.207792 8:0.298701
-1 1:-202 2:75 3:0.253333 4:0.333333 5:0.2 6:0.181818 7:0.207792 8:0.298701
-1 1:-142 2:75 3:0.253333 4:0.333333 5:0.2 6:0.236842 7:0.25 8:0.25
-1 1:-236 2:75 3:0.253333 4:0.333333 5:0.2 6:0.210526 7:0.210526 8:0.289474
-1 1:-223 2:75 3:0.253333 4:0.333333 5:0.2 6:0.236842 7:0.276316 8:0.223684
-1 1:-153 2:75 3:0.253333 4:0.333333 5:0.2 6:0.236842 7:0.276316 8:0.223684
-1 1:-273 2:75 3:0.253333 4:0.333333 5:0.2 6:0.223684 7:0.276316 8:0.236842
-1 1:-168 2:75 3:0.253333 4:0.333333 5:0.2 6:0.28 7:0.293333 8:0.213333
-1 1:-85 2:68 3:0.253333 4:0.333333 5:0.2 6:0.308824 7:0.294118 8:0.205882
-1 1:-85 2:67 3:0.253333 4:0.333333 5:0.2 6:0.373134 7:0.253731 8:0.208955
-1 1:-31 2:70 3:0.253333 4:0.333333 5:0.2 6:0.328571 7:0.285714 8:0.214286
-1 1:-227 2:75 3:0.253333 4:0.333333 5:0.2 6:0.197368 7:0.25 8:0.263158
-1 1:-234 2:75 3:0.253333 4:0.333333 5:0.2 6:0.197368 7:0.276316 8:0.236842
-1 1:-362 2:75 3:0.253333 4:0.333333 5:0.2 6:0.144737 7:0.236842 8:0.289474
-1 1:-220 2:75 3:0.253333 4:0.333333 5:0.2 6:0.171053 7:0.210526 8:0.289474
-1 1:-129 2:75 3:0.253333 4:0.333333 5:0.2 6:0.197368 7:0.236842 8:0.263158
-1 1:-247 2:75 3:0.253333 4:0.333333 5:0.2 6:0.171053 7:0.210526 8:0.289474
-1 1:-328 2:75 3:0.253333 4:0.333333 5:0.2 6:0.157895 7:0.197368 8:0.302632
-1 1:-296 2:75 3:0.253333 4:0.333333 5:0.2 6:0.171053 7:0.210526 8:0.289474
-1 1:-273 2:75 3:0.253333 4:0.333333 5:0.2 6:0.157895 7:0.197368 8:0.302632
-1 1:-181 2:75 3:0.253333 4:0.333333 5:0.2 6:0.197368 7:0.236842 8:0.263158
-1 1:-256 2:75 3:0.253333 4:0.333333 5:0.2 6:0.157895 7:0.197368 8:0.302632
-1 1:-304 2:75 3:0.253333 4:0.333333 5:0.2 6:0.171053 7:0.210526 8:0.289474
-1 1:-247 2:75 3:0.253333 4:0.333333 5:0.2 6:0.197368 7:0.236842 8:0.263158
-1 1:-275 2:75 3:0.253333 4:0.333333 5:0.2 6:0.264368 7:0.252874 8:0.229885
-1 1:-376 2:75 3:0.253333 4:0.333333 5:0.2 6:0.223529 7:0.235294 8:0.258824
-1 1:-223 2:75 3:0.253333 4:0.333333 5:0.2 6:0.218391 7:0.16092 8:0.310345
-1 1:-306 2:75 3:0.253333 4:0.333333 5:0.2 6:0.193182 7:0.181818 8:0.318182
-1 1:-316 2:75 3:0.253333 4:0.333333 5:0.2 6:0.170455 7:0.147727 8:0.329545
-1 1:-296 2:75 3:0.253333 4:0.333333 5:0.2 6:0.181818 7:0.159091 8:0.318182
-1 1:-365 2:75 3:0.253333 4:0.333333 5:0.2 6:0.186047 7:0.162791 8:0.313953
-1 1:-114 2:75 3:0.253333 4:0.333333 5:0.2 6:0.317647 7:0.235294 8:0.211765
-1 1:-223 2:75 3:0.253333 4:0.333333 5:0.2 6:0.247191 7:0.213483 8:0.258427
-1 1:-287 2:75 3:0.253333 4:0.333333 5:0.2 6:0.22619 7:0.238095 8:0.25
-1 1:-268 2:75 3:0.253333 4:0.333333 5:0.2 6:0.186047 7:0.197674 8:0.302326
-1 1:-223 2:75 3:0.253333 4:0.333333 5:0.2 6:0.195402 7:0.241379 8:0.241379
-1 1:-300 2:75 3:0.253333 4:0.333333 5:0.2 6:0.206897 7:0.195402 8:0.275862
-1 1:-226 2:75 3:0.253333 4:0.333333 5:0.2 6:0.172414 7:0.218391 8:0.275862
-1 1:-291 2:75 3:0.253333 4:0.333333 5:0.2 6:0.195402 7:0.229885 8:0.241379
-1 1:-223 2:75 3:0.253333 4:0.333333 5:0.2 6:0.172414 7:0.218391 8:0.275862
-1 1:-195 2:75 3:0.253333 4:0.333333 5:0.2 6:0.247059 7:0.223529 8:0.270588
-1 1:-213 2:75 3:0.253333 4:0.333333 5:0.2 6:0.229885 7:0.195402 8:0.264368
-1 1:-216 2:75 3:0.253333 4:0.333333 5:0.2 6:0.183908 7:0.241379 8:0.252874
-1 1:-205 2:75 3:0.253333 4:0.333333 5:0.2 6:0.238095 7:0.214286 8:0.25
-1 1:-239 2:75 3:0.253333 4:0.333333 5:0.2 6:0.295455 7:0.227273 8:0.238636
-1 1:-203 2:75 3:0.253333 4:0.333333 5:0.2 6:0.228916 7:0.216867 8:0.240964
-1 1:-172 2:75 3:0.253333 4:0.333333 5:0.2 6:0.270588 7:0.235294 8:0.211765
-1 1:-344 2:75 3:0.253333 4:0.333333 5:0.2 6:0.295455 7:0.238636 8:0.238636
-1 1:-177 2:75 3:0.253333 4:0.333333 5:0.2 6:0.228916 7:0.216867 8:0.240964
-1 1:-225 2:75 3:0.253333 4:0.333333 5:0.2 6:0.228916 7:0.204819 8:0.240964
-1 1:-158 2:75 3:0.253333 4:0.333333 5:0.2 6:0.294118 7:0.270588 8:0.188235
-1 1:-142 2:75 3:0.253333 4:0.333333 5:0.2 6:0.275862 7:0.310345 8:0.16092
-1 1:-188 2:75 3:0.253333 4:0.333333 5:0.2 6:0.305882 7:0.341176 8:0.152941
-1 1:-40 2:74 3:0.253333 4:0.333333 5:0.2 6:0.391892 7:0.256757 8:0.189189
-1 1:-55 2:75 3:0.253333 4:0.333333 5:0.2 6:0.4 7:0.253333 8:0.186667
-1 1:-216 2:75 3:0.253333 4:0.333333 5:0.2 6:0.4 7:0.24 8:0.186667
-1 1:-67 2:75 3:0.253333 4:0.333333 5:0.2 6:0.333333 7:0.282051 8:0.230769
-1 1:-184 2:74 3:0.253333 4:0.333333 5:0.2 6:0.378378 7:0.283784 8:0.162162
-1 1:-119 2:75 3:0.253333 4:0.333333 5:0.2 6:0.247059 7:0.247059 8:0.235294
-1 1:-182 2:75 3:0.253333 4:0.333333 5:0.2 6:0.2 7:0.294118 8:0.211765
-1 1:-167 2:75 3:0.253333 4:0.333333 5:0.2 6:0.258824 7:0.247059 8:0.223529
-1 1:-265 2:75 3:0.253333 4:0.333333 5:0.2 6:0.223529 7:0.211765 8:0.258824
-1 1:-317 2:75 3:0.253333 4:0.333333 5:0.2 6:0.164706 7:0.235294 8:0.258824
-1 1:-388 2:75 3:0.253333 4:0.333333 5:0.2 6:0.152941 7:0.211765 8:0.270588
-1 1:-284 2:75 3:0.253333 4:0.333333 5:0.2 6:0.218391 7:0.229885 8:0.252874
-1 1:-285 2:75 3:0.253333 4:0.333333 5:0.2 6:0.164706 7:0.211765 8:0.282353
-1 1:-130 2:75 3:0.253333 4:0.333333 5:0.2 6:0.22093 7:0.22093 8:0.255814
-1 1:-226 2:75 3:0.253333 4:0.333333 5:0.2 6:0.209302 7:0.232558 8:0.255814
-1 1:-250 2:75 3:0.253333 4:0.333333 5:0.2 6:0.141176 7:0.2 8:0.294118
-1 1:-342 2:75 3:0.253333 4:0.333333 5:0.2 6:0.141176 7:0.2 8:0.294118
-1 1:-200 2:75 3:0.253333 4:0.333333 5:0.2 6:0.223684 7:0.210526 8:0.276316
-1 1:-344 2:75 3:0.253333 4:0.333333 5:0.2 6:0.181818 7:0.155844 8:0.324675
-1 1:-302 2:75 3:0.253333 4:0.333333 5:0.2 6:0.157895 7:0.157895 8:0.328947
-1 1:-170 2:75 3:0.253333 4:0.333333 5:0.2 6:0.207792 7:0.233766 8:0.272727
-1 1:-363 2:75 3:0.253333 4:0.333333 5:0.2 6:0.144737 7:0.197368 8:0.315789
-1 1:-194 2:75 3:0.253333 4:0.333333 5:0.2 6:0.181818 7:0.142857 8:0.350649
-1 1:-166 2:75 3:0.253333 4:0.333333 5:0.2 6:0.246753 7:0.233766 8:0.25974
-1 1:-136 2:75 3:0.253333 4:0.333333 5:0.2 6:0.272727 7:0.272727 8:0.220779
-1 1:-55 2:75 3:0.253333 4:0.333333 5:0.2 6:0.246753 7:0.233766 8:0.272727
-1 1:-196 2:75 3:0.253333 4:0.333333 5:0.2 6:0.276316 7:0.289474 8:0.210526
-1 1:0 2:75 3:0.253333 4:0.333333 5:0.2 6:0.350649 7:0.376623 8:0.142857
-1 1:-121 2:75 3:0.253333 4:0.333333 5:0.2 6:0.276316 7:0.276316 8:0.223684
-1 1:-182 2:75 3:0.253333 4:0.333333 5:0.2 6:0.263158 7:0.223684 8:0.25
-1 1:-175 2:75 3:0.253333 4:0.333333 5:0.2 6:0.168831 7:0.220779 8:0.285714
-1 1:-245 2:75 3:0.253333 4:0.333333 5:0.2 6:0.168831 7:0.220779 8:0.285714
-1 1:-263 2:75 3:0.253333 4:0.333333 5:0.2 6:0.210526 7:0.223684 8:0.276316
-1 1:-222 2:75 3:0.253333 4:0.333333 5:0.2 6:0.210526 7:0.223684 8:0.276316
-1 1:-240 2:75 3:0.253333 4:0.333333 5:0.2 6:0.210526 7:0.223684 8:0.276316
-1 1:-159 2:75 3:0.253333 4:0.333333 5:0.2 6:0.207792 7:0.285714 8:0.220779
-1 1:-262 2:75 3:0.253333 4:0.333333 5:0.2 6:0.157895 7:0.223684 8:0.289474
-1 1:-349 2:75 3:0.253333 4:0.333333 5:0.2 6:0.144737 7:0.223684 8:0.289474
-1 1:-355 2:75 3:0.253333 4:0.333333 5:0.2 6:0.141026 7:0.179487 8:0.346154
-1 1:-230 2:75 3:0.253333 4:0.333333 5:0.2 6:0.223684 7:0.236842 8:0.263158
-1 1:-161 2:75 3:0.253333 4:0.333333 5:0.2 6:0.210526 7:0.263158 8:0.236842
-1 1:-212 2:75 3:0.253333 4:0.333333 5:0.2 6:0.220779 7:0.233766 8:0.25974
-1 1:-257 2:75 3:0.253333 4:0.333333 5:0.2 6:0.171053 7:0.236842 8:0.25
-1 1:-299 2:75 3:0.253333 4:0.333333 5:0.2 6:0.146667 7:0.226667 8:0.266667
-1 1:-265 2:75 3:0.253333 4:0.333333 5:0.2 6:0.146667 7:0.24 8:0.266667
-1 1:-141 2:75 3:0.253333 4:0.333333 5:0.2 6:0.220779 7:0.272727 8:0.207792
-1 1:-257 2:75 3:0.253333 4:0.333333 5:0.2 6:0.194805 7:0.272727 8:0.207792
-1 1:-260 2:75 3:0.253333 4:0.333333 5:0.2 6:0.131579 7:0.223684 8:0.302632
-1 1:-287 2:74 3:0.253333 4:0.333333 5:0.2 6:0.148649 7:0.216216 8:0.27027
-1 1:-316 2:75 3:0.253333 4:0.333333 5:0.2 6:0.118421 7:0.210526 8:0.315789
-1 1:-241 2:75 3:0.253333 4:0.333333 5:0.2 6:0.194805 7:0.246753 8:0.233766
-1 1:-137 2:75 3:0.253333 4:0.333333 5:0.2 6:0.194805 7:0.246753 8:0.233766
-1 1:-96 2:75 3:0.253333 4:0.333333 5:0.2 6:0.194805 7:0.233766 8:0.246753
-1 1:-246 2:75 3:0.253333 4:0.333333 5:0.2 6:0.181818 7:0.207792 8:0.272727
-1 1:-268 2:75 3:0.253333 4:0.333333 5:0.2 6:0.142857 7:0.181818 8:0.311688
-1 1:-256 2:75 3:0.253333 4:0.333333 5:0.2 6:0.168831 7:0.207792 8:0.272727
-1 1:-218 2:75 3:0.253333 4:0.333333 5:0.2 6:0.233766 7:0.298701 8:0.220779
-1 1:-163 2:75 3:0.253333 4:0.333333 5:0.2 6:0.293333 7:0.253333 8:0.213333
-1 1:-226 2:75 3:0.253333 4:0.333333 5:0.2 6:0.192308 7:0.25641 8:0.24359
-1 1:-276 2:75 3:0.253333 4:0.333333 5:0.2 6:0.12 7:0.266667 8:0.28
-1 1:-286 2:75 3:0.253333 4:0.333333 5:0.2 6:0.12 7:0.266667 8:0.28
-1 1:-253 2:75 3:0.253333 4:0.333333 5:0.2 6:0.12 7:0.28 8:0.266667
-1 1:-219 2:75 3:0.253333 4:0.333333 5:0.2 6:0.146667 7:0.28 8:0.24
-1 1:-139 2:75 3:0.253333 4:0.333333 5:0.2 6:0.263158 7:0.276316 8:0.210526
-1 1:-144 2:75 3:0.253333 4:0.333333 5:0.2 6:0.230769 7:0.294872 8:0.24359
-1 1:-284 2:75 3:0.253333 4:0.333333 5:0.2 6:0.184211 7:0.223684 8:0.276316
-1 1:-72 2:75 3:0.253333 4:0.333333 5:0.2 6:0.226667 7:0.2 8:0.306667
-1 1:-270 2:75 3:0.253333 4:0.333333 5:0.2 6:0.2 7:0.213333 8:0.306667
-1 1:-242 2:75 3:0.253333 4:0.333333 5:0.2 6:0.2 7:0.226667 8:0.293333
-1 1:-281 2:75 3:0.253333 4:0.333333 5:0.2 6:0.16 7:0.253333 8:0.253333
-1 1:-69 2:72 3:0.253333 4:0.333333 5:0.2 6:0.388889 7:0.416667 8:0.0833333
-1 1:-158 2:75 3:0.253333 4:0.333333 5:0.2 6:0.226667 7:0.28 8:0.253333
-1 1:-71 2:75 3:0.253333 4:0.333333 5:0.2 6:0.213333 7:0.293333 8:0.226667
-1 1:-210 2:75 3:0.253333 4:0.333333 5:0.2 6:0.2 7:0.266667 8:0.253333
-1 1:-177 2:75 3:0.253333 4:0.333333 5:0.2 6:0.226667 7:0.266667 8:0.253333
-1 1:-161 2:75 3:0.253333 4:0.333333 5:0.2 6:0.213333 7:0.266667 8:0.253333
-1 1:-147 2:75 3:0.253333 4:0.333333 5:0.2 6:0.226667 7:0.266667 8:0.253333
-1 1:-180 2:75 3:0.253333 4:0.333333 5:0.2 6:0.226667 7:0.266667 8:0.253333
-1 1:-134 2:75 3:0.253333 4:0.333333 5:0.2 6:0.213333 7:0.253333 8:0.266667
-1 1:-203 2:75 3:0.253333 4:0.333333 5:0.2 6:0.213333 7:0.266667 8:0.253333
-1 1:-237 2:75 3:0.253333 4:0.333333 5:0.2 6:0.186667 7:0.266667 8:0.253333
-1 1:-285 2:75 3:0.253333 4:0.333333 5:0.2 6:0.157895 7:0.197368 8:0.289474
-1 1:-234 2:75 3:0.253333 4:0.333333 5:0.2 6:0.157895 7:0.184211 8:0.302632
-1 1:-195 2:75 3:0.253333 4:0.333333 5:0.2 6:0.184211 7:0.210526 8:0.276316
-1 1:-245 2:75 3:0.253333 4:0.333333 5:0.2 6:0.179487 7:0.217949 8:0.294872
-1 1:-248 2:75 3:0.253333 4:0.333333 5:0.2 6:0.207792 7:0.207792 8:0.25974
-1 1:-190 2:75 3:0.253333 4:0.333333 5:0.2 6:0.207792 7:0.207792 8:0.272727
-1 1:-221 2:75 3:0.253333 4:0.333333 5:0.2 6:0.197368 7:0.197368 8:0.276316
-1 1:-209 2:75 3:0.253333 4:0.333333 5:0.2 6:0.197368 7:0.184211 8:0.302632
-1 1:-228 2:75 3:0.253333 4:0.333333 5:0.2 6:0.207792 7:0.181818 8:0.298701
-1 1:-52 2:75 3:0.253333 4:0.333333 5:0.2 6:0.253333 7:0.266667 8:0.24
-1 1:-171 2:75 3:0.253333 4:0.333333 5:0.2 6:0.194805 7:0.194805 8:0.298701
-1 1:-319 2:75 3:0.253333 4:0.333333 5:0.2 6:0.155844 7:0.168831 8:0.324675
-1 1:-152 2:75 3:0.253333 4:0.333333 5:0.2 6:0.272727 7:0.272727 8:0.207792
-1 1:-83 2:74 3:0.253333 4:0.333333 5:0.2 6:0.418919 7:0.378378 8:0.108108
-1 1:-64 2:75 3:0.253333 4:0.333333 5:0.2 6:0.342105 7:0.342105 8:0.171053
-1 1:-41 2:67 3:0.253333 4:0.333333 5:0.2 6:0.328358 7:0.358209 8:0.179104
-1 1:-182 2:71 3:0.253333 4:0.333333 5:0.2 6:0.366197 7:0.352113 8:0.169014
-1 1:-56 2:72 3:0.253333 4:0.333333 5:0.2 6:0.430556 7:0.361111 8:0.111111
-1 1:-31 2:72 3:0.253333 4:0.333333 5:0.2 6:0.402778 7:0.375 8:0.125
-1 1:-252 2:75 3:0.253333 4:0.333333 5:0.2 6:0.197368 7:0.197368 8:0.289474
-1 1:-194 2:75 3:0.253333 4:0.333333 5:0.2 6:0.213333 7:0.24 8:0.266667
-1 1:-247 2:75 3:0.253333 4:0.333333 5:0.2 6:0.213333 7:0.253333 8:0.266667
-1 1:-191 2:75 3:0.253333 4:0.333333 5:0.2 6:0.210526 7:0.184211 8:0.289474
-1 1:-284 2:75 3:0.253333 4:0.333333 5:0.2 6:0.197368 7:0.210526 8:0.263158
-1 1:-280 2:75 3:0.253333 4:0.333333 5:0.2 6:0.197368 7:0.197368 8:0.276316
-1 1:-295 2:75 3:0.253333 4:0.333333 5:0.2 6:0.184211 7:0.210526 8:0.263158
-1 1:-220 2:75 3:0.253333 4:0.333333 5:0.2 6:0.184211 7:0.223684 8:0.276316
-1 1:-153 2:75 3:0.253333 4:0.333333 5:0.2 6:0.184211 7:0.223684 8:0.263158
-1 1:-305 2:75 3:0.253333 4:0.333333 5:0.2 6:0.211111 7:0.211111 8:0.288889
-1 1:-112 2:75 3:0.253333 4:0.333333 5:0.2 6:0.204545 7:0.204545 8:0.306818
-1 1:-377 2:75 3:0.253333 4:0.333333 5:0.2 6:0.170455 7:0.159091 8:0.352273
-1 1:-227 2:75 3:0.253333 4:0.333333 5:0.2 6:0.215909 7:0.193182 8:0.318182
-1 1:-351 2:75 3:0.253333 4:0.333333 5:0.2 6:0.154762 7:0.178571 8:0.309524
-1 1:-158 2:75 3:0.253333 4:0.333333 5:0.2 6:0.2 7:0.233333 8:0.255556
-1 1:-241 2:75 3:0.253333 4:0.333333 5:0.2 6:0.25 7:0.173913 8:0.26087
-1 1:-314 2:75 3:0.253333 4:0.333333 5:0.2 6:0.247312 7:0.172043 8:0.268817
-1 1:-322 2:75 3:0.253333 4:0.333333 5:0.2 6:0.228261 7:0.184783 8:0.282609
-1 1:-216 2:75 3:0.253333 4:0.333333 5:0.2 6:0.206522 7:0.217391 8:0.26087
-1 1:-253 2:75 3:0.253333 4:0.333333 5:0.2 6:0.222222 7:0.144444 8:0.311111
-1 1:-255 2:75 3:0.253333 4:0.333333 5:0.2 6:0.193548 7:0.16129 8:0.301075
-1 1:-257 2:75 3:0.253333 4:0.333333 5:0.2 6:0.204545 7:0.181818 8:0.272727
-1 1:-312 2:75 3:0.253333 4:0.333333 5:0.2 6:0.204545 7:0.193182 8:0.261364
-1 1:-212 2:75 3:0.253333 4:0.333333 5:0.2 6:0.215909 7:0.181818 8:0.272727
-1 1:-183 2:75 3:0.253333 4:0.333333 5:0.2 6:0.337209 7:0.372093 8:0.116279
-1 1:-88 2:75 3:0.253333 4:0.333333 5:0.2 6:0.244444 7:0.355556 8:0.166667
-1 1:-148 2:75 3:0.253333 4:0.333333 5:0.2 6:0.244444 7:0.355556 8:0.166667
-1 1:-205 2:72 3:0.253333 4:0.333333 5:0.2 6:0.263889 7:0.305556 8:0.166667
-1 1:-294 2:75 3:0.253333 4:0.333333 5:0.2 6:0.176471 7:0.247059 8:0.258824
-1 1:-210 2:75 3:0.253333 4:0.333333 5:0.2 6:0.211765 7:0.247059 8:0.235294
-1 1:-239 2:75 3:0.253333 4:0.333333 5:0.2 6:0.188235 7:0.258824 8:0.223529
-1 1:-200 2:75 3:0.253333 4:0.333333 5:0.2 6:0.154762 7:0.22619 8:0.297619
-1 1:-198 2:75 3:0.253333 4:0.333333 5:0.2 6:0.176471 7:0.270588 8:0.247059
-1 1:-242 2:75 3:0.253333 4:0.333333 5:0.2 6:0.188235 7:0.247059 8:0.235294
-1 1:-117 2:75 3:0.253333 4:0.333333 5:0.2 6:0.202381 7:0.238095 8:0.25
-1 1:-216 2:75 3:0.253333 4:0.333333 5:0.2 6:0.197674 7:0.244186 8:0.255814
-1 1:-69 2:75 3:0.253333 4:0.333333 5:0.2 6:0.22093 7:0.244186 8:0.232558
-1 1:-249 2:75 3:0.253333 4:0.333333 5:0.2 6:0.164706 7:0.223529 8:0.270588
-1 1:-262 2:75 3:0.253333 4:0.333333 5:0.2 6:0.2 7:0.235294 8:0.258824
-1 1:-197 2:75 3:0.253333 4:0.333333 5:0.2 6:0.2 7:0.258824 8:0.235294
-1 1:-314 2:75 3:0.253333 4:0.333333 5:0.2 6:0.164706 7:0.235294 8:0.270588
-1 1:-307 2:75 3:0.253333 4:0.333333 5:0.2 6:0.164706 7:0.223529 8:0.270588
-1 1:-315 2:75 3:0.253333 4:0.333333 5:0.2 6:0.164706 7:0.211765 8:0.282353
-1 1:-241 2:75 3:0.253333 4:0.333333 5:0.2 6:0.176471 7:0.235294 8:0.270588
-1 1:-214 2:75 3:0.253333 4:0.333333 5:0.2 6:0.2 7:0.211765 8:0.270588
-1 1:-354 2:75 3:0.253333 4:0.333333 5:0.2 6:0.188235 7:0.223529 8:0.270588
-1 1:-223 2:75 3:0.253333 4:0.333333 5:0.2 6:0.188235 7:0.211765 8:0.270588
-1 1:-192 2:75 3:0.253333 4:0.333333 5:0.2 6:0.176471 7:0.235294 8:0.270588
-1 1:-278 2:75 3:0.253333 4:0.333333 5:0.2 6:0.197674 7:0.209302 8:0.267442
-1 1:-145 2:75 3:0.253333 4:0.333333 5:0.2 6:0.188235 7:0.223529 8:0.270588
-1 1:-155 2:75 3:0.253333 4:0.333333 5:0.2 6:0.236842 7:0.263158 8:0.236842
-1 1:-253 2:75 3:0.253333 4:0.333333 5:0.2 6:0.2 7:0.2 8:0.28
-1 1:-262 2:75 3:0.253333 4:0.333333 5:0.2 6:0.197368 7:0.210526 8:0.289474
-1 1:-275 2:75 3:0.253333 4:0.333333 5:0.2 6:0.186667 7:0.186667 8:0.293333
-1 1:-200 2:75 3:0.253333 4:0.333333 5:0.2 6:0.302632 7:0.276316 8:0.197368
-1 1:-259 2:75 3:0.253333 4:0.333333 5:0.2 6:0.263158 7:0.25 8:0.236842
[truncated: 8,606,311 more chars]
