# Supplementary material for: Detection of non-coding RNAs on the basis of predicted secondary structure formation free energy change
Source: BMC Bioinformatics. 2006 Mar 27;7:173. doi: 10.1186/1471-2105-7-173 (PMC1570369; doi:10.1186/1471-2105-7-173)
Supplement: Additional File 6 — LIBSVM datasets for every possible sequence pair of 5S rRNA, tRNA, and negative sequences. Nine plain text data files formatted for input to LIBSVM (not scaled) and three plain text files containing sequence codes for the LIBSVM files, all archived with GNU 'tar' and compressed with GNU 'gzip'. Our training and testing sets for the Dynalign/LIBSVM classifier were prepared from this dataset as described in "Methods." The file 'LIBSVM-set.5s-real' is every possible pairing of known 309 5S rRNA sequences in our database, not counting sequences paired with themselves. The file 'LIBSVM-set.trna-real' is every possible pairing of known 479 tRNA sequences in our database, not counting sequences paired with themselves. The file 'LIBSVM-set.100ident-real' is the 309 5S rRNA and 479 tRNA sequences paired with themselves (i.e. real sequence pairs of 100% identity). The files denoted 'neg-column' are columnwise-shuffled negatives generated from the corresponding real sequences; the files denoted 'neg-AE' are negatives generated from the corresponding real sequences by the Altschul-Erikson shuffle (see "Methods" for description of both shuffles). The files denoted 'seqlist' contain the codes for sequence pairs (or for sequences aligned with themselves) with lines in a one-to-one correspondence with the appropriate LIBSVM files – for example, line 42 of file 'seqlist.5s-pairs' contains the codes of the two 5S rRNA sequences which were used to generate the data on lines 42 in files 'LIBSVM-set.5s-real', 'LIBSVM-set.5s-neg-column', and 'LIBSVM-set.5s-neg-AE'. For LIBSVM files, column 1 the data label (1 for real, -1 for negative); column 2 is the Dynalign-computed ΔG°total; column 3 is the length of shorter sequence; columns 4, 5, and 6 are A, U, and C frequencies of sequence 1; columns 7, 8, and 9 are A, U, and C frequencies of sequence 2. [file 1471-2105-7-173-S6.gz › LIBSVM-set.trna-real]

1 1:-569 2:75 3:0.213333 4:0.186667 5:0.293333 6:0.2 7:0.173333 8:0.306667
1 1:-562 2:75 3:0.213333 4:0.186667 5:0.293333 6:0.186667 7:0.173333 8:0.293333
1 1:-588 2:75 3:0.213333 4:0.186667 5:0.293333 6:0.186667 7:0.213333 8:0.28
1 1:-539 2:75 3:0.213333 4:0.186667 5:0.293333 6:0.157895 7:0.184211 8:0.315789
1 1:-539 2:75 3:0.213333 4:0.186667 5:0.293333 6:0.157895 7:0.184211 8:0.315789
1 1:-566 2:75 3:0.213333 4:0.186667 5:0.293333 6:0.171053 7:0.184211 8:0.315789
1 1:-558 2:75 3:0.213333 4:0.186667 5:0.293333 6:0.197368 7:0.197368 8:0.276316
1 1:-544 2:75 3:0.213333 4:0.186667 5:0.293333 6:0.144737 7:0.171053 8:0.328947
1 1:-540 2:75 3:0.213333 4:0.186667 5:0.293333 6:0.171053 7:0.197368 8:0.302632
1 1:-407 2:75 3:0.213333 4:0.186667 5:0.293333 6:0.253333 7:0.333333 8:0.2
1 1:-499 2:75 3:0.213333 4:0.186667 5:0.293333 6:0.105263 7:0.223684 8:0.289474
1 1:-471 2:75 3:0.213333 4:0.186667 5:0.293333 6:0.118421 7:0.236842 8:0.276316
1 1:-571 2:75 3:0.213333 4:0.186667 5:0.293333 6:0.171053 7:0.171053 8:0.276316
1 1:-590 2:75 3:0.213333 4:0.186667 5:0.293333 6:0.171053 7:0.157895 8:0.289474
1 1:-559 2:75 3:0.213333 4:0.186667 5:0.293333 6:0.197368 7:0.184211 8:0.263158
1 1:-535 2:75 3:0.213333 4:0.186667 5:0.293333 6:0.210526 7:0.197368 8:0.25
1 1:-466 2:75 3:0.213333 4:0.186667 5:0.293333 6:0.226667 7:0.213333 8:0.293333
1 1:-512 2:74 3:0.213333 4:0.186667 5:0.293333 6:0.216216 7:0.216216 8:0.283784
1 1:-501 2:75 3:0.213333 4:0.186667 5:0.293333 6:0.186667 7:0.266667 8:0.24
1 1:-508 2:75 3:0.213333 4:0.186667 5:0.293333 6:0.181818 7:0.207792 8:0.272727
1 1:-561 2:75 3:0.213333 4:0.186667 5:0.293333 6:0.131579 7:0.184211 8:0.342105
1 1:-548 2:75 3:0.213333 4:0.186667 5:0.293333 6:0.155844 7:0.207792 8:0.298701
1 1:-563 2:75 3:0.213333 4:0.186667 5:0.293333 6:0.12987 7:0.194805 8:0.311688
1 1:-520 2:75 3:0.213333 4:0.186667 5:0.293333 6:0.142857 7:0.220779 8:0.285714
1 1:-532 2:75 3:0.213333 4:0.186667 5:0.293333 6:0.181818 7:0.194805 8:0.298701
1 1:-532 2:75 3:0.213333 4:0.186667 5:0.293333 6:0.181818 7:0.194805 8:0.298701
1 1:-261 2:71 3:0.213333 4:0.186667 5:0.293333 6:0.478873 7:0.338028 8:0.126761
1 1:-342 2:71 3:0.213333 4:0.186667 5:0.293333 6:0.408451 7:0.366197 8:0.140845
1 1:-368 2:71 3:0.213333 4:0.186667 5:0.293333 6:0.408451 7:0.352113 8:0.126761
1 1:-368 2:72 3:0.213333 4:0.186667 5:0.293333 6:0.416667 7:0.347222 8:0.125
1 1:-455 2:75 3:0.213333 4:0.186667 5:0.293333 6:0.213333 7:0.226667 8:0.253333
1 1:-487 2:75 3:0.213333 4:0.186667 5:0.293333 6:0.173333 7:0.253333 8:0.253333
1 1:-488 2:75 3:0.213333 4:0.186667 5:0.293333 6:0.16 7:0.213333 8:0.293333
1 1:-490 2:75 3:0.213333 4:0.186667 5:0.293333 6:0.171053 7:0.210526 8:0.289474
1 1:-490 2:75 3:0.213333 4:0.186667 5:0.293333 6:0.16 7:0.213333 8:0.293333
1 1:-534 2:75 3:0.213333 4:0.186667 5:0.293333 6:0.184211 7:0.197368 8:0.276316
1 1:-499 2:75 3:0.213333 4:0.186667 5:0.293333 6:0.205128 7:0.230769 8:0.307692
1 1:-529 2:75 3:0.213333 4:0.186667 5:0.293333 6:0.179487 7:0.217949 8:0.307692
1 1:-464 2:75 3:0.213333 4:0.186667 5:0.293333 6:0.223684 7:0.210526 8:0.289474
1 1:-550 2:75 3:0.213333 4:0.186667 5:0.293333 6:0.171053 7:0.171053 8:0.355263
1 1:-550 2:75 3:0.213333 4:0.186667 5:0.293333 6:0.184211 7:0.171053 8:0.355263
1 1:-563 2:75 3:0.213333 4:0.186667 5:0.293333 6:0.186667 7:0.173333 8:0.346667
1 1:-523 2:75 3:0.213333 4:0.186667 5:0.293333 6:0.197368 7:0.197368 8:0.328947
1 1:-501 2:75 3:0.213333 4:0.186667 5:0.293333 6:0.223684 7:0.184211 8:0.328947
1 1:-485 2:75 3:0.213333 4:0.186667 5:0.293333 6:0.171053 7:0.25 8:0.289474
1 1:-485 2:75 3:0.213333 4:0.186667 5:0.293333 6:0.171053 7:0.25 8:0.289474
1 1:-242 2:69 3:0.213333 4:0.186667 5:0.293333 6:0.463768 7:0.42029 8:0.0869565
1 1:-353 2:72 3:0.213333 4:0.186667 5:0.293333 6:0.291667 7:0.375 8:0.138889
1 1:-435 2:75 3:0.213333 4:0.186667 5:0.293333 6:0.213333 7:0.226667 8:0.306667
1 1:-503 2:75 3:0.213333 4:0.186667 5:0.293333 6:0.16 7:0.2 8:0.32
1 1:-494 2:75 3:0.213333 4:0.186667 5:0.293333 6:0.197368 7:0.210526 8:0.289474
1 1:-494 2:75 3:0.213333 4:0.186667 5:0.293333 6:0.184211 7:0.197368 8:0.302632
1 1:-453 2:75 3:0.213333 4:0.186667 5:0.293333 6:0.210526 7:0.223684 8:0.289474
1 1:-476 2:75 3:0.213333 4:0.186667 5:0.293333 6:0.2 7:0.253333 8:0.266667
1 1:-499 2:75 3:0.213333 4:0.186667 5:0.293333 6:0.12 7:0.226667 8:0.32
1 1:-504 2:75 3:0.213333 4:0.186667 5:0.293333 6:0.146667 7:0.24 8:0.306667
1 1:-499 2:75 3:0.213333 4:0.186667 5:0.293333 6:0.12 7:0.226667 8:0.32
1 1:-554 2:75 3:0.213333 4:0.186667 5:0.293333 6:0.207792 7:0.155844 8:0.311688
1 1:-537 2:75 3:0.213333 4:0.186667 5:0.293333 6:0.197368 7:0.210526 8:0.289474
1 1:-531 2:75 3:0.213333 4:0.186667 5:0.293333 6:0.210526 7:0.210526 8:0.276316
1 1:-547 2:75 3:0.213333 4:0.186667 5:0.293333 6:0.197368 7:0.210526 8:0.276316
1 1:-558 2:75 3:0.213333 4:0.186667 5:0.293333 6:0.197368 7:0.210526 8:0.276316
1 1:-614 2:75 3:0.213333 4:0.186667 5:0.293333 6:0.197368 7:0.210526 8:0.276316
1 1:-575 2:75 3:0.213333 4:0.186667 5:0.293333 6:0.184211 7:0.171053 8:0.315789
1 1:-517 2:75 3:0.213333 4:0.186667 5:0.293333 6:0.223684 7:0.197368 8:0.289474
1 1:-514 2:75 3:0.213333 4:0.186667 5:0.293333 6:0.25 7:0.236842 8:0.236842
1 1:-514 2:75 3:0.213333 4:0.186667 5:0.293333 6:0.25 7:0.223684 8:0.25
1 1:-433 2:75 3:0.213333 4:0.186667 5:0.293333 6:0.25 7:0.263158 8:0.223684
1 1:-315 2:71 3:0.213333 4:0.186667 5:0.293333 6:0.450704 7:0.239437 8:0.169014
1 1:-489 2:75 3:0.213333 4:0.186667 5:0.293333 6:0.223684 7:0.210526 8:0.25
1 1:-434 2:75 3:0.213333 4:0.186667 5:0.293333 6:0.25 7:0.210526 8:0.236842
1 1:-461 2:75 3:0.213333 4:0.186667 5:0.293333 6:0.236842 7:0.223684 8:0.236842
1 1:-484 2:75 3:0.213333 4:0.186667 5:0.293333 6:0.223684 7:0.210526 8:0.25
1 1:-415 2:75 3:0.213333 4:0.186667 5:0.293333 6:0.210526 7:0.276316 8:0.197368
1 1:-453 2:75 3:0.213333 4:0.186667 5:0.293333 6:0.223684 7:0.184211 8:0.263158
1 1:-453 2:75 3:0.213333 4:0.186667 5:0.293333 6:0.223684 7:0.184211 8:0.263158
1 1:-453 2:75 3:0.213333 4:0.186667 5:0.293333 6:0.223684 7:0.184211 8:0.263158
1 1:-436 2:75 3:0.213333 4:0.186667 5:0.293333 6:0.236842 7:0.197368 8:0.25
1 1:-453 2:75 3:0.213333 4:0.186667 5:0.293333 6:0.223684 7:0.184211 8:0.263158
1 1:-469 2:75 3:0.213333 4:0.186667 5:0.293333 6:0.25 7:0.223684 8:0.236842
1 1:-469 2:75 3:0.213333 4:0.186667 5:0.293333 6:0.236842 7:0.223684 8:0.236842
1 1:-491 2:75 3:0.213333 4:0.186667 5:0.293333 6:0.25 7:0.210526 8:0.25
1 1:-469 2:75 3:0.213333 4:0.186667 5:0.293333 6:0.236842 7:0.223684 8:0.236842
1 1:-469 2:75 3:0.213333 4:0.186667 5:0.293333 6:0.236842 7:0.223684 8:0.236842
1 1:-469 2:75 3:0.213333 4:0.186667 5:0.293333 6:0.236842 7:0.223684 8:0.236842
1 1:-469 2:75 3:0.213333 4:0.186667 5:0.293333 6:0.246753 7:0.220779 8:0.233766
1 1:-469 2:75 3:0.213333 4:0.186667 5:0.293333 6:0.236842 7:0.223684 8:0.236842
1 1:-469 2:75 3:0.213333 4:0.186667 5:0.293333 6:0.236842 7:0.223684 8:0.236842
1 1:-469 2:75 3:0.213333 4:0.186667 5:0.293333 6:0.25 7:0.223684 8:0.236842
1 1:-469 2:75 3:0.213333 4:0.186667 5:0.293333 6:0.236842 7:0.223684 8:0.236842
1 1:-469 2:75 3:0.213333 4:0.186667 5:0.293333 6:0.236842 7:0.223684 8:0.236842
1 1:-390 2:74 3:0.213333 4:0.186667 5:0.293333 6:0.243243 7:0.337838 8:0.22973
1 1:-533 2:74 3:0.213333 4:0.186667 5:0.293333 6:0.202703 7:0.216216 8:0.297297
1 1:-617 2:74 3:0.213333 4:0.186667 5:0.293333 6:0.162162 7:0.162162 8:0.337838
1 1:-527 2:74 3:0.213333 4:0.186667 5:0.293333 6:0.202703 7:0.216216 8:0.297297
1 1:-533 2:74 3:0.213333 4:0.186667 5:0.293333 6:0.202703 7:0.216216 8:0.297297
1 1:-527 2:74 3:0.213333 4:0.186667 5:0.293333 6:0.216216 7:0.243243 8:0.283784
1 1:-472 2:74 3:0.213333 4:0.186667 5:0.293333 6:0.202703 7:0.310811 8:0.243243
1 1:-472 2:74 3:0.213333 4:0.186667 5:0.293333 6:0.202703 7:0.297297 8:0.256757
1 1:-542 2:74 3:0.213333 4:0.186667 5:0.293333 6:0.216216 7:0.22973 8:0.283784
1 1:-461 2:75 3:0.213333 4:0.186667 5:0.293333 6:0.253333 7:0.293333 8:0.253333
1 1:-495 2:74 3:0.213333 4:0.186667 5:0.293333 6:0.243243 7:0.283784 8:0.243243
1 1:-460 2:74 3:0.213333 4:0.186667 5:0.293333 6:0.202703 7:0.283784 8:0.27027
1 1:-562 2:74 3:0.213333 4:0.186667 5:0.293333 6:0.202703 7:0.22973 8:0.297297
1 1:-579 2:75 3:0.213333 4:0.186667 5:0.293333 6:0.171053 7:0.223684 8:0.276316
1 1:-491 2:75 3:0.213333 4:0.186667 5:0.293333 6:0.173333 7:0.253333 8:0.32
1 1:-562 2:74 3:0.213333 4:0.186667 5:0.293333 6:0.202703 7:0.22973 8:0.297297
1 1:-491 2:75 3:0.213333 4:0.186667 5:0.293333 6:0.173333 7:0.253333 8:0.32
1 1:-507 2:75 3:0.213333 4:0.186667 5:0.293333 6:0.213333 7:0.306667 8:0.226667
1 1:-364 2:75 3:0.213333 4:0.186667 5:0.293333 6:0.32 7:0.333333 8:0.173333
1 1:-289 2:70 3:0.213333 4:0.186667 5:0.293333 6:0.414286 7:0.371429 8:0.114286
1 1:-386 2:72 3:0.213333 4:0.186667 5:0.293333 6:0.319444 7:0.319444 8:0.208333
1 1:-496 2:73 3:0.213333 4:0.186667 5:0.293333 6:0.178082 7:0.246575 8:0.273973
1 1:-506 2:74 3:0.213333 4:0.186667 5:0.293333 6:0.202703 7:0.202703 8:0.297297
1 1:-506 2:74 3:0.213333 4:0.186667 5:0.293333 6:0.202703 7:0.202703 8:0.297297
1 1:-580 2:74 3:0.213333 4:0.186667 5:0.293333 6:0.135135 7:0.189189 8:0.324324
1 1:-459 2:75 3:0.213333 4:0.186667 5:0.293333 6:0.186667 7:0.253333 8:0.266667
1 1:-562 2:74 3:0.213333 4:0.186667 5:0.293333 6:0.148649 7:0.22973 8:0.310811
1 1:-506 2:74 3:0.213333 4:0.186667 5:0.293333 6:0.162162 7:0.216216 8:0.297297
1 1:-573 2:75 3:0.213333 4:0.186667 5:0.293333 6:0.155844 7:0.246753 8:0.25974
1 1:-459 2:75 3:0.213333 4:0.186667 5:0.293333 6:0.181818 7:0.246753 8:0.25974
1 1:-534 2:75 3:0.213333 4:0.186667 5:0.293333 6:0.181818 7:0.285714 8:0.246753
1 1:-534 2:75 3:0.213333 4:0.186667 5:0.293333 6:0.181818 7:0.285714 8:0.246753
1 1:-407 2:75 3:0.213333 4:0.186667 5:0.293333 6:0.28 7:0.333333 8:0.173333
1 1:-431 2:75 3:0.213333 4:0.186667 5:0.293333 6:0.236842 7:0.289474 8:0.197368
1 1:-455 2:75 3:0.213333 4:0.186667 5:0.293333 6:0.236842 7:0.276316 8:0.210526
1 1:-487 2:75 3:0.213333 4:0.186667 5:0.293333 6:0.236842 7:0.236842 8:0.236842
1 1:-522 2:75 3:0.213333 4:0.186667 5:0.293333 6:0.171053 7:0.223684 8:0.289474
1 1:-500 2:75 3:0.213333 4:0.186667 5:0.293333 6:0.184211 7:0.236842 8:0.276316
1 1:-500 2:75 3:0.213333 4:0.186667 5:0.293333 6:0.184211 7:0.236842 8:0.276316
1 1:-565 2:75 3:0.213333 4:0.186667 5:0.293333 6:0.181818 7:0.168831 8:0.311688
1 1:-563 2:75 3:0.213333 4:0.186667 5:0.293333 6:0.166667 7:0.192308 8:0.320513
1 1:-488 2:75 3:0.213333 4:0.186667 5:0.293333 6:0.246753 7:0.246753 8:0.25974
1 1:-438 2:75 3:0.213333 4:0.186667 5:0.293333 6:0.25974 7:0.25974 8:0.220779
1 1:-438 2:75 3:0.213333 4:0.186667 5:0.293333 6:0.25974 7:0.25974 8:0.220779
1 1:-557 2:75 3:0.213333 4:0.186667 5:0.293333 6:0.207792 7:0.194805 8:0.285714
1 1:-522 2:75 3:0.213333 4:0.186667 5:0.293333 6:0.207792 7:0.220779 8:0.246753
1 1:-522 2:75 3:0.213333 4:0.186667 5:0.293333 6:0.207792 7:0.220779 8:0.246753
1 1:-564 2:75 3:0.213333 4:0.186667 5:0.293333 6:0.197368 7:0.210526 8:0.289474
1 1:-551 2:75 3:0.213333 4:0.186667 5:0.293333 6:0.2 7:0.2 8:0.266667
1 1:-551 2:75 3:0.213333 4:0.186667 5:0.293333 6:0.2 7:0.2 8:0.266667
1 1:-376 2:75 3:0.213333 4:0.186667 5:0.293333 6:0.355263 7:0.355263 8:0.131579
1 1:-407 2:75 3:0.213333 4:0.186667 5:0.293333 6:0.25974 7:0.298701 8:0.207792
1 1:-345 2:72 3:0.213333 4:0.186667 5:0.293333 6:0.402778 7:0.347222 8:0.111111
1 1:-384 2:72 3:0.213333 4:0.186667 5:0.293333 6:0.388889 7:0.305556 8:0.152778
1 1:-481 2:75 3:0.213333 4:0.186667 5:0.293333 6:0.194805 7:0.207792 8:0.285714
1 1:-515 2:75 3:0.213333 4:0.186667 5:0.293333 6:0.207792 7:0.220779 8:0.272727
1 1:-517 2:75 3:0.213333 4:0.186667 5:0.293333 6:0.207792 7:0.220779 8:0.272727
1 1:-468 2:75 3:0.213333 4:0.186667 5:0.293333 6:0.181818 7:0.220779 8:0.285714
1 1:-483 2:75 3:0.213333 4:0.186667 5:0.293333 6:0.168831 7:0.207792 8:0.272727
1 1:-592 2:75 3:0.213333 4:0.186667 5:0.293333 6:0.155844 7:0.207792 8:0.298701
1 1:-561 2:75 3:0.213333 4:0.186667 5:0.293333 6:0.181818 7:0.207792 8:0.298701
1 1:-419 2:75 3:0.213333 4:0.186667 5:0.293333 6:0.236842 7:0.25 8:0.25
1 1:-535 2:75 3:0.213333 4:0.186667 5:0.293333 6:0.210526 7:0.210526 8:0.289474
1 1:-492 2:75 3:0.213333 4:0.186667 5:0.293333 6:0.236842 7:0.276316 8:0.223684
1 1:-492 2:75 3:0.213333 4:0.186667 5:0.293333 6:0.236842 7:0.276316 8:0.223684
1 1:-497 2:75 3:0.213333 4:0.186667 5:0.293333 6:0.223684 7:0.276316 8:0.236842
1 1:-467 2:75 3:0.213333 4:0.186667 5:0.293333 6:0.28 7:0.293333 8:0.213333
1 1:-358 2:68 3:0.213333 4:0.186667 5:0.293333 6:0.308824 7:0.294118 8:0.205882
1 1:-265 2:67 3:0.213333 4:0.186667 5:0.293333 6:0.373134 7:0.253731 8:0.208955
1 1:-393 2:70 3:0.213333 4:0.186667 5:0.293333 6:0.328571 7:0.285714 8:0.214286
1 1:-498 2:75 3:0.213333 4:0.186667 5:0.293333 6:0.197368 7:0.25 8:0.263158
1 1:-466 2:75 3:0.213333 4:0.186667 5:0.293333 6:0.197368 7:0.276316 8:0.236842
1 1:-441 2:75 3:0.213333 4:0.186667 5:0.293333 6:0.144737 7:0.236842 8:0.289474
1 1:-522 2:75 3:0.213333 4:0.186667 5:0.293333 6:0.171053 7:0.210526 8:0.289474
1 1:-544 2:75 3:0.213333 4:0.186667 5:0.293333 6:0.197368 7:0.236842 8:0.263158
1 1:-522 2:75 3:0.213333 4:0.186667 5:0.293333 6:0.171053 7:0.210526 8:0.289474
1 1:-543 2:75 3:0.213333 4:0.186667 5:0.293333 6:0.157895 7:0.197368 8:0.302632
1 1:-522 2:75 3:0.213333 4:0.186667 5:0.293333 6:0.171053 7:0.210526 8:0.289474
1 1:-543 2:75 3:0.213333 4:0.186667 5:0.293333 6:0.157895 7:0.197368 8:0.302632
1 1:-524 2:75 3:0.213333 4:0.186667 5:0.293333 6:0.197368 7:0.236842 8:0.263158
1 1:-543 2:75 3:0.213333 4:0.186667 5:0.293333 6:0.157895 7:0.197368 8:0.302632
1 1:-522 2:75 3:0.213333 4:0.186667 5:0.293333 6:0.171053 7:0.210526 8:0.289474
1 1:-524 2:75 3:0.213333 4:0.186667 5:0.293333 6:0.197368 7:0.236842 8:0.263158
1 1:-402 2:75 3:0.213333 4:0.186667 5:0.293333 6:0.264368 7:0.252874 8:0.229885
1 1:-437 2:75 3:0.213333 4:0.186667 5:0.293333 6:0.223529 7:0.235294 8:0.258824
1 1:-485 2:75 3:0.213333 4:0.186667 5:0.293333 6:0.218391 7:0.16092 8:0.310345
1 1:-555 2:75 3:0.213333 4:0.186667 5:0.293333 6:0.193182 7:0.181818 8:0.318182
1 1:-586 2:75 3:0.213333 4:0.186667 5:0.293333 6:0.170455 7:0.147727 8:0.329545
1 1:-581 2:75 3:0.213333 4:0.186667 5:0.293333 6:0.181818 7:0.159091 8:0.318182
1 1:-530 2:75 3:0.213333 4:0.186667 5:0.293333 6:0.186047 7:0.162791 8:0.313953
1 1:-355 2:75 3:0.213333 4:0.186667 5:0.293333 6:0.317647 7:0.235294 8:0.211765
1 1:-436 2:75 3:0.213333 4:0.186667 5:0.293333 6:0.247191 7:0.213483 8:0.258427
1 1:-469 2:75 3:0.213333 4:0.186667 5:0.293333 6:0.22619 7:0.238095 8:0.25
1 1:-506 2:75 3:0.213333 4:0.186667 5:0.293333 6:0.186047 7:0.197674 8:0.302326
1 1:-496 2:75 3:0.213333 4:0.186667 5:0.293333 6:0.195402 7:0.241379 8:0.241379
1 1:-498 2:75 3:0.213333 4:0.186667 5:0.293333 6:0.206897 7:0.195402 8:0.275862
1 1:-454 2:75 3:0.213333 4:0.186667 5:0.293333 6:0.172414 7:0.218391 8:0.275862
1 1:-473 2:75 3:0.213333 4:0.186667 5:0.293333 6:0.195402 7:0.229885 8:0.241379
1 1:-454 2:75 3:0.213333 4:0.186667 5:0.293333 6:0.172414 7:0.218391 8:0.275862
1 1:-391 2:75 3:0.213333 4:0.186667 5:0.293333 6:0.247059 7:0.223529 8:0.270588
1 1:-457 2:75 3:0.213333 4:0.186667 5:0.293333 6:0.229885 7:0.195402 8:0.264368
1 1:-483 2:75 3:0.213333 4:0.186667 5:0.293333 6:0.183908 7:0.241379 8:0.252874
1 1:-460 2:75 3:0.213333 4:0.186667 5:0.293333 6:0.238095 7:0.214286 8:0.25
1 1:-428 2:75 3:0.213333 4:0.186667 5:0.293333 6:0.295455 7:0.227273 8:0.238636
1 1:-493 2:75 3:0.213333 4:0.186667 5:0.293333 6:0.228916 7:0.216867 8:0.240964
1 1:-398 2:75 3:0.213333 4:0.186667 5:0.293333 6:0.270588 7:0.235294 8:0.211765
1 1:-422 2:75 3:0.213333 4:0.186667 5:0.293333 6:0.295455 7:0.238636 8:0.238636
1 1:-493 2:75 3:0.213333 4:0.186667 5:0.293333 6:0.228916 7:0.216867 8:0.240964
1 1:-477 2:75 3:0.213333 4:0.186667 5:0.293333 6:0.228916 7:0.204819 8:0.240964
1 1:-360 2:75 3:0.213333 4:0.186667 5:0.293333 6:0.294118 7:0.270588 8:0.188235
1 1:-418 2:75 3:0.213333 4:0.186667 5:0.293333 6:0.275862 7:0.310345 8:0.16092
1 1:-350 2:75 3:0.213333 4:0.186667 5:0.293333 6:0.305882 7:0.341176 8:0.152941
1 1:-380 2:74 3:0.213333 4:0.186667 5:0.293333 6:0.391892 7:0.256757 8:0.189189
1 1:-380 2:75 3:0.213333 4:0.186667 5:0.293333 6:0.4 7:0.253333 8:0.186667
1 1:-336 2:75 3:0.213333 4:0.186667 5:0.293333 6:0.4 7:0.24 8:0.186667
1 1:-313 2:75 3:0.213333 4:0.186667 5:0.293333 6:0.333333 7:0.282051 8:0.230769
1 1:-386 2:74 3:0.213333 4:0.186667 5:0.293333 6:0.378378 7:0.283784 8:0.162162
1 1:-432 2:75 3:0.213333 4:0.186667 5:0.293333 6:0.247059 7:0.247059 8:0.235294
1 1:-412 2:75 3:0.213333 4:0.186667 5:0.293333 6:0.2 7:0.294118 8:0.211765
1 1:-426 2:75 3:0.213333 4:0.186667 5:0.293333 6:0.258824 7:0.247059 8:0.223529
1 1:-435 2:75 3:0.213333 4:0.186667 5:0.293333 6:0.223529 7:0.211765 8:0.258824
1 1:-466 2:75 3:0.213333 4:0.186667 5:0.293333 6:0.164706 7:0.235294 8:0.258824
1 1:-516 2:75 3:0.213333 4:0.186667 5:0.293333 6:0.152941 7:0.211765 8:0.270588
1 1:-482 2:75 3:0.213333 4:0.186667 5:0.293333 6:0.218391 7:0.229885 8:0.252874
1 1:-506 2:75 3:0.213333 4:0.186667 5:0.293333 6:0.164706 7:0.211765 8:0.282353
1 1:-500 2:75 3:0.213333 4:0.186667 5:0.293333 6:0.22093 7:0.22093 8:0.255814
1 1:-500 2:75 3:0.213333 4:0.186667 5:0.293333 6:0.209302 7:0.232558 8:0.255814
1 1:-539 2:75 3:0.213333 4:0.186667 5:0.293333 6:0.141176 7:0.2 8:0.294118
1 1:-539 2:75 3:0.213333 4:0.186667 5:0.293333 6:0.141176 7:0.2 8:0.294118
1 1:-481 2:75 3:0.213333 4:0.186667 5:0.293333 6:0.223684 7:0.210526 8:0.276316
1 1:-574 2:75 3:0.213333 4:0.186667 5:0.293333 6:0.181818 7:0.155844 8:0.324675
1 1:-566 2:75 3:0.213333 4:0.186667 5:0.293333 6:0.157895 7:0.157895 8:0.328947
1 1:-528 2:75 3:0.213333 4:0.186667 5:0.293333 6:0.207792 7:0.233766 8:0.272727
1 1:-546 2:75 3:0.213333 4:0.186667 5:0.293333 6:0.144737 7:0.197368 8:0.315789
1 1:-561 2:75 3:0.213333 4:0.186667 5:0.293333 6:0.181818 7:0.142857 8:0.350649
1 1:-429 2:75 3:0.213333 4:0.186667 5:0.293333 6:0.246753 7:0.233766 8:0.25974
1 1:-447 2:75 3:0.213333 4:0.186667 5:0.293333 6:0.272727 7:0.272727 8:0.220779
1 1:-498 2:75 3:0.213333 4:0.186667 5:0.293333 6:0.246753 7:0.233766 8:0.272727
1 1:-403 2:75 3:0.213333 4:0.186667 5:0.293333 6:0.276316 7:0.289474 8:0.210526
1 1:-301 2:75 3:0.213333 4:0.186667 5:0.293333 6:0.350649 7:0.376623 8:0.142857
1 1:-433 2:75 3:0.213333 4:0.186667 5:0.293333 6:0.276316 7:0.276316 8:0.223684
1 1:-449 2:75 3:0.213333 4:0.186667 5:0.293333 6:0.263158 7:0.223684 8:0.25
1 1:-489 2:75 3:0.213333 4:0.186667 5:0.293333 6:0.168831 7:0.220779 8:0.285714
1 1:-489 2:75 3:0.213333 4:0.186667 5:0.293333 6:0.168831 7:0.220779 8:0.285714
1 1:-474 2:75 3:0.213333 4:0.186667 5:0.293333 6:0.210526 7:0.223684 8:0.276316
1 1:-474 2:75 3:0.213333 4:0.186667 5:0.293333 6:0.210526 7:0.223684 8:0.276316
1 1:-474 2:75 3:0.213333 4:0.186667 5:0.293333 6:0.210526 7:0.223684 8:0.276316
1 1:-472 2:75 3:0.213333 4:0.186667 5:0.293333 6:0.207792 7:0.285714 8:0.220779
1 1:-577 2:75 3:0.213333 4:0.186667 5:0.293333 6:0.157895 7:0.223684 8:0.289474
1 1:-565 2:75 3:0.213333 4:0.186667 5:0.293333 6:0.144737 7:0.223684 8:0.289474
1 1:-582 2:75 3:0.213333 4:0.186667 5:0.293333 6:0.141026 7:0.179487 8:0.346154
1 1:-485 2:75 3:0.213333 4:0.186667 5:0.293333 6:0.223684 7:0.236842 8:0.263158
1 1:-482 2:75 3:0.213333 4:0.186667 5:0.293333 6:0.210526 7:0.263158 8:0.236842
1 1:-450 2:75 3:0.213333 4:0.186667 5:0.293333 6:0.220779 7:0.233766 8:0.25974
1 1:-491 2:75 3:0.213333 4:0.186667 5:0.293333 6:0.171053 7:0.236842 8:0.25
1 1:-512 2:75 3:0.213333 4:0.186667 5:0.293333 6:0.146667 7:0.226667 8:0.266667
1 1:-512 2:75 3:0.213333 4:0.186667 5:0.293333 6:0.146667 7:0.24 8:0.266667
1 1:-507 2:75 3:0.213333 4:0.186667 5:0.293333 6:0.220779 7:0.272727 8:0.207792
1 1:-490 2:75 3:0.213333 4:0.186667 5:0.293333 6:0.194805 7:0.272727 8:0.207792
1 1:-574 2:75 3:0.213333 4:0.186667 5:0.293333 6:0.131579 7:0.223684 8:0.302632
1 1:-569 2:74 3:0.213333 4:0.186667 5:0.293333 6:0.148649 7:0.216216 8:0.27027
1 1:-523 2:75 3:0.213333 4:0.186667 5:0.293333 6:0.118421 7:0.210526 8:0.315789
1 1:-543 2:75 3:0.213333 4:0.186667 5:0.293333 6:0.194805 7:0.246753 8:0.233766
1 1:-543 2:75 3:0.213333 4:0.186667 5:0.293333 6:0.194805 7:0.246753 8:0.233766
1 1:-551 2:75 3:0.213333 4:0.186667 5:0.293333 6:0.194805 7:0.233766 8:0.246753
1 1:-534 2:75 3:0.213333 4:0.186667 5:0.293333 6:0.181818 7:0.207792 8:0.272727
1 1:-525 2:75 3:0.213333 4:0.186667 5:0.293333 6:0.142857 7:0.181818 8:0.311688
1 1:-579 2:75 3:0.213333 4:0.186667 5:0.293333 6:0.168831 7:0.207792 8:0.272727
1 1:-471 2:75 3:0.213333 4:0.186667 5:0.293333 6:0.233766 7:0.298701 8:0.220779
1 1:-394 2:75 3:0.213333 4:0.186667 5:0.293333 6:0.293333 7:0.253333 8:0.213333
1 1:-461 2:75 3:0.213333 4:0.186667 5:0.293333 6:0.192308 7:0.25641 8:0.24359
1 1:-472 2:75 3:0.213333 4:0.186667 5:0.293333 6:0.12 7:0.266667 8:0.28
1 1:-472 2:75 3:0.213333 4:0.186667 5:0.293333 6:0.12 7:0.266667 8:0.28
1 1:-436 2:75 3:0.213333 4:0.186667 5:0.293333 6:0.12 7:0.28 8:0.266667
1 1:-477 2:75 3:0.213333 4:0.186667 5:0.293333 6:0.146667 7:0.28 8:0.24
1 1:-405 2:75 3:0.213333 4:0.186667 5:0.293333 6:0.263158 7:0.276316 8:0.210526
1 1:-413 2:75 3:0.213333 4:0.186667 5:0.293333 6:0.230769 7:0.294872 8:0.24359
1 1:-551 2:75 3:0.213333 4:0.186667 5:0.293333 6:0.184211 7:0.223684 8:0.276316
1 1:-433 2:75 3:0.213333 4:0.186667 5:0.293333 6:0.226667 7:0.2 8:0.306667
1 1:-511 2:75 3:0.213333 4:0.186667 5:0.293333 6:0.2 7:0.213333 8:0.306667
1 1:-512 2:75 3:0.213333 4:0.186667 5:0.293333 6:0.2 7:0.226667 8:0.293333
1 1:-486 2:75 3:0.213333 4:0.186667 5:0.293333 6:0.16 7:0.253333 8:0.253333
1 1:-330 2:72 3:0.213333 4:0.186667 5:0.293333 6:0.388889 7:0.416667 8:0.0833333
1 1:-451 2:75 3:0.213333 4:0.186667 5:0.293333 6:0.226667 7:0.28 8:0.253333
1 1:-471 2:75 3:0.213333 4:0.186667 5:0.293333 6:0.213333 7:0.293333 8:0.226667
1 1:-478 2:75 3:0.213333 4:0.186667 5:0.293333 6:0.2 7:0.266667 8:0.253333
1 1:-479 2:75 3:0.213333 4:0.186667 5:0.293333 6:0.226667 7:0.266667 8:0.253333
1 1:-503 2:75 3:0.213333 4:0.186667 5:0.293333 6:0.213333 7:0.266667 8:0.253333
1 1:-479 2:75 3:0.213333 4:0.186667 5:0.293333 6:0.226667 7:0.266667 8:0.253333
1 1:-479 2:75 3:0.213333 4:0.186667 5:0.293333 6:0.226667 7:0.266667 8:0.253333
1 1:-436 2:75 3:0.213333 4:0.186667 5:0.293333 6:0.213333 7:0.253333 8:0.266667
1 1:-503 2:75 3:0.213333 4:0.186667 5:0.293333 6:0.213333 7:0.266667 8:0.253333
1 1:-410 2:75 3:0.213333 4:0.186667 5:0.293333 6:0.186667 7:0.266667 8:0.253333
1 1:-596 2:75 3:0.213333 4:0.186667 5:0.293333 6:0.157895 7:0.197368 8:0.289474
1 1:-577 2:75 3:0.213333 4:0.186667 5:0.293333 6:0.157895 7:0.184211 8:0.302632
1 1:-595 2:75 3:0.213333 4:0.186667 5:0.293333 6:0.184211 7:0.210526 8:0.276316
1 1:-497 2:75 3:0.213333 4:0.186667 5:0.293333 6:0.179487 7:0.217949 8:0.294872
1 1:-508 2:75 3:0.213333 4:0.186667 5:0.293333 6:0.207792 7:0.207792 8:0.25974
1 1:-493 2:75 3:0.213333 4:0.186667 5:0.293333 6:0.207792 7:0.207792 8:0.272727
1 1:-538 2:75 3:0.213333 4:0.186667 5:0.293333 6:0.197368 7:0.197368 8:0.276316
1 1:-527 2:75 3:0.213333 4:0.186667 5:0.293333 6:0.197368 7:0.184211 8:0.302632
1 1:-514 2:75 3:0.213333 4:0.186667 5:0.293333 6:0.207792 7:0.181818 8:0.298701
1 1:-496 2:75 3:0.213333 4:0.186667 5:0.293333 6:0.253333 7:0.266667 8:0.24
1 1:-547 2:75 3:0.213333 4:0.186667 5:0.293333 6:0.194805 7:0.194805 8:0.298701
1 1:-539 2:75 3:0.213333 4:0.186667 5:0.293333 6:0.155844 7:0.168831 8:0.324675
1 1:-423 2:75 3:0.213333 4:0.186667 5:0.293333 6:0.272727 7:0.272727 8:0.207792
1 1:-297 2:74 3:0.213333 4:0.186667 5:0.293333 6:0.418919 7:0.378378 8:0.108108
1 1:-395 2:75 3:0.213333 4:0.186667 5:0.293333 6:0.342105 7:0.342105 8:0.171053
1 1:-317 2:67 3:0.213333 4:0.186667 5:0.293333 6:0.328358 7:0.358209 8:0.179104
1 1:-333 2:71 3:0.213333 4:0.186667 5:0.293333 6:0.366197 7:0.352113 8:0.169014
1 1:-306 2:72 3:0.213333 4:0.186667 5:0.293333 6:0.430556 7:0.361111 8:0.111111
1 1:-286 2:72 3:0.213333 4:0.186667 5:0.293333 6:0.402778 7:0.375 8:0.125
1 1:-462 2:75 3:0.213333 4:0.186667 5:0.293333 6:0.197368 7:0.197368 8:0.289474
1 1:-461 2:75 3:0.213333 4:0.186667 5:0.293333 6:0.213333 7:0.24 8:0.266667
1 1:-427 2:75 3:0.213333 4:0.186667 5:0.293333 6:0.213333 7:0.253333 8:0.266667
1 1:-488 2:75 3:0.213333 4:0.186667 5:0.293333 6:0.210526 7:0.184211 8:0.289474
1 1:-444 2:75 3:0.213333 4:0.186667 5:0.293333 6:0.197368 7:0.210526 8:0.263158
1 1:-467 2:75 3:0.213333 4:0.186667 5:0.293333 6:0.197368 7:0.197368 8:0.276316
1 1:-525 2:75 3:0.213333 4:0.186667 5:0.293333 6:0.184211 7:0.210526 8:0.263158
1 1:-519 2:75 3:0.213333 4:0.186667 5:0.293333 6:0.184211 7:0.223684 8:0.276316
1 1:-511 2:75 3:0.213333 4:0.186667 5:0.293333 6:0.184211 7:0.223684 8:0.263158
1 1:-451 2:75 3:0.213333 4:0.186667 5:0.293333 6:0.211111 7:0.211111 8:0.288889
1 1:-516 2:75 3:0.213333 4:0.186667 5:0.293333 6:0.204545 7:0.204545 8:0.306818
1 1:-548 2:75 3:0.213333 4:0.186667 5:0.293333 6:0.170455 7:0.159091 8:0.352273
1 1:-556 2:75 3:0.213333 4:0.186667 5:0.293333 6:0.215909 7:0.193182 8:0.318182
1 1:-536 2:75 3:0.213333 4:0.186667 5:0.293333 6:0.154762 7:0.178571 8:0.309524
1 1:-457 2:75 3:0.213333 4:0.186667 5:0.293333 6:0.2 7:0.233333 8:0.255556
1 1:-450 2:75 3:0.213333 4:0.186667 5:0.293333 6:0.25 7:0.173913 8:0.26087
1 1:-452 2:75 3:0.213333 4:0.186667 5:0.293333 6:0.247312 7:0.172043 8:0.268817
1 1:-500 2:75 3:0.213333 4:0.186667 5:0.293333 6:0.228261 7:0.184783 8:0.282609
1 1:-486 2:75 3:0.213333 4:0.186667 5:0.293333 6:0.206522 7:0.217391 8:0.26087
1 1:-485 2:75 3:0.213333 4:0.186667 5:0.293333 6:0.222222 7:0.144444 8:0.311111
1 1:-525 2:75 3:0.213333 4:0.186667 5:0.293333 6:0.193548 7:0.16129 8:0.301075
1 1:-495 2:75 3:0.213333 4:0.186667 5:0.293333 6:0.204545 7:0.181818 8:0.272727
1 1:-488 2:75 3:0.213333 4:0.186667 5:0.293333 6:0.204545 7:0.193182 8:0.261364
1 1:-445 2:75 3:0.213333 4:0.186667 5:0.293333 6:0.215909 7:0.181818 8:0.272727
1 1:-324 2:75 3:0.213333 4:0.186667 5:0.293333 6:0.337209 7:0.372093 8:0.116279
1 1:-362 2:75 3:0.213333 4:0.186667 5:0.293333 6:0.244444 7:0.355556 8:0.166667
1 1:-362 2:75 3:0.213333 4:0.186667 5:0.293333 6:0.244444 7:0.355556 8:0.166667
1 1:-388 2:72 3:0.213333 4:0.186667 5:0.293333 6:0.263889 7:0.305556 8:0.166667
1 1:-410 2:75 3:0.213333 4:0.186667 5:0.293333 6:0.176471 7:0.247059 8:0.258824
1 1:-439 2:75 3:0.213333 4:0.186667 5:0.293333 6:0.211765 7:0.247059 8:0.235294
1 1:-458 2:75 3:0.213333 4:0.186667 5:0.293333 6:0.188235 7:0.258824 8:0.223529
1 1:-467 2:75 3:0.213333 4:0.186667 5:0.293333 6:0.154762 7:0.22619 8:0.297619
1 1:-448 2:75 3:0.213333 4:0.186667 5:0.293333 6:0.176471 7:0.270588 8:0.247059
1 1:-443 2:75 3:0.213333 4:0.186667 5:0.293333 6:0.188235 7:0.247059 8:0.235294
1 1:-454 2:75 3:0.213333 4:0.186667 5:0.293333 6:0.202381 7:0.238095 8:0.25
1 1:-437 2:75 3:0.213333 4:0.186667 5:0.293333 6:0.197674 7:0.244186 8:0.255814
1 1:-475 2:75 3:0.213333 4:0.186667 5:0.293333 6:0.22093 7:0.244186 8:0.232558
1 1:-485 2:75 3:0.213333 4:0.186667 5:0.293333 6:0.164706 7:0.223529 8:0.270588
1 1:-405 2:75 3:0.213333 4:0.186667 5:0.293333 6:0.2 7:0.235294 8:0.258824
1 1:-433 2:75 3:0.213333 4:0.186667 5:0.293333 6:0.2 7:0.258824 8:0.235294
1 1:-475 2:75 3:0.213333 4:0.186667 5:0.293333 6:0.164706 7:0.235294 8:0.270588
1 1:-485 2:75 3:0.213333 4:0.186667 5:0.293333 6:0.164706 7:0.223529 8:0.270588
1 1:-492 2:75 3:0.213333 4:0.186667 5:0.293333 6:0.164706 7:0.211765 8:0.282353
1 1:-485 2:75 3:0.213333 4:0.186667 5:0.293333 6:0.176471 7:0.235294 8:0.270588
1 1:-465 2:75 3:0.213333 4:0.186667 5:0.293333 6:0.2 7:0.211765 8:0.270588
1 1:-459 2:75 3:0.213333 4:0.186667 5:0.293333 6:0.188235 7:0.223529 8:0.270588
1 1:-491 2:75 3:0.213333 4:0.186667 5:0.293333 6:0.188235 7:0.211765 8:0.270588
1 1:-486 2:75 3:0.213333 4:0.186667 5:0.293333 6:0.176471 7:0.235294 8:0.270588
1 1:-491 2:75 3:0.213333 4:0.186667 5:0.293333 6:0.197674 7:0.209302 8:0.267442
1 1:-476 2:75 3:0.213333 4:0.186667 5:0.293333 6:0.188235 7:0.223529 8:0.270588
1 1:-493 2:75 3:0.213333 4:0.186667 5:0.293333 6:0.236842 7:0.263158 8:0.236842
1 1:-572 2:75 3:0.213333 4:0.186667 5:0.293333 6:0.2 7:0.2 8:0.28
1 1:-579 2:75 3:0.213333 4:0.186667 5:0.293333 6:0.197368 7:0.210526 8:0.289474
1 1:-585 2:75 3:0.213333 4:0.186667 5:0.293333 6:0.186667 7:0.186667 8:0.293333
1 1:-447 2:75 3:0.213333 4:0.186667 5:0.293333 6:0.302632 7:0.276316 8:0.197368
1 1:-475 2:75 3:0.213333 4:0.186667 5:0.293333 6:0.263158 7:0.25 8:0.236842
1 1:-475 2:75 3:0.213333 4:0.186667 5:0.293333 6:0.263158 7:0.25 8:0.236842
1 1:-505 2:75 3:0.213333 4:0.186667 5:0.293333 6:0.210526 7:0.263158 8:0.223684
1 1:-575 2:75 3:0.213333 4:0.186667 5:0.293333 6:0.223684 7:0.236842 8:0.236842
1 1:-566 2:75 3:0.213333 4:0.186667 5:0.293333 6:0.2 7:0.24 8:0.24
1 1:-513 2:75 3:0.213333 4:0.186667 5:0.293333 6:0.266667 7:0.226667 8:0.24
1 1:-401 2:74 3:0.213333 4:0.186667 5:0.293333 6:0.310811 7:0.283784 8:0.175676
1 1:-445 2:75 3:0.213333 4:0.186667 5:0.293333 6:0.263158 7:0.236842 8:0.223684
1 1:-461 2:75 3:0.213333 4:0.186667 5:0.293333 6:0.25 7:0.223684 8:0.236842
1 1:-513 2:75 3:0.213333 4:0.186667 5:0.293333 6:0.184211 7:0.197368 8:0.289474
1 1:-598 2:75 3:0.213333 4:0.186667 5:0.293333 6:0.141026 7:0.192308 8:0.333333
1 1:-599 2:75 3:0.213333 4:0.186667 5:0.293333 6:0.192308 7:0.205128 8:0.307692
1 1:-582 2:75 3:0.213333 4:0.186667 5:0.293333 6:0.192308 7:0.205128 8:0.294872
1 1:-531 2:75 3:0.213333 4:0.186667 5:0.293333 6:0.179487 7:0.179487 8:0.333333
1 1:-542 2:75 3:0.213333 4:0.186667 5:0.293333 6:0.192308 7:0.230769 8:0.282051
1 1:-501 2:75 3:0.213333 4:0.186667 5:0.293333 6:0.236842 7:0.223684 8:0.276316
1 1:-501 2:75 3:0.213333 4:0.186667 5:0.293333 6:0.236842 7:0.223684 8:0.276316
1 1:-558 2:75 3:0.213333 4:0.186667 5:0.293333 6:0.197368 7:0.184211 8:0.276316
1 1:-517 2:75 3:0.213333 4:0.186667 5:0.293333 6:0.210526 7:0.184211 8:0.289474
1 1:-558 2:75 3:0.213333 4:0.186667 5:0.293333 6:0.168831 7:0.220779 8:0.272727
1 1:-506 2:75 3:0.213333 4:0.186667 5:0.293333 6:0.207792 7:0.25974 8:0.233766
1 1:-553 2:75 3:0.213333 4:0.186667 5:0.293333 6:0.197368 7:0.184211 8:0.302632
1 1:-452 2:75 3:0.213333 4:0.186667 5:0.293333 6:0.263158 7:0.263158 8:0.223684
1 1:-291 2:75 3:0.213333 4:0.186667 5:0.293333 6:0.426667 7:0.36 8:0.106667
1 1:-349 2:71 3:0.213333 4:0.186667 5:0.293333 6:0.394366 7:0.225352 8:0.239437
1 1:-322 2:72 3:0.213333 4:0.186667 5:0.293333 6:0.402778 7:0.222222 8:0.236111
1 1:-304 2:70 3:0.213333 4:0.186667 5:0.293333 6:0.385714 7:0.285714 8:0.214286
1 1:-430 2:75 3:0.213333 4:0.186667 5:0.293333 6:0.194805 7:0.25974 8:0.272727
1 1:-437 2:75 3:0.213333 4:0.186667 5:0.293333 6:0.223684 7:0.236842 8:0.289474
1 1:-443 2:75 3:0.213333 4:0.186667 5:0.293333 6:0.220779 7:0.220779 8:0.285714
1 1:-428 2:75 3:0.213333 4:0.186667 5:0.293333 6:0.194805 7:0.25974 8:0.272727
1 1:-428 2:75 3:0.213333 4:0.186667 5:0.293333 6:0.184211 7:0.25 8:0.25
1 1:-470 2:75 3:0.213333 4:0.186667 5:0.293333 6:0.197368 7:0.197368 8:0.315789
1 1:-462 2:75 3:0.213333 4:0.186667 5:0.293333 6:0.197368 7:0.210526 8:0.302632
1 1:-469 2:75 3:0.213333 4:0.186667 5:0.293333 6:0.210526 7:0.25 8:0.276316
1 1:-458 2:75 3:0.213333 4:0.186667 5:0.293333 6:0.223684 7:0.210526 8:0.276316
1 1:-458 2:75 3:0.213333 4:0.186667 5:0.293333 6:0.233766 7:0.207792 8:0.272727
1 1:-458 2:75 3:0.213333 4:0.186667 5:0.293333 6:0.223684 7:0.210526 8:0.276316
1 1:-504 2:75 3:0.213333 4:0.186667 5:0.293333 6:0.2 7:0.186667 8:0.293333
1 1:-562 2:75 3:0.213333 4:0.186667 5:0.293333 6:0.168831 7:0.155844 8:0.350649
1 1:-478 2:75 3:0.213333 4:0.186667 5:0.293333 6:0.226667 7:0.266667 8:0.24
1 1:-479 2:75 3:0.213333 4:0.186667 5:0.293333 6:0.236842 7:0.25 8:0.236842
1 1:-487 2:75 3:0.213333 4:0.186667 5:0.293333 6:0.223684 7:0.25 8:0.25
1 1:-422 2:75 3:0.213333 4:0.186667 5:0.293333 6:0.213333 7:0.253333 8:0.253333
1 1:-473 2:74 3:0.213333 4:0.186667 5:0.293333 6:0.22973 7:0.22973 8:0.27027
1 1:-519 2:75 3:0.213333 4:0.186667 5:0.293333 6:0.184211 7:0.223684 8:0.276316
1 1:-461 2:75 3:0.213333 4:0.186667 5:0.293333 6:0.233766 7:0.246753 8:0.25974
1 1:-458 2:75 3:0.213333 4:0.186667 5:0.293333 6:0.246753 7:0.233766 8:0.272727
1 1:-375 2:74 3:0.213333 4:0.186667 5:0.293333 6:0.22973 7:0.297297 8:0.202703
1 1:-317 2:74 3:0.213333 4:0.186667 5:0.293333 6:0.351351 7:0.324324 8:0.162162
1 1:-384 2:74 3:0.213333 4:0.186667 5:0.293333 6:0.337838 7:0.351351 8:0.148649
1 1:-298 2:70 3:0.213333 4:0.186667 5:0.293333 6:0.4 7:0.228571 8:0.214286
1 1:-315 2:70 3:0.213333 4:0.186667 5:0.293333 6:0.371429 7:0.242857 8:0.228571
1 1:-467 2:75 3:0.213333 4:0.186667 5:0.293333 6:0.226667 7:0.266667 8:0.24
1 1:-509 2:75 3:0.213333 4:0.186667 5:0.293333 6:0.184211 7:0.236842 8:0.263158
1 1:-479 2:75 3:0.213333 4:0.186667 5:0.293333 6:0.186667 7:0.24 8:0.253333
1 1:-504 2:75 3:0.213333 4:0.186667 5:0.293333 6:0.2 7:0.186667 8:0.293333
1 1:-504 2:75 3:0.213333 4:0.186667 5:0.293333 6:0.2 7:0.213333 8:0.266667
1 1:-514 2:75 3:0.213333 4:0.186667 5:0.293333 6:0.230769 7:0.192308 8:0.282051
1 1:-514 2:75 3:0.213333 4:0.186667 5:0.293333 6:0.230769 7:0.179487 8:0.294872
1 1:-492 2:75 3:0.213333 4:0.186667 5:0.293333 6:0.246753 7:0.194805 8:0.272727
1 1:-578 2:75 3:0.213333 4:0.186667 5:0.293333 6:0.171053 7:0.157895 8:0.328947
1 1:-578 2:75 3:0.213333 4:0.186667 5:0.293333 6:0.171053 7:0.144737 8:0.342105
1 1:-529 2:75 3:0.213333 4:0.186667 5:0.293333 6:0.181818 7:0.181818 8:0.324675
1 1:-529 2:75 3:0.213333 4:0.186667 5:0.293333 6:0.168831 7:0.181818 8:0.324675
1 1:-546 2:75 3:0.213333 4:0.186667 5:0.293333 6:0.194805 7:0.168831 8:0.324675
1 1:-561 2:75 3:0.213333 4:0.186667 5:0.293333 6:0.181818 7:0.142857 8:0.350649
1 1:-561 2:75 3:0.213333 4:0.186667 5:0.293333 6:0.181818 7:0.142857 8:0.350649
1 1:-534 2:75 3:0.213333 4:0.186667 5:0.293333 6:0.194805 7:0.155844 8:0.337662
1 1:-534 2:75 3:0.213333 4:0.186667 5:0.293333 6:0.181818 7:0.155844 8:0.337662
1 1:-524 2:75 3:0.213333 4:0.186667 5:0.293333 6:0.207792 7:0.168831 8:0.337662
1 1:-519 2:75 3:0.213333 4:0.186667 5:0.293333 6:0.233766 7:0.220779 8:0.285714
1 1:-502 2:75 3:0.213333 4:0.186667 5:0.293333 6:0.25974 7:0.207792 8:0.285714
1 1:-472 2:75 3:0.213333 4:0.186667 5:0.293333 6:0.220779 7:0.220779 8:0.272727
1 1:-407 2:74 3:0.213333 4:0.186667 5:0.293333 6:0.283784 7:0.310811 8:0.202703
1 1:-340 2:75 3:0.213333 4:0.186667 5:0.293333 6:0.315789 7:0.381579 8:0.144737
1 1:-471 2:75 3:0.213333 4:0.186667 5:0.293333 6:0.246753 7:0.233766 8:0.25974
1 1:-368 2:72 3:0.213333 4:0.186667 5:0.293333 6:0.361111 7:0.347222 8:0.180556
1 1:-320 2:72 3:0.213333 4:0.186667 5:0.293333 6:0.277778 7:0.277778 8:0.263889
1 1:-320 2:72 3:0.213333 4:0.186667 5:0.293333 6:0.277778 7:0.277778 8:0.263889
1 1:-450 2:75 3:0.213333 4:0.186667 5:0.293333 6:0.293333 7:0.2 8:0.24
1 1:-490 2:75 3:0.213333 4:0.186667 5:0.293333 6:0.266667 7:0.186667 8:0.253333
1 1:-567 2:75 3:0.213333 4:0.186667 5:0.293333 6:0.213333 7:0.133333 8:0.32
1 1:-553 2:75 3:0.213333 4:0.186667 5:0.293333 6:0.24 7:0.133333 8:0.306667
1 1:-539 2:75 3:0.213333 4:0.186667 5:0.293333 6:0.24 7:0.16 8:0.293333
1 1:-512 2:75 3:0.213333 4:0.186667 5:0.293333 6:0.253333 7:0.146667 8:0.293333
1 1:-512 2:75 3:0.213333 4:0.186667 5:0.293333 6:0.253333 7:0.146667 8:0.293333
1 1:-519 2:75 3:0.213333 4:0.186667 5:0.293333 6:0.24 7:0.146667 8:0.293333
1 1:-498 2:75 3:0.213333 4:0.186667 5:0.293333 6:0.24 7:0.16 8:0.28
1 1:-489 2:75 3:0.213333 4:0.186667 5:0.293333 6:0.253333 7:0.173333 8:0.266667
1 1:-506 2:75 3:0.213333 4:0.186667 5:0.293333 6:0.253333 7:0.146667 8:0.293333
1 1:-506 2:75 3:0.213333 4:0.186667 5:0.293333 6:0.253333 7:0.146667 8:0.293333
1 1:-506 2:75 3:0.213333 4:0.186667 5:0.293333 6:0.253333 7:0.146667 8:0.293333
1 1:-506 2:75 3:0.213333 4:0.186667 5:0.293333 6:0.253333 7:0.146667 8:0.293333
1 1:-506 2:75 3:0.213333 4:0.186667 5:0.293333 6:0.253333 7:0.146667 8:0.293333
1 1:-506 2:75 3:0.213333 4:0.186667 5:0.293333 6:0.253333 7:0.146667 8:0.293333
1 1:-554 2:75 3:0.213333 4:0.186667 5:0.293333 6:0.181818 7:0.181818 8:0.324675
1 1:-502 2:75 3:0.213333 4:0.186667 5:0.293333 6:0.178571 7:0.202381 8:0.309524
1 1:-554 2:75 3:0.213333 4:0.186667 5:0.293333 6:0.176471 7:0.2 8:0.305882
1 1:-530 2:75 3:0.213333 4:0.186667 5:0.293333 6:0.2 7:0.176471 8:0.317647
1 1:-530 2:75 3:0.213333 4:0.186667 5:0.293333 6:0.2 7:0.176471 8:0.317647
1 1:-497 2:75 3:0.213333 4:0.186667 5:0.293333 6:0.223529 7:0.188235 8:0.317647
1 1:-497 2:75 3:0.213333 4:0.186667 5:0.293333 6:0.235294 7:0.176471 8:0.317647
1 1:-523 2:75 3:0.213333 4:0.186667 5:0.293333 6:0.188235 7:0.235294 8:0.258824
1 1:-495 2:75 3:0.213333 4:0.186667 5:0.293333 6:0.210526 7:0.236842 8:0.236842
1 1:-417 2:75 3:0.213333 4:0.186667 5:0.293333 6:0.216867 7:0.277108 8:0.204819
1 1:-377 2:75 3:0.213333 4:0.186667 5:0.293333 6:0.233333 7:0.344444 8:0.188889
1 1:-407 2:75 3:0.213333 4:0.186667 5:0.293333 6:0.238636 7:0.352273 8:0.181818
1 1:-470 2:75 3:0.213333 4:0.186667 5:0.293333 6:0.217949 7:0.217949 8:0.269231
1 1:-468 2:75 3:0.213333 4:0.186667 5:0.293333 6:0.181818 7:0.285714 8:0.246753
1 1:-484 2:75 3:0.213333 4:0.186667 5:0.293333 6:0.230769 7:0.217949 8:0.269231
1 1:-495 2:75 3:0.213333 4:0.186667 5:0.293333 6:0.210526 7:0.236842 8:0.236842
1 1:-495 2:75 3:0.213333 4:0.186667 5:0.293333 6:0.210526 7:0.236842 8:0.236842
1 1:-495 2:75 3:0.213333 4:0.186667 5:0.293333 6:0.210526 7:0.236842 8:0.236842
1 1:-495 2:75 3:0.213333 4:0.186667 5:0.293333 6:0.210526 7:0.236842 8:0.236842
1 1:-515 2:75 3:0.213333 4:0.186667 5:0.293333 6:0.197368 7:0.223684 8:0.25
1 1:-496 2:75 3:0.213333 4:0.186667 5:0.293333 6:0.223684 7:0.236842 8:0.236842
1 1:-482 2:75 3:0.213333 4:0.186667 5:0.293333 6:0.194805 7:0.25974 8:0.233766
1 1:-495 2:75 3:0.213333 4:0.186667 5:0.293333 6:0.197368 7:0.236842 8:0.25
1 1:-495 2:75 3:0.213333 4:0.186667 5:0.293333 6:0.197368 7:0.25 8:0.236842
1 1:-577 2:75 3:0.2 4:0.173333 5:0.306667 6:0.186667 7:0.173333 8:0.293333
1 1:-603 2:75 3:0.2 4:0.173333 5:0.306667 6:0.186667 7:0.213333 8:0.28
1 1:-554 2:75 3:0.2 4:0.173333 5:0.306667 6:0.157895 7:0.184211 8:0.315789
1 1:-554 2:75 3:0.2 4:0.173333 5:0.306667 6:0.157895 7:0.184211 8:0.315789
1 1:-581 2:75 3:0.2 4:0.173333 5:0.306667 6:0.171053 7:0.184211 8:0.315789
1 1:-573 2:75 3:0.2 4:0.173333 5:0.306667 6:0.197368 7:0.197368 8:0.276316
1 1:-559 2:75 3:0.2 4:0.173333 5:0.306667 6:0.144737 7:0.171053 8:0.328947
1 1:-555 2:75 3:0.2 4:0.173333 5:0.306667 6:0.171053 7:0.197368 8:0.302632
1 1:-422 2:75 3:0.2 4:0.173333 5:0.306667 6:0.253333 7:0.333333 8:0.2
1 1:-514 2:75 3:0.2 4:0.173333 5:0.306667 6:0.105263 7:0.223684 8:0.289474
1 1:-486 2:75 3:0.2 4:0.173333 5:0.306667 6:0.118421 7:0.236842 8:0.276316
1 1:-586 2:75 3:0.2 4:0.173333 5:0.306667 6:0.171053 7:0.171053 8:0.276316
1 1:-605 2:75 3:0.2 4:0.173333 5:0.306667 6:0.171053 7:0.157895 8:0.289474
1 1:-574 2:75 3:0.2 4:0.173333 5:0.306667 6:0.197368 7:0.184211 8:0.263158
1 1:-550 2:75 3:0.2 4:0.173333 5:0.306667 6:0.210526 7:0.197368 8:0.25
1 1:-485 2:75 3:0.2 4:0.173333 5:0.306667 6:0.226667 7:0.213333 8:0.293333
1 1:-527 2:74 3:0.2 4:0.173333 5:0.306667 6:0.216216 7:0.216216 8:0.283784
1 1:-516 2:75 3:0.2 4:0.173333 5:0.306667 6:0.186667 7:0.266667 8:0.24
1 1:-523 2:75 3:0.2 4:0.173333 5:0.306667 6:0.181818 7:0.207792 8:0.272727
1 1:-576 2:75 3:0.2 4:0.173333 5:0.306667 6:0.131579 7:0.184211 8:0.342105
1 1:-563 2:75 3:0.2 4:0.173333 5:0.306667 6:0.155844 7:0.207792 8:0.298701
1 1:-578 2:75 3:0.2 4:0.173333 5:0.306667 6:0.12987 7:0.194805 8:0.311688
1 1:-535 2:75 3:0.2 4:0.173333 5:0.306667 6:0.142857 7:0.220779 8:0.285714
1 1:-547 2:75 3:0.2 4:0.173333 5:0.306667 6:0.181818 7:0.194805 8:0.298701
1 1:-547 2:75 3:0.2 4:0.173333 5:0.306667 6:0.181818 7:0.194805 8:0.298701
1 1:-276 2:71 3:0.2 4:0.173333 5:0.306667 6:0.478873 7:0.338028 8:0.126761
1 1:-357 2:71 3:0.2 4:0.173333 5:0.306667 6:0.408451 7:0.366197 8:0.140845
1 1:-383 2:71 3:0.2 4:0.173333 5:0.306667 6:0.408451 7:0.352113 8:0.126761
1 1:-383 2:72 3:0.2 4:0.173333 5:0.306667 6:0.416667 7:0.347222 8:0.125
1 1:-474 2:75 3:0.2 4:0.173333 5:0.306667 6:0.213333 7:0.226667 8:0.253333
1 1:-502 2:75 3:0.2 4:0.173333 5:0.306667 6:0.173333 7:0.253333 8:0.253333
1 1:-508 2:75 3:0.2 4:0.173333 5:0.306667 6:0.16 7:0.213333 8:0.293333
1 1:-510 2:75 3:0.2 4:0.173333 5:0.306667 6:0.171053 7:0.210526 8:0.289474
1 1:-510 2:75 3:0.2 4:0.173333 5:0.306667 6:0.16 7:0.213333 8:0.293333
1 1:-549 2:75 3:0.2 4:0.173333 5:0.306667 6:0.184211 7:0.197368 8:0.276316
1 1:-514 2:75 3:0.2 4:0.173333 5:0.306667 6:0.205128 7:0.230769 8:0.307692
1 1:-544 2:75 3:0.2 4:0.173333 5:0.306667 6:0.179487 7:0.217949 8:0.307692
1 1:-479 2:75 3:0.2 4:0.173333 5:0.306667 6:0.223684 7:0.210526 8:0.289474
1 1:-565 2:75 3:0.2 4:0.173333 5:0.306667 6:0.171053 7:0.171053 8:0.355263
1 1:-565 2:75 3:0.2 4:0.173333 5:0.306667 6:0.184211 7:0.171053 8:0.355263
1 1:-578 2:75 3:0.2 4:0.173333 5:0.306667 6:0.186667 7:0.173333 8:0.346667
1 1:-538 2:75 3:0.2 4:0.173333 5:0.306667 6:0.197368 7:0.197368 8:0.328947
1 1:-516 2:75 3:0.2 4:0.173333 5:0.306667 6:0.223684 7:0.184211 8:0.328947
1 1:-500 2:75 3:0.2 4:0.173333 5:0.306667 6:0.171053 7:0.25 8:0.289474
1 1:-500 2:75 3:0.2 4:0.173333 5:0.306667 6:0.171053 7:0.25 8:0.289474
1 1:-257 2:69 3:0.2 4:0.173333 5:0.306667 6:0.463768 7:0.42029 8:0.0869565
1 1:-368 2:72 3:0.2 4:0.173333 5:0.306667 6:0.291667 7:0.375 8:0.138889
1 1:-450 2:75 3:0.2 4:0.173333 5:0.306667 6:0.213333 7:0.226667 8:0.306667
1 1:-518 2:75 3:0.2 4:0.173333 5:0.306667 6:0.16 7:0.2 8:0.32
1 1:-509 2:75 3:0.2 4:0.173333 5:0.306667 6:0.197368 7:0.210526 8:0.289474
1 1:-509 2:75 3:0.2 4:0.173333 5:0.306667 6:0.184211 7:0.197368 8:0.302632
1 1:-468 2:75 3:0.2 4:0.173333 5:0.306667 6:0.210526 7:0.223684 8:0.289474
1 1:-491 2:75 3:0.2 4:0.173333 5:0.306667 6:0.2 7:0.253333 8:0.266667
1 1:-514 2:75 3:0.2 4:0.173333 5:0.306667 6:0.12 7:0.226667 8:0.32
1 1:-519 2:75 3:0.2 4:0.173333 5:0.306667 6:0.146667 7:0.24 8:0.306667
1 1:-514 2:75 3:0.2 4:0.173333 5:0.306667 6:0.12 7:0.226667 8:0.32
1 1:-567 2:75 3:0.2 4:0.173333 5:0.306667 6:0.207792 7:0.155844 8:0.311688
1 1:-552 2:75 3:0.2 4:0.173333 5:0.306667 6:0.197368 7:0.210526 8:0.289474
1 1:-546 2:75 3:0.2 4:0.173333 5:0.306667 6:0.210526 7:0.210526 8:0.276316
1 1:-562 2:75 3:0.2 4:0.173333 5:0.306667 6:0.197368 7:0.210526 8:0.276316
1 1:-573 2:75 3:0.2 4:0.173333 5:0.306667 6:0.197368 7:0.210526 8:0.276316
1 1:-629 2:75 3:0.2 4:0.173333 5:0.306667 6:0.197368 7:0.210526 8:0.276316
1 1:-590 2:75 3:0.2 4:0.173333 5:0.306667 6:0.184211 7:0.171053 8:0.315789
1 1:-532 2:75 3:0.2 4:0.173333 5:0.306667 6:0.223684 7:0.197368 8:0.289474
1 1:-529 2:75 3:0.2 4:0.173333 5:0.306667 6:0.25 7:0.236842 8:0.236842
1 1:-529 2:75 3:0.2 4:0.173333 5:0.306667 6:0.25 7:0.223684 8:0.25
1 1:-439 2:75 3:0.2 4:0.173333 5:0.306667 6:0.25 7:0.263158 8:0.223684
1 1:-330 2:71 3:0.2 4:0.173333 5:0.306667 6:0.450704 7:0.239437 8:0.169014
1 1:-504 2:75 3:0.2 4:0.173333 5:0.306667 6:0.223684 7:0.210526 8:0.25
1 1:-449 2:75 3:0.2 4:0.173333 5:0.306667 6:0.25 7:0.210526 8:0.236842
1 1:-476 2:75 3:0.2 4:0.173333 5:0.306667 6:0.236842 7:0.223684 8:0.236842
1 1:-499 2:75 3:0.2 4:0.173333 5:0.306667 6:0.223684 7:0.210526 8:0.25
1 1:-430 2:75 3:0.2 4:0.173333 5:0.306667 6:0.210526 7:0.276316 8:0.197368
1 1:-468 2:75 3:0.2 4:0.173333 5:0.306667 6:0.223684 7:0.184211 8:0.263158
1 1:-468 2:75 3:0.2 4:0.173333 5:0.306667 6:0.223684 7:0.184211 8:0.263158
1 1:-468 2:75 3:0.2 4:0.173333 5:0.306667 6:0.223684 7:0.184211 8:0.263158
1 1:-451 2:75 3:0.2 4:0.173333 5:0.306667 6:0.236842 7:0.197368 8:0.25
1 1:-468 2:75 3:0.2 4:0.173333 5:0.306667 6:0.223684 7:0.184211 8:0.263158
1 1:-484 2:75 3:0.2 4:0.173333 5:0.306667 6:0.25 7:0.223684 8:0.236842
1 1:-484 2:75 3:0.2 4:0.173333 5:0.306667 6:0.236842 7:0.223684 8:0.236842
1 1:-506 2:75 3:0.2 4:0.173333 5:0.306667 6:0.25 7:0.210526 8:0.25
1 1:-484 2:75 3:0.2 4:0.173333 5:0.306667 6:0.236842 7:0.223684 8:0.236842
1 1:-484 2:75 3:0.2 4:0.173333 5:0.306667 6:0.236842 7:0.223684 8:0.236842
1 1:-484 2:75 3:0.2 4:0.173333 5:0.306667 6:0.236842 7:0.223684 8:0.236842
1 1:-484 2:75 3:0.2 4:0.173333 5:0.306667 6:0.246753 7:0.220779 8:0.233766
1 1:-484 2:75 3:0.2 4:0.173333 5:0.306667 6:0.236842 7:0.223684 8:0.236842
1 1:-484 2:75 3:0.2 4:0.173333 5:0.306667 6:0.236842 7:0.223684 8:0.236842
1 1:-484 2:75 3:0.2 4:0.173333 5:0.306667 6:0.25 7:0.223684 8:0.236842
1 1:-484 2:75 3:0.2 4:0.173333 5:0.306667 6:0.236842 7:0.223684 8:0.236842
1 1:-484 2:75 3:0.2 4:0.173333 5:0.306667 6:0.236842 7:0.223684 8:0.236842
1 1:-405 2:74 3:0.2 4:0.173333 5:0.306667 6:0.243243 7:0.337838 8:0.22973
1 1:-548 2:74 3:0.2 4:0.173333 5:0.306667 6:0.202703 7:0.216216 8:0.297297
1 1:-632 2:74 3:0.2 4:0.173333 5:0.306667 6:0.162162 7:0.162162 8:0.337838
1 1:-542 2:74 3:0.2 4:0.173333 5:0.306667 6:0.202703 7:0.216216 8:0.297297
1 1:-548 2:74 3:0.2 4:0.173333 5:0.306667 6:0.202703 7:0.216216 8:0.297297
1 1:-542 2:74 3:0.2 4:0.173333 5:0.306667 6:0.216216 7:0.243243 8:0.283784
1 1:-487 2:74 3:0.2 4:0.173333 5:0.306667 6:0.202703 7:0.310811 8:0.243243
1 1:-487 2:74 3:0.2 4:0.173333 5:0.306667 6:0.202703 7:0.297297 8:0.256757
1 1:-557 2:74 3:0.2 4:0.173333 5:0.306667 6:0.216216 7:0.22973 8:0.283784
1 1:-476 2:75 3:0.2 4:0.173333 5:0.306667 6:0.253333 7:0.293333 8:0.253333
1 1:-510 2:74 3:0.2 4:0.173333 5:0.306667 6:0.243243 7:0.283784 8:0.243243
1 1:-475 2:74 3:0.2 4:0.173333 5:0.306667 6:0.202703 7:0.283784 8:0.27027
1 1:-577 2:74 3:0.2 4:0.173333 5:0.306667 6:0.202703 7:0.22973 8:0.297297
1 1:-594 2:75 3:0.2 4:0.173333 5:0.306667 6:0.171053 7:0.223684 8:0.276316
1 1:-506 2:75 3:0.2 4:0.173333 5:0.306667 6:0.173333 7:0.253333 8:0.32
1 1:-577 2:74 3:0.2 4:0.173333 5:0.306667 6:0.202703 7:0.22973 8:0.297297
1 1:-506 2:75 3:0.2 4:0.173333 5:0.306667 6:0.173333 7:0.253333 8:0.32
1 1:-522 2:75 3:0.2 4:0.173333 5:0.306667 6:0.213333 7:0.306667 8:0.226667
1 1:-379 2:75 3:0.2 4:0.173333 5:0.306667 6:0.32 7:0.333333 8:0.173333
1 1:-304 2:70 3:0.2 4:0.173333 5:0.306667 6:0.414286 7:0.371429 8:0.114286
1 1:-403 2:72 3:0.2 4:0.173333 5:0.306667 6:0.319444 7:0.319444 8:0.208333
1 1:-511 2:73 3:0.2 4:0.173333 5:0.306667 6:0.178082 7:0.246575 8:0.273973
1 1:-521 2:74 3:0.2 4:0.173333 5:0.306667 6:0.202703 7:0.202703 8:0.297297
1 1:-521 2:74 3:0.2 4:0.173333 5:0.306667 6:0.202703 7:0.202703 8:0.297297
1 1:-595 2:74 3:0.2 4:0.173333 5:0.306667 6:0.135135 7:0.189189 8:0.324324
1 1:-474 2:75 3:0.2 4:0.173333 5:0.306667 6:0.186667 7:0.253333 8:0.266667
1 1:-577 2:74 3:0.2 4:0.173333 5:0.306667 6:0.148649 7:0.22973 8:0.310811
1 1:-521 2:74 3:0.2 4:0.173333 5:0.306667 6:0.162162 7:0.216216 8:0.297297
1 1:-588 2:75 3:0.2 4:0.173333 5:0.306667 6:0.155844 7:0.246753 8:0.25974
1 1:-474 2:75 3:0.2 4:0.173333 5:0.306667 6:0.181818 7:0.246753 8:0.25974
1 1:-549 2:75 3:0.2 4:0.173333 5:0.306667 6:0.181818 7:0.285714 8:0.246753
1 1:-549 2:75 3:0.2 4:0.173333 5:0.306667 6:0.181818 7:0.285714 8:0.246753
1 1:-422 2:75 3:0.2 4:0.173333 5:0.306667 6:0.28 7:0.333333 8:0.173333
1 1:-446 2:75 3:0.2 4:0.173333 5:0.306667 6:0.236842 7:0.289474 8:0.197368
1 1:-470 2:75 3:0.2 4:0.173333 5:0.306667 6:0.236842 7:0.276316 8:0.210526
1 1:-502 2:75 3:0.2 4:0.173333 5:0.306667 6:0.236842 7:0.236842 8:0.236842
1 1:-537 2:75 3:0.2 4:0.173333 5:0.306667 6:0.171053 7:0.223684 8:0.289474
1 1:-515 2:75 3:0.2 4:0.173333 5:0.306667 6:0.184211 7:0.236842 8:0.276316
1 1:-515 2:75 3:0.2 4:0.173333 5:0.306667 6:0.184211 7:0.236842 8:0.276316
1 1:-580 2:75 3:0.2 4:0.173333 5:0.306667 6:0.181818 7:0.168831 8:0.311688
1 1:-578 2:75 3:0.2 4:0.173333 5:0.306667 6:0.166667 7:0.192308 8:0.320513
1 1:-503 2:75 3:0.2 4:0.173333 5:0.306667 6:0.246753 7:0.246753 8:0.25974
1 1:-453 2:75 3:0.2 4:0.173333 5:0.306667 6:0.25974 7:0.25974 8:0.220779
1 1:-453 2:75 3:0.2 4:0.173333 5:0.306667 6:0.25974 7:0.25974 8:0.220779
1 1:-572 2:75 3:0.2 4:0.173333 5:0.306667 6:0.207792 7:0.194805 8:0.285714
1 1:-537 2:75 3:0.2 4:0.173333 5:0.306667 6:0.207792 7:0.220779 8:0.246753
1 1:-537 2:75 3:0.2 4:0.173333 5:0.306667 6:0.207792 7:0.220779 8:0.246753
1 1:-579 2:75 3:0.2 4:0.173333 5:0.306667 6:0.197368 7:0.210526 8:0.289474
1 1:-568 2:75 3:0.2 4:0.173333 5:0.306667 6:0.2 7:0.2 8:0.266667
1 1:-568 2:75 3:0.2 4:0.173333 5:0.306667 6:0.2 7:0.2 8:0.266667
1 1:-391 2:75 3:0.2 4:0.173333 5:0.306667 6:0.355263 7:0.355263 8:0.131579
1 1:-422 2:75 3:0.2 4:0.173333 5:0.306667 6:0.25974 7:0.298701 8:0.207792
1 1:-360 2:72 3:0.2 4:0.173333 5:0.306667 6:0.402778 7:0.347222 8:0.111111
1 1:-399 2:72 3:0.2 4:0.173333 5:0.306667 6:0.388889 7:0.305556 8:0.152778
1 1:-496 2:75 3:0.2 4:0.173333 5:0.306667 6:0.194805 7:0.207792 8:0.285714
1 1:-530 2:75 3:0.2 4:0.173333 5:0.306667 6:0.207792 7:0.220779 8:0.272727
1 1:-532 2:75 3:0.2 4:0.173333 5:0.306667 6:0.207792 7:0.220779 8:0.272727
1 1:-485 2:75 3:0.2 4:0.173333 5:0.306667 6:0.181818 7:0.220779 8:0.285714
1 1:-498 2:75 3:0.2 4:0.173333 5:0.306667 6:0.168831 7:0.207792 8:0.272727
1 1:-611 2:75 3:0.2 4:0.173333 5:0.306667 6:0.155844 7:0.207792 8:0.298701
1 1:-576 2:75 3:0.2 4:0.173333 5:0.306667 6:0.181818 7:0.207792 8:0.298701
1 1:-434 2:75 3:0.2 4:0.173333 5:0.306667 6:0.236842 7:0.25 8:0.25
1 1:-550 2:75 3:0.2 4:0.173333 5:0.306667 6:0.210526 7:0.210526 8:0.289474
1 1:-507 2:75 3:0.2 4:0.173333 5:0.306667 6:0.236842 7:0.276316 8:0.223684
1 1:-507 2:75 3:0.2 4:0.173333 5:0.306667 6:0.236842 7:0.276316 8:0.223684
1 1:-512 2:75 3:0.2 4:0.173333 5:0.306667 6:0.223684 7:0.276316 8:0.236842
1 1:-482 2:75 3:0.2 4:0.173333 5:0.306667 6:0.28 7:0.293333 8:0.213333
1 1:-373 2:68 3:0.2 4:0.173333 5:0.306667 6:0.308824 7:0.294118 8:0.205882
1 1:-282 2:67 3:0.2 4:0.173333 5:0.306667 6:0.373134 7:0.253731 8:0.208955
1 1:-408 2:70 3:0.2 4:0.173333 5:0.306667 6:0.328571 7:0.285714 8:0.214286
1 1:-513 2:75 3:0.2 4:0.173333 5:0.306667 6:0.197368 7:0.25 8:0.263158
1 1:-481 2:75 3:0.2 4:0.173333 5:0.306667 6:0.197368 7:0.276316 8:0.236842
1 1:-456 2:75 3:0.2 4:0.173333 5:0.306667 6:0.144737 7:0.236842 8:0.289474
1 1:-537 2:75 3:0.2 4:0.173333 5:0.306667 6:0.171053 7:0.210526 8:0.289474
1 1:-558 2:75 3:0.2 4:0.173333 5:0.306667 6:0.197368 7:0.236842 8:0.263158
1 1:-537 2:75 3:0.2 4:0.173333 5:0.306667 6:0.171053 7:0.210526 8:0.289474
1 1:-558 2:75 3:0.2 4:0.173333 5:0.306667 6:0.157895 7:0.197368 8:0.302632
1 1:-537 2:75 3:0.2 4:0.173333 5:0.306667 6:0.171053 7:0.210526 8:0.289474
1 1:-558 2:75 3:0.2 4:0.173333 5:0.306667 6:0.157895 7:0.197368 8:0.302632
1 1:-539 2:75 3:0.2 4:0.173333 5:0.306667 6:0.197368 7:0.236842 8:0.263158
1 1:-558 2:75 3:0.2 4:0.173333 5:0.306667 6:0.157895 7:0.197368 8:0.302632
1 1:-537 2:75 3:0.2 4:0.173333 5:0.306667 6:0.171053 7:0.210526 8:0.289474
1 1:-539 2:75 3:0.2 4:0.173333 5:0.306667 6:0.197368 7:0.236842 8:0.263158
1 1:-417 2:75 3:0.2 4:0.173333 5:0.306667 6:0.264368 7:0.252874 8:0.229885
1 1:-452 2:75 3:0.2 4:0.173333 5:0.306667 6:0.223529 7:0.235294 8:0.258824
1 1:-500 2:75 3:0.2 4:0.173333 5:0.306667 6:0.218391 7:0.16092 8:0.310345
1 1:-570 2:75 3:0.2 4:0.173333 5:0.306667 6:0.193182 7:0.181818 8:0.318182
1 1:-601 2:75 3:0.2 4:0.173333 5:0.306667 6:0.170455 7:0.147727 8:0.329545
1 1:-596 2:75 3:0.2 4:0.173333 5:0.306667 6:0.181818 7:0.159091 8:0.318182
1 1:-545 2:75 3:0.2 4:0.173333 5:0.306667 6:0.186047 7:0.162791 8:0.313953
1 1:-370 2:75 3:0.2 4:0.173333 5:0.306667 6:0.317647 7:0.235294 8:0.211765
1 1:-451 2:75 3:0.2 4:0.173333 5:0.306667 6:0.247191 7:0.213483 8:0.258427
1 1:-480 2:75 3:0.2 4:0.173333 5:0.306667 6:0.22619 7:0.238095 8:0.25
1 1:-526 2:75 3:0.2 4:0.173333 5:0.306667 6:0.186047 7:0.197674 8:0.302326
1 1:-534 2:75 3:0.2 4:0.173333 5:0.306667 6:0.195402 7:0.241379 8:0.241379
1 1:-513 2:75 3:0.2 4:0.173333 5:0.306667 6:0.206897 7:0.195402 8:0.275862
1 1:-478 2:75 3:0.2 4:0.173333 5:0.306667 6:0.172414 7:0.218391 8:0.275862
1 1:-486 2:75 3:0.2 4:0.173333 5:0.306667 6:0.195402 7:0.229885 8:0.241379
1 1:-478 2:75 3:0.2 4:0.173333 5:0.306667 6:0.172414 7:0.218391 8:0.275862
1 1:-406 2:75 3:0.2 4:0.173333 5:0.306667 6:0.247059 7:0.223529 8:0.270588
1 1:-472 2:75 3:0.2 4:0.173333 5:0.306667 6:0.229885 7:0.195402 8:0.264368
1 1:-501 2:75 3:0.2 4:0.173333 5:0.306667 6:0.183908 7:0.241379 8:0.252874
1 1:-475 2:75 3:0.2 4:0.173333 5:0.306667 6:0.238095 7:0.214286 8:0.25
1 1:-443 2:75 3:0.2 4:0.173333 5:0.306667 6:0.295455 7:0.227273 8:0.238636
1 1:-508 2:75 3:0.2 4:0.173333 5:0.306667 6:0.228916 7:0.216867 8:0.240964
1 1:-413 2:75 3:0.2 4:0.173333 5:0.306667 6:0.270588 7:0.235294 8:0.211765
1 1:-437 2:75 3:0.2 4:0.173333 5:0.306667 6:0.295455 7:0.238636 8:0.238636
1 1:-508 2:75 3:0.2 4:0.173333 5:0.306667 6:0.228916 7:0.216867 8:0.240964
1 1:-492 2:75 3:0.2 4:0.173333 5:0.306667 6:0.228916 7:0.204819 8:0.240964
1 1:-375 2:75 3:0.2 4:0.173333 5:0.306667 6:0.294118 7:0.270588 8:0.188235
1 1:-433 2:75 3:0.2 4:0.173333 5:0.306667 6:0.275862 7:0.310345 8:0.16092
1 1:-349 2:75 3:0.2 4:0.173333 5:0.306667 6:0.305882 7:0.341176 8:0.152941
1 1:-399 2:74 3:0.2 4:0.173333 5:0.306667 6:0.391892 7:0.256757 8:0.189189
1 1:-399 2:75 3:0.2 4:0.173333 5:0.306667 6:0.4 7:0.253333 8:0.186667
1 1:-351 2:75 3:0.2 4:0.173333 5:0.306667 6:0.4 7:0.24 8:0.186667
1 1:-328 2:75 3:0.2 4:0.173333 5:0.306667 6:0.333333 7:0.282051 8:0.230769
1 1:-402 2:74 3:0.2 4:0.173333 5:0.306667 6:0.378378 7:0.283784 8:0.162162
1 1:-447 2:75 3:0.2 4:0.173333 5:0.306667 6:0.247059 7:0.247059 8:0.235294
1 1:-427 2:75 3:0.2 4:0.173333 5:0.306667 6:0.2 7:0.294118 8:0.211765
1 1:-441 2:75 3:0.2 4:0.173333 5:0.306667 6:0.258824 7:0.247059 8:0.223529
1 1:-450 2:75 3:0.2 4:0.173333 5:0.306667 6:0.223529 7:0.211765 8:0.258824
1 1:-489 2:75 3:0.2 4:0.173333 5:0.306667 6:0.164706 7:0.235294 8:0.258824
1 1:-539 2:75 3:0.2 4:0.173333 5:0.306667 6:0.152941 7:0.211765 8:0.270588
1 1:-497 2:75 3:0.2 4:0.173333 5:0.306667 6:0.218391 7:0.229885 8:0.252874
1 1:-521 2:75 3:0.2 4:0.173333 5:0.306667 6:0.164706 7:0.211765 8:0.282353
1 1:-515 2:75 3:0.2 4:0.173333 5:0.306667 6:0.22093 7:0.22093 8:0.255814
1 1:-515 2:75 3:0.2 4:0.173333 5:0.306667 6:0.209302 7:0.232558 8:0.255814
1 1:-543 2:75 3:0.2 4:0.173333 5:0.306667 6:0.141176 7:0.2 8:0.294118
1 1:-543 2:75 3:0.2 4:0.173333 5:0.306667 6:0.141176 7:0.2 8:0.294118
1 1:-496 2:75 3:0.2 4:0.173333 5:0.306667 6:0.223684 7:0.210526 8:0.276316
1 1:-563 2:75 3:0.2 4:0.173333 5:0.306667 6:0.181818 7:0.155844 8:0.324675
1 1:-581 2:75 3:0.2 4:0.173333 5:0.306667 6:0.157895 7:0.157895 8:0.328947
1 1:-543 2:75 3:0.2 4:0.173333 5:0.306667 6:0.207792 7:0.233766 8:0.272727
1 1:-561 2:75 3:0.2 4:0.173333 5:0.306667 6:0.144737 7:0.197368 8:0.315789
1 1:-576 2:75 3:0.2 4:0.173333 5:0.306667 6:0.181818 7:0.142857 8:0.350649
1 1:-444 2:75 3:0.2 4:0.173333 5:0.306667 6:0.246753 7:0.233766 8:0.25974
1 1:-462 2:75 3:0.2 4:0.173333 5:0.306667 6:0.272727 7:0.272727 8:0.220779
1 1:-513 2:75 3:0.2 4:0.173333 5:0.306667 6:0.246753 7:0.233766 8:0.272727
1 1:-418 2:75 3:0.2 4:0.173333 5:0.306667 6:0.276316 7:0.289474 8:0.210526
1 1:-317 2:75 3:0.2 4:0.173333 5:0.306667 6:0.350649 7:0.376623 8:0.142857
1 1:-448 2:75 3:0.2 4:0.173333 5:0.306667 6:0.276316 7:0.276316 8:0.223684
1 1:-464 2:75 3:0.2 4:0.173333 5:0.306667 6:0.263158 7:0.223684 8:0.25
1 1:-504 2:75 3:0.2 4:0.173333 5:0.306667 6:0.168831 7:0.220779 8:0.285714
1 1:-504 2:75 3:0.2 4:0.173333 5:0.306667 6:0.168831 7:0.220779 8:0.285714
1 1:-489 2:75 3:0.2 4:0.173333 5:0.306667 6:0.210526 7:0.223684 8:0.276316
1 1:-489 2:75 3:0.2 4:0.173333 5:0.306667 6:0.210526 7:0.223684 8:0.276316
1 1:-489 2:75 3:0.2 4:0.173333 5:0.306667 6:0.210526 7:0.223684 8:0.276316
1 1:-487 2:75 3:0.2 4:0.173333 5:0.306667 6:0.207792 7:0.285714 8:0.220779
1 1:-592 2:75 3:0.2 4:0.173333 5:0.306667 6:0.157895 7:0.223684 8:0.289474
1 1:-580 2:75 3:0.2 4:0.173333 5:0.306667 6:0.144737 7:0.223684 8:0.289474
1 1:-597 2:75 3:0.2 4:0.173333 5:0.306667 6:0.141026 7:0.179487 8:0.346154
1 1:-500 2:75 3:0.2 4:0.173333 5:0.306667 6:0.223684 7:0.236842 8:0.263158
1 1:-497 2:75 3:0.2 4:0.173333 5:0.306667 6:0.210526 7:0.263158 8:0.236842
1 1:-465 2:75 3:0.2 4:0.173333 5:0.306667 6:0.220779 7:0.233766 8:0.25974
1 1:-506 2:75 3:0.2 4:0.173333 5:0.306667 6:0.171053 7:0.236842 8:0.25
1 1:-527 2:75 3:0.2 4:0.173333 5:0.306667 6:0.146667 7:0.226667 8:0.266667
1 1:-527 2:75 3:0.2 4:0.173333 5:0.306667 6:0.146667 7:0.24 8:0.266667
1 1:-522 2:75 3:0.2 4:0.173333 5:0.306667 6:0.220779 7:0.272727 8:0.207792
1 1:-505 2:75 3:0.2 4:0.173333 5:0.306667 6:0.194805 7:0.272727 8:0.207792
1 1:-589 2:75 3:0.2 4:0.173333 5:0.306667 6:0.131579 7:0.223684 8:0.302632
1 1:-584 2:74 3:0.2 4:0.173333 5:0.306667 6:0.148649 7:0.216216 8:0.27027
1 1:-535 2:75 3:0.2 4:0.173333 5:0.306667 6:0.118421 7:0.210526 8:0.315789
1 1:-558 2:75 3:0.2 4:0.173333 5:0.306667 6:0.194805 7:0.246753 8:0.233766
1 1:-558 2:75 3:0.2 4:0.173333 5:0.306667 6:0.194805 7:0.246753 8:0.233766
1 1:-566 2:75 3:0.2 4:0.173333 5:0.306667 6:0.194805 7:0.233766 8:0.246753
1 1:-549 2:75 3:0.2 4:0.173333 5:0.306667 6:0.181818 7:0.207792 8:0.272727
1 1:-540 2:75 3:0.2 4:0.173333 5:0.306667 6:0.142857 7:0.181818 8:0.311688
1 1:-594 2:75 3:0.2 4:0.173333 5:0.306667 6:0.168831 7:0.207792 8:0.272727
1 1:-486 2:75 3:0.2 4:0.173333 5:0.306667 6:0.233766 7:0.298701 8:0.220779
1 1:-411 2:75 3:0.2 4:0.173333 5:0.306667 6:0.293333 7:0.253333 8:0.213333
1 1:-476 2:75 3:0.2 4:0.173333 5:0.306667 6:0.192308 7:0.25641 8:0.24359
1 1:-482 2:75 3:0.2 4:0.173333 5:0.306667 6:0.12 7:0.266667 8:0.28
1 1:-482 2:75 3:0.2 4:0.173333 5:0.306667 6:0.12 7:0.266667 8:0.28
1 1:-458 2:75 3:0.2 4:0.173333 5:0.306667 6:0.12 7:0.28 8:0.266667
1 1:-492 2:75 3:0.2 4:0.173333 5:0.306667 6:0.146667 7:0.28 8:0.24
1 1:-420 2:75 3:0.2 4:0.173333 5:0.306667 6:0.263158 7:0.276316 8:0.210526
1 1:-428 2:75 3:0.2 4:0.173333 5:0.306667 6:0.230769 7:0.294872 8:0.24359
1 1:-566 2:75 3:0.2 4:0.173333 5:0.306667 6:0.184211 7:0.223684 8:0.276316
1 1:-448 2:75 3:0.2 4:0.173333 5:0.306667 6:0.226667 7:0.2 8:0.306667
1 1:-526 2:75 3:0.2 4:0.173333 5:0.306667 6:0.2 7:0.213333 8:0.306667
1 1:-527 2:75 3:0.2 4:0.173333 5:0.306667 6:0.2 7:0.226667 8:0.293333
1 1:-501 2:75 3:0.2 4:0.173333 5:0.306667 6:0.16 7:0.253333 8:0.253333
1 1:-345 2:72 3:0.2 4:0.173333 5:0.306667 6:0.388889 7:0.416667 8:0.0833333
1 1:-466 2:75 3:0.2 4:0.173333 5:0.306667 6:0.226667 7:0.28 8:0.253333
1 1:-486 2:75 3:0.2 4:0.173333 5:0.306667 6:0.213333 7:0.293333 8:0.226667
1 1:-493 2:75 3:0.2 4:0.173333 5:0.306667 6:0.2 7:0.266667 8:0.253333
1 1:-494 2:75 3:0.2 4:0.173333 5:0.306667 6:0.226667 7:0.266667 8:0.253333
1 1:-518 2:75 3:0.2 4:0.173333 5:0.306667 6:0.213333 7:0.266667 8:0.253333
1 1:-494 2:75 3:0.2 4:0.173333 5:0.306667 6:0.226667 7:0.266667 8:0.253333
1 1:-494 2:75 3:0.2 4:0.173333 5:0.306667 6:0.226667 7:0.266667 8:0.253333
1 1:-451 2:75 3:0.2 4:0.173333 5:0.306667 6:0.213333 7:0.253333 8:0.266667
1 1:-518 2:75 3:0.2 4:0.173333 5:0.306667 6:0.213333 7:0.266667 8:0.253333
1 1:-425 2:75 3:0.2 4:0.173333 5:0.306667 6:0.186667 7:0.266667 8:0.253333
1 1:-611 2:75 3:0.2 4:0.173333 5:0.306667 6:0.157895 7:0.197368 8:0.289474
1 1:-592 2:75 3:0.2 4:0.173333 5:0.306667 6:0.157895 7:0.184211 8:0.302632
1 1:-610 2:75 3:0.2 4:0.173333 5:0.306667 6:0.184211 7:0.210526 8:0.276316
1 1:-512 2:75 3:0.2 4:0.173333 5:0.306667 6:0.179487 7:0.217949 8:0.294872
1 1:-523 2:75 3:0.2 4:0.173333 5:0.306667 6:0.207792 7:0.207792 8:0.25974
1 1:-508 2:75 3:0.2 4:0.173333 5:0.306667 6:0.207792 7:0.207792 8:0.272727
1 1:-553 2:75 3:0.2 4:0.173333 5:0.306667 6:0.197368 7:0.197368 8:0.276316
1 1:-542 2:75 3:0.2 4:0.173333 5:0.306667 6:0.197368 7:0.184211 8:0.302632
1 1:-529 2:75 3:0.2 4:0.173333 5:0.306667 6:0.207792 7:0.181818 8:0.298701
1 1:-511 2:75 3:0.2 4:0.173333 5:0.306667 6:0.253333 7:0.266667 8:0.24
1 1:-562 2:75 3:0.2 4:0.173333 5:0.306667 6:0.194805 7:0.194805 8:0.298701
1 1:-563 2:75 3:0.2 4:0.173333 5:0.306667 6:0.155844 7:0.168831 8:0.324675
1 1:-438 2:75 3:0.2 4:0.173333 5:0.306667 6:0.272727 7:0.272727 8:0.207792
1 1:-312 2:74 3:0.2 4:0.173333 5:0.306667 6:0.418919 7:0.378378 8:0.108108
1 1:-410 2:75 3:0.2 4:0.173333 5:0.306667 6:0.342105 7:0.342105 8:0.171053
1 1:-332 2:67 3:0.2 4:0.173333 5:0.306667 6:0.328358 7:0.358209 8:0.179104
1 1:-348 2:71 3:0.2 4:0.173333 5:0.306667 6:0.366197 7:0.352113 8:0.169014
1 1:-334 2:72 3:0.2 4:0.173333 5:0.306667 6:0.430556 7:0.361111 8:0.111111
1 1:-301 2:72 3:0.2 4:0.173333 5:0.306667 6:0.402778 7:0.375 8:0.125
1 1:-477 2:75 3:0.2 4:0.173333 5:0.306667 6:0.197368 7:0.197368 8:0.289474
1 1:-476 2:75 3:0.2 4:0.173333 5:0.306667 6:0.213333 7:0.24 8:0.266667
1 1:-442 2:75 3:0.2 4:0.173333 5:0.306667 6:0.213333 7:0.253333 8:0.266667
1 1:-503 2:75 3:0.2 4:0.173333 5:0.306667 6:0.210526 7:0.184211 8:0.289474
1 1:-459 2:75 3:0.2 4:0.173333 5:0.306667 6:0.197368 7:0.210526 8:0.263158
1 1:-482 2:75 3:0.2 4:0.173333 5:0.306667 6:0.197368 7:0.197368 8:0.276316
1 1:-540 2:75 3:0.2 4:0.173333 5:0.306667 6:0.184211 7:0.210526 8:0.263158
1 1:-534 2:75 3:0.2 4:0.173333 5:0.306667 6:0.184211 7:0.223684 8:0.276316
1 1:-526 2:75 3:0.2 4:0.173333 5:0.306667 6:0.184211 7:0.223684 8:0.263158
1 1:-459 2:75 3:0.2 4:0.173333 5:0.306667 6:0.211111 7:0.211111 8:0.288889
1 1:-531 2:75 3:0.2 4:0.173333 5:0.306667 6:0.204545 7:0.204545 8:0.306818
1 1:-565 2:75 3:0.2 4:0.173333 5:0.306667 6:0.170455 7:0.159091 8:0.352273
1 1:-571 2:75 3:0.2 4:0.173333 5:0.306667 6:0.215909 7:0.193182 8:0.318182
1 1:-551 2:75 3:0.2 4:0.173333 5:0.306667 6:0.154762 7:0.178571 8:0.309524
1 1:-472 2:75 3:0.2 4:0.173333 5:0.306667 6:0.2 7:0.233333 8:0.255556
1 1:-468 2:75 3:0.2 4:0.173333 5:0.306667 6:0.25 7:0.173913 8:0.26087
1 1:-467 2:75 3:0.2 4:0.173333 5:0.306667 6:0.247312 7:0.172043 8:0.268817
1 1:-518 2:75 3:0.2 4:0.173333 5:0.306667 6:0.228261 7:0.184783 8:0.282609
1 1:-501 2:75 3:0.2 4:0.173333 5:0.306667 6:0.206522 7:0.217391 8:0.26087
1 1:-500 2:75 3:0.2 4:0.173333 5:0.306667 6:0.222222 7:0.144444 8:0.311111
1 1:-551 2:75 3:0.2 4:0.173333 5:0.306667 6:0.193548 7:0.16129 8:0.301075
1 1:-522 2:75 3:0.2 4:0.173333 5:0.306667 6:0.204545 7:0.181818 8:0.272727
1 1:-516 2:75 3:0.2 4:0.173333 5:0.306667 6:0.204545 7:0.193182 8:0.261364
1 1:-465 2:75 3:0.2 4:0.173333 5:0.306667 6:0.215909 7:0.181818 8:0.272727
1 1:-339 2:75 3:0.2 4:0.173333 5:0.306667 6:0.337209 7:0.372093 8:0.116279
1 1:-358 2:75 3:0.2 4:0.173333 5:0.306667 6:0.244444 7:0.355556 8:0.166667
1 1:-358 2:75 3:0.2 4:0.173333 5:0.306667 6:0.244444 7:0.355556 8:0.166667
1 1:-403 2:72 3:0.2 4:0.173333 5:0.306667 6:0.263889 7:0.305556 8:0.166667
1 1:-409 2:75 3:0.2 4:0.173333 5:0.306667 6:0.176471 7:0.247059 8:0.258824
1 1:-454 2:75 3:0.2 4:0.173333 5:0.306667 6:0.211765 7:0.247059 8:0.235294
1 1:-454 2:75 3:0.2 4:0.173333 5:0.306667 6:0.188235 7:0.258824 8:0.223529
1 1:-482 2:75 3:0.2 4:0.173333 5:0.306667 6:0.154762 7:0.22619 8:0.297619
1 1:-463 2:75 3:0.2 4:0.173333 5:0.306667 6:0.176471 7:0.270588 8:0.247059
1 1:-458 2:75 3:0.2 4:0.173333 5:0.306667 6:0.188235 7:0.247059 8:0.235294
1 1:-469 2:75 3:0.2 4:0.173333 5:0.306667 6:0.202381 7:0.238095 8:0.25
1 1:-452 2:75 3:0.2 4:0.173333 5:0.306667 6:0.197674 7:0.244186 8:0.255814
1 1:-490 2:75 3:0.2 4:0.173333 5:0.306667 6:0.22093 7:0.244186 8:0.232558
1 1:-500 2:75 3:0.2 4:0.173333 5:0.306667 6:0.164706 7:0.223529 8:0.270588
1 1:-431 2:75 3:0.2 4:0.173333 5:0.306667 6:0.2 7:0.235294 8:0.258824
1 1:-448 2:75 3:0.2 4:0.173333 5:0.306667 6:0.2 7:0.258824 8:0.235294
1 1:-490 2:75 3:0.2 4:0.173333 5:0.306667 6:0.164706 7:0.235294 8:0.270588
1 1:-500 2:75 3:0.2 4:0.173333 5:0.306667 6:0.164706 7:0.223529 8:0.270588
1 1:-507 2:75 3:0.2 4:0.173333 5:0.306667 6:0.164706 7:0.211765 8:0.282353
1 1:-510 2:75 3:0.2 4:0.173333 5:0.306667 6:0.176471 7:0.235294 8:0.270588
1 1:-480 2:75 3:0.2 4:0.173333 5:0.306667 6:0.2 7:0.211765 8:0.270588
1 1:-474 2:75 3:0.2 4:0.173333 5:0.306667 6:0.188235 7:0.223529 8:0.270588
1 1:-506 2:75 3:0.2 4:0.173333 5:0.306667 6:0.188235 7:0.211765 8:0.270588
1 1:-511 2:75 3:0.2 4:0.173333 5:0.306667 6:0.176471 7:0.235294 8:0.270588
1 1:-506 2:75 3:0.2 4:0.173333 5:0.306667 6:0.197674 7:0.209302 8:0.267442
1 1:-491 2:75 3:0.2 4:0.173333 5:0.306667 6:0.188235 7:0.223529 8:0.270588
1 1:-508 2:75 3:0.2 4:0.173333 5:0.306667 6:0.236842 7:0.263158 8:0.236842
1 1:-587 2:75 3:0.2 4:0.173333 5:0.306667 6:0.2 7:0.2 8:0.28
1 1:-594 2:75 3:0.2 4:0.173333 5:0.306667 6:0.197368 7:0.210526 8:0.289474
1 1:-600 2:75 3:0.2 4:0.173333 5:0.306667 6:0.186667 7:0.186667 8:0.293333
1 1:-462 2:75 3:0.2 4:0.173333 5:0.306667 6:0.302632 7:0.276316 8:0.197368
1 1:-490 2:75 3:0.2 4:0.173333 5:0.306667 6:0.263158 7:0.25 8:0.236842
1 1:-490 2:75 3:0.2 4:0.173333 5:0.306667 6:0.263158 7:0.25 8:0.236842
1 1:-520 2:75 3:0.2 4:0.173333 5:0.306667 6:0.210526 7:0.263158 8:0.223684
1 1:-590 2:75 3:0.2 4:0.173333 5:0.306667 6:0.223684 7:0.236842 8:0.236842
1 1:-581 2:75 3:0.2 4:0.173333 5:0.306667 6:0.2 7:0.24 8:0.24
1 1:-528 2:75 3:0.2 4:0.173333 5:0.306667 6:0.266667 7:0.226667 8:0.24
1 1:-412 2:74 3:0.2 4:0.173333 5:0.306667 6:0.310811 7:0.283784 8:0.175676
1 1:-460 2:75 3:0.2 4:0.173333 5:0.306667 6:0.263158 7:0.236842 8:0.223684
1 1:-476 2:75 3:0.2 4:0.173333 5:0.306667 6:0.25 7:0.223684 8:0.236842
1 1:-528 2:75 3:0.2 4:0.173333 5:0.306667 6:0.184211 7:0.197368 8:0.289474
1 1:-578 2:75 3:0.2 4:0.173333 5:0.306667 6:0.141026 7:0.192308 8:0.333333
1 1:-614 2:75 3:0.2 4:0.173333 5:0.306667 6:0.192308 7:0.205128 8:0.307692
1 1:-597 2:75 3:0.2 4:0.173333 5:0.306667 6:0.192308 7:0.205128 8:0.294872
1 1:-546 2:75 3:0.2 4:0.173333 5:0.306667 6:0.179487 7:0.179487 8:0.333333
1 1:-557 2:75 3:0.2 4:0.173333 5:0.306667 6:0.192308 7:0.230769 8:0.282051
1 1:-516 2:75 3:0.2 4:0.173333 5:0.306667 6:0.236842 7:0.223684 8:0.276316
1 1:-516 2:75 3:0.2 4:0.173333 5:0.306667 6:0.236842 7:0.223684 8:0.276316
1 1:-573 2:75 3:0.2 4:0.173333 5:0.306667 6:0.197368 7:0.184211 8:0.276316
1 1:-532 2:75 3:0.2 4:0.173333 5:0.306667 6:0.210526 7:0.184211 8:0.289474
1 1:-573 2:75 3:0.2 4:0.173333 5:0.306667 6:0.168831 7:0.220779 8:0.272727
1 1:-521 2:75 3:0.2 4:0.173333 5:0.306667 6:0.207792 7:0.25974 8:0.233766
1 1:-568 2:75 3:0.2 4:0.173333 5:0.306667 6:0.197368 7:0.184211 8:0.302632
1 1:-467 2:75 3:0.2 4:0.173333 5:0.306667 6:0.263158 7:0.263158 8:0.223684
1 1:-305 2:75 3:0.2 4:0.173333 5:0.306667 6:0.426667 7:0.36 8:0.106667
1 1:-364 2:71 3:0.2 4:0.173333 5:0.306667 6:0.394366 7:0.225352 8:0.239437
1 1:-337 2:72 3:0.2 4:0.173333 5:0.306667 6:0.402778 7:0.222222 8:0.236111
1 1:-319 2:70 3:0.2 4:0.173333 5:0.306667 6:0.385714 7:0.285714 8:0.214286
1 1:-445 2:75 3:0.2 4:0.173333 5:0.306667 6:0.194805 7:0.25974 8:0.272727
1 1:-452 2:75 3:0.2 4:0.173333 5:0.306667 6:0.223684 7:0.236842 8:0.289474
1 1:-458 2:75 3:0.2 4:0.173333 5:0.306667 6:0.220779 7:0.220779 8:0.285714
1 1:-443 2:75 3:0.2 4:0.173333 5:0.306667 6:0.194805 7:0.25974 8:0.272727
1 1:-444 2:75 3:0.2 4:0.173333 5:0.306667 6:0.184211 7:0.25 8:0.25
1 1:-485 2:75 3:0.2 4:0.173333 5:0.306667 6:0.197368 7:0.197368 8:0.315789
1 1:-477 2:75 3:0.2 4:0.173333 5:0.306667 6:0.197368 7:0.210526 8:0.302632
1 1:-484 2:75 3:0.2 4:0.173333 5:0.306667 6:0.210526 7:0.25 8:0.276316
1 1:-473 2:75 3:0.2 4:0.173333 5:0.306667 6:0.223684 7:0.210526 8:0.276316
1 1:-473 2:75 3:0.2 4:0.173333 5:0.306667 6:0.233766 7:0.207792 8:0.272727
1 1:-473 2:75 3:0.2 4:0.173333 5:0.306667 6:0.223684 7:0.210526 8:0.276316
1 1:-519 2:75 3:0.2 4:0.173333 5:0.306667 6:0.2 7:0.186667 8:0.293333
1 1:-577 2:75 3:0.2 4:0.173333 5:0.306667 6:0.168831 7:0.155844 8:0.350649
1 1:-493 2:75 3:0.2 4:0.173333 5:0.306667 6:0.226667 7:0.266667 8:0.24
1 1:-494 2:75 3:0.2 4:0.173333 5:0.306667 6:0.236842 7:0.25 8:0.236842
1 1:-502 2:75 3:0.2 4:0.173333 5:0.306667 6:0.223684 7:0.25 8:0.25
1 1:-443 2:75 3:0.2 4:0.173333 5:0.306667 6:0.213333 7:0.253333 8:0.253333
1 1:-488 2:74 3:0.2 4:0.173333 5:0.306667 6:0.22973 7:0.22973 8:0.27027
1 1:-534 2:75 3:0.2 4:0.173333 5:0.306667 6:0.184211 7:0.223684 8:0.276316
1 1:-476 2:75 3:0.2 4:0.173333 5:0.306667 6:0.233766 7:0.246753 8:0.25974
1 1:-473 2:75 3:0.2 4:0.173333 5:0.306667 6:0.246753 7:0.233766 8:0.272727
1 1:-390 2:74 3:0.2 4:0.173333 5:0.306667 6:0.22973 7:0.297297 8:0.202703
1 1:-332 2:74 3:0.2 4:0.173333 5:0.306667 6:0.351351 7:0.324324 8:0.162162
1 1:-399 2:74 3:0.2 4:0.173333 5:0.306667 6:0.337838 7:0.351351 8:0.148649
1 1:-313 2:70 3:0.2 4:0.173333 5:0.306667 6:0.4 7:0.228571 8:0.214286
1 1:-330 2:70 3:0.2 4:0.173333 5:0.306667 6:0.371429 7:0.242857 8:0.228571
1 1:-482 2:75 3:0.2 4:0.173333 5:0.306667 6:0.226667 7:0.266667 8:0.24
1 1:-524 2:75 3:0.2 4:0.173333 5:0.306667 6:0.184211 7:0.236842 8:0.263158
1 1:-494 2:75 3:0.2 4:0.173333 5:0.306667 6:0.186667 7:0.24 8:0.253333
1 1:-519 2:75 3:0.2 4:0.173333 5:0.306667 6:0.2 7:0.186667 8:0.293333
1 1:-519 2:75 3:0.2 4:0.173333 5:0.306667 6:0.2 7:0.213333 8:0.266667
1 1:-529 2:75 3:0.2 4:0.173333 5:0.306667 6:0.230769 7:0.192308 8:0.282051
1 1:-529 2:75 3:0.2 4:0.173333 5:0.306667 6:0.230769 7:0.179487 8:0.294872
1 1:-507 2:75 3:0.2 4:0.173333 5:0.306667 6:0.246753 7:0.194805 8:0.272727
1 1:-593 2:75 3:0.2 4:0.173333 5:0.306667 6:0.171053 7:0.157895 8:0.328947
1 1:-593 2:75 3:0.2 4:0.173333 5:0.306667 6:0.171053 7:0.144737 8:0.342105
1 1:-544 2:75 3:0.2 4:0.173333 5:0.306667 6:0.181818 7:0.181818 8:0.324675
1 1:-544 2:75 3:0.2 4:0.173333 5:0.306667 6:0.168831 7:0.181818 8:0.324675
1 1:-561 2:75 3:0.2 4:0.173333 5:0.306667 6:0.194805 7:0.168831 8:0.324675
1 1:-576 2:75 3:0.2 4:0.173333 5:0.306667 6:0.181818 7:0.142857 8:0.350649
1 1:-576 2:75 3:0.2 4:0.173333 5:0.306667 6:0.181818 7:0.142857 8:0.350649
1 1:-549 2:75 3:0.2 4:0.173333 5:0.306667 6:0.194805 7:0.155844 8:0.337662
1 1:-549 2:75 3:0.2 4:0.173333 5:0.306667 6:0.181818 7:0.155844 8:0.337662
1 1:-539 2:75 3:0.2 4:0.173333 5:0.306667 6:0.207792 7:0.168831 8:0.337662
1 1:-534 2:75 3:0.2 4:0.173333 5:0.306667 6:0.233766 7:0.220779 8:0.285714
1 1:-517 2:75 3:0.2 4:0.173333 5:0.306667 6:0.25974 7:0.207792 8:0.285714
1 1:-487 2:75 3:0.2 4:0.173333 5:0.306667 6:0.220779 7:0.220779 8:0.272727
1 1:-422 2:74 3:0.2 4:0.173333 5:0.306667 6:0.283784 7:0.310811 8:0.202703
1 1:-355 2:75 3:0.2 4:0.173333 5:0.306667 6:0.315789 7:0.381579 8:0.144737
1 1:-486 2:75 3:0.2 4:0.173333 5:0.306667 6:0.246753 7:0.233766 8:0.25974
1 1:-383 2:72 3:0.2 4:0.173333 5:0.306667 6:0.361111 7:0.347222 8:0.180556
1 1:-318 2:72 3:0.2 4:0.173333 5:0.306667 6:0.277778 7:0.277778 8:0.263889
1 1:-318 2:72 3:0.2 4:0.173333 5:0.306667 6:0.277778 7:0.277778 8:0.263889
1 1:-465 2:75 3:0.2 4:0.173333 5:0.306667 6:0.293333 7:0.2 8:0.24
1 1:-505 2:75 3:0.2 4:0.173333 5:0.306667 6:0.266667 7:0.186667 8:0.253333
1 1:-582 2:75 3:0.2 4:0.173333 5:0.306667 6:0.213333 7:0.133333 8:0.32
1 1:-568 2:75 3:0.2 4:0.173333 5:0.306667 6:0.24 7:0.133333 8:0.306667
1 1:-554 2:75 3:0.2 4:0.173333 5:0.306667 6:0.24 7:0.16 8:0.293333
1 1:-527 2:75 3:0.2 4:0.173333 5:0.306667 6:0.253333 7:0.146667 8:0.293333
1 1:-527 2:75 3:0.2 4:0.173333 5:0.306667 6:0.253333 7:0.146667 8:0.293333
1 1:-534 2:75 3:0.2 4:0.173333 5:0.306667 6:0.24 7:0.146667 8:0.293333
1 1:-513 2:75 3:0.2 4:0.173333 5:0.306667 6:0.24 7:0.16 8:0.28
1 1:-504 2:75 3:0.2 4:0.173333 5:0.306667 6:0.253333 7:0.173333 8:0.266667
1 1:-521 2:75 3:0.2 4:0.173333 5:0.306667 6:0.253333 7:0.146667 8:0.293333
1 1:-521 2:75 3:0.2 4:0.173333 5:0.306667 6:0.253333 7:0.146667 8:0.293333
1 1:-521 2:75 3:0.2 4:0.173333 5:0.306667 6:0.253333 7:0.146667 8:0.293333
1 1:-521 2:75 3:0.2 4:0.173333 5:0.306667 6:0.253333 7:0.146667 8:0.293333
1 1:-521 2:75 3:0.2 4:0.173333 5:0.306667 6:0.253333 7:0.146667 8:0.293333
1 1:-521 2:75 3:0.2 4:0.173333 5:0.306667 6:0.253333 7:0.146667 8:0.293333
1 1:-569 2:75 3:0.2 4:0.173333 5:0.306667 6:0.181818 7:0.181818 8:0.324675
1 1:-517 2:75 3:0.2 4:0.173333 5:0.306667 6:0.178571 7:0.202381 8:0.309524
1 1:-569 2:75 3:0.2 4:0.173333 5:0.306667 6:0.176471 7:0.2 8:0.305882
1 1:-545 2:75 3:0.2 4:0.173333 5:0.306667 6:0.2 7:0.176471 8:0.317647
1 1:-545 2:75 3:0.2 4:0.173333 5:0.306667 6:0.2 7:0.176471 8:0.317647
1 1:-512 2:75 3:0.2 4:0.173333 5:0.306667 6:0.223529 7:0.188235 8:0.317647
1 1:-512 2:75 3:0.2 4:0.173333 5:0.306667 6:0.235294 7:0.176471 8:0.317647
1 1:-545 2:75 3:0.2 4:0.173333 5:0.306667 6:0.188235 7:0.235294 8:0.258824
1 1:-510 2:75 3:0.2 4:0.173333 5:0.306667 6:0.210526 7:0.236842 8:0.236842
1 1:-443 2:75 3:0.2 4:0.173333 5:0.306667 6:0.216867 7:0.277108 8:0.204819
1 1:-392 2:75 3:0.2 4:0.173333 5:0.306667 6:0.233333 7:0.344444 8:0.188889
1 1:-422 2:75 3:0.2 4:0.173333 5:0.306667 6:0.238636 7:0.352273 8:0.181818
1 1:-485 2:75 3:0.2 4:0.173333 5:0.306667 6:0.217949 7:0.217949 8:0.269231
1 1:-483 2:75 3:0.2 4:0.173333 5:0.306667 6:0.181818 7:0.285714 8:0.246753
1 1:-499 2:75 3:0.2 4:0.173333 5:0.306667 6:0.230769 7:0.217949 8:0.269231
1 1:-510 2:75 3:0.2 4:0.173333 5:0.306667 6:0.210526 7:0.236842 8:0.236842
1 1:-510 2:75 3:0.2 4:0.173333 5:0.306667 6:0.210526 7:0.236842 8:0.236842
1 1:-510 2:75 3:0.2 4:0.173333 5:0.306667 6:0.210526 7:0.236842 8:0.236842
1 1:-510 2:75 3:0.2 4:0.173333 5:0.306667 6:0.210526 7:0.236842 8:0.236842
1 1:-530 2:75 3:0.2 4:0.173333 5:0.306667 6:0.197368 7:0.223684 8:0.25
1 1:-511 2:75 3:0.2 4:0.173333 5:0.306667 6:0.223684 7:0.236842 8:0.236842
1 1:-497 2:75 3:0.2 4:0.173333 5:0.306667 6:0.194805 7:0.25974 8:0.233766
1 1:-510 2:75 3:0.2 4:0.173333 5:0.306667 6:0.197368 7:0.236842 8:0.25
1 1:-510 2:75 3:0.2 4:0.173333 5:0.306667 6:0.197368 7:0.25 8:0.236842
1 1:-596 2:75 3:0.186667 4:0.173333 5:0.293333 6:0.186667 7:0.213333 8:0.28
1 1:-589 2:75 3:0.186667 4:0.173333 5:0.293333 6:0.157895 7:0.184211 8:0.315789
1 1:-589 2:75 3:0.186667 4:0.173333 5:0.293333 6:0.157895 7:0.184211 8:0.315789
1 1:-616 2:75 3:0.186667 4:0.173333 5:0.293333 6:0.171053 7:0.184211 8:0.315789
1 1:-569 2:75 3:0.186667 4:0.173333 5:0.293333 6:0.197368 7:0.197368 8:0.276316
1 1:-594 2:75 3:0.186667 4:0.173333 5:0.293333 6:0.144737 7:0.171053 8:0.328947
1 1:-590 2:75 3:0.186667 4:0.173333 5:0.293333 6:0.171053 7:0.197368 8:0.302632
1 1:-457 2:75 3:0.186667 4:0.173333 5:0.293333 6:0.253333 7:0.333333 8:0.2
1 1:-549 2:75 3:0.186667 4:0.173333 5:0.293333 6:0.105263 7:0.223684 8:0.289474
1 1:-521 2:75 3:0.186667 4:0.173333 5:0.293333 6:0.118421 7:0.236842 8:0.276316
1 1:-621 2:75 3:0.186667 4:0.173333 5:0.293333 6:0.171053 7:0.171053 8:0.276316
1 1:-640 2:75 3:0.186667 4:0.173333 5:0.293333 6:0.171053 7:0.157895 8:0.289474
1 1:-609 2:75 3:0.186667 4:0.173333 5:0.293333 6:0.197368 7:0.184211 8:0.263158
1 1:-585 2:75 3:0.186667 4:0.173333 5:0.293333 6:0.210526 7:0.197368 8:0.25
1 1:-495 2:75 3:0.186667 4:0.173333 5:0.293333 6:0.226667 7:0.213333 8:0.293333
1 1:-517 2:74 3:0.186667 4:0.173333 5:0.293333 6:0.216216 7:0.216216 8:0.283784
1 1:-510 2:75 3:0.186667 4:0.173333 5:0.293333 6:0.186667 7:0.266667 8:0.24
1 1:-554 2:75 3:0.186667 4:0.173333 5:0.293333 6:0.181818 7:0.207792 8:0.272727
1 1:-590 2:75 3:0.186667 4:0.173333 5:0.293333 6:0.131579 7:0.184211 8:0.342105
1 1:-598 2:75 3:0.186667 4:0.173333 5:0.293333 6:0.155844 7:0.207792 8:0.298701
1 1:-613 2:75 3:0.186667 4:0.173333 5:0.293333 6:0.12987 7:0.194805 8:0.311688
1 1:-554 2:75 3:0.186667 4:0.173333 5:0.293333 6:0.142857 7:0.220779 8:0.285714
1 1:-567 2:75 3:0.186667 4:0.173333 5:0.293333 6:0.181818 7:0.194805 8:0.298701
1 1:-567 2:75 3:0.186667 4:0.173333 5:0.293333 6:0.181818 7:0.194805 8:0.298701
1 1:-311 2:71 3:0.186667 4:0.173333 5:0.293333 6:0.478873 7:0.338028 8:0.126761
1 1:-353 2:71 3:0.186667 4:0.173333 5:0.293333 6:0.408451 7:0.366197 8:0.140845
1 1:-376 2:71 3:0.186667 4:0.173333 5:0.293333 6:0.408451 7:0.352113 8:0.126761
1 1:-376 2:72 3:0.186667 4:0.173333 5:0.293333 6:0.416667 7:0.347222 8:0.125
1 1:-501 2:75 3:0.186667 4:0.173333 5:0.293333 6:0.213333 7:0.226667 8:0.253333
1 1:-537 2:75 3:0.186667 4:0.173333 5:0.293333 6:0.173333 7:0.253333 8:0.253333
1 1:-538 2:75 3:0.186667 4:0.173333 5:0.293333 6:0.16 7:0.213333 8:0.293333
1 1:-540 2:75 3:0.186667 4:0.173333 5:0.293333 6:0.171053 7:0.210526 8:0.289474
1 1:-540 2:75 3:0.186667 4:0.173333 5:0.293333 6:0.16 7:0.213333 8:0.293333
1 1:-558 2:75 3:0.186667 4:0.173333 5:0.293333 6:0.184211 7:0.197368 8:0.276316
1 1:-528 2:75 3:0.186667 4:0.173333 5:0.293333 6:0.205128 7:0.230769 8:0.307692
1 1:-559 2:75 3:0.186667 4:0.173333 5:0.293333 6:0.179487 7:0.217949 8:0.307692
1 1:-514 2:75 3:0.186667 4:0.173333 5:0.293333 6:0.223684 7:0.210526 8:0.289474
1 1:-599 2:75 3:0.186667 4:0.173333 5:0.293333 6:0.171053 7:0.171053 8:0.355263
1 1:-599 2:75 3:0.186667 4:0.173333 5:0.293333 6:0.184211 7:0.171053 8:0.355263
1 1:-612 2:75 3:0.186667 4:0.173333 5:0.293333 6:0.186667 7:0.173333 8:0.346667
1 1:-573 2:75 3:0.186667 4:0.173333 5:0.293333 6:0.197368 7:0.197368 8:0.328947
1 1:-551 2:75 3:0.186667 4:0.173333 5:0.293333 6:0.223684 7:0.184211 8:0.328947
1 1:-524 2:75 3:0.186667 4:0.173333 5:0.293333 6:0.171053 7:0.25 8:0.289474
1 1:-524 2:75 3:0.186667 4:0.173333 5:0.293333 6:0.171053 7:0.25 8:0.289474
1 1:-292 2:69 3:0.186667 4:0.173333 5:0.293333 6:0.463768 7:0.42029 8:0.0869565
1 1:-401 2:72 3:0.186667 4:0.173333 5:0.293333 6:0.291667 7:0.375 8:0.138889
1 1:-485 2:75 3:0.186667 4:0.173333 5:0.293333 6:0.213333 7:0.226667 8:0.306667
1 1:-549 2:75 3:0.186667 4:0.173333 5:0.293333 6:0.16 7:0.2 8:0.32
1 1:-544 2:75 3:0.186667 4:0.173333 5:0.293333 6:0.197368 7:0.210526 8:0.289474
1 1:-544 2:75 3:0.186667 4:0.173333 5:0.293333 6:0.184211 7:0.197368 8:0.302632
1 1:-503 2:75 3:0.186667 4:0.173333 5:0.293333 6:0.210526 7:0.223684 8:0.289474
1 1:-526 2:75 3:0.186667 4:0.173333 5:0.293333 6:0.2 7:0.253333 8:0.266667
1 1:-549 2:75 3:0.186667 4:0.173333 5:0.293333 6:0.12 7:0.226667 8:0.32
1 1:-552 2:75 3:0.186667 4:0.173333 5:0.293333 6:0.146667 7:0.24 8:0.306667
1 1:-549 2:75 3:0.186667 4:0.173333 5:0.293333 6:0.12 7:0.226667 8:0.32
1 1:-602 2:75 3:0.186667 4:0.173333 5:0.293333 6:0.207792 7:0.155844 8:0.311688
1 1:-587 2:75 3:0.186667 4:0.173333 5:0.293333 6:0.197368 7:0.210526 8:0.289474
1 1:-581 2:75 3:0.186667 4:0.173333 5:0.293333 6:0.210526 7:0.210526 8:0.276316
1 1:-597 2:75 3:0.186667 4:0.173333 5:0.293333 6:0.197368 7:0.210526 8:0.276316
1 1:-608 2:75 3:0.186667 4:0.173333 5:0.293333 6:0.197368 7:0.210526 8:0.276316
1 1:-623 2:75 3:0.186667 4:0.173333 5:0.293333 6:0.197368 7:0.210526 8:0.276316
1 1:-625 2:75 3:0.186667 4:0.173333 5:0.293333 6:0.184211 7:0.171053 8:0.315789
1 1:-567 2:75 3:0.186667 4:0.173333 5:0.293333 6:0.223684 7:0.197368 8:0.289474
1 1:-564 2:75 3:0.186667 4:0.173333 5:0.293333 6:0.25 7:0.236842 8:0.236842
1 1:-564 2:75 3:0.186667 4:0.173333 5:0.293333 6:0.25 7:0.223684 8:0.25
1 1:-471 2:75 3:0.186667 4:0.173333 5:0.293333 6:0.25 7:0.263158 8:0.223684
1 1:-365 2:71 3:0.186667 4:0.173333 5:0.293333 6:0.450704 7:0.239437 8:0.169014
1 1:-539 2:75 3:0.186667 4:0.173333 5:0.293333 6:0.223684 7:0.210526 8:0.25
1 1:-484 2:75 3:0.186667 4:0.173333 5:0.293333 6:0.25 7:0.210526 8:0.236842
1 1:-511 2:75 3:0.186667 4:0.173333 5:0.293333 6:0.236842 7:0.223684 8:0.236842
1 1:-534 2:75 3:0.186667 4:0.173333 5:0.293333 6:0.223684 7:0.210526 8:0.25
1 1:-453 2:75 3:0.186667 4:0.173333 5:0.293333 6:0.210526 7:0.276316 8:0.197368
1 1:-503 2:75 3:0.186667 4:0.173333 5:0.293333 6:0.223684 7:0.184211 8:0.263158
1 1:-503 2:75 3:0.186667 4:0.173333 5:0.293333 6:0.223684 7:0.184211 8:0.263158
1 1:-503 2:75 3:0.186667 4:0.173333 5:0.293333 6:0.223684 7:0.184211 8:0.263158
1 1:-486 2:75 3:0.186667 4:0.173333 5:0.293333 6:0.236842 7:0.197368 8:0.25
1 1:-503 2:75 3:0.186667 4:0.173333 5:0.293333 6:0.223684 7:0.184211 8:0.263158
1 1:-519 2:75 3:0.186667 4:0.173333 5:0.293333 6:0.25 7:0.223684 8:0.236842
1 1:-519 2:75 3:0.186667 4:0.173333 5:0.293333 6:0.236842 7:0.223684 8:0.236842
1 1:-541 2:75 3:0.186667 4:0.173333 5:0.293333 6:0.25 7:0.210526 8:0.25
1 1:-519 2:75 3:0.186667 4:0.173333 5:0.293333 6:0.236842 7:0.223684 8:0.236842
1 1:-519 2:75 3:0.186667 4:0.173333 5:0.293333 6:0.236842 7:0.223684 8:0.236842
1 1:-519 2:75 3:0.186667 4:0.173333 5:0.293333 6:0.236842 7:0.223684 8:0.236842
1 1:-519 2:75 3:0.186667 4:0.173333 5:0.293333 6:0.246753 7:0.220779 8:0.233766
1 1:-519 2:75 3:0.186667 4:0.173333 5:0.293333 6:0.236842 7:0.223684 8:0.236842
1 1:-519 2:75 3:0.186667 4:0.173333 5:0.293333 6:0.236842 7:0.223684 8:0.236842
1 1:-519 2:75 3:0.186667 4:0.173333 5:0.293333 6:0.25 7:0.223684 8:0.236842
1 1:-519 2:75 3:0.186667 4:0.173333 5:0.293333 6:0.236842 7:0.223684 8:0.236842
1 1:-519 2:75 3:0.186667 4:0.173333 5:0.293333 6:0.236842 7:0.223684 8:0.236842
1 1:-440 2:74 3:0.186667 4:0.173333 5:0.293333 6:0.243243 7:0.337838 8:0.22973
1 1:-567 2:74 3:0.186667 4:0.173333 5:0.293333 6:0.202703 7:0.216216 8:0.297297
1 1:-635 2:74 3:0.186667 4:0.173333 5:0.293333 6:0.162162 7:0.162162 8:0.337838
1 1:-561 2:74 3:0.186667 4:0.173333 5:0.293333 6:0.202703 7:0.216216 8:0.297297
1 1:-567 2:74 3:0.186667 4:0.173333 5:0.293333 6:0.202703 7:0.216216 8:0.297297
1 1:-577 2:74 3:0.186667 4:0.173333 5:0.293333 6:0.216216 7:0.243243 8:0.283784
1 1:-522 2:74 3:0.186667 4:0.173333 5:0.293333 6:0.202703 7:0.310811 8:0.243243
1 1:-522 2:74 3:0.186667 4:0.173333 5:0.293333 6:0.202703 7:0.297297 8:0.256757
1 1:-560 2:74 3:0.186667 4:0.173333 5:0.293333 6:0.216216 7:0.22973 8:0.283784
1 1:-479 2:75 3:0.186667 4:0.173333 5:0.293333 6:0.253333 7:0.293333 8:0.253333
1 1:-513 2:74 3:0.186667 4:0.173333 5:0.293333 6:0.243243 7:0.283784 8:0.243243
1 1:-510 2:74 3:0.186667 4:0.173333 5:0.293333 6:0.202703 7:0.283784 8:0.27027
1 1:-580 2:74 3:0.186667 4:0.173333 5:0.293333 6:0.202703 7:0.22973 8:0.297297
1 1:-587 2:75 3:0.186667 4:0.173333 5:0.293333 6:0.171053 7:0.223684 8:0.276316
1 1:-541 2:75 3:0.186667 4:0.173333 5:0.293333 6:0.173333 7:0.253333 8:0.32
1 1:-580 2:74 3:0.186667 4:0.173333 5:0.293333 6:0.202703 7:0.22973 8:0.297297
1 1:-541 2:75 3:0.186667 4:0.173333 5:0.293333 6:0.173333 7:0.253333 8:0.32
1 1:-531 2:75 3:0.186667 4:0.173333 5:0.293333 6:0.213333 7:0.306667 8:0.226667
1 1:-414 2:75 3:0.186667 4:0.173333 5:0.293333 6:0.32 7:0.333333 8:0.173333
1 1:-339 2:70 3:0.186667 4:0.173333 5:0.293333 6:0.414286 7:0.371429 8:0.114286
1 1:-436 2:72 3:0.186667 4:0.173333 5:0.293333 6:0.319444 7:0.319444 8:0.208333
1 1:-527 2:73 3:0.186667 4:0.173333 5:0.293333 6:0.178082 7:0.246575 8:0.273973
1 1:-556 2:74 3:0.186667 4:0.173333 5:0.293333 6:0.202703 7:0.202703 8:0.297297
1 1:-556 2:74 3:0.186667 4:0.173333 5:0.293333 6:0.202703 7:0.202703 8:0.297297
1 1:-578 2:74 3:0.186667 4:0.173333 5:0.293333 6:0.135135 7:0.189189 8:0.324324
1 1:-509 2:75 3:0.186667 4:0.173333 5:0.293333 6:0.186667 7:0.253333 8:0.266667
1 1:-596 2:74 3:0.186667 4:0.173333 5:0.293333 6:0.148649 7:0.22973 8:0.310811
1 1:-537 2:74 3:0.186667 4:0.173333 5:0.293333 6:0.162162 7:0.216216 8:0.297297
1 1:-577 2:75 3:0.186667 4:0.173333 5:0.293333 6:0.155844 7:0.246753 8:0.25974
1 1:-497 2:75 3:0.186667 4:0.173333 5:0.293333 6:0.181818 7:0.246753 8:0.25974
1 1:-584 2:75 3:0.186667 4:0.173333 5:0.293333 6:0.181818 7:0.285714 8:0.246753
1 1:-584 2:75 3:0.186667 4:0.173333 5:0.293333 6:0.181818 7:0.285714 8:0.246753
1 1:-457 2:75 3:0.186667 4:0.173333 5:0.293333 6:0.28 7:0.333333 8:0.173333
1 1:-481 2:75 3:0.186667 4:0.173333 5:0.293333 6:0.236842 7:0.289474 8:0.197368
1 1:-501 2:75 3:0.186667 4:0.173333 5:0.293333 6:0.236842 7:0.276316 8:0.210526
1 1:-533 2:75 3:0.186667 4:0.173333 5:0.293333 6:0.236842 7:0.236842 8:0.236842
1 1:-568 2:75 3:0.186667 4:0.173333 5:0.293333 6:0.171053 7:0.223684 8:0.289474
1 1:-546 2:75 3:0.186667 4:0.173333 5:0.293333 6:0.184211 7:0.236842 8:0.276316
1 1:-546 2:75 3:0.186667 4:0.173333 5:0.293333 6:0.184211 7:0.236842 8:0.276316
1 1:-615 2:75 3:0.186667 4:0.173333 5:0.293333 6:0.181818 7:0.168831 8:0.311688
1 1:-609 2:75 3:0.186667 4:0.173333 5:0.293333 6:0.166667 7:0.192308 8:0.320513
1 1:-538 2:75 3:0.186667 4:0.173333 5:0.293333 6:0.246753 7:0.246753 8:0.25974
1 1:-488 2:75 3:0.186667 4:0.173333 5:0.293333 6:0.25974 7:0.25974 8:0.220779
1 1:-488 2:75 3:0.186667 4:0.173333 5:0.293333 6:0.25974 7:0.25974 8:0.220779
1 1:-594 2:75 3:0.186667 4:0.173333 5:0.293333 6:0.207792 7:0.194805 8:0.285714
1 1:-555 2:75 3:0.186667 4:0.173333 5:0.293333 6:0.207792 7:0.220779 8:0.246753
1 1:-555 2:75 3:0.186667 4:0.173333 5:0.293333 6:0.207792 7:0.220779 8:0.246753
1 1:-614 2:75 3:0.186667 4:0.173333 5:0.293333 6:0.197368 7:0.210526 8:0.289474
1 1:-584 2:75 3:0.186667 4:0.173333 5:0.293333 6:0.2 7:0.2 8:0.266667
1 1:-584 2:75 3:0.186667 4:0.173333 5:0.293333 6:0.2 7:0.2 8:0.266667
1 1:-391 2:75 3:0.186667 4:0.173333 5:0.293333 6:0.355263 7:0.355263 8:0.131579
1 1:-457 2:75 3:0.186667 4:0.173333 5:0.293333 6:0.25974 7:0.298701 8:0.207792
1 1:-357 2:72 3:0.186667 4:0.173333 5:0.293333 6:0.402778 7:0.347222 8:0.111111
1 1:-395 2:72 3:0.186667 4:0.173333 5:0.293333 6:0.388889 7:0.305556 8:0.152778
1 1:-531 2:75 3:0.186667 4:0.173333 5:0.293333 6:0.194805 7:0.207792 8:0.285714
1 1:-540 2:75 3:0.186667 4:0.173333 5:0.293333 6:0.207792 7:0.220779 8:0.272727
1 1:-542 2:75 3:0.186667 4:0.173333 5:0.293333 6:0.207792 7:0.220779 8:0.272727
1 1:-511 2:75 3:0.186667 4:0.173333 5:0.293333 6:0.181818 7:0.220779 8:0.285714
1 1:-533 2:75 3:0.186667 4:0.173333 5:0.293333 6:0.168831 7:0.207792 8:0.272727
1 1:-608 2:75 3:0.186667 4:0.173333 5:0.293333 6:0.155844 7:0.207792 8:0.298701
1 1:-582 2:75 3:0.186667 4:0.173333 5:0.293333 6:0.181818 7:0.207792 8:0.298701
1 1:-469 2:75 3:0.186667 4:0.173333 5:0.293333 6:0.236842 7:0.25 8:0.25
1 1:-585 2:75 3:0.186667 4:0.173333 5:0.293333 6:0.210526 7:0.210526 8:0.289474
1 1:-542 2:75 3:0.186667 4:0.173333 5:0.293333 6:0.236842 7:0.276316 8:0.223684
1 1:-542 2:75 3:0.186667 4:0.173333 5:0.293333 6:0.236842 7:0.276316 8:0.223684
1 1:-547 2:75 3:0.186667 4:0.173333 5:0.293333 6:0.223684 7:0.276316 8:0.236842
1 1:-517 2:75 3:0.186667 4:0.173333 5:0.293333 6:0.28 7:0.293333 8:0.213333
1 1:-408 2:68 3:0.186667 4:0.173333 5:0.293333 6:0.308824 7:0.294118 8:0.205882
1 1:-315 2:67 3:0.186667 4:0.173333 5:0.293333 6:0.373134 7:0.253731 8:0.208955
1 1:-443 2:70 3:0.186667 4:0.173333 5:0.293333 6:0.328571 7:0.285714 8:0.214286
1 1:-539 2:75 3:0.186667 4:0.173333 5:0.293333 6:0.197368 7:0.25 8:0.263158
1 1:-516 2:75 3:0.186667 4:0.173333 5:0.293333 6:0.197368 7:0.276316 8:0.236842
1 1:-487 2:75 3:0.186667 4:0.173333 5:0.293333 6:0.144737 7:0.236842 8:0.289474
1 1:-572 2:75 3:0.186667 4:0.173333 5:0.293333 6:0.171053 7:0.210526 8:0.289474
1 1:-571 2:75 3:0.186667 4:0.173333 5:0.293333 6:0.197368 7:0.236842 8:0.263158
1 1:-572 2:75 3:0.186667 4:0.173333 5:0.293333 6:0.171053 7:0.210526 8:0.289474
1 1:-593 2:75 3:0.186667 4:0.173333 5:0.293333 6:0.157895 7:0.197368 8:0.302632
1 1:-572 2:75 3:0.186667 4:0.173333 5:0.293333 6:0.171053 7:0.210526 8:0.289474
1 1:-593 2:75 3:0.186667 4:0.173333 5:0.293333 6:0.157895 7:0.197368 8:0.302632
1 1:-574 2:75 3:0.186667 4:0.173333 5:0.293333 6:0.197368 7:0.236842 8:0.263158
1 1:-593 2:75 3:0.186667 4:0.173333 5:0.293333 6:0.157895 7:0.197368 8:0.302632
1 1:-572 2:75 3:0.186667 4:0.173333 5:0.293333 6:0.171053 7:0.210526 8:0.289474
1 1:-574 2:75 3:0.186667 4:0.173333 5:0.293333 6:0.197368 7:0.236842 8:0.263158
1 1:-452 2:75 3:0.186667 4:0.173333 5:0.293333 6:0.264368 7:0.252874 8:0.229885
1 1:-503 2:75 3:0.186667 4:0.173333 5:0.293333 6:0.223529 7:0.235294 8:0.258824
1 1:-535 2:75 3:0.186667 4:0.173333 5:0.293333 6:0.218391 7:0.16092 8:0.310345
1 1:-569 2:75 3:0.186667 4:0.173333 5:0.293333 6:0.193182 7:0.181818 8:0.318182
1 1:-567 2:75 3:0.186667 4:0.173333 5:0.293333 6:0.170455 7:0.147727 8:0.329545
1 1:-615 2:75 3:0.186667 4:0.173333 5:0.293333 6:0.181818 7:0.159091 8:0.318182
1 1:-559 2:75 3:0.186667 4:0.173333 5:0.293333 6:0.186047 7:0.162791 8:0.313953
1 1:-405 2:75 3:0.186667 4:0.173333 5:0.293333 6:0.317647 7:0.235294 8:0.211765
1 1:-486 2:75 3:0.186667 4:0.173333 5:0.293333 6:0.247191 7:0.213483 8:0.258427
1 1:-486 2:75 3:0.186667 4:0.173333 5:0.293333 6:0.22619 7:0.238095 8:0.25
1 1:-541 2:75 3:0.186667 4:0.173333 5:0.293333 6:0.186047 7:0.197674 8:0.302326
1 1:-551 2:75 3:0.186667 4:0.173333 5:0.293333 6:0.195402 7:0.241379 8:0.241379
1 1:-507 2:75 3:0.186667 4:0.173333 5:0.293333 6:0.206897 7:0.195402 8:0.275862
1 1:-506 2:75 3:0.186667 4:0.173333 5:0.293333 6:0.172414 7:0.218391 8:0.275862
1 1:-517 2:75 3:0.186667 4:0.173333 5:0.293333 6:0.195402 7:0.229885 8:0.241379
1 1:-506 2:75 3:0.186667 4:0.173333 5:0.293333 6:0.172414 7:0.218391 8:0.275862
1 1:-441 2:75 3:0.186667 4:0.173333 5:0.293333 6:0.247059 7:0.223529 8:0.270588
1 1:-507 2:75 3:0.186667 4:0.173333 5:0.293333 6:0.229885 7:0.195402 8:0.264368
1 1:-526 2:75 3:0.186667 4:0.173333 5:0.293333 6:0.183908 7:0.241379 8:0.252874
1 1:-504 2:75 3:0.186667 4:0.173333 5:0.293333 6:0.238095 7:0.214286 8:0.25
1 1:-472 2:75 3:0.186667 4:0.173333 5:0.293333 6:0.295455 7:0.227273 8:0.238636
1 1:-494 2:75 3:0.186667 4:0.173333 5:0.293333 6:0.228916 7:0.216867 8:0.240964
1 1:-438 2:75 3:0.186667 4:0.173333 5:0.293333 6:0.270588 7:0.235294 8:0.211765
1 1:-472 2:75 3:0.186667 4:0.173333 5:0.293333 6:0.295455 7:0.238636 8:0.238636
1 1:-494 2:75 3:0.186667 4:0.173333 5:0.293333 6:0.228916 7:0.216867 8:0.240964
1 1:-494 2:75 3:0.186667 4:0.173333 5:0.293333 6:0.228916 7:0.204819 8:0.240964
1 1:-410 2:75 3:0.186667 4:0.173333 5:0.293333 6:0.294118 7:0.270588 8:0.188235
1 1:-431 2:75 3:0.186667 4:0.173333 5:0.293333 6:0.275862 7:0.310345 8:0.16092
1 1:-368 2:75 3:0.186667 4:0.173333 5:0.293333 6:0.305882 7:0.341176 8:0.152941
1 1:-408 2:74 3:0.186667 4:0.173333 5:0.293333 6:0.391892 7:0.256757 8:0.189189
1 1:-408 2:75 3:0.186667 4:0.173333 5:0.293333 6:0.4 7:0.253333 8:0.186667
1 1:-365 2:75 3:0.186667 4:0.173333 5:0.293333 6:0.4 7:0.24 8:0.186667
1 1:-363 2:75 3:0.186667 4:0.173333 5:0.293333 6:0.333333 7:0.282051 8:0.230769
1 1:-415 2:74 3:0.186667 4:0.173333 5:0.293333 6:0.378378 7:0.283784 8:0.162162
1 1:-451 2:75 3:0.186667 4:0.173333 5:0.293333 6:0.247059 7:0.247059 8:0.235294
1 1:-443 2:75 3:0.186667 4:0.173333 5:0.293333 6:0.2 7:0.294118 8:0.211765
1 1:-468 2:75 3:0.186667 4:0.173333 5:0.293333 6:0.258824 7:0.247059 8:0.223529
1 1:-453 2:75 3:0.186667 4:0.173333 5:0.293333 6:0.223529 7:0.211765 8:0.258824
1 1:-472 2:75 3:0.186667 4:0.173333 5:0.293333 6:0.164706 7:0.235294 8:0.258824
1 1:-506 2:75 3:0.186667 4:0.173333 5:0.293333 6:0.152941 7:0.211765 8:0.270588
1 1:-496 2:75 3:0.186667 4:0.173333 5:0.293333 6:0.218391 7:0.229885 8:0.252874
1 1:-520 2:75 3:0.186667 4:0.173333 5:0.293333 6:0.164706 7:0.211765 8:0.282353
1 1:-514 2:75 3:0.186667 4:0.173333 5:0.293333 6:0.22093 7:0.22093 8:0.255814
1 1:-514 2:75 3:0.186667 4:0.173333 5:0.293333 6:0.209302 7:0.232558 8:0.255814
1 1:-552 2:75 3:0.186667 4:0.173333 5:0.293333 6:0.141176 7:0.2 8:0.294118
1 1:-552 2:75 3:0.186667 4:0.173333 5:0.293333 6:0.141176 7:0.2 8:0.294118
1 1:-531 2:75 3:0.186667 4:0.173333 5:0.293333 6:0.223684 7:0.210526 8:0.276316
1 1:-598 2:75 3:0.186667 4:0.173333 5:0.293333 6:0.181818 7:0.155844 8:0.324675
1 1:-616 2:75 3:0.186667 4:0.173333 5:0.293333 6:0.157895 7:0.157895 8:0.328947
1 1:-568 2:75 3:0.186667 4:0.173333 5:0.293333 6:0.207792 7:0.233766 8:0.272727
1 1:-586 2:75 3:0.186667 4:0.173333 5:0.293333 6:0.144737 7:0.197368 8:0.315789
1 1:-611 2:75 3:0.186667 4:0.173333 5:0.293333 6:0.181818 7:0.142857 8:0.350649
1 1:-479 2:75 3:0.186667 4:0.173333 5:0.293333 6:0.246753 7:0.233766 8:0.25974
1 1:-497 2:75 3:0.186667 4:0.173333 5:0.293333 6:0.272727 7:0.272727 8:0.220779
1 1:-548 2:75 3:0.186667 4:0.173333 5:0.293333 6:0.246753 7:0.233766 8:0.272727
1 1:-453 2:75 3:0.186667 4:0.173333 5:0.293333 6:0.276316 7:0.289474 8:0.210526
1 1:-341 2:75 3:0.186667 4:0.173333 5:0.293333 6:0.350649 7:0.376623 8:0.142857
1 1:-483 2:75 3:0.186667 4:0.173333 5:0.293333 6:0.276316 7:0.276316 8:0.223684
1 1:-499 2:75 3:0.186667 4:0.173333 5:0.293333 6:0.263158 7:0.223684 8:0.25
1 1:-522 2:75 3:0.186667 4:0.173333 5:0.293333 6:0.168831 7:0.220779 8:0.285714
1 1:-522 2:75 3:0.186667 4:0.173333 5:0.293333 6:0.168831 7:0.220779 8:0.285714
1 1:-524 2:75 3:0.186667 4:0.173333 5:0.293333 6:0.210526 7:0.223684 8:0.276316
1 1:-524 2:75 3:0.186667 4:0.173333 5:0.293333 6:0.210526 7:0.223684 8:0.276316
1 1:-524 2:75 3:0.186667 4:0.173333 5:0.293333 6:0.210526 7:0.223684 8:0.276316
1 1:-503 2:75 3:0.186667 4:0.173333 5:0.293333 6:0.207792 7:0.285714 8:0.220779
1 1:-617 2:75 3:0.186667 4:0.173333 5:0.293333 6:0.157895 7:0.223684 8:0.289474
1 1:-615 2:75 3:0.186667 4:0.173333 5:0.293333 6:0.144737 7:0.223684 8:0.289474
1 1:-628 2:75 3:0.186667 4:0.173333 5:0.293333 6:0.141026 7:0.179487 8:0.346154
1 1:-535 2:75 3:0.186667 4:0.173333 5:0.293333 6:0.223684 7:0.236842 8:0.263158
1 1:-532 2:75 3:0.186667 4:0.173333 5:0.293333 6:0.210526 7:0.263158 8:0.236842
1 1:-500 2:75 3:0.186667 4:0.173333 5:0.293333 6:0.220779 7:0.233766 8:0.25974
1 1:-541 2:75 3:0.186667 4:0.173333 5:0.293333 6:0.171053 7:0.236842 8:0.25
1 1:-563 2:75 3:0.186667 4:0.173333 5:0.293333 6:0.146667 7:0.226667 8:0.266667
1 1:-563 2:75 3:0.186667 4:0.173333 5:0.293333 6:0.146667 7:0.24 8:0.266667
1 1:-512 2:75 3:0.186667 4:0.173333 5:0.293333 6:0.220779 7:0.272727 8:0.207792
1 1:-502 2:75 3:0.186667 4:0.173333 5:0.293333 6:0.194805 7:0.272727 8:0.207792
1 1:-624 2:75 3:0.186667 4:0.173333 5:0.293333 6:0.131579 7:0.223684 8:0.302632
1 1:-574 2:74 3:0.186667 4:0.173333 5:0.293333 6:0.148649 7:0.216216 8:0.27027
1 1:-573 2:75 3:0.186667 4:0.173333 5:0.293333 6:0.118421 7:0.210526 8:0.315789
1 1:-547 2:75 3:0.186667 4:0.173333 5:0.293333 6:0.194805 7:0.246753 8:0.233766
1 1:-547 2:75 3:0.186667 4:0.173333 5:0.293333 6:0.194805 7:0.246753 8:0.233766
1 1:-555 2:75 3:0.186667 4:0.173333 5:0.293333 6:0.194805 7:0.233766 8:0.246753
1 1:-538 2:75 3:0.186667 4:0.173333 5:0.293333 6:0.181818 7:0.207792 8:0.272727
1 1:-563 2:75 3:0.186667 4:0.173333 5:0.293333 6:0.142857 7:0.181818 8:0.311688
1 1:-583 2:75 3:0.186667 4:0.173333 5:0.293333 6:0.168831 7:0.207792 8:0.272727
1 1:-506 2:75 3:0.186667 4:0.173333 5:0.293333 6:0.233766 7:0.298701 8:0.220779
1 1:-398 2:75 3:0.186667 4:0.173333 5:0.293333 6:0.293333 7:0.253333 8:0.213333
1 1:-511 2:75 3:0.186667 4:0.173333 5:0.293333 6:0.192308 7:0.25641 8:0.24359
1 1:-528 2:75 3:0.186667 4:0.173333 5:0.293333 6:0.12 7:0.266667 8:0.28
1 1:-528 2:75 3:0.186667 4:0.173333 5:0.293333 6:0.12 7:0.266667 8:0.28
1 1:-489 2:75 3:0.186667 4:0.173333 5:0.293333 6:0.12 7:0.28 8:0.266667
1 1:-513 2:75 3:0.186667 4:0.173333 5:0.293333 6:0.146667 7:0.28 8:0.24
1 1:-455 2:75 3:0.186667 4:0.173333 5:0.293333 6:0.263158 7:0.276316 8:0.210526
1 1:-463 2:75 3:0.186667 4:0.173333 5:0.293333 6:0.230769 7:0.294872 8:0.24359
1 1:-563 2:75 3:0.186667 4:0.173333 5:0.293333 6:0.184211 7:0.223684 8:0.276316
1 1:-483 2:75 3:0.186667 4:0.173333 5:0.293333 6:0.226667 7:0.2 8:0.306667
1 1:-561 2:75 3:0.186667 4:0.173333 5:0.293333 6:0.2 7:0.213333 8:0.306667
1 1:-562 2:75 3:0.186667 4:0.173333 5:0.293333 6:0.2 7:0.226667 8:0.293333
1 1:-536 2:75 3:0.186667 4:0.173333 5:0.293333 6:0.16 7:0.253333 8:0.253333
1 1:-342 2:72 3:0.186667 4:0.173333 5:0.293333 6:0.388889 7:0.416667 8:0.0833333
1 1:-501 2:75 3:0.186667 4:0.173333 5:0.293333 6:0.226667 7:0.28 8:0.253333
1 1:-521 2:75 3:0.186667 4:0.173333 5:0.293333 6:0.213333 7:0.293333 8:0.226667
1 1:-528 2:75 3:0.186667 4:0.173333 5:0.293333 6:0.2 7:0.266667 8:0.253333
1 1:-529 2:75 3:0.186667 4:0.173333 5:0.293333 6:0.226667 7:0.266667 8:0.253333
1 1:-553 2:75 3:0.186667 4:0.173333 5:0.293333 6:0.213333 7:0.266667 8:0.253333
1 1:-529 2:75 3:0.186667 4:0.173333 5:0.293333 6:0.226667 7:0.266667 8:0.253333
1 1:-529 2:75 3:0.186667 4:0.173333 5:0.293333 6:0.226667 7:0.266667 8:0.253333
1 1:-486 2:75 3:0.186667 4:0.173333 5:0.293333 6:0.213333 7:0.253333 8:0.266667
1 1:-553 2:75 3:0.186667 4:0.173333 5:0.293333 6:0.213333 7:0.266667 8:0.253333
1 1:-454 2:75 3:0.186667 4:0.173333 5:0.293333 6:0.186667 7:0.266667 8:0.253333
1 1:-600 2:75 3:0.186667 4:0.173333 5:0.293333 6:0.157895 7:0.197368 8:0.289474
1 1:-581 2:75 3:0.186667 4:0.173333 5:0.293333 6:0.157895 7:0.184211 8:0.302632
1 1:-599 2:75 3:0.186667 4:0.173333 5:0.293333 6:0.184211 7:0.210526 8:0.276316
1 1:-539 2:75 3:0.186667 4:0.173333 5:0.293333 6:0.179487 7:0.217949 8:0.294872
1 1:-534 2:75 3:0.186667 4:0.173333 5:0.293333 6:0.207792 7:0.207792 8:0.25974
1 1:-543 2:75 3:0.186667 4:0.173333 5:0.293333 6:0.207792 7:0.207792 8:0.272727
1 1:-588 2:75 3:0.186667 4:0.173333 5:0.293333 6:0.197368 7:0.197368 8:0.276316
1 1:-577 2:75 3:0.186667 4:0.173333 5:0.293333 6:0.197368 7:0.184211 8:0.302632
1 1:-564 2:75 3:0.186667 4:0.173333 5:0.293333 6:0.207792 7:0.181818 8:0.298701
1 1:-542 2:75 3:0.186667 4:0.173333 5:0.293333 6:0.253333 7:0.266667 8:0.24
1 1:-597 2:75 3:0.186667 4:0.173333 5:0.293333 6:0.194805 7:0.194805 8:0.298701
1 1:-587 2:75 3:0.186667 4:0.173333 5:0.293333 6:0.155844 7:0.168831 8:0.324675
1 1:-465 2:75 3:0.186667 4:0.173333 5:0.293333 6:0.272727 7:0.272727 8:0.207792
1 1:-347 2:74 3:0.186667 4:0.173333 5:0.293333 6:0.418919 7:0.378378 8:0.108108
1 1:-445 2:75 3:0.186667 4:0.173333 5:0.293333 6:0.342105 7:0.342105 8:0.171053
1 1:-366 2:67 3:0.186667 4:0.173333 5:0.293333 6:0.328358 7:0.358209 8:0.179104
1 1:-367 2:71 3:0.186667 4:0.173333 5:0.293333 6:0.366197 7:0.352113 8:0.169014
1 1:-351 2:72 3:0.186667 4:0.173333 5:0.293333 6:0.430556 7:0.361111 8:0.111111
1 1:-336 2:72 3:0.186667 4:0.173333 5:0.293333 6:0.402778 7:0.375 8:0.125
1 1:-512 2:75 3:0.186667 4:0.173333 5:0.293333 6:0.197368 7:0.197368 8:0.289474
1 1:-511 2:75 3:0.186667 4:0.173333 5:0.293333 6:0.213333 7:0.24 8:0.266667
1 1:-477 2:75 3:0.186667 4:0.173333 5:0.293333 6:0.213333 7:0.253333 8:0.266667
1 1:-538 2:75 3:0.186667 4:0.173333 5:0.293333 6:0.210526 7:0.184211 8:0.289474
1 1:-494 2:75 3:0.186667 4:0.173333 5:0.293333 6:0.197368 7:0.210526 8:0.263158
1 1:-517 2:75 3:0.186667 4:0.173333 5:0.293333 6:0.197368 7:0.197368 8:0.276316
1 1:-575 2:75 3:0.186667 4:0.173333 5:0.293333 6:0.184211 7:0.210526 8:0.263158
1 1:-569 2:75 3:0.186667 4:0.173333 5:0.293333 6:0.184211 7:0.223684 8:0.276316
1 1:-561 2:75 3:0.186667 4:0.173333 5:0.293333 6:0.184211 7:0.223684 8:0.263158
1 1:-532 2:75 3:0.186667 4:0.173333 5:0.293333 6:0.211111 7:0.211111 8:0.288889
1 1:-520 2:75 3:0.186667 4:0.173333 5:0.293333 6:0.204545 7:0.204545 8:0.306818
1 1:-561 2:75 3:0.186667 4:0.173333 5:0.293333 6:0.170455 7:0.159091 8:0.352273
1 1:-555 2:75 3:0.186667 4:0.173333 5:0.293333 6:0.215909 7:0.193182 8:0.318182
1 1:-562 2:75 3:0.186667 4:0.173333 5:0.293333 6:0.154762 7:0.178571 8:0.309524
1 1:-494 2:75 3:0.186667 4:0.173333 5:0.293333 6:0.2 7:0.233333 8:0.255556
1 1:-516 2:75 3:0.186667 4:0.173333 5:0.293333 6:0.25 7:0.173913 8:0.26087
1 1:-538 2:75 3:0.186667 4:0.173333 5:0.293333 6:0.247312 7:0.172043 8:0.268817
1 1:-530 2:75 3:0.186667 4:0.173333 5:0.293333 6:0.228261 7:0.184783 8:0.282609
1 1:-556 2:75 3:0.186667 4:0.173333 5:0.293333 6:0.206522 7:0.217391 8:0.26087
1 1:-563 2:75 3:0.186667 4:0.173333 5:0.293333 6:0.222222 7:0.144444 8:0.311111
1 1:-575 2:75 3:0.186667 4:0.173333 5:0.293333 6:0.193548 7:0.16129 8:0.301075
1 1:-557 2:75 3:0.186667 4:0.173333 5:0.293333 6:0.204545 7:0.181818 8:0.272727
1 1:-533 2:75 3:0.186667 4:0.173333 5:0.293333 6:0.204545 7:0.193182 8:0.261364
1 1:-509 2:75 3:0.186667 4:0.173333 5:0.293333 6:0.215909 7:0.181818 8:0.272727
1 1:-358 2:75 3:0.186667 4:0.173333 5:0.293333 6:0.337209 7:0.372093 8:0.116279
1 1:-454 2:75 3:0.186667 4:0.173333 5:0.293333 6:0.244444 7:0.355556 8:0.166667
1 1:-454 2:75 3:0.186667 4:0.173333 5:0.293333 6:0.244444 7:0.355556 8:0.166667
1 1:-422 2:72 3:0.186667 4:0.173333 5:0.293333 6:0.263889 7:0.305556 8:0.166667
1 1:-472 2:75 3:0.186667 4:0.173333 5:0.293333 6:0.176471 7:0.247059 8:0.258824
1 1:-457 2:75 3:0.186667 4:0.173333 5:0.293333 6:0.211765 7:0.247059 8:0.235294
1 1:-457 2:75 3:0.186667 4:0.173333 5:0.293333 6:0.188235 7:0.258824 8:0.223529
1 1:-502 2:75 3:0.186667 4:0.173333 5:0.293333 6:0.154762 7:0.22619 8:0.297619
1 1:-503 2:75 3:0.186667 4:0.173333 5:0.293333 6:0.176471 7:0.270588 8:0.247059
1 1:-461 2:75 3:0.186667 4:0.173333 5:0.293333 6:0.188235 7:0.247059 8:0.235294
1 1:-491 2:75 3:0.186667 4:0.173333 5:0.293333 6:0.202381 7:0.238095 8:0.25
1 1:-466 2:75 3:0.186667 4:0.173333 5:0.293333 6:0.197674 7:0.244186 8:0.255814
1 1:-498 2:75 3:0.186667 4:0.173333 5:0.293333 6:0.22093 7:0.244186 8:0.232558
1 1:-534 2:75 3:0.186667 4:0.173333 5:0.293333 6:0.164706 7:0.223529 8:0.270588
1 1:-460 2:75 3:0.186667 4:0.173333 5:0.293333 6:0.2 7:0.235294 8:0.258824
1 1:-462 2:75 3:0.186667 4:0.173333 5:0.293333 6:0.2 7:0.258824 8:0.235294
1 1:-525 2:75 3:0.186667 4:0.173333 5:0.293333 6:0.164706 7:0.235294 8:0.270588
1 1:-534 2:75 3:0.186667 4:0.173333 5:0.293333 6:0.164706 7:0.223529 8:0.270588
1 1:-534 2:75 3:0.186667 4:0.173333 5:0.293333 6:0.164706 7:0.211765 8:0.282353
1 1:-543 2:75 3:0.186667 4:0.173333 5:0.293333 6:0.176471 7:0.235294 8:0.270588
1 1:-485 2:75 3:0.186667 4:0.173333 5:0.293333 6:0.2 7:0.211765 8:0.270588
1 1:-479 2:75 3:0.186667 4:0.173333 5:0.293333 6:0.188235 7:0.223529 8:0.270588
1 1:-490 2:75 3:0.186667 4:0.173333 5:0.293333 6:0.188235 7:0.211765 8:0.270588
1 1:-544 2:75 3:0.186667 4:0.173333 5:0.293333 6:0.176471 7:0.235294 8:0.270588
1 1:-490 2:75 3:0.186667 4:0.173333 5:0.293333 6:0.197674 7:0.209302 8:0.267442
1 1:-495 2:75 3:0.186667 4:0.173333 5:0.293333 6:0.188235 7:0.223529 8:0.270588
1 1:-543 2:75 3:0.186667 4:0.173333 5:0.293333 6:0.236842 7:0.263158 8:0.236842
1 1:-580 2:75 3:0.186667 4:0.173333 5:0.293333 6:0.2 7:0.2 8:0.28
1 1:-587 2:75 3:0.186667 4:0.173333 5:0.293333 6:0.197368 7:0.210526 8:0.289474
1 1:-593 2:75 3:0.186667 4:0.173333 5:0.293333 6:0.186667 7:0.186667 8:0.293333
1 1:-497 2:75 3:0.186667 4:0.173333 5:0.293333 6:0.302632 7:0.276316 8:0.197368
1 1:-525 2:75 3:0.186667 4:0.173333 5:0.293333 6:0.263158 7:0.25 8:0.236842
1 1:-525 2:75 3:0.186667 4:0.173333 5:0.293333 6:0.263158 7:0.25 8:0.236842
1 1:-555 2:75 3:0.186667 4:0.173333 5:0.293333 6:0.210526 7:0.263158 8:0.223684
1 1:-583 2:75 3:0.186667 4:0.173333 5:0.293333 6:0.223684 7:0.236842 8:0.236842
1 1:-574 2:75 3:0.186667 4:0.173333 5:0.293333 6:0.2 7:0.24 8:0.24
1 1:-563 2:75 3:0.186667 4:0.173333 5:0.293333 6:0.266667 7:0.226667 8:0.24
1 1:-429 2:74 3:0.186667 4:0.173333 5:0.293333 6:0.310811 7:0.283784 8:0.175676
1 1:-495 2:75 3:0.186667 4:0.173333 5:0.293333 6:0.263158 7:0.236842 8:0.223684
1 1:-511 2:75 3:0.186667 4:0.173333 5:0.293333 6:0.25 7:0.223684 8:0.236842
1 1:-559 2:75 3:0.186667 4:0.173333 5:0.293333 6:0.184211 7:0.197368 8:0.289474
1 1:-602 2:75 3:0.186667 4:0.173333 5:0.293333 6:0.141026 7:0.192308 8:0.333333
1 1:-602 2:75 3:0.186667 4:0.173333 5:0.293333 6:0.192308 7:0.205128 8:0.307692
1 1:-602 2:75 3:0.186667 4:0.173333 5:0.293333 6:0.192308 7:0.205128 8:0.294872
1 1:-581 2:75 3:0.186667 4:0.173333 5:0.293333 6:0.179487 7:0.179487 8:0.333333
1 1:-572 2:75 3:0.186667 4:0.173333 5:0.293333 6:0.192308 7:0.230769 8:0.282051
1 1:-549 2:75 3:0.186667 4:0.173333 5:0.293333 6:0.236842 7:0.223684 8:0.276316
1 1:-549 2:75 3:0.186667 4:0.173333 5:0.293333 6:0.236842 7:0.223684 8:0.276316
1 1:-569 2:75 3:0.186667 4:0.173333 5:0.293333 6:0.197368 7:0.184211 8:0.276316
1 1:-567 2:75 3:0.186667 4:0.173333 5:0.293333 6:0.210526 7:0.184211 8:0.289474
1 1:-608 2:75 3:0.186667 4:0.173333 5:0.293333 6:0.168831 7:0.220779 8:0.272727
1 1:-556 2:75 3:0.186667 4:0.173333 5:0.293333 6:0.207792 7:0.25974 8:0.233766
1 1:-586 2:75 3:0.186667 4:0.173333 5:0.293333 6:0.197368 7:0.184211 8:0.302632
1 1:-502 2:75 3:0.186667 4:0.173333 5:0.293333 6:0.263158 7:0.263158 8:0.223684
1 1:-329 2:75 3:0.186667 4:0.173333 5:0.293333 6:0.426667 7:0.36 8:0.106667
1 1:-399 2:71 3:0.186667 4:0.173333 5:0.293333 6:0.394366 7:0.225352 8:0.239437
1 1:-372 2:72 3:0.186667 4:0.173333 5:0.293333 6:0.402778 7:0.222222 8:0.236111
1 1:-354 2:70 3:0.186667 4:0.173333 5:0.293333 6:0.385714 7:0.285714 8:0.214286
1 1:-480 2:75 3:0.186667 4:0.173333 5:0.293333 6:0.194805 7:0.25974 8:0.272727
1 1:-487 2:75 3:0.186667 4:0.173333 5:0.293333 6:0.223684 7:0.236842 8:0.289474
1 1:-493 2:75 3:0.186667 4:0.173333 5:0.293333 6:0.220779 7:0.220779 8:0.285714
1 1:-478 2:75 3:0.186667 4:0.173333 5:0.293333 6:0.194805 7:0.25974 8:0.272727
1 1:-478 2:75 3:0.186667 4:0.173333 5:0.293333 6:0.184211 7:0.25 8:0.25
1 1:-520 2:75 3:0.186667 4:0.173333 5:0.293333 6:0.197368 7:0.197368 8:0.315789
1 1:-512 2:75 3:0.186667 4:0.173333 5:0.293333 6:0.197368 7:0.210526 8:0.302632
1 1:-519 2:75 3:0.186667 4:0.173333 5:0.293333 6:0.210526 7:0.25 8:0.276316
1 1:-508 2:75 3:0.186667 4:0.173333 5:0.293333 6:0.223684 7:0.210526 8:0.276316
1 1:-508 2:75 3:0.186667 4:0.173333 5:0.293333 6:0.233766 7:0.207792 8:0.272727
1 1:-508 2:75 3:0.186667 4:0.173333 5:0.293333 6:0.223684 7:0.210526 8:0.276316
1 1:-554 2:75 3:0.186667 4:0.173333 5:0.293333 6:0.2 7:0.186667 8:0.293333
1 1:-591 2:75 3:0.186667 4:0.173333 5:0.293333 6:0.168831 7:0.155844 8:0.350649
1 1:-528 2:75 3:0.186667 4:0.173333 5:0.293333 6:0.226667 7:0.266667 8:0.24
1 1:-529 2:75 3:0.186667 4:0.173333 5:0.293333 6:0.236842 7:0.25 8:0.236842
1 1:-537 2:75 3:0.186667 4:0.173333 5:0.293333 6:0.223684 7:0.25 8:0.25
1 1:-469 2:75 3:0.186667 4:0.173333 5:0.293333 6:0.213333 7:0.253333 8:0.253333
1 1:-523 2:74 3:0.186667 4:0.173333 5:0.293333 6:0.22973 7:0.22973 8:0.27027
1 1:-569 2:75 3:0.186667 4:0.173333 5:0.293333 6:0.184211 7:0.223684 8:0.276316
1 1:-511 2:75 3:0.186667 4:0.173333 5:0.293333 6:0.233766 7:0.246753 8:0.25974
1 1:-508 2:75 3:0.186667 4:0.173333 5:0.293333 6:0.246753 7:0.233766 8:0.272727
1 1:-424 2:74 3:0.186667 4:0.173333 5:0.293333 6:0.22973 7:0.297297 8:0.202703
1 1:-367 2:74 3:0.186667 4:0.173333 5:0.293333 6:0.351351 7:0.324324 8:0.162162
1 1:-393 2:74 3:0.186667 4:0.173333 5:0.293333 6:0.337838 7:0.351351 8:0.148649
1 1:-348 2:70 3:0.186667 4:0.173333 5:0.293333 6:0.4 7:0.228571 8:0.214286
1 1:-365 2:70 3:0.186667 4:0.173333 5:0.293333 6:0.371429 7:0.242857 8:0.228571
1 1:-517 2:75 3:0.186667 4:0.173333 5:0.293333 6:0.226667 7:0.266667 8:0.24
1 1:-559 2:75 3:0.186667 4:0.173333 5:0.293333 6:0.184211 7:0.236842 8:0.263158
1 1:-529 2:75 3:0.186667 4:0.173333 5:0.293333 6:0.186667 7:0.24 8:0.253333
1 1:-554 2:75 3:0.186667 4:0.173333 5:0.293333 6:0.2 7:0.186667 8:0.293333
1 1:-554 2:75 3:0.186667 4:0.173333 5:0.293333 6:0.2 7:0.213333 8:0.266667
1 1:-564 2:75 3:0.186667 4:0.173333 5:0.293333 6:0.230769 7:0.192308 8:0.282051
1 1:-564 2:75 3:0.186667 4:0.173333 5:0.293333 6:0.230769 7:0.179487 8:0.294872
1 1:-542 2:75 3:0.186667 4:0.173333 5:0.293333 6:0.246753 7:0.194805 8:0.272727
1 1:-628 2:75 3:0.186667 4:0.173333 5:0.293333 6:0.171053 7:0.157895 8:0.328947
1 1:-628 2:75 3:0.186667 4:0.173333 5:0.293333 6:0.171053 7:0.144737 8:0.342105
1 1:-579 2:75 3:0.186667 4:0.173333 5:0.293333 6:0.181818 7:0.181818 8:0.324675
1 1:-579 2:75 3:0.186667 4:0.173333 5:0.293333 6:0.168831 7:0.181818 8:0.324675
1 1:-596 2:75 3:0.186667 4:0.173333 5:0.293333 6:0.194805 7:0.168831 8:0.324675
1 1:-611 2:75 3:0.186667 4:0.173333 5:0.293333 6:0.181818 7:0.142857 8:0.350649
1 1:-611 2:75 3:0.186667 4:0.173333 5:0.293333 6:0.181818 7:0.142857 8:0.350649
1 1:-584 2:75 3:0.186667 4:0.173333 5:0.293333 6:0.194805 7:0.155844 8:0.337662
1 1:-584 2:75 3:0.186667 4:0.173333 5:0.293333 6:0.181818 7:0.155844 8:0.337662
1 1:-574 2:75 3:0.186667 4:0.173333 5:0.293333 6:0.207792 7:0.168831 8:0.337662
1 1:-569 2:75 3:0.186667 4:0.173333 5:0.293333 6:0.233766 7:0.220779 8:0.285714
1 1:-552 2:75 3:0.186667 4:0.173333 5:0.293333 6:0.25974 7:0.207792 8:0.285714
1 1:-522 2:75 3:0.186667 4:0.173333 5:0.293333 6:0.220779 7:0.220779 8:0.272727
1 1:-415 2:74 3:0.186667 4:0.173333 5:0.293333 6:0.283784 7:0.310811 8:0.202703
1 1:-390 2:75 3:0.186667 4:0.173333 5:0.293333 6:0.315789 7:0.381579 8:0.144737
1 1:-521 2:75 3:0.186667 4:0.173333 5:0.293333 6:0.246753 7:0.233766 8:0.25974
1 1:-406 2:72 3:0.186667 4:0.173333 5:0.293333 6:0.361111 7:0.347222 8:0.180556
1 1:-358 2:72 3:0.186667 4:0.173333 5:0.293333 6:0.277778 7:0.277778 8:0.263889
1 1:-358 2:72 3:0.186667 4:0.173333 5:0.293333 6:0.277778 7:0.277778 8:0.263889
1 1:-500 2:75 3:0.186667 4:0.173333 5:0.293333 6:0.293333 7:0.2 8:0.24
1 1:-540 2:75 3:0.186667 4:0.173333 5:0.293333 6:0.266667 7:0.186667 8:0.253333
1 1:-617 2:75 3:0.186667 4:0.173333 5:0.293333 6:0.213333 7:0.133333 8:0.32
1 1:-603 2:75 3:0.186667 4:0.173333 5:0.293333 6:0.24 7:0.133333 8:0.306667
1 1:-589 2:75 3:0.186667 4:0.173333 5:0.293333 6:0.24 7:0.16 8:0.293333
1 1:-562 2:75 3:0.186667 4:0.173333 5:0.293333 6:0.253333 7:0.146667 8:0.293333
1 1:-562 2:75 3:0.186667 4:0.173333 5:0.293333 6:0.253333 7:0.146667 8:0.293333
1 1:-569 2:75 3:0.186667 4:0.173333 5:0.293333 6:0.24 7:0.146667 8:0.293333
1 1:-548 2:75 3:0.186667 4:0.173333 5:0.293333 6:0.24 7:0.16 8:0.28
1 1:-539 2:75 3:0.186667 4:0.173333 5:0.293333 6:0.253333 7:0.173333 8:0.266667
1 1:-556 2:75 3:0.186667 4:0.173333 5:0.293333 6:0.253333 7:0.146667 8:0.293333
1 1:-556 2:75 3:0.186667 4:0.173333 5:0.293333 6:0.253333 7:0.146667 8:0.293333
1 1:-556 2:75 3:0.186667 4:0.173333 5:0.293333 6:0.253333 7:0.146667 8:0.293333
1 1:-556 2:75 3:0.186667 4:0.173333 5:0.293333 6:0.253333 7:0.146667 8:0.293333
1 1:-556 2:75 3:0.186667 4:0.173333 5:0.293333 6:0.253333 7:0.146667 8:0.293333
1 1:-556 2:75 3:0.186667 4:0.173333 5:0.293333 6:0.253333 7:0.146667 8:0.293333
1 1:-604 2:75 3:0.186667 4:0.173333 5:0.293333 6:0.181818 7:0.181818 8:0.324675
1 1:-536 2:75 3:0.186667 4:0.173333 5:0.293333 6:0.178571 7:0.202381 8:0.309524
1 1:-588 2:75 3:0.186667 4:0.173333 5:0.293333 6:0.176471 7:0.2 8:0.305882
1 1:-564 2:75 3:0.186667 4:0.173333 5:0.293333 6:0.2 7:0.176471 8:0.317647
1 1:-564 2:75 3:0.186667 4:0.173333 5:0.293333 6:0.2 7:0.176471 8:0.317647
1 1:-528 2:75 3:0.186667 4:0.173333 5:0.293333 6:0.223529 7:0.188235 8:0.317647
1 1:-528 2:75 3:0.186667 4:0.173333 5:0.293333 6:0.235294 7:0.176471 8:0.317647
1 1:-565 2:75 3:0.186667 4:0.173333 5:0.293333 6:0.188235 7:0.235294 8:0.258824
1 1:-545 2:75 3:0.186667 4:0.173333 5:0.293333 6:0.210526 7:0.236842 8:0.236842
1 1:-469 2:75 3:0.186667 4:0.173333 5:0.293333 6:0.216867 7:0.277108 8:0.204819
1 1:-417 2:75 3:0.186667 4:0.173333 5:0.293333 6:0.233333 7:0.344444 8:0.188889
1 1:-441 2:75 3:0.186667 4:0.173333 5:0.293333 6:0.238636 7:0.352273 8:0.181818
1 1:-520 2:75 3:0.186667 4:0.173333 5:0.293333 6:0.217949 7:0.217949 8:0.269231
1 1:-492 2:75 3:0.186667 4:0.173333 5:0.293333 6:0.181818 7:0.285714 8:0.246753
1 1:-534 2:75 3:0.186667 4:0.173333 5:0.293333 6:0.230769 7:0.217949 8:0.269231
1 1:-545 2:75 3:0.186667 4:0.173333 5:0.293333 6:0.210526 7:0.236842 8:0.236842
1 1:-545 2:75 3:0.186667 4:0.173333 5:0.293333 6:0.210526 7:0.236842 8:0.236842
1 1:-545 2:75 3:0.186667 4:0.173333 5:0.293333 6:0.210526 7:0.236842 8:0.236842
1 1:-545 2:75 3:0.186667 4:0.173333 5:0.293333 6:0.210526 7:0.236842 8:0.236842
1 1:-565 2:75 3:0.186667 4:0.173333 5:0.293333 6:0.197368 7:0.223684 8:0.25
1 1:-546 2:75 3:0.186667 4:0.173333 5:0.293333 6:0.223684 7:0.236842 8:0.236842
1 1:-532 2:75 3:0.186667 4:0.173333 5:0.293333 6:0.194805 7:0.25974 8:0.233766
1 1:-545 2:75 3:0.186667 4:0.173333 5:0.293333 6:0.197368 7:0.236842 8:0.25
1 1:-545 2:75 3:0.186667 4:0.173333 5:0.293333 6:0.197368 7:0.25 8:0.236842
1 1:-576 2:75 3:0.186667 4:0.213333 5:0.28 6:0.157895 7:0.184211 8:0.315789
1 1:-576 2:75 3:0.186667 4:0.213333 5:0.28 6:0.157895 7:0.184211 8:0.315789
1 1:-603 2:75 3:0.186667 4:0.213333 5:0.28 6:0.171053 7:0.184211 8:0.315789
1 1:-592 2:75 3:0.186667 4:0.213333 5:0.28 6:0.197368 7:0.197368 8:0.276316
1 1:-588 2:75 3:0.186667 4:0.213333 5:0.28 6:0.144737 7:0.171053 8:0.328947
1 1:-574 2:75 3:0.186667 4:0.213333 5:0.28 6:0.171053 7:0.197368 8:0.302632
1 1:-441 2:75 3:0.186667 4:0.213333 5:0.28 6:0.253333 7:0.333333 8:0.2
1 1:-539 2:75 3:0.186667 4:0.213333 5:0.28 6:0.105263 7:0.223684 8:0.289474
1 1:-511 2:75 3:0.186667 4:0.213333 5:0.28 6:0.118421 7:0.236842 8:0.276316
1 1:-605 2:75 3:0.186667 4:0.213333 5:0.28 6:0.171053 7:0.171053 8:0.276316
1 1:-624 2:75 3:0.186667 4:0.213333 5:0.28 6:0.171053 7:0.157895 8:0.289474
1 1:-603 2:75 3:0.186667 4:0.213333 5:0.28 6:0.197368 7:0.184211 8:0.263158
1 1:-579 2:75 3:0.186667 4:0.213333 5:0.28 6:0.210526 7:0.197368 8:0.25
1 1:-495 2:75 3:0.186667 4:0.213333 5:0.28 6:0.226667 7:0.213333 8:0.293333
1 1:-542 2:74 3:0.186667 4:0.213333 5:0.28 6:0.216216 7:0.216216 8:0.283784
1 1:-535 2:75 3:0.186667 4:0.213333 5:0.28 6:0.186667 7:0.266667 8:0.24
1 1:-542 2:75 3:0.186667 4:0.213333 5:0.28 6:0.181818 7:0.207792 8:0.272727
1 1:-595 2:75 3:0.186667 4:0.213333 5:0.28 6:0.131579 7:0.184211 8:0.342105
1 1:-582 2:75 3:0.186667 4:0.213333 5:0.28 6:0.155844 7:0.207792 8:0.298701
1 1:-597 2:75 3:0.186667 4:0.213333 5:0.28 6:0.12987 7:0.194805 8:0.311688
1 1:-547 2:75 3:0.186667 4:0.213333 5:0.28 6:0.142857 7:0.220779 8:0.285714
1 1:-566 2:75 3:0.186667 4:0.213333 5:0.28 6:0.181818 7:0.194805 8:0.298701
1 1:-566 2:75 3:0.186667 4:0.213333 5:0.28 6:0.181818 7:0.194805 8:0.298701
1 1:-297 2:71 3:0.186667 4:0.213333 5:0.28 6:0.478873 7:0.338028 8:0.126761
1 1:-378 2:71 3:0.186667 4:0.213333 5:0.28 6:0.408451 7:0.366197 8:0.140845
1 1:-404 2:71 3:0.186667 4:0.213333 5:0.28 6:0.408451 7:0.352113 8:0.126761
1 1:-404 2:72 3:0.186667 4:0.213333 5:0.28 6:0.416667 7:0.347222 8:0.125
1 1:-485 2:75 3:0.186667 4:0.213333 5:0.28 6:0.213333 7:0.226667 8:0.253333
1 1:-521 2:75 3:0.186667 4:0.213333 5:0.28 6:0.173333 7:0.253333 8:0.253333
1 1:-522 2:75 3:0.186667 4:0.213333 5:0.28 6:0.16 7:0.213333 8:0.293333
1 1:-524 2:75 3:0.186667 4:0.213333 5:0.28 6:0.171053 7:0.210526 8:0.289474
1 1:-524 2:75 3:0.186667 4:0.213333 5:0.28 6:0.16 7:0.213333 8:0.293333
1 1:-560 2:75 3:0.186667 4:0.213333 5:0.28 6:0.184211 7:0.197368 8:0.276316
1 1:-534 2:75 3:0.186667 4:0.213333 5:0.28 6:0.205128 7:0.230769 8:0.307692
1 1:-564 2:75 3:0.186667 4:0.213333 5:0.28 6:0.179487 7:0.217949 8:0.307692
1 1:-498 2:75 3:0.186667 4:0.213333 5:0.28 6:0.223684 7:0.210526 8:0.289474
1 1:-592 2:75 3:0.186667 4:0.213333 5:0.28 6:0.171053 7:0.171053 8:0.355263
1 1:-587 2:75 3:0.186667 4:0.213333 5:0.28 6:0.184211 7:0.171053 8:0.355263
1 1:-600 2:75 3:0.186667 4:0.213333 5:0.28 6:0.186667 7:0.173333 8:0.346667
1 1:-557 2:75 3:0.186667 4:0.213333 5:0.28 6:0.197368 7:0.197368 8:0.328947
1 1:-543 2:75 3:0.186667 4:0.213333 5:0.28 6:0.223684 7:0.184211 8:0.328947
1 1:-523 2:75 3:0.186667 4:0.213333 5:0.28 6:0.171053 7:0.25 8:0.289474
1 1:-523 2:75 3:0.186667 4:0.213333 5:0.28 6:0.171053 7:0.25 8:0.289474
1 1:-276 2:69 3:0.186667 4:0.213333 5:0.28 6:0.463768 7:0.42029 8:0.0869565
1 1:-387 2:72 3:0.186667 4:0.213333 5:0.28 6:0.291667 7:0.375 8:0.138889
1 1:-469 2:75 3:0.186667 4:0.213333 5:0.28 6:0.213333 7:0.226667 8:0.306667
1 1:-537 2:75 3:0.186667 4:0.213333 5:0.28 6:0.16 7:0.2 8:0.32
1 1:-528 2:75 3:0.186667 4:0.213333 5:0.28 6:0.197368 7:0.210526 8:0.289474
1 1:-528 2:75 3:0.186667 4:0.213333 5:0.28 6:0.184211 7:0.197368 8:0.302632
1 1:-487 2:75 3:0.186667 4:0.213333 5:0.28 6:0.210526 7:0.223684 8:0.289474
1 1:-510 2:75 3:0.186667 4:0.213333 5:0.28 6:0.2 7:0.253333 8:0.266667
1 1:-537 2:75 3:0.186667 4:0.213333 5:0.28 6:0.12 7:0.226667 8:0.32
1 1:-540 2:75 3:0.186667 4:0.213333 5:0.28 6:0.146667 7:0.24 8:0.306667
1 1:-537 2:75 3:0.186667 4:0.213333 5:0.28 6:0.12 7:0.226667 8:0.32
1 1:-593 2:75 3:0.186667 4:0.213333 5:0.28 6:0.207792 7:0.155844 8:0.311688
1 1:-571 2:75 3:0.186667 4:0.213333 5:0.28 6:0.197368 7:0.210526 8:0.289474
1 1:-565 2:75 3:0.186667 4:0.213333 5:0.28 6:0.210526 7:0.210526 8:0.276316
1 1:-581 2:75 3:0.186667 4:0.213333 5:0.28 6:0.197368 7:0.210526 8:0.276316
1 1:-592 2:75 3:0.186667 4:0.213333 5:0.28 6:0.197368 7:0.210526 8:0.276316
1 1:-648 2:75 3:0.186667 4:0.213333 5:0.28 6:0.197368 7:0.210526 8:0.276316
1 1:-609 2:75 3:0.186667 4:0.213333 5:0.28 6:0.184211 7:0.171053 8:0.315789
1 1:-552 2:75 3:0.186667 4:0.213333 5:0.28 6:0.223684 7:0.197368 8:0.289474
1 1:-548 2:75 3:0.186667 4:0.213333 5:0.28 6:0.25 7:0.236842 8:0.236842
1 1:-548 2:75 3:0.186667 4:0.213333 5:0.28 6:0.25 7:0.223684 8:0.25
1 1:-457 2:75 3:0.186667 4:0.213333 5:0.28 6:0.25 7:0.263158 8:0.223684
1 1:-350 2:71 3:0.186667 4:0.213333 5:0.28 6:0.450704 7:0.239437 8:0.169014
1 1:-530 2:75 3:0.186667 4:0.213333 5:0.28 6:0.223684 7:0.210526 8:0.25
1 1:-473 2:75 3:0.186667 4:0.213333 5:0.28 6:0.25 7:0.210526 8:0.236842
1 1:-498 2:75 3:0.186667 4:0.213333 5:0.28 6:0.236842 7:0.223684 8:0.236842
1 1:-525 2:75 3:0.186667 4:0.213333 5:0.28 6:0.223684 7:0.210526 8:0.25
1 1:-449 2:75 3:0.186667 4:0.213333 5:0.28 6:0.210526 7:0.276316 8:0.197368
1 1:-489 2:75 3:0.186667 4:0.213333 5:0.28 6:0.223684 7:0.184211 8:0.263158
1 1:-489 2:75 3:0.186667 4:0.213333 5:0.28 6:0.223684 7:0.184211 8:0.263158
1 1:-489 2:75 3:0.186667 4:0.213333 5:0.28 6:0.223684 7:0.184211 8:0.263158
1 1:-472 2:75 3:0.186667 4:0.213333 5:0.28 6:0.236842 7:0.197368 8:0.25
1 1:-489 2:75 3:0.186667 4:0.213333 5:0.28 6:0.223684 7:0.184211 8:0.263158
1 1:-503 2:75 3:0.186667 4:0.213333 5:0.28 6:0.25 7:0.223684 8:0.236842
1 1:-503 2:75 3:0.186667 4:0.213333 5:0.28 6:0.236842 7:0.223684 8:0.236842
1 1:-525 2:75 3:0.186667 4:0.213333 5:0.28 6:0.25 7:0.210526 8:0.25
1 1:-503 2:75 3:0.186667 4:0.213333 5:0.28 6:0.236842 7:0.223684 8:0.236842
1 1:-503 2:75 3:0.186667 4:0.213333 5:0.28 6:0.236842 7:0.223684 8:0.236842
1 1:-503 2:75 3:0.186667 4:0.213333 5:0.28 6:0.236842 7:0.223684 8:0.236842
1 1:-503 2:75 3:0.186667 4:0.213333 5:0.28 6:0.246753 7:0.220779 8:0.233766
1 1:-503 2:75 3:0.186667 4:0.213333 5:0.28 6:0.236842 7:0.223684 8:0.236842
1 1:-503 2:75 3:0.186667 4:0.213333 5:0.28 6:0.236842 7:0.223684 8:0.236842
1 1:-503 2:75 3:0.186667 4:0.213333 5:0.28 6:0.25 7:0.223684 8:0.236842
1 1:-503 2:75 3:0.186667 4:0.213333 5:0.28 6:0.236842 7:0.223684 8:0.236842
1 1:-503 2:75 3:0.186667 4:0.213333 5:0.28 6:0.236842 7:0.223684 8:0.236842
1 1:-424 2:74 3:0.186667 4:0.213333 5:0.28 6:0.243243 7:0.337838 8:0.22973
1 1:-567 2:74 3:0.186667 4:0.213333 5:0.28 6:0.202703 7:0.216216 8:0.297297
1 1:-651 2:74 3:0.186667 4:0.213333 5:0.28 6:0.162162 7:0.162162 8:0.337838
1 1:-561 2:74 3:0.186667 4:0.213333 5:0.28 6:0.202703 7:0.216216 8:0.297297
1 1:-567 2:74 3:0.186667 4:0.213333 5:0.28 6:0.202703 7:0.216216 8:0.297297
1 1:-561 2:74 3:0.186667 4:0.213333 5:0.28 6:0.216216 7:0.243243 8:0.283784
1 1:-506 2:74 3:0.186667 4:0.213333 5:0.28 6:0.202703 7:0.310811 8:0.243243
1 1:-506 2:74 3:0.186667 4:0.213333 5:0.28 6:0.202703 7:0.297297 8:0.256757
1 1:-576 2:74 3:0.186667 4:0.213333 5:0.28 6:0.216216 7:0.22973 8:0.283784
1 1:-495 2:75 3:0.186667 4:0.213333 5:0.28 6:0.253333 7:0.293333 8:0.253333
1 1:-529 2:74 3:0.186667 4:0.213333 5:0.28 6:0.243243 7:0.283784 8:0.243243
1 1:-494 2:74 3:0.186667 4:0.213333 5:0.28 6:0.202703 7:0.283784 8:0.27027
1 1:-596 2:74 3:0.186667 4:0.213333 5:0.28 6:0.202703 7:0.22973 8:0.297297
1 1:-613 2:75 3:0.186667 4:0.213333 5:0.28 6:0.171053 7:0.223684 8:0.276316
1 1:-533 2:75 3:0.186667 4:0.213333 5:0.28 6:0.173333 7:0.253333 8:0.32
1 1:-596 2:74 3:0.186667 4:0.213333 5:0.28 6:0.202703 7:0.22973 8:0.297297
1 1:-533 2:75 3:0.186667 4:0.213333 5:0.28 6:0.173333 7:0.253333 8:0.32
1 1:-541 2:75 3:0.186667 4:0.213333 5:0.28 6:0.213333 7:0.306667 8:0.226667
1 1:-399 2:75 3:0.186667 4:0.213333 5:0.28 6:0.32 7:0.333333 8:0.173333
1 1:-323 2:70 3:0.186667 4:0.213333 5:0.28 6:0.414286 7:0.371429 8:0.114286
1 1:-420 2:72 3:0.186667 4:0.213333 5:0.28 6:0.319444 7:0.319444 8:0.208333
1 1:-527 2:73 3:0.186667 4:0.213333 5:0.28 6:0.178082 7:0.246575 8:0.273973
1 1:-540 2:74 3:0.186667 4:0.213333 5:0.28 6:0.202703 7:0.202703 8:0.297297
1 1:-540 2:74 3:0.186667 4:0.213333 5:0.28 6:0.202703 7:0.202703 8:0.297297
1 1:-614 2:74 3:0.186667 4:0.213333 5:0.28 6:0.135135 7:0.189189 8:0.324324
1 1:-493 2:75 3:0.186667 4:0.213333 5:0.28 6:0.186667 7:0.253333 8:0.266667
1 1:-596 2:74 3:0.186667 4:0.213333 5:0.28 6:0.148649 7:0.22973 8:0.310811
1 1:-536 2:74 3:0.186667 4:0.213333 5:0.28 6:0.162162 7:0.216216 8:0.297297
1 1:-608 2:75 3:0.186667 4:0.213333 5:0.28 6:0.155844 7:0.246753 8:0.25974
1 1:-493 2:75 3:0.186667 4:0.213333 5:0.28 6:0.181818 7:0.246753 8:0.25974
1 1:-568 2:75 3:0.186667 4:0.213333 5:0.28 6:0.181818 7:0.285714 8:0.246753
1 1:-568 2:75 3:0.186667 4:0.213333 5:0.28 6:0.181818 7:0.285714 8:0.246753
1 1:-441 2:75 3:0.186667 4:0.213333 5:0.28 6:0.28 7:0.333333 8:0.173333
1 1:-472 2:75 3:0.186667 4:0.213333 5:0.28 6:0.236842 7:0.289474 8:0.197368
1 1:-496 2:75 3:0.186667 4:0.213333 5:0.28 6:0.236842 7:0.276316 8:0.210526
1 1:-521 2:75 3:0.186667 4:0.213333 5:0.28 6:0.236842 7:0.236842 8:0.236842
1 1:-556 2:75 3:0.186667 4:0.213333 5:0.28 6:0.171053 7:0.223684 8:0.289474
1 1:-534 2:75 3:0.186667 4:0.213333 5:0.28 6:0.184211 7:0.236842 8:0.276316
1 1:-534 2:75 3:0.186667 4:0.213333 5:0.28 6:0.184211 7:0.236842 8:0.276316
1 1:-599 2:75 3:0.186667 4:0.213333 5:0.28 6:0.181818 7:0.168831 8:0.311688
1 1:-597 2:75 3:0.186667 4:0.213333 5:0.28 6:0.166667 7:0.192308 8:0.320513
1 1:-522 2:75 3:0.186667 4:0.213333 5:0.28 6:0.246753 7:0.246753 8:0.25974
1 1:-472 2:75 3:0.186667 4:0.213333 5:0.28 6:0.25974 7:0.25974 8:0.220779
1 1:-472 2:75 3:0.186667 4:0.213333 5:0.28 6:0.25974 7:0.25974 8:0.220779
1 1:-601 2:75 3:0.186667 4:0.213333 5:0.28 6:0.207792 7:0.194805 8:0.285714
1 1:-556 2:75 3:0.186667 4:0.213333 5:0.28 6:0.207792 7:0.220779 8:0.246753
1 1:-556 2:75 3:0.186667 4:0.213333 5:0.28 6:0.207792 7:0.220779 8:0.246753
1 1:-608 2:75 3:0.186667 4:0.213333 5:0.28 6:0.197368 7:0.210526 8:0.289474
1 1:-588 2:75 3:0.186667 4:0.213333 5:0.28 6:0.2 7:0.2 8:0.266667
1 1:-588 2:75 3:0.186667 4:0.213333 5:0.28 6:0.2 7:0.2 8:0.266667
1 1:-410 2:75 3:0.186667 4:0.213333 5:0.28 6:0.355263 7:0.355263 8:0.131579
1 1:-442 2:75 3:0.186667 4:0.213333 5:0.28 6:0.25974 7:0.298701 8:0.207792
1 1:-388 2:72 3:0.186667 4:0.213333 5:0.28 6:0.402778 7:0.347222 8:0.111111
1 1:-418 2:72 3:0.186667 4:0.213333 5:0.28 6:0.388889 7:0.305556 8:0.152778
1 1:-518 2:75 3:0.186667 4:0.213333 5:0.28 6:0.194805 7:0.207792 8:0.285714
1 1:-553 2:75 3:0.186667 4:0.213333 5:0.28 6:0.207792 7:0.220779 8:0.272727
1 1:-554 2:75 3:0.186667 4:0.213333 5:0.28 6:0.207792 7:0.220779 8:0.272727
1 1:-498 2:75 3:0.186667 4:0.213333 5:0.28 6:0.181818 7:0.220779 8:0.285714
1 1:-518 2:75 3:0.186667 4:0.213333 5:0.28 6:0.168831 7:0.207792 8:0.272727
1 1:-610 2:75 3:0.186667 4:0.213333 5:0.28 6:0.155844 7:0.207792 8:0.298701
1 1:-582 2:75 3:0.186667 4:0.213333 5:0.28 6:0.181818 7:0.207792 8:0.298701
1 1:-463 2:75 3:0.186667 4:0.213333 5:0.28 6:0.236842 7:0.25 8:0.25
1 1:-569 2:75 3:0.186667 4:0.213333 5:0.28 6:0.210526 7:0.210526 8:0.289474
1 1:-536 2:75 3:0.186667 4:0.213333 5:0.28 6:0.236842 7:0.276316 8:0.223684
1 1:-536 2:75 3:0.186667 4:0.213333 5:0.28 6:0.236842 7:0.276316 8:0.223684
1 1:-537 2:75 3:0.186667 4:0.213333 5:0.28 6:0.223684 7:0.276316 8:0.236842
1 1:-501 2:75 3:0.186667 4:0.213333 5:0.28 6:0.28 7:0.293333 8:0.213333
1 1:-392 2:68 3:0.186667 4:0.213333 5:0.28 6:0.308824 7:0.294118 8:0.205882
1 1:-309 2:67 3:0.186667 4:0.213333 5:0.28 6:0.373134 7:0.253731 8:0.208955
1 1:-427 2:70 3:0.186667 4:0.213333 5:0.28 6:0.328571 7:0.285714 8:0.214286
1 1:-523 2:75 3:0.186667 4:0.213333 5:0.28 6:0.197368 7:0.25 8:0.263158
1 1:-500 2:75 3:0.186667 4:0.213333 5:0.28 6:0.197368 7:0.276316 8:0.236842
1 1:-485 2:75 3:0.186667 4:0.213333 5:0.28 6:0.144737 7:0.236842 8:0.289474
1 1:-556 2:75 3:0.186667 4:0.213333 5:0.28 6:0.171053 7:0.210526 8:0.289474
1 1:-555 2:75 3:0.186667 4:0.213333 5:0.28 6:0.197368 7:0.236842 8:0.263158
1 1:-556 2:75 3:0.186667 4:0.213333 5:0.28 6:0.171053 7:0.210526 8:0.289474
1 1:-577 2:75 3:0.186667 4:0.213333 5:0.28 6:0.157895 7:0.197368 8:0.302632
1 1:-556 2:75 3:0.186667 4:0.213333 5:0.28 6:0.171053 7:0.210526 8:0.289474
1 1:-577 2:75 3:0.186667 4:0.213333 5:0.28 6:0.157895 7:0.197368 8:0.302632
1 1:-558 2:75 3:0.186667 4:0.213333 5:0.28 6:0.197368 7:0.236842 8:0.263158
1 1:-577 2:75 3:0.186667 4:0.213333 5:0.28 6:0.157895 7:0.197368 8:0.302632
1 1:-556 2:75 3:0.186667 4:0.213333 5:0.28 6:0.171053 7:0.210526 8:0.289474
1 1:-558 2:75 3:0.186667 4:0.213333 5:0.28 6:0.197368 7:0.236842 8:0.263158
1 1:-442 2:75 3:0.186667 4:0.213333 5:0.28 6:0.264368 7:0.252874 8:0.229885
1 1:-472 2:75 3:0.186667 4:0.213333 5:0.28 6:0.223529 7:0.235294 8:0.258824
1 1:-519 2:75 3:0.186667 4:0.213333 5:0.28 6:0.218391 7:0.16092 8:0.310345
1 1:-589 2:75 3:0.186667 4:0.213333 5:0.28 6:0.193182 7:0.181818 8:0.318182
1 1:-620 2:75 3:0.186667 4:0.213333 5:0.28 6:0.170455 7:0.147727 8:0.329545
1 1:-615 2:75 3:0.186667 4:0.213333 5:0.28 6:0.181818 7:0.159091 8:0.318182
1 1:-571 2:75 3:0.186667 4:0.213333 5:0.28 6:0.186047 7:0.162791 8:0.313953
1 1:-389 2:75 3:0.186667 4:0.213333 5:0.28 6:0.317647 7:0.235294 8:0.211765
1 1:-470 2:75 3:0.186667 4:0.213333 5:0.28 6:0.247191 7:0.213483 8:0.258427
1 1:-501 2:75 3:0.186667 4:0.213333 5:0.28 6:0.22619 7:0.238095 8:0.25
1 1:-537 2:75 3:0.186667 4:0.213333 5:0.28 6:0.186047 7:0.197674 8:0.302326
1 1:-572 2:75 3:0.186667 4:0.213333 5:0.28 6:0.195402 7:0.241379 8:0.241379
1 1:-532 2:75 3:0.186667 4:0.213333 5:0.28 6:0.206897 7:0.195402 8:0.275862
1 1:-488 2:75 3:0.186667 4:0.213333 5:0.28 6:0.172414 7:0.218391 8:0.275862
1 1:-498 2:75 3:0.186667 4:0.213333 5:0.28 6:0.195402 7:0.229885 8:0.241379
1 1:-488 2:75 3:0.186667 4:0.213333 5:0.28 6:0.172414 7:0.218391 8:0.275862
1 1:-425 2:75 3:0.186667 4:0.213333 5:0.28 6:0.247059 7:0.223529 8:0.270588
1 1:-491 2:75 3:0.186667 4:0.213333 5:0.28 6:0.229885 7:0.195402 8:0.264368
1 1:-529 2:75 3:0.186667 4:0.213333 5:0.28 6:0.183908 7:0.241379 8:0.252874
1 1:-494 2:75 3:0.186667 4:0.213333 5:0.28 6:0.238095 7:0.214286 8:0.25
1 1:-465 2:75 3:0.186667 4:0.213333 5:0.28 6:0.295455 7:0.227273 8:0.238636
1 1:-512 2:75 3:0.186667 4:0.213333 5:0.28 6:0.228916 7:0.216867 8:0.240964
1 1:-435 2:75 3:0.186667 4:0.213333 5:0.28 6:0.270588 7:0.235294 8:0.211765
1 1:-459 2:75 3:0.186667 4:0.213333 5:0.28 6:0.295455 7:0.238636 8:0.238636
1 1:-512 2:75 3:0.186667 4:0.213333 5:0.28 6:0.228916 7:0.216867 8:0.240964
1 1:-512 2:75 3:0.186667 4:0.213333 5:0.28 6:0.228916 7:0.204819 8:0.240964
1 1:-403 2:75 3:0.186667 4:0.213333 5:0.28 6:0.294118 7:0.270588 8:0.188235
1 1:-452 2:75 3:0.186667 4:0.213333 5:0.28 6:0.275862 7:0.310345 8:0.16092
1 1:-353 2:75 3:0.186667 4:0.213333 5:0.28 6:0.305882 7:0.341176 8:0.152941
1 1:-413 2:74 3:0.186667 4:0.213333 5:0.28 6:0.391892 7:0.256757 8:0.189189
1 1:-413 2:75 3:0.186667 4:0.213333 5:0.28 6:0.4 7:0.253333 8:0.186667
1 1:-370 2:75 3:0.186667 4:0.213333 5:0.28 6:0.4 7:0.24 8:0.186667
1 1:-347 2:75 3:0.186667 4:0.213333 5:0.28 6:0.333333 7:0.282051 8:0.230769
1 1:-420 2:74 3:0.186667 4:0.213333 5:0.28 6:0.378378 7:0.283784 8:0.162162
1 1:-468 2:75 3:0.186667 4:0.213333 5:0.28 6:0.247059 7:0.247059 8:0.235294
1 1:-448 2:75 3:0.186667 4:0.213333 5:0.28 6:0.2 7:0.294118 8:0.211765
1 1:-462 2:75 3:0.186667 4:0.213333 5:0.28 6:0.258824 7:0.247059 8:0.223529
1 1:-478 2:75 3:0.186667 4:0.213333 5:0.28 6:0.223529 7:0.211765 8:0.258824
1 1:-498 2:75 3:0.186667 4:0.213333 5:0.28 6:0.164706 7:0.235294 8:0.258824
1 1:-548 2:75 3:0.186667 4:0.213333 5:0.28 6:0.152941 7:0.211765 8:0.270588
1 1:-518 2:75 3:0.186667 4:0.213333 5:0.28 6:0.218391 7:0.229885 8:0.252874
1 1:-540 2:75 3:0.186667 4:0.213333 5:0.28 6:0.164706 7:0.211765 8:0.282353
1 1:-536 2:75 3:0.186667 4:0.213333 5:0.28 6:0.22093 7:0.22093 8:0.255814
1 1:-536 2:75 3:0.186667 4:0.213333 5:0.28 6:0.209302 7:0.232558 8:0.255814
1 1:-571 2:75 3:0.186667 4:0.213333 5:0.28 6:0.141176 7:0.2 8:0.294118
1 1:-571 2:75 3:0.186667 4:0.213333 5:0.28 6:0.141176 7:0.2 8:0.294118
1 1:-522 2:75 3:0.186667 4:0.213333 5:0.28 6:0.223684 7:0.210526 8:0.276316
1 1:-582 2:75 3:0.186667 4:0.213333 5:0.28 6:0.181818 7:0.155844 8:0.324675
1 1:-604 2:75 3:0.186667 4:0.213333 5:0.28 6:0.157895 7:0.157895 8:0.328947
1 1:-562 2:75 3:0.186667 4:0.213333 5:0.28 6:0.207792 7:0.233766 8:0.272727
1 1:-580 2:75 3:0.186667 4:0.213333 5:0.28 6:0.144737 7:0.197368 8:0.315789
1 1:-596 2:75 3:0.186667 4:0.213333 5:0.28 6:0.181818 7:0.142857 8:0.350649
1 1:-463 2:75 3:0.186667 4:0.213333 5:0.28 6:0.246753 7:0.233766 8:0.25974
1 1:-481 2:75 3:0.186667 4:0.213333 5:0.28 6:0.272727 7:0.272727 8:0.220779
1 1:-535 2:75 3:0.186667 4:0.213333 5:0.28 6:0.246753 7:0.233766 8:0.272727
1 1:-440 2:75 3:0.186667 4:0.213333 5:0.28 6:0.276316 7:0.289474 8:0.210526
1 1:-336 2:75 3:0.186667 4:0.213333 5:0.28 6:0.350649 7:0.376623 8:0.142857
1 1:-470 2:75 3:0.186667 4:0.213333 5:0.28 6:0.276316 7:0.276316 8:0.223684
1 1:-483 2:75 3:0.186667 4:0.213333 5:0.28 6:0.263158 7:0.223684 8:0.25
1 1:-525 2:75 3:0.186667 4:0.213333 5:0.28 6:0.168831 7:0.220779 8:0.285714
1 1:-525 2:75 3:0.186667 4:0.213333 5:0.28 6:0.168831 7:0.220779 8:0.285714
1 1:-514 2:75 3:0.186667 4:0.213333 5:0.28 6:0.210526 7:0.223684 8:0.276316
1 1:-514 2:75 3:0.186667 4:0.213333 5:0.28 6:0.210526 7:0.223684 8:0.276316
1 1:-514 2:75 3:0.186667 4:0.213333 5:0.28 6:0.210526 7:0.223684 8:0.276316
1 1:-508 2:75 3:0.186667 4:0.213333 5:0.28 6:0.207792 7:0.285714 8:0.220779
1 1:-613 2:75 3:0.186667 4:0.213333 5:0.28 6:0.157895 7:0.223684 8:0.289474
1 1:-599 2:75 3:0.186667 4:0.213333 5:0.28 6:0.144737 7:0.223684 8:0.289474
1 1:-616 2:75 3:0.186667 4:0.213333 5:0.28 6:0.141026 7:0.179487 8:0.346154
1 1:-519 2:75 3:0.186667 4:0.213333 5:0.28 6:0.223684 7:0.236842 8:0.263158
1 1:-516 2:75 3:0.186667 4:0.213333 5:0.28 6:0.210526 7:0.263158 8:0.236842
1 1:-492 2:75 3:0.186667 4:0.213333 5:0.28 6:0.220779 7:0.233766 8:0.25974
1 1:-534 2:75 3:0.186667 4:0.213333 5:0.28 6:0.171053 7:0.236842 8:0.25
1 1:-546 2:75 3:0.186667 4:0.213333 5:0.28 6:0.146667 7:0.226667 8:0.266667
1 1:-546 2:75 3:0.186667 4:0.213333 5:0.28 6:0.146667 7:0.24 8:0.266667
1 1:-541 2:75 3:0.186667 4:0.213333 5:0.28 6:0.220779 7:0.272727 8:0.207792
1 1:-534 2:75 3:0.186667 4:0.213333 5:0.28 6:0.194805 7:0.272727 8:0.207792
1 1:-608 2:75 3:0.186667 4:0.213333 5:0.28 6:0.131579 7:0.223684 8:0.302632
1 1:-603 2:74 3:0.186667 4:0.213333 5:0.28 6:0.148649 7:0.216216 8:0.27027
1 1:-554 2:75 3:0.186667 4:0.213333 5:0.28 6:0.118421 7:0.210526 8:0.315789
1 1:-577 2:75 3:0.186667 4:0.213333 5:0.28 6:0.194805 7:0.246753 8:0.233766
1 1:-577 2:75 3:0.186667 4:0.213333 5:0.28 6:0.194805 7:0.246753 8:0.233766
1 1:-585 2:75 3:0.186667 4:0.213333 5:0.28 6:0.194805 7:0.233766 8:0.246753
1 1:-570 2:75 3:0.186667 4:0.213333 5:0.28 6:0.181818 7:0.207792 8:0.272727
1 1:-555 2:75 3:0.186667 4:0.213333 5:0.28 6:0.142857 7:0.181818 8:0.311688
1 1:-613 2:75 3:0.186667 4:0.213333 5:0.28 6:0.168831 7:0.207792 8:0.272727
1 1:-505 2:75 3:0.186667 4:0.213333 5:0.28 6:0.233766 7:0.298701 8:0.220779
1 1:-424 2:75 3:0.186667 4:0.213333 5:0.28 6:0.293333 7:0.253333 8:0.213333
1 1:-495 2:75 3:0.186667 4:0.213333 5:0.28 6:0.192308 7:0.25641 8:0.24359
1 1:-506 2:75 3:0.186667 4:0.213333 5:0.28 6:0.12 7:0.266667 8:0.28
1 1:-506 2:75 3:0.186667 4:0.213333 5:0.28 6:0.12 7:0.266667 8:0.28
1 1:-479 2:75 3:0.186667 4:0.213333 5:0.28 6:0.12 7:0.28 8:0.266667
1 1:-517 2:75 3:0.186667 4:0.213333 5:0.28 6:0.146667 7:0.28 8:0.24
1 1:-441 2:75 3:0.186667 4:0.213333 5:0.28 6:0.263158 7:0.276316 8:0.210526
1 1:-456 2:75 3:0.186667 4:0.213333 5:0.28 6:0.230769 7:0.294872 8:0.24359
1 1:-587 2:75 3:0.186667 4:0.213333 5:0.28 6:0.184211 7:0.223684 8:0.276316
1 1:-468 2:75 3:0.186667 4:0.213333 5:0.28 6:0.226667 7:0.2 8:0.306667
1 1:-545 2:75 3:0.186667 4:0.213333 5:0.28 6:0.2 7:0.213333 8:0.306667
1 1:-546 2:75 3:0.186667 4:0.213333 5:0.28 6:0.2 7:0.226667 8:0.293333
1 1:-520 2:75 3:0.186667 4:0.213333 5:0.28 6:0.16 7:0.253333 8:0.253333
1 1:-364 2:72 3:0.186667 4:0.213333 5:0.28 6:0.388889 7:0.416667 8:0.0833333
1 1:-485 2:75 3:0.186667 4:0.213333 5:0.28 6:0.226667 7:0.28 8:0.253333
1 1:-507 2:75 3:0.186667 4:0.213333 5:0.28 6:0.213333 7:0.293333 8:0.226667
1 1:-512 2:75 3:0.186667 4:0.213333 5:0.28 6:0.2 7:0.266667 8:0.253333
1 1:-515 2:75 3:0.186667 4:0.213333 5:0.28 6:0.226667 7:0.266667 8:0.253333
1 1:-539 2:75 3:0.186667 4:0.213333 5:0.28 6:0.213333 7:0.266667 8:0.253333
1 1:-515 2:75 3:0.186667 4:0.213333 5:0.28 6:0.226667 7:0.266667 8:0.253333
1 1:-515 2:75 3:0.186667 4:0.213333 5:0.28 6:0.226667 7:0.266667 8:0.253333
1 1:-472 2:75 3:0.186667 4:0.213333 5:0.28 6:0.213333 7:0.253333 8:0.266667
1 1:-539 2:75 3:0.186667 4:0.213333 5:0.28 6:0.213333 7:0.266667 8:0.253333
1 1:-444 2:75 3:0.186667 4:0.213333 5:0.28 6:0.186667 7:0.266667 8:0.253333
1 1:-630 2:75 3:0.186667 4:0.213333 5:0.28 6:0.157895 7:0.197368 8:0.289474
1 1:-611 2:75 3:0.186667 4:0.213333 5:0.28 6:0.157895 7:0.184211 8:0.302632
1 1:-629 2:75 3:0.186667 4:0.213333 5:0.28 6:0.184211 7:0.210526 8:0.276316
1 1:-534 2:75 3:0.186667 4:0.213333 5:0.28 6:0.179487 7:0.217949 8:0.294872
1 1:-542 2:75 3:0.186667 4:0.213333 5:0.28 6:0.207792 7:0.207792 8:0.25974
1 1:-527 2:75 3:0.186667 4:0.213333 5:0.28 6:0.207792 7:0.207792 8:0.272727
1 1:-572 2:75 3:0.186667 4:0.213333 5:0.28 6:0.197368 7:0.197368 8:0.276316
1 1:-561 2:75 3:0.186667 4:0.213333 5:0.28 6:0.197368 7:0.184211 8:0.302632
1 1:-548 2:75 3:0.186667 4:0.213333 5:0.28 6:0.207792 7:0.181818 8:0.298701
1 1:-540 2:75 3:0.186667 4:0.213333 5:0.28 6:0.253333 7:0.266667 8:0.24
1 1:-591 2:75 3:0.186667 4:0.213333 5:0.28 6:0.194805 7:0.194805 8:0.298701
1 1:-573 2:75 3:0.186667 4:0.213333 5:0.28 6:0.155844 7:0.168831 8:0.324675
1 1:-457 2:75 3:0.186667 4:0.213333 5:0.28 6:0.272727 7:0.272727 8:0.207792
1 1:-331 2:74 3:0.186667 4:0.213333 5:0.28 6:0.418919 7:0.378378 8:0.108108
1 1:-436 2:75 3:0.186667 4:0.213333 5:0.28 6:0.342105 7:0.342105 8:0.171053
1 1:-351 2:67 3:0.186667 4:0.213333 5:0.28 6:0.328358 7:0.358209 8:0.179104
1 1:-373 2:71 3:0.186667 4:0.213333 5:0.28 6:0.366197 7:0.352113 8:0.169014
1 1:-343 2:72 3:0.186667 4:0.213333 5:0.28 6:0.430556 7:0.361111 8:0.111111
1 1:-330 2:72 3:0.186667 4:0.213333 5:0.28 6:0.402778 7:0.375 8:0.125
1 1:-496 2:75 3:0.186667 4:0.213333 5:0.28 6:0.197368 7:0.197368 8:0.289474
1 1:-495 2:75 3:0.186667 4:0.213333 5:0.28 6:0.213333 7:0.24 8:0.266667
1 1:-461 2:75 3:0.186667 4:0.213333 5:0.28 6:0.213333 7:0.253333 8:0.266667
1 1:-522 2:75 3:0.186667 4:0.213333 5:0.28 6:0.210526 7:0.184211 8:0.289474
1 1:-478 2:75 3:0.186667 4:0.213333 5:0.28 6:0.197368 7:0.210526 8:0.263158
1 1:-501 2:75 3:0.186667 4:0.213333 5:0.28 6:0.197368 7:0.197368 8:0.276316
1 1:-559 2:75 3:0.186667 4:0.213333 5:0.28 6:0.184211 7:0.210526 8:0.263158
1 1:-553 2:75 3:0.186667 4:0.213333 5:0.28 6:0.184211 7:0.223684 8:0.276316
1 1:-545 2:75 3:0.186667 4:0.213333 5:0.28 6:0.184211 7:0.223684 8:0.263158
1 1:-475 2:75 3:0.186667 4:0.213333 5:0.28 6:0.211111 7:0.211111 8:0.288889
1 1:-550 2:75 3:0.186667 4:0.213333 5:0.28 6:0.204545 7:0.204545 8:0.306818
1 1:-582 2:75 3:0.186667 4:0.213333 5:0.28 6:0.170455 7:0.159091 8:0.352273
1 1:-589 2:75 3:0.186667 4:0.213333 5:0.28 6:0.215909 7:0.193182 8:0.318182
1 1:-570 2:75 3:0.186667 4:0.213333 5:0.28 6:0.154762 7:0.178571 8:0.309524
1 1:-497 2:75 3:0.186667 4:0.213333 5:0.28 6:0.2 7:0.233333 8:0.255556
1 1:-489 2:75 3:0.186667 4:0.213333 5:0.28 6:0.25 7:0.173913 8:0.26087
1 1:-485 2:75 3:0.186667 4:0.213333 5:0.28 6:0.247312 7:0.172043 8:0.268817
1 1:-515 2:75 3:0.186667 4:0.213333 5:0.28 6:0.228261 7:0.184783 8:0.282609
1 1:-520 2:75 3:0.186667 4:0.213333 5:0.28 6:0.206522 7:0.217391 8:0.26087
1 1:-519 2:75 3:0.186667 4:0.213333 5:0.28 6:0.222222 7:0.144444 8:0.311111
1 1:-587 2:75 3:0.186667 4:0.213333 5:0.28 6:0.193548 7:0.16129 8:0.301075
1 1:-533 2:75 3:0.186667 4:0.213333 5:0.28 6:0.204545 7:0.181818 8:0.272727
1 1:-527 2:75 3:0.186667 4:0.213333 5:0.28 6:0.204545 7:0.193182 8:0.261364
1 1:-479 2:75 3:0.186667 4:0.213333 5:0.28 6:0.215909 7:0.181818 8:0.272727
1 1:-360 2:75 3:0.186667 4:0.213333 5:0.28 6:0.337209 7:0.372093 8:0.116279
1 1:-408 2:75 3:0.186667 4:0.213333 5:0.28 6:0.244444 7:0.355556 8:0.166667
1 1:-408 2:75 3:0.186667 4:0.213333 5:0.28 6:0.244444 7:0.355556 8:0.166667
1 1:-422 2:72 3:0.186667 4:0.213333 5:0.28 6:0.263889 7:0.305556 8:0.166667
1 1:-439 2:75 3:0.186667 4:0.213333 5:0.28 6:0.176471 7:0.247059 8:0.258824
1 1:-482 2:75 3:0.186667 4:0.213333 5:0.28 6:0.211765 7:0.247059 8:0.235294
1 1:-482 2:75 3:0.186667 4:0.213333 5:0.28 6:0.188235 7:0.258824 8:0.223529
1 1:-501 2:75 3:0.186667 4:0.213333 5:0.28 6:0.154762 7:0.22619 8:0.297619
1 1:-482 2:75 3:0.186667 4:0.213333 5:0.28 6:0.176471 7:0.270588 8:0.247059
1 1:-486 2:75 3:0.186667 4:0.213333 5:0.28 6:0.188235 7:0.247059 8:0.235294
1 1:-492 2:75 3:0.186667 4:0.213333 5:0.28 6:0.202381 7:0.238095 8:0.25
1 1:-462 2:75 3:0.186667 4:0.213333 5:0.28 6:0.197674 7:0.244186 8:0.255814
1 1:-497 2:75 3:0.186667 4:0.213333 5:0.28 6:0.22093 7:0.244186 8:0.232558
1 1:-509 2:75 3:0.186667 4:0.213333 5:0.28 6:0.164706 7:0.223529 8:0.270588
1 1:-453 2:75 3:0.186667 4:0.213333 5:0.28 6:0.2 7:0.235294 8:0.258824
1 1:-471 2:75 3:0.186667 4:0.213333 5:0.28 6:0.2 7:0.258824 8:0.235294
1 1:-518 2:75 3:0.186667 4:0.213333 5:0.28 6:0.164706 7:0.235294 8:0.270588
1 1:-509 2:75 3:0.186667 4:0.213333 5:0.28 6:0.164706 7:0.223529 8:0.270588
1 1:-520 2:75 3:0.186667 4:0.213333 5:0.28 6:0.164706 7:0.211765 8:0.282353
1 1:-538 2:75 3:0.186667 4:0.213333 5:0.28 6:0.176471 7:0.235294 8:0.270588
1 1:-499 2:75 3:0.186667 4:0.213333 5:0.28 6:0.2 7:0.211765 8:0.270588
1 1:-493 2:75 3:0.186667 4:0.213333 5:0.28 6:0.188235 7:0.223529 8:0.270588
1 1:-515 2:75 3:0.186667 4:0.213333 5:0.28 6:0.188235 7:0.211765 8:0.270588
1 1:-539 2:75 3:0.186667 4:0.213333 5:0.28 6:0.176471 7:0.235294 8:0.270588
1 1:-515 2:75 3:0.186667 4:0.213333 5:0.28 6:0.197674 7:0.209302 8:0.267442
1 1:-510 2:75 3:0.186667 4:0.213333 5:0.28 6:0.188235 7:0.223529 8:0.270588
1 1:-536 2:75 3:0.186667 4:0.213333 5:0.28 6:0.236842 7:0.263158 8:0.236842
1 1:-606 2:75 3:0.186667 4:0.213333 5:0.28 6:0.2 7:0.2 8:0.28
1 1:-613 2:75 3:0.186667 4:0.213333 5:0.28 6:0.197368 7:0.210526 8:0.289474
1 1:-619 2:75 3:0.186667 4:0.213333 5:0.28 6:0.186667 7:0.186667 8:0.293333
1 1:-484 2:75 3:0.186667 4:0.213333 5:0.28 6:0.302632 7:0.276316 8:0.197368
1 1:-512 2:75 3:0.186667 4:0.213333 5:0.28 6:0.263158 7:0.25 8:0.236842
1 1:-512 2:75 3:0.186667 4:0.213333 5:0.28 6:0.263158 7:0.25 8:0.236842
1 1:-546 2:75 3:0.186667 4:0.213333 5:0.28 6:0.210526 7:0.263158 8:0.223684
1 1:-610 2:75 3:0.186667 4:0.213333 5:0.28 6:0.223684 7:0.236842 8:0.236842
1 1:-600 2:75 3:0.186667 4:0.213333 5:0.28 6:0.2 7:0.24 8:0.24
1 1:-547 2:75 3:0.186667 4:0.213333 5:0.28 6:0.266667 7:0.226667 8:0.24
1 1:-437 2:74 3:0.186667 4:0.213333 5:0.28 6:0.310811 7:0.283784 8:0.175676
1 1:-479 2:75 3:0.186667 4:0.213333 5:0.28 6:0.263158 7:0.236842 8:0.223684
1 1:-499 2:75 3:0.186667 4:0.213333 5:0.28 6:0.25 7:0.223684 8:0.236842
1 1:-547 2:75 3:0.186667 4:0.213333 5:0.28 6:0.184211 7:0.197368 8:0.289474
1 1:-603 2:75 3:0.186667 4:0.213333 5:0.28 6:0.141026 7:0.192308 8:0.333333
1 1:-625 2:75 3:0.186667 4:0.213333 5:0.28 6:0.192308 7:0.205128 8:0.307692
1 1:-608 2:75 3:0.186667 4:0.213333 5:0.28 6:0.192308 7:0.205128 8:0.294872
1 1:-565 2:75 3:0.186667 4:0.213333 5:0.28 6:0.179487 7:0.179487 8:0.333333
1 1:-576 2:75 3:0.186667 4:0.213333 5:0.28 6:0.192308 7:0.230769 8:0.282051
1 1:-535 2:75 3:0.186667 4:0.213333 5:0.28 6:0.236842 7:0.223684 8:0.276316
1 1:-535 2:75 3:0.186667 4:0.213333 5:0.28 6:0.236842 7:0.223684 8:0.276316
1 1:-592 2:75 3:0.186667 4:0.213333 5:0.28 6:0.197368 7:0.184211 8:0.276316
1 1:-561 2:75 3:0.186667 4:0.213333 5:0.28 6:0.210526 7:0.184211 8:0.289474
1 1:-592 2:75 3:0.186667 4:0.213333 5:0.28 6:0.168831 7:0.220779 8:0.272727
1 1:-540 2:75 3:0.186667 4:0.213333 5:0.28 6:0.207792 7:0.25974 8:0.233766
1 1:-597 2:75 3:0.186667 4:0.213333 5:0.28 6:0.197368 7:0.184211 8:0.302632
1 1:-496 2:75 3:0.186667 4:0.213333 5:0.28 6:0.263158 7:0.263158 8:0.223684
1 1:-315 2:75 3:0.186667 4:0.213333 5:0.28 6:0.426667 7:0.36 8:0.106667
1 1:-383 2:71 3:0.186667 4:0.213333 5:0.28 6:0.394366 7:0.225352 8:0.239437
1 1:-356 2:72 3:0.186667 4:0.213333 5:0.28 6:0.402778 7:0.222222 8:0.236111
1 1:-338 2:70 3:0.186667 4:0.213333 5:0.28 6:0.385714 7:0.285714 8:0.214286
1 1:-464 2:75 3:0.186667 4:0.213333 5:0.28 6:0.194805 7:0.25974 8:0.272727
1 1:-471 2:75 3:0.186667 4:0.213333 5:0.28 6:0.223684 7:0.236842 8:0.289474
1 1:-477 2:75 3:0.186667 4:0.213333 5:0.28 6:0.220779 7:0.220779 8:0.285714
1 1:-462 2:75 3:0.186667 4:0.213333 5:0.28 6:0.194805 7:0.25974 8:0.272727
1 1:-463 2:75 3:0.186667 4:0.213333 5:0.28 6:0.184211 7:0.25 8:0.25
1 1:-504 2:75 3:0.186667 4:0.213333 5:0.28 6:0.197368 7:0.197368 8:0.315789
1 1:-496 2:75 3:0.186667 4:0.213333 5:0.28 6:0.197368 7:0.210526 8:0.302632
1 1:-505 2:75 3:0.186667 4:0.213333 5:0.28 6:0.210526 7:0.25 8:0.276316
1 1:-492 2:75 3:0.186667 4:0.213333 5:0.28 6:0.223684 7:0.210526 8:0.276316
1 1:-492 2:75 3:0.186667 4:0.213333 5:0.28 6:0.233766 7:0.207792 8:0.272727
1 1:-492 2:75 3:0.186667 4:0.213333 5:0.28 6:0.223684 7:0.210526 8:0.276316
1 1:-538 2:75 3:0.186667 4:0.213333 5:0.28 6:0.2 7:0.186667 8:0.293333
1 1:-596 2:75 3:0.186667 4:0.213333 5:0.28 6:0.168831 7:0.155844 8:0.350649
1 1:-512 2:75 3:0.186667 4:0.213333 5:0.28 6:0.226667 7:0.266667 8:0.24
1 1:-513 2:75 3:0.186667 4:0.213333 5:0.28 6:0.236842 7:0.25 8:0.236842
1 1:-522 2:75 3:0.186667 4:0.213333 5:0.28 6:0.223684 7:0.25 8:0.25
1 1:-453 2:75 3:0.186667 4:0.213333 5:0.28 6:0.213333 7:0.253333 8:0.253333
1 1:-515 2:74 3:0.186667 4:0.213333 5:0.28 6:0.22973 7:0.22973 8:0.27027
1 1:-553 2:75 3:0.186667 4:0.213333 5:0.28 6:0.184211 7:0.223684 8:0.276316
1 1:-505 2:75 3:0.186667 4:0.213333 5:0.28 6:0.233766 7:0.246753 8:0.25974
1 1:-502 2:75 3:0.186667 4:0.213333 5:0.28 6:0.246753 7:0.233766 8:0.272727
1 1:-414 2:74 3:0.186667 4:0.213333 5:0.28 6:0.22973 7:0.297297 8:0.202703
1 1:-351 2:74 3:0.186667 4:0.213333 5:0.28 6:0.351351 7:0.324324 8:0.162162
1 1:-418 2:74 3:0.186667 4:0.213333 5:0.28 6:0.337838 7:0.351351 8:0.148649
1 1:-332 2:70 3:0.186667 4:0.213333 5:0.28 6:0.4 7:0.228571 8:0.214286
1 1:-349 2:70 3:0.186667 4:0.213333 5:0.28 6:0.371429 7:0.242857 8:0.228571
1 1:-501 2:75 3:0.186667 4:0.213333 5:0.28 6:0.226667 7:0.266667 8:0.24
1 1:-543 2:75 3:0.186667 4:0.213333 5:0.28 6:0.184211 7:0.236842 8:0.263158
1 1:-513 2:75 3:0.186667 4:0.213333 5:0.28 6:0.186667 7:0.24 8:0.253333
1 1:-538 2:75 3:0.186667 4:0.213333 5:0.28 6:0.2 7:0.186667 8:0.293333
1 1:-538 2:75 3:0.186667 4:0.213333 5:0.28 6:0.2 7:0.213333 8:0.266667
1 1:-548 2:75 3:0.186667 4:0.213333 5:0.28 6:0.230769 7:0.192308 8:0.282051
1 1:-548 2:75 3:0.186667 4:0.213333 5:0.28 6:0.230769 7:0.179487 8:0.294872
1 1:-526 2:75 3:0.186667 4:0.213333 5:0.28 6:0.246753 7:0.194805 8:0.272727
1 1:-613 2:75 3:0.186667 4:0.213333 5:0.28 6:0.171053 7:0.157895 8:0.328947
1 1:-613 2:75 3:0.186667 4:0.213333 5:0.28 6:0.171053 7:0.144737 8:0.342105
1 1:-564 2:75 3:0.186667 4:0.213333 5:0.28 6:0.181818 7:0.181818 8:0.324675
1 1:-564 2:75 3:0.186667 4:0.213333 5:0.28 6:0.168831 7:0.181818 8:0.324675
1 1:-581 2:75 3:0.186667 4:0.213333 5:0.28 6:0.194805 7:0.168831 8:0.324675
1 1:-596 2:75 3:0.186667 4:0.213333 5:0.28 6:0.181818 7:0.142857 8:0.350649
1 1:-596 2:75 3:0.186667 4:0.213333 5:0.28 6:0.181818 7:0.142857 8:0.350649
1 1:-569 2:75 3:0.186667 4:0.213333 5:0.28 6:0.194805 7:0.155844 8:0.337662
1 1:-569 2:75 3:0.186667 4:0.213333 5:0.28 6:0.181818 7:0.155844 8:0.337662
1 1:-559 2:75 3:0.186667 4:0.213333 5:0.28 6:0.207792 7:0.168831 8:0.337662
1 1:-554 2:75 3:0.186667 4:0.213333 5:0.28 6:0.233766 7:0.220779 8:0.285714
1 1:-537 2:75 3:0.186667 4:0.213333 5:0.28 6:0.25974 7:0.207792 8:0.285714
1 1:-507 2:75 3:0.186667 4:0.213333 5:0.28 6:0.220779 7:0.220779 8:0.272727
1 1:-438 2:74 3:0.186667 4:0.213333 5:0.28 6:0.283784 7:0.310811 8:0.202703
1 1:-375 2:75 3:0.186667 4:0.213333 5:0.28 6:0.315789 7:0.381579 8:0.144737
1 1:-506 2:75 3:0.186667 4:0.213333 5:0.28 6:0.246753 7:0.233766 8:0.25974
1 1:-402 2:72 3:0.186667 4:0.213333 5:0.28 6:0.361111 7:0.347222 8:0.180556
1 1:-351 2:72 3:0.186667 4:0.213333 5:0.28 6:0.277778 7:0.277778 8:0.263889
1 1:-351 2:72 3:0.186667 4:0.213333 5:0.28 6:0.277778 7:0.277778 8:0.263889
1 1:-484 2:75 3:0.186667 4:0.213333 5:0.28 6:0.293333 7:0.2 8:0.24
1 1:-524 2:75 3:0.186667 4:0.213333 5:0.28 6:0.266667 7:0.186667 8:0.253333
1 1:-601 2:75 3:0.186667 4:0.213333 5:0.28 6:0.213333 7:0.133333 8:0.32
1 1:-587 2:75 3:0.186667 4:0.213333 5:0.28 6:0.24 7:0.133333 8:0.306667
1 1:-580 2:75 3:0.186667 4:0.213333 5:0.28 6:0.24 7:0.16 8:0.293333
1 1:-546 2:75 3:0.186667 4:0.213333 5:0.28 6:0.253333 7:0.146667 8:0.293333
1 1:-546 2:75 3:0.186667 4:0.213333 5:0.28 6:0.253333 7:0.146667 8:0.293333
1 1:-553 2:75 3:0.186667 4:0.213333 5:0.28 6:0.24 7:0.146667 8:0.293333
1 1:-532 2:75 3:0.186667 4:0.213333 5:0.28 6:0.24 7:0.16 8:0.28
1 1:-523 2:75 3:0.186667 4:0.213333 5:0.28 6:0.253333 7:0.173333 8:0.266667
1 1:-540 2:75 3:0.186667 4:0.213333 5:0.28 6:0.253333 7:0.146667 8:0.293333
1 1:-540 2:75 3:0.186667 4:0.213333 5:0.28 6:0.253333 7:0.146667 8:0.293333
1 1:-540 2:75 3:0.186667 4:0.213333 5:0.28 6:0.253333 7:0.146667 8:0.293333
1 1:-540 2:75 3:0.186667 4:0.213333 5:0.28 6:0.253333 7:0.146667 8:0.293333
1 1:-540 2:75 3:0.186667 4:0.213333 5:0.28 6:0.253333 7:0.146667 8:0.293333
1 1:-540 2:75 3:0.186667 4:0.213333 5:0.28 6:0.253333 7:0.146667 8:0.293333
1 1:-595 2:75 3:0.186667 4:0.213333 5:0.28 6:0.181818 7:0.181818 8:0.324675
1 1:-536 2:75 3:0.186667 4:0.213333 5:0.28 6:0.178571 7:0.202381 8:0.309524
1 1:-588 2:75 3:0.186667 4:0.213333 5:0.28 6:0.176471 7:0.2 8:0.305882
1 1:-564 2:75 3:0.186667 4:0.213333 5:0.28 6:0.2 7:0.176471 8:0.317647
1 1:-564 2:75 3:0.186667 4:0.213333 5:0.28 6:0.2 7:0.176471 8:0.317647
1 1:-531 2:75 3:0.186667 4:0.213333 5:0.28 6:0.223529 7:0.188235 8:0.317647
1 1:-531 2:75 3:0.186667 4:0.213333 5:0.28 6:0.235294 7:0.176471 8:0.317647
1 1:-543 2:75 3:0.186667 4:0.213333 5:0.28 6:0.188235 7:0.235294 8:0.258824
1 1:-532 2:75 3:0.186667 4:0.213333 5:0.28 6:0.210526 7:0.236842 8:0.236842
1 1:-444 2:75 3:0.186667 4:0.213333 5:0.28 6:0.216867 7:0.277108 8:0.204819
1 1:-411 2:75 3:0.186667 4:0.213333 5:0.28 6:0.233333 7:0.344444 8:0.188889
1 1:-441 2:75 3:0.186667 4:0.213333 5:0.28 6:0.238636 7:0.352273 8:0.181818
1 1:-504 2:75 3:0.186667 4:0.213333 5:0.28 6:0.217949 7:0.217949 8:0.269231
1 1:-500 2:75 3:0.186667 4:0.213333 5:0.28 6:0.181818 7:0.285714 8:0.246753
1 1:-518 2:75 3:0.186667 4:0.213333 5:0.28 6:0.230769 7:0.217949 8:0.269231
1 1:-532 2:75 3:0.186667 4:0.213333 5:0.28 6:0.210526 7:0.236842 8:0.236842
1 1:-532 2:75 3:0.186667 4:0.213333 5:0.28 6:0.210526 7:0.236842 8:0.236842
1 1:-532 2:75 3:0.186667 4:0.213333 5:0.28 6:0.210526 7:0.236842 8:0.236842
1 1:-532 2:75 3:0.186667 4:0.213333 5:0.28 6:0.210526 7:0.236842 8:0.236842
1 1:-559 2:75 3:0.186667 4:0.213333 5:0.28 6:0.197368 7:0.223684 8:0.25
1 1:-530 2:75 3:0.186667 4:0.213333 5:0.28 6:0.223684 7:0.236842 8:0.236842
1 1:-516 2:75 3:0.186667 4:0.213333 5:0.28 6:0.194805 7:0.25974 8:0.233766
1 1:-529 2:75 3:0.186667 4:0.213333 5:0.28 6:0.197368 7:0.236842 8:0.25
1 1:-529 2:75 3:0.186667 4:0.213333 5:0.28 6:0.197368 7:0.25 8:0.236842
1 1:-678 2:76 3:0.157895 4:0.184211 5:0.315789 6:0.157895 7:0.184211 8:0.315789
1 1:-605 2:76 3:0.157895 4:0.184211 5:0.315789 6:0.171053 7:0.184211 8:0.315789
1 1:-554 2:76 3:0.157895 4:0.184211 5:0.315789 6:0.197368 7:0.197368 8:0.276316
1 1:-590 2:76 3:0.157895 4:0.184211 5:0.315789 6:0.144737 7:0.171053 8:0.328947
1 1:-575 2:76 3:0.157895 4:0.184211 5:0.315789 6:0.171053 7:0.197368 8:0.302632
1 1:-442 2:75 3:0.157895 4:0.184211 5:0.315789 6:0.253333 7:0.333333 8:0.2
1 1:-541 2:76 3:0.157895 4:0.184211 5:0.315789 6:0.105263 7:0.223684 8:0.289474
1 1:-513 2:76 3:0.157895 4:0.184211 5:0.315789 6:0.118421 7:0.236842 8:0.276316
1 1:-606 2:76 3:0.157895 4:0.184211 5:0.315789 6:0.171053 7:0.171053 8:0.276316
1 1:-625 2:76 3:0.157895 4:0.184211 5:0.315789 6:0.171053 7:0.157895 8:0.289474
1 1:-605 2:76 3:0.157895 4:0.184211 5:0.315789 6:0.197368 7:0.184211 8:0.263158
1 1:-581 2:76 3:0.157895 4:0.184211 5:0.315789 6:0.210526 7:0.197368 8:0.25
1 1:-476 2:75 3:0.157895 4:0.184211 5:0.315789 6:0.226667 7:0.213333 8:0.293333
1 1:-508 2:74 3:0.157895 4:0.184211 5:0.315789 6:0.216216 7:0.216216 8:0.283784
1 1:-492 2:75 3:0.157895 4:0.184211 5:0.315789 6:0.186667 7:0.266667 8:0.24
1 1:-539 2:76 3:0.157895 4:0.184211 5:0.315789 6:0.181818 7:0.207792 8:0.272727
1 1:-579 2:76 3:0.157895 4:0.184211 5:0.315789 6:0.131579 7:0.184211 8:0.342105
1 1:-583 2:76 3:0.157895 4:0.184211 5:0.315789 6:0.155844 7:0.207792 8:0.298701
1 1:-598 2:76 3:0.157895 4:0.184211 5:0.315789 6:0.12987 7:0.194805 8:0.311688
1 1:-539 2:76 3:0.157895 4:0.184211 5:0.315789 6:0.142857 7:0.220779 8:0.285714
1 1:-552 2:76 3:0.157895 4:0.184211 5:0.315789 6:0.181818 7:0.194805 8:0.298701
1 1:-552 2:76 3:0.157895 4:0.184211 5:0.315789 6:0.181818 7:0.194805 8:0.298701
1 1:-300 2:71 3:0.157895 4:0.184211 5:0.315789 6:0.478873 7:0.338028 8:0.126761
1 1:-336 2:71 3:0.157895 4:0.184211 5:0.315789 6:0.408451 7:0.366197 8:0.140845
1 1:-362 2:71 3:0.157895 4:0.184211 5:0.315789 6:0.408451 7:0.352113 8:0.126761
1 1:-362 2:72 3:0.157895 4:0.184211 5:0.315789 6:0.416667 7:0.347222 8:0.125
1 1:-486 2:75 3:0.157895 4:0.184211 5:0.315789 6:0.213333 7:0.226667 8:0.253333
1 1:-522 2:75 3:0.157895 4:0.184211 5:0.315789 6:0.173333 7:0.253333 8:0.253333
1 1:-524 2:75 3:0.157895 4:0.184211 5:0.315789 6:0.16 7:0.213333 8:0.293333
1 1:-526 2:76 3:0.157895 4:0.184211 5:0.315789 6:0.171053 7:0.210526 8:0.289474
1 1:-526 2:75 3:0.157895 4:0.184211 5:0.315789 6:0.16 7:0.213333 8:0.293333
1 1:-543 2:76 3:0.157895 4:0.184211 5:0.315789 6:0.184211 7:0.197368 8:0.276316
1 1:-521 2:76 3:0.157895 4:0.184211 5:0.315789 6:0.205128 7:0.230769 8:0.307692
1 1:-565 2:76 3:0.157895 4:0.184211 5:0.315789 6:0.179487 7:0.217949 8:0.307692
1 1:-499 2:76 3:0.157895 4:0.184211 5:0.315789 6:0.223684 7:0.210526 8:0.289474
1 1:-598 2:76 3:0.157895 4:0.184211 5:0.315789 6:0.171053 7:0.171053 8:0.355263
1 1:-588 2:76 3:0.157895 4:0.184211 5:0.315789 6:0.184211 7:0.171053 8:0.355263
1 1:-601 2:75 3:0.157895 4:0.184211 5:0.315789 6:0.186667 7:0.173333 8:0.346667
1 1:-558 2:76 3:0.157895 4:0.184211 5:0.315789 6:0.197368 7:0.197368 8:0.328947
1 1:-545 2:76 3:0.157895 4:0.184211 5:0.315789 6:0.223684 7:0.184211 8:0.328947
1 1:-514 2:76 3:0.157895 4:0.184211 5:0.315789 6:0.171053 7:0.25 8:0.289474
1 1:-514 2:76 3:0.157895 4:0.184211 5:0.315789 6:0.171053 7:0.25 8:0.289474
1 1:-329 2:69 3:0.157895 4:0.184211 5:0.315789 6:0.463768 7:0.42029 8:0.0869565
1 1:-378 2:72 3:0.157895 4:0.184211 5:0.315789 6:0.291667 7:0.375 8:0.138889
1 1:-470 2:75 3:0.157895 4:0.184211 5:0.315789 6:0.213333 7:0.226667 8:0.306667
1 1:-557 2:75 3:0.157895 4:0.184211 5:0.315789 6:0.16 7:0.2 8:0.32
1 1:-529 2:76 3:0.157895 4:0.184211 5:0.315789 6:0.197368 7:0.210526 8:0.289474
1 1:-529 2:76 3:0.157895 4:0.184211 5:0.315789 6:0.184211 7:0.197368 8:0.302632
1 1:-488 2:76 3:0.157895 4:0.184211 5:0.315789 6:0.210526 7:0.223684 8:0.289474
1 1:-511 2:75 3:0.157895 4:0.184211 5:0.315789 6:0.2 7:0.253333 8:0.266667
1 1:-539 2:75 3:0.157895 4:0.184211 5:0.315789 6:0.12 7:0.226667 8:0.32
1 1:-540 2:75 3:0.157895 4:0.184211 5:0.315789 6:0.146667 7:0.24 8:0.306667
1 1:-539 2:75 3:0.157895 4:0.184211 5:0.315789 6:0.12 7:0.226667 8:0.32
1 1:-595 2:76 3:0.157895 4:0.184211 5:0.315789 6:0.207792 7:0.155844 8:0.311688
1 1:-572 2:76 3:0.157895 4:0.184211 5:0.315789 6:0.197368 7:0.210526 8:0.289474
1 1:-566 2:76 3:0.157895 4:0.184211 5:0.315789 6:0.210526 7:0.210526 8:0.276316
1 1:-582 2:76 3:0.157895 4:0.184211 5:0.315789 6:0.197368 7:0.210526 8:0.276316
1 1:-593 2:76 3:0.157895 4:0.184211 5:0.315789 6:0.197368 7:0.210526 8:0.276316
1 1:-608 2:76 3:0.157895 4:0.184211 5:0.315789 6:0.197368 7:0.210526 8:0.276316
1 1:-638 2:76 3:0.157895 4:0.184211 5:0.315789 6:0.184211 7:0.171053 8:0.315789
1 1:-554 2:76 3:0.157895 4:0.184211 5:0.315789 6:0.223684 7:0.197368 8:0.289474
1 1:-549 2:76 3:0.157895 4:0.184211 5:0.315789 6:0.25 7:0.236842 8:0.236842
1 1:-549 2:76 3:0.157895 4:0.184211 5:0.315789 6:0.25 7:0.223684 8:0.25
1 1:-482 2:76 3:0.157895 4:0.184211 5:0.315789 6:0.25 7:0.263158 8:0.223684
1 1:-347 2:71 3:0.157895 4:0.184211 5:0.315789 6:0.450704 7:0.239437 8:0.169014
1 1:-532 2:76 3:0.157895 4:0.184211 5:0.315789 6:0.223684 7:0.210526 8:0.25
1 1:-492 2:76 3:0.157895 4:0.184211 5:0.315789 6:0.25 7:0.210526 8:0.236842
1 1:-500 2:76 3:0.157895 4:0.184211 5:0.315789 6:0.236842 7:0.223684 8:0.236842
1 1:-527 2:76 3:0.157895 4:0.184211 5:0.315789 6:0.223684 7:0.210526 8:0.25
1 1:-449 2:76 3:0.157895 4:0.184211 5:0.315789 6:0.210526 7:0.276316 8:0.197368
1 1:-491 2:76 3:0.157895 4:0.184211 5:0.315789 6:0.223684 7:0.184211 8:0.263158
1 1:-491 2:76 3:0.157895 4:0.184211 5:0.315789 6:0.223684 7:0.184211 8:0.263158
1 1:-491 2:76 3:0.157895 4:0.184211 5:0.315789 6:0.223684 7:0.184211 8:0.263158
1 1:-474 2:76 3:0.157895 4:0.184211 5:0.315789 6:0.236842 7:0.197368 8:0.25
1 1:-491 2:76 3:0.157895 4:0.184211 5:0.315789 6:0.223684 7:0.184211 8:0.263158
1 1:-505 2:76 3:0.157895 4:0.184211 5:0.315789 6:0.25 7:0.223684 8:0.236842
1 1:-505 2:76 3:0.157895 4:0.184211 5:0.315789 6:0.236842 7:0.223684 8:0.236842
1 1:-527 2:76 3:0.157895 4:0.184211 5:0.315789 6:0.25 7:0.210526 8:0.25
1 1:-505 2:76 3:0.157895 4:0.184211 5:0.315789 6:0.236842 7:0.223684 8:0.236842
1 1:-505 2:76 3:0.157895 4:0.184211 5:0.315789 6:0.236842 7:0.223684 8:0.236842
1 1:-505 2:76 3:0.157895 4:0.184211 5:0.315789 6:0.236842 7:0.223684 8:0.236842
1 1:-505 2:76 3:0.157895 4:0.184211 5:0.315789 6:0.246753 7:0.220779 8:0.233766
1 1:-505 2:76 3:0.157895 4:0.184211 5:0.315789 6:0.236842 7:0.223684 8:0.236842
1 1:-505 2:76 3:0.157895 4:0.184211 5:0.315789 6:0.236842 7:0.223684 8:0.236842
1 1:-505 2:76 3:0.157895 4:0.184211 5:0.315789 6:0.25 7:0.223684 8:0.236842
1 1:-505 2:76 3:0.157895 4:0.184211 5:0.315789 6:0.236842 7:0.223684 8:0.236842
1 1:-505 2:76 3:0.157895 4:0.184211 5:0.315789 6:0.236842 7:0.223684 8:0.236842
1 1:-425 2:74 3:0.157895 4:0.184211 5:0.315789 6:0.243243 7:0.337838 8:0.22973
1 1:-552 2:74 3:0.157895 4:0.184211 5:0.315789 6:0.202703 7:0.216216 8:0.297297
1 1:-612 2:74 3:0.157895 4:0.184211 5:0.315789 6:0.162162 7:0.162162 8:0.337838
1 1:-546 2:74 3:0.157895 4:0.184211 5:0.315789 6:0.202703 7:0.216216 8:0.297297
1 1:-552 2:74 3:0.157895 4:0.184211 5:0.315789 6:0.202703 7:0.216216 8:0.297297
1 1:-554 2:74 3:0.157895 4:0.184211 5:0.315789 6:0.216216 7:0.243243 8:0.283784
1 1:-499 2:74 3:0.157895 4:0.184211 5:0.315789 6:0.202703 7:0.310811 8:0.243243
1 1:-499 2:74 3:0.157895 4:0.184211 5:0.315789 6:0.202703 7:0.297297 8:0.256757
1 1:-537 2:74 3:0.157895 4:0.184211 5:0.315789 6:0.216216 7:0.22973 8:0.283784
1 1:-464 2:75 3:0.157895 4:0.184211 5:0.315789 6:0.253333 7:0.293333 8:0.253333
1 1:-490 2:74 3:0.157895 4:0.184211 5:0.315789 6:0.243243 7:0.283784 8:0.243243
1 1:-487 2:74 3:0.157895 4:0.184211 5:0.315789 6:0.202703 7:0.283784 8:0.27027
1 1:-557 2:74 3:0.157895 4:0.184211 5:0.315789 6:0.202703 7:0.22973 8:0.297297
1 1:-572 2:76 3:0.157895 4:0.184211 5:0.315789 6:0.171053 7:0.223684 8:0.276316
1 1:-535 2:75 3:0.157895 4:0.184211 5:0.315789 6:0.173333 7:0.253333 8:0.32
1 1:-557 2:74 3:0.157895 4:0.184211 5:0.315789 6:0.202703 7:0.22973 8:0.297297
1 1:-535 2:75 3:0.157895 4:0.184211 5:0.315789 6:0.173333 7:0.253333 8:0.32
1 1:-516 2:75 3:0.157895 4:0.184211 5:0.315789 6:0.213333 7:0.306667 8:0.226667
1 1:-401 2:75 3:0.157895 4:0.184211 5:0.315789 6:0.32 7:0.333333 8:0.173333
1 1:-328 2:70 3:0.157895 4:0.184211 5:0.315789 6:0.414286 7:0.371429 8:0.114286
1 1:-414 2:72 3:0.157895 4:0.184211 5:0.315789 6:0.319444 7:0.319444 8:0.208333
1 1:-512 2:73 3:0.157895 4:0.184211 5:0.315789 6:0.178082 7:0.246575 8:0.273973
1 1:-533 2:74 3:0.157895 4:0.184211 5:0.315789 6:0.202703 7:0.202703 8:0.297297
1 1:-533 2:74 3:0.157895 4:0.184211 5:0.315789 6:0.202703 7:0.202703 8:0.297297
1 1:-564 2:74 3:0.157895 4:0.184211 5:0.315789 6:0.135135 7:0.189189 8:0.324324
1 1:-494 2:75 3:0.157895 4:0.184211 5:0.315789 6:0.186667 7:0.253333 8:0.266667
1 1:-574 2:74 3:0.157895 4:0.184211 5:0.315789 6:0.148649 7:0.22973 8:0.310811
1 1:-529 2:74 3:0.157895 4:0.184211 5:0.315789 6:0.162162 7:0.216216 8:0.297297
1 1:-559 2:76 3:0.157895 4:0.184211 5:0.315789 6:0.155844 7:0.246753 8:0.25974
1 1:-491 2:76 3:0.157895 4:0.184211 5:0.315789 6:0.181818 7:0.246753 8:0.25974
1 1:-569 2:76 3:0.157895 4:0.184211 5:0.315789 6:0.181818 7:0.285714 8:0.246753
1 1:-569 2:76 3:0.157895 4:0.184211 5:0.315789 6:0.181818 7:0.285714 8:0.246753
1 1:-436 2:75 3:0.157895 4:0.184211 5:0.315789 6:0.28 7:0.333333 8:0.173333
1 1:-474 2:76 3:0.157895 4:0.184211 5:0.315789 6:0.236842 7:0.289474 8:0.197368
1 1:-494 2:76 3:0.157895 4:0.184211 5:0.315789 6:0.236842 7:0.276316 8:0.210526
1 1:-518 2:76 3:0.157895 4:0.184211 5:0.315789 6:0.236842 7:0.236842 8:0.236842
1 1:-553 2:76 3:0.157895 4:0.184211 5:0.315789 6:0.171053 7:0.223684 8:0.289474
1 1:-531 2:76 3:0.157895 4:0.184211 5:0.315789 6:0.184211 7:0.236842 8:0.276316
1 1:-531 2:76 3:0.157895 4:0.184211 5:0.315789 6:0.184211 7:0.236842 8:0.276316
1 1:-593 2:76 3:0.157895 4:0.184211 5:0.315789 6:0.181818 7:0.168831 8:0.311688
1 1:-594 2:76 3:0.157895 4:0.184211 5:0.315789 6:0.166667 7:0.192308 8:0.320513
1 1:-523 2:76 3:0.157895 4:0.184211 5:0.315789 6:0.246753 7:0.246753 8:0.25974
1 1:-473 2:76 3:0.157895 4:0.184211 5:0.315789 6:0.25974 7:0.25974 8:0.220779
1 1:-473 2:76 3:0.157895 4:0.184211 5:0.315789 6:0.25974 7:0.25974 8:0.220779
1 1:-590 2:76 3:0.157895 4:0.184211 5:0.315789 6:0.207792 7:0.194805 8:0.285714
1 1:-540 2:76 3:0.157895 4:0.184211 5:0.315789 6:0.207792 7:0.220779 8:0.246753
1 1:-540 2:76 3:0.157895 4:0.184211 5:0.315789 6:0.207792 7:0.220779 8:0.246753
1 1:-610 2:76 3:0.157895 4:0.184211 5:0.315789 6:0.197368 7:0.210526 8:0.289474
1 1:-565 2:75 3:0.157895 4:0.184211 5:0.315789 6:0.2 7:0.2 8:0.266667
1 1:-565 2:75 3:0.157895 4:0.184211 5:0.315789 6:0.2 7:0.2 8:0.266667
1 1:-376 2:76 3:0.157895 4:0.184211 5:0.315789 6:0.355263 7:0.355263 8:0.131579
1 1:-444 2:76 3:0.157895 4:0.184211 5:0.315789 6:0.25974 7:0.298701 8:0.207792
1 1:-344 2:72 3:0.157895 4:0.184211 5:0.315789 6:0.402778 7:0.347222 8:0.111111
1 1:-372 2:72 3:0.157895 4:0.184211 5:0.315789 6:0.388889 7:0.305556 8:0.152778
1 1:-548 2:76 3:0.157895 4:0.184211 5:0.315789 6:0.194805 7:0.207792 8:0.285714
1 1:-522 2:76 3:0.157895 4:0.184211 5:0.315789 6:0.207792 7:0.220779 8:0.272727
1 1:-523 2:76 3:0.157895 4:0.184211 5:0.315789 6:0.207792 7:0.220779 8:0.272727
1 1:-545 2:76 3:0.157895 4:0.184211 5:0.315789 6:0.181818 7:0.220779 8:0.285714
1 1:-520 2:76 3:0.157895 4:0.184211 5:0.315789 6:0.168831 7:0.207792 8:0.272727
1 1:-597 2:76 3:0.157895 4:0.184211 5:0.315789 6:0.155844 7:0.207792 8:0.298701
1 1:-567 2:76 3:0.157895 4:0.184211 5:0.315789 6:0.181818 7:0.207792 8:0.298701
1 1:-457 2:76 3:0.157895 4:0.184211 5:0.315789 6:0.236842 7:0.25 8:0.25
1 1:-571 2:76 3:0.157895 4:0.184211 5:0.315789 6:0.210526 7:0.210526 8:0.289474
1 1:-565 2:76 3:0.157895 4:0.184211 5:0.315789 6:0.236842 7:0.276316 8:0.223684
1 1:-565 2:76 3:0.157895 4:0.184211 5:0.315789 6:0.236842 7:0.276316 8:0.223684
1 1:-539 2:76 3:0.157895 4:0.184211 5:0.315789 6:0.223684 7:0.276316 8:0.236842
1 1:-494 2:75 3:0.157895 4:0.184211 5:0.315789 6:0.28 7:0.293333 8:0.213333
1 1:-391 2:68 3:0.157895 4:0.184211 5:0.315789 6:0.308824 7:0.294118 8:0.205882
1 1:-303 2:67 3:0.157895 4:0.184211 5:0.315789 6:0.373134 7:0.253731 8:0.208955
1 1:-420 2:70 3:0.157895 4:0.184211 5:0.315789 6:0.328571 7:0.285714 8:0.214286
1 1:-528 2:76 3:0.157895 4:0.184211 5:0.315789 6:0.197368 7:0.25 8:0.263158
1 1:-504 2:76 3:0.157895 4:0.184211 5:0.315789 6:0.197368 7:0.276316 8:0.236842
1 1:-503 2:76 3:0.157895 4:0.184211 5:0.315789 6:0.144737 7:0.236842 8:0.289474
1 1:-583 2:76 3:0.157895 4:0.184211 5:0.315789 6:0.171053 7:0.210526 8:0.289474
1 1:-556 2:76 3:0.157895 4:0.184211 5:0.315789 6:0.197368 7:0.236842 8:0.263158
1 1:-583 2:76 3:0.157895 4:0.184211 5:0.315789 6:0.171053 7:0.210526 8:0.289474
1 1:-604 2:76 3:0.157895 4:0.184211 5:0.315789 6:0.157895 7:0.197368 8:0.302632
1 1:-583 2:76 3:0.157895 4:0.184211 5:0.315789 6:0.171053 7:0.210526 8:0.289474
1 1:-604 2:76 3:0.157895 4:0.184211 5:0.315789 6:0.157895 7:0.197368 8:0.302632
1 1:-559 2:76 3:0.157895 4:0.184211 5:0.315789 6:0.197368 7:0.236842 8:0.263158
1 1:-604 2:76 3:0.157895 4:0.184211 5:0.315789 6:0.157895 7:0.197368 8:0.302632
1 1:-583 2:76 3:0.157895 4:0.184211 5:0.315789 6:0.171053 7:0.210526 8:0.289474
1 1:-559 2:76 3:0.157895 4:0.184211 5:0.315789 6:0.197368 7:0.236842 8:0.263158
1 1:-463 2:76 3:0.157895 4:0.184211 5:0.315789 6:0.264368 7:0.252874 8:0.229885
1 1:-466 2:76 3:0.157895 4:0.184211 5:0.315789 6:0.223529 7:0.235294 8:0.258824
1 1:-557 2:76 3:0.157895 4:0.184211 5:0.315789 6:0.218391 7:0.16092 8:0.310345
1 1:-557 2:76 3:0.157895 4:0.184211 5:0.315789 6:0.193182 7:0.181818 8:0.318182
1 1:-574 2:76 3:0.157895 4:0.184211 5:0.315789 6:0.170455 7:0.147727 8:0.329545
1 1:-641 2:76 3:0.157895 4:0.184211 5:0.315789 6:0.181818 7:0.159091 8:0.318182
1 1:-587 2:76 3:0.157895 4:0.184211 5:0.315789 6:0.186047 7:0.162791 8:0.313953
1 1:-401 2:76 3:0.157895 4:0.184211 5:0.315789 6:0.317647 7:0.235294 8:0.211765
1 1:-530 2:76 3:0.157895 4:0.184211 5:0.315789 6:0.247191 7:0.213483 8:0.258427
1 1:-500 2:76 3:0.157895 4:0.184211 5:0.315789 6:0.22619 7:0.238095 8:0.25
1 1:-543 2:76 3:0.157895 4:0.184211 5:0.315789 6:0.186047 7:0.197674 8:0.302326
1 1:-599 2:76 3:0.157895 4:0.184211 5:0.315789 6:0.195402 7:0.241379 8:0.241379
1 1:-496 2:76 3:0.157895 4:0.184211 5:0.315789 6:0.206897 7:0.195402 8:0.275862
1 1:-512 2:76 3:0.157895 4:0.184211 5:0.315789 6:0.172414 7:0.218391 8:0.275862
1 1:-522 2:76 3:0.157895 4:0.184211 5:0.315789 6:0.195402 7:0.229885 8:0.241379
1 1:-512 2:76 3:0.157895 4:0.184211 5:0.315789 6:0.172414 7:0.218391 8:0.275862
1 1:-469 2:76 3:0.157895 4:0.184211 5:0.315789 6:0.247059 7:0.223529 8:0.270588
1 1:-492 2:76 3:0.157895 4:0.184211 5:0.315789 6:0.229885 7:0.195402 8:0.264368
1 1:-516 2:76 3:0.157895 4:0.184211 5:0.315789 6:0.183908 7:0.241379 8:0.252874
1 1:-494 2:76 3:0.157895 4:0.184211 5:0.315789 6:0.238095 7:0.214286 8:0.25
1 1:-477 2:76 3:0.157895 4:0.184211 5:0.315789 6:0.295455 7:0.227273 8:0.238636
1 1:-505 2:76 3:0.157895 4:0.184211 5:0.315789 6:0.228916 7:0.216867 8:0.240964
1 1:-432 2:76 3:0.157895 4:0.184211 5:0.315789 6:0.270588 7:0.235294 8:0.211765
1 1:-464 2:76 3:0.157895 4:0.184211 5:0.315789 6:0.295455 7:0.238636 8:0.238636
1 1:-505 2:76 3:0.157895 4:0.184211 5:0.315789 6:0.228916 7:0.216867 8:0.240964
1 1:-494 2:76 3:0.157895 4:0.184211 5:0.315789 6:0.228916 7:0.204819 8:0.240964
1 1:-465 2:76 3:0.157895 4:0.184211 5:0.315789 6:0.294118 7:0.270588 8:0.188235
1 1:-416 2:76 3:0.157895 4:0.184211 5:0.315789 6:0.275862 7:0.310345 8:0.16092
1 1:-349 2:76 3:0.157895 4:0.184211 5:0.315789 6:0.305882 7:0.341176 8:0.152941
1 1:-385 2:74 3:0.157895 4:0.184211 5:0.315789 6:0.391892 7:0.256757 8:0.189189
1 1:-385 2:75 3:0.157895 4:0.184211 5:0.315789 6:0.4 7:0.253333 8:0.186667
1 1:-342 2:75 3:0.157895 4:0.184211 5:0.315789 6:0.4 7:0.24 8:0.186667
1 1:-360 2:76 3:0.157895 4:0.184211 5:0.315789 6:0.333333 7:0.282051 8:0.230769
1 1:-392 2:74 3:0.157895 4:0.184211 5:0.315789 6:0.378378 7:0.283784 8:0.162162
1 1:-431 2:76 3:0.157895 4:0.184211 5:0.315789 6:0.247059 7:0.247059 8:0.235294
1 1:-475 2:76 3:0.157895 4:0.184211 5:0.315789 6:0.2 7:0.294118 8:0.211765
1 1:-462 2:76 3:0.157895 4:0.184211 5:0.315789 6:0.258824 7:0.247059 8:0.223529
1 1:-445 2:76 3:0.157895 4:0.184211 5:0.315789 6:0.223529 7:0.211765 8:0.258824
1 1:-487 2:76 3:0.157895 4:0.184211 5:0.315789 6:0.164706 7:0.235294 8:0.258824
1 1:-524 2:76 3:0.157895 4:0.184211 5:0.315789 6:0.152941 7:0.211765 8:0.270588
1 1:-483 2:76 3:0.157895 4:0.184211 5:0.315789 6:0.218391 7:0.229885 8:0.252874
1 1:-569 2:76 3:0.157895 4:0.184211 5:0.315789 6:0.164706 7:0.211765 8:0.282353
1 1:-494 2:76 3:0.157895 4:0.184211 5:0.315789 6:0.22093 7:0.22093 8:0.255814
1 1:-494 2:76 3:0.157895 4:0.184211 5:0.315789 6:0.209302 7:0.232558 8:0.255814
1 1:-573 2:76 3:0.157895 4:0.184211 5:0.315789 6:0.141176 7:0.2 8:0.294118
1 1:-573 2:76 3:0.157895 4:0.184211 5:0.315789 6:0.141176 7:0.2 8:0.294118
1 1:-524 2:76 3:0.157895 4:0.184211 5:0.315789 6:0.223684 7:0.210526 8:0.276316
1 1:-616 2:76 3:0.157895 4:0.184211 5:0.315789 6:0.181818 7:0.155844 8:0.324675
1 1:-606 2:76 3:0.157895 4:0.184211 5:0.315789 6:0.157895 7:0.157895 8:0.328947
1 1:-553 2:76 3:0.157895 4:0.184211 5:0.315789 6:0.207792 7:0.233766 8:0.272727
1 1:-576 2:76 3:0.157895 4:0.184211 5:0.315789 6:0.144737 7:0.197368 8:0.315789
1 1:-598 2:76 3:0.157895 4:0.184211 5:0.315789 6:0.181818 7:0.142857 8:0.350649
1 1:-519 2:76 3:0.157895 4:0.184211 5:0.315789 6:0.246753 7:0.233766 8:0.25974
1 1:-482 2:76 3:0.157895 4:0.184211 5:0.315789 6:0.272727 7:0.272727 8:0.220779
1 1:-537 2:76 3:0.157895 4:0.184211 5:0.315789 6:0.246753 7:0.233766 8:0.272727
1 1:-442 2:76 3:0.157895 4:0.184211 5:0.315789 6:0.276316 7:0.289474 8:0.210526
1 1:-332 2:76 3:0.157895 4:0.184211 5:0.315789 6:0.350649 7:0.376623 8:0.142857
1 1:-472 2:76 3:0.157895 4:0.184211 5:0.315789 6:0.276316 7:0.276316 8:0.223684
1 1:-536 2:76 3:0.157895 4:0.184211 5:0.315789 6:0.263158 7:0.223684 8:0.25
1 1:-585 2:76 3:0.157895 4:0.184211 5:0.315789 6:0.168831 7:0.220779 8:0.285714
1 1:-585 2:76 3:0.157895 4:0.184211 5:0.315789 6:0.168831 7:0.220779 8:0.285714
1 1:-539 2:76 3:0.157895 4:0.184211 5:0.315789 6:0.210526 7:0.223684 8:0.276316
1 1:-539 2:76 3:0.157895 4:0.184211 5:0.315789 6:0.210526 7:0.223684 8:0.276316
1 1:-539 2:76 3:0.157895 4:0.184211 5:0.315789 6:0.210526 7:0.223684 8:0.276316
1 1:-496 2:76 3:0.157895 4:0.184211 5:0.315789 6:0.207792 7:0.285714 8:0.220779
1 1:-605 2:76 3:0.157895 4:0.184211 5:0.315789 6:0.157895 7:0.223684 8:0.289474
1 1:-600 2:76 3:0.157895 4:0.184211 5:0.315789 6:0.144737 7:0.223684 8:0.289474
1 1:-613 2:76 3:0.157895 4:0.184211 5:0.315789 6:0.141026 7:0.179487 8:0.346154
1 1:-520 2:76 3:0.157895 4:0.184211 5:0.315789 6:0.223684 7:0.236842 8:0.263158
1 1:-517 2:76 3:0.157895 4:0.184211 5:0.315789 6:0.210526 7:0.263158 8:0.236842
1 1:-494 2:76 3:0.157895 4:0.184211 5:0.315789 6:0.220779 7:0.233766 8:0.25974
1 1:-536 2:76 3:0.157895 4:0.184211 5:0.315789 6:0.171053 7:0.236842 8:0.25
1 1:-535 2:75 3:0.157895 4:0.184211 5:0.315789 6:0.146667 7:0.226667 8:0.266667
1 1:-535 2:75 3:0.157895 4:0.184211 5:0.315789 6:0.146667 7:0.24 8:0.266667
1 1:-497 2:76 3:0.157895 4:0.184211 5:0.315789 6:0.220779 7:0.272727 8:0.207792
1 1:-510 2:76 3:0.157895 4:0.184211 5:0.315789 6:0.194805 7:0.272727 8:0.207792
1 1:-601 2:76 3:0.157895 4:0.184211 5:0.315789 6:0.131579 7:0.223684 8:0.302632
1 1:-557 2:74 3:0.157895 4:0.184211 5:0.315789 6:0.148649 7:0.216216 8:0.27027
1 1:-564 2:76 3:0.157895 4:0.184211 5:0.315789 6:0.118421 7:0.210526 8:0.315789
1 1:-532 2:76 3:0.157895 4:0.184211 5:0.315789 6:0.194805 7:0.246753 8:0.233766
1 1:-532 2:76 3:0.157895 4:0.184211 5:0.315789 6:0.194805 7:0.246753 8:0.233766
1 1:-540 2:76 3:0.157895 4:0.184211 5:0.315789 6:0.194805 7:0.233766 8:0.246753
1 1:-545 2:76 3:0.157895 4:0.184211 5:0.315789 6:0.181818 7:0.207792 8:0.272727
1 1:-548 2:76 3:0.157895 4:0.184211 5:0.315789 6:0.142857 7:0.181818 8:0.311688
1 1:-595 2:76 3:0.157895 4:0.184211 5:0.315789 6:0.168831 7:0.207792 8:0.272727
1 1:-491 2:76 3:0.157895 4:0.184211 5:0.315789 6:0.233766 7:0.298701 8:0.220779
1 1:-396 2:75 3:0.157895 4:0.184211 5:0.315789 6:0.293333 7:0.253333 8:0.213333
1 1:-496 2:76 3:0.157895 4:0.184211 5:0.315789 6:0.192308 7:0.25641 8:0.24359
1 1:-497 2:75 3:0.157895 4:0.184211 5:0.315789 6:0.12 7:0.266667 8:0.28
1 1:-497 2:75 3:0.157895 4:0.184211 5:0.315789 6:0.12 7:0.266667 8:0.28
1 1:-464 2:75 3:0.157895 4:0.184211 5:0.315789 6:0.12 7:0.28 8:0.266667
1 1:-506 2:75 3:0.157895 4:0.184211 5:0.315789 6:0.146667 7:0.28 8:0.24
1 1:-443 2:76 3:0.157895 4:0.184211 5:0.315789 6:0.263158 7:0.276316 8:0.210526
1 1:-450 2:76 3:0.157895 4:0.184211 5:0.315789 6:0.230769 7:0.294872 8:0.24359
1 1:-551 2:76 3:0.157895 4:0.184211 5:0.315789 6:0.184211 7:0.223684 8:0.276316
1 1:-479 2:75 3:0.157895 4:0.184211 5:0.315789 6:0.226667 7:0.2 8:0.306667
1 1:-546 2:75 3:0.157895 4:0.184211 5:0.315789 6:0.2 7:0.213333 8:0.306667
1 1:-547 2:75 3:0.157895 4:0.184211 5:0.315789 6:0.2 7:0.226667 8:0.293333
1 1:-533 2:75 3:0.157895 4:0.184211 5:0.315789 6:0.16 7:0.253333 8:0.253333
1 1:-330 2:72 3:0.157895 4:0.184211 5:0.315789 6:0.388889 7:0.416667 8:0.0833333
1 1:-486 2:75 3:0.157895 4:0.184211 5:0.315789 6:0.226667 7:0.28 8:0.253333
1 1:-509 2:75 3:0.157895 4:0.184211 5:0.315789 6:0.213333 7:0.293333 8:0.226667
1 1:-513 2:75 3:0.157895 4:0.184211 5:0.315789 6:0.2 7:0.266667 8:0.253333
1 1:-517 2:75 3:0.157895 4:0.184211 5:0.315789 6:0.226667 7:0.266667 8:0.253333
1 1:-541 2:75 3:0.157895 4:0.184211 5:0.315789 6:0.213333 7:0.266667 8:0.253333
1 1:-517 2:75 3:0.157895 4:0.184211 5:0.315789 6:0.226667 7:0.266667 8:0.253333
1 1:-517 2:75 3:0.157895 4:0.184211 5:0.315789 6:0.226667 7:0.266667 8:0.253333
1 1:-474 2:75 3:0.157895 4:0.184211 5:0.315789 6:0.213333 7:0.253333 8:0.266667
1 1:-541 2:75 3:0.157895 4:0.184211 5:0.315789 6:0.213333 7:0.266667 8:0.253333
1 1:-439 2:75 3:0.157895 4:0.184211 5:0.315789 6:0.186667 7:0.266667 8:0.253333
1 1:-577 2:76 3:0.157895 4:0.184211 5:0.315789 6:0.157895 7:0.197368 8:0.289474
1 1:-566 2:76 3:0.157895 4:0.184211 5:0.315789 6:0.157895 7:0.184211 8:0.302632
1 1:-576 2:76 3:0.157895 4:0.184211 5:0.315789 6:0.184211 7:0.210526 8:0.276316
1 1:-528 2:76 3:0.157895 4:0.184211 5:0.315789 6:0.179487 7:0.217949 8:0.294872
1 1:-522 2:76 3:0.157895 4:0.184211 5:0.315789 6:0.207792 7:0.207792 8:0.25974
1 1:-579 2:76 3:0.157895 4:0.184211 5:0.315789 6:0.207792 7:0.207792 8:0.272727
1 1:-573 2:76 3:0.157895 4:0.184211 5:0.315789 6:0.197368 7:0.197368 8:0.276316
1 1:-562 2:76 3:0.157895 4:0.184211 5:0.315789 6:0.197368 7:0.184211 8:0.302632
1 1:-549 2:76 3:0.157895 4:0.184211 5:0.315789 6:0.207792 7:0.181818 8:0.298701
1 1:-538 2:75 3:0.157895 4:0.184211 5:0.315789 6:0.253333 7:0.266667 8:0.24
1 1:-593 2:76 3:0.157895 4:0.184211 5:0.315789 6:0.194805 7:0.194805 8:0.298701
1 1:-577 2:76 3:0.157895 4:0.184211 5:0.315789 6:0.155844 7:0.168831 8:0.324675
1 1:-451 2:76 3:0.157895 4:0.184211 5:0.315789 6:0.272727 7:0.272727 8:0.207792
1 1:-334 2:74 3:0.157895 4:0.184211 5:0.315789 6:0.418919 7:0.378378 8:0.108108
1 1:-438 2:76 3:0.157895 4:0.184211 5:0.315789 6:0.342105 7:0.342105 8:0.171053
1 1:-349 2:67 3:0.157895 4:0.184211 5:0.315789 6:0.328358 7:0.358209 8:0.179104
1 1:-385 2:71 3:0.157895 4:0.184211 5:0.315789 6:0.366197 7:0.352113 8:0.169014
1 1:-393 2:72 3:0.157895 4:0.184211 5:0.315789 6:0.430556 7:0.361111 8:0.111111
1 1:-350 2:72 3:0.157895 4:0.184211 5:0.315789 6:0.402778 7:0.375 8:0.125
1 1:-497 2:76 3:0.157895 4:0.184211 5:0.315789 6:0.197368 7:0.197368 8:0.289474
1 1:-488 2:75 3:0.157895 4:0.184211 5:0.315789 6:0.213333 7:0.24 8:0.266667
1 1:-454 2:75 3:0.157895 4:0.184211 5:0.315789 6:0.213333 7:0.253333 8:0.266667
1 1:-523 2:76 3:0.157895 4:0.184211 5:0.315789 6:0.210526 7:0.184211 8:0.289474
1 1:-479 2:76 3:0.157895 4:0.184211 5:0.315789 6:0.197368 7:0.210526 8:0.263158
1 1:-502 2:76 3:0.157895 4:0.184211 5:0.315789 6:0.197368 7:0.197368 8:0.276316
1 1:-606 2:76 3:0.157895 4:0.184211 5:0.315789 6:0.184211 7:0.210526 8:0.263158
1 1:-605 2:76 3:0.157895 4:0.184211 5:0.315789 6:0.184211 7:0.223684 8:0.276316
1 1:-546 2:76 3:0.157895 4:0.184211 5:0.315789 6:0.184211 7:0.223684 8:0.263158
1 1:-479 2:76 3:0.157895 4:0.184211 5:0.315789 6:0.211111 7:0.211111 8:0.288889
1 1:-531 2:76 3:0.157895 4:0.184211 5:0.315789 6:0.204545 7:0.204545 8:0.306818
1 1:-560 2:76 3:0.157895 4:0.184211 5:0.315789 6:0.170455 7:0.159091 8:0.352273
1 1:-600 2:76 3:0.157895 4:0.184211 5:0.315789 6:0.215909 7:0.193182 8:0.318182
1 1:-598 2:76 3:0.157895 4:0.184211 5:0.315789 6:0.154762 7:0.178571 8:0.309524
1 1:-497 2:76 3:0.157895 4:0.184211 5:0.315789 6:0.2 7:0.233333 8:0.255556
1 1:-518 2:76 3:0.157895 4:0.184211 5:0.315789 6:0.25 7:0.173913 8:0.26087
1 1:-522 2:76 3:0.157895 4:0.184211 5:0.315789 6:0.247312 7:0.172043 8:0.268817
1 1:-557 2:76 3:0.157895 4:0.184211 5:0.315789 6:0.228261 7:0.184783 8:0.282609
1 1:-495 2:76 3:0.157895 4:0.184211 5:0.315789 6:0.206522 7:0.217391 8:0.26087
1 1:-539 2:76 3:0.157895 4:0.184211 5:0.315789 6:0.222222 7:0.144444 8:0.311111
1 1:-566 2:76 3:0.157895 4:0.184211 5:0.315789 6:0.193548 7:0.16129 8:0.301075
1 1:-512 2:76 3:0.157895 4:0.184211 5:0.315789 6:0.204545 7:0.181818 8:0.272727
1 1:-496 2:76 3:0.157895 4:0.184211 5:0.315789 6:0.204545 7:0.193182 8:0.261364
1 1:-509 2:76 3:0.157895 4:0.184211 5:0.315789 6:0.215909 7:0.181818 8:0.272727
1 1:-354 2:76 3:0.157895 4:0.184211 5:0.315789 6:0.337209 7:0.372093 8:0.116279
1 1:-412 2:76 3:0.157895 4:0.184211 5:0.315789 6:0.244444 7:0.355556 8:0.166667
1 1:-412 2:76 3:0.157895 4:0.184211 5:0.315789 6:0.244444 7:0.355556 8:0.166667
1 1:-419 2:72 3:0.157895 4:0.184211 5:0.315789 6:0.263889 7:0.305556 8:0.166667
1 1:-480 2:76 3:0.157895 4:0.184211 5:0.315789 6:0.176471 7:0.247059 8:0.258824
1 1:-495 2:76 3:0.157895 4:0.184211 5:0.315789 6:0.211765 7:0.247059 8:0.235294
1 1:-495 2:76 3:0.157895 4:0.184211 5:0.315789 6:0.188235 7:0.258824 8:0.223529
1 1:-567 2:76 3:0.157895 4:0.184211 5:0.315789 6:0.154762 7:0.22619 8:0.297619
1 1:-522 2:76 3:0.157895 4:0.184211 5:0.315789 6:0.176471 7:0.270588 8:0.247059
1 1:-518 2:76 3:0.157895 4:0.184211 5:0.315789 6:0.188235 7:0.247059 8:0.235294
1 1:-496 2:76 3:0.157895 4:0.184211 5:0.315789 6:0.202381 7:0.238095 8:0.25
1 1:-482 2:76 3:0.157895 4:0.184211 5:0.315789 6:0.197674 7:0.244186 8:0.255814
1 1:-493 2:76 3:0.157895 4:0.184211 5:0.315789 6:0.22093 7:0.244186 8:0.232558
1 1:-573 2:76 3:0.157895 4:0.184211 5:0.315789 6:0.164706 7:0.223529 8:0.270588
1 1:-498 2:76 3:0.157895 4:0.184211 5:0.315789 6:0.2 7:0.235294 8:0.258824
1 1:-476 2:76 3:0.157895 4:0.184211 5:0.315789 6:0.2 7:0.258824 8:0.235294
1 1:-508 2:76 3:0.157895 4:0.184211 5:0.315789 6:0.164706 7:0.235294 8:0.270588
1 1:-573 2:76 3:0.157895 4:0.184211 5:0.315789 6:0.164706 7:0.223529 8:0.270588
1 1:-594 2:76 3:0.157895 4:0.184211 5:0.315789 6:0.164706 7:0.211765 8:0.282353
1 1:-524 2:76 3:0.157895 4:0.184211 5:0.315789 6:0.176471 7:0.235294 8:0.270588
1 1:-494 2:76 3:0.157895 4:0.184211 5:0.315789 6:0.2 7:0.211765 8:0.270588
1 1:-488 2:76 3:0.157895 4:0.184211 5:0.315789 6:0.188235 7:0.223529 8:0.270588
1 1:-494 2:76 3:0.157895 4:0.184211 5:0.315789 6:0.188235 7:0.211765 8:0.270588
1 1:-525 2:76 3:0.157895 4:0.184211 5:0.315789 6:0.176471 7:0.235294 8:0.270588
1 1:-494 2:76 3:0.157895 4:0.184211 5:0.315789 6:0.197674 7:0.209302 8:0.267442
1 1:-494 2:76 3:0.157895 4:0.184211 5:0.315789 6:0.188235 7:0.223529 8:0.270588
1 1:-538 2:76 3:0.157895 4:0.184211 5:0.315789 6:0.236842 7:0.263158 8:0.236842
1 1:-557 2:75 3:0.157895 4:0.184211 5:0.315789 6:0.2 7:0.2 8:0.28
1 1:-572 2:76 3:0.157895 4:0.184211 5:0.315789 6:0.197368 7:0.210526 8:0.289474
1 1:-570 2:75 3:0.157895 4:0.184211 5:0.315789 6:0.186667 7:0.186667 8:0.293333
1 1:-486 2:76 3:0.157895 4:0.184211 5:0.315789 6:0.302632 7:0.276316 8:0.197368
1 1:-525 2:76 3:0.157895 4:0.184211 5:0.315789 6:0.263158 7:0.25 8:0.236842
1 1:-525 2:76 3:0.157895 4:0.184211 5:0.315789 6:0.263158 7:0.25 8:0.236842
1 1:-548 2:76 3:0.157895 4:0.184211 5:0.315789 6:0.210526 7:0.263158 8:0.223684
1 1:-570 2:76 3:0.157895 4:0.184211 5:0.315789 6:0.223684 7:0.236842 8:0.236842
1 1:-559 2:75 3:0.157895 4:0.184211 5:0.315789 6:0.2 7:0.24 8:0.24
1 1:-540 2:75 3:0.157895 4:0.184211 5:0.315789 6:0.266667 7:0.226667 8:0.24
1 1:-448 2:74 3:0.157895 4:0.184211 5:0.315789 6:0.310811 7:0.283784 8:0.175676
1 1:-480 2:76 3:0.157895 4:0.184211 5:0.315789 6:0.263158 7:0.236842 8:0.223684
1 1:-501 2:76 3:0.157895 4:0.184211 5:0.315789 6:0.25 7:0.223684 8:0.236842
1 1:-536 2:76 3:0.157895 4:0.184211 5:0.315789 6:0.184211 7:0.197368 8:0.289474
1 1:-650 2:76 3:0.157895 4:0.184211 5:0.315789 6:0.141026 7:0.192308 8:0.333333
1 1:-594 2:76 3:0.157895 4:0.184211 5:0.315789 6:0.192308 7:0.205128 8:0.307692
1 1:-594 2:76 3:0.157895 4:0.184211 5:0.315789 6:0.192308 7:0.205128 8:0.294872
1 1:-563 2:76 3:0.157895 4:0.184211 5:0.315789 6:0.179487 7:0.179487 8:0.333333
1 1:-549 2:76 3:0.157895 4:0.184211 5:0.315789 6:0.192308 7:0.230769 8:0.282051
1 1:-534 2:76 3:0.157895 4:0.184211 5:0.315789 6:0.236842 7:0.223684 8:0.276316
1 1:-534 2:76 3:0.157895 4:0.184211 5:0.315789 6:0.236842 7:0.223684 8:0.276316
1 1:-554 2:76 3:0.157895 4:0.184211 5:0.315789 6:0.197368 7:0.184211 8:0.276316
1 1:-605 2:76 3:0.157895 4:0.184211 5:0.315789 6:0.210526 7:0.184211 8:0.289474
1 1:-622 2:76 3:0.157895 4:0.184211 5:0.315789 6:0.168831 7:0.220779 8:0.272727
1 1:-575 2:76 3:0.157895 4:0.184211 5:0.315789 6:0.207792 7:0.25974 8:0.233766
1 1:-649 2:76 3:0.157895 4:0.184211 5:0.315789 6:0.197368 7:0.184211 8:0.302632
1 1:-500 2:76 3:0.157895 4:0.184211 5:0.315789 6:0.263158 7:0.263158 8:0.223684
1 1:-313 2:75 3:0.157895 4:0.184211 5:0.315789 6:0.426667 7:0.36 8:0.106667
1 1:-376 2:71 3:0.157895 4:0.184211 5:0.315789 6:0.394366 7:0.225352 8:0.239437
1 1:-349 2:72 3:0.157895 4:0.184211 5:0.315789 6:0.402778 7:0.222222 8:0.236111
1 1:-352 2:70 3:0.157895 4:0.184211 5:0.315789 6:0.385714 7:0.285714 8:0.214286
1 1:-463 2:76 3:0.157895 4:0.184211 5:0.315789 6:0.194805 7:0.25974 8:0.272727
1 1:-473 2:76 3:0.157895 4:0.184211 5:0.315789 6:0.223684 7:0.236842 8:0.289474
1 1:-479 2:76 3:0.157895 4:0.184211 5:0.315789 6:0.220779 7:0.220779 8:0.285714
1 1:-463 2:76 3:0.157895 4:0.184211 5:0.315789 6:0.194805 7:0.25974 8:0.272727
1 1:-479 2:76 3:0.157895 4:0.184211 5:0.315789 6:0.184211 7:0.25 8:0.25
1 1:-499 2:76 3:0.157895 4:0.184211 5:0.315789 6:0.197368 7:0.197368 8:0.315789
1 1:-497 2:76 3:0.157895 4:0.184211 5:0.315789 6:0.197368 7:0.210526 8:0.302632
1 1:-507 2:76 3:0.157895 4:0.184211 5:0.315789 6:0.210526 7:0.25 8:0.276316
1 1:-511 2:76 3:0.157895 4:0.184211 5:0.315789 6:0.223684 7:0.210526 8:0.276316
1 1:-511 2:76 3:0.157895 4:0.184211 5:0.315789 6:0.233766 7:0.207792 8:0.272727
1 1:-511 2:76 3:0.157895 4:0.184211 5:0.315789 6:0.223684 7:0.210526 8:0.276316
1 1:-531 2:75 3:0.157895 4:0.184211 5:0.315789 6:0.2 7:0.186667 8:0.293333
1 1:-584 2:76 3:0.157895 4:0.184211 5:0.315789 6:0.168831 7:0.155844 8:0.350649
1 1:-505 2:75 3:0.157895 4:0.184211 5:0.315789 6:0.226667 7:0.266667 8:0.24
1 1:-514 2:76 3:0.157895 4:0.184211 5:0.315789 6:0.236842 7:0.25 8:0.236842
1 1:-524 2:76 3:0.157895 4:0.184211 5:0.315789 6:0.223684 7:0.25 8:0.25
1 1:-454 2:75 3:0.157895 4:0.184211 5:0.315789 6:0.213333 7:0.253333 8:0.253333
1 1:-513 2:74 3:0.157895 4:0.184211 5:0.315789 6:0.22973 7:0.22973 8:0.27027
1 1:-554 2:76 3:0.157895 4:0.184211 5:0.315789 6:0.184211 7:0.223684 8:0.276316
1 1:-507 2:76 3:0.157895 4:0.184211 5:0.315789 6:0.233766 7:0.246753 8:0.25974
1 1:-504 2:76 3:0.157895 4:0.184211 5:0.315789 6:0.246753 7:0.233766 8:0.272727
1 1:-438 2:74 3:0.157895 4:0.184211 5:0.315789 6:0.22973 7:0.297297 8:0.202703
1 1:-344 2:74 3:0.157895 4:0.184211 5:0.315789 6:0.351351 7:0.324324 8:0.162162
1 1:-370 2:74 3:0.157895 4:0.184211 5:0.315789 6:0.337838 7:0.351351 8:0.148649
1 1:-333 2:70 3:0.157895 4:0.184211 5:0.315789 6:0.4 7:0.228571 8:0.214286
1 1:-351 2:70 3:0.157895 4:0.184211 5:0.315789 6:0.371429 7:0.242857 8:0.228571
1 1:-494 2:75 3:0.157895 4:0.184211 5:0.315789 6:0.226667 7:0.266667 8:0.24
1 1:-544 2:76 3:0.157895 4:0.184211 5:0.315789 6:0.184211 7:0.236842 8:0.263158
1 1:-506 2:75 3:0.157895 4:0.184211 5:0.315789 6:0.186667 7:0.24 8:0.253333
1 1:-531 2:75 3:0.157895 4:0.184211 5:0.315789 6:0.2 7:0.186667 8:0.293333
1 1:-533 2:75 3:0.157895 4:0.184211 5:0.315789 6:0.2 7:0.213333 8:0.266667
1 1:-566 2:76 3:0.157895 4:0.184211 5:0.315789 6:0.230769 7:0.192308 8:0.282051
1 1:-566 2:76 3:0.157895 4:0.184211 5:0.315789 6:0.230769 7:0.179487 8:0.294872
1 1:-527 2:76 3:0.157895 4:0.184211 5:0.315789 6:0.246753 7:0.194805 8:0.272727
1 1:-615 2:76 3:0.157895 4:0.184211 5:0.315789 6:0.171053 7:0.157895 8:0.328947
1 1:-615 2:76 3:0.157895 4:0.184211 5:0.315789 6:0.171053 7:0.144737 8:0.342105
1 1:-566 2:76 3:0.157895 4:0.184211 5:0.315789 6:0.181818 7:0.181818 8:0.324675
1 1:-566 2:76 3:0.157895 4:0.184211 5:0.315789 6:0.168831 7:0.181818 8:0.324675
1 1:-583 2:76 3:0.157895 4:0.184211 5:0.315789 6:0.194805 7:0.168831 8:0.324675
1 1:-598 2:76 3:0.157895 4:0.184211 5:0.315789 6:0.181818 7:0.142857 8:0.350649
1 1:-598 2:76 3:0.157895 4:0.184211 5:0.315789 6:0.181818 7:0.142857 8:0.350649
1 1:-571 2:76 3:0.157895 4:0.184211 5:0.315789 6:0.194805 7:0.155844 8:0.337662
1 1:-571 2:76 3:0.157895 4:0.184211 5:0.315789 6:0.181818 7:0.155844 8:0.337662
1 1:-561 2:76 3:0.157895 4:0.184211 5:0.315789 6:0.207792 7:0.168831 8:0.337662
1 1:-556 2:76 3:0.157895 4:0.184211 5:0.315789 6:0.233766 7:0.220779 8:0.285714
1 1:-539 2:76 3:0.157895 4:0.184211 5:0.315789 6:0.25974 7:0.207792 8:0.285714
1 1:-509 2:76 3:0.157895 4:0.184211 5:0.315789 6:0.220779 7:0.220779 8:0.272727
1 1:-395 2:74 3:0.157895 4:0.184211 5:0.315789 6:0.283784 7:0.310811 8:0.202703
1 1:-377 2:76 3:0.157895 4:0.184211 5:0.315789 6:0.315789 7:0.381579 8:0.144737
1 1:-508 2:76 3:0.157895 4:0.184211 5:0.315789 6:0.246753 7:0.233766 8:0.25974
1 1:-383 2:72 3:0.157895 4:0.184211 5:0.315789 6:0.361111 7:0.347222 8:0.180556
1 1:-375 2:72 3:0.157895 4:0.184211 5:0.315789 6:0.277778 7:0.277778 8:0.263889
1 1:-375 2:72 3:0.157895 4:0.184211 5:0.315789 6:0.277778 7:0.277778 8:0.263889
1 1:-477 2:75 3:0.157895 4:0.184211 5:0.315789 6:0.293333 7:0.2 8:0.24
1 1:-517 2:75 3:0.157895 4:0.184211 5:0.315789 6:0.266667 7:0.186667 8:0.253333
1 1:-594 2:75 3:0.157895 4:0.184211 5:0.315789 6:0.213333 7:0.133333 8:0.32
1 1:-580 2:75 3:0.157895 4:0.184211 5:0.315789 6:0.24 7:0.133333 8:0.306667
1 1:-574 2:75 3:0.157895 4:0.184211 5:0.315789 6:0.24 7:0.16 8:0.293333
1 1:-539 2:75 3:0.157895 4:0.184211 5:0.315789 6:0.253333 7:0.146667 8:0.293333
1 1:-539 2:75 3:0.157895 4:0.184211 5:0.315789 6:0.253333 7:0.146667 8:0.293333
1 1:-556 2:75 3:0.157895 4:0.184211 5:0.315789 6:0.24 7:0.146667 8:0.293333
1 1:-530 2:75 3:0.157895 4:0.184211 5:0.315789 6:0.24 7:0.16 8:0.28
1 1:-517 2:75 3:0.157895 4:0.184211 5:0.315789 6:0.253333 7:0.173333 8:0.266667
1 1:-545 2:75 3:0.157895 4:0.184211 5:0.315789 6:0.253333 7:0.146667 8:0.293333
1 1:-545 2:75 3:0.157895 4:0.184211 5:0.315789 6:0.253333 7:0.146667 8:0.293333
1 1:-545 2:75 3:0.157895 4:0.184211 5:0.315789 6:0.253333 7:0.146667 8:0.293333
1 1:-545 2:75 3:0.157895 4:0.184211 5:0.315789 6:0.253333 7:0.146667 8:0.293333
1 1:-545 2:75 3:0.157895 4:0.184211 5:0.315789 6:0.253333 7:0.146667 8:0.293333
1 1:-545 2:75 3:0.157895 4:0.184211 5:0.315789 6:0.253333 7:0.146667 8:0.293333
1 1:-597 2:76 3:0.157895 4:0.184211 5:0.315789 6:0.181818 7:0.181818 8:0.324675
1 1:-561 2:76 3:0.157895 4:0.184211 5:0.315789 6:0.178571 7:0.202381 8:0.309524
1 1:-622 2:76 3:0.157895 4:0.184211 5:0.315789 6:0.176471 7:0.2 8:0.305882
1 1:-598 2:76 3:0.157895 4:0.184211 5:0.315789 6:0.2 7:0.176471 8:0.317647
1 1:-598 2:76 3:0.157895 4:0.184211 5:0.315789 6:0.2 7:0.176471 8:0.317647
1 1:-545 2:76 3:0.157895 4:0.184211 5:0.315789 6:0.223529 7:0.188235 8:0.317647
1 1:-544 2:76 3:0.157895 4:0.184211 5:0.315789 6:0.235294 7:0.176471 8:0.317647
1 1:-524 2:76 3:0.157895 4:0.184211 5:0.315789 6:0.188235 7:0.235294 8:0.258824
1 1:-534 2:76 3:0.157895 4:0.184211 5:0.315789 6:0.210526 7:0.236842 8:0.236842
1 1:-446 2:76 3:0.157895 4:0.184211 5:0.315789 6:0.216867 7:0.277108 8:0.204819
1 1:-402 2:76 3:0.157895 4:0.184211 5:0.315789 6:0.233333 7:0.344444 8:0.188889
1 1:-454 2:76 3:0.157895 4:0.184211 5:0.315789 6:0.238636 7:0.352273 8:0.181818
1 1:-505 2:76 3:0.157895 4:0.184211 5:0.315789 6:0.217949 7:0.217949 8:0.269231
1 1:-477 2:76 3:0.157895 4:0.184211 5:0.315789 6:0.181818 7:0.285714 8:0.246753
1 1:-519 2:76 3:0.157895 4:0.184211 5:0.315789 6:0.230769 7:0.217949 8:0.269231
1 1:-534 2:76 3:0.157895 4:0.184211 5:0.315789 6:0.210526 7:0.236842 8:0.236842
1 1:-534 2:76 3:0.157895 4:0.184211 5:0.315789 6:0.210526 7:0.236842 8:0.236842
1 1:-534 2:76 3:0.157895 4:0.184211 5:0.315789 6:0.210526 7:0.236842 8:0.236842
1 1:-534 2:76 3:0.157895 4:0.184211 5:0.315789 6:0.210526 7:0.236842 8:0.236842
1 1:-561 2:76 3:0.157895 4:0.184211 5:0.315789 6:0.197368 7:0.223684 8:0.25
1 1:-531 2:76 3:0.157895 4:0.184211 5:0.315789 6:0.223684 7:0.236842 8:0.236842
1 1:-517 2:76 3:0.157895 4:0.184211 5:0.315789 6:0.194805 7:0.25974 8:0.233766
1 1:-530 2:76 3:0.157895 4:0.184211 5:0.315789 6:0.197368 7:0.236842 8:0.25
1 1:-530 2:76 3:0.157895 4:0.184211 5:0.315789 6:0.197368 7:0.25 8:0.236842
1 1:-605 2:76 3:0.157895 4:0.184211 5:0.315789 6:0.171053 7:0.184211 8:0.315789
1 1:-554 2:76 3:0.157895 4:0.184211 5:0.315789 6:0.197368 7:0.197368 8:0.276316
1 1:-590 2:76 3:0.157895 4:0.184211 5:0.315789 6:0.144737 7:0.171053 8:0.328947
1 1:-575 2:76 3:0.157895 4:0.184211 5:0.315789 6:0.171053 7:0.197368 8:0.302632
1 1:-442 2:75 3:0.157895 4:0.184211 5:0.315789 6:0.253333 7:0.333333 8:0.2
1 1:-541 2:76 3:0.157895 4:0.184211 5:0.315789 6:0.105263 7:0.223684 8:0.289474
1 1:-513 2:76 3:0.157895 4:0.184211 5:0.315789 6:0.118421 7:0.236842 8:0.276316
1 1:-606 2:76 3:0.157895 4:0.184211 5:0.315789 6:0.171053 7:0.171053 8:0.276316
1 1:-625 2:76 3:0.157895 4:0.184211 5:0.315789 6:0.171053 7:0.157895 8:0.289474
1 1:-605 2:76 3:0.157895 4:0.184211 5:0.315789 6:0.197368 7:0.184211 8:0.263158
1 1:-581 2:76 3:0.157895 4:0.184211 5:0.315789 6:0.210526 7:0.197368 8:0.25
1 1:-476 2:75 3:0.157895 4:0.184211 5:0.315789 6:0.226667 7:0.213333 8:0.293333
1 1:-508 2:74 3:0.157895 4:0.184211 5:0.315789 6:0.216216 7:0.216216 8:0.283784
1 1:-492 2:75 3:0.157895 4:0.184211 5:0.315789 6:0.186667 7:0.266667 8:0.24
1 1:-539 2:76 3:0.157895 4:0.184211 5:0.315789 6:0.181818 7:0.207792 8:0.272727
1 1:-579 2:76 3:0.157895 4:0.184211 5:0.315789 6:0.131579 7:0.184211 8:0.342105
1 1:-583 2:76 3:0.157895 4:0.184211 5:0.315789 6:0.155844 7:0.207792 8:0.298701
1 1:-598 2:76 3:0.157895 4:0.184211 5:0.315789 6:0.12987 7:0.194805 8:0.311688
1 1:-539 2:76 3:0.157895 4:0.184211 5:0.315789 6:0.142857 7:0.220779 8:0.285714
1 1:-552 2:76 3:0.157895 4:0.184211 5:0.315789 6:0.181818 7:0.194805 8:0.298701
1 1:-552 2:76 3:0.157895 4:0.184211 5:0.315789 6:0.181818 7:0.194805 8:0.298701
1 1:-300 2:71 3:0.157895 4:0.184211 5:0.315789 6:0.478873 7:0.338028 8:0.126761
1 1:-336 2:71 3:0.157895 4:0.184211 5:0.315789 6:0.408451 7:0.366197 8:0.140845
1 1:-362 2:71 3:0.157895 4:0.184211 5:0.315789 6:0.408451 7:0.352113 8:0.126761
1 1:-362 2:72 3:0.157895 4:0.184211 5:0.315789 6:0.416667 7:0.347222 8:0.125
1 1:-486 2:75 3:0.157895 4:0.184211 5:0.315789 6:0.213333 7:0.226667 8:0.253333
1 1:-522 2:75 3:0.157895 4:0.184211 5:0.315789 6:0.173333 7:0.253333 8:0.253333
1 1:-524 2:75 3:0.157895 4:0.184211 5:0.315789 6:0.16 7:0.213333 8:0.293333
1 1:-526 2:76 3:0.157895 4:0.184211 5:0.315789 6:0.171053 7:0.210526 8:0.289474
1 1:-526 2:75 3:0.157895 4:0.184211 5:0.315789 6:0.16 7:0.213333 8:0.293333
1 1:-543 2:76 3:0.157895 4:0.184211 5:0.315789 6:0.184211 7:0.197368 8:0.276316
1 1:-521 2:76 3:0.157895 4:0.184211 5:0.315789 6:0.205128 7:0.230769 8:0.307692
1 1:-565 2:76 3:0.157895 4:0.184211 5:0.315789 6:0.179487 7:0.217949 8:0.307692
1 1:-499 2:76 3:0.157895 4:0.184211 5:0.315789 6:0.223684 7:0.210526 8:0.289474
1 1:-598 2:76 3:0.157895 4:0.184211 5:0.315789 6:0.171053 7:0.171053 8:0.355263
1 1:-588 2:76 3:0.157895 4:0.184211 5:0.315789 6:0.184211 7:0.171053 8:0.355263
1 1:-601 2:75 3:0.157895 4:0.184211 5:0.315789 6:0.186667 7:0.173333 8:0.346667
1 1:-558 2:76 3:0.157895 4:0.184211 5:0.315789 6:0.197368 7:0.197368 8:0.328947
1 1:-545 2:76 3:0.157895 4:0.184211 5:0.315789 6:0.223684 7:0.184211 8:0.328947
1 1:-514 2:76 3:0.157895 4:0.184211 5:0.315789 6:0.171053 7:0.25 8:0.289474
1 1:-514 2:76 3:0.157895 4:0.184211 5:0.315789 6:0.171053 7:0.25 8:0.289474
1 1:-329 2:69 3:0.157895 4:0.184211 5:0.315789 6:0.463768 7:0.42029 8:0.0869565
1 1:-378 2:72 3:0.157895 4:0.184211 5:0.315789 6:0.291667 7:0.375 8:0.138889
1 1:-470 2:75 3:0.157895 4:0.184211 5:0.315789 6:0.213333 7:0.226667 8:0.306667
1 1:-557 2:75 3:0.157895 4:0.184211 5:0.315789 6:0.16 7:0.2 8:0.32
1 1:-529 2:76 3:0.157895 4:0.184211 5:0.315789 6:0.197368 7:0.210526 8:0.289474
1 1:-529 2:76 3:0.157895 4:0.184211 5:0.315789 6:0.184211 7:0.197368 8:0.302632
1 1:-488 2:76 3:0.157895 4:0.184211 5:0.315789 6:0.210526 7:0.223684 8:0.289474
1 1:-511 2:75 3:0.157895 4:0.184211 5:0.315789 6:0.2 7:0.253333 8:0.266667
1 1:-539 2:75 3:0.157895 4:0.184211 5:0.315789 6:0.12 7:0.226667 8:0.32
1 1:-540 2:75 3:0.157895 4:0.184211 5:0.315789 6:0.146667 7:0.24 8:0.306667
1 1:-539 2:75 3:0.157895 4:0.184211 5:0.315789 6:0.12 7:0.226667 8:0.32
1 1:-595 2:76 3:0.157895 4:0.184211 5:0.315789 6:0.207792 7:0.155844 8:0.311688
1 1:-572 2:76 3:0.157895 4:0.184211 5:0.315789 6:0.197368 7:0.210526 8:0.289474
1 1:-566 2:76 3:0.157895 4:0.184211 5:0.315789 6:0.210526 7:0.210526 8:0.276316
1 1:-582 2:76 3:0.157895 4:0.184211 5:0.315789 6:0.197368 7:0.210526 8:0.276316
1 1:-593 2:76 3:0.157895 4:0.184211 5:0.315789 6:0.197368 7:0.210526 8:0.276316
1 1:-608 2:76 3:0.157895 4:0.184211 5:0.315789 6:0.197368 7:0.210526 8:0.276316
1 1:-638 2:76 3:0.157895 4:0.184211 5:0.315789 6:0.184211 7:0.171053 8:0.315789
1 1:-554 2:76 3:0.157895 4:0.184211 5:0.315789 6:0.223684 7:0.197368 8:0.289474
1 1:-549 2:76 3:0.157895 4:0.184211 5:0.315789 6:0.25 7:0.236842 8:0.236842
1 1:-549 2:76 3:0.157895 4:0.184211 5:0.315789 6:0.25 7:0.223684 8:0.25
1 1:-482 2:76 3:0.157895 4:0.184211 5:0.315789 6:0.25 7:0.263158 8:0.223684
1 1:-347 2:71 3:0.157895 4:0.184211 5:0.315789 6:0.450704 7:0.239437 8:0.169014
1 1:-532 2:76 3:0.157895 4:0.184211 5:0.315789 6:0.223684 7:0.210526 8:0.25
1 1:-492 2:76 3:0.157895 4:0.184211 5:0.315789 6:0.25 7:0.210526 8:0.236842
1 1:-500 2:76 3:0.157895 4:0.184211 5:0.315789 6:0.236842 7:0.223684 8:0.236842
1 1:-527 2:76 3:0.157895 4:0.184211 5:0.315789 6:0.223684 7:0.210526 8:0.25
1 1:-449 2:76 3:0.157895 4:0.184211 5:0.315789 6:0.210526 7:0.276316 8:0.197368
1 1:-491 2:76 3:0.157895 4:0.184211 5:0.315789 6:0.223684 7:0.184211 8:0.263158
1 1:-491 2:76 3:0.157895 4:0.184211 5:0.315789 6:0.223684 7:0.184211 8:0.263158
1 1:-491 2:76 3:0.157895 4:0.184211 5:0.315789 6:0.223684 7:0.184211 8:0.263158
1 1:-474 2:76 3:0.157895 4:0.184211 5:0.315789 6:0.236842 7:0.197368 8:0.25
1 1:-491 2:76 3:0.157895 4:0.184211 5:0.315789 6:0.223684 7:0.184211 8:0.263158
1 1:-505 2:76 3:0.157895 4:0.184211 5:0.315789 6:0.25 7:0.223684 8:0.236842
1 1:-505 2:76 3:0.157895 4:0.184211 5:0.315789 6:0.236842 7:0.223684 8:0.236842
1 1:-527 2:76 3:0.157895 4:0.184211 5:0.315789 6:0.25 7:0.210526 8:0.25
1 1:-505 2:76 3:0.157895 4:0.184211 5:0.315789 6:0.236842 7:0.223684 8:0.236842
1 1:-505 2:76 3:0.157895 4:0.184211 5:0.315789 6:0.236842 7:0.223684 8:0.236842
1 1:-505 2:76 3:0.157895 4:0.184211 5:0.315789 6:0.236842 7:0.223684 8:0.236842
1 1:-505 2:76 3:0.157895 4:0.184211 5:0.315789 6:0.246753 7:0.220779 8:0.233766
1 1:-505 2:76 3:0.157895 4:0.184211 5:0.315789 6:0.236842 7:0.223684 8:0.236842
1 1:-505 2:76 3:0.157895 4:0.184211 5:0.315789 6:0.236842 7:0.223684 8:0.236842
1 1:-505 2:76 3:0.157895 4:0.184211 5:0.315789 6:0.25 7:0.223684 8:0.236842
1 1:-505 2:76 3:0.157895 4:0.184211 5:0.315789 6:0.236842 7:0.223684 8:0.236842
1 1:-505 2:76 3:0.157895 4:0.184211 5:0.315789 6:0.236842 7:0.223684 8:0.236842
1 1:-425 2:74 3:0.157895 4:0.184211 5:0.315789 6:0.243243 7:0.337838 8:0.22973
1 1:-552 2:74 3:0.157895 4:0.184211 5:0.315789 6:0.202703 7:0.216216 8:0.297297
1 1:-612 2:74 3:0.157895 4:0.184211 5:0.315789 6:0.162162 7:0.162162 8:0.337838
1 1:-546 2:74 3:0.157895 4:0.184211 5:0.315789 6:0.202703 7:0.216216 8:0.297297
1 1:-552 2:74 3:0.157895 4:0.184211 5:0.315789 6:0.202703 7:0.216216 8:0.297297
1 1:-554 2:74 3:0.157895 4:0.184211 5:0.315789 6:0.216216 7:0.243243 8:0.283784
1 1:-499 2:74 3:0.157895 4:0.184211 5:0.315789 6:0.202703 7:0.310811 8:0.243243
1 1:-499 2:74 3:0.157895 4:0.184211 5:0.315789 6:0.202703 7:0.297297 8:0.256757
1 1:-537 2:74 3:0.157895 4:0.184211 5:0.315789 6:0.216216 7:0.22973 8:0.283784
1 1:-464 2:75 3:0.157895 4:0.184211 5:0.315789 6:0.253333 7:0.293333 8:0.253333
1 1:-490 2:74 3:0.157895 4:0.184211 5:0.315789 6:0.243243 7:0.283784 8:0.243243
1 1:-487 2:74 3:0.157895 4:0.184211 5:0.315789 6:0.202703 7:0.283784 8:0.27027
1 1:-557 2:74 3:0.157895 4:0.184211 5:0.315789 6:0.202703 7:0.22973 8:0.297297
1 1:-572 2:76 3:0.157895 4:0.184211 5:0.315789 6:0.171053 7:0.223684 8:0.276316
1 1:-535 2:75 3:0.157895 4:0.184211 5:0.315789 6:0.173333 7:0.253333 8:0.32
1 1:-557 2:74 3:0.157895 4:0.184211 5:0.315789 6:0.202703 7:0.22973 8:0.297297
1 1:-535 2:75 3:0.157895 4:0.184211 5:0.315789 6:0.173333 7:0.253333 8:0.32
1 1:-516 2:75 3:0.157895 4:0.184211 5:0.315789 6:0.213333 7:0.306667 8:0.226667
1 1:-401 2:75 3:0.157895 4:0.184211 5:0.315789 6:0.32 7:0.333333 8:0.173333
1 1:-328 2:70 3:0.157895 4:0.184211 5:0.315789 6:0.414286 7:0.371429 8:0.114286
1 1:-414 2:72 3:0.157895 4:0.184211 5:0.315789 6:0.319444 7:0.319444 8:0.208333
1 1:-512 2:73 3:0.157895 4:0.184211 5:0.315789 6:0.178082 7:0.246575 8:0.273973
1 1:-533 2:74 3:0.157895 4:0.184211 5:0.315789 6:0.202703 7:0.202703 8:0.297297
1 1:-533 2:74 3:0.157895 4:0.184211 5:0.315789 6:0.202703 7:0.202703 8:0.297297
1 1:-564 2:74 3:0.157895 4:0.184211 5:0.315789 6:0.135135 7:0.189189 8:0.324324
1 1:-494 2:75 3:0.157895 4:0.184211 5:0.315789 6:0.186667 7:0.253333 8:0.266667
1 1:-574 2:74 3:0.157895 4:0.184211 5:0.315789 6:0.148649 7:0.22973 8:0.310811
1 1:-529 2:74 3:0.157895 4:0.184211 5:0.315789 6:0.162162 7:0.216216 8:0.297297
1 1:-559 2:76 3:0.157895 4:0.184211 5:0.315789 6:0.155844 7:0.246753 8:0.25974
1 1:-491 2:76 3:0.157895 4:0.184211 5:0.315789 6:0.181818 7:0.246753 8:0.25974
1 1:-569 2:76 3:0.157895 4:0.184211 5:0.315789 6:0.181818 7:0.285714 8:0.246753
1 1:-569 2:76 3:0.157895 4:0.184211 5:0.315789 6:0.181818 7:0.285714 8:0.246753
1 1:-436 2:75 3:0.157895 4:0.184211 5:0.315789 6:0.28 7:0.333333 8:0.173333
1 1:-474 2:76 3:0.157895 4:0.184211 5:0.315789 6:0.236842 7:0.289474 8:0.197368
1 1:-494 2:76 3:0.157895 4:0.184211 5:0.315789 6:0.236842 7:0.276316 8:0.210526
1 1:-518 2:76 3:0.157895 4:0.184211 5:0.315789 6:0.236842 7:0.236842 8:0.236842
1 1:-553 2:76 3:0.157895 4:0.184211 5:0.315789 6:0.171053 7:0.223684 8:0.289474
1 1:-531 2:76 3:0.157895 4:0.184211 5:0.315789 6:0.184211 7:0.236842 8:0.276316
1 1:-531 2:76 3:0.157895 4:0.184211 5:0.315789 6:0.184211 7:0.236842 8:0.276316
1 1:-593 2:76 3:0.157895 4:0.184211 5:0.315789 6:0.181818 7:0.168831 8:0.311688
1 1:-594 2:76 3:0.157895 4:0.184211 5:0.315789 6:0.166667 7:0.192308 8:0.320513
1 1:-523 2:76 3:0.157895 4:0.184211 5:0.315789 6:0.246753 7:0.246753 8:0.25974
1 1:-473 2:76 3:0.157895 4:0.184211 5:0.315789 6:0.25974 7:0.25974 8:0.220779
1 1:-473 2:76 3:0.157895 4:0.184211 5:0.315789 6:0.25974 7:0.25974 8:0.220779
1 1:-590 2:76 3:0.157895 4:0.184211 5:0.315789 6:0.207792 7:0.194805 8:0.285714
1 1:-540 2:76 3:0.157895 4:0.184211 5:0.315789 6:0.207792 7:0.220779 8:0.246753
1 1:-540 2:76 3:0.157895 4:0.184211 5:0.315789 6:0.207792 7:0.220779 8:0.246753
1 1:-610 2:76 3:0.157895 4:0.184211 5:0.315789 6:0.197368 7:0.210526 8:0.289474
1 1:-565 2:75 3:0.157895 4:0.184211 5:0.315789 6:0.2 7:0.2 8:0.266667
1 1:-565 2:75 3:0.157895 4:0.184211 5:0.315789 6:0.2 7:0.2 8:0.266667
1 1:-376 2:76 3:0.157895 4:0.184211 5:0.315789 6:0.355263 7:0.355263 8:0.131579
1 1:-444 2:76 3:0.157895 4:0.184211 5:0.315789 6:0.25974 7:0.298701 8:0.207792
1 1:-344 2:72 3:0.157895 4:0.184211 5:0.315789 6:0.402778 7:0.347222 8:0.111111
1 1:-372 2:72 3:0.157895 4:0.184211 5:0.315789 6:0.388889 7:0.305556 8:0.152778
1 1:-548 2:76 3:0.157895 4:0.184211 5:0.315789 6:0.194805 7:0.207792 8:0.285714
1 1:-522 2:76 3:0.157895 4:0.184211 5:0.315789 6:0.207792 7:0.220779 8:0.272727
1 1:-523 2:76 3:0.157895 4:0.184211 5:0.315789 6:0.207792 7:0.220779 8:0.272727
1 1:-545 2:76 3:0.157895 4:0.184211 5:0.315789 6:0.181818 7:0.220779 8:0.285714
1 1:-520 2:76 3:0.157895 4:0.184211 5:0.315789 6:0.168831 7:0.207792 8:0.272727
1 1:-597 2:76 3:0.157895 4:0.184211 5:0.315789 6:0.155844 7:0.207792 8:0.298701
1 1:-567 2:76 3:0.157895 4:0.184211 5:0.315789 6:0.181818 7:0.207792 8:0.298701
1 1:-457 2:76 3:0.157895 4:0.184211 5:0.315789 6:0.236842 7:0.25 8:0.25
1 1:-571 2:76 3:0.157895 4:0.184211 5:0.315789 6:0.210526 7:0.210526 8:0.289474
1 1:-565 2:76 3:0.157895 4:0.184211 5:0.315789 6:0.236842 7:0.276316 8:0.223684
1 1:-565 2:76 3:0.157895 4:0.184211 5:0.315789 6:0.236842 7:0.276316 8:0.223684
1 1:-539 2:76 3:0.157895 4:0.184211 5:0.315789 6:0.223684 7:0.276316 8:0.236842
1 1:-494 2:75 3:0.157895 4:0.184211 5:0.315789 6:0.28 7:0.293333 8:0.213333
1 1:-391 2:68 3:0.157895 4:0.184211 5:0.315789 6:0.308824 7:0.294118 8:0.205882
1 1:-303 2:67 3:0.157895 4:0.184211 5:0.315789 6:0.373134 7:0.253731 8:0.208955
1 1:-420 2:70 3:0.157895 4:0.184211 5:0.315789 6:0.328571 7:0.285714 8:0.214286
1 1:-528 2:76 3:0.157895 4:0.184211 5:0.315789 6:0.197368 7:0.25 8:0.263158
1 1:-504 2:76 3:0.157895 4:0.184211 5:0.315789 6:0.197368 7:0.276316 8:0.236842
1 1:-503 2:76 3:0.157895 4:0.184211 5:0.315789 6:0.144737 7:0.236842 8:0.289474
1 1:-583 2:76 3:0.157895 4:0.184211 5:0.315789 6:0.171053 7:0.210526 8:0.289474
1 1:-556 2:76 3:0.157895 4:0.184211 5:0.315789 6:0.197368 7:0.236842 8:0.263158
1 1:-583 2:76 3:0.157895 4:0.184211 5:0.315789 6:0.171053 7:0.210526 8:0.289474
1 1:-604 2:76 3:0.157895 4:0.184211 5:0.315789 6:0.157895 7:0.197368 8:0.302632
1 1:-583 2:76 3:0.157895 4:0.184211 5:0.315789 6:0.171053 7:0.210526 8:0.289474
1 1:-604 2:76 3:0.157895 4:0.184211 5:0.315789 6:0.157895 7:0.197368 8:0.302632
1 1:-559 2:76 3:0.157895 4:0.184211 5:0.315789 6:0.197368 7:0.236842 8:0.263158
1 1:-604 2:76 3:0.157895 4:0.184211 5:0.315789 6:0.157895 7:0.197368 8:0.302632
1 1:-583 2:76 3:0.157895 4:0.184211 5:0.315789 6:0.171053 7:0.210526 8:0.289474
1 1:-559 2:76 3:0.157895 4:0.184211 5:0.315789 6:0.197368 7:0.236842 8:0.263158
1 1:-463 2:76 3:0.157895 4:0.184211 5:0.315789 6:0.264368 7:0.252874 8:0.229885
1 1:-466 2:76 3:0.157895 4:0.184211 5:0.315789 6:0.223529 7:0.235294 8:0.258824
1 1:-557 2:76 3:0.157895 4:0.184211 5:0.315789 6:0.218391 7:0.16092 8:0.310345
1 1:-557 2:76 3:0.157895 4:0.184211 5:0.315789 6:0.193182 7:0.181818 8:0.318182
1 1:-574 2:76 3:0.157895 4:0.184211 5:0.315789 6:0.170455 7:0.147727 8:0.329545
1 1:-641 2:76 3:0.157895 4:0.184211 5:0.315789 6:0.181818 7:0.159091 8:0.318182
1 1:-587 2:76 3:0.157895 4:0.184211 5:0.315789 6:0.186047 7:0.162791 8:0.313953
1 1:-401 2:76 3:0.157895 4:0.184211 5:0.315789 6:0.317647 7:0.235294 8:0.211765
1 1:-530 2:76 3:0.157895 4:0.184211 5:0.315789 6:0.247191 7:0.213483 8:0.258427
1 1:-500 2:76 3:0.157895 4:0.184211 5:0.315789 6:0.22619 7:0.238095 8:0.25
1 1:-543 2:76 3:0.157895 4:0.184211 5:0.315789 6:0.186047 7:0.197674 8:0.302326
1 1:-599 2:76 3:0.157895 4:0.184211 5:0.315789 6:0.195402 7:0.241379 8:0.241379
1 1:-496 2:76 3:0.157895 4:0.184211 5:0.315789 6:0.206897 7:0.195402 8:0.275862
1 1:-512 2:76 3:0.157895 4:0.184211 5:0.315789 6:0.172414 7:0.218391 8:0.275862
1 1:-522 2:76 3:0.157895 4:0.184211 5:0.315789 6:0.195402 7:0.229885 8:0.241379
1 1:-512 2:76 3:0.157895 4:0.184211 5:0.315789 6:0.172414 7:0.218391 8:0.275862
1 1:-469 2:76 3:0.157895 4:0.184211 5:0.315789 6:0.247059 7:0.223529 8:0.270588
1 1:-492 2:76 3:0.157895 4:0.184211 5:0.315789 6:0.229885 7:0.195402 8:0.264368
1 1:-516 2:76 3:0.157895 4:0.184211 5:0.315789 6:0.183908 7:0.241379 8:0.252874
1 1:-494 2:76 3:0.157895 4:0.184211 5:0.315789 6:0.238095 7:0.214286 8:0.25
1 1:-477 2:76 3:0.157895 4:0.184211 5:0.315789 6:0.295455 7:0.227273 8:0.238636
1 1:-505 2:76 3:0.157895 4:0.184211 5:0.315789 6:0.228916 7:0.216867 8:0.240964
1 1:-432 2:76 3:0.157895 4:0.184211 5:0.315789 6:0.270588 7:0.235294 8:0.211765
1 1:-464 2:76 3:0.157895 4:0.184211 5:0.315789 6:0.295455 7:0.238636 8:0.238636
1 1:-505 2:76 3:0.157895 4:0.184211 5:0.315789 6:0.228916 7:0.216867 8:0.240964
1 1:-494 2:76 3:0.157895 4:0.184211 5:0.315789 6:0.228916 7:0.204819 8:0.240964
1 1:-465 2:76 3:0.157895 4:0.184211 5:0.315789 6:0.294118 7:0.270588 8:0.188235
1 1:-416 2:76 3:0.157895 4:0.184211 5:0.315789 6:0.275862 7:0.310345 8:0.16092
1 1:-349 2:76 3:0.157895 4:0.184211 5:0.315789 6:0.305882 7:0.341176 8:0.152941
1 1:-385 2:74 3:0.157895 4:0.184211 5:0.315789 6:0.391892 7:0.256757 8:0.189189
1 1:-385 2:75 3:0.157895 4:0.184211 5:0.315789 6:0.4 7:0.253333 8:0.186667
1 1:-342 2:75 3:0.157895 4:0.184211 5:0.315789 6:0.4 7:0.24 8:0.186667
1 1:-360 2:76 3:0.157895 4:0.184211 5:0.315789 6:0.333333 7:0.282051 8:0.230769
1 1:-392 2:74 3:0.157895 4:0.184211 5:0.315789 6:0.378378 7:0.283784 8:0.162162
1 1:-431 2:76 3:0.157895 4:0.184211 5:0.315789 6:0.247059 7:0.247059 8:0.235294
1 1:-475 2:76 3:0.157895 4:0.184211 5:0.315789 6:0.2 7:0.294118 8:0.211765
1 1:-462 2:76 3:0.157895 4:0.184211 5:0.315789 6:0.258824 7:0.247059 8:0.223529
1 1:-445 2:76 3:0.157895 4:0.184211 5:0.315789 6:0.223529 7:0.211765 8:0.258824
1 1:-487 2:76 3:0.157895 4:0.184211 5:0.315789 6:0.164706 7:0.235294 8:0.258824
1 1:-524 2:76 3:0.157895 4:0.184211 5:0.315789 6:0.152941 7:0.211765 8:0.270588
1 1:-483 2:76 3:0.157895 4:0.184211 5:0.315789 6:0.218391 7:0.229885 8:0.252874
1 1:-569 2:76 3:0.157895 4:0.184211 5:0.315789 6:0.164706 7:0.211765 8:0.282353
1 1:-494 2:76 3:0.157895 4:0.184211 5:0.315789 6:0.22093 7:0.22093 8:0.255814
1 1:-494 2:76 3:0.157895 4:0.184211 5:0.315789 6:0.209302 7:0.232558 8:0.255814
1 1:-573 2:76 3:0.157895 4:0.184211 5:0.315789 6:0.141176 7:0.2 8:0.294118
1 1:-573 2:76 3:0.157895 4:0.184211 5:0.315789 6:0.141176 7:0.2 8:0.294118
1 1:-524 2:76 3:0.157895 4:0.184211 5:0.315789 6:0.223684 7:0.210526 8:0.276316
1 1:-616 2:76 3:0.157895 4:0.184211 5:0.315789 6:0.181818 7:0.155844 8:0.324675
1 1:-606 2:76 3:0.157895 4:0.184211 5:0.315789 6:0.157895 7:0.157895 8:0.328947
1 1:-553 2:76 3:0.157895 4:0.184211 5:0.315789 6:0.207792 7:0.233766 8:0.272727
1 1:-576 2:76 3:0.157895 4:0.184211 5:0.315789 6:0.144737 7:0.197368 8:0.315789
1 1:-598 2:76 3:0.157895 4:0.184211 5:0.315789 6:0.181818 7:0.142857 8:0.350649
1 1:-519 2:76 3:0.157895 4:0.184211 5:0.315789 6:0.246753 7:0.233766 8:0.25974
1 1:-482 2:76 3:0.157895 4:0.184211 5:0.315789 6:0.272727 7:0.272727 8:0.220779
1 1:-537 2:76 3:0.157895 4:0.184211 5:0.315789 6:0.246753 7:0.233766 8:0.272727
1 1:-442 2:76 3:0.157895 4:0.184211 5:0.315789 6:0.276316 7:0.289474 8:0.210526
1 1:-332 2:76 3:0.157895 4:0.184211 5:0.315789 6:0.350649 7:0.376623 8:0.142857
1 1:-472 2:76 3:0.157895 4:0.184211 5:0.315789 6:0.276316 7:0.276316 8:0.223684
1 1:-536 2:76 3:0.157895 4:0.184211 5:0.315789 6:0.263158 7:0.223684 8:0.25
1 1:-585 2:76 3:0.157895 4:0.184211 5:0.315789 6:0.168831 7:0.220779 8:0.285714
1 1:-585 2:76 3:0.157895 4:0.184211 5:0.315789 6:0.168831 7:0.220779 8:0.285714
1 1:-539 2:76 3:0.157895 4:0.184211 5:0.315789 6:0.210526 7:0.223684 8:0.276316
1 1:-539 2:76 3:0.157895 4:0.184211 5:0.315789 6:0.210526 7:0.223684 8:0.276316
1 1:-539 2:76 3:0.157895 4:0.184211 5:0.315789 6:0.210526 7:0.223684 8:0.276316
1 1:-496 2:76 3:0.157895 4:0.184211 5:0.315789 6:0.207792 7:0.285714 8:0.220779
1 1:-605 2:76 3:0.157895 4:0.184211 5:0.315789 6:0.157895 7:0.223684 8:0.289474
1 1:-600 2:76 3:0.157895 4:0.184211 5:0.315789 6:0.144737 7:0.223684 8:0.289474
1 1:-613 2:76 3:0.157895 4:0.184211 5:0.315789 6:0.141026 7:0.179487 8:0.346154
1 1:-520 2:76 3:0.157895 4:0.184211 5:0.315789 6:0.223684 7:0.236842 8:0.263158
1 1:-517 2:76 3:0.157895 4:0.184211 5:0.315789 6:0.210526 7:0.263158 8:0.236842
1 1:-494 2:76 3:0.157895 4:0.184211 5:0.315789 6:0.220779 7:0.233766 8:0.25974
1 1:-536 2:76 3:0.157895 4:0.184211 5:0.315789 6:0.171053 7:0.236842 8:0.25
1 1:-535 2:75 3:0.157895 4:0.184211 5:0.315789 6:0.146667 7:0.226667 8:0.266667
1 1:-535 2:75 3:0.157895 4:0.184211 5:0.315789 6:0.146667 7:0.24 8:0.266667
1 1:-497 2:76 3:0.157895 4:0.184211 5:0.315789 6:0.220779 7:0.272727 8:0.207792
1 1:-510 2:76 3:0.157895 4:0.184211 5:0.315789 6:0.194805 7:0.272727 8:0.207792
1 1:-601 2:76 3:0.157895 4:0.184211 5:0.315789 6:0.131579 7:0.223684 8:0.302632
1 1:-557 2:74 3:0.157895 4:0.184211 5:0.315789 6:0.148649 7:0.216216 8:0.27027
1 1:-564 2:76 3:0.157895 4:0.184211 5:0.315789 6:0.118421 7:0.210526 8:0.315789
1 1:-532 2:76 3:0.157895 4:0.184211 5:0.315789 6:0.194805 7:0.246753 8:0.233766
1 1:-532 2:76 3:0.157895 4:0.184211 5:0.315789 6:0.194805 7:0.246753 8:0.233766
1 1:-540 2:76 3:0.157895 4:0.184211 5:0.315789 6:0.194805 7:0.233766 8:0.246753
1 1:-545 2:76 3:0.157895 4:0.184211 5:0.315789 6:0.181818 7:0.207792 8:0.272727
1 1:-548 2:76 3:0.157895 4:0.184211 5:0.315789 6:0.142857 7:0.181818 8:0.311688
1 1:-595 2:76 3:0.157895 4:0.184211 5:0.315789 6:0.168831 7:0.207792 8:0.272727
1 1:-491 2:76 3:0.157895 4:0.184211 5:0.315789 6:0.233766 7:0.298701 8:0.220779
1 1:-396 2:75 3:0.157895 4:0.184211 5:0.315789 6:0.293333 7:0.253333 8:0.213333
1 1:-496 2:76 3:0.157895 4:0.184211 5:0.315789 6:0.192308 7:0.25641 8:0.24359
1 1:-497 2:75 3:0.157895 4:0.184211 5:0.315789 6:0.12 7:0.266667 8:0.28
1 1:-497 2:75 3:0.157895 4:0.184211 5:0.315789 6:0.12 7:0.266667 8:0.28
1 1:-464 2:75 3:0.157895 4:0.184211 5:0.315789 6:0.12 7:0.28 8:0.266667
1 1:-506 2:75 3:0.157895 4:0.184211 5:0.315789 6:0.146667 7:0.28 8:0.24
1 1:-443 2:76 3:0.157895 4:0.184211 5:0.315789 6:0.263158 7:0.276316 8:0.210526
1 1:-450 2:76 3:0.157895 4:0.184211 5:0.315789 6:0.230769 7:0.294872 8:0.24359
1 1:-551 2:76 3:0.157895 4:0.184211 5:0.315789 6:0.184211 7:0.223684 8:0.276316
1 1:-479 2:75 3:0.157895 4:0.184211 5:0.315789 6:0.226667 7:0.2 8:0.306667
1 1:-546 2:75 3:0.157895 4:0.184211 5:0.315789 6:0.2 7:0.213333 8:0.306667
1 1:-547 2:75 3:0.157895 4:0.184211 5:0.315789 6:0.2 7:0.226667 8:0.293333
1 1:-533 2:75 3:0.157895 4:0.184211 5:0.315789 6:0.16 7:0.253333 8:0.253333
1 1:-330 2:72 3:0.157895 4:0.184211 5:0.315789 6:0.388889 7:0.416667 8:0.0833333
1 1:-486 2:75 3:0.157895 4:0.184211 5:0.315789 6:0.226667 7:0.28 8:0.253333
1 1:-509 2:75 3:0.157895 4:0.184211 5:0.315789 6:0.213333 7:0.293333 8:0.226667
1 1:-513 2:75 3:0.157895 4:0.184211 5:0.315789 6:0.2 7:0.266667 8:0.253333
1 1:-517 2:75 3:0.157895 4:0.184211 5:0.315789 6:0.226667 7:0.266667 8:0.253333
1 1:-541 2:75 3:0.157895 4:0.184211 5:0.315789 6:0.213333 7:0.266667 8:0.253333
1 1:-517 2:75 3:0.157895 4:0.184211 5:0.315789 6:0.226667 7:0.266667 8:0.253333
1 1:-517 2:75 3:0.157895 4:0.184211 5:0.315789 6:0.226667 7:0.266667 8:0.253333
1 1:-474 2:75 3:0.157895 4:0.184211 5:0.315789 6:0.213333 7:0.253333 8:0.266667
1 1:-541 2:75 3:0.157895 4:0.184211 5:0.315789 6:0.213333 7:0.266667 8:0.253333
1 1:-439 2:75 3:0.157895 4:0.184211 5:0.315789 6:0.186667 7:0.266667 8:0.253333
1 1:-577 2:76 3:0.157895 4:0.184211 5:0.315789 6:0.157895 7:0.197368 8:0.289474
1 1:-566 2:76 3:0.157895 4:0.184211 5:0.315789 6:0.157895 7:0.184211 8:0.302632
1 1:-576 2:76 3:0.157895 4:0.184211 5:0.315789 6:0.184211 7:0.210526 8:0.276316
1 1:-528 2:76 3:0.157895 4:0.184211 5:0.315789 6:0.179487 7:0.217949 8:0.294872
1 1:-522 2:76 3:0.157895 4:0.184211 5:0.315789 6:0.207792 7:0.207792 8:0.25974
1 1:-579 2:76 3:0.157895 4:0.184211 5:0.315789 6:0.207792 7:0.207792 8:0.272727
1 1:-573 2:76 3:0.157895 4:0.184211 5:0.315789 6:0.197368 7:0.197368 8:0.276316
1 1:-562 2:76 3:0.157895 4:0.184211 5:0.315789 6:0.197368 7:0.184211 8:0.302632
1 1:-549 2:76 3:0.157895 4:0.184211 5:0.315789 6:0.207792 7:0.181818 8:0.298701
1 1:-538 2:75 3:0.157895 4:0.184211 5:0.315789 6:0.253333 7:0.266667 8:0.24
1 1:-593 2:76 3:0.157895 4:0.184211 5:0.315789 6:0.194805 7:0.194805 8:0.298701
1 1:-577 2:76 3:0.157895 4:0.184211 5:0.315789 6:0.155844 7:0.168831 8:0.324675
1 1:-451 2:76 3:0.157895 4:0.184211 5:0.315789 6:0.272727 7:0.272727 8:0.207792
1 1:-334 2:74 3:0.157895 4:0.184211 5:0.315789 6:0.418919 7:0.378378 8:0.108108
1 1:-438 2:76 3:0.157895 4:0.184211 5:0.315789 6:0.342105 7:0.342105 8:0.171053
1 1:-349 2:67 3:0.157895 4:0.184211 5:0.315789 6:0.328358 7:0.358209 8:0.179104
1 1:-385 2:71 3:0.157895 4:0.184211 5:0.315789 6:0.366197 7:0.352113 8:0.169014
1 1:-393 2:72 3:0.157895 4:0.184211 5:0.315789 6:0.430556 7:0.361111 8:0.111111
1 1:-350 2:72 3:0.157895 4:0.184211 5:0.315789 6:0.402778 7:0.375 8:0.125
1 1:-497 2:76 3:0.157895 4:0.184211 5:0.315789 6:0.197368 7:0.197368 8:0.289474
1 1:-488 2:75 3:0.157895 4:0.184211 5:0.315789 6:0.213333 7:0.24 8:0.266667
1 1:-454 2:75 3:0.157895 4:0.184211 5:0.315789 6:0.213333 7:0.253333 8:0.266667
1 1:-523 2:76 3:0.157895 4:0.184211 5:0.315789 6:0.210526 7:0.184211 8:0.289474
1 1:-479 2:76 3:0.157895 4:0.184211 5:0.315789 6:0.197368 7:0.210526 8:0.263158
1 1:-502 2:76 3:0.157895 4:0.184211 5:0.315789 6:0.197368 7:0.197368 8:0.276316
1 1:-606 2:76 3:0.157895 4:0.184211 5:0.315789 6:0.184211 7:0.210526 8:0.263158
1 1:-605 2:76 3:0.157895 4:0.184211 5:0.315789 6:0.184211 7:0.223684 8:0.276316
1 1:-546 2:76 3:0.157895 4:0.184211 5:0.315789 6:0.184211 7:0.223684 8:0.263158
1 1:-479 2:76 3:0.157895 4:0.184211 5:0.315789 6:0.211111 7:0.211111 8:0.288889
1 1:-531 2:76 3:0.157895 4:0.184211 5:0.315789 6:0.204545 7:0.204545 8:0.306818
1 1:-560 2:76 3:0.157895 4:0.184211 5:0.315789 6:0.170455 7:0.159091 8:0.352273
1 1:-600 2:76 3:0.157895 4:0.184211 5:0.315789 6:0.215909 7:0.193182 8:0.318182
1 1:-598 2:76 3:0.157895 4:0.184211 5:0.315789 6:0.154762 7:0.178571 8:0.309524
1 1:-497 2:76 3:0.157895 4:0.184211 5:0.315789 6:0.2 7:0.233333 8:0.255556
1 1:-518 2:76 3:0.157895 4:0.184211 5:0.315789 6:0.25 7:0.173913 8:0.26087
1 1:-522 2:76 3:0.157895 4:0.184211 5:0.315789 6:0.247312 7:0.172043 8:0.268817
1 1:-557 2:76 3:0.157895 4:0.184211 5:0.315789 6:0.228261 7:0.184783 8:0.282609
1 1:-495 2:76 3:0.157895 4:0.184211 5:0.315789 6:0.206522 7:0.217391 8:0.26087
1 1:-539 2:76 3:0.157895 4:0.184211 5:0.315789 6:0.222222 7:0.144444 8:0.311111
1 1:-566 2:76 3:0.157895 4:0.184211 5:0.315789 6:0.193548 7:0.16129 8:0.301075
1 1:-512 2:76 3:0.157895 4:0.184211 5:0.315789 6:0.204545 7:0.181818 8:0.272727
1 1:-496 2:76 3:0.157895 4:0.184211 5:0.315789 6:0.204545 7:0.193182 8:0.261364
1 1:-509 2:76 3:0.157895 4:0.184211 5:0.315789 6:0.215909 7:0.181818 8:0.272727
1 1:-354 2:76 3:0.157895 4:0.184211 5:0.315789 6:0.337209 7:0.372093 8:0.116279
1 1:-412 2:76 3:0.157895 4:0.184211 5:0.315789 6:0.244444 7:0.355556 8:0.166667
1 1:-412 2:76 3:0.157895 4:0.184211 5:0.315789 6:0.244444 7:0.355556 8:0.166667
1 1:-419 2:72 3:0.157895 4:0.184211 5:0.315789 6:0.263889 7:0.305556 8:0.166667
1 1:-480 2:76 3:0.157895 4:0.184211 5:0.315789 6:0.176471 7:0.247059 8:0.258824
1 1:-495 2:76 3:0.157895 4:0.184211 5:0.315789 6:0.211765 7:0.247059 8:0.235294
1 1:-495 2:76 3:0.157895 4:0.184211 5:0.315789 6:0.188235 7:0.258824 8:0.223529
1 1:-567 2:76 3:0.157895 4:0.184211 5:0.315789 6:0.154762 7:0.22619 8:0.297619
1 1:-522 2:76 3:0.157895 4:0.184211 5:0.315789 6:0.176471 7:0.270588 8:0.247059
1 1:-518 2:76 3:0.157895 4:0.184211 5:0.315789 6:0.188235 7:0.247059 8:0.235294
1 1:-496 2:76 3:0.157895 4:0.184211 5:0.315789 6:0.202381 7:0.238095 8:0.25
1 1:-482 2:76 3:0.157895 4:0.184211 5:0.315789 6:0.197674 7:0.244186 8:0.255814
1 1:-493 2:76 3:0.157895 4:0.184211 5:0.315789 6:0.22093 7:0.244186 8:0.232558
1 1:-573 2:76 3:0.157895 4:0.184211 5:0.315789 6:0.164706 7:0.223529 8:0.270588
1 1:-498 2:76 3:0.157895 4:0.184211 5:0.315789 6:0.2 7:0.235294 8:0.258824
1 1:-476 2:76 3:0.157895 4:0.184211 5:0.315789 6:0.2 7:0.258824 8:0.235294
1 1:-508 2:76 3:0.157895 4:0.184211 5:0.315789 6:0.164706 7:0.235294 8:0.270588
1 1:-573 2:76 3:0.157895 4:0.184211 5:0.315789 6:0.164706 7:0.223529 8:0.270588
1 1:-594 2:76 3:0.157895 4:0.184211 5:0.315789 6:0.164706 7:0.211765 8:0.282353
1 1:-524 2:76 3:0.157895 4:0.184211 5:0.315789 6:0.176471 7:0.235294 8:0.270588
1 1:-494 2:76 3:0.157895 4:0.184211 5:0.315789 6:0.2 7:0.211765 8:0.270588
1 1:-488 2:76 3:0.157895 4:0.184211 5:0.315789 6:0.188235 7:0.223529 8:0.270588
1 1:-494 2:76 3:0.157895 4:0.184211 5:0.315789 6:0.188235 7:0.211765 8:0.270588
1 1:-525 2:76 3:0.157895 4:0.184211 5:0.315789 6:0.176471 7:0.235294 8:0.270588
1 1:-494 2:76 3:0.157895 4:0.184211 5:0.315789 6:0.197674 7:0.209302 8:0.267442
1 1:-494 2:76 3:0.157895 4:0.184211 5:0.315789 6:0.188235 7:0.223529 8:0.270588
1 1:-538 2:76 3:0.157895 4:0.184211 5:0.315789 6:0.236842 7:0.263158 8:0.236842
1 1:-557 2:75 3:0.157895 4:0.184211 5:0.315789 6:0.2 7:0.2 8:0.28
1 1:-572 2:76 3:0.157895 4:0.184211 5:0.315789 6:0.197368 7:0.210526 8:0.289474
1 1:-570 2:75 3:0.157895 4:0.184211 5:0.315789 6:0.186667 7:0.186667 8:0.293333
1 1:-486 2:76 3:0.157895 4:0.184211 5:0.315789 6:0.302632 7:0.276316 8:0.197368
1 1:-525 2:76 3:0.157895 4:0.184211 5:0.315789 6:0.263158 7:0.25 8:0.236842
1 1:-525 2:76 3:0.157895 4:0.184211 5:0.315789 6:0.263158 7:0.25 8:0.236842
1 1:-548 2:76 3:0.157895 4:0.184211 5:0.315789 6:0.210526 7:0.263158 8:0.223684
1 1:-570 2:76 3:0.157895 4:0.184211 5:0.315789 6:0.223684 7:0.236842 8:0.236842
1 1:-559 2:75 3:0.157895 4:0.184211 5:0.315789 6:0.2 7:0.24 8:0.24
1 1:-540 2:75 3:0.157895 4:0.184211 5:0.315789 6:0.266667 7:0.226667 8:0.24
1 1:-448 2:74 3:0.157895 4:0.184211 5:0.315789 6:0.310811 7:0.283784 8:0.175676
1 1:-480 2:76 3:0.157895 4:0.184211 5:0.315789 6:0.263158 7:0.236842 8:0.223684
1 1:-501 2:76 3:0.157895 4:0.184211 5:0.315789 6:0.25 7:0.223684 8:0.236842
1 1:-536 2:76 3:0.157895 4:0.184211 5:0.315789 6:0.184211 7:0.197368 8:0.289474
1 1:-650 2:76 3:0.157895 4:0.184211 5:0.315789 6:0.141026 7:0.192308 8:0.333333
1 1:-594 2:76 3:0.157895 4:0.184211 5:0.315789 6:0.192308 7:0.205128 8:0.307692
1 1:-594 2:76 3:0.157895 4:0.184211 5:0.315789 6:0.192308 7:0.205128 8:0.294872
1 1:-563 2:76 3:0.157895 4:0.184211 5:0.315789 6:0.179487 7:0.179487 8:0.333333
1 1:-549 2:76 3:0.157895 4:0.184211 5:0.315789 6:0.192308 7:0.230769 8:0.282051
1 1:-534 2:76 3:0.157895 4:0.184211 5:0.315789 6:0.236842 7:0.223684 8:0.276316
1 1:-534 2:76 3:0.157895 4:0.184211 5:0.315789 6:0.236842 7:0.223684 8:0.276316
1 1:-554 2:76 3:0.157895 4:0.184211 5:0.315789 6:0.197368 7:0.184211 8:0.276316
1 1:-605 2:76 3:0.157895 4:0.184211 5:0.315789 6:0.210526 7:0.184211 8:0.289474
1 1:-622 2:76 3:0.157895 4:0.184211 5:0.315789 6:0.168831 7:0.220779 8:0.272727
1 1:-575 2:76 3:0.157895 4:0.184211 5:0.315789 6:0.207792 7:0.25974 8:0.233766
1 1:-649 2:76 3:0.157895 4:0.184211 5:0.315789 6:0.197368 7:0.184211 8:0.302632
1 1:-500 2:76 3:0.157895 4:0.184211 5:0.315789 6:0.263158 7:0.263158 8:0.223684
1 1:-313 2:75 3:0.157895 4:0.184211 5:0.315789 6:0.426667 7:0.36 8:0.106667
1 1:-376 2:71 3:0.157895 4:0.184211 5:0.315789 6:0.394366 7:0.225352 8:0.239437
1 1:-349 2:72 3:0.157895 4:0.184211 5:0.315789 6:0.402778 7:0.222222 8:0.236111
1 1:-352 2:70 3:0.157895 4:0.184211 5:0.315789 6:0.385714 7:0.285714 8:0.214286
1 1:-463 2:76 3:0.157895 4:0.184211 5:0.315789 6:0.194805 7:0.25974 8:0.272727
1 1:-473 2:76 3:0.157895 4:0.184211 5:0.315789 6:0.223684 7:0.236842 8:0.289474
1 1:-479 2:76 3:0.157895 4:0.184211 5:0.315789 6:0.220779 7:0.220779 8:0.285714
1 1:-463 2:76 3:0.157895 4:0.184211 5:0.315789 6:0.194805 7:0.25974 8:0.272727
1 1:-479 2:76 3:0.157895 4:0.184211 5:0.315789 6:0.184211 7:0.25 8:0.25
1 1:-499 2:76 3:0.157895 4:0.184211 5:0.315789 6:0.197368 7:0.197368 8:0.315789
1 1:-497 2:76 3:0.157895 4:0.184211 5:0.315789 6:0.197368 7:0.210526 8:0.302632
1 1:-507 2:76 3:0.157895 4:0.184211 5:0.315789 6:0.210526 7:0.25 8:0.276316
1 1:-511 2:76 3:0.157895 4:0.184211 5:0.315789 6:0.223684 7:0.210526 8:0.276316
1 1:-511 2:76 3:0.157895 4:0.184211 5:0.315789 6:0.233766 7:0.207792 8:0.272727
1 1:-511 2:76 3:0.157895 4:0.184211 5:0.315789 6:0.223684 7:0.210526 8:0.276316
1 1:-531 2:75 3:0.157895 4:0.184211 5:0.315789 6:0.2 7:0.186667 8:0.293333
1 1:-584 2:76 3:0.157895 4:0.184211 5:0.315789 6:0.168831 7:0.155844 8:0.350649
1 1:-505 2:75 3:0.157895 4:0.184211 5:0.315789 6:0.226667 7:0.266667 8:0.24
1 1:-514 2:76 3:0.157895 4:0.184211 5:0.315789 6:0.236842 7:0.25 8:0.236842
1 1:-524 2:76 3:0.157895 4:0.184211 5:0.315789 6:0.223684 7:0.25 8:0.25
1 1:-454 2:75 3:0.157895 4:0.184211 5:0.315789 6:0.213333 7:0.253333 8:0.253333
1 1:-513 2:74 3:0.157895 4:0.184211 5:0.315789 6:0.22973 7:0.22973 8:0.27027
1 1:-554 2:76 3:0.157895 4:0.184211 5:0.315789 6:0.184211 7:0.223684 8:0.276316
1 1:-507 2:76 3:0.157895 4:0.184211 5:0.315789 6:0.233766 7:0.246753 8:0.25974
1 1:-504 2:76 3:0.157895 4:0.184211 5:0.315789 6:0.246753 7:0.233766 8:0.272727
1 1:-438 2:74 3:0.157895 4:0.184211 5:0.315789 6:0.22973 7:0.297297 8:0.202703
1 1:-344 2:74 3:0.157895 4:0.184211 5:0.315789 6:0.351351 7:0.324324 8:0.162162
1 1:-370 2:74 3:0.157895 4:0.184211 5:0.315789 6:0.337838 7:0.351351 8:0.148649
1 1:-333 2:70 3:0.157895 4:0.184211 5:0.315789 6:0.4 7:0.228571 8:0.214286
1 1:-351 2:70 3:0.157895 4:0.184211 5:0.315789 6:0.371429 7:0.242857 8:0.228571
1 1:-494 2:75 3:0.157895 4:0.184211 5:0.315789 6:0.226667 7:0.266667 8:0.24
1 1:-544 2:76 3:0.157895 4:0.184211 5:0.315789 6:0.184211 7:0.236842 8:0.263158
1 1:-506 2:75 3:0.157895 4:0.184211 5:0.315789 6:0.186667 7:0.24 8:0.253333
1 1:-531 2:75 3:0.157895 4:0.184211 5:0.315789 6:0.2 7:0.186667 8:0.293333
1 1:-533 2:75 3:0.157895 4:0.184211 5:0.315789 6:0.2 7:0.213333 8:0.266667
1 1:-566 2:76 3:0.157895 4:0.184211 5:0.315789 6:0.230769 7:0.192308 8:0.282051
1 1:-566 2:76 3:0.157895 4:0.184211 5:0.315789 6:0.230769 7:0.179487 8:0.294872
1 1:-527 2:76 3:0.157895 4:0.184211 5:0.315789 6:0.246753 7:0.194805 8:0.272727
1 1:-615 2:76 3:0.157895 4:0.184211 5:0.315789 6:0.171053 7:0.157895 8:0.328947
1 1:-615 2:76 3:0.157895 4:0.184211 5:0.315789 6:0.171053 7:0.144737 8:0.342105
1 1:-566 2:76 3:0.157895 4:0.184211 5:0.315789 6:0.181818 7:0.181818 8:0.324675
1 1:-566 2:76 3:0.157895 4:0.184211 5:0.315789 6:0.168831 7:0.181818 8:0.324675
1 1:-583 2:76 3:0.157895 4:0.184211 5:0.315789 6:0.194805 7:0.168831 8:0.324675
1 1:-598 2:76 3:0.157895 4:0.184211 5:0.315789 6:0.181818 7:0.142857 8:0.350649
1 1:-598 2:76 3:0.157895 4:0.184211 5:0.315789 6:0.181818 7:0.142857 8:0.350649
1 1:-571 2:76 3:0.157895 4:0.184211 5:0.315789 6:0.194805 7:0.155844 8:0.337662
1 1:-571 2:76 3:0.157895 4:0.184211 5:0.315789 6:0.181818 7:0.155844 8:0.337662
1 1:-561 2:76 3:0.157895 4:0.184211 5:0.315789 6:0.207792 7:0.168831 8:0.337662
1 1:-556 2:76 3:0.157895 4:0.184211 5:0.315789 6:0.233766 7:0.220779 8:0.285714
1 1:-539 2:76 3:0.157895 4:0.184211 5:0.315789 6:0.25974 7:0.207792 8:0.285714
1 1:-509 2:76 3:0.157895 4:0.184211 5:0.315789 6:0.220779 7:0.220779 8:0.272727
1 1:-395 2:74 3:0.157895 4:0.184211 5:0.315789 6:0.283784 7:0.310811 8:0.202703
1 1:-377 2:76 3:0.157895 4:0.184211 5:0.315789 6:0.315789 7:0.381579 8:0.144737
1 1:-508 2:76 3:0.157895 4:0.184211 5:0.315789 6:0.246753 7:0.233766 8:0.25974
1 1:-383 2:72 3:0.157895 4:0.184211 5:0.315789 6:0.361111 7:0.347222 8:0.180556
1 1:-375 2:72 3:0.157895 4:0.184211 5:0.315789 6:0.277778 7:0.277778 8:0.263889
1 1:-375 2:72 3:0.157895 4:0.184211 5:0.315789 6:0.277778 7:0.277778 8:0.263889
1 1:-477 2:75 3:0.157895 4:0.184211 5:0.315789 6:0.293333 7:0.2 8:0.24
1 1:-517 2:75 3:0.157895 4:0.184211 5:0.315789 6:0.266667 7:0.186667 8:0.253333
1 1:-594 2:75 3:0.157895 4:0.184211 5:0.315789 6:0.213333 7:0.133333 8:0.32
1 1:-580 2:75 3:0.157895 4:0.184211 5:0.315789 6:0.24 7:0.133333 8:0.306667
1 1:-574 2:75 3:0.157895 4:0.184211 5:0.315789 6:0.24 7:0.16 8:0.293333
1 1:-539 2:75 3:0.157895 4:0.184211 5:0.315789 6:0.253333 7:0.146667 8:0.293333
1 1:-539 2:75 3:0.157895 4:0.184211 5:0.315789 6:0.253333 7:0.146667 8:0.293333
1 1:-556 2:75 3:0.157895 4:0.184211 5:0.315789 6:0.24 7:0.146667 8:0.293333
1 1:-530 2:75 3:0.157895 4:0.184211 5:0.315789 6:0.24 7:0.16 8:0.28
1 1:-517 2:75 3:0.157895 4:0.184211 5:0.315789 6:0.253333 7:0.173333 8:0.266667
1 1:-545 2:75 3:0.157895 4:0.184211 5:0.315789 6:0.253333 7:0.146667 8:0.293333
1 1:-545 2:75 3:0.157895 4:0.184211 5:0.315789 6:0.253333 7:0.146667 8:0.293333
1 1:-545 2:75 3:0.157895 4:0.184211 5:0.315789 6:0.253333 7:0.146667 8:0.293333
1 1:-545 2:75 3:0.157895 4:0.184211 5:0.315789 6:0.253333 7:0.146667 8:0.293333
1 1:-545 2:75 3:0.157895 4:0.184211 5:0.315789 6:0.253333 7:0.146667 8:0.293333
1 1:-545 2:75 3:0.157895 4:0.184211 5:0.315789 6:0.253333 7:0.146667 8:0.293333
1 1:-597 2:76 3:0.157895 4:0.184211 5:0.315789 6:0.181818 7:0.181818 8:0.324675
1 1:-561 2:76 3:0.157895 4:0.184211 5:0.315789 6:0.178571 7:0.202381 8:0.309524
1 1:-622 2:76 3:0.157895 4:0.184211 5:0.315789 6:0.176471 7:0.2 8:0.305882
1 1:-598 2:76 3:0.157895 4:0.184211 5:0.315789 6:0.2 7:0.176471 8:0.317647
1 1:-598 2:76 3:0.157895 4:0.184211 5:0.315789 6:0.2 7:0.176471 8:0.317647
1 1:-545 2:76 3:0.157895 4:0.184211 5:0.315789 6:0.223529 7:0.188235 8:0.317647
1 1:-544 2:76 3:0.157895 4:0.184211 5:0.315789 6:0.235294 7:0.176471 8:0.317647
1 1:-524 2:76 3:0.157895 4:0.184211 5:0.315789 6:0.188235 7:0.235294 8:0.258824
1 1:-534 2:76 3:0.157895 4:0.184211 5:0.315789 6:0.210526 7:0.236842 8:0.236842
1 1:-446 2:76 3:0.157895 4:0.184211 5:0.315789 6:0.216867 7:0.277108 8:0.204819
1 1:-402 2:76 3:0.157895 4:0.184211 5:0.315789 6:0.233333 7:0.344444 8:0.188889
1 1:-454 2:76 3:0.157895 4:0.184211 5:0.315789 6:0.238636 7:0.352273 8:0.181818
1 1:-505 2:76 3:0.157895 4:0.184211 5:0.315789 6:0.217949 7:0.217949 8:0.269231
1 1:-477 2:76 3:0.157895 4:0.184211 5:0.315789 6:0.181818 7:0.285714 8:0.246753
1 1:-519 2:76 3:0.157895 4:0.184211 5:0.315789 6:0.230769 7:0.217949 8:0.269231
1 1:-534 2:76 3:0.157895 4:0.184211 5:0.315789 6:0.210526 7:0.236842 8:0.236842
1 1:-534 2:76 3:0.157895 4:0.184211 5:0.315789 6:0.210526 7:0.236842 8:0.236842
1 1:-534 2:76 3:0.157895 4:0.184211 5:0.315789 6:0.210526 7:0.236842 8:0.236842
1 1:-534 2:76 3:0.157895 4:0.184211 5:0.315789 6:0.210526 7:0.236842 8:0.236842
1 1:-561 2:76 3:0.157895 4:0.184211 5:0.315789 6:0.197368 7:0.223684 8:0.25
1 1:-531 2:76 3:0.157895 4:0.184211 5:0.315789 6:0.223684 7:0.236842 8:0.236842
1 1:-517 2:76 3:0.157895 4:0.184211 5:0.315789 6:0.194805 7:0.25974 8:0.233766
1 1:-530 2:76 3:0.157895 4:0.184211 5:0.315789 6:0.197368 7:0.236842 8:0.25
1 1:-530 2:76 3:0.157895 4:0.184211 5:0.315789 6:0.197368 7:0.25 8:0.236842
1 1:-581 2:76 3:0.171053 4:0.184211 5:0.315789 6:0.197368 7:0.197368 8:0.276316
1 1:-617 2:76 3:0.171053 4:0.184211 5:0.315789 6:0.144737 7:0.171053 8:0.328947
1 1:-602 2:76 3:0.171053 4:0.184211 5:0.315789 6:0.171053 7:0.197368 8:0.302632
1 1:-469 2:75 3:0.171053 4:0.184211 5:0.315789 6:0.253333 7:0.333333 8:0.2
1 1:-568 2:76 3:0.171053 4:0.184211 5:0.315789 6:0.105263 7:0.223684 8:0.289474
1 1:-540 2:76 3:0.171053 4:0.184211 5:0.315789 6:0.118421 7:0.236842 8:0.276316
1 1:-633 2:76 3:0.171053 4:0.184211 5:0.315789 6:0.171053 7:0.171053 8:0.276316
1 1:-652 2:76 3:0.171053 4:0.184211 5:0.315789 6:0.171053 7:0.157895 8:0.289474
1 1:-632 2:76 3:0.171053 4:0.184211 5:0.315789 6:0.197368 7:0.184211 8:0.263158
1 1:-608 2:76 3:0.171053 4:0.184211 5:0.315789 6:0.210526 7:0.197368 8:0.25
1 1:-503 2:75 3:0.171053 4:0.184211 5:0.315789 6:0.226667 7:0.213333 8:0.293333
1 1:-521 2:74 3:0.171053 4:0.184211 5:0.315789 6:0.216216 7:0.216216 8:0.283784
1 1:-514 2:75 3:0.171053 4:0.184211 5:0.315789 6:0.186667 7:0.266667 8:0.24
1 1:-566 2:76 3:0.171053 4:0.184211 5:0.315789 6:0.181818 7:0.207792 8:0.272727
1 1:-607 2:76 3:0.171053 4:0.184211 5:0.315789 6:0.131579 7:0.184211 8:0.342105
1 1:-610 2:76 3:0.171053 4:0.184211 5:0.315789 6:0.155844 7:0.207792 8:0.298701
1 1:-625 2:76 3:0.171053 4:0.184211 5:0.315789 6:0.12987 7:0.194805 8:0.311688
1 1:-566 2:76 3:0.171053 4:0.184211 5:0.315789 6:0.142857 7:0.220779 8:0.285714
1 1:-579 2:76 3:0.171053 4:0.184211 5:0.315789 6:0.181818 7:0.194805 8:0.298701
1 1:-579 2:76 3:0.171053 4:0.184211 5:0.315789 6:0.181818 7:0.194805 8:0.298701
1 1:-318 2:71 3:0.171053 4:0.184211 5:0.315789 6:0.478873 7:0.338028 8:0.126761
1 1:-360 2:71 3:0.171053 4:0.184211 5:0.315789 6:0.408451 7:0.366197 8:0.140845
1 1:-383 2:71 3:0.171053 4:0.184211 5:0.315789 6:0.408451 7:0.352113 8:0.126761
1 1:-383 2:72 3:0.171053 4:0.184211 5:0.315789 6:0.416667 7:0.347222 8:0.125
1 1:-516 2:75 3:0.171053 4:0.184211 5:0.315789 6:0.213333 7:0.226667 8:0.253333
1 1:-549 2:75 3:0.171053 4:0.184211 5:0.315789 6:0.173333 7:0.253333 8:0.253333
1 1:-551 2:75 3:0.171053 4:0.184211 5:0.315789 6:0.16 7:0.213333 8:0.293333
1 1:-553 2:76 3:0.171053 4:0.184211 5:0.315789 6:0.171053 7:0.210526 8:0.289474
1 1:-553 2:75 3:0.171053 4:0.184211 5:0.315789 6:0.16 7:0.213333 8:0.293333
1 1:-570 2:76 3:0.171053 4:0.184211 5:0.315789 6:0.184211 7:0.197368 8:0.276316
1 1:-542 2:76 3:0.171053 4:0.184211 5:0.315789 6:0.205128 7:0.230769 8:0.307692
1 1:-573 2:76 3:0.171053 4:0.184211 5:0.315789 6:0.179487 7:0.217949 8:0.307692
1 1:-526 2:76 3:0.171053 4:0.184211 5:0.315789 6:0.223684 7:0.210526 8:0.289474
1 1:-620 2:76 3:0.171053 4:0.184211 5:0.315789 6:0.171053 7:0.171053 8:0.355263
1 1:-615 2:76 3:0.171053 4:0.184211 5:0.315789 6:0.184211 7:0.171053 8:0.355263
1 1:-628 2:75 3:0.171053 4:0.184211 5:0.315789 6:0.186667 7:0.173333 8:0.346667
1 1:-585 2:76 3:0.171053 4:0.184211 5:0.315789 6:0.197368 7:0.197368 8:0.328947
1 1:-572 2:76 3:0.171053 4:0.184211 5:0.315789 6:0.223684 7:0.184211 8:0.328947
1 1:-541 2:76 3:0.171053 4:0.184211 5:0.315789 6:0.171053 7:0.25 8:0.289474
1 1:-541 2:76 3:0.171053 4:0.184211 5:0.315789 6:0.171053 7:0.25 8:0.289474
1 1:-296 2:69 3:0.171053 4:0.184211 5:0.315789 6:0.463768 7:0.42029 8:0.0869565
1 1:-405 2:72 3:0.171053 4:0.184211 5:0.315789 6:0.291667 7:0.375 8:0.138889
1 1:-497 2:75 3:0.171053 4:0.184211 5:0.315789 6:0.213333 7:0.226667 8:0.306667
1 1:-561 2:75 3:0.171053 4:0.184211 5:0.315789 6:0.16 7:0.2 8:0.32
1 1:-556 2:76 3:0.171053 4:0.184211 5:0.315789 6:0.197368 7:0.210526 8:0.289474
1 1:-556 2:76 3:0.171053 4:0.184211 5:0.315789 6:0.184211 7:0.197368 8:0.302632
1 1:-515 2:76 3:0.171053 4:0.184211 5:0.315789 6:0.210526 7:0.223684 8:0.289474
1 1:-538 2:75 3:0.171053 4:0.184211 5:0.315789 6:0.2 7:0.253333 8:0.266667
1 1:-566 2:75 3:0.171053 4:0.184211 5:0.315789 6:0.12 7:0.226667 8:0.32
1 1:-567 2:75 3:0.171053 4:0.184211 5:0.315789 6:0.146667 7:0.24 8:0.306667
1 1:-566 2:75 3:0.171053 4:0.184211 5:0.315789 6:0.12 7:0.226667 8:0.32
1 1:-622 2:76 3:0.171053 4:0.184211 5:0.315789 6:0.207792 7:0.155844 8:0.311688
1 1:-599 2:76 3:0.171053 4:0.184211 5:0.315789 6:0.197368 7:0.210526 8:0.289474
1 1:-593 2:76 3:0.171053 4:0.184211 5:0.315789 6:0.210526 7:0.210526 8:0.276316
1 1:-609 2:76 3:0.171053 4:0.184211 5:0.315789 6:0.197368 7:0.210526 8:0.276316
1 1:-620 2:76 3:0.171053 4:0.184211 5:0.315789 6:0.197368 7:0.210526 8:0.276316
1 1:-635 2:76 3:0.171053 4:0.184211 5:0.315789 6:0.197368 7:0.210526 8:0.276316
1 1:-637 2:76 3:0.171053 4:0.184211 5:0.315789 6:0.184211 7:0.171053 8:0.315789
1 1:-581 2:76 3:0.171053 4:0.184211 5:0.315789 6:0.223684 7:0.197368 8:0.289474
1 1:-576 2:76 3:0.171053 4:0.184211 5:0.315789 6:0.25 7:0.236842 8:0.236842
1 1:-576 2:76 3:0.171053 4:0.184211 5:0.315789 6:0.25 7:0.223684 8:0.25
1 1:-479 2:76 3:0.171053 4:0.184211 5:0.315789 6:0.25 7:0.263158 8:0.223684
1 1:-371 2:71 3:0.171053 4:0.184211 5:0.315789 6:0.450704 7:0.239437 8:0.169014
1 1:-559 2:76 3:0.171053 4:0.184211 5:0.315789 6:0.223684 7:0.210526 8:0.25
1 1:-502 2:76 3:0.171053 4:0.184211 5:0.315789 6:0.25 7:0.210526 8:0.236842
1 1:-527 2:76 3:0.171053 4:0.184211 5:0.315789 6:0.236842 7:0.223684 8:0.236842
1 1:-554 2:76 3:0.171053 4:0.184211 5:0.315789 6:0.223684 7:0.210526 8:0.25
1 1:-469 2:76 3:0.171053 4:0.184211 5:0.315789 6:0.210526 7:0.276316 8:0.197368
1 1:-518 2:76 3:0.171053 4:0.184211 5:0.315789 6:0.223684 7:0.184211 8:0.263158
1 1:-518 2:76 3:0.171053 4:0.184211 5:0.315789 6:0.223684 7:0.184211 8:0.263158
1 1:-518 2:76 3:0.171053 4:0.184211 5:0.315789 6:0.223684 7:0.184211 8:0.263158
1 1:-501 2:76 3:0.171053 4:0.184211 5:0.315789 6:0.236842 7:0.197368 8:0.25
1 1:-518 2:76 3:0.171053 4:0.184211 5:0.315789 6:0.223684 7:0.184211 8:0.263158
1 1:-532 2:76 3:0.171053 4:0.184211 5:0.315789 6:0.25 7:0.223684 8:0.236842
1 1:-532 2:76 3:0.171053 4:0.184211 5:0.315789 6:0.236842 7:0.223684 8:0.236842
1 1:-554 2:76 3:0.171053 4:0.184211 5:0.315789 6:0.25 7:0.210526 8:0.25
1 1:-532 2:76 3:0.171053 4:0.184211 5:0.315789 6:0.236842 7:0.223684 8:0.236842
1 1:-532 2:76 3:0.171053 4:0.184211 5:0.315789 6:0.236842 7:0.223684 8:0.236842
1 1:-532 2:76 3:0.171053 4:0.184211 5:0.315789 6:0.236842 7:0.223684 8:0.236842
1 1:-532 2:76 3:0.171053 4:0.184211 5:0.315789 6:0.246753 7:0.220779 8:0.233766
1 1:-532 2:76 3:0.171053 4:0.184211 5:0.315789 6:0.236842 7:0.223684 8:0.236842
1 1:-532 2:76 3:0.171053 4:0.184211 5:0.315789 6:0.236842 7:0.223684 8:0.236842
1 1:-532 2:76 3:0.171053 4:0.184211 5:0.315789 6:0.25 7:0.223684 8:0.236842
1 1:-532 2:76 3:0.171053 4:0.184211 5:0.315789 6:0.236842 7:0.223684 8:0.236842
1 1:-532 2:76 3:0.171053 4:0.184211 5:0.315789 6:0.236842 7:0.223684 8:0.236842
1 1:-452 2:74 3:0.171053 4:0.184211 5:0.315789 6:0.243243 7:0.337838 8:0.22973
1 1:-579 2:74 3:0.171053 4:0.184211 5:0.315789 6:0.202703 7:0.216216 8:0.297297
1 1:-639 2:74 3:0.171053 4:0.184211 5:0.315789 6:0.162162 7:0.162162 8:0.337838
1 1:-573 2:74 3:0.171053 4:0.184211 5:0.315789 6:0.202703 7:0.216216 8:0.297297
1 1:-579 2:74 3:0.171053 4:0.184211 5:0.315789 6:0.202703 7:0.216216 8:0.297297
1 1:-581 2:74 3:0.171053 4:0.184211 5:0.315789 6:0.216216 7:0.243243 8:0.283784
1 1:-526 2:74 3:0.171053 4:0.184211 5:0.315789 6:0.202703 7:0.310811 8:0.243243
1 1:-526 2:74 3:0.171053 4:0.184211 5:0.315789 6:0.202703 7:0.297297 8:0.256757
1 1:-564 2:74 3:0.171053 4:0.184211 5:0.315789 6:0.216216 7:0.22973 8:0.283784
1 1:-491 2:75 3:0.171053 4:0.184211 5:0.315789 6:0.253333 7:0.293333 8:0.253333
1 1:-517 2:74 3:0.171053 4:0.184211 5:0.315789 6:0.243243 7:0.283784 8:0.243243
1 1:-514 2:74 3:0.171053 4:0.184211 5:0.315789 6:0.202703 7:0.283784 8:0.27027
1 1:-584 2:74 3:0.171053 4:0.184211 5:0.315789 6:0.202703 7:0.22973 8:0.297297
1 1:-599 2:76 3:0.171053 4:0.184211 5:0.315789 6:0.171053 7:0.223684 8:0.276316
1 1:-562 2:75 3:0.171053 4:0.184211 5:0.315789 6:0.173333 7:0.253333 8:0.32
1 1:-584 2:74 3:0.171053 4:0.184211 5:0.315789 6:0.202703 7:0.22973 8:0.297297
1 1:-562 2:75 3:0.171053 4:0.184211 5:0.315789 6:0.173333 7:0.253333 8:0.32
1 1:-543 2:75 3:0.171053 4:0.184211 5:0.315789 6:0.213333 7:0.306667 8:0.226667
1 1:-428 2:75 3:0.171053 4:0.184211 5:0.315789 6:0.32 7:0.333333 8:0.173333
1 1:-343 2:70 3:0.171053 4:0.184211 5:0.315789 6:0.414286 7:0.371429 8:0.114286
1 1:-441 2:72 3:0.171053 4:0.184211 5:0.315789 6:0.319444 7:0.319444 8:0.208333
1 1:-531 2:73 3:0.171053 4:0.184211 5:0.315789 6:0.178082 7:0.246575 8:0.273973
1 1:-560 2:74 3:0.171053 4:0.184211 5:0.315789 6:0.202703 7:0.202703 8:0.297297
1 1:-560 2:74 3:0.171053 4:0.184211 5:0.315789 6:0.202703 7:0.202703 8:0.297297
1 1:-582 2:74 3:0.171053 4:0.184211 5:0.315789 6:0.135135 7:0.189189 8:0.324324
1 1:-521 2:75 3:0.171053 4:0.184211 5:0.315789 6:0.186667 7:0.253333 8:0.266667
1 1:-600 2:74 3:0.171053 4:0.184211 5:0.315789 6:0.148649 7:0.22973 8:0.310811
1 1:-541 2:74 3:0.171053 4:0.184211 5:0.315789 6:0.162162 7:0.216216 8:0.297297
1 1:-583 2:76 3:0.171053 4:0.184211 5:0.315789 6:0.155844 7:0.246753 8:0.25974
1 1:-511 2:76 3:0.171053 4:0.184211 5:0.315789 6:0.181818 7:0.246753 8:0.25974
1 1:-596 2:76 3:0.171053 4:0.184211 5:0.315789 6:0.181818 7:0.285714 8:0.246753
1 1:-596 2:76 3:0.171053 4:0.184211 5:0.315789 6:0.181818 7:0.285714 8:0.246753
1 1:-461 2:75 3:0.171053 4:0.184211 5:0.315789 6:0.28 7:0.333333 8:0.173333
1 1:-501 2:76 3:0.171053 4:0.184211 5:0.315789 6:0.236842 7:0.289474 8:0.197368
1 1:-521 2:76 3:0.171053 4:0.184211 5:0.315789 6:0.236842 7:0.276316 8:0.210526
1 1:-545 2:76 3:0.171053 4:0.184211 5:0.315789 6:0.236842 7:0.236842 8:0.236842
1 1:-580 2:76 3:0.171053 4:0.184211 5:0.315789 6:0.171053 7:0.223684 8:0.289474
1 1:-558 2:76 3:0.171053 4:0.184211 5:0.315789 6:0.184211 7:0.236842 8:0.276316
1 1:-558 2:76 3:0.171053 4:0.184211 5:0.315789 6:0.184211 7:0.236842 8:0.276316
1 1:-620 2:76 3:0.171053 4:0.184211 5:0.315789 6:0.181818 7:0.168831 8:0.311688
1 1:-621 2:76 3:0.171053 4:0.184211 5:0.315789 6:0.166667 7:0.192308 8:0.320513
1 1:-550 2:76 3:0.171053 4:0.184211 5:0.315789 6:0.246753 7:0.246753 8:0.25974
1 1:-500 2:76 3:0.171053 4:0.184211 5:0.315789 6:0.25974 7:0.25974 8:0.220779
1 1:-500 2:76 3:0.171053 4:0.184211 5:0.315789 6:0.25974 7:0.25974 8:0.220779
1 1:-617 2:76 3:0.171053 4:0.184211 5:0.315789 6:0.207792 7:0.194805 8:0.285714
1 1:-567 2:76 3:0.171053 4:0.184211 5:0.315789 6:0.207792 7:0.220779 8:0.246753
1 1:-567 2:76 3:0.171053 4:0.184211 5:0.315789 6:0.207792 7:0.220779 8:0.246753
1 1:-637 2:76 3:0.171053 4:0.184211 5:0.315789 6:0.197368 7:0.210526 8:0.289474
1 1:-592 2:75 3:0.171053 4:0.184211 5:0.315789 6:0.2 7:0.2 8:0.266667
1 1:-592 2:75 3:0.171053 4:0.184211 5:0.315789 6:0.2 7:0.2 8:0.266667
1 1:-403 2:76 3:0.171053 4:0.184211 5:0.315789 6:0.355263 7:0.355263 8:0.131579
1 1:-471 2:76 3:0.171053 4:0.184211 5:0.315789 6:0.25974 7:0.298701 8:0.207792
1 1:-371 2:72 3:0.171053 4:0.184211 5:0.315789 6:0.402778 7:0.347222 8:0.111111
1 1:-399 2:72 3:0.171053 4:0.184211 5:0.315789 6:0.388889 7:0.305556 8:0.152778
1 1:-547 2:76 3:0.171053 4:0.184211 5:0.315789 6:0.194805 7:0.207792 8:0.285714
1 1:-549 2:76 3:0.171053 4:0.184211 5:0.315789 6:0.207792 7:0.220779 8:0.272727
1 1:-550 2:76 3:0.171053 4:0.184211 5:0.315789 6:0.207792 7:0.220779 8:0.272727
1 1:-534 2:76 3:0.171053 4:0.184211 5:0.315789 6:0.181818 7:0.220779 8:0.285714
1 1:-547 2:76 3:0.171053 4:0.184211 5:0.315789 6:0.168831 7:0.207792 8:0.272727
1 1:-620 2:76 3:0.171053 4:0.184211 5:0.315789 6:0.155844 7:0.207792 8:0.298701
1 1:-594 2:76 3:0.171053 4:0.184211 5:0.315789 6:0.181818 7:0.207792 8:0.298701
1 1:-484 2:76 3:0.171053 4:0.184211 5:0.315789 6:0.236842 7:0.25 8:0.25
1 1:-598 2:76 3:0.171053 4:0.184211 5:0.315789 6:0.210526 7:0.210526 8:0.289474
1 1:-565 2:76 3:0.171053 4:0.184211 5:0.315789 6:0.236842 7:0.276316 8:0.223684
1 1:-565 2:76 3:0.171053 4:0.184211 5:0.315789 6:0.236842 7:0.276316 8:0.223684
1 1:-566 2:76 3:0.171053 4:0.184211 5:0.315789 6:0.223684 7:0.276316 8:0.236842
1 1:-521 2:75 3:0.171053 4:0.184211 5:0.315789 6:0.28 7:0.293333 8:0.213333
1 1:-412 2:68 3:0.171053 4:0.184211 5:0.315789 6:0.308824 7:0.294118 8:0.205882
1 1:-330 2:67 3:0.171053 4:0.184211 5:0.315789 6:0.373134 7:0.253731 8:0.208955
1 1:-447 2:70 3:0.171053 4:0.184211 5:0.315789 6:0.328571 7:0.285714 8:0.214286
1 1:-551 2:76 3:0.171053 4:0.184211 5:0.315789 6:0.197368 7:0.25 8:0.263158
1 1:-528 2:76 3:0.171053 4:0.184211 5:0.315789 6:0.197368 7:0.276316 8:0.236842
1 1:-510 2:76 3:0.171053 4:0.184211 5:0.315789 6:0.144737 7:0.236842 8:0.289474
1 1:-584 2:76 3:0.171053 4:0.184211 5:0.315789 6:0.171053 7:0.210526 8:0.289474
1 1:-583 2:76 3:0.171053 4:0.184211 5:0.315789 6:0.197368 7:0.236842 8:0.263158
1 1:-584 2:76 3:0.171053 4:0.184211 5:0.315789 6:0.171053 7:0.210526 8:0.289474
1 1:-605 2:76 3:0.171053 4:0.184211 5:0.315789 6:0.157895 7:0.197368 8:0.302632
1 1:-584 2:76 3:0.171053 4:0.184211 5:0.315789 6:0.171053 7:0.210526 8:0.289474
1 1:-605 2:76 3:0.171053 4:0.184211 5:0.315789 6:0.157895 7:0.197368 8:0.302632
1 1:-586 2:76 3:0.171053 4:0.184211 5:0.315789 6:0.197368 7:0.236842 8:0.263158
1 1:-605 2:76 3:0.171053 4:0.184211 5:0.315789 6:0.157895 7:0.197368 8:0.302632
1 1:-584 2:76 3:0.171053 4:0.184211 5:0.315789 6:0.171053 7:0.210526 8:0.289474
1 1:-586 2:76 3:0.171053 4:0.184211 5:0.315789 6:0.197368 7:0.236842 8:0.263158
1 1:-471 2:76 3:0.171053 4:0.184211 5:0.315789 6:0.264368 7:0.252874 8:0.229885
1 1:-493 2:76 3:0.171053 4:0.184211 5:0.315789 6:0.223529 7:0.235294 8:0.258824
1 1:-547 2:76 3:0.171053 4:0.184211 5:0.315789 6:0.218391 7:0.16092 8:0.310345
1 1:-573 2:76 3:0.171053 4:0.184211 5:0.315789 6:0.193182 7:0.181818 8:0.318182
1 1:-578 2:76 3:0.171053 4:0.184211 5:0.315789 6:0.170455 7:0.147727 8:0.329545
1 1:-619 2:76 3:0.171053 4:0.184211 5:0.315789 6:0.181818 7:0.159091 8:0.318182
1 1:-555 2:76 3:0.171053 4:0.184211 5:0.315789 6:0.186047 7:0.162791 8:0.313953
1 1:-417 2:76 3:0.171053 4:0.184211 5:0.315789 6:0.317647 7:0.235294 8:0.211765
1 1:-498 2:76 3:0.171053 4:0.184211 5:0.315789 6:0.247191 7:0.213483 8:0.258427
1 1:-508 2:76 3:0.171053 4:0.184211 5:0.315789 6:0.22619 7:0.238095 8:0.25
1 1:-575 2:76 3:0.171053 4:0.184211 5:0.315789 6:0.186047 7:0.197674 8:0.302326
1 1:-546 2:76 3:0.171053 4:0.184211 5:0.315789 6:0.195402 7:0.241379 8:0.241379
1 1:-519 2:76 3:0.171053 4:0.184211 5:0.315789 6:0.206897 7:0.195402 8:0.275862
1 1:-487 2:76 3:0.171053 4:0.184211 5:0.315789 6:0.172414 7:0.218391 8:0.275862
1 1:-520 2:76 3:0.171053 4:0.184211 5:0.315789 6:0.195402 7:0.229885 8:0.241379
1 1:-487 2:76 3:0.171053 4:0.184211 5:0.315789 6:0.172414 7:0.218391 8:0.275862
1 1:-453 2:76 3:0.171053 4:0.184211 5:0.315789 6:0.247059 7:0.223529 8:0.270588
1 1:-519 2:76 3:0.171053 4:0.184211 5:0.315789 6:0.229885 7:0.195402 8:0.264368
1 1:-528 2:76 3:0.171053 4:0.184211 5:0.315789 6:0.183908 7:0.241379 8:0.252874
1 1:-501 2:76 3:0.171053 4:0.184211 5:0.315789 6:0.238095 7:0.214286 8:0.25
1 1:-488 2:76 3:0.171053 4:0.184211 5:0.315789 6:0.295455 7:0.227273 8:0.238636
1 1:-511 2:76 3:0.171053 4:0.184211 5:0.315789 6:0.228916 7:0.216867 8:0.240964
1 1:-449 2:76 3:0.171053 4:0.184211 5:0.315789 6:0.270588 7:0.235294 8:0.211765
1 1:-488 2:76 3:0.171053 4:0.184211 5:0.315789 6:0.295455 7:0.238636 8:0.238636
1 1:-511 2:76 3:0.171053 4:0.184211 5:0.315789 6:0.228916 7:0.216867 8:0.240964
1 1:-502 2:76 3:0.171053 4:0.184211 5:0.315789 6:0.228916 7:0.204819 8:0.240964
1 1:-424 2:76 3:0.171053 4:0.184211 5:0.315789 6:0.294118 7:0.270588 8:0.188235
1 1:-443 2:76 3:0.171053 4:0.184211 5:0.315789 6:0.275862 7:0.310345 8:0.16092
1 1:-394 2:76 3:0.171053 4:0.184211 5:0.315789 6:0.305882 7:0.341176 8:0.152941
1 1:-415 2:74 3:0.171053 4:0.184211 5:0.315789 6:0.391892 7:0.256757 8:0.189189
1 1:-415 2:75 3:0.171053 4:0.184211 5:0.315789 6:0.4 7:0.253333 8:0.186667
1 1:-369 2:75 3:0.171053 4:0.184211 5:0.315789 6:0.4 7:0.24 8:0.186667
1 1:-375 2:76 3:0.171053 4:0.184211 5:0.315789 6:0.333333 7:0.282051 8:0.230769
1 1:-422 2:74 3:0.171053 4:0.184211 5:0.315789 6:0.378378 7:0.283784 8:0.162162
1 1:-458 2:76 3:0.171053 4:0.184211 5:0.315789 6:0.247059 7:0.247059 8:0.235294
1 1:-458 2:76 3:0.171053 4:0.184211 5:0.315789 6:0.2 7:0.294118 8:0.211765
1 1:-483 2:76 3:0.171053 4:0.184211 5:0.315789 6:0.258824 7:0.247059 8:0.223529
1 1:-474 2:76 3:0.171053 4:0.184211 5:0.315789 6:0.223529 7:0.211765 8:0.258824
1 1:-479 2:76 3:0.171053 4:0.184211 5:0.315789 6:0.164706 7:0.235294 8:0.258824
1 1:-513 2:76 3:0.171053 4:0.184211 5:0.315789 6:0.152941 7:0.211765 8:0.270588
1 1:-503 2:76 3:0.171053 4:0.184211 5:0.315789 6:0.218391 7:0.229885 8:0.252874
1 1:-519 2:76 3:0.171053 4:0.184211 5:0.315789 6:0.164706 7:0.211765 8:0.282353
1 1:-521 2:76 3:0.171053 4:0.184211 5:0.315789 6:0.22093 7:0.22093 8:0.255814
1 1:-521 2:76 3:0.171053 4:0.184211 5:0.315789 6:0.209302 7:0.232558 8:0.255814
1 1:-588 2:76 3:0.171053 4:0.184211 5:0.315789 6:0.141176 7:0.2 8:0.294118
1 1:-588 2:76 3:0.171053 4:0.184211 5:0.315789 6:0.141176 7:0.2 8:0.294118
1 1:-551 2:76 3:0.171053 4:0.184211 5:0.315789 6:0.223684 7:0.210526 8:0.276316
1 1:-632 2:76 3:0.171053 4:0.184211 5:0.315789 6:0.181818 7:0.155844 8:0.324675
1 1:-633 2:76 3:0.171053 4:0.184211 5:0.315789 6:0.157895 7:0.157895 8:0.328947
1 1:-580 2:76 3:0.171053 4:0.184211 5:0.315789 6:0.207792 7:0.233766 8:0.272727
1 1:-598 2:76 3:0.171053 4:0.184211 5:0.315789 6:0.144737 7:0.197368 8:0.315789
1 1:-625 2:76 3:0.171053 4:0.184211 5:0.315789 6:0.181818 7:0.142857 8:0.350649
1 1:-491 2:76 3:0.171053 4:0.184211 5:0.315789 6:0.246753 7:0.233766 8:0.25974
1 1:-509 2:76 3:0.171053 4:0.184211 5:0.315789 6:0.272727 7:0.272727 8:0.220779
1 1:-564 2:76 3:0.171053 4:0.184211 5:0.315789 6:0.246753 7:0.233766 8:0.272727
1 1:-469 2:76 3:0.171053 4:0.184211 5:0.315789 6:0.276316 7:0.289474 8:0.210526
1 1:-364 2:76 3:0.171053 4:0.184211 5:0.315789 6:0.350649 7:0.376623 8:0.142857
1 1:-499 2:76 3:0.171053 4:0.184211 5:0.315789 6:0.276316 7:0.276316 8:0.223684
1 1:-511 2:76 3:0.171053 4:0.184211 5:0.315789 6:0.263158 7:0.223684 8:0.25
1 1:-545 2:76 3:0.171053 4:0.184211 5:0.315789 6:0.168831 7:0.220779 8:0.285714
1 1:-545 2:76 3:0.171053 4:0.184211 5:0.315789 6:0.168831 7:0.220779 8:0.285714
1 1:-543 2:76 3:0.171053 4:0.184211 5:0.315789 6:0.210526 7:0.223684 8:0.276316
1 1:-543 2:76 3:0.171053 4:0.184211 5:0.315789 6:0.210526 7:0.223684 8:0.276316
1 1:-543 2:76 3:0.171053 4:0.184211 5:0.315789 6:0.210526 7:0.223684 8:0.276316
1 1:-541 2:76 3:0.171053 4:0.184211 5:0.315789 6:0.207792 7:0.285714 8:0.220779
1 1:-632 2:76 3:0.171053 4:0.184211 5:0.315789 6:0.157895 7:0.223684 8:0.289474
1 1:-627 2:76 3:0.171053 4:0.184211 5:0.315789 6:0.144737 7:0.223684 8:0.289474
1 1:-640 2:76 3:0.171053 4:0.184211 5:0.315789 6:0.141026 7:0.179487 8:0.346154
1 1:-547 2:76 3:0.171053 4:0.184211 5:0.315789 6:0.223684 7:0.236842 8:0.263158
1 1:-544 2:76 3:0.171053 4:0.184211 5:0.315789 6:0.210526 7:0.263158 8:0.236842
1 1:-521 2:76 3:0.171053 4:0.184211 5:0.315789 6:0.220779 7:0.233766 8:0.25974
1 1:-563 2:76 3:0.171053 4:0.184211 5:0.315789 6:0.171053 7:0.236842 8:0.25
1 1:-562 2:75 3:0.171053 4:0.184211 5:0.315789 6:0.146667 7:0.226667 8:0.266667
1 1:-562 2:75 3:0.171053 4:0.184211 5:0.315789 6:0.146667 7:0.24 8:0.266667
1 1:-524 2:76 3:0.171053 4:0.184211 5:0.315789 6:0.220779 7:0.272727 8:0.207792
1 1:-525 2:76 3:0.171053 4:0.184211 5:0.315789 6:0.194805 7:0.272727 8:0.207792
1 1:-628 2:76 3:0.171053 4:0.184211 5:0.315789 6:0.131579 7:0.223684 8:0.302632
1 1:-584 2:74 3:0.171053 4:0.184211 5:0.315789 6:0.148649 7:0.216216 8:0.27027
1 1:-603 2:76 3:0.171053 4:0.184211 5:0.315789 6:0.118421 7:0.210526 8:0.315789
1 1:-559 2:76 3:0.171053 4:0.184211 5:0.315789 6:0.194805 7:0.246753 8:0.233766
1 1:-559 2:76 3:0.171053 4:0.184211 5:0.315789 6:0.194805 7:0.246753 8:0.233766
1 1:-567 2:76 3:0.171053 4:0.184211 5:0.315789 6:0.194805 7:0.233766 8:0.246753
1 1:-553 2:76 3:0.171053 4:0.184211 5:0.315789 6:0.181818 7:0.207792 8:0.272727
1 1:-575 2:76 3:0.171053 4:0.184211 5:0.315789 6:0.142857 7:0.181818 8:0.311688
1 1:-595 2:76 3:0.171053 4:0.184211 5:0.315789 6:0.168831 7:0.207792 8:0.272727
1 1:-518 2:76 3:0.171053 4:0.184211 5:0.315789 6:0.233766 7:0.298701 8:0.220779
1 1:-414 2:75 3:0.171053 4:0.184211 5:0.315789 6:0.293333 7:0.253333 8:0.213333
1 1:-523 2:76 3:0.171053 4:0.184211 5:0.315789 6:0.192308 7:0.25641 8:0.24359
1 1:-521 2:75 3:0.171053 4:0.184211 5:0.315789 6:0.12 7:0.266667 8:0.28
1 1:-521 2:75 3:0.171053 4:0.184211 5:0.315789 6:0.12 7:0.266667 8:0.28
1 1:-491 2:75 3:0.171053 4:0.184211 5:0.315789 6:0.12 7:0.28 8:0.266667
1 1:-533 2:75 3:0.171053 4:0.184211 5:0.315789 6:0.146667 7:0.28 8:0.24
1 1:-470 2:76 3:0.171053 4:0.184211 5:0.315789 6:0.263158 7:0.276316 8:0.210526
1 1:-477 2:76 3:0.171053 4:0.184211 5:0.315789 6:0.230769 7:0.294872 8:0.24359
1 1:-578 2:76 3:0.171053 4:0.184211 5:0.315789 6:0.184211 7:0.223684 8:0.276316
1 1:-497 2:75 3:0.171053 4:0.184211 5:0.315789 6:0.226667 7:0.2 8:0.306667
1 1:-573 2:75 3:0.171053 4:0.184211 5:0.315789 6:0.2 7:0.213333 8:0.306667
1 1:-574 2:75 3:0.171053 4:0.184211 5:0.315789 6:0.2 7:0.226667 8:0.293333
1 1:-548 2:75 3:0.171053 4:0.184211 5:0.315789 6:0.16 7:0.253333 8:0.253333
1 1:-346 2:72 3:0.171053 4:0.184211 5:0.315789 6:0.388889 7:0.416667 8:0.0833333
1 1:-513 2:75 3:0.171053 4:0.184211 5:0.315789 6:0.226667 7:0.28 8:0.253333
1 1:-536 2:75 3:0.171053 4:0.184211 5:0.315789 6:0.213333 7:0.293333 8:0.226667
1 1:-540 2:75 3:0.171053 4:0.184211 5:0.315789 6:0.2 7:0.266667 8:0.253333
1 1:-544 2:75 3:0.171053 4:0.184211 5:0.315789 6:0.226667 7:0.266667 8:0.253333
1 1:-568 2:75 3:0.171053 4:0.184211 5:0.315789 6:0.213333 7:0.266667 8:0.253333
1 1:-544 2:75 3:0.171053 4:0.184211 5:0.315789 6:0.226667 7:0.266667 8:0.253333
1 1:-544 2:75 3:0.171053 4:0.184211 5:0.315789 6:0.226667 7:0.266667 8:0.253333
1 1:-501 2:75 3:0.171053 4:0.184211 5:0.315789 6:0.213333 7:0.253333 8:0.266667
1 1:-568 2:75 3:0.171053 4:0.184211 5:0.315789 6:0.213333 7:0.266667 8:0.253333
1 1:-456 2:75 3:0.171053 4:0.184211 5:0.315789 6:0.186667 7:0.266667 8:0.253333
1 1:-604 2:76 3:0.171053 4:0.184211 5:0.315789 6:0.157895 7:0.197368 8:0.289474
1 1:-593 2:76 3:0.171053 4:0.184211 5:0.315789 6:0.157895 7:0.184211 8:0.302632
1 1:-603 2:76 3:0.171053 4:0.184211 5:0.315789 6:0.184211 7:0.210526 8:0.276316
1 1:-555 2:76 3:0.171053 4:0.184211 5:0.315789 6:0.179487 7:0.217949 8:0.294872
1 1:-539 2:76 3:0.171053 4:0.184211 5:0.315789 6:0.207792 7:0.207792 8:0.25974
1 1:-555 2:76 3:0.171053 4:0.184211 5:0.315789 6:0.207792 7:0.207792 8:0.272727
1 1:-600 2:76 3:0.171053 4:0.184211 5:0.315789 6:0.197368 7:0.197368 8:0.276316
1 1:-589 2:76 3:0.171053 4:0.184211 5:0.315789 6:0.197368 7:0.184211 8:0.302632
1 1:-576 2:76 3:0.171053 4:0.184211 5:0.315789 6:0.207792 7:0.181818 8:0.298701
1 1:-565 2:75 3:0.171053 4:0.184211 5:0.315789 6:0.253333 7:0.266667 8:0.24
1 1:-620 2:76 3:0.171053 4:0.184211 5:0.315789 6:0.194805 7:0.194805 8:0.298701
1 1:-610 2:76 3:0.171053 4:0.184211 5:0.315789 6:0.155844 7:0.168831 8:0.324675
1 1:-478 2:76 3:0.171053 4:0.184211 5:0.315789 6:0.272727 7:0.272727 8:0.207792
1 1:-351 2:74 3:0.171053 4:0.184211 5:0.315789 6:0.418919 7:0.378378 8:0.108108
1 1:-465 2:76 3:0.171053 4:0.184211 5:0.315789 6:0.342105 7:0.342105 8:0.171053
1 1:-370 2:67 3:0.171053 4:0.184211 5:0.315789 6:0.328358 7:0.358209 8:0.179104
1 1:-375 2:71 3:0.171053 4:0.184211 5:0.315789 6:0.366197 7:0.352113 8:0.169014
1 1:-357 2:72 3:0.171053 4:0.184211 5:0.315789 6:0.430556 7:0.361111 8:0.111111
1 1:-351 2:72 3:0.171053 4:0.184211 5:0.315789 6:0.402778 7:0.375 8:0.125
1 1:-524 2:76 3:0.171053 4:0.184211 5:0.315789 6:0.197368 7:0.197368 8:0.289474
1 1:-515 2:75 3:0.171053 4:0.184211 5:0.315789 6:0.213333 7:0.24 8:0.266667
1 1:-481 2:75 3:0.171053 4:0.184211 5:0.315789 6:0.213333 7:0.253333 8:0.266667
1 1:-550 2:76 3:0.171053 4:0.184211 5:0.315789 6:0.210526 7:0.184211 8:0.289474
1 1:-506 2:76 3:0.171053 4:0.184211 5:0.315789 6:0.197368 7:0.210526 8:0.263158
1 1:-529 2:76 3:0.171053 4:0.184211 5:0.315789 6:0.197368 7:0.197368 8:0.276316
1 1:-587 2:76 3:0.171053 4:0.184211 5:0.315789 6:0.184211 7:0.210526 8:0.263158
1 1:-581 2:76 3:0.171053 4:0.184211 5:0.315789 6:0.184211 7:0.223684 8:0.276316
1 1:-573 2:76 3:0.171053 4:0.184211 5:0.315789 6:0.184211 7:0.223684 8:0.263158
1 1:-495 2:76 3:0.171053 4:0.184211 5:0.315789 6:0.211111 7:0.211111 8:0.288889
1 1:-532 2:76 3:0.171053 4:0.184211 5:0.315789 6:0.204545 7:0.204545 8:0.306818
1 1:-557 2:76 3:0.171053 4:0.184211 5:0.315789 6:0.170455 7:0.159091 8:0.352273
1 1:-559 2:76 3:0.171053 4:0.184211 5:0.315789 6:0.215909 7:0.193182 8:0.318182
1 1:-574 2:76 3:0.171053 4:0.184211 5:0.315789 6:0.154762 7:0.178571 8:0.309524
1 1:-503 2:76 3:0.171053 4:0.184211 5:0.315789 6:0.2 7:0.233333 8:0.255556
1 1:-481 2:76 3:0.171053 4:0.184211 5:0.315789 6:0.25 7:0.173913 8:0.26087
1 1:-483 2:76 3:0.171053 4:0.184211 5:0.315789 6:0.247312 7:0.172043 8:0.268817
1 1:-489 2:76 3:0.171053 4:0.184211 5:0.315789 6:0.228261 7:0.184783 8:0.282609
1 1:-502 2:76 3:0.171053 4:0.184211 5:0.315789 6:0.206522 7:0.217391 8:0.26087
1 1:-563 2:76 3:0.171053 4:0.184211 5:0.315789 6:0.222222 7:0.144444 8:0.311111
1 1:-582 2:76 3:0.171053 4:0.184211 5:0.315789 6:0.193548 7:0.16129 8:0.301075
1 1:-523 2:76 3:0.171053 4:0.184211 5:0.315789 6:0.204545 7:0.181818 8:0.272727
1 1:-523 2:76 3:0.171053 4:0.184211 5:0.315789 6:0.204545 7:0.193182 8:0.261364
1 1:-494 2:76 3:0.171053 4:0.184211 5:0.315789 6:0.215909 7:0.181818 8:0.272727
1 1:-365 2:76 3:0.171053 4:0.184211 5:0.315789 6:0.337209 7:0.372093 8:0.116279
1 1:-420 2:76 3:0.171053 4:0.184211 5:0.315789 6:0.244444 7:0.355556 8:0.166667
1 1:-420 2:76 3:0.171053 4:0.184211 5:0.315789 6:0.244444 7:0.355556 8:0.166667
1 1:-426 2:72 3:0.171053 4:0.184211 5:0.315789 6:0.263889 7:0.305556 8:0.166667
1 1:-460 2:76 3:0.171053 4:0.184211 5:0.315789 6:0.176471 7:0.247059 8:0.258824
1 1:-475 2:76 3:0.171053 4:0.184211 5:0.315789 6:0.211765 7:0.247059 8:0.235294
1 1:-464 2:76 3:0.171053 4:0.184211 5:0.315789 6:0.188235 7:0.258824 8:0.223529
1 1:-513 2:76 3:0.171053 4:0.184211 5:0.315789 6:0.154762 7:0.22619 8:0.297619
1 1:-479 2:76 3:0.171053 4:0.184211 5:0.315789 6:0.176471 7:0.270588 8:0.247059
1 1:-479 2:76 3:0.171053 4:0.184211 5:0.315789 6:0.188235 7:0.247059 8:0.235294
1 1:-492 2:76 3:0.171053 4:0.184211 5:0.315789 6:0.202381 7:0.238095 8:0.25
1 1:-454 2:76 3:0.171053 4:0.184211 5:0.315789 6:0.197674 7:0.244186 8:0.255814
1 1:-479 2:76 3:0.171053 4:0.184211 5:0.315789 6:0.22093 7:0.244186 8:0.232558
1 1:-517 2:76 3:0.171053 4:0.184211 5:0.315789 6:0.164706 7:0.223529 8:0.270588
1 1:-458 2:76 3:0.171053 4:0.184211 5:0.315789 6:0.2 7:0.235294 8:0.258824
1 1:-462 2:76 3:0.171053 4:0.184211 5:0.315789 6:0.2 7:0.258824 8:0.235294
1 1:-513 2:76 3:0.171053 4:0.184211 5:0.315789 6:0.164706 7:0.235294 8:0.270588
1 1:-517 2:76 3:0.171053 4:0.184211 5:0.315789 6:0.164706 7:0.223529 8:0.270588
1 1:-517 2:76 3:0.171053 4:0.184211 5:0.315789 6:0.164706 7:0.211765 8:0.282353
1 1:-543 2:76 3:0.171053 4:0.184211 5:0.315789 6:0.176471 7:0.235294 8:0.270588
1 1:-497 2:76 3:0.171053 4:0.184211 5:0.315789 6:0.2 7:0.211765 8:0.270588
1 1:-491 2:76 3:0.171053 4:0.184211 5:0.315789 6:0.188235 7:0.223529 8:0.270588
1 1:-498 2:76 3:0.171053 4:0.184211 5:0.315789 6:0.188235 7:0.211765 8:0.270588
1 1:-544 2:76 3:0.171053 4:0.184211 5:0.315789 6:0.176471 7:0.235294 8:0.270588
1 1:-498 2:76 3:0.171053 4:0.184211 5:0.315789 6:0.197674 7:0.209302 8:0.267442
1 1:-507 2:76 3:0.171053 4:0.184211 5:0.315789 6:0.188235 7:0.223529 8:0.270588
1 1:-565 2:76 3:0.171053 4:0.184211 5:0.315789 6:0.236842 7:0.263158 8:0.236842
1 1:-584 2:75 3:0.171053 4:0.184211 5:0.315789 6:0.2 7:0.2 8:0.28
1 1:-599 2:76 3:0.171053 4:0.184211 5:0.315789 6:0.197368 7:0.210526 8:0.289474
1 1:-597 2:75 3:0.171053 4:0.184211 5:0.315789 6:0.186667 7:0.186667 8:0.293333
1 1:-513 2:76 3:0.171053 4:0.184211 5:0.315789 6:0.302632 7:0.276316 8:0.197368
1 1:-541 2:76 3:0.171053 4:0.184211 5:0.315789 6:0.263158 7:0.25 8:0.236842
1 1:-541 2:76 3:0.171053 4:0.184211 5:0.315789 6:0.263158 7:0.25 8:0.236842
1 1:-575 2:76 3:0.171053 4:0.184211 5:0.315789 6:0.210526 7:0.263158 8:0.223684
1 1:-597 2:76 3:0.171053 4:0.184211 5:0.315789 6:0.223684 7:0.236842 8:0.236842
1 1:-586 2:75 3:0.171053 4:0.184211 5:0.315789 6:0.2 7:0.24 8:0.24
1 1:-567 2:75 3:0.171053 4:0.184211 5:0.315789 6:0.266667 7:0.226667 8:0.24
1 1:-513 2:74 3:0.171053 4:0.184211 5:0.315789 6:0.310811 7:0.283784 8:0.175676
1 1:-507 2:76 3:0.171053 4:0.184211 5:0.315789 6:0.263158 7:0.236842 8:0.223684
1 1:-528 2:76 3:0.171053 4:0.184211 5:0.315789 6:0.25 7:0.223684 8:0.236842
1 1:-563 2:76 3:0.171053 4:0.184211 5:0.315789 6:0.184211 7:0.197368 8:0.289474
1 1:-671 2:76 3:0.171053 4:0.184211 5:0.315789 6:0.141026 7:0.192308 8:0.333333
1 1:-606 2:76 3:0.171053 4:0.184211 5:0.315789 6:0.192308 7:0.205128 8:0.307692
1 1:-606 2:76 3:0.171053 4:0.184211 5:0.315789 6:0.192308 7:0.205128 8:0.294872
1 1:-590 2:76 3:0.171053 4:0.184211 5:0.315789 6:0.179487 7:0.179487 8:0.333333
1 1:-576 2:76 3:0.171053 4:0.184211 5:0.315789 6:0.192308 7:0.230769 8:0.282051
1 1:-561 2:76 3:0.171053 4:0.184211 5:0.315789 6:0.236842 7:0.223684 8:0.276316
1 1:-561 2:76 3:0.171053 4:0.184211 5:0.315789 6:0.236842 7:0.223684 8:0.276316
1 1:-581 2:76 3:0.171053 4:0.184211 5:0.315789 6:0.197368 7:0.184211 8:0.276316
1 1:-590 2:76 3:0.171053 4:0.184211 5:0.315789 6:0.210526 7:0.184211 8:0.289474
1 1:-620 2:76 3:0.171053 4:0.184211 5:0.315789 6:0.168831 7:0.220779 8:0.272727
1 1:-568 2:76 3:0.171053 4:0.184211 5:0.315789 6:0.207792 7:0.25974 8:0.233766
1 1:-609 2:76 3:0.171053 4:0.184211 5:0.315789 6:0.197368 7:0.184211 8:0.302632
1 1:-525 2:76 3:0.171053 4:0.184211 5:0.315789 6:0.263158 7:0.263158 8:0.223684
1 1:-345 2:75 3:0.171053 4:0.184211 5:0.315789 6:0.426667 7:0.36 8:0.106667
1 1:-403 2:71 3:0.171053 4:0.184211 5:0.315789 6:0.394366 7:0.225352 8:0.239437
1 1:-376 2:72 3:0.171053 4:0.184211 5:0.315789 6:0.402778 7:0.222222 8:0.236111
1 1:-358 2:70 3:0.171053 4:0.184211 5:0.315789 6:0.385714 7:0.285714 8:0.214286
1 1:-490 2:76 3:0.171053 4:0.184211 5:0.315789 6:0.194805 7:0.25974 8:0.272727
1 1:-500 2:76 3:0.171053 4:0.184211 5:0.315789 6:0.223684 7:0.236842 8:0.289474
1 1:-506 2:76 3:0.171053 4:0.184211 5:0.315789 6:0.220779 7:0.220779 8:0.285714
1 1:-490 2:76 3:0.171053 4:0.184211 5:0.315789 6:0.194805 7:0.25974 8:0.272727
1 1:-485 2:76 3:0.171053 4:0.184211 5:0.315789 6:0.184211 7:0.25 8:0.25
1 1:-526 2:76 3:0.171053 4:0.184211 5:0.315789 6:0.197368 7:0.197368 8:0.315789
1 1:-524 2:76 3:0.171053 4:0.184211 5:0.315789 6:0.197368 7:0.210526 8:0.302632
1 1:-534 2:76 3:0.171053 4:0.184211 5:0.315789 6:0.210526 7:0.25 8:0.276316
1 1:-520 2:76 3:0.171053 4:0.184211 5:0.315789 6:0.223684 7:0.210526 8:0.276316
1 1:-520 2:76 3:0.171053 4:0.184211 5:0.315789 6:0.233766 7:0.207792 8:0.272727
1 1:-520 2:76 3:0.171053 4:0.184211 5:0.315789 6:0.223684 7:0.210526 8:0.276316
1 1:-558 2:75 3:0.171053 4:0.184211 5:0.315789 6:0.2 7:0.186667 8:0.293333
1 1:-595 2:76 3:0.171053 4:0.184211 5:0.315789 6:0.168831 7:0.155844 8:0.350649
1 1:-532 2:75 3:0.171053 4:0.184211 5:0.315789 6:0.226667 7:0.266667 8:0.24
1 1:-541 2:76 3:0.171053 4:0.184211 5:0.315789 6:0.236842 7:0.25 8:0.236842
1 1:-551 2:76 3:0.171053 4:0.184211 5:0.315789 6:0.223684 7:0.25 8:0.25
1 1:-484 2:75 3:0.171053 4:0.184211 5:0.315789 6:0.213333 7:0.253333 8:0.253333
1 1:-536 2:74 3:0.171053 4:0.184211 5:0.315789 6:0.22973 7:0.22973 8:0.27027
1 1:-581 2:76 3:0.171053 4:0.184211 5:0.315789 6:0.184211 7:0.223684 8:0.276316
1 1:-534 2:76 3:0.171053 4:0.184211 5:0.315789 6:0.233766 7:0.246753 8:0.25974
1 1:-531 2:76 3:0.171053 4:0.184211 5:0.315789 6:0.246753 7:0.233766 8:0.272727
1 1:-435 2:74 3:0.171053 4:0.184211 5:0.315789 6:0.22973 7:0.297297 8:0.202703
1 1:-371 2:74 3:0.171053 4:0.184211 5:0.315789 6:0.351351 7:0.324324 8:0.162162
1 1:-397 2:74 3:0.171053 4:0.184211 5:0.315789 6:0.337838 7:0.351351 8:0.148649
1 1:-352 2:70 3:0.171053 4:0.184211 5:0.315789 6:0.4 7:0.228571 8:0.214286
1 1:-369 2:70 3:0.171053 4:0.184211 5:0.315789 6:0.371429 7:0.242857 8:0.228571
1 1:-521 2:75 3:0.171053 4:0.184211 5:0.315789 6:0.226667 7:0.266667 8:0.24
1 1:-571 2:76 3:0.171053 4:0.184211 5:0.315789 6:0.184211 7:0.236842 8:0.263158
1 1:-533 2:75 3:0.171053 4:0.184211 5:0.315789 6:0.186667 7:0.24 8:0.253333
1 1:-558 2:75 3:0.171053 4:0.184211 5:0.315789 6:0.2 7:0.186667 8:0.293333
1 1:-558 2:75 3:0.171053 4:0.184211 5:0.315789 6:0.2 7:0.213333 8:0.266667
1 1:-576 2:76 3:0.171053 4:0.184211 5:0.315789 6:0.230769 7:0.192308 8:0.282051
1 1:-576 2:76 3:0.171053 4:0.184211 5:0.315789 6:0.230769 7:0.179487 8:0.294872
1 1:-554 2:76 3:0.171053 4:0.184211 5:0.315789 6:0.246753 7:0.194805 8:0.272727
1 1:-642 2:76 3:0.171053 4:0.184211 5:0.315789 6:0.171053 7:0.157895 8:0.328947
1 1:-642 2:76 3:0.171053 4:0.184211 5:0.315789 6:0.171053 7:0.144737 8:0.342105
1 1:-593 2:76 3:0.171053 4:0.184211 5:0.315789 6:0.181818 7:0.181818 8:0.324675
1 1:-593 2:76 3:0.171053 4:0.184211 5:0.315789 6:0.168831 7:0.181818 8:0.324675
1 1:-610 2:76 3:0.171053 4:0.184211 5:0.315789 6:0.194805 7:0.168831 8:0.324675
1 1:-625 2:76 3:0.171053 4:0.184211 5:0.315789 6:0.181818 7:0.142857 8:0.350649
1 1:-625 2:76 3:0.171053 4:0.184211 5:0.315789 6:0.181818 7:0.142857 8:0.350649
1 1:-598 2:76 3:0.171053 4:0.184211 5:0.315789 6:0.194805 7:0.155844 8:0.337662
1 1:-598 2:76 3:0.171053 4:0.184211 5:0.315789 6:0.181818 7:0.155844 8:0.337662
1 1:-588 2:76 3:0.171053 4:0.184211 5:0.315789 6:0.207792 7:0.168831 8:0.337662
1 1:-583 2:76 3:0.171053 4:0.184211 5:0.315789 6:0.233766 7:0.220779 8:0.285714
1 1:-566 2:76 3:0.171053 4:0.184211 5:0.315789 6:0.25974 7:0.207792 8:0.285714
1 1:-536 2:76 3:0.171053 4:0.184211 5:0.315789 6:0.220779 7:0.220779 8:0.272727
1 1:-422 2:74 3:0.171053 4:0.184211 5:0.315789 6:0.283784 7:0.310811 8:0.202703
1 1:-404 2:76 3:0.171053 4:0.184211 5:0.315789 6:0.315789 7:0.381579 8:0.144737
1 1:-535 2:76 3:0.171053 4:0.184211 5:0.315789 6:0.246753 7:0.233766 8:0.25974
1 1:-410 2:72 3:0.171053 4:0.184211 5:0.315789 6:0.361111 7:0.347222 8:0.180556
1 1:-365 2:72 3:0.171053 4:0.184211 5:0.315789 6:0.277778 7:0.277778 8:0.263889
1 1:-365 2:72 3:0.171053 4:0.184211 5:0.315789 6:0.277778 7:0.277778 8:0.263889
1 1:-504 2:75 3:0.171053 4:0.184211 5:0.315789 6:0.293333 7:0.2 8:0.24
1 1:-544 2:75 3:0.171053 4:0.184211 5:0.315789 6:0.266667 7:0.186667 8:0.253333
1 1:-621 2:75 3:0.171053 4:0.184211 5:0.315789 6:0.213333 7:0.133333 8:0.32
1 1:-607 2:75 3:0.171053 4:0.184211 5:0.315789 6:0.24 7:0.133333 8:0.306667
1 1:-601 2:75 3:0.171053 4:0.184211 5:0.315789 6:0.24 7:0.16 8:0.293333
1 1:-566 2:75 3:0.171053 4:0.184211 5:0.315789 6:0.253333 7:0.146667 8:0.293333
1 1:-566 2:75 3:0.171053 4:0.184211 5:0.315789 6:0.253333 7:0.146667 8:0.293333
1 1:-573 2:75 3:0.171053 4:0.184211 5:0.315789 6:0.24 7:0.146667 8:0.293333
1 1:-552 2:75 3:0.171053 4:0.184211 5:0.315789 6:0.24 7:0.16 8:0.28
1 1:-543 2:75 3:0.171053 4:0.184211 5:0.315789 6:0.253333 7:0.173333 8:0.266667
1 1:-560 2:75 3:0.171053 4:0.184211 5:0.315789 6:0.253333 7:0.146667 8:0.293333
1 1:-560 2:75 3:0.171053 4:0.184211 5:0.315789 6:0.253333 7:0.146667 8:0.293333
1 1:-560 2:75 3:0.171053 4:0.184211 5:0.315789 6:0.253333 7:0.146667 8:0.293333
1 1:-560 2:75 3:0.171053 4:0.184211 5:0.315789 6:0.253333 7:0.146667 8:0.293333
1 1:-560 2:75 3:0.171053 4:0.184211 5:0.315789 6:0.253333 7:0.146667 8:0.293333
1 1:-560 2:75 3:0.171053 4:0.184211 5:0.315789 6:0.253333 7:0.146667 8:0.293333
1 1:-624 2:76 3:0.171053 4:0.184211 5:0.315789 6:0.181818 7:0.181818 8:0.324675
1 1:-542 2:76 3:0.171053 4:0.184211 5:0.315789 6:0.178571 7:0.202381 8:0.309524
1 1:-592 2:76 3:0.171053 4:0.184211 5:0.315789 6:0.176471 7:0.2 8:0.305882
1 1:-568 2:76 3:0.171053 4:0.184211 5:0.315789 6:0.2 7:0.176471 8:0.317647
1 1:-568 2:76 3:0.171053 4:0.184211 5:0.315789 6:0.2 7:0.176471 8:0.317647
1 1:-540 2:76 3:0.171053 4:0.184211 5:0.315789 6:0.223529 7:0.188235 8:0.317647
1 1:-540 2:76 3:0.171053 4:0.184211 5:0.315789 6:0.235294 7:0.176471 8:0.317647
1 1:-529 2:76 3:0.171053 4:0.184211 5:0.315789 6:0.188235 7:0.235294 8:0.258824
1 1:-561 2:76 3:0.171053 4:0.184211 5:0.315789 6:0.210526 7:0.236842 8:0.236842
1 1:-450 2:76 3:0.171053 4:0.184211 5:0.315789 6:0.216867 7:0.277108 8:0.204819
1 1:-429 2:76 3:0.171053 4:0.184211 5:0.315789 6:0.233333 7:0.344444 8:0.188889
1 1:-445 2:76 3:0.171053 4:0.184211 5:0.315789 6:0.238636 7:0.352273 8:0.181818
1 1:-532 2:76 3:0.171053 4:0.184211 5:0.315789 6:0.217949 7:0.217949 8:0.269231
1 1:-504 2:76 3:0.171053 4:0.184211 5:0.315789 6:0.181818 7:0.285714 8:0.246753
1 1:-546 2:76 3:0.171053 4:0.184211 5:0.315789 6:0.230769 7:0.217949 8:0.269231
1 1:-561 2:76 3:0.171053 4:0.184211 5:0.315789 6:0.210526 7:0.236842 8:0.236842
1 1:-561 2:76 3:0.171053 4:0.184211 5:0.315789 6:0.210526 7:0.236842 8:0.236842
1 1:-561 2:76 3:0.171053 4:0.184211 5:0.315789 6:0.210526 7:0.236842 8:0.236842
1 1:-561 2:76 3:0.171053 4:0.184211 5:0.315789 6:0.210526 7:0.236842 8:0.236842
1 1:-588 2:76 3:0.171053 4:0.184211 5:0.315789 6:0.197368 7:0.223684 8:0.25
1 1:-558 2:76 3:0.171053 4:0.184211 5:0.315789 6:0.223684 7:0.236842 8:0.236842
1 1:-544 2:76 3:0.171053 4:0.184211 5:0.315789 6:0.194805 7:0.25974 8:0.233766
1 1:-557 2:76 3:0.171053 4:0.184211 5:0.315789 6:0.197368 7:0.236842 8:0.25
1 1:-557 2:76 3:0.171053 4:0.184211 5:0.315789 6:0.197368 7:0.25 8:0.236842
1 1:-558 2:76 3:0.197368 4:0.197368 5:0.276316 6:0.144737 7:0.171053 8:0.328947
1 1:-555 2:76 3:0.197368 4:0.197368 5:0.276316 6:0.171053 7:0.197368 8:0.302632
1 1:-422 2:75 3:0.197368 4:0.197368 5:0.276316 6:0.253333 7:0.333333 8:0.2
1 1:-515 2:76 3:0.197368 4:0.197368 5:0.276316 6:0.105263 7:0.223684 8:0.289474
1 1:-487 2:76 3:0.197368 4:0.197368 5:0.276316 6:0.118421 7:0.236842 8:0.276316
1 1:-586 2:76 3:0.197368 4:0.197368 5:0.276316 6:0.171053 7:0.171053 8:0.276316
1 1:-605 2:76 3:0.197368 4:0.197368 5:0.276316 6:0.171053 7:0.157895 8:0.289474
1 1:-572 2:76 3:0.197368 4:0.197368 5:0.276316 6:0.197368 7:0.184211 8:0.263158
1 1:-548 2:76 3:0.197368 4:0.197368 5:0.276316 6:0.210526 7:0.197368 8:0.25
1 1:-462 2:75 3:0.197368 4:0.197368 5:0.276316 6:0.226667 7:0.213333 8:0.293333
1 1:-512 2:74 3:0.197368 4:0.197368 5:0.276316 6:0.216216 7:0.216216 8:0.283784
1 1:-505 2:75 3:0.197368 4:0.197368 5:0.276316 6:0.186667 7:0.266667 8:0.24
1 1:-519 2:76 3:0.197368 4:0.197368 5:0.276316 6:0.181818 7:0.207792 8:0.272727
1 1:-573 2:76 3:0.197368 4:0.197368 5:0.276316 6:0.131579 7:0.184211 8:0.342105
1 1:-563 2:76 3:0.197368 4:0.197368 5:0.276316 6:0.155844 7:0.207792 8:0.298701
1 1:-578 2:76 3:0.197368 4:0.197368 5:0.276316 6:0.12987 7:0.194805 8:0.311688
1 1:-525 2:76 3:0.197368 4:0.197368 5:0.276316 6:0.142857 7:0.220779 8:0.285714
1 1:-541 2:76 3:0.197368 4:0.197368 5:0.276316 6:0.181818 7:0.194805 8:0.298701
1 1:-541 2:76 3:0.197368 4:0.197368 5:0.276316 6:0.181818 7:0.194805 8:0.298701
1 1:-268 2:71 3:0.197368 4:0.197368 5:0.276316 6:0.478873 7:0.338028 8:0.126761
1 1:-346 2:71 3:0.197368 4:0.197368 5:0.276316 6:0.408451 7:0.366197 8:0.140845
1 1:-372 2:71 3:0.197368 4:0.197368 5:0.276316 6:0.408451 7:0.352113 8:0.126761
1 1:-372 2:72 3:0.197368 4:0.197368 5:0.276316 6:0.416667 7:0.347222 8:0.125
1 1:-469 2:75 3:0.197368 4:0.197368 5:0.276316 6:0.213333 7:0.226667 8:0.253333
1 1:-502 2:75 3:0.197368 4:0.197368 5:0.276316 6:0.173333 7:0.253333 8:0.253333
1 1:-503 2:75 3:0.197368 4:0.197368 5:0.276316 6:0.16 7:0.213333 8:0.293333
1 1:-505 2:76 3:0.197368 4:0.197368 5:0.276316 6:0.171053 7:0.210526 8:0.289474
1 1:-505 2:75 3:0.197368 4:0.197368 5:0.276316 6:0.16 7:0.213333 8:0.293333
1 1:-538 2:76 3:0.197368 4:0.197368 5:0.276316 6:0.184211 7:0.197368 8:0.276316
1 1:-511 2:76 3:0.197368 4:0.197368 5:0.276316 6:0.205128 7:0.230769 8:0.307692
1 1:-541 2:76 3:0.197368 4:0.197368 5:0.276316 6:0.179487 7:0.217949 8:0.307692
1 1:-479 2:76 3:0.197368 4:0.197368 5:0.276316 6:0.223684 7:0.210526 8:0.289474
1 1:-564 2:76 3:0.197368 4:0.197368 5:0.276316 6:0.171053 7:0.171053 8:0.355263
1 1:-564 2:76 3:0.197368 4:0.197368 5:0.276316 6:0.184211 7:0.171053 8:0.355263
1 1:-577 2:75 3:0.197368 4:0.197368 5:0.276316 6:0.186667 7:0.173333 8:0.346667
1 1:-538 2:76 3:0.197368 4:0.197368 5:0.276316 6:0.197368 7:0.197368 8:0.328947
1 1:-516 2:76 3:0.197368 4:0.197368 5:0.276316 6:0.223684 7:0.184211 8:0.328947
1 1:-497 2:76 3:0.197368 4:0.197368 5:0.276316 6:0.171053 7:0.25 8:0.289474
1 1:-497 2:76 3:0.197368 4:0.197368 5:0.276316 6:0.171053 7:0.25 8:0.289474
1 1:-249 2:69 3:0.197368 4:0.197368 5:0.276316 6:0.463768 7:0.42029 8:0.0869565
1 1:-358 2:72 3:0.197368 4:0.197368 5:0.276316 6:0.291667 7:0.375 8:0.138889
1 1:-450 2:75 3:0.197368 4:0.197368 5:0.276316 6:0.213333 7:0.226667 8:0.306667
1 1:-514 2:75 3:0.197368 4:0.197368 5:0.276316 6:0.16 7:0.2 8:0.32
1 1:-509 2:76 3:0.197368 4:0.197368 5:0.276316 6:0.197368 7:0.210526 8:0.289474
1 1:-509 2:76 3:0.197368 4:0.197368 5:0.276316 6:0.184211 7:0.197368 8:0.302632
1 1:-468 2:76 3:0.197368 4:0.197368 5:0.276316 6:0.210526 7:0.223684 8:0.289474
1 1:-491 2:75 3:0.197368 4:0.197368 5:0.276316 6:0.2 7:0.253333 8:0.266667
1 1:-514 2:75 3:0.197368 4:0.197368 5:0.276316 6:0.12 7:0.226667 8:0.32
1 1:-517 2:75 3:0.197368 4:0.197368 5:0.276316 6:0.146667 7:0.24 8:0.306667
1 1:-514 2:75 3:0.197368 4:0.197368 5:0.276316 6:0.12 7:0.226667 8:0.32
1 1:-567 2:76 3:0.197368 4:0.197368 5:0.276316 6:0.207792 7:0.155844 8:0.311688
1 1:-552 2:76 3:0.197368 4:0.197368 5:0.276316 6:0.197368 7:0.210526 8:0.289474
1 1:-546 2:76 3:0.197368 4:0.197368 5:0.276316 6:0.210526 7:0.210526 8:0.276316
1 1:-562 2:76 3:0.197368 4:0.197368 5:0.276316 6:0.197368 7:0.210526 8:0.276316
1 1:-573 2:76 3:0.197368 4:0.197368 5:0.276316 6:0.197368 7:0.210526 8:0.276316
1 1:-626 2:76 3:0.197368 4:0.197368 5:0.276316 6:0.197368 7:0.210526 8:0.276316
1 1:-590 2:76 3:0.197368 4:0.197368 5:0.276316 6:0.184211 7:0.171053 8:0.315789
1 1:-532 2:76 3:0.197368 4:0.197368 5:0.276316 6:0.223684 7:0.197368 8:0.289474
1 1:-529 2:76 3:0.197368 4:0.197368 5:0.276316 6:0.25 7:0.236842 8:0.236842
1 1:-529 2:76 3:0.197368 4:0.197368 5:0.276316 6:0.25 7:0.223684 8:0.25
1 1:-432 2:76 3:0.197368 4:0.197368 5:0.276316 6:0.25 7:0.263158 8:0.223684
1 1:-322 2:71 3:0.197368 4:0.197368 5:0.276316 6:0.450704 7:0.239437 8:0.169014
1 1:-504 2:76 3:0.197368 4:0.197368 5:0.276316 6:0.223684 7:0.210526 8:0.25
1 1:-449 2:76 3:0.197368 4:0.197368 5:0.276316 6:0.25 7:0.210526 8:0.236842
1 1:-476 2:76 3:0.197368 4:0.197368 5:0.276316 6:0.236842 7:0.223684 8:0.236842
1 1:-499 2:76 3:0.197368 4:0.197368 5:0.276316 6:0.223684 7:0.210526 8:0.25
1 1:-424 2:76 3:0.197368 4:0.197368 5:0.276316 6:0.210526 7:0.276316 8:0.197368
1 1:-468 2:76 3:0.197368 4:0.197368 5:0.276316 6:0.223684 7:0.184211 8:0.263158
1 1:-468 2:76 3:0.197368 4:0.197368 5:0.276316 6:0.223684 7:0.184211 8:0.263158
1 1:-468 2:76 3:0.197368 4:0.197368 5:0.276316 6:0.223684 7:0.184211 8:0.263158
1 1:-451 2:76 3:0.197368 4:0.197368 5:0.276316 6:0.236842 7:0.197368 8:0.25
1 1:-468 2:76 3:0.197368 4:0.197368 5:0.276316 6:0.223684 7:0.184211 8:0.263158
1 1:-484 2:76 3:0.197368 4:0.197368 5:0.276316 6:0.25 7:0.223684 8:0.236842
1 1:-484 2:76 3:0.197368 4:0.197368 5:0.276316 6:0.236842 7:0.223684 8:0.236842
1 1:-506 2:76 3:0.197368 4:0.197368 5:0.276316 6:0.25 7:0.210526 8:0.25
1 1:-484 2:76 3:0.197368 4:0.197368 5:0.276316 6:0.236842 7:0.223684 8:0.236842
1 1:-484 2:76 3:0.197368 4:0.197368 5:0.276316 6:0.236842 7:0.223684 8:0.236842
1 1:-484 2:76 3:0.197368 4:0.197368 5:0.276316 6:0.236842 7:0.223684 8:0.236842
1 1:-484 2:76 3:0.197368 4:0.197368 5:0.276316 6:0.246753 7:0.220779 8:0.233766
1 1:-484 2:76 3:0.197368 4:0.197368 5:0.276316 6:0.236842 7:0.223684 8:0.236842
1 1:-484 2:76 3:0.197368 4:0.197368 5:0.276316 6:0.236842 7:0.223684 8:0.236842
1 1:-484 2:76 3:0.197368 4:0.197368 5:0.276316 6:0.25 7:0.223684 8:0.236842
1 1:-484 2:76 3:0.197368 4:0.197368 5:0.276316 6:0.236842 7:0.223684 8:0.236842
1 1:-484 2:76 3:0.197368 4:0.197368 5:0.276316 6:0.236842 7:0.223684 8:0.236842
1 1:-405 2:74 3:0.197368 4:0.197368 5:0.276316 6:0.243243 7:0.337838 8:0.22973
1 1:-542 2:74 3:0.197368 4:0.197368 5:0.276316 6:0.202703 7:0.216216 8:0.297297
1 1:-618 2:74 3:0.197368 4:0.197368 5:0.276316 6:0.162162 7:0.162162 8:0.337838
1 1:-536 2:74 3:0.197368 4:0.197368 5:0.276316 6:0.202703 7:0.216216 8:0.297297
1 1:-542 2:74 3:0.197368 4:0.197368 5:0.276316 6:0.202703 7:0.216216 8:0.297297
1 1:-534 2:74 3:0.197368 4:0.197368 5:0.276316 6:0.216216 7:0.243243 8:0.283784
1 1:-479 2:74 3:0.197368 4:0.197368 5:0.276316 6:0.202703 7:0.310811 8:0.243243
1 1:-479 2:74 3:0.197368 4:0.197368 5:0.276316 6:0.202703 7:0.297297 8:0.256757
1 1:-543 2:74 3:0.197368 4:0.197368 5:0.276316 6:0.216216 7:0.22973 8:0.283784
1 1:-470 2:75 3:0.197368 4:0.197368 5:0.276316 6:0.253333 7:0.293333 8:0.253333
1 1:-496 2:74 3:0.197368 4:0.197368 5:0.276316 6:0.243243 7:0.283784 8:0.243243
1 1:-467 2:74 3:0.197368 4:0.197368 5:0.276316 6:0.202703 7:0.283784 8:0.27027
1 1:-563 2:74 3:0.197368 4:0.197368 5:0.276316 6:0.202703 7:0.22973 8:0.297297
1 1:-591 2:76 3:0.197368 4:0.197368 5:0.276316 6:0.171053 7:0.223684 8:0.276316
1 1:-506 2:75 3:0.197368 4:0.197368 5:0.276316 6:0.173333 7:0.253333 8:0.32
1 1:-563 2:74 3:0.197368 4:0.197368 5:0.276316 6:0.202703 7:0.22973 8:0.297297
1 1:-506 2:75 3:0.197368 4:0.197368 5:0.276316 6:0.173333 7:0.253333 8:0.32
1 1:-519 2:75 3:0.197368 4:0.197368 5:0.276316 6:0.213333 7:0.306667 8:0.226667
1 1:-379 2:75 3:0.197368 4:0.197368 5:0.276316 6:0.32 7:0.333333 8:0.173333
1 1:-296 2:70 3:0.197368 4:0.197368 5:0.276316 6:0.414286 7:0.371429 8:0.114286
1 1:-393 2:72 3:0.197368 4:0.197368 5:0.276316 6:0.319444 7:0.319444 8:0.208333
1 1:-494 2:73 3:0.197368 4:0.197368 5:0.276316 6:0.178082 7:0.246575 8:0.273973
1 1:-513 2:74 3:0.197368 4:0.197368 5:0.276316 6:0.202703 7:0.202703 8:0.297297
1 1:-513 2:74 3:0.197368 4:0.197368 5:0.276316 6:0.202703 7:0.202703 8:0.297297
1 1:-584 2:74 3:0.197368 4:0.197368 5:0.276316 6:0.135135 7:0.189189 8:0.324324
1 1:-474 2:75 3:0.197368 4:0.197368 5:0.276316 6:0.186667 7:0.253333 8:0.266667
1 1:-563 2:74 3:0.197368 4:0.197368 5:0.276316 6:0.148649 7:0.22973 8:0.310811
1 1:-503 2:74 3:0.197368 4:0.197368 5:0.276316 6:0.162162 7:0.216216 8:0.297297
1 1:-577 2:76 3:0.197368 4:0.197368 5:0.276316 6:0.155844 7:0.246753 8:0.25974
1 1:-474 2:76 3:0.197368 4:0.197368 5:0.276316 6:0.181818 7:0.246753 8:0.25974
1 1:-549 2:76 3:0.197368 4:0.197368 5:0.276316 6:0.181818 7:0.285714 8:0.246753
1 1:-549 2:76 3:0.197368 4:0.197368 5:0.276316 6:0.181818 7:0.285714 8:0.246753
1 1:-414 2:75 3:0.197368 4:0.197368 5:0.276316 6:0.28 7:0.333333 8:0.173333
1 1:-446 2:76 3:0.197368 4:0.197368 5:0.276316 6:0.236842 7:0.289474 8:0.197368
1 1:-466 2:76 3:0.197368 4:0.197368 5:0.276316 6:0.236842 7:0.276316 8:0.210526
1 1:-498 2:76 3:0.197368 4:0.197368 5:0.276316 6:0.236842 7:0.236842 8:0.236842
1 1:-533 2:76 3:0.197368 4:0.197368 5:0.276316 6:0.171053 7:0.223684 8:0.289474
1 1:-511 2:76 3:0.197368 4:0.197368 5:0.276316 6:0.184211 7:0.236842 8:0.276316
1 1:-511 2:76 3:0.197368 4:0.197368 5:0.276316 6:0.184211 7:0.236842 8:0.276316
1 1:-572 2:76 3:0.197368 4:0.197368 5:0.276316 6:0.181818 7:0.168831 8:0.311688
1 1:-574 2:76 3:0.197368 4:0.197368 5:0.276316 6:0.166667 7:0.192308 8:0.320513
1 1:-503 2:76 3:0.197368 4:0.197368 5:0.276316 6:0.246753 7:0.246753 8:0.25974
1 1:-453 2:76 3:0.197368 4:0.197368 5:0.276316 6:0.25974 7:0.25974 8:0.220779
1 1:-453 2:76 3:0.197368 4:0.197368 5:0.276316 6:0.25974 7:0.25974 8:0.220779
1 1:-564 2:76 3:0.197368 4:0.197368 5:0.276316 6:0.207792 7:0.194805 8:0.285714
1 1:-531 2:76 3:0.197368 4:0.197368 5:0.276316 6:0.207792 7:0.220779 8:0.246753
1 1:-531 2:76 3:0.197368 4:0.197368 5:0.276316 6:0.207792 7:0.220779 8:0.246753
1 1:-577 2:76 3:0.197368 4:0.197368 5:0.276316 6:0.197368 7:0.210526 8:0.289474
1 1:-552 2:75 3:0.197368 4:0.197368 5:0.276316 6:0.2 7:0.2 8:0.266667
1 1:-552 2:75 3:0.197368 4:0.197368 5:0.276316 6:0.2 7:0.2 8:0.266667
1 1:-388 2:76 3:0.197368 4:0.197368 5:0.276316 6:0.355263 7:0.355263 8:0.131579
1 1:-422 2:76 3:0.197368 4:0.197368 5:0.276316 6:0.25974 7:0.298701 8:0.207792
1 1:-349 2:72 3:0.197368 4:0.197368 5:0.276316 6:0.402778 7:0.347222 8:0.111111
1 1:-388 2:72 3:0.197368 4:0.197368 5:0.276316 6:0.388889 7:0.305556 8:0.152778
1 1:-496 2:76 3:0.197368 4:0.197368 5:0.276316 6:0.194805 7:0.207792 8:0.285714
1 1:-519 2:76 3:0.197368 4:0.197368 5:0.276316 6:0.207792 7:0.220779 8:0.272727
1 1:-521 2:76 3:0.197368 4:0.197368 5:0.276316 6:0.207792 7:0.220779 8:0.272727
1 1:-487 2:76 3:0.197368 4:0.197368 5:0.276316 6:0.181818 7:0.220779 8:0.285714
1 1:-498 2:76 3:0.197368 4:0.197368 5:0.276316 6:0.168831 7:0.207792 8:0.272727
1 1:-585 2:76 3:0.197368 4:0.197368 5:0.276316 6:0.155844 7:0.207792 8:0.298701
1 1:-557 2:76 3:0.197368 4:0.197368 5:0.276316 6:0.181818 7:0.207792 8:0.298701
1 1:-424 2:76 3:0.197368 4:0.197368 5:0.276316 6:0.236842 7:0.25 8:0.25
1 1:-550 2:76 3:0.197368 4:0.197368 5:0.276316 6:0.210526 7:0.210526 8:0.289474
1 1:-505 2:76 3:0.197368 4:0.197368 5:0.276316 6:0.236842 7:0.276316 8:0.223684
1 1:-505 2:76 3:0.197368 4:0.197368 5:0.276316 6:0.236842 7:0.276316 8:0.223684
1 1:-512 2:76 3:0.197368 4:0.197368 5:0.276316 6:0.223684 7:0.276316 8:0.236842
1 1:-474 2:75 3:0.197368 4:0.197368 5:0.276316 6:0.28 7:0.293333 8:0.213333
1 1:-365 2:68 3:0.197368 4:0.197368 5:0.276316 6:0.308824 7:0.294118 8:0.205882
1 1:-277 2:67 3:0.197368 4:0.197368 5:0.276316 6:0.373134 7:0.253731 8:0.208955
1 1:-400 2:70 3:0.197368 4:0.197368 5:0.276316 6:0.328571 7:0.285714 8:0.214286
1 1:-504 2:76 3:0.197368 4:0.197368 5:0.276316 6:0.197368 7:0.25 8:0.263158
1 1:-481 2:76 3:0.197368 4:0.197368 5:0.276316 6:0.197368 7:0.276316 8:0.236842
1 1:-457 2:76 3:0.197368 4:0.197368 5:0.276316 6:0.144737 7:0.236842 8:0.289474
1 1:-537 2:76 3:0.197368 4:0.197368 5:0.276316 6:0.171053 7:0.210526 8:0.289474
1 1:-536 2:76 3:0.197368 4:0.197368 5:0.276316 6:0.197368 7:0.236842 8:0.263158
1 1:-537 2:76 3:0.197368 4:0.197368 5:0.276316 6:0.171053 7:0.210526 8:0.289474
1 1:-558 2:76 3:0.197368 4:0.197368 5:0.276316 6:0.157895 7:0.197368 8:0.302632
1 1:-537 2:76 3:0.197368 4:0.197368 5:0.276316 6:0.171053 7:0.210526 8:0.289474
1 1:-558 2:76 3:0.197368 4:0.197368 5:0.276316 6:0.157895 7:0.197368 8:0.302632
1 1:-539 2:76 3:0.197368 4:0.197368 5:0.276316 6:0.197368 7:0.236842 8:0.263158
1 1:-558 2:76 3:0.197368 4:0.197368 5:0.276316 6:0.157895 7:0.197368 8:0.302632
1 1:-537 2:76 3:0.197368 4:0.197368 5:0.276316 6:0.171053 7:0.210526 8:0.289474
1 1:-539 2:76 3:0.197368 4:0.197368 5:0.276316 6:0.197368 7:0.236842 8:0.263158
1 1:-417 2:76 3:0.197368 4:0.197368 5:0.276316 6:0.264368 7:0.252874 8:0.229885
1 1:-444 2:76 3:0.197368 4:0.197368 5:0.276316 6:0.223529 7:0.235294 8:0.258824
1 1:-500 2:76 3:0.197368 4:0.197368 5:0.276316 6:0.218391 7:0.16092 8:0.310345
1 1:-559 2:76 3:0.197368 4:0.197368 5:0.276316 6:0.193182 7:0.181818 8:0.318182
1 1:-590 2:76 3:0.197368 4:0.197368 5:0.276316 6:0.170455 7:0.147727 8:0.329545
1 1:-582 2:76 3:0.197368 4:0.197368 5:0.276316 6:0.181818 7:0.159091 8:0.318182
1 1:-526 2:76 3:0.197368 4:0.197368 5:0.276316 6:0.186047 7:0.162791 8:0.313953
1 1:-370 2:76 3:0.197368 4:0.197368 5:0.276316 6:0.317647 7:0.235294 8:0.211765
1 1:-451 2:76 3:0.197368 4:0.197368 5:0.276316 6:0.247191 7:0.213483 8:0.258427
1 1:-489 2:76 3:0.197368 4:0.197368 5:0.276316 6:0.22619 7:0.238095 8:0.25
1 1:-508 2:76 3:0.197368 4:0.197368 5:0.276316 6:0.186047 7:0.197674 8:0.302326
1 1:-499 2:76 3:0.197368 4:0.197368 5:0.276316 6:0.195402 7:0.241379 8:0.241379
1 1:-510 2:76 3:0.197368 4:0.197368 5:0.276316 6:0.206897 7:0.195402 8:0.275862
1 1:-430 2:76 3:0.197368 4:0.197368 5:0.276316 6:0.172414 7:0.218391 8:0.275862
1 1:-489 2:76 3:0.197368 4:0.197368 5:0.276316 6:0.195402 7:0.229885 8:0.241379
1 1:-430 2:76 3:0.197368 4:0.197368 5:0.276316 6:0.172414 7:0.218391 8:0.275862
1 1:-406 2:76 3:0.197368 4:0.197368 5:0.276316 6:0.247059 7:0.223529 8:0.270588
1 1:-472 2:76 3:0.197368 4:0.197368 5:0.276316 6:0.229885 7:0.195402 8:0.264368
1 1:-482 2:76 3:0.197368 4:0.197368 5:0.276316 6:0.183908 7:0.241379 8:0.252874
1 1:-472 2:76 3:0.197368 4:0.197368 5:0.276316 6:0.238095 7:0.214286 8:0.25
1 1:-440 2:76 3:0.197368 4:0.197368 5:0.276316 6:0.295455 7:0.227273 8:0.238636
1 1:-479 2:76 3:0.197368 4:0.197368 5:0.276316 6:0.228916 7:0.216867 8:0.240964
1 1:-394 2:76 3:0.197368 4:0.197368 5:0.276316 6:0.270588 7:0.235294 8:0.211765
1 1:-437 2:76 3:0.197368 4:0.197368 5:0.276316 6:0.295455 7:0.238636 8:0.238636
1 1:-479 2:76 3:0.197368 4:0.197368 5:0.276316 6:0.228916 7:0.216867 8:0.240964
1 1:-479 2:76 3:0.197368 4:0.197368 5:0.276316 6:0.228916 7:0.204819 8:0.240964
1 1:-367 2:76 3:0.197368 4:0.197368 5:0.276316 6:0.294118 7:0.270588 8:0.188235
1 1:-430 2:76 3:0.197368 4:0.197368 5:0.276316 6:0.275862 7:0.310345 8:0.16092
1 1:-344 2:76 3:0.197368 4:0.197368 5:0.276316 6:0.305882 7:0.341176 8:0.152941
1 1:-383 2:74 3:0.197368 4:0.197368 5:0.276316 6:0.391892 7:0.256757 8:0.189189
1 1:-383 2:75 3:0.197368 4:0.197368 5:0.276316 6:0.4 7:0.253333 8:0.186667
1 1:-337 2:75 3:0.197368 4:0.197368 5:0.276316 6:0.4 7:0.24 8:0.186667
1 1:-328 2:76 3:0.197368 4:0.197368 5:0.276316 6:0.333333 7:0.282051 8:0.230769
1 1:-390 2:74 3:0.197368 4:0.197368 5:0.276316 6:0.378378 7:0.283784 8:0.162162
1 1:-436 2:76 3:0.197368 4:0.197368 5:0.276316 6:0.247059 7:0.247059 8:0.235294
1 1:-415 2:76 3:0.197368 4:0.197368 5:0.276316 6:0.2 7:0.294118 8:0.211765
1 1:-435 2:76 3:0.197368 4:0.197368 5:0.276316 6:0.258824 7:0.247059 8:0.223529
1 1:-439 2:76 3:0.197368 4:0.197368 5:0.276316 6:0.223529 7:0.211765 8:0.258824
1 1:-468 2:76 3:0.197368 4:0.197368 5:0.276316 6:0.164706 7:0.235294 8:0.258824
1 1:-518 2:76 3:0.197368 4:0.197368 5:0.276316 6:0.152941 7:0.211765 8:0.270588
1 1:-486 2:76 3:0.197368 4:0.197368 5:0.276316 6:0.218391 7:0.229885 8:0.252874
1 1:-510 2:76 3:0.197368 4:0.197368 5:0.276316 6:0.164706 7:0.211765 8:0.282353
1 1:-504 2:76 3:0.197368 4:0.197368 5:0.276316 6:0.22093 7:0.22093 8:0.255814
1 1:-504 2:76 3:0.197368 4:0.197368 5:0.276316 6:0.209302 7:0.232558 8:0.255814
1 1:-541 2:76 3:0.197368 4:0.197368 5:0.276316 6:0.141176 7:0.2 8:0.294118
1 1:-541 2:76 3:0.197368 4:0.197368 5:0.276316 6:0.141176 7:0.2 8:0.294118
1 1:-496 2:76 3:0.197368 4:0.197368 5:0.276316 6:0.223684 7:0.210526 8:0.276316
1 1:-572 2:76 3:0.197368 4:0.197368 5:0.276316 6:0.181818 7:0.155844 8:0.324675
1 1:-581 2:76 3:0.197368 4:0.197368 5:0.276316 6:0.157895 7:0.157895 8:0.328947
1 1:-537 2:76 3:0.197368 4:0.197368 5:0.276316 6:0.207792 7:0.233766 8:0.272727
1 1:-555 2:76 3:0.197368 4:0.197368 5:0.276316 6:0.144737 7:0.197368 8:0.315789
1 1:-576 2:76 3:0.197368 4:0.197368 5:0.276316 6:0.181818 7:0.142857 8:0.350649
1 1:-444 2:76 3:0.197368 4:0.197368 5:0.276316 6:0.246753 7:0.233766 8:0.25974
1 1:-462 2:76 3:0.197368 4:0.197368 5:0.276316 6:0.272727 7:0.272727 8:0.220779
1 1:-513 2:76 3:0.197368 4:0.197368 5:0.276316 6:0.246753 7:0.233766 8:0.272727
1 1:-418 2:76 3:0.197368 4:0.197368 5:0.276316 6:0.276316 7:0.289474 8:0.210526
1 1:-317 2:76 3:0.197368 4:0.197368 5:0.276316 6:0.350649 7:0.376623 8:0.142857
1 1:-448 2:76 3:0.197368 4:0.197368 5:0.276316 6:0.276316 7:0.276316 8:0.223684
1 1:-464 2:76 3:0.197368 4:0.197368 5:0.276316 6:0.263158 7:0.223684 8:0.25
1 1:-493 2:76 3:0.197368 4:0.197368 5:0.276316 6:0.168831 7:0.220779 8:0.285714
1 1:-493 2:76 3:0.197368 4:0.197368 5:0.276316 6:0.168831 7:0.220779 8:0.285714
1 1:-489 2:76 3:0.197368 4:0.197368 5:0.276316 6:0.210526 7:0.223684 8:0.276316
1 1:-489 2:76 3:0.197368 4:0.197368 5:0.276316 6:0.210526 7:0.223684 8:0.276316
1 1:-489 2:76 3:0.197368 4:0.197368 5:0.276316 6:0.210526 7:0.223684 8:0.276316
1 1:-466 2:76 3:0.197368 4:0.197368 5:0.276316 6:0.207792 7:0.285714 8:0.220779
1 1:-586 2:76 3:0.197368 4:0.197368 5:0.276316 6:0.157895 7:0.223684 8:0.289474
1 1:-580 2:76 3:0.197368 4:0.197368 5:0.276316 6:0.144737 7:0.223684 8:0.289474
1 1:-593 2:76 3:0.197368 4:0.197368 5:0.276316 6:0.141026 7:0.179487 8:0.346154
1 1:-500 2:76 3:0.197368 4:0.197368 5:0.276316 6:0.223684 7:0.236842 8:0.263158
1 1:-497 2:76 3:0.197368 4:0.197368 5:0.276316 6:0.210526 7:0.263158 8:0.236842
1 1:-465 2:76 3:0.197368 4:0.197368 5:0.276316 6:0.220779 7:0.233766 8:0.25974
1 1:-506 2:76 3:0.197368 4:0.197368 5:0.276316 6:0.171053 7:0.236842 8:0.25
1 1:-521 2:75 3:0.197368 4:0.197368 5:0.276316 6:0.146667 7:0.226667 8:0.266667
1 1:-521 2:75 3:0.197368 4:0.197368 5:0.276316 6:0.146667 7:0.24 8:0.266667
1 1:-519 2:76 3:0.197368 4:0.197368 5:0.276316 6:0.220779 7:0.272727 8:0.207792
1 1:-500 2:76 3:0.197368 4:0.197368 5:0.276316 6:0.194805 7:0.272727 8:0.207792
1 1:-581 2:76 3:0.197368 4:0.197368 5:0.276316 6:0.131579 7:0.223684 8:0.302632
1 1:-579 2:74 3:0.197368 4:0.197368 5:0.276316 6:0.148649 7:0.216216 8:0.27027
1 1:-536 2:76 3:0.197368 4:0.197368 5:0.276316 6:0.118421 7:0.210526 8:0.315789
1 1:-555 2:76 3:0.197368 4:0.197368 5:0.276316 6:0.194805 7:0.246753 8:0.233766
1 1:-555 2:76 3:0.197368 4:0.197368 5:0.276316 6:0.194805 7:0.246753 8:0.233766
1 1:-563 2:76 3:0.197368 4:0.197368 5:0.276316 6:0.194805 7:0.233766 8:0.246753
1 1:-546 2:76 3:0.197368 4:0.197368 5:0.276316 6:0.181818 7:0.207792 8:0.272727
1 1:-530 2:76 3:0.197368 4:0.197368 5:0.276316 6:0.142857 7:0.181818 8:0.311688
1 1:-591 2:76 3:0.197368 4:0.197368 5:0.276316 6:0.168831 7:0.207792 8:0.272727
1 1:-483 2:76 3:0.197368 4:0.197368 5:0.276316 6:0.233766 7:0.298701 8:0.220779
1 1:-410 2:75 3:0.197368 4:0.197368 5:0.276316 6:0.293333 7:0.253333 8:0.213333
1 1:-476 2:76 3:0.197368 4:0.197368 5:0.276316 6:0.192308 7:0.25641 8:0.24359
1 1:-467 2:75 3:0.197368 4:0.197368 5:0.276316 6:0.12 7:0.266667 8:0.28
1 1:-467 2:75 3:0.197368 4:0.197368 5:0.276316 6:0.12 7:0.266667 8:0.28
1 1:-448 2:75 3:0.197368 4:0.197368 5:0.276316 6:0.12 7:0.28 8:0.266667
1 1:-486 2:75 3:0.197368 4:0.197368 5:0.276316 6:0.146667 7:0.28 8:0.24
1 1:-420 2:76 3:0.197368 4:0.197368 5:0.276316 6:0.263158 7:0.276316 8:0.210526
1 1:-420 2:76 3:0.197368 4:0.197368 5:0.276316 6:0.230769 7:0.294872 8:0.24359
1 1:-563 2:76 3:0.197368 4:0.197368 5:0.276316 6:0.184211 7:0.223684 8:0.276316
1 1:-448 2:75 3:0.197368 4:0.197368 5:0.276316 6:0.226667 7:0.2 8:0.306667
1 1:-526 2:75 3:0.197368 4:0.197368 5:0.276316 6:0.2 7:0.213333 8:0.306667
1 1:-527 2:75 3:0.197368 4:0.197368 5:0.276316 6:0.2 7:0.226667 8:0.293333
1 1:-501 2:75 3:0.197368 4:0.197368 5:0.276316 6:0.16 7:0.253333 8:0.253333
1 1:-334 2:72 3:0.197368 4:0.197368 5:0.276316 6:0.388889 7:0.416667 8:0.0833333
1 1:-466 2:75 3:0.197368 4:0.197368 5:0.276316 6:0.226667 7:0.28 8:0.253333
1 1:-486 2:75 3:0.197368 4:0.197368 5:0.276316 6:0.213333 7:0.293333 8:0.226667
1 1:-493 2:75 3:0.197368 4:0.197368 5:0.276316 6:0.2 7:0.266667 8:0.253333
1 1:-494 2:75 3:0.197368 4:0.197368 5:0.276316 6:0.226667 7:0.266667 8:0.253333
1 1:-518 2:75 3:0.197368 4:0.197368 5:0.276316 6:0.213333 7:0.266667 8:0.253333
1 1:-494 2:75 3:0.197368 4:0.197368 5:0.276316 6:0.226667 7:0.266667 8:0.253333
1 1:-494 2:75 3:0.197368 4:0.197368 5:0.276316 6:0.226667 7:0.266667 8:0.253333
1 1:-451 2:75 3:0.197368 4:0.197368 5:0.276316 6:0.213333 7:0.253333 8:0.266667
1 1:-518 2:75 3:0.197368 4:0.197368 5:0.276316 6:0.213333 7:0.266667 8:0.253333
1 1:-419 2:75 3:0.197368 4:0.197368 5:0.276316 6:0.186667 7:0.266667 8:0.253333
1 1:-600 2:76 3:0.197368 4:0.197368 5:0.276316 6:0.157895 7:0.197368 8:0.289474
1 1:-589 2:76 3:0.197368 4:0.197368 5:0.276316 6:0.157895 7:0.184211 8:0.302632
1 1:-599 2:76 3:0.197368 4:0.197368 5:0.276316 6:0.184211 7:0.210526 8:0.276316
1 1:-506 2:76 3:0.197368 4:0.197368 5:0.276316 6:0.179487 7:0.217949 8:0.294872
1 1:-510 2:76 3:0.197368 4:0.197368 5:0.276316 6:0.207792 7:0.207792 8:0.25974
1 1:-508 2:76 3:0.197368 4:0.197368 5:0.276316 6:0.207792 7:0.207792 8:0.272727
1 1:-553 2:76 3:0.197368 4:0.197368 5:0.276316 6:0.197368 7:0.197368 8:0.276316
1 1:-542 2:76 3:0.197368 4:0.197368 5:0.276316 6:0.197368 7:0.184211 8:0.302632
1 1:-529 2:76 3:0.197368 4:0.197368 5:0.276316 6:0.207792 7:0.181818 8:0.298701
1 1:-505 2:75 3:0.197368 4:0.197368 5:0.276316 6:0.253333 7:0.266667 8:0.24
1 1:-560 2:76 3:0.197368 4:0.197368 5:0.276316 6:0.194805 7:0.194805 8:0.298701
1 1:-563 2:76 3:0.197368 4:0.197368 5:0.276316 6:0.155844 7:0.168831 8:0.324675
1 1:-432 2:76 3:0.197368 4:0.197368 5:0.276316 6:0.272727 7:0.272727 8:0.207792
1 1:-304 2:74 3:0.197368 4:0.197368 5:0.276316 6:0.418919 7:0.378378 8:0.108108
1 1:-410 2:76 3:0.197368 4:0.197368 5:0.276316 6:0.342105 7:0.342105 8:0.171053
1 1:-323 2:67 3:0.197368 4:0.197368 5:0.276316 6:0.328358 7:0.358209 8:0.179104
1 1:-337 2:71 3:0.197368 4:0.197368 5:0.276316 6:0.366197 7:0.352113 8:0.169014
1 1:-307 2:72 3:0.197368 4:0.197368 5:0.276316 6:0.430556 7:0.361111 8:0.111111
1 1:-298 2:72 3:0.197368 4:0.197368 5:0.276316 6:0.402778 7:0.375 8:0.125
1 1:-477 2:76 3:0.197368 4:0.197368 5:0.276316 6:0.197368 7:0.197368 8:0.289474
1 1:-468 2:75 3:0.197368 4:0.197368 5:0.276316 6:0.213333 7:0.24 8:0.266667
1 1:-434 2:75 3:0.197368 4:0.197368 5:0.276316 6:0.213333 7:0.253333 8:0.266667
1 1:-503 2:76 3:0.197368 4:0.197368 5:0.276316 6:0.210526 7:0.184211 8:0.289474
1 1:-459 2:76 3:0.197368 4:0.197368 5:0.276316 6:0.197368 7:0.210526 8:0.263158
1 1:-482 2:76 3:0.197368 4:0.197368 5:0.276316 6:0.197368 7:0.197368 8:0.276316
1 1:-540 2:76 3:0.197368 4:0.197368 5:0.276316 6:0.184211 7:0.210526 8:0.263158
1 1:-534 2:76 3:0.197368 4:0.197368 5:0.276316 6:0.184211 7:0.223684 8:0.276316
1 1:-526 2:76 3:0.197368 4:0.197368 5:0.276316 6:0.184211 7:0.223684 8:0.263158
1 1:-444 2:76 3:0.197368 4:0.197368 5:0.276316 6:0.211111 7:0.211111 8:0.288889
1 1:-528 2:76 3:0.197368 4:0.197368 5:0.276316 6:0.204545 7:0.204545 8:0.306818
1 1:-552 2:76 3:0.197368 4:0.197368 5:0.276316 6:0.170455 7:0.159091 8:0.352273
1 1:-550 2:76 3:0.197368 4:0.197368 5:0.276316 6:0.215909 7:0.193182 8:0.318182
1 1:-540 2:76 3:0.197368 4:0.197368 5:0.276316 6:0.154762 7:0.178571 8:0.309524
1 1:-461 2:76 3:0.197368 4:0.197368 5:0.276316 6:0.2 7:0.233333 8:0.255556
1 1:-455 2:76 3:0.197368 4:0.197368 5:0.276316 6:0.25 7:0.173913 8:0.26087
1 1:-451 2:76 3:0.197368 4:0.197368 5:0.276316 6:0.247312 7:0.172043 8:0.268817
1 1:-471 2:76 3:0.197368 4:0.197368 5:0.276316 6:0.228261 7:0.184783 8:0.282609
1 1:-490 2:76 3:0.197368 4:0.197368 5:0.276316 6:0.206522 7:0.217391 8:0.26087
1 1:-492 2:76 3:0.197368 4:0.197368 5:0.276316 6:0.222222 7:0.144444 8:0.311111
1 1:-549 2:76 3:0.197368 4:0.197368 5:0.276316 6:0.193548 7:0.16129 8:0.301075
1 1:-499 2:76 3:0.197368 4:0.197368 5:0.276316 6:0.204545 7:0.181818 8:0.272727
1 1:-499 2:76 3:0.197368 4:0.197368 5:0.276316 6:0.204545 7:0.193182 8:0.261364
1 1:-457 2:76 3:0.197368 4:0.197368 5:0.276316 6:0.215909 7:0.181818 8:0.272727
1 1:-328 2:76 3:0.197368 4:0.197368 5:0.276316 6:0.337209 7:0.372093 8:0.116279
1 1:-348 2:76 3:0.197368 4:0.197368 5:0.276316 6:0.244444 7:0.355556 8:0.166667
1 1:-348 2:76 3:0.197368 4:0.197368 5:0.276316 6:0.244444 7:0.355556 8:0.166667
1 1:-389 2:72 3:0.197368 4:0.197368 5:0.276316 6:0.263889 7:0.305556 8:0.166667
1 1:-418 2:76 3:0.197368 4:0.197368 5:0.276316 6:0.176471 7:0.247059 8:0.258824
1 1:-443 2:76 3:0.197368 4:0.197368 5:0.276316 6:0.211765 7:0.247059 8:0.235294
1 1:-443 2:76 3:0.197368 4:0.197368 5:0.276316 6:0.188235 7:0.258824 8:0.223529
1 1:-468 2:76 3:0.197368 4:0.197368 5:0.276316 6:0.154762 7:0.22619 8:0.297619
1 1:-460 2:76 3:0.197368 4:0.197368 5:0.276316 6:0.176471 7:0.270588 8:0.247059
1 1:-447 2:76 3:0.197368 4:0.197368 5:0.276316 6:0.188235 7:0.247059 8:0.235294
1 1:-453 2:76 3:0.197368 4:0.197368 5:0.276316 6:0.202381 7:0.238095 8:0.25
1 1:-432 2:76 3:0.197368 4:0.197368 5:0.276316 6:0.197674 7:0.244186 8:0.255814
1 1:-475 2:76 3:0.197368 4:0.197368 5:0.276316 6:0.22093 7:0.244186 8:0.232558
1 1:-475 2:76 3:0.197368 4:0.197368 5:0.276316 6:0.164706 7:0.223529 8:0.270588
1 1:-414 2:76 3:0.197368 4:0.197368 5:0.276316 6:0.2 7:0.235294 8:0.258824
1 1:-445 2:76 3:0.197368 4:0.197368 5:0.276316 6:0.2 7:0.258824 8:0.235294
1 1:-479 2:76 3:0.197368 4:0.197368 5:0.276316 6:0.164706 7:0.235294 8:0.270588
1 1:-475 2:76 3:0.197368 4:0.197368 5:0.276316 6:0.164706 7:0.223529 8:0.270588
1 1:-475 2:76 3:0.197368 4:0.197368 5:0.276316 6:0.164706 7:0.211765 8:0.282353
1 1:-498 2:76 3:0.197368 4:0.197368 5:0.276316 6:0.176471 7:0.235294 8:0.270588
1 1:-469 2:76 3:0.197368 4:0.197368 5:0.276316 6:0.2 7:0.211765 8:0.270588
1 1:-463 2:76 3:0.197368 4:0.197368 5:0.276316 6:0.188235 7:0.223529 8:0.270588
1 1:-493 2:76 3:0.197368 4:0.197368 5:0.276316 6:0.188235 7:0.211765 8:0.270588
1 1:-499 2:76 3:0.197368 4:0.197368 5:0.276316 6:0.176471 7:0.235294 8:0.270588
1 1:-493 2:76 3:0.197368 4:0.197368 5:0.276316 6:0.197674 7:0.209302 8:0.267442
1 1:-488 2:76 3:0.197368 4:0.197368 5:0.276316 6:0.188235 7:0.223529 8:0.270588
1 1:-508 2:76 3:0.197368 4:0.197368 5:0.276316 6:0.236842 7:0.263158 8:0.236842
1 1:-576 2:75 3:0.197368 4:0.197368 5:0.276316 6:0.2 7:0.2 8:0.28
1 1:-591 2:76 3:0.197368 4:0.197368 5:0.276316 6:0.197368 7:0.210526 8:0.289474
1 1:-589 2:75 3:0.197368 4:0.197368 5:0.276316 6:0.186667 7:0.186667 8:0.293333
1 1:-462 2:76 3:0.197368 4:0.197368 5:0.276316 6:0.302632 7:0.276316 8:0.197368
1 1:-490 2:76 3:0.197368 4:0.197368 5:0.276316 6:0.263158 7:0.25 8:0.236842
1 1:-490 2:76 3:0.197368 4:0.197368 5:0.276316 6:0.263158 7:0.25 8:0.236842
1 1:-520 2:76 3:0.197368 4:0.197368 5:0.276316 6:0.210526 7:0.263158 8:0.223684
1 1:-587 2:76 3:0.197368 4:0.197368 5:0.276316 6:0.223684 7:0.236842 8:0.236842
1 1:-578 2:75 3:0.197368 4:0.197368 5:0.276316 6:0.2 7:0.24 8:0.24
1 1:-520 2:75 3:0.197368 4:0.197368 5:0.276316 6:0.266667 7:0.226667 8:0.24
1 1:-443 2:74 3:0.197368 4:0.197368 5:0.276316 6:0.310811 7:0.283784 8:0.175676
1 1:-460 2:76 3:0.197368 4:0.197368 5:0.276316 6:0.263158 7:0.236842 8:0.223684
1 1:-476 2:76 3:0.197368 4:0.197368 5:0.276316 6:0.25 7:0.223684 8:0.236842
1 1:-516 2:76 3:0.197368 4:0.197368 5:0.276316 6:0.184211 7:0.197368 8:0.289474
1 1:-611 2:76 3:0.197368 4:0.197368 5:0.276316 6:0.141026 7:0.192308 8:0.333333
1 1:-595 2:76 3:0.197368 4:0.197368 5:0.276316 6:0.192308 7:0.205128 8:0.307692
1 1:-578 2:76 3:0.197368 4:0.197368 5:0.276316 6:0.192308 7:0.205128 8:0.294872
1 1:-543 2:76 3:0.197368 4:0.197368 5:0.276316 6:0.179487 7:0.179487 8:0.333333
1 1:-546 2:76 3:0.197368 4:0.197368 5:0.276316 6:0.192308 7:0.230769 8:0.282051
1 1:-514 2:76 3:0.197368 4:0.197368 5:0.276316 6:0.236842 7:0.223684 8:0.276316
1 1:-514 2:76 3:0.197368 4:0.197368 5:0.276316 6:0.236842 7:0.223684 8:0.276316
1 1:-570 2:76 3:0.197368 4:0.197368 5:0.276316 6:0.197368 7:0.184211 8:0.276316
1 1:-530 2:76 3:0.197368 4:0.197368 5:0.276316 6:0.210526 7:0.184211 8:0.289474
1 1:-573 2:76 3:0.197368 4:0.197368 5:0.276316 6:0.168831 7:0.220779 8:0.272727
1 1:-521 2:76 3:0.197368 4:0.197368 5:0.276316 6:0.207792 7:0.25974 8:0.233766
1 1:-563 2:76 3:0.197368 4:0.197368 5:0.276316 6:0.197368 7:0.184211 8:0.302632
1 1:-465 2:76 3:0.197368 4:0.197368 5:0.276316 6:0.263158 7:0.263158 8:0.223684
1 1:-298 2:75 3:0.197368 4:0.197368 5:0.276316 6:0.426667 7:0.36 8:0.106667
1 1:-356 2:71 3:0.197368 4:0.197368 5:0.276316 6:0.394366 7:0.225352 8:0.239437
1 1:-329 2:72 3:0.197368 4:0.197368 5:0.276316 6:0.402778 7:0.222222 8:0.236111
1 1:-311 2:70 3:0.197368 4:0.197368 5:0.276316 6:0.385714 7:0.285714 8:0.214286
1 1:-443 2:76 3:0.197368 4:0.197368 5:0.276316 6:0.194805 7:0.25974 8:0.272727
1 1:-452 2:76 3:0.197368 4:0.197368 5:0.276316 6:0.223684 7:0.236842 8:0.289474
1 1:-458 2:76 3:0.197368 4:0.197368 5:0.276316 6:0.220779 7:0.220779 8:0.285714
1 1:-443 2:76 3:0.197368 4:0.197368 5:0.276316 6:0.194805 7:0.25974 8:0.272727
1 1:-438 2:76 3:0.197368 4:0.197368 5:0.276316 6:0.184211 7:0.25 8:0.25
1 1:-479 2:76 3:0.197368 4:0.197368 5:0.276316 6:0.197368 7:0.197368 8:0.315789
1 1:-477 2:76 3:0.197368 4:0.197368 5:0.276316 6:0.197368 7:0.210526 8:0.302632
1 1:-484 2:76 3:0.197368 4:0.197368 5:0.276316 6:0.210526 7:0.25 8:0.276316
1 1:-473 2:76 3:0.197368 4:0.197368 5:0.276316 6:0.223684 7:0.210526 8:0.276316
1 1:-473 2:76 3:0.197368 4:0.197368 5:0.276316 6:0.233766 7:0.207792 8:0.272727
1 1:-473 2:76 3:0.197368 4:0.197368 5:0.276316 6:0.223684 7:0.210526 8:0.276316
1 1:-511 2:75 3:0.197368 4:0.197368 5:0.276316 6:0.2 7:0.186667 8:0.293333
1 1:-566 2:76 3:0.197368 4:0.197368 5:0.276316 6:0.168831 7:0.155844 8:0.350649
1 1:-485 2:75 3:0.197368 4:0.197368 5:0.276316 6:0.226667 7:0.266667 8:0.24
1 1:-494 2:76 3:0.197368 4:0.197368 5:0.276316 6:0.236842 7:0.25 8:0.236842
1 1:-502 2:76 3:0.197368 4:0.197368 5:0.276316 6:0.223684 7:0.25 8:0.25
1 1:-437 2:75 3:0.197368 4:0.197368 5:0.276316 6:0.213333 7:0.253333 8:0.253333
1 1:-480 2:74 3:0.197368 4:0.197368 5:0.276316 6:0.22973 7:0.22973 8:0.27027
1 1:-534 2:76 3:0.197368 4:0.197368 5:0.276316 6:0.184211 7:0.223684 8:0.276316
1 1:-474 2:76 3:0.197368 4:0.197368 5:0.276316 6:0.233766 7:0.246753 8:0.25974
1 1:-471 2:76 3:0.197368 4:0.197368 5:0.276316 6:0.246753 7:0.233766 8:0.272727
1 1:-381 2:74 3:0.197368 4:0.197368 5:0.276316 6:0.22973 7:0.297297 8:0.202703
1 1:-324 2:74 3:0.197368 4:0.197368 5:0.276316 6:0.351351 7:0.324324 8:0.162162
1 1:-388 2:74 3:0.197368 4:0.197368 5:0.276316 6:0.337838 7:0.351351 8:0.148649
1 1:-305 2:70 3:0.197368 4:0.197368 5:0.276316 6:0.4 7:0.228571 8:0.214286
1 1:-322 2:70 3:0.197368 4:0.197368 5:0.276316 6:0.371429 7:0.242857 8:0.228571
1 1:-474 2:75 3:0.197368 4:0.197368 5:0.276316 6:0.226667 7:0.266667 8:0.24
1 1:-524 2:76 3:0.197368 4:0.197368 5:0.276316 6:0.184211 7:0.236842 8:0.263158
1 1:-486 2:75 3:0.197368 4:0.197368 5:0.276316 6:0.186667 7:0.24 8:0.253333
1 1:-511 2:75 3:0.197368 4:0.197368 5:0.276316 6:0.2 7:0.186667 8:0.293333
1 1:-511 2:75 3:0.197368 4:0.197368 5:0.276316 6:0.2 7:0.213333 8:0.266667
1 1:-529 2:76 3:0.197368 4:0.197368 5:0.276316 6:0.230769 7:0.192308 8:0.282051
1 1:-529 2:76 3:0.197368 4:0.197368 5:0.276316 6:0.230769 7:0.179487 8:0.294872
1 1:-507 2:76 3:0.197368 4:0.197368 5:0.276316 6:0.246753 7:0.194805 8:0.272727
1 1:-593 2:76 3:0.197368 4:0.197368 5:0.276316 6:0.171053 7:0.157895 8:0.328947
1 1:-593 2:76 3:0.197368 4:0.197368 5:0.276316 6:0.171053 7:0.144737 8:0.342105
1 1:-544 2:76 3:0.197368 4:0.197368 5:0.276316 6:0.181818 7:0.181818 8:0.324675
1 1:-544 2:76 3:0.197368 4:0.197368 5:0.276316 6:0.168831 7:0.181818 8:0.324675
1 1:-561 2:76 3:0.197368 4:0.197368 5:0.276316 6:0.194805 7:0.168831 8:0.324675
1 1:-576 2:76 3:0.197368 4:0.197368 5:0.276316 6:0.181818 7:0.142857 8:0.350649
1 1:-576 2:76 3:0.197368 4:0.197368 5:0.276316 6:0.181818 7:0.142857 8:0.350649
1 1:-549 2:76 3:0.197368 4:0.197368 5:0.276316 6:0.194805 7:0.155844 8:0.337662
1 1:-549 2:76 3:0.197368 4:0.197368 5:0.276316 6:0.181818 7:0.155844 8:0.337662
1 1:-539 2:76 3:0.197368 4:0.197368 5:0.276316 6:0.207792 7:0.168831 8:0.337662
1 1:-534 2:76 3:0.197368 4:0.197368 5:0.276316 6:0.233766 7:0.220779 8:0.285714
1 1:-517 2:76 3:0.197368 4:0.197368 5:0.276316 6:0.25974 7:0.207792 8:0.285714
1 1:-487 2:76 3:0.197368 4:0.197368 5:0.276316 6:0.220779 7:0.220779 8:0.272727
1 1:-406 2:74 3:0.197368 4:0.197368 5:0.276316 6:0.283784 7:0.310811 8:0.202703
1 1:-355 2:76 3:0.197368 4:0.197368 5:0.276316 6:0.315789 7:0.381579 8:0.144737
1 1:-486 2:76 3:0.197368 4:0.197368 5:0.276316 6:0.246753 7:0.233766 8:0.25974
1 1:-369 2:72 3:0.197368 4:0.197368 5:0.276316 6:0.361111 7:0.347222 8:0.180556
1 1:-312 2:72 3:0.197368 4:0.197368 5:0.276316 6:0.277778 7:0.277778 8:0.263889
1 1:-312 2:72 3:0.197368 4:0.197368 5:0.276316 6:0.277778 7:0.277778 8:0.263889
1 1:-457 2:75 3:0.197368 4:0.197368 5:0.276316 6:0.293333 7:0.2 8:0.24
1 1:-497 2:75 3:0.197368 4:0.197368 5:0.276316 6:0.266667 7:0.186667 8:0.253333
1 1:-574 2:75 3:0.197368 4:0.197368 5:0.276316 6:0.213333 7:0.133333 8:0.32
1 1:-560 2:75 3:0.197368 4:0.197368 5:0.276316 6:0.24 7:0.133333 8:0.306667
1 1:-546 2:75 3:0.197368 4:0.197368 5:0.276316 6:0.24 7:0.16 8:0.293333
1 1:-519 2:75 3:0.197368 4:0.197368 5:0.276316 6:0.253333 7:0.146667 8:0.293333
1 1:-519 2:75 3:0.197368 4:0.197368 5:0.276316 6:0.253333 7:0.146667 8:0.293333
1 1:-526 2:75 3:0.197368 4:0.197368 5:0.276316 6:0.24 7:0.146667 8:0.293333
1 1:-505 2:75 3:0.197368 4:0.197368 5:0.276316 6:0.24 7:0.16 8:0.28
1 1:-496 2:75 3:0.197368 4:0.197368 5:0.276316 6:0.253333 7:0.173333 8:0.266667
1 1:-513 2:75 3:0.197368 4:0.197368 5:0.276316 6:0.253333 7:0.146667 8:0.293333
1 1:-513 2:75 3:0.197368 4:0.197368 5:0.276316 6:0.253333 7:0.146667 8:0.293333
1 1:-513 2:75 3:0.197368 4:0.197368 5:0.276316 6:0.253333 7:0.146667 8:0.293333
1 1:-513 2:75 3:0.197368 4:0.197368 5:0.276316 6:0.253333 7:0.146667 8:0.293333
1 1:-513 2:75 3:0.197368 4:0.197368 5:0.276316 6:0.253333 7:0.146667 8:0.293333
1 1:-513 2:75 3:0.197368 4:0.197368 5:0.276316 6:0.253333 7:0.146667 8:0.293333
1 1:-569 2:76 3:0.197368 4:0.197368 5:0.276316 6:0.181818 7:0.181818 8:0.324675
1 1:-505 2:76 3:0.197368 4:0.197368 5:0.276316 6:0.178571 7:0.202381 8:0.309524
1 1:-555 2:76 3:0.197368 4:0.197368 5:0.276316 6:0.176471 7:0.2 8:0.305882
1 1:-531 2:76 3:0.197368 4:0.197368 5:0.276316 6:0.2 7:0.176471 8:0.317647
1 1:-531 2:76 3:0.197368 4:0.197368 5:0.276316 6:0.2 7:0.176471 8:0.317647
1 1:-506 2:76 3:0.197368 4:0.197368 5:0.276316 6:0.223529 7:0.188235 8:0.317647
1 1:-506 2:76 3:0.197368 4:0.197368 5:0.276316 6:0.235294 7:0.176471 8:0.317647
1 1:-512 2:76 3:0.197368 4:0.197368 5:0.276316 6:0.188235 7:0.235294 8:0.258824
1 1:-510 2:76 3:0.197368 4:0.197368 5:0.276316 6:0.210526 7:0.236842 8:0.236842
1 1:-414 2:76 3:0.197368 4:0.197368 5:0.276316 6:0.216867 7:0.277108 8:0.204819
1 1:-386 2:76 3:0.197368 4:0.197368 5:0.276316 6:0.233333 7:0.344444 8:0.188889
1 1:-408 2:76 3:0.197368 4:0.197368 5:0.276316 6:0.238636 7:0.352273 8:0.181818
1 1:-485 2:76 3:0.197368 4:0.197368 5:0.276316 6:0.217949 7:0.217949 8:0.269231
1 1:-478 2:76 3:0.197368 4:0.197368 5:0.276316 6:0.181818 7:0.285714 8:0.246753
1 1:-499 2:76 3:0.197368 4:0.197368 5:0.276316 6:0.230769 7:0.217949 8:0.269231
1 1:-510 2:76 3:0.197368 4:0.197368 5:0.276316 6:0.210526 7:0.236842 8:0.236842
1 1:-510 2:76 3:0.197368 4:0.197368 5:0.276316 6:0.210526 7:0.236842 8:0.236842
1 1:-510 2:76 3:0.197368 4:0.197368 5:0.276316 6:0.210526 7:0.236842 8:0.236842
1 1:-510 2:76 3:0.197368 4:0.197368 5:0.276316 6:0.210526 7:0.236842 8:0.236842
1 1:-528 2:76 3:0.197368 4:0.197368 5:0.276316 6:0.197368 7:0.223684 8:0.25
1 1:-511 2:76 3:0.197368 4:0.197368 5:0.276316 6:0.223684 7:0.236842 8:0.236842
1 1:-497 2:76 3:0.197368 4:0.197368 5:0.276316 6:0.194805 7:0.25974 8:0.233766
1 1:-510 2:76 3:0.197368 4:0.197368 5:0.276316 6:0.197368 7:0.236842 8:0.25
1 1:-510 2:76 3:0.197368 4:0.197368 5:0.276316 6:0.197368 7:0.25 8:0.236842
1 1:-584 2:76 3:0.144737 4:0.171053 5:0.328947 6:0.171053 7:0.197368 8:0.302632
1 1:-450 2:75 3:0.144737 4:0.171053 5:0.328947 6:0.253333 7:0.333333 8:0.2
1 1:-553 2:76 3:0.144737 4:0.171053 5:0.328947 6:0.105263 7:0.223684 8:0.289474
1 1:-525 2:76 3:0.144737 4:0.171053 5:0.328947 6:0.118421 7:0.236842 8:0.276316
1 1:-611 2:76 3:0.144737 4:0.171053 5:0.328947 6:0.171053 7:0.171053 8:0.276316
1 1:-630 2:76 3:0.144737 4:0.171053 5:0.328947 6:0.171053 7:0.157895 8:0.289474
1 1:-617 2:76 3:0.144737 4:0.171053 5:0.328947 6:0.197368 7:0.184211 8:0.263158
1 1:-593 2:76 3:0.144737 4:0.171053 5:0.328947 6:0.210526 7:0.197368 8:0.25
1 1:-486 2:75 3:0.144737 4:0.171053 5:0.328947 6:0.226667 7:0.213333 8:0.293333
1 1:-505 2:74 3:0.144737 4:0.171053 5:0.328947 6:0.216216 7:0.216216 8:0.283784
1 1:-498 2:75 3:0.144737 4:0.171053 5:0.328947 6:0.186667 7:0.266667 8:0.24
1 1:-537 2:76 3:0.144737 4:0.171053 5:0.328947 6:0.181818 7:0.207792 8:0.272727
1 1:-573 2:76 3:0.144737 4:0.171053 5:0.328947 6:0.131579 7:0.184211 8:0.342105
1 1:-593 2:76 3:0.144737 4:0.171053 5:0.328947 6:0.155844 7:0.207792 8:0.298701
1 1:-600 2:76 3:0.144737 4:0.171053 5:0.328947 6:0.12987 7:0.194805 8:0.311688
1 1:-537 2:76 3:0.144737 4:0.171053 5:0.328947 6:0.142857 7:0.220779 8:0.285714
1 1:-550 2:76 3:0.144737 4:0.171053 5:0.328947 6:0.181818 7:0.194805 8:0.298701
1 1:-550 2:76 3:0.144737 4:0.171053 5:0.328947 6:0.181818 7:0.194805 8:0.298701
1 1:-303 2:71 3:0.144737 4:0.171053 5:0.328947 6:0.478873 7:0.338028 8:0.126761
1 1:-345 2:71 3:0.144737 4:0.171053 5:0.328947 6:0.408451 7:0.366197 8:0.140845
1 1:-368 2:71 3:0.144737 4:0.171053 5:0.328947 6:0.408451 7:0.352113 8:0.126761
1 1:-368 2:72 3:0.144737 4:0.171053 5:0.328947 6:0.416667 7:0.347222 8:0.125
1 1:-497 2:75 3:0.144737 4:0.171053 5:0.328947 6:0.213333 7:0.226667 8:0.253333
1 1:-528 2:75 3:0.144737 4:0.171053 5:0.328947 6:0.173333 7:0.253333 8:0.253333
1 1:-536 2:75 3:0.144737 4:0.171053 5:0.328947 6:0.16 7:0.213333 8:0.293333
1 1:-538 2:76 3:0.144737 4:0.171053 5:0.328947 6:0.171053 7:0.210526 8:0.289474
1 1:-538 2:75 3:0.144737 4:0.171053 5:0.328947 6:0.16 7:0.213333 8:0.293333
1 1:-541 2:76 3:0.144737 4:0.171053 5:0.328947 6:0.184211 7:0.197368 8:0.276316
1 1:-527 2:76 3:0.144737 4:0.171053 5:0.328947 6:0.205128 7:0.230769 8:0.307692
1 1:-558 2:76 3:0.144737 4:0.171053 5:0.328947 6:0.179487 7:0.217949 8:0.307692
1 1:-508 2:76 3:0.144737 4:0.171053 5:0.328947 6:0.223684 7:0.210526 8:0.289474
1 1:-605 2:76 3:0.144737 4:0.171053 5:0.328947 6:0.171053 7:0.171053 8:0.355263
1 1:-600 2:76 3:0.144737 4:0.171053 5:0.328947 6:0.184211 7:0.171053 8:0.355263
1 1:-613 2:75 3:0.144737 4:0.171053 5:0.328947 6:0.186667 7:0.173333 8:0.346667
1 1:-568 2:76 3:0.144737 4:0.171053 5:0.328947 6:0.197368 7:0.197368 8:0.328947
1 1:-557 2:76 3:0.144737 4:0.171053 5:0.328947 6:0.223684 7:0.184211 8:0.328947
1 1:-526 2:76 3:0.144737 4:0.171053 5:0.328947 6:0.171053 7:0.25 8:0.289474
1 1:-526 2:76 3:0.144737 4:0.171053 5:0.328947 6:0.171053 7:0.25 8:0.289474
1 1:-279 2:69 3:0.144737 4:0.171053 5:0.328947 6:0.463768 7:0.42029 8:0.0869565
1 1:-389 2:72 3:0.144737 4:0.171053 5:0.328947 6:0.291667 7:0.375 8:0.138889
1 1:-478 2:75 3:0.144737 4:0.171053 5:0.328947 6:0.213333 7:0.226667 8:0.306667
1 1:-541 2:75 3:0.144737 4:0.171053 5:0.328947 6:0.16 7:0.2 8:0.32
1 1:-534 2:76 3:0.144737 4:0.171053 5:0.328947 6:0.197368 7:0.210526 8:0.289474
1 1:-534 2:76 3:0.144737 4:0.171053 5:0.328947 6:0.184211 7:0.197368 8:0.302632
1 1:-488 2:76 3:0.144737 4:0.171053 5:0.328947 6:0.210526 7:0.223684 8:0.289474
1 1:-519 2:75 3:0.144737 4:0.171053 5:0.328947 6:0.2 7:0.253333 8:0.266667
1 1:-551 2:75 3:0.144737 4:0.171053 5:0.328947 6:0.12 7:0.226667 8:0.32
1 1:-552 2:75 3:0.144737 4:0.171053 5:0.328947 6:0.146667 7:0.24 8:0.306667
1 1:-551 2:75 3:0.144737 4:0.171053 5:0.328947 6:0.12 7:0.226667 8:0.32
1 1:-607 2:76 3:0.144737 4:0.171053 5:0.328947 6:0.207792 7:0.155844 8:0.311688
1 1:-570 2:76 3:0.144737 4:0.171053 5:0.328947 6:0.197368 7:0.210526 8:0.289474
1 1:-564 2:76 3:0.144737 4:0.171053 5:0.328947 6:0.210526 7:0.210526 8:0.276316
1 1:-580 2:76 3:0.144737 4:0.171053 5:0.328947 6:0.197368 7:0.210526 8:0.276316
1 1:-591 2:76 3:0.144737 4:0.171053 5:0.328947 6:0.197368 7:0.210526 8:0.276316
1 1:-614 2:76 3:0.144737 4:0.171053 5:0.328947 6:0.197368 7:0.210526 8:0.276316
1 1:-608 2:76 3:0.144737 4:0.171053 5:0.328947 6:0.184211 7:0.171053 8:0.315789
1 1:-566 2:76 3:0.144737 4:0.171053 5:0.328947 6:0.223684 7:0.197368 8:0.289474
1 1:-550 2:76 3:0.144737 4:0.171053 5:0.328947 6:0.25 7:0.236842 8:0.236842
1 1:-550 2:76 3:0.144737 4:0.171053 5:0.328947 6:0.25 7:0.223684 8:0.25
1 1:-468 2:76 3:0.144737 4:0.171053 5:0.328947 6:0.25 7:0.263158 8:0.223684
1 1:-356 2:71 3:0.144737 4:0.171053 5:0.328947 6:0.450704 7:0.239437 8:0.169014
1 1:-544 2:76 3:0.144737 4:0.171053 5:0.328947 6:0.223684 7:0.210526 8:0.25
1 1:-487 2:76 3:0.144737 4:0.171053 5:0.328947 6:0.25 7:0.210526 8:0.236842
1 1:-512 2:76 3:0.144737 4:0.171053 5:0.328947 6:0.236842 7:0.223684 8:0.236842
1 1:-539 2:76 3:0.144737 4:0.171053 5:0.328947 6:0.223684 7:0.210526 8:0.25
1 1:-446 2:76 3:0.144737 4:0.171053 5:0.328947 6:0.210526 7:0.276316 8:0.197368
1 1:-503 2:76 3:0.144737 4:0.171053 5:0.328947 6:0.223684 7:0.184211 8:0.263158
1 1:-503 2:76 3:0.144737 4:0.171053 5:0.328947 6:0.223684 7:0.184211 8:0.263158
1 1:-503 2:76 3:0.144737 4:0.171053 5:0.328947 6:0.223684 7:0.184211 8:0.263158
1 1:-486 2:76 3:0.144737 4:0.171053 5:0.328947 6:0.236842 7:0.197368 8:0.25
1 1:-503 2:76 3:0.144737 4:0.171053 5:0.328947 6:0.223684 7:0.184211 8:0.263158
1 1:-517 2:76 3:0.144737 4:0.171053 5:0.328947 6:0.25 7:0.223684 8:0.236842
1 1:-517 2:76 3:0.144737 4:0.171053 5:0.328947 6:0.236842 7:0.223684 8:0.236842
1 1:-539 2:76 3:0.144737 4:0.171053 5:0.328947 6:0.25 7:0.210526 8:0.25
1 1:-517 2:76 3:0.144737 4:0.171053 5:0.328947 6:0.236842 7:0.223684 8:0.236842
1 1:-517 2:76 3:0.144737 4:0.171053 5:0.328947 6:0.236842 7:0.223684 8:0.236842
1 1:-517 2:76 3:0.144737 4:0.171053 5:0.328947 6:0.236842 7:0.223684 8:0.236842
1 1:-517 2:76 3:0.144737 4:0.171053 5:0.328947 6:0.246753 7:0.220779 8:0.233766
1 1:-517 2:76 3:0.144737 4:0.171053 5:0.328947 6:0.236842 7:0.223684 8:0.236842
1 1:-517 2:76 3:0.144737 4:0.171053 5:0.328947 6:0.236842 7:0.223684 8:0.236842
1 1:-517 2:76 3:0.144737 4:0.171053 5:0.328947 6:0.25 7:0.223684 8:0.236842
1 1:-517 2:76 3:0.144737 4:0.171053 5:0.328947 6:0.236842 7:0.223684 8:0.236842
1 1:-517 2:76 3:0.144737 4:0.171053 5:0.328947 6:0.236842 7:0.223684 8:0.236842
1 1:-428 2:74 3:0.144737 4:0.171053 5:0.328947 6:0.243243 7:0.337838 8:0.22973
1 1:-550 2:74 3:0.144737 4:0.171053 5:0.328947 6:0.202703 7:0.216216 8:0.297297
1 1:-618 2:74 3:0.144737 4:0.171053 5:0.328947 6:0.162162 7:0.162162 8:0.337838
1 1:-544 2:74 3:0.144737 4:0.171053 5:0.328947 6:0.202703 7:0.216216 8:0.297297
1 1:-550 2:74 3:0.144737 4:0.171053 5:0.328947 6:0.202703 7:0.216216 8:0.297297
1 1:-552 2:74 3:0.144737 4:0.171053 5:0.328947 6:0.216216 7:0.243243 8:0.283784
1 1:-497 2:74 3:0.144737 4:0.171053 5:0.328947 6:0.202703 7:0.310811 8:0.243243
1 1:-497 2:74 3:0.144737 4:0.171053 5:0.328947 6:0.202703 7:0.297297 8:0.256757
1 1:-535 2:74 3:0.144737 4:0.171053 5:0.328947 6:0.216216 7:0.22973 8:0.283784
1 1:-471 2:75 3:0.144737 4:0.171053 5:0.328947 6:0.253333 7:0.293333 8:0.253333
1 1:-489 2:74 3:0.144737 4:0.171053 5:0.328947 6:0.243243 7:0.283784 8:0.243243
1 1:-485 2:74 3:0.144737 4:0.171053 5:0.328947 6:0.202703 7:0.283784 8:0.27027
1 1:-559 2:74 3:0.144737 4:0.171053 5:0.328947 6:0.202703 7:0.22973 8:0.297297
1 1:-580 2:76 3:0.144737 4:0.171053 5:0.328947 6:0.171053 7:0.223684 8:0.276316
1 1:-547 2:75 3:0.144737 4:0.171053 5:0.328947 6:0.173333 7:0.253333 8:0.32
1 1:-559 2:74 3:0.144737 4:0.171053 5:0.328947 6:0.202703 7:0.22973 8:0.297297
1 1:-547 2:75 3:0.144737 4:0.171053 5:0.328947 6:0.173333 7:0.253333 8:0.32
1 1:-515 2:75 3:0.144737 4:0.171053 5:0.328947 6:0.213333 7:0.306667 8:0.226667
1 1:-413 2:75 3:0.144737 4:0.171053 5:0.328947 6:0.32 7:0.333333 8:0.173333
1 1:-324 2:70 3:0.144737 4:0.171053 5:0.328947 6:0.414286 7:0.371429 8:0.114286
1 1:-426 2:72 3:0.144737 4:0.171053 5:0.328947 6:0.319444 7:0.319444 8:0.208333
1 1:-510 2:73 3:0.144737 4:0.171053 5:0.328947 6:0.178082 7:0.246575 8:0.273973
1 1:-539 2:74 3:0.144737 4:0.171053 5:0.328947 6:0.202703 7:0.202703 8:0.297297
1 1:-539 2:74 3:0.144737 4:0.171053 5:0.328947 6:0.202703 7:0.202703 8:0.297297
1 1:-553 2:74 3:0.144737 4:0.171053 5:0.328947 6:0.135135 7:0.189189 8:0.324324
1 1:-492 2:75 3:0.144737 4:0.171053 5:0.328947 6:0.186667 7:0.253333 8:0.266667
1 1:-571 2:74 3:0.144737 4:0.171053 5:0.328947 6:0.148649 7:0.22973 8:0.310811
1 1:-512 2:74 3:0.144737 4:0.171053 5:0.328947 6:0.162162 7:0.216216 8:0.297297
1 1:-568 2:76 3:0.144737 4:0.171053 5:0.328947 6:0.155844 7:0.246753 8:0.25974
1 1:-496 2:76 3:0.144737 4:0.171053 5:0.328947 6:0.181818 7:0.246753 8:0.25974
1 1:-572 2:76 3:0.144737 4:0.171053 5:0.328947 6:0.181818 7:0.285714 8:0.246753
1 1:-572 2:76 3:0.144737 4:0.171053 5:0.328947 6:0.181818 7:0.285714 8:0.246753
1 1:-442 2:75 3:0.144737 4:0.171053 5:0.328947 6:0.28 7:0.333333 8:0.173333
1 1:-486 2:76 3:0.144737 4:0.171053 5:0.328947 6:0.236842 7:0.289474 8:0.197368
1 1:-506 2:76 3:0.144737 4:0.171053 5:0.328947 6:0.236842 7:0.276316 8:0.210526
1 1:-516 2:76 3:0.144737 4:0.171053 5:0.328947 6:0.236842 7:0.236842 8:0.236842
1 1:-559 2:76 3:0.144737 4:0.171053 5:0.328947 6:0.171053 7:0.223684 8:0.289474
1 1:-537 2:76 3:0.144737 4:0.171053 5:0.328947 6:0.184211 7:0.236842 8:0.276316
1 1:-537 2:76 3:0.144737 4:0.171053 5:0.328947 6:0.184211 7:0.236842 8:0.276316
1 1:-605 2:76 3:0.144737 4:0.171053 5:0.328947 6:0.181818 7:0.168831 8:0.311688
1 1:-592 2:76 3:0.144737 4:0.171053 5:0.328947 6:0.166667 7:0.192308 8:0.320513
1 1:-535 2:76 3:0.144737 4:0.171053 5:0.328947 6:0.246753 7:0.246753 8:0.25974
1 1:-476 2:76 3:0.144737 4:0.171053 5:0.328947 6:0.25974 7:0.25974 8:0.220779
1 1:-476 2:76 3:0.144737 4:0.171053 5:0.328947 6:0.25974 7:0.25974 8:0.220779
1 1:-602 2:76 3:0.144737 4:0.171053 5:0.328947 6:0.207792 7:0.194805 8:0.285714
1 1:-538 2:76 3:0.144737 4:0.171053 5:0.328947 6:0.207792 7:0.220779 8:0.246753
1 1:-538 2:76 3:0.144737 4:0.171053 5:0.328947 6:0.207792 7:0.220779 8:0.246753
1 1:-622 2:76 3:0.144737 4:0.171053 5:0.328947 6:0.197368 7:0.210526 8:0.289474
1 1:-580 2:75 3:0.144737 4:0.171053 5:0.328947 6:0.2 7:0.2 8:0.266667
1 1:-580 2:75 3:0.144737 4:0.171053 5:0.328947 6:0.2 7:0.2 8:0.266667
1 1:-379 2:76 3:0.144737 4:0.171053 5:0.328947 6:0.355263 7:0.355263 8:0.131579
1 1:-456 2:76 3:0.144737 4:0.171053 5:0.328947 6:0.25974 7:0.298701 8:0.207792
1 1:-356 2:72 3:0.144737 4:0.171053 5:0.328947 6:0.402778 7:0.347222 8:0.111111
1 1:-377 2:72 3:0.144737 4:0.171053 5:0.328947 6:0.388889 7:0.305556 8:0.152778
1 1:-532 2:76 3:0.144737 4:0.171053 5:0.328947 6:0.194805 7:0.207792 8:0.285714
1 1:-534 2:76 3:0.144737 4:0.171053 5:0.328947 6:0.207792 7:0.220779 8:0.272727
1 1:-535 2:76 3:0.144737 4:0.171053 5:0.328947 6:0.207792 7:0.220779 8:0.272727
1 1:-525 2:76 3:0.144737 4:0.171053 5:0.328947 6:0.181818 7:0.220779 8:0.285714
1 1:-532 2:76 3:0.144737 4:0.171053 5:0.328947 6:0.168831 7:0.207792 8:0.272727
1 1:-604 2:76 3:0.144737 4:0.171053 5:0.328947 6:0.155844 7:0.207792 8:0.298701
1 1:-565 2:76 3:0.144737 4:0.171053 5:0.328947 6:0.181818 7:0.207792 8:0.298701
1 1:-469 2:76 3:0.144737 4:0.171053 5:0.328947 6:0.236842 7:0.25 8:0.25
1 1:-583 2:76 3:0.144737 4:0.171053 5:0.328947 6:0.210526 7:0.210526 8:0.289474
1 1:-550 2:76 3:0.144737 4:0.171053 5:0.328947 6:0.236842 7:0.276316 8:0.223684
1 1:-550 2:76 3:0.144737 4:0.171053 5:0.328947 6:0.236842 7:0.276316 8:0.223684
1 1:-551 2:76 3:0.144737 4:0.171053 5:0.328947 6:0.223684 7:0.276316 8:0.236842
1 1:-492 2:75 3:0.144737 4:0.171053 5:0.328947 6:0.28 7:0.293333 8:0.213333
1 1:-383 2:68 3:0.144737 4:0.171053 5:0.328947 6:0.308824 7:0.294118 8:0.205882
1 1:-328 2:67 3:0.144737 4:0.171053 5:0.328947 6:0.373134 7:0.253731 8:0.208955
1 1:-418 2:70 3:0.144737 4:0.171053 5:0.328947 6:0.328571 7:0.285714 8:0.214286
1 1:-533 2:76 3:0.144737 4:0.171053 5:0.328947 6:0.197368 7:0.25 8:0.263158
1 1:-513 2:76 3:0.144737 4:0.171053 5:0.328947 6:0.197368 7:0.276316 8:0.236842
1 1:-495 2:76 3:0.144737 4:0.171053 5:0.328947 6:0.144737 7:0.236842 8:0.289474
1 1:-555 2:76 3:0.144737 4:0.171053 5:0.328947 6:0.171053 7:0.210526 8:0.289474
1 1:-565 2:76 3:0.144737 4:0.171053 5:0.328947 6:0.197368 7:0.236842 8:0.263158
1 1:-555 2:76 3:0.144737 4:0.171053 5:0.328947 6:0.171053 7:0.210526 8:0.289474
1 1:-576 2:76 3:0.144737 4:0.171053 5:0.328947 6:0.157895 7:0.197368 8:0.302632
1 1:-555 2:76 3:0.144737 4:0.171053 5:0.328947 6:0.171053 7:0.210526 8:0.289474
1 1:-576 2:76 3:0.144737 4:0.171053 5:0.328947 6:0.157895 7:0.197368 8:0.302632
1 1:-568 2:76 3:0.144737 4:0.171053 5:0.328947 6:0.197368 7:0.236842 8:0.263158
1 1:-576 2:76 3:0.144737 4:0.171053 5:0.328947 6:0.157895 7:0.197368 8:0.302632
1 1:-555 2:76 3:0.144737 4:0.171053 5:0.328947 6:0.171053 7:0.210526 8:0.289474
1 1:-568 2:76 3:0.144737 4:0.171053 5:0.328947 6:0.197368 7:0.236842 8:0.263158
1 1:-456 2:76 3:0.144737 4:0.171053 5:0.328947 6:0.264368 7:0.252874 8:0.229885
1 1:-478 2:76 3:0.144737 4:0.171053 5:0.328947 6:0.223529 7:0.235294 8:0.258824
1 1:-526 2:76 3:0.144737 4:0.171053 5:0.328947 6:0.218391 7:0.16092 8:0.310345
1 1:-558 2:76 3:0.144737 4:0.171053 5:0.328947 6:0.193182 7:0.181818 8:0.318182
1 1:-557 2:76 3:0.144737 4:0.171053 5:0.328947 6:0.170455 7:0.147727 8:0.329545
1 1:-598 2:76 3:0.144737 4:0.171053 5:0.328947 6:0.181818 7:0.159091 8:0.318182
1 1:-529 2:76 3:0.144737 4:0.171053 5:0.328947 6:0.186047 7:0.162791 8:0.313953
1 1:-402 2:76 3:0.144737 4:0.171053 5:0.328947 6:0.317647 7:0.235294 8:0.211765
1 1:-469 2:76 3:0.144737 4:0.171053 5:0.328947 6:0.247191 7:0.213483 8:0.258427
1 1:-484 2:76 3:0.144737 4:0.171053 5:0.328947 6:0.22619 7:0.238095 8:0.25
1 1:-519 2:76 3:0.144737 4:0.171053 5:0.328947 6:0.186047 7:0.197674 8:0.302326
1 1:-517 2:76 3:0.144737 4:0.171053 5:0.328947 6:0.195402 7:0.241379 8:0.241379
1 1:-504 2:76 3:0.144737 4:0.171053 5:0.328947 6:0.206897 7:0.195402 8:0.275862
1 1:-474 2:76 3:0.144737 4:0.171053 5:0.328947 6:0.172414 7:0.218391 8:0.275862
1 1:-486 2:76 3:0.144737 4:0.171053 5:0.328947 6:0.195402 7:0.229885 8:0.241379
1 1:-474 2:76 3:0.144737 4:0.171053 5:0.328947 6:0.172414 7:0.218391 8:0.275862
1 1:-432 2:76 3:0.144737 4:0.171053 5:0.328947 6:0.247059 7:0.223529 8:0.270588
1 1:-490 2:76 3:0.144737 4:0.171053 5:0.328947 6:0.229885 7:0.195402 8:0.264368
1 1:-507 2:76 3:0.144737 4:0.171053 5:0.328947 6:0.183908 7:0.241379 8:0.252874
1 1:-486 2:76 3:0.144737 4:0.171053 5:0.328947 6:0.238095 7:0.214286 8:0.25
1 1:-473 2:76 3:0.144737 4:0.171053 5:0.328947 6:0.295455 7:0.227273 8:0.238636
1 1:-486 2:76 3:0.144737 4:0.171053 5:0.328947 6:0.228916 7:0.216867 8:0.240964
1 1:-411 2:76 3:0.144737 4:0.171053 5:0.328947 6:0.270588 7:0.235294 8:0.211765
1 1:-473 2:76 3:0.144737 4:0.171053 5:0.328947 6:0.295455 7:0.238636 8:0.238636
1 1:-486 2:76 3:0.144737 4:0.171053 5:0.328947 6:0.228916 7:0.216867 8:0.240964
1 1:-480 2:76 3:0.144737 4:0.171053 5:0.328947 6:0.228916 7:0.204819 8:0.240964
1 1:-409 2:76 3:0.144737 4:0.171053 5:0.328947 6:0.294118 7:0.270588 8:0.188235
1 1:-432 2:76 3:0.144737 4:0.171053 5:0.328947 6:0.275862 7:0.310345 8:0.16092
1 1:-352 2:76 3:0.144737 4:0.171053 5:0.328947 6:0.305882 7:0.341176 8:0.152941
1 1:-402 2:74 3:0.144737 4:0.171053 5:0.328947 6:0.391892 7:0.256757 8:0.189189
1 1:-402 2:75 3:0.144737 4:0.171053 5:0.328947 6:0.4 7:0.253333 8:0.186667
1 1:-359 2:75 3:0.144737 4:0.171053 5:0.328947 6:0.4 7:0.24 8:0.186667
1 1:-348 2:76 3:0.144737 4:0.171053 5:0.328947 6:0.333333 7:0.282051 8:0.230769
1 1:-407 2:74 3:0.144737 4:0.171053 5:0.328947 6:0.378378 7:0.283784 8:0.162162
1 1:-451 2:76 3:0.144737 4:0.171053 5:0.328947 6:0.247059 7:0.247059 8:0.235294
1 1:-443 2:76 3:0.144737 4:0.171053 5:0.328947 6:0.2 7:0.294118 8:0.211765
1 1:-468 2:76 3:0.144737 4:0.171053 5:0.328947 6:0.258824 7:0.247059 8:0.223529
1 1:-456 2:76 3:0.144737 4:0.171053 5:0.328947 6:0.223529 7:0.211765 8:0.258824
1 1:-469 2:76 3:0.144737 4:0.171053 5:0.328947 6:0.164706 7:0.235294 8:0.258824
1 1:-503 2:76 3:0.144737 4:0.171053 5:0.328947 6:0.152941 7:0.211765 8:0.270588
1 1:-493 2:76 3:0.144737 4:0.171053 5:0.328947 6:0.218391 7:0.229885 8:0.252874
1 1:-513 2:76 3:0.144737 4:0.171053 5:0.328947 6:0.164706 7:0.211765 8:0.282353
1 1:-506 2:76 3:0.144737 4:0.171053 5:0.328947 6:0.22093 7:0.22093 8:0.255814
1 1:-506 2:76 3:0.144737 4:0.171053 5:0.328947 6:0.209302 7:0.232558 8:0.255814
1 1:-547 2:76 3:0.144737 4:0.171053 5:0.328947 6:0.141176 7:0.2 8:0.294118
1 1:-547 2:76 3:0.144737 4:0.171053 5:0.328947 6:0.141176 7:0.2 8:0.294118
1 1:-536 2:76 3:0.144737 4:0.171053 5:0.328947 6:0.223684 7:0.210526 8:0.276316
1 1:-584 2:76 3:0.144737 4:0.171053 5:0.328947 6:0.181818 7:0.155844 8:0.324675
1 1:-618 2:76 3:0.144737 4:0.171053 5:0.328947 6:0.157895 7:0.157895 8:0.328947
1 1:-551 2:76 3:0.144737 4:0.171053 5:0.328947 6:0.207792 7:0.233766 8:0.272727
1 1:-577 2:76 3:0.144737 4:0.171053 5:0.328947 6:0.144737 7:0.197368 8:0.315789
1 1:-610 2:76 3:0.144737 4:0.171053 5:0.328947 6:0.181818 7:0.142857 8:0.350649
1 1:-473 2:76 3:0.144737 4:0.171053 5:0.328947 6:0.246753 7:0.233766 8:0.25974
1 1:-494 2:76 3:0.144737 4:0.171053 5:0.328947 6:0.272727 7:0.272727 8:0.220779
1 1:-549 2:76 3:0.144737 4:0.171053 5:0.328947 6:0.246753 7:0.233766 8:0.272727
1 1:-454 2:76 3:0.144737 4:0.171053 5:0.328947 6:0.276316 7:0.289474 8:0.210526
1 1:-351 2:76 3:0.144737 4:0.171053 5:0.328947 6:0.350649 7:0.376623 8:0.142857
1 1:-484 2:76 3:0.144737 4:0.171053 5:0.328947 6:0.276316 7:0.276316 8:0.223684
1 1:-482 2:76 3:0.144737 4:0.171053 5:0.328947 6:0.263158 7:0.223684 8:0.25
1 1:-530 2:76 3:0.144737 4:0.171053 5:0.328947 6:0.168831 7:0.220779 8:0.285714
1 1:-530 2:76 3:0.144737 4:0.171053 5:0.328947 6:0.168831 7:0.220779 8:0.285714
1 1:-528 2:76 3:0.144737 4:0.171053 5:0.328947 6:0.210526 7:0.223684 8:0.276316
1 1:-528 2:76 3:0.144737 4:0.171053 5:0.328947 6:0.210526 7:0.223684 8:0.276316
1 1:-528 2:76 3:0.144737 4:0.171053 5:0.328947 6:0.210526 7:0.223684 8:0.276316
1 1:-503 2:76 3:0.144737 4:0.171053 5:0.328947 6:0.207792 7:0.285714 8:0.220779
1 1:-617 2:76 3:0.144737 4:0.171053 5:0.328947 6:0.157895 7:0.223684 8:0.289474
1 1:-605 2:76 3:0.144737 4:0.171053 5:0.328947 6:0.144737 7:0.223684 8:0.289474
1 1:-611 2:76 3:0.144737 4:0.171053 5:0.328947 6:0.141026 7:0.179487 8:0.346154
1 1:-532 2:76 3:0.144737 4:0.171053 5:0.328947 6:0.223684 7:0.236842 8:0.263158
1 1:-515 2:76 3:0.144737 4:0.171053 5:0.328947 6:0.210526 7:0.263158 8:0.236842
1 1:-506 2:76 3:0.144737 4:0.171053 5:0.328947 6:0.220779 7:0.233766 8:0.25974
1 1:-548 2:76 3:0.144737 4:0.171053 5:0.328947 6:0.171053 7:0.236842 8:0.25
1 1:-547 2:75 3:0.144737 4:0.171053 5:0.328947 6:0.146667 7:0.226667 8:0.266667
1 1:-547 2:75 3:0.144737 4:0.171053 5:0.328947 6:0.146667 7:0.24 8:0.266667
1 1:-508 2:76 3:0.144737 4:0.171053 5:0.328947 6:0.220779 7:0.272727 8:0.207792
1 1:-510 2:76 3:0.144737 4:0.171053 5:0.328947 6:0.194805 7:0.272727 8:0.207792
1 1:-599 2:76 3:0.144737 4:0.171053 5:0.328947 6:0.131579 7:0.223684 8:0.302632
1 1:-564 2:74 3:0.144737 4:0.171053 5:0.328947 6:0.148649 7:0.216216 8:0.27027
1 1:-565 2:76 3:0.144737 4:0.171053 5:0.328947 6:0.118421 7:0.210526 8:0.315789
1 1:-530 2:76 3:0.144737 4:0.171053 5:0.328947 6:0.194805 7:0.246753 8:0.233766
1 1:-530 2:76 3:0.144737 4:0.171053 5:0.328947 6:0.194805 7:0.246753 8:0.233766
1 1:-538 2:76 3:0.144737 4:0.171053 5:0.328947 6:0.194805 7:0.233766 8:0.246753
1 1:-538 2:76 3:0.144737 4:0.171053 5:0.328947 6:0.181818 7:0.207792 8:0.272727
1 1:-550 2:76 3:0.144737 4:0.171053 5:0.328947 6:0.142857 7:0.181818 8:0.311688
1 1:-566 2:76 3:0.144737 4:0.171053 5:0.328947 6:0.168831 7:0.207792 8:0.272727
1 1:-489 2:76 3:0.144737 4:0.171053 5:0.328947 6:0.233766 7:0.298701 8:0.220779
1 1:-403 2:75 3:0.144737 4:0.171053 5:0.328947 6:0.293333 7:0.253333 8:0.213333
1 1:-494 2:76 3:0.144737 4:0.171053 5:0.328947 6:0.192308 7:0.25641 8:0.24359
1 1:-506 2:75 3:0.144737 4:0.171053 5:0.328947 6:0.12 7:0.266667 8:0.28
1 1:-506 2:75 3:0.144737 4:0.171053 5:0.328947 6:0.12 7:0.266667 8:0.28
1 1:-476 2:75 3:0.144737 4:0.171053 5:0.328947 6:0.12 7:0.28 8:0.266667
1 1:-518 2:75 3:0.144737 4:0.171053 5:0.328947 6:0.146667 7:0.28 8:0.24
1 1:-455 2:76 3:0.144737 4:0.171053 5:0.328947 6:0.263158 7:0.276316 8:0.210526
1 1:-462 2:76 3:0.144737 4:0.171053 5:0.328947 6:0.230769 7:0.294872 8:0.24359
1 1:-563 2:76 3:0.144737 4:0.171053 5:0.328947 6:0.184211 7:0.223684 8:0.276316
1 1:-487 2:75 3:0.144737 4:0.171053 5:0.328947 6:0.226667 7:0.2 8:0.306667
1 1:-554 2:75 3:0.144737 4:0.171053 5:0.328947 6:0.2 7:0.213333 8:0.306667
1 1:-555 2:75 3:0.144737 4:0.171053 5:0.328947 6:0.2 7:0.226667 8:0.293333
1 1:-530 2:75 3:0.144737 4:0.171053 5:0.328947 6:0.16 7:0.253333 8:0.253333
1 1:-331 2:72 3:0.144737 4:0.171053 5:0.328947 6:0.388889 7:0.416667 8:0.0833333
1 1:-494 2:75 3:0.144737 4:0.171053 5:0.328947 6:0.226667 7:0.28 8:0.253333
1 1:-521 2:75 3:0.144737 4:0.171053 5:0.328947 6:0.213333 7:0.293333 8:0.226667
1 1:-521 2:75 3:0.144737 4:0.171053 5:0.328947 6:0.2 7:0.266667 8:0.253333
1 1:-529 2:75 3:0.144737 4:0.171053 5:0.328947 6:0.226667 7:0.266667 8:0.253333
1 1:-553 2:75 3:0.144737 4:0.171053 5:0.328947 6:0.213333 7:0.266667 8:0.253333
1 1:-529 2:75 3:0.144737 4:0.171053 5:0.328947 6:0.226667 7:0.266667 8:0.253333
1 1:-529 2:75 3:0.144737 4:0.171053 5:0.328947 6:0.226667 7:0.266667 8:0.253333
1 1:-486 2:75 3:0.144737 4:0.171053 5:0.328947 6:0.213333 7:0.253333 8:0.266667
1 1:-553 2:75 3:0.144737 4:0.171053 5:0.328947 6:0.213333 7:0.266667 8:0.253333
1 1:-427 2:75 3:0.144737 4:0.171053 5:0.328947 6:0.186667 7:0.266667 8:0.253333
1 1:-583 2:76 3:0.144737 4:0.171053 5:0.328947 6:0.157895 7:0.197368 8:0.289474
1 1:-568 2:76 3:0.144737 4:0.171053 5:0.328947 6:0.157895 7:0.184211 8:0.302632
1 1:-582 2:76 3:0.144737 4:0.171053 5:0.328947 6:0.184211 7:0.210526 8:0.276316
1 1:-540 2:76 3:0.144737 4:0.171053 5:0.328947 6:0.179487 7:0.217949 8:0.294872
1 1:-536 2:76 3:0.144737 4:0.171053 5:0.328947 6:0.207792 7:0.207792 8:0.25974
1 1:-526 2:76 3:0.144737 4:0.171053 5:0.328947 6:0.207792 7:0.207792 8:0.272727
1 1:-578 2:76 3:0.144737 4:0.171053 5:0.328947 6:0.197368 7:0.197368 8:0.276316
1 1:-571 2:76 3:0.144737 4:0.171053 5:0.328947 6:0.197368 7:0.184211 8:0.302632
1 1:-558 2:76 3:0.144737 4:0.171053 5:0.328947 6:0.207792 7:0.181818 8:0.298701
1 1:-550 2:75 3:0.144737 4:0.171053 5:0.328947 6:0.253333 7:0.266667 8:0.24
1 1:-605 2:76 3:0.144737 4:0.171053 5:0.328947 6:0.194805 7:0.194805 8:0.298701
1 1:-597 2:76 3:0.144737 4:0.171053 5:0.328947 6:0.155844 7:0.168831 8:0.324675
1 1:-463 2:76 3:0.144737 4:0.171053 5:0.328947 6:0.272727 7:0.272727 8:0.207792
1 1:-336 2:74 3:0.144737 4:0.171053 5:0.328947 6:0.418919 7:0.378378 8:0.108108
1 1:-450 2:76 3:0.144737 4:0.171053 5:0.328947 6:0.342105 7:0.342105 8:0.171053
1 1:-341 2:67 3:0.144737 4:0.171053 5:0.328947 6:0.328358 7:0.358209 8:0.179104
1 1:-361 2:71 3:0.144737 4:0.171053 5:0.328947 6:0.366197 7:0.352113 8:0.169014
1 1:-336 2:72 3:0.144737 4:0.171053 5:0.328947 6:0.430556 7:0.361111 8:0.111111
1 1:-336 2:72 3:0.144737 4:0.171053 5:0.328947 6:0.402778 7:0.375 8:0.125
1 1:-502 2:76 3:0.144737 4:0.171053 5:0.328947 6:0.197368 7:0.197368 8:0.289474
1 1:-493 2:75 3:0.144737 4:0.171053 5:0.328947 6:0.213333 7:0.24 8:0.266667
1 1:-459 2:75 3:0.144737 4:0.171053 5:0.328947 6:0.213333 7:0.253333 8:0.266667
1 1:-528 2:76 3:0.144737 4:0.171053 5:0.328947 6:0.210526 7:0.184211 8:0.289474
1 1:-477 2:76 3:0.144737 4:0.171053 5:0.328947 6:0.197368 7:0.210526 8:0.263158
1 1:-500 2:76 3:0.144737 4:0.171053 5:0.328947 6:0.197368 7:0.197368 8:0.276316
1 1:-558 2:76 3:0.144737 4:0.171053 5:0.328947 6:0.184211 7:0.210526 8:0.263158
1 1:-552 2:76 3:0.144737 4:0.171053 5:0.328947 6:0.184211 7:0.223684 8:0.276316
1 1:-551 2:76 3:0.144737 4:0.171053 5:0.328947 6:0.184211 7:0.223684 8:0.263158
1 1:-482 2:76 3:0.144737 4:0.171053 5:0.328947 6:0.211111 7:0.211111 8:0.288889
1 1:-503 2:76 3:0.144737 4:0.171053 5:0.328947 6:0.204545 7:0.204545 8:0.306818
1 1:-541 2:76 3:0.144737 4:0.171053 5:0.328947 6:0.170455 7:0.159091 8:0.352273
1 1:-534 2:76 3:0.144737 4:0.171053 5:0.328947 6:0.215909 7:0.193182 8:0.318182
1 1:-553 2:76 3:0.144737 4:0.171053 5:0.328947 6:0.154762 7:0.178571 8:0.309524
1 1:-488 2:76 3:0.144737 4:0.171053 5:0.328947 6:0.2 7:0.233333 8:0.255556
1 1:-466 2:76 3:0.144737 4:0.171053 5:0.328947 6:0.25 7:0.173913 8:0.26087
1 1:-470 2:76 3:0.144737 4:0.171053 5:0.328947 6:0.247312 7:0.172043 8:0.268817
1 1:-490 2:76 3:0.144737 4:0.171053 5:0.328947 6:0.228261 7:0.184783 8:0.282609
1 1:-496 2:76 3:0.144737 4:0.171053 5:0.328947 6:0.206522 7:0.217391 8:0.26087
1 1:-548 2:76 3:0.144737 4:0.171053 5:0.328947 6:0.222222 7:0.144444 8:0.311111
1 1:-566 2:76 3:0.144737 4:0.171053 5:0.328947 6:0.193548 7:0.16129 8:0.301075
1 1:-500 2:76 3:0.144737 4:0.171053 5:0.328947 6:0.204545 7:0.181818 8:0.272727
1 1:-497 2:76 3:0.144737 4:0.171053 5:0.328947 6:0.204545 7:0.193182 8:0.261364
1 1:-478 2:76 3:0.144737 4:0.171053 5:0.328947 6:0.215909 7:0.181818 8:0.272727
1 1:-350 2:76 3:0.144737 4:0.171053 5:0.328947 6:0.337209 7:0.372093 8:0.116279
1 1:-405 2:76 3:0.144737 4:0.171053 5:0.328947 6:0.244444 7:0.355556 8:0.166667
1 1:-405 2:76 3:0.144737 4:0.171053 5:0.328947 6:0.244444 7:0.355556 8:0.166667
1 1:-407 2:72 3:0.144737 4:0.171053 5:0.328947 6:0.263889 7:0.305556 8:0.166667
1 1:-458 2:76 3:0.144737 4:0.171053 5:0.328947 6:0.176471 7:0.247059 8:0.258824
1 1:-493 2:76 3:0.144737 4:0.171053 5:0.328947 6:0.211765 7:0.247059 8:0.235294
1 1:-466 2:76 3:0.144737 4:0.171053 5:0.328947 6:0.188235 7:0.258824 8:0.223529
1 1:-488 2:76 3:0.144737 4:0.171053 5:0.328947 6:0.154762 7:0.22619 8:0.297619
1 1:-467 2:76 3:0.144737 4:0.171053 5:0.328947 6:0.176471 7:0.270588 8:0.247059
1 1:-464 2:76 3:0.144737 4:0.171053 5:0.328947 6:0.188235 7:0.247059 8:0.235294
1 1:-477 2:76 3:0.144737 4:0.171053 5:0.328947 6:0.202381 7:0.238095 8:0.25
1 1:-440 2:76 3:0.144737 4:0.171053 5:0.328947 6:0.197674 7:0.244186 8:0.255814
1 1:-484 2:76 3:0.144737 4:0.171053 5:0.328947 6:0.22093 7:0.244186 8:0.232558
1 1:-500 2:76 3:0.144737 4:0.171053 5:0.328947 6:0.164706 7:0.223529 8:0.270588
1 1:-441 2:76 3:0.144737 4:0.171053 5:0.328947 6:0.2 7:0.235294 8:0.258824
1 1:-447 2:76 3:0.144737 4:0.171053 5:0.328947 6:0.2 7:0.258824 8:0.235294
1 1:-498 2:76 3:0.144737 4:0.171053 5:0.328947 6:0.164706 7:0.235294 8:0.270588
1 1:-500 2:76 3:0.144737 4:0.171053 5:0.328947 6:0.164706 7:0.223529 8:0.270588
1 1:-500 2:76 3:0.144737 4:0.171053 5:0.328947 6:0.164706 7:0.211765 8:0.282353
1 1:-489 2:76 3:0.144737 4:0.171053 5:0.328947 6:0.176471 7:0.235294 8:0.270588
1 1:-478 2:76 3:0.144737 4:0.171053 5:0.328947 6:0.2 7:0.211765 8:0.270588
1 1:-472 2:76 3:0.144737 4:0.171053 5:0.328947 6:0.188235 7:0.223529 8:0.270588
1 1:-480 2:76 3:0.144737 4:0.171053 5:0.328947 6:0.188235 7:0.211765 8:0.270588
1 1:-490 2:76 3:0.144737 4:0.171053 5:0.328947 6:0.176471 7:0.235294 8:0.270588
1 1:-480 2:76 3:0.144737 4:0.171053 5:0.328947 6:0.197674 7:0.209302 8:0.267442
1 1:-492 2:76 3:0.144737 4:0.171053 5:0.328947 6:0.188235 7:0.223529 8:0.270588
1 1:-550 2:76 3:0.144737 4:0.171053 5:0.328947 6:0.236842 7:0.263158 8:0.236842
1 1:-555 2:75 3:0.144737 4:0.171053 5:0.328947 6:0.2 7:0.2 8:0.28
1 1:-570 2:76 3:0.144737 4:0.171053 5:0.328947 6:0.197368 7:0.210526 8:0.289474
1 1:-568 2:75 3:0.144737 4:0.171053 5:0.328947 6:0.186667 7:0.186667 8:0.293333
1 1:-498 2:76 3:0.144737 4:0.171053 5:0.328947 6:0.302632 7:0.276316 8:0.197368
1 1:-526 2:76 3:0.144737 4:0.171053 5:0.328947 6:0.263158 7:0.25 8:0.236842
1 1:-526 2:76 3:0.144737 4:0.171053 5:0.328947 6:0.263158 7:0.25 8:0.236842
1 1:-560 2:76 3:0.144737 4:0.171053 5:0.328947 6:0.210526 7:0.263158 8:0.223684
1 1:-582 2:76 3:0.144737 4:0.171053 5:0.328947 6:0.223684 7:0.236842 8:0.236842
1 1:-567 2:75 3:0.144737 4:0.171053 5:0.328947 6:0.2 7:0.24 8:0.24
1 1:-552 2:75 3:0.144737 4:0.171053 5:0.328947 6:0.266667 7:0.226667 8:0.24
1 1:-438 2:74 3:0.144737 4:0.171053 5:0.328947 6:0.310811 7:0.283784 8:0.175676
1 1:-487 2:76 3:0.144737 4:0.171053 5:0.328947 6:0.263158 7:0.236842 8:0.223684
1 1:-513 2:76 3:0.144737 4:0.171053 5:0.328947 6:0.25 7:0.223684 8:0.236842
1 1:-542 2:76 3:0.144737 4:0.171053 5:0.328947 6:0.184211 7:0.197368 8:0.289474
1 1:-621 2:76 3:0.144737 4:0.171053 5:0.328947 6:0.141026 7:0.192308 8:0.333333
1 1:-585 2:76 3:0.144737 4:0.171053 5:0.328947 6:0.192308 7:0.205128 8:0.307692
1 1:-585 2:76 3:0.144737 4:0.171053 5:0.328947 6:0.192308 7:0.205128 8:0.294872
1 1:-561 2:76 3:0.144737 4:0.171053 5:0.328947 6:0.179487 7:0.179487 8:0.333333
1 1:-555 2:76 3:0.144737 4:0.171053 5:0.328947 6:0.192308 7:0.230769 8:0.282051
1 1:-543 2:76 3:0.144737 4:0.171053 5:0.328947 6:0.236842 7:0.223684 8:0.276316
1 1:-543 2:76 3:0.144737 4:0.171053 5:0.328947 6:0.236842 7:0.223684 8:0.276316
1 1:-556 2:76 3:0.144737 4:0.171053 5:0.328947 6:0.197368 7:0.184211 8:0.276316
1 1:-575 2:76 3:0.144737 4:0.171053 5:0.328947 6:0.210526 7:0.184211 8:0.289474
1 1:-595 2:76 3:0.144737 4:0.171053 5:0.328947 6:0.168831 7:0.220779 8:0.272727
1 1:-551 2:76 3:0.144737 4:0.171053 5:0.328947 6:0.207792 7:0.25974 8:0.233766
1 1:-594 2:76 3:0.144737 4:0.171053 5:0.328947 6:0.197368 7:0.184211 8:0.302632
1 1:-510 2:76 3:0.144737 4:0.171053 5:0.328947 6:0.263158 7:0.263158 8:0.223684
1 1:-334 2:75 3:0.144737 4:0.171053 5:0.328947 6:0.426667 7:0.36 8:0.106667
1 1:-387 2:71 3:0.144737 4:0.171053 5:0.328947 6:0.394366 7:0.225352 8:0.239437
1 1:-360 2:72 3:0.144737 4:0.171053 5:0.328947 6:0.402778 7:0.222222 8:0.236111
1 1:-340 2:70 3:0.144737 4:0.171053 5:0.328947 6:0.385714 7:0.285714 8:0.214286
1 1:-468 2:76 3:0.144737 4:0.171053 5:0.328947 6:0.194805 7:0.25974 8:0.272727
1 1:-485 2:76 3:0.144737 4:0.171053 5:0.328947 6:0.223684 7:0.236842 8:0.289474
1 1:-491 2:76 3:0.144737 4:0.171053 5:0.328947 6:0.220779 7:0.220779 8:0.285714
1 1:-468 2:76 3:0.144737 4:0.171053 5:0.328947 6:0.194805 7:0.25974 8:0.272727
1 1:-475 2:76 3:0.144737 4:0.171053 5:0.328947 6:0.184211 7:0.25 8:0.25
1 1:-509 2:76 3:0.144737 4:0.171053 5:0.328947 6:0.197368 7:0.197368 8:0.315789
1 1:-502 2:76 3:0.144737 4:0.171053 5:0.328947 6:0.197368 7:0.210526 8:0.302632
1 1:-519 2:76 3:0.144737 4:0.171053 5:0.328947 6:0.210526 7:0.25 8:0.276316
1 1:-498 2:76 3:0.144737 4:0.171053 5:0.328947 6:0.223684 7:0.210526 8:0.276316
1 1:-498 2:76 3:0.144737 4:0.171053 5:0.328947 6:0.233766 7:0.207792 8:0.272727
1 1:-498 2:76 3:0.144737 4:0.171053 5:0.328947 6:0.223684 7:0.210526 8:0.276316
1 1:-533 2:75 3:0.144737 4:0.171053 5:0.328947 6:0.2 7:0.186667 8:0.293333
1 1:-578 2:76 3:0.144737 4:0.171053 5:0.328947 6:0.168831 7:0.155844 8:0.350649
1 1:-511 2:75 3:0.144737 4:0.171053 5:0.328947 6:0.226667 7:0.266667 8:0.24
1 1:-524 2:76 3:0.144737 4:0.171053 5:0.328947 6:0.236842 7:0.25 8:0.236842
1 1:-536 2:76 3:0.144737 4:0.171053 5:0.328947 6:0.223684 7:0.25 8:0.25
1 1:-469 2:75 3:0.144737 4:0.171053 5:0.328947 6:0.213333 7:0.253333 8:0.253333
1 1:-521 2:74 3:0.144737 4:0.171053 5:0.328947 6:0.22973 7:0.22973 8:0.27027
1 1:-563 2:76 3:0.144737 4:0.171053 5:0.328947 6:0.184211 7:0.223684 8:0.276316
1 1:-519 2:76 3:0.144737 4:0.171053 5:0.328947 6:0.233766 7:0.246753 8:0.25974
1 1:-516 2:76 3:0.144737 4:0.171053 5:0.328947 6:0.246753 7:0.233766 8:0.272727
1 1:-420 2:74 3:0.144737 4:0.171053 5:0.328947 6:0.22973 7:0.297297 8:0.202703
1 1:-352 2:74 3:0.144737 4:0.171053 5:0.328947 6:0.351351 7:0.324324 8:0.162162
1 1:-375 2:74 3:0.144737 4:0.171053 5:0.328947 6:0.337838 7:0.351351 8:0.148649
1 1:-342 2:70 3:0.144737 4:0.171053 5:0.328947 6:0.4 7:0.228571 8:0.214286
1 1:-354 2:70 3:0.144737 4:0.171053 5:0.328947 6:0.371429 7:0.242857 8:0.228571
1 1:-492 2:75 3:0.144737 4:0.171053 5:0.328947 6:0.226667 7:0.266667 8:0.24
1 1:-546 2:76 3:0.144737 4:0.171053 5:0.328947 6:0.184211 7:0.236842 8:0.263158
1 1:-508 2:75 3:0.144737 4:0.171053 5:0.328947 6:0.186667 7:0.24 8:0.253333
1 1:-533 2:75 3:0.144737 4:0.171053 5:0.328947 6:0.2 7:0.186667 8:0.293333
1 1:-533 2:75 3:0.144737 4:0.171053 5:0.328947 6:0.2 7:0.213333 8:0.266667
1 1:-561 2:76 3:0.144737 4:0.171053 5:0.328947 6:0.230769 7:0.192308 8:0.282051
1 1:-561 2:76 3:0.144737 4:0.171053 5:0.328947 6:0.230769 7:0.179487 8:0.294872
1 1:-525 2:76 3:0.144737 4:0.171053 5:0.328947 6:0.246753 7:0.194805 8:0.272727
1 1:-627 2:76 3:0.144737 4:0.171053 5:0.328947 6:0.171053 7:0.157895 8:0.328947
1 1:-627 2:76 3:0.144737 4:0.171053 5:0.328947 6:0.171053 7:0.144737 8:0.342105
1 1:-578 2:76 3:0.144737 4:0.171053 5:0.328947 6:0.181818 7:0.181818 8:0.324675
1 1:-578 2:76 3:0.144737 4:0.171053 5:0.328947 6:0.168831 7:0.181818 8:0.324675
1 1:-595 2:76 3:0.144737 4:0.171053 5:0.328947 6:0.194805 7:0.168831 8:0.324675
1 1:-610 2:76 3:0.144737 4:0.171053 5:0.328947 6:0.181818 7:0.142857 8:0.350649
1 1:-610 2:76 3:0.144737 4:0.171053 5:0.328947 6:0.181818 7:0.142857 8:0.350649
1 1:-583 2:76 3:0.144737 4:0.171053 5:0.328947 6:0.194805 7:0.155844 8:0.337662
1 1:-583 2:76 3:0.144737 4:0.171053 5:0.328947 6:0.181818 7:0.155844 8:0.337662
1 1:-573 2:76 3:0.144737 4:0.171053 5:0.328947 6:0.207792 7:0.168831 8:0.337662
1 1:-568 2:76 3:0.144737 4:0.171053 5:0.328947 6:0.233766 7:0.220779 8:0.285714
1 1:-551 2:76 3:0.144737 4:0.171053 5:0.328947 6:0.25974 7:0.207792 8:0.285714
1 1:-521 2:76 3:0.144737 4:0.171053 5:0.328947 6:0.220779 7:0.220779 8:0.272727
1 1:-407 2:74 3:0.144737 4:0.171053 5:0.328947 6:0.283784 7:0.310811 8:0.202703
1 1:-390 2:76 3:0.144737 4:0.171053 5:0.328947 6:0.315789 7:0.381579 8:0.144737
1 1:-520 2:76 3:0.144737 4:0.171053 5:0.328947 6:0.246753 7:0.233766 8:0.25974
1 1:-384 2:72 3:0.144737 4:0.171053 5:0.328947 6:0.361111 7:0.347222 8:0.180556
1 1:-364 2:72 3:0.144737 4:0.171053 5:0.328947 6:0.277778 7:0.277778 8:0.263889
1 1:-364 2:72 3:0.144737 4:0.171053 5:0.328947 6:0.277778 7:0.277778 8:0.263889
1 1:-475 2:75 3:0.144737 4:0.171053 5:0.328947 6:0.293333 7:0.2 8:0.24
1 1:-515 2:75 3:0.144737 4:0.171053 5:0.328947 6:0.266667 7:0.186667 8:0.253333
1 1:-599 2:75 3:0.144737 4:0.171053 5:0.328947 6:0.213333 7:0.133333 8:0.32
1 1:-579 2:75 3:0.144737 4:0.171053 5:0.328947 6:0.24 7:0.133333 8:0.306667
1 1:-586 2:75 3:0.144737 4:0.171053 5:0.328947 6:0.24 7:0.16 8:0.293333
1 1:-537 2:75 3:0.144737 4:0.171053 5:0.328947 6:0.253333 7:0.146667 8:0.293333
1 1:-537 2:75 3:0.144737 4:0.171053 5:0.328947 6:0.253333 7:0.146667 8:0.293333
1 1:-544 2:75 3:0.144737 4:0.171053 5:0.328947 6:0.24 7:0.146667 8:0.293333
1 1:-523 2:75 3:0.144737 4:0.171053 5:0.328947 6:0.24 7:0.16 8:0.28
1 1:-514 2:75 3:0.144737 4:0.171053 5:0.328947 6:0.253333 7:0.173333 8:0.266667
1 1:-531 2:75 3:0.144737 4:0.171053 5:0.328947 6:0.253333 7:0.146667 8:0.293333
1 1:-531 2:75 3:0.144737 4:0.171053 5:0.328947 6:0.253333 7:0.146667 8:0.293333
1 1:-531 2:75 3:0.144737 4:0.171053 5:0.328947 6:0.253333 7:0.146667 8:0.293333
1 1:-531 2:75 3:0.144737 4:0.171053 5:0.328947 6:0.253333 7:0.146667 8:0.293333
1 1:-531 2:75 3:0.144737 4:0.171053 5:0.328947 6:0.253333 7:0.146667 8:0.293333
1 1:-531 2:75 3:0.144737 4:0.171053 5:0.328947 6:0.253333 7:0.146667 8:0.293333
1 1:-609 2:76 3:0.144737 4:0.171053 5:0.328947 6:0.181818 7:0.181818 8:0.324675
1 1:-531 2:76 3:0.144737 4:0.171053 5:0.328947 6:0.178571 7:0.202381 8:0.309524
1 1:-576 2:76 3:0.144737 4:0.171053 5:0.328947 6:0.176471 7:0.2 8:0.305882
1 1:-552 2:76 3:0.144737 4:0.171053 5:0.328947 6:0.2 7:0.176471 8:0.317647
1 1:-552 2:76 3:0.144737 4:0.171053 5:0.328947 6:0.2 7:0.176471 8:0.317647
1 1:-516 2:76 3:0.144737 4:0.171053 5:0.328947 6:0.223529 7:0.188235 8:0.317647
1 1:-516 2:76 3:0.144737 4:0.171053 5:0.328947 6:0.235294 7:0.176471 8:0.317647
1 1:-514 2:76 3:0.144737 4:0.171053 5:0.328947 6:0.188235 7:0.235294 8:0.258824
1 1:-546 2:76 3:0.144737 4:0.171053 5:0.328947 6:0.210526 7:0.236842 8:0.236842
1 1:-421 2:76 3:0.144737 4:0.171053 5:0.328947 6:0.216867 7:0.277108 8:0.204819
1 1:-400 2:76 3:0.144737 4:0.171053 5:0.328947 6:0.233333 7:0.344444 8:0.188889
1 1:-424 2:76 3:0.144737 4:0.171053 5:0.328947 6:0.238636 7:0.352273 8:0.181818
1 1:-503 2:76 3:0.144737 4:0.171053 5:0.328947 6:0.217949 7:0.217949 8:0.269231
1 1:-489 2:76 3:0.144737 4:0.171053 5:0.328947 6:0.181818 7:0.285714 8:0.246753
1 1:-517 2:76 3:0.144737 4:0.171053 5:0.328947 6:0.230769 7:0.217949 8:0.269231
1 1:-546 2:76 3:0.144737 4:0.171053 5:0.328947 6:0.210526 7:0.236842 8:0.236842
1 1:-546 2:76 3:0.144737 4:0.171053 5:0.328947 6:0.210526 7:0.236842 8:0.236842
1 1:-546 2:76 3:0.144737 4:0.171053 5:0.328947 6:0.210526 7:0.236842 8:0.236842
1 1:-546 2:76 3:0.144737 4:0.171053 5:0.328947 6:0.210526 7:0.236842 8:0.236842
1 1:-573 2:76 3:0.144737 4:0.171053 5:0.328947 6:0.197368 7:0.223684 8:0.25
1 1:-543 2:76 3:0.144737 4:0.171053 5:0.328947 6:0.223684 7:0.236842 8:0.236842
1 1:-529 2:76 3:0.144737 4:0.171053 5:0.328947 6:0.194805 7:0.25974 8:0.233766
1 1:-542 2:76 3:0.144737 4:0.171053 5:0.328947 6:0.197368 7:0.236842 8:0.25
1 1:-542 2:76 3:0.144737 4:0.171053 5:0.328947 6:0.197368 7:0.25 8:0.236842
1 1:-443 2:75 3:0.171053 4:0.197368 5:0.302632 6:0.253333 7:0.333333 8:0.2
1 1:-541 2:76 3:0.171053 4:0.197368 5:0.302632 6:0.105263 7:0.223684 8:0.289474
1 1:-513 2:76 3:0.171053 4:0.197368 5:0.302632 6:0.118421 7:0.236842 8:0.276316
1 1:-607 2:76 3:0.171053 4:0.197368 5:0.302632 6:0.171053 7:0.171053 8:0.276316
1 1:-626 2:76 3:0.171053 4:0.197368 5:0.302632 6:0.171053 7:0.157895 8:0.289474
1 1:-598 2:76 3:0.171053 4:0.197368 5:0.302632 6:0.197368 7:0.184211 8:0.263158
1 1:-574 2:76 3:0.171053 4:0.197368 5:0.302632 6:0.210526 7:0.197368 8:0.25
1 1:-477 2:75 3:0.171053 4:0.197368 5:0.302632 6:0.226667 7:0.213333 8:0.293333
1 1:-495 2:74 3:0.171053 4:0.197368 5:0.302632 6:0.216216 7:0.216216 8:0.283784
1 1:-488 2:75 3:0.171053 4:0.197368 5:0.302632 6:0.186667 7:0.266667 8:0.24
1 1:-540 2:76 3:0.171053 4:0.197368 5:0.302632 6:0.181818 7:0.207792 8:0.272727
1 1:-576 2:76 3:0.171053 4:0.197368 5:0.302632 6:0.131579 7:0.184211 8:0.342105
1 1:-584 2:76 3:0.171053 4:0.197368 5:0.302632 6:0.155844 7:0.207792 8:0.298701
1 1:-599 2:76 3:0.171053 4:0.197368 5:0.302632 6:0.12987 7:0.194805 8:0.311688
1 1:-540 2:76 3:0.171053 4:0.197368 5:0.302632 6:0.142857 7:0.220779 8:0.285714
1 1:-553 2:76 3:0.171053 4:0.197368 5:0.302632 6:0.181818 7:0.194805 8:0.298701
1 1:-553 2:76 3:0.171053 4:0.197368 5:0.302632 6:0.181818 7:0.194805 8:0.298701
1 1:-289 2:71 3:0.171053 4:0.197368 5:0.302632 6:0.478873 7:0.338028 8:0.126761
1 1:-331 2:71 3:0.171053 4:0.197368 5:0.302632 6:0.408451 7:0.366197 8:0.140845
1 1:-354 2:71 3:0.171053 4:0.197368 5:0.302632 6:0.408451 7:0.352113 8:0.126761
1 1:-354 2:72 3:0.171053 4:0.197368 5:0.302632 6:0.416667 7:0.347222 8:0.125
1 1:-495 2:75 3:0.171053 4:0.197368 5:0.302632 6:0.213333 7:0.226667 8:0.253333
1 1:-523 2:75 3:0.171053 4:0.197368 5:0.302632 6:0.173333 7:0.253333 8:0.253333
1 1:-524 2:75 3:0.171053 4:0.197368 5:0.302632 6:0.16 7:0.213333 8:0.293333
1 1:-526 2:76 3:0.171053 4:0.197368 5:0.302632 6:0.171053 7:0.210526 8:0.289474
1 1:-526 2:75 3:0.171053 4:0.197368 5:0.302632 6:0.16 7:0.213333 8:0.293333
1 1:-544 2:76 3:0.171053 4:0.197368 5:0.302632 6:0.184211 7:0.197368 8:0.276316
1 1:-514 2:76 3:0.171053 4:0.197368 5:0.302632 6:0.205128 7:0.230769 8:0.307692
1 1:-545 2:76 3:0.171053 4:0.197368 5:0.302632 6:0.179487 7:0.217949 8:0.307692
1 1:-500 2:76 3:0.171053 4:0.197368 5:0.302632 6:0.223684 7:0.210526 8:0.289474
1 1:-586 2:76 3:0.171053 4:0.197368 5:0.302632 6:0.171053 7:0.171053 8:0.355263
1 1:-585 2:76 3:0.171053 4:0.197368 5:0.302632 6:0.184211 7:0.171053 8:0.355263
1 1:-598 2:75 3:0.171053 4:0.197368 5:0.302632 6:0.186667 7:0.173333 8:0.346667
1 1:-559 2:76 3:0.171053 4:0.197368 5:0.302632 6:0.197368 7:0.197368 8:0.328947
1 1:-538 2:76 3:0.171053 4:0.197368 5:0.302632 6:0.223684 7:0.184211 8:0.328947
1 1:-510 2:76 3:0.171053 4:0.197368 5:0.302632 6:0.171053 7:0.25 8:0.289474
1 1:-510 2:76 3:0.171053 4:0.197368 5:0.302632 6:0.171053 7:0.25 8:0.289474
1 1:-270 2:69 3:0.171053 4:0.197368 5:0.302632 6:0.463768 7:0.42029 8:0.0869565
1 1:-379 2:72 3:0.171053 4:0.197368 5:0.302632 6:0.291667 7:0.375 8:0.138889
1 1:-471 2:75 3:0.171053 4:0.197368 5:0.302632 6:0.213333 7:0.226667 8:0.306667
1 1:-535 2:75 3:0.171053 4:0.197368 5:0.302632 6:0.16 7:0.2 8:0.32
1 1:-530 2:76 3:0.171053 4:0.197368 5:0.302632 6:0.197368 7:0.210526 8:0.289474
1 1:-530 2:76 3:0.171053 4:0.197368 5:0.302632 6:0.184211 7:0.197368 8:0.302632
1 1:-489 2:76 3:0.171053 4:0.197368 5:0.302632 6:0.210526 7:0.223684 8:0.289474
1 1:-512 2:75 3:0.171053 4:0.197368 5:0.302632 6:0.2 7:0.253333 8:0.266667
1 1:-535 2:75 3:0.171053 4:0.197368 5:0.302632 6:0.12 7:0.226667 8:0.32
1 1:-538 2:75 3:0.171053 4:0.197368 5:0.302632 6:0.146667 7:0.24 8:0.306667
1 1:-535 2:75 3:0.171053 4:0.197368 5:0.302632 6:0.12 7:0.226667 8:0.32
1 1:-588 2:76 3:0.171053 4:0.197368 5:0.302632 6:0.207792 7:0.155844 8:0.311688
1 1:-573 2:76 3:0.171053 4:0.197368 5:0.302632 6:0.197368 7:0.210526 8:0.289474
1 1:-567 2:76 3:0.171053 4:0.197368 5:0.302632 6:0.210526 7:0.210526 8:0.276316
1 1:-583 2:76 3:0.171053 4:0.197368 5:0.302632 6:0.197368 7:0.210526 8:0.276316
1 1:-594 2:76 3:0.171053 4:0.197368 5:0.302632 6:0.197368 7:0.210526 8:0.276316
1 1:-609 2:76 3:0.171053 4:0.197368 5:0.302632 6:0.197368 7:0.210526 8:0.276316
1 1:-611 2:76 3:0.171053 4:0.197368 5:0.302632 6:0.184211 7:0.171053 8:0.315789
1 1:-553 2:76 3:0.171053 4:0.197368 5:0.302632 6:0.223684 7:0.197368 8:0.289474
1 1:-550 2:76 3:0.171053 4:0.197368 5:0.302632 6:0.25 7:0.236842 8:0.236842
1 1:-550 2:76 3:0.171053 4:0.197368 5:0.302632 6:0.25 7:0.223684 8:0.25
1 1:-458 2:76 3:0.171053 4:0.197368 5:0.302632 6:0.25 7:0.263158 8:0.223684
1 1:-343 2:71 3:0.171053 4:0.197368 5:0.302632 6:0.450704 7:0.239437 8:0.169014
1 1:-525 2:76 3:0.171053 4:0.197368 5:0.302632 6:0.223684 7:0.210526 8:0.25
1 1:-474 2:76 3:0.171053 4:0.197368 5:0.302632 6:0.25 7:0.210526 8:0.236842
1 1:-497 2:76 3:0.171053 4:0.197368 5:0.302632 6:0.236842 7:0.223684 8:0.236842
1 1:-520 2:76 3:0.171053 4:0.197368 5:0.302632 6:0.223684 7:0.210526 8:0.25
1 1:-439 2:76 3:0.171053 4:0.197368 5:0.302632 6:0.210526 7:0.276316 8:0.197368
1 1:-489 2:76 3:0.171053 4:0.197368 5:0.302632 6:0.223684 7:0.184211 8:0.263158
1 1:-489 2:76 3:0.171053 4:0.197368 5:0.302632 6:0.223684 7:0.184211 8:0.263158
1 1:-489 2:76 3:0.171053 4:0.197368 5:0.302632 6:0.223684 7:0.184211 8:0.263158
1 1:-472 2:76 3:0.171053 4:0.197368 5:0.302632 6:0.236842 7:0.197368 8:0.25
1 1:-489 2:76 3:0.171053 4:0.197368 5:0.302632 6:0.223684 7:0.184211 8:0.263158
1 1:-505 2:76 3:0.171053 4:0.197368 5:0.302632 6:0.25 7:0.223684 8:0.236842
1 1:-505 2:76 3:0.171053 4:0.197368 5:0.302632 6:0.236842 7:0.223684 8:0.236842
1 1:-527 2:76 3:0.171053 4:0.197368 5:0.302632 6:0.25 7:0.210526 8:0.25
1 1:-505 2:76 3:0.171053 4:0.197368 5:0.302632 6:0.236842 7:0.223684 8:0.236842
1 1:-505 2:76 3:0.171053 4:0.197368 5:0.302632 6:0.236842 7:0.223684 8:0.236842
1 1:-505 2:76 3:0.171053 4:0.197368 5:0.302632 6:0.236842 7:0.223684 8:0.236842
1 1:-505 2:76 3:0.171053 4:0.197368 5:0.302632 6:0.246753 7:0.220779 8:0.233766
1 1:-505 2:76 3:0.171053 4:0.197368 5:0.302632 6:0.236842 7:0.223684 8:0.236842
1 1:-505 2:76 3:0.171053 4:0.197368 5:0.302632 6:0.236842 7:0.223684 8:0.236842
1 1:-505 2:76 3:0.171053 4:0.197368 5:0.302632 6:0.25 7:0.223684 8:0.236842
1 1:-505 2:76 3:0.171053 4:0.197368 5:0.302632 6:0.236842 7:0.223684 8:0.236842
1 1:-505 2:76 3:0.171053 4:0.197368 5:0.302632 6:0.236842 7:0.223684 8:0.236842
1 1:-426 2:74 3:0.171053 4:0.197368 5:0.302632 6:0.243243 7:0.337838 8:0.22973
1 1:-553 2:74 3:0.171053 4:0.197368 5:0.302632 6:0.202703 7:0.216216 8:0.297297
1 1:-613 2:74 3:0.171053 4:0.197368 5:0.302632 6:0.162162 7:0.162162 8:0.337838
1 1:-547 2:74 3:0.171053 4:0.197368 5:0.302632 6:0.202703 7:0.216216 8:0.297297
1 1:-553 2:74 3:0.171053 4:0.197368 5:0.302632 6:0.202703 7:0.216216 8:0.297297
1 1:-555 2:74 3:0.171053 4:0.197368 5:0.302632 6:0.216216 7:0.243243 8:0.283784
1 1:-500 2:74 3:0.171053 4:0.197368 5:0.302632 6:0.202703 7:0.310811 8:0.243243
1 1:-500 2:74 3:0.171053 4:0.197368 5:0.302632 6:0.202703 7:0.297297 8:0.256757
1 1:-538 2:74 3:0.171053 4:0.197368 5:0.302632 6:0.216216 7:0.22973 8:0.283784
1 1:-465 2:75 3:0.171053 4:0.197368 5:0.302632 6:0.253333 7:0.293333 8:0.253333
1 1:-491 2:74 3:0.171053 4:0.197368 5:0.302632 6:0.243243 7:0.283784 8:0.243243
1 1:-488 2:74 3:0.171053 4:0.197368 5:0.302632 6:0.202703 7:0.283784 8:0.27027
1 1:-558 2:74 3:0.171053 4:0.197368 5:0.302632 6:0.202703 7:0.22973 8:0.297297
1 1:-573 2:76 3:0.171053 4:0.197368 5:0.302632 6:0.171053 7:0.223684 8:0.276316
1 1:-528 2:75 3:0.171053 4:0.197368 5:0.302632 6:0.173333 7:0.253333 8:0.32
1 1:-558 2:74 3:0.171053 4:0.197368 5:0.302632 6:0.202703 7:0.22973 8:0.297297
1 1:-528 2:75 3:0.171053 4:0.197368 5:0.302632 6:0.173333 7:0.253333 8:0.32
1 1:-517 2:75 3:0.171053 4:0.197368 5:0.302632 6:0.213333 7:0.306667 8:0.226667
1 1:-400 2:75 3:0.171053 4:0.197368 5:0.302632 6:0.32 7:0.333333 8:0.173333
1 1:-317 2:70 3:0.171053 4:0.197368 5:0.302632 6:0.414286 7:0.371429 8:0.114286
1 1:-414 2:72 3:0.171053 4:0.197368 5:0.302632 6:0.319444 7:0.319444 8:0.208333
1 1:-505 2:73 3:0.171053 4:0.197368 5:0.302632 6:0.178082 7:0.246575 8:0.273973
1 1:-534 2:74 3:0.171053 4:0.197368 5:0.302632 6:0.202703 7:0.202703 8:0.297297
1 1:-534 2:74 3:0.171053 4:0.197368 5:0.302632 6:0.202703 7:0.202703 8:0.297297
1 1:-556 2:74 3:0.171053 4:0.197368 5:0.302632 6:0.135135 7:0.189189 8:0.324324
1 1:-495 2:75 3:0.171053 4:0.197368 5:0.302632 6:0.186667 7:0.253333 8:0.266667
1 1:-574 2:74 3:0.171053 4:0.197368 5:0.302632 6:0.148649 7:0.22973 8:0.310811
1 1:-515 2:74 3:0.171053 4:0.197368 5:0.302632 6:0.162162 7:0.216216 8:0.297297
1 1:-555 2:76 3:0.171053 4:0.197368 5:0.302632 6:0.155844 7:0.246753 8:0.25974
1 1:-485 2:76 3:0.171053 4:0.197368 5:0.302632 6:0.181818 7:0.246753 8:0.25974
1 1:-570 2:76 3:0.171053 4:0.197368 5:0.302632 6:0.181818 7:0.285714 8:0.246753
1 1:-570 2:76 3:0.171053 4:0.197368 5:0.302632 6:0.181818 7:0.285714 8:0.246753
1 1:-435 2:75 3:0.171053 4:0.197368 5:0.302632 6:0.28 7:0.333333 8:0.173333
1 1:-467 2:76 3:0.171053 4:0.197368 5:0.302632 6:0.236842 7:0.289474 8:0.197368
1 1:-487 2:76 3:0.171053 4:0.197368 5:0.302632 6:0.236842 7:0.276316 8:0.210526
1 1:-519 2:76 3:0.171053 4:0.197368 5:0.302632 6:0.236842 7:0.236842 8:0.236842
1 1:-554 2:76 3:0.171053 4:0.197368 5:0.302632 6:0.171053 7:0.223684 8:0.289474
1 1:-532 2:76 3:0.171053 4:0.197368 5:0.302632 6:0.184211 7:0.236842 8:0.276316
1 1:-532 2:76 3:0.171053 4:0.197368 5:0.302632 6:0.184211 7:0.236842 8:0.276316
1 1:-593 2:76 3:0.171053 4:0.197368 5:0.302632 6:0.181818 7:0.168831 8:0.311688
1 1:-595 2:76 3:0.171053 4:0.197368 5:0.302632 6:0.166667 7:0.192308 8:0.320513
1 1:-524 2:76 3:0.171053 4:0.197368 5:0.302632 6:0.246753 7:0.246753 8:0.25974
1 1:-474 2:76 3:0.171053 4:0.197368 5:0.302632 6:0.25974 7:0.25974 8:0.220779
1 1:-474 2:76 3:0.171053 4:0.197368 5:0.302632 6:0.25974 7:0.25974 8:0.220779
1 1:-583 2:76 3:0.171053 4:0.197368 5:0.302632 6:0.207792 7:0.194805 8:0.285714
1 1:-541 2:76 3:0.171053 4:0.197368 5:0.302632 6:0.207792 7:0.220779 8:0.246753
1 1:-541 2:76 3:0.171053 4:0.197368 5:0.302632 6:0.207792 7:0.220779 8:0.246753
1 1:-603 2:76 3:0.171053 4:0.197368 5:0.302632 6:0.197368 7:0.210526 8:0.289474
1 1:-565 2:75 3:0.171053 4:0.197368 5:0.302632 6:0.2 7:0.2 8:0.266667
1 1:-565 2:75 3:0.171053 4:0.197368 5:0.302632 6:0.2 7:0.2 8:0.266667
1 1:-377 2:76 3:0.171053 4:0.197368 5:0.302632 6:0.355263 7:0.355263 8:0.131579
1 1:-443 2:76 3:0.171053 4:0.197368 5:0.302632 6:0.25974 7:0.298701 8:0.207792
1 1:-337 2:72 3:0.171053 4:0.197368 5:0.302632 6:0.402778 7:0.347222 8:0.111111
1 1:-373 2:72 3:0.171053 4:0.197368 5:0.302632 6:0.388889 7:0.305556 8:0.152778
1 1:-517 2:76 3:0.171053 4:0.197368 5:0.302632 6:0.194805 7:0.207792 8:0.285714
1 1:-518 2:76 3:0.171053 4:0.197368 5:0.302632 6:0.207792 7:0.220779 8:0.272727
1 1:-520 2:76 3:0.171053 4:0.197368 5:0.302632 6:0.207792 7:0.220779 8:0.272727
1 1:-513 2:76 3:0.171053 4:0.197368 5:0.302632 6:0.181818 7:0.220779 8:0.285714
1 1:-519 2:76 3:0.171053 4:0.197368 5:0.302632 6:0.168831 7:0.207792 8:0.272727
1 1:-594 2:76 3:0.171053 4:0.197368 5:0.302632 6:0.155844 7:0.207792 8:0.298701
1 1:-568 2:76 3:0.171053 4:0.197368 5:0.302632 6:0.181818 7:0.207792 8:0.298701
1 1:-450 2:76 3:0.171053 4:0.197368 5:0.302632 6:0.236842 7:0.25 8:0.25
1 1:-571 2:76 3:0.171053 4:0.197368 5:0.302632 6:0.210526 7:0.210526 8:0.289474
1 1:-531 2:76 3:0.171053 4:0.197368 5:0.302632 6:0.236842 7:0.276316 8:0.223684
1 1:-531 2:76 3:0.171053 4:0.197368 5:0.302632 6:0.236842 7:0.276316 8:0.223684
1 1:-533 2:76 3:0.171053 4:0.197368 5:0.302632 6:0.223684 7:0.276316 8:0.236842
1 1:-495 2:75 3:0.171053 4:0.197368 5:0.302632 6:0.28 7:0.293333 8:0.213333
1 1:-386 2:68 3:0.171053 4:0.197368 5:0.302632 6:0.308824 7:0.294118 8:0.205882
1 1:-303 2:67 3:0.171053 4:0.197368 5:0.302632 6:0.373134 7:0.253731 8:0.208955
1 1:-421 2:70 3:0.171053 4:0.197368 5:0.302632 6:0.328571 7:0.285714 8:0.214286
1 1:-525 2:76 3:0.171053 4:0.197368 5:0.302632 6:0.197368 7:0.25 8:0.263158
1 1:-502 2:76 3:0.171053 4:0.197368 5:0.302632 6:0.197368 7:0.276316 8:0.236842
1 1:-483 2:76 3:0.171053 4:0.197368 5:0.302632 6:0.144737 7:0.236842 8:0.289474
1 1:-558 2:76 3:0.171053 4:0.197368 5:0.302632 6:0.171053 7:0.210526 8:0.289474
1 1:-557 2:76 3:0.171053 4:0.197368 5:0.302632 6:0.197368 7:0.236842 8:0.263158
1 1:-558 2:76 3:0.171053 4:0.197368 5:0.302632 6:0.171053 7:0.210526 8:0.289474
1 1:-579 2:76 3:0.171053 4:0.197368 5:0.302632 6:0.157895 7:0.197368 8:0.302632
1 1:-558 2:76 3:0.171053 4:0.197368 5:0.302632 6:0.171053 7:0.210526 8:0.289474
1 1:-579 2:76 3:0.171053 4:0.197368 5:0.302632 6:0.157895 7:0.197368 8:0.302632
1 1:-560 2:76 3:0.171053 4:0.197368 5:0.302632 6:0.197368 7:0.236842 8:0.263158
1 1:-579 2:76 3:0.171053 4:0.197368 5:0.302632 6:0.157895 7:0.197368 8:0.302632
1 1:-558 2:76 3:0.171053 4:0.197368 5:0.302632 6:0.171053 7:0.210526 8:0.289474
1 1:-560 2:76 3:0.171053 4:0.197368 5:0.302632 6:0.197368 7:0.236842 8:0.263158
1 1:-438 2:76 3:0.171053 4:0.197368 5:0.302632 6:0.264368 7:0.252874 8:0.229885
1 1:-465 2:76 3:0.171053 4:0.197368 5:0.302632 6:0.223529 7:0.235294 8:0.258824
1 1:-521 2:76 3:0.171053 4:0.197368 5:0.302632 6:0.218391 7:0.16092 8:0.310345
1 1:-547 2:76 3:0.171053 4:0.197368 5:0.302632 6:0.193182 7:0.181818 8:0.318182
1 1:-552 2:76 3:0.171053 4:0.197368 5:0.302632 6:0.170455 7:0.147727 8:0.329545
1 1:-593 2:76 3:0.171053 4:0.197368 5:0.302632 6:0.181818 7:0.159091 8:0.318182
1 1:-529 2:76 3:0.171053 4:0.197368 5:0.302632 6:0.186047 7:0.162791 8:0.313953
1 1:-395 2:76 3:0.171053 4:0.197368 5:0.302632 6:0.317647 7:0.235294 8:0.211765
1 1:-472 2:76 3:0.171053 4:0.197368 5:0.302632 6:0.247191 7:0.213483 8:0.258427
1 1:-483 2:76 3:0.171053 4:0.197368 5:0.302632 6:0.22619 7:0.238095 8:0.25
1 1:-553 2:76 3:0.171053 4:0.197368 5:0.302632 6:0.186047 7:0.197674 8:0.302326
1 1:-511 2:76 3:0.171053 4:0.197368 5:0.302632 6:0.195402 7:0.241379 8:0.241379
1 1:-497 2:76 3:0.171053 4:0.197368 5:0.302632 6:0.206897 7:0.195402 8:0.275862
1 1:-461 2:76 3:0.171053 4:0.197368 5:0.302632 6:0.172414 7:0.218391 8:0.275862
1 1:-515 2:76 3:0.171053 4:0.197368 5:0.302632 6:0.195402 7:0.229885 8:0.241379
1 1:-461 2:76 3:0.171053 4:0.197368 5:0.302632 6:0.172414 7:0.218391 8:0.275862
1 1:-427 2:76 3:0.171053 4:0.197368 5:0.302632 6:0.247059 7:0.223529 8:0.270588
1 1:-497 2:76 3:0.171053 4:0.197368 5:0.302632 6:0.229885 7:0.195402 8:0.264368
1 1:-520 2:76 3:0.171053 4:0.197368 5:0.302632 6:0.183908 7:0.241379 8:0.252874
1 1:-475 2:76 3:0.171053 4:0.197368 5:0.302632 6:0.238095 7:0.214286 8:0.25
1 1:-458 2:76 3:0.171053 4:0.197368 5:0.302632 6:0.295455 7:0.227273 8:0.238636
1 1:-479 2:76 3:0.171053 4:0.197368 5:0.302632 6:0.228916 7:0.216867 8:0.240964
1 1:-409 2:76 3:0.171053 4:0.197368 5:0.302632 6:0.270588 7:0.235294 8:0.211765
1 1:-458 2:76 3:0.171053 4:0.197368 5:0.302632 6:0.295455 7:0.238636 8:0.238636
1 1:-479 2:76 3:0.171053 4:0.197368 5:0.302632 6:0.228916 7:0.216867 8:0.240964
1 1:-473 2:76 3:0.171053 4:0.197368 5:0.302632 6:0.228916 7:0.204819 8:0.240964
1 1:-390 2:76 3:0.171053 4:0.197368 5:0.302632 6:0.294118 7:0.270588 8:0.188235
1 1:-417 2:76 3:0.171053 4:0.197368 5:0.302632 6:0.275862 7:0.310345 8:0.16092
1 1:-356 2:76 3:0.171053 4:0.197368 5:0.302632 6:0.305882 7:0.341176 8:0.152941
1 1:-394 2:74 3:0.171053 4:0.197368 5:0.302632 6:0.391892 7:0.256757 8:0.189189
1 1:-394 2:75 3:0.171053 4:0.197368 5:0.302632 6:0.4 7:0.253333 8:0.186667
1 1:-343 2:75 3:0.171053 4:0.197368 5:0.302632 6:0.4 7:0.24 8:0.186667
1 1:-349 2:76 3:0.171053 4:0.197368 5:0.302632 6:0.333333 7:0.282051 8:0.230769
1 1:-401 2:74 3:0.171053 4:0.197368 5:0.302632 6:0.378378 7:0.283784 8:0.162162
1 1:-429 2:76 3:0.171053 4:0.197368 5:0.302632 6:0.247059 7:0.247059 8:0.235294
1 1:-429 2:76 3:0.171053 4:0.197368 5:0.302632 6:0.2 7:0.294118 8:0.211765
1 1:-454 2:76 3:0.171053 4:0.197368 5:0.302632 6:0.258824 7:0.247059 8:0.223529
1 1:-448 2:76 3:0.171053 4:0.197368 5:0.302632 6:0.223529 7:0.211765 8:0.258824
1 1:-453 2:76 3:0.171053 4:0.197368 5:0.302632 6:0.164706 7:0.235294 8:0.258824
1 1:-487 2:76 3:0.171053 4:0.197368 5:0.302632 6:0.152941 7:0.211765 8:0.270588
1 1:-474 2:76 3:0.171053 4:0.197368 5:0.302632 6:0.218391 7:0.229885 8:0.252874
1 1:-510 2:76 3:0.171053 4:0.197368 5:0.302632 6:0.164706 7:0.211765 8:0.282353
1 1:-492 2:76 3:0.171053 4:0.197368 5:0.302632 6:0.22093 7:0.22093 8:0.255814
1 1:-492 2:76 3:0.171053 4:0.197368 5:0.302632 6:0.209302 7:0.232558 8:0.255814
1 1:-558 2:76 3:0.171053 4:0.197368 5:0.302632 6:0.141176 7:0.2 8:0.294118
1 1:-558 2:76 3:0.171053 4:0.197368 5:0.302632 6:0.141176 7:0.2 8:0.294118
1 1:-517 2:76 3:0.171053 4:0.197368 5:0.302632 6:0.223684 7:0.210526 8:0.276316
1 1:-619 2:76 3:0.171053 4:0.197368 5:0.302632 6:0.181818 7:0.155844 8:0.324675
1 1:-617 2:76 3:0.171053 4:0.197368 5:0.302632 6:0.157895 7:0.157895 8:0.328947
1 1:-554 2:76 3:0.171053 4:0.197368 5:0.302632 6:0.207792 7:0.233766 8:0.272727
1 1:-572 2:76 3:0.171053 4:0.197368 5:0.302632 6:0.144737 7:0.197368 8:0.315789
1 1:-597 2:76 3:0.171053 4:0.197368 5:0.302632 6:0.181818 7:0.142857 8:0.350649
1 1:-465 2:76 3:0.171053 4:0.197368 5:0.302632 6:0.246753 7:0.233766 8:0.25974
1 1:-483 2:76 3:0.171053 4:0.197368 5:0.302632 6:0.272727 7:0.272727 8:0.220779
1 1:-534 2:76 3:0.171053 4:0.197368 5:0.302632 6:0.246753 7:0.233766 8:0.272727
1 1:-439 2:76 3:0.171053 4:0.197368 5:0.302632 6:0.276316 7:0.289474 8:0.210526
1 1:-343 2:76 3:0.171053 4:0.197368 5:0.302632 6:0.350649 7:0.376623 8:0.142857
1 1:-469 2:76 3:0.171053 4:0.197368 5:0.302632 6:0.276316 7:0.276316 8:0.223684
1 1:-485 2:76 3:0.171053 4:0.197368 5:0.302632 6:0.263158 7:0.223684 8:0.25
1 1:-511 2:76 3:0.171053 4:0.197368 5:0.302632 6:0.168831 7:0.220779 8:0.285714
1 1:-511 2:76 3:0.171053 4:0.197368 5:0.302632 6:0.168831 7:0.220779 8:0.285714
1 1:-510 2:76 3:0.171053 4:0.197368 5:0.302632 6:0.210526 7:0.223684 8:0.276316
1 1:-510 2:76 3:0.171053 4:0.197368 5:0.302632 6:0.210526 7:0.223684 8:0.276316
1 1:-510 2:76 3:0.171053 4:0.197368 5:0.302632 6:0.210526 7:0.223684 8:0.276316
1 1:-484 2:76 3:0.171053 4:0.197368 5:0.302632 6:0.207792 7:0.285714 8:0.220779
1 1:-603 2:76 3:0.171053 4:0.197368 5:0.302632 6:0.157895 7:0.223684 8:0.289474
1 1:-601 2:76 3:0.171053 4:0.197368 5:0.302632 6:0.144737 7:0.223684 8:0.289474
1 1:-614 2:76 3:0.171053 4:0.197368 5:0.302632 6:0.141026 7:0.179487 8:0.346154
1 1:-521 2:76 3:0.171053 4:0.197368 5:0.302632 6:0.223684 7:0.236842 8:0.263158
1 1:-518 2:76 3:0.171053 4:0.197368 5:0.302632 6:0.210526 7:0.263158 8:0.236842
1 1:-487 2:76 3:0.171053 4:0.197368 5:0.302632 6:0.220779 7:0.233766 8:0.25974
1 1:-529 2:76 3:0.171053 4:0.197368 5:0.302632 6:0.171053 7:0.236842 8:0.25
1 1:-534 2:75 3:0.171053 4:0.197368 5:0.302632 6:0.146667 7:0.226667 8:0.266667
1 1:-534 2:75 3:0.171053 4:0.197368 5:0.302632 6:0.146667 7:0.24 8:0.266667
1 1:-498 2:76 3:0.171053 4:0.197368 5:0.302632 6:0.220779 7:0.272727 8:0.207792
1 1:-491 2:76 3:0.171053 4:0.197368 5:0.302632 6:0.194805 7:0.272727 8:0.207792
1 1:-602 2:76 3:0.171053 4:0.197368 5:0.302632 6:0.131579 7:0.223684 8:0.302632
1 1:-558 2:74 3:0.171053 4:0.197368 5:0.302632 6:0.148649 7:0.216216 8:0.27027
1 1:-575 2:76 3:0.171053 4:0.197368 5:0.302632 6:0.118421 7:0.210526 8:0.315789
1 1:-533 2:76 3:0.171053 4:0.197368 5:0.302632 6:0.194805 7:0.246753 8:0.233766
1 1:-533 2:76 3:0.171053 4:0.197368 5:0.302632 6:0.194805 7:0.246753 8:0.233766
1 1:-541 2:76 3:0.171053 4:0.197368 5:0.302632 6:0.194805 7:0.233766 8:0.246753
1 1:-524 2:76 3:0.171053 4:0.197368 5:0.302632 6:0.181818 7:0.207792 8:0.272727
1 1:-549 2:76 3:0.171053 4:0.197368 5:0.302632 6:0.142857 7:0.181818 8:0.311688
1 1:-569 2:76 3:0.171053 4:0.197368 5:0.302632 6:0.168831 7:0.207792 8:0.272727
1 1:-492 2:76 3:0.171053 4:0.197368 5:0.302632 6:0.233766 7:0.298701 8:0.220779
1 1:-393 2:75 3:0.171053 4:0.197368 5:0.302632 6:0.293333 7:0.253333 8:0.213333
1 1:-497 2:76 3:0.171053 4:0.197368 5:0.302632 6:0.192308 7:0.25641 8:0.24359
1 1:-487 2:75 3:0.171053 4:0.197368 5:0.302632 6:0.12 7:0.266667 8:0.28
1 1:-487 2:75 3:0.171053 4:0.197368 5:0.302632 6:0.12 7:0.266667 8:0.28
1 1:-464 2:75 3:0.171053 4:0.197368 5:0.302632 6:0.12 7:0.28 8:0.266667
1 1:-499 2:75 3:0.171053 4:0.197368 5:0.302632 6:0.146667 7:0.28 8:0.24
1 1:-441 2:76 3:0.171053 4:0.197368 5:0.302632 6:0.263158 7:0.276316 8:0.210526
1 1:-443 2:76 3:0.171053 4:0.197368 5:0.302632 6:0.230769 7:0.294872 8:0.24359
1 1:-549 2:76 3:0.171053 4:0.197368 5:0.302632 6:0.184211 7:0.223684 8:0.276316
1 1:-487 2:75 3:0.171053 4:0.197368 5:0.302632 6:0.226667 7:0.2 8:0.306667
1 1:-547 2:75 3:0.171053 4:0.197368 5:0.302632 6:0.2 7:0.213333 8:0.306667
1 1:-548 2:75 3:0.171053 4:0.197368 5:0.302632 6:0.2 7:0.226667 8:0.293333
1 1:-522 2:75 3:0.171053 4:0.197368 5:0.302632 6:0.16 7:0.253333 8:0.253333
1 1:-320 2:72 3:0.171053 4:0.197368 5:0.302632 6:0.388889 7:0.416667 8:0.0833333
1 1:-487 2:75 3:0.171053 4:0.197368 5:0.302632 6:0.226667 7:0.28 8:0.253333
1 1:-507 2:75 3:0.171053 4:0.197368 5:0.302632 6:0.213333 7:0.293333 8:0.226667
1 1:-514 2:75 3:0.171053 4:0.197368 5:0.302632 6:0.2 7:0.266667 8:0.253333
1 1:-515 2:75 3:0.171053 4:0.197368 5:0.302632 6:0.226667 7:0.266667 8:0.253333
1 1:-539 2:75 3:0.171053 4:0.197368 5:0.302632 6:0.213333 7:0.266667 8:0.253333
1 1:-515 2:75 3:0.171053 4:0.197368 5:0.302632 6:0.226667 7:0.266667 8:0.253333
1 1:-515 2:75 3:0.171053 4:0.197368 5:0.302632 6:0.226667 7:0.266667 8:0.253333
1 1:-472 2:75 3:0.171053 4:0.197368 5:0.302632 6:0.213333 7:0.253333 8:0.266667
1 1:-539 2:75 3:0.171053 4:0.197368 5:0.302632 6:0.213333 7:0.266667 8:0.253333
1 1:-430 2:75 3:0.171053 4:0.197368 5:0.302632 6:0.186667 7:0.266667 8:0.253333
1 1:-578 2:76 3:0.171053 4:0.197368 5:0.302632 6:0.157895 7:0.197368 8:0.289474
1 1:-567 2:76 3:0.171053 4:0.197368 5:0.302632 6:0.157895 7:0.184211 8:0.302632
1 1:-577 2:76 3:0.171053 4:0.197368 5:0.302632 6:0.184211 7:0.210526 8:0.276316
1 1:-525 2:76 3:0.171053 4:0.197368 5:0.302632 6:0.179487 7:0.217949 8:0.294872
1 1:-518 2:76 3:0.171053 4:0.197368 5:0.302632 6:0.207792 7:0.207792 8:0.25974
1 1:-529 2:76 3:0.171053 4:0.197368 5:0.302632 6:0.207792 7:0.207792 8:0.272727
1 1:-574 2:76 3:0.171053 4:0.197368 5:0.302632 6:0.197368 7:0.197368 8:0.276316
1 1:-563 2:76 3:0.171053 4:0.197368 5:0.302632 6:0.197368 7:0.184211 8:0.302632
1 1:-550 2:76 3:0.171053 4:0.197368 5:0.302632 6:0.207792 7:0.181818 8:0.298701
1 1:-531 2:75 3:0.171053 4:0.197368 5:0.302632 6:0.253333 7:0.266667 8:0.24
1 1:-586 2:76 3:0.171053 4:0.197368 5:0.302632 6:0.194805 7:0.194805 8:0.298701
1 1:-589 2:76 3:0.171053 4:0.197368 5:0.302632 6:0.155844 7:0.168831 8:0.324675
1 1:-451 2:76 3:0.171053 4:0.197368 5:0.302632 6:0.272727 7:0.272727 8:0.207792
1 1:-325 2:74 3:0.171053 4:0.197368 5:0.302632 6:0.418919 7:0.378378 8:0.108108
1 1:-431 2:76 3:0.171053 4:0.197368 5:0.302632 6:0.342105 7:0.342105 8:0.171053
1 1:-344 2:67 3:0.171053 4:0.197368 5:0.302632 6:0.328358 7:0.358209 8:0.179104
1 1:-345 2:71 3:0.171053 4:0.197368 5:0.302632 6:0.366197 7:0.352113 8:0.169014
1 1:-335 2:72 3:0.171053 4:0.197368 5:0.302632 6:0.430556 7:0.361111 8:0.111111
1 1:-324 2:72 3:0.171053 4:0.197368 5:0.302632 6:0.402778 7:0.375 8:0.125
1 1:-498 2:76 3:0.171053 4:0.197368 5:0.302632 6:0.197368 7:0.197368 8:0.289474
1 1:-489 2:75 3:0.171053 4:0.197368 5:0.302632 6:0.213333 7:0.24 8:0.266667
1 1:-455 2:75 3:0.171053 4:0.197368 5:0.302632 6:0.213333 7:0.253333 8:0.266667
1 1:-524 2:76 3:0.171053 4:0.197368 5:0.302632 6:0.210526 7:0.184211 8:0.289474
1 1:-480 2:76 3:0.171053 4:0.197368 5:0.302632 6:0.197368 7:0.210526 8:0.263158
1 1:-503 2:76 3:0.171053 4:0.197368 5:0.302632 6:0.197368 7:0.197368 8:0.276316
1 1:-561 2:76 3:0.171053 4:0.197368 5:0.302632 6:0.184211 7:0.210526 8:0.263158
1 1:-555 2:76 3:0.171053 4:0.197368 5:0.302632 6:0.184211 7:0.223684 8:0.276316
1 1:-547 2:76 3:0.171053 4:0.197368 5:0.302632 6:0.184211 7:0.223684 8:0.263158
1 1:-508 2:76 3:0.171053 4:0.197368 5:0.302632 6:0.211111 7:0.211111 8:0.288889
1 1:-506 2:76 3:0.171053 4:0.197368 5:0.302632 6:0.204545 7:0.204545 8:0.306818
1 1:-531 2:76 3:0.171053 4:0.197368 5:0.302632 6:0.170455 7:0.159091 8:0.352273
1 1:-533 2:76 3:0.171053 4:0.197368 5:0.302632 6:0.215909 7:0.193182 8:0.318182
1 1:-548 2:76 3:0.171053 4:0.197368 5:0.302632 6:0.154762 7:0.178571 8:0.309524
1 1:-470 2:76 3:0.171053 4:0.197368 5:0.302632 6:0.2 7:0.233333 8:0.255556
1 1:-447 2:76 3:0.171053 4:0.197368 5:0.302632 6:0.25 7:0.173913 8:0.26087
1 1:-457 2:76 3:0.171053 4:0.197368 5:0.302632 6:0.247312 7:0.172043 8:0.268817
1 1:-466 2:76 3:0.171053 4:0.197368 5:0.302632 6:0.228261 7:0.184783 8:0.282609
1 1:-492 2:76 3:0.171053 4:0.197368 5:0.302632 6:0.206522 7:0.217391 8:0.26087
1 1:-537 2:76 3:0.171053 4:0.197368 5:0.302632 6:0.222222 7:0.144444 8:0.311111
1 1:-569 2:76 3:0.171053 4:0.197368 5:0.302632 6:0.193548 7:0.16129 8:0.301075
1 1:-497 2:76 3:0.171053 4:0.197368 5:0.302632 6:0.204545 7:0.181818 8:0.272727
1 1:-497 2:76 3:0.171053 4:0.197368 5:0.302632 6:0.204545 7:0.193182 8:0.261364
1 1:-484 2:76 3:0.171053 4:0.197368 5:0.302632 6:0.215909 7:0.181818 8:0.272727
1 1:-336 2:76 3:0.171053 4:0.197368 5:0.302632 6:0.337209 7:0.372093 8:0.116279
1 1:-391 2:76 3:0.171053 4:0.197368 5:0.302632 6:0.244444 7:0.355556 8:0.166667
1 1:-391 2:76 3:0.171053 4:0.197368 5:0.302632 6:0.244444 7:0.355556 8:0.166667
1 1:-400 2:72 3:0.171053 4:0.197368 5:0.302632 6:0.263889 7:0.305556 8:0.166667
1 1:-443 2:76 3:0.171053 4:0.197368 5:0.302632 6:0.176471 7:0.247059 8:0.258824
1 1:-441 2:76 3:0.171053 4:0.197368 5:0.302632 6:0.211765 7:0.247059 8:0.235294
1 1:-459 2:76 3:0.171053 4:0.197368 5:0.302632 6:0.188235 7:0.258824 8:0.223529
1 1:-508 2:76 3:0.171053 4:0.197368 5:0.302632 6:0.154762 7:0.22619 8:0.297619
1 1:-453 2:76 3:0.171053 4:0.197368 5:0.302632 6:0.176471 7:0.270588 8:0.247059
1 1:-445 2:76 3:0.171053 4:0.197368 5:0.302632 6:0.188235 7:0.247059 8:0.235294
1 1:-458 2:76 3:0.171053 4:0.197368 5:0.302632 6:0.202381 7:0.238095 8:0.25
1 1:-440 2:76 3:0.171053 4:0.197368 5:0.302632 6:0.197674 7:0.244186 8:0.255814
1 1:-483 2:76 3:0.171053 4:0.197368 5:0.302632 6:0.22093 7:0.244186 8:0.232558
1 1:-531 2:76 3:0.171053 4:0.197368 5:0.302632 6:0.164706 7:0.223529 8:0.270588
1 1:-458 2:76 3:0.171053 4:0.197368 5:0.302632 6:0.2 7:0.235294 8:0.258824
1 1:-443 2:76 3:0.171053 4:0.197368 5:0.302632 6:0.2 7:0.258824 8:0.235294
1 1:-479 2:76 3:0.171053 4:0.197368 5:0.302632 6:0.164706 7:0.235294 8:0.270588
1 1:-531 2:76 3:0.171053 4:0.197368 5:0.302632 6:0.164706 7:0.223529 8:0.270588
1 1:-531 2:76 3:0.171053 4:0.197368 5:0.302632 6:0.164706 7:0.211765 8:0.282353
1 1:-524 2:76 3:0.171053 4:0.197368 5:0.302632 6:0.176471 7:0.235294 8:0.270588
1 1:-483 2:76 3:0.171053 4:0.197368 5:0.302632 6:0.2 7:0.211765 8:0.270588
1 1:-465 2:76 3:0.171053 4:0.197368 5:0.302632 6:0.188235 7:0.223529 8:0.270588
1 1:-472 2:76 3:0.171053 4:0.197368 5:0.302632 6:0.188235 7:0.211765 8:0.270588
1 1:-525 2:76 3:0.171053 4:0.197368 5:0.302632 6:0.176471 7:0.235294 8:0.270588
1 1:-472 2:76 3:0.171053 4:0.197368 5:0.302632 6:0.197674 7:0.209302 8:0.267442
1 1:-481 2:76 3:0.171053 4:0.197368 5:0.302632 6:0.188235 7:0.223529 8:0.270588
1 1:-531 2:76 3:0.171053 4:0.197368 5:0.302632 6:0.236842 7:0.263158 8:0.236842
1 1:-558 2:75 3:0.171053 4:0.197368 5:0.302632 6:0.2 7:0.2 8:0.28
1 1:-573 2:76 3:0.171053 4:0.197368 5:0.302632 6:0.197368 7:0.210526 8:0.289474
1 1:-571 2:75 3:0.171053 4:0.197368 5:0.302632 6:0.186667 7:0.186667 8:0.293333
1 1:-483 2:76 3:0.171053 4:0.197368 5:0.302632 6:0.302632 7:0.276316 8:0.197368
1 1:-511 2:76 3:0.171053 4:0.197368 5:0.302632 6:0.263158 7:0.25 8:0.236842
1 1:-511 2:76 3:0.171053 4:0.197368 5:0.302632 6:0.263158 7:0.25 8:0.236842
1 1:-541 2:76 3:0.171053 4:0.197368 5:0.302632 6:0.210526 7:0.263158 8:0.223684
1 1:-569 2:76 3:0.171053 4:0.197368 5:0.302632 6:0.223684 7:0.236842 8:0.236842
1 1:-560 2:75 3:0.171053 4:0.197368 5:0.302632 6:0.2 7:0.24 8:0.24
1 1:-541 2:75 3:0.171053 4:0.197368 5:0.302632 6:0.266667 7:0.226667 8:0.24
1 1:-448 2:74 3:0.171053 4:0.197368 5:0.302632 6:0.310811 7:0.283784 8:0.175676
1 1:-481 2:76 3:0.171053 4:0.197368 5:0.302632 6:0.263158 7:0.236842 8:0.223684
1 1:-497 2:76 3:0.171053 4:0.197368 5:0.302632 6:0.25 7:0.223684 8:0.236842
1 1:-537 2:76 3:0.171053 4:0.197368 5:0.302632 6:0.184211 7:0.197368 8:0.289474
1 1:-651 2:76 3:0.171053 4:0.197368 5:0.302632 6:0.141026 7:0.192308 8:0.333333
1 1:-583 2:76 3:0.171053 4:0.197368 5:0.302632 6:0.192308 7:0.205128 8:0.307692
1 1:-583 2:76 3:0.171053 4:0.197368 5:0.302632 6:0.192308 7:0.205128 8:0.294872
1 1:-564 2:76 3:0.171053 4:0.197368 5:0.302632 6:0.179487 7:0.179487 8:0.333333
1 1:-550 2:76 3:0.171053 4:0.197368 5:0.302632 6:0.192308 7:0.230769 8:0.282051
1 1:-535 2:76 3:0.171053 4:0.197368 5:0.302632 6:0.236842 7:0.223684 8:0.276316
1 1:-535 2:76 3:0.171053 4:0.197368 5:0.302632 6:0.236842 7:0.223684 8:0.276316
1 1:-555 2:76 3:0.171053 4:0.197368 5:0.302632 6:0.197368 7:0.184211 8:0.276316
1 1:-556 2:76 3:0.171053 4:0.197368 5:0.302632 6:0.210526 7:0.184211 8:0.289474
1 1:-594 2:76 3:0.171053 4:0.197368 5:0.302632 6:0.168831 7:0.220779 8:0.272727
1 1:-542 2:76 3:0.171053 4:0.197368 5:0.302632 6:0.207792 7:0.25974 8:0.233766
1 1:-575 2:76 3:0.171053 4:0.197368 5:0.302632 6:0.197368 7:0.184211 8:0.302632
1 1:-491 2:76 3:0.171053 4:0.197368 5:0.302632 6:0.263158 7:0.263158 8:0.223684
1 1:-324 2:75 3:0.171053 4:0.197368 5:0.302632 6:0.426667 7:0.36 8:0.106667
1 1:-377 2:71 3:0.171053 4:0.197368 5:0.302632 6:0.394366 7:0.225352 8:0.239437
1 1:-350 2:72 3:0.171053 4:0.197368 5:0.302632 6:0.402778 7:0.222222 8:0.236111
1 1:-332 2:70 3:0.171053 4:0.197368 5:0.302632 6:0.385714 7:0.285714 8:0.214286
1 1:-464 2:76 3:0.171053 4:0.197368 5:0.302632 6:0.194805 7:0.25974 8:0.272727
1 1:-473 2:76 3:0.171053 4:0.197368 5:0.302632 6:0.223684 7:0.236842 8:0.289474
1 1:-479 2:76 3:0.171053 4:0.197368 5:0.302632 6:0.220779 7:0.220779 8:0.285714
1 1:-464 2:76 3:0.171053 4:0.197368 5:0.302632 6:0.194805 7:0.25974 8:0.272727
1 1:-464 2:76 3:0.171053 4:0.197368 5:0.302632 6:0.184211 7:0.25 8:0.25
1 1:-500 2:76 3:0.171053 4:0.197368 5:0.302632 6:0.197368 7:0.197368 8:0.315789
1 1:-498 2:76 3:0.171053 4:0.197368 5:0.302632 6:0.197368 7:0.210526 8:0.302632
1 1:-505 2:76 3:0.171053 4:0.197368 5:0.302632 6:0.210526 7:0.25 8:0.276316
1 1:-494 2:76 3:0.171053 4:0.197368 5:0.302632 6:0.223684 7:0.210526 8:0.276316
1 1:-494 2:76 3:0.171053 4:0.197368 5:0.302632 6:0.233766 7:0.207792 8:0.272727
1 1:-494 2:76 3:0.171053 4:0.197368 5:0.302632 6:0.223684 7:0.210526 8:0.276316
1 1:-532 2:75 3:0.171053 4:0.197368 5:0.302632 6:0.2 7:0.186667 8:0.293333
1 1:-569 2:76 3:0.171053 4:0.197368 5:0.302632 6:0.168831 7:0.155844 8:0.350649
1 1:-506 2:75 3:0.171053 4:0.197368 5:0.302632 6:0.226667 7:0.266667 8:0.24
1 1:-515 2:76 3:0.171053 4:0.197368 5:0.302632 6:0.236842 7:0.25 8:0.236842
1 1:-523 2:76 3:0.171053 4:0.197368 5:0.302632 6:0.223684 7:0.25 8:0.25
1 1:-463 2:75 3:0.171053 4:0.197368 5:0.302632 6:0.213333 7:0.253333 8:0.253333
1 1:-502 2:74 3:0.171053 4:0.197368 5:0.302632 6:0.22973 7:0.22973 8:0.27027
1 1:-555 2:76 3:0.171053 4:0.197368 5:0.302632 6:0.184211 7:0.223684 8:0.276316
1 1:-500 2:76 3:0.171053 4:0.197368 5:0.302632 6:0.233766 7:0.246753 8:0.25974
1 1:-497 2:76 3:0.171053 4:0.197368 5:0.302632 6:0.246753 7:0.233766 8:0.272727
1 1:-402 2:74 3:0.171053 4:0.197368 5:0.302632 6:0.22973 7:0.297297 8:0.202703
1 1:-345 2:74 3:0.171053 4:0.197368 5:0.302632 6:0.351351 7:0.324324 8:0.162162
1 1:-371 2:74 3:0.171053 4:0.197368 5:0.302632 6:0.337838 7:0.351351 8:0.148649
1 1:-326 2:70 3:0.171053 4:0.197368 5:0.302632 6:0.4 7:0.228571 8:0.214286
1 1:-343 2:70 3:0.171053 4:0.197368 5:0.302632 6:0.371429 7:0.242857 8:0.228571
1 1:-495 2:75 3:0.171053 4:0.197368 5:0.302632 6:0.226667 7:0.266667 8:0.24
1 1:-545 2:76 3:0.171053 4:0.197368 5:0.302632 6:0.184211 7:0.236842 8:0.263158
1 1:-507 2:75 3:0.171053 4:0.197368 5:0.302632 6:0.186667 7:0.24 8:0.253333
1 1:-532 2:75 3:0.171053 4:0.197368 5:0.302632 6:0.2 7:0.186667 8:0.293333
1 1:-532 2:75 3:0.171053 4:0.197368 5:0.302632 6:0.2 7:0.213333 8:0.266667
1 1:-550 2:76 3:0.171053 4:0.197368 5:0.302632 6:0.230769 7:0.192308 8:0.282051
1 1:-550 2:76 3:0.171053 4:0.197368 5:0.302632 6:0.230769 7:0.179487 8:0.294872
1 1:-528 2:76 3:0.171053 4:0.197368 5:0.302632 6:0.246753 7:0.194805 8:0.272727
1 1:-614 2:76 3:0.171053 4:0.197368 5:0.302632 6:0.171053 7:0.157895 8:0.328947
1 1:-614 2:76 3:0.171053 4:0.197368 5:0.302632 6:0.171053 7:0.144737 8:0.342105
1 1:-565 2:76 3:0.171053 4:0.197368 5:0.302632 6:0.181818 7:0.181818 8:0.324675
1 1:-565 2:76 3:0.171053 4:0.197368 5:0.302632 6:0.168831 7:0.181818 8:0.324675
1 1:-582 2:76 3:0.171053 4:0.197368 5:0.302632 6:0.194805 7:0.168831 8:0.324675
1 1:-597 2:76 3:0.171053 4:0.197368 5:0.302632 6:0.181818 7:0.142857 8:0.350649
1 1:-597 2:76 3:0.171053 4:0.197368 5:0.302632 6:0.181818 7:0.142857 8:0.350649
1 1:-570 2:76 3:0.171053 4:0.197368 5:0.302632 6:0.194805 7:0.155844 8:0.337662
1 1:-570 2:76 3:0.171053 4:0.197368 5:0.302632 6:0.181818 7:0.155844 8:0.337662
1 1:-560 2:76 3:0.171053 4:0.197368 5:0.302632 6:0.207792 7:0.168831 8:0.337662
1 1:-555 2:76 3:0.171053 4:0.197368 5:0.302632 6:0.233766 7:0.220779 8:0.285714
1 1:-538 2:76 3:0.171053 4:0.197368 5:0.302632 6:0.25974 7:0.207792 8:0.285714
1 1:-508 2:76 3:0.171053 4:0.197368 5:0.302632 6:0.220779 7:0.220779 8:0.272727
1 1:-393 2:74 3:0.171053 4:0.197368 5:0.302632 6:0.283784 7:0.310811 8:0.202703
1 1:-376 2:76 3:0.171053 4:0.197368 5:0.302632 6:0.315789 7:0.381579 8:0.144737
1 1:-507 2:76 3:0.171053 4:0.197368 5:0.302632 6:0.246753 7:0.233766 8:0.25974
1 1:-384 2:72 3:0.171053 4:0.197368 5:0.302632 6:0.361111 7:0.347222 8:0.180556
1 1:-338 2:72 3:0.171053 4:0.197368 5:0.302632 6:0.277778 7:0.277778 8:0.263889
1 1:-338 2:72 3:0.171053 4:0.197368 5:0.302632 6:0.277778 7:0.277778 8:0.263889
1 1:-478 2:75 3:0.171053 4:0.197368 5:0.302632 6:0.293333 7:0.2 8:0.24
1 1:-518 2:75 3:0.171053 4:0.197368 5:0.302632 6:0.266667 7:0.186667 8:0.253333
1 1:-595 2:75 3:0.171053 4:0.197368 5:0.302632 6:0.213333 7:0.133333 8:0.32
1 1:-581 2:75 3:0.171053 4:0.197368 5:0.302632 6:0.24 7:0.133333 8:0.306667
1 1:-567 2:75 3:0.171053 4:0.197368 5:0.302632 6:0.24 7:0.16 8:0.293333
1 1:-540 2:75 3:0.171053 4:0.197368 5:0.302632 6:0.253333 7:0.146667 8:0.293333
1 1:-540 2:75 3:0.171053 4:0.197368 5:0.302632 6:0.253333 7:0.146667 8:0.293333
1 1:-547 2:75 3:0.171053 4:0.197368 5:0.302632 6:0.24 7:0.146667 8:0.293333
1 1:-526 2:75 3:0.171053 4:0.197368 5:0.302632 6:0.24 7:0.16 8:0.28
1 1:-517 2:75 3:0.171053 4:0.197368 5:0.302632 6:0.253333 7:0.173333 8:0.266667
1 1:-534 2:75 3:0.171053 4:0.197368 5:0.302632 6:0.253333 7:0.146667 8:0.293333
1 1:-534 2:75 3:0.171053 4:0.197368 5:0.302632 6:0.253333 7:0.146667 8:0.293333
1 1:-534 2:75 3:0.171053 4:0.197368 5:0.302632 6:0.253333 7:0.146667 8:0.293333
1 1:-534 2:75 3:0.171053 4:0.197368 5:0.302632 6:0.253333 7:0.146667 8:0.293333
1 1:-534 2:75 3:0.171053 4:0.197368 5:0.302632 6:0.253333 7:0.146667 8:0.293333
1 1:-534 2:75 3:0.171053 4:0.197368 5:0.302632 6:0.253333 7:0.146667 8:0.293333
1 1:-590 2:76 3:0.171053 4:0.197368 5:0.302632 6:0.181818 7:0.181818 8:0.324675
1 1:-521 2:76 3:0.171053 4:0.197368 5:0.302632 6:0.178571 7:0.202381 8:0.309524
1 1:-566 2:76 3:0.171053 4:0.197368 5:0.302632 6:0.176471 7:0.2 8:0.305882
1 1:-549 2:76 3:0.171053 4:0.197368 5:0.302632 6:0.2 7:0.176471 8:0.317647
1 1:-549 2:76 3:0.171053 4:0.197368 5:0.302632 6:0.2 7:0.176471 8:0.317647
1 1:-514 2:76 3:0.171053 4:0.197368 5:0.302632 6:0.223529 7:0.188235 8:0.317647
1 1:-514 2:76 3:0.171053 4:0.197368 5:0.302632 6:0.235294 7:0.176471 8:0.317647
1 1:-506 2:76 3:0.171053 4:0.197368 5:0.302632 6:0.188235 7:0.235294 8:0.258824
1 1:-531 2:76 3:0.171053 4:0.197368 5:0.302632 6:0.210526 7:0.236842 8:0.236842
1 1:-424 2:76 3:0.171053 4:0.197368 5:0.302632 6:0.216867 7:0.277108 8:0.204819
1 1:-403 2:76 3:0.171053 4:0.197368 5:0.302632 6:0.233333 7:0.344444 8:0.188889
1 1:-419 2:76 3:0.171053 4:0.197368 5:0.302632 6:0.238636 7:0.352273 8:0.181818
1 1:-506 2:76 3:0.171053 4:0.197368 5:0.302632 6:0.217949 7:0.217949 8:0.269231
1 1:-478 2:76 3:0.171053 4:0.197368 5:0.302632 6:0.181818 7:0.285714 8:0.246753
1 1:-520 2:76 3:0.171053 4:0.197368 5:0.302632 6:0.230769 7:0.217949 8:0.269231
1 1:-531 2:76 3:0.171053 4:0.197368 5:0.302632 6:0.210526 7:0.236842 8:0.236842
1 1:-531 2:76 3:0.171053 4:0.197368 5:0.302632 6:0.210526 7:0.236842 8:0.236842
1 1:-531 2:76 3:0.171053 4:0.197368 5:0.302632 6:0.210526 7:0.236842 8:0.236842
1 1:-531 2:76 3:0.171053 4:0.197368 5:0.302632 6:0.210526 7:0.236842 8:0.236842
1 1:-554 2:76 3:0.171053 4:0.197368 5:0.302632 6:0.197368 7:0.223684 8:0.25
1 1:-532 2:76 3:0.171053 4:0.197368 5:0.302632 6:0.223684 7:0.236842 8:0.236842
1 1:-518 2:76 3:0.171053 4:0.197368 5:0.302632 6:0.194805 7:0.25974 8:0.233766
1 1:-531 2:76 3:0.171053 4:0.197368 5:0.302632 6:0.197368 7:0.236842 8:0.25
1 1:-531 2:76 3:0.171053 4:0.197368 5:0.302632 6:0.197368 7:0.25 8:0.236842
1 1:-405 2:75 3:0.253333 4:0.333333 5:0.2 6:0.105263 7:0.223684 8:0.289474
1 1:-377 2:75 3:0.253333 4:0.333333 5:0.2 6:0.118421 7:0.236842 8:0.276316
1 1:-474 2:75 3:0.253333 4:0.333333 5:0.2 6:0.171053 7:0.171053 8:0.276316
1 1:-493 2:75 3:0.253333 4:0.333333 5:0.2 6:0.171053 7:0.157895 8:0.289474
1 1:-465 2:75 3:0.253333 4:0.333333 5:0.2 6:0.197368 7:0.184211 8:0.263158
1 1:-441 2:75 3:0.253333 4:0.333333 5:0.2 6:0.210526 7:0.197368 8:0.25
1 1:-356 2:75 3:0.253333 4:0.333333 5:0.2 6:0.226667 7:0.213333 8:0.293333
1 1:-384 2:74 3:0.253333 4:0.333333 5:0.2 6:0.216216 7:0.216216 8:0.283784
1 1:-355 2:75 3:0.253333 4:0.333333 5:0.2 6:0.186667 7:0.266667 8:0.24
1 1:-407 2:75 3:0.253333 4:0.333333 5:0.2 6:0.181818 7:0.207792 8:0.272727
1 1:-480 2:75 3:0.253333 4:0.333333 5:0.2 6:0.131579 7:0.184211 8:0.342105
1 1:-451 2:75 3:0.253333 4:0.333333 5:0.2 6:0.155844 7:0.207792 8:0.298701
1 1:-466 2:75 3:0.253333 4:0.333333 5:0.2 6:0.12987 7:0.194805 8:0.311688
1 1:-407 2:75 3:0.253333 4:0.333333 5:0.2 6:0.142857 7:0.220779 8:0.285714
1 1:-420 2:75 3:0.253333 4:0.333333 5:0.2 6:0.181818 7:0.194805 8:0.298701
1 1:-420 2:75 3:0.253333 4:0.333333 5:0.2 6:0.181818 7:0.194805 8:0.298701
1 1:-164 2:71 3:0.253333 4:0.333333 5:0.2 6:0.478873 7:0.338028 8:0.126761
1 1:-206 2:71 3:0.253333 4:0.333333 5:0.2 6:0.408451 7:0.366197 8:0.140845
1 1:-229 2:71 3:0.253333 4:0.333333 5:0.2 6:0.408451 7:0.352113 8:0.126761
1 1:-229 2:72 3:0.253333 4:0.333333 5:0.2 6:0.416667 7:0.347222 8:0.125
1 1:-364 2:75 3:0.253333 4:0.333333 5:0.2 6:0.213333 7:0.226667 8:0.253333
1 1:-398 2:75 3:0.253333 4:0.333333 5:0.2 6:0.173333 7:0.253333 8:0.253333
1 1:-400 2:75 3:0.253333 4:0.333333 5:0.2 6:0.16 7:0.213333 8:0.293333
1 1:-401 2:75 3:0.253333 4:0.333333 5:0.2 6:0.171053 7:0.210526 8:0.289474
1 1:-401 2:75 3:0.253333 4:0.333333 5:0.2 6:0.16 7:0.213333 8:0.293333
1 1:-411 2:75 3:0.253333 4:0.333333 5:0.2 6:0.184211 7:0.197368 8:0.276316
1 1:-389 2:75 3:0.253333 4:0.333333 5:0.2 6:0.205128 7:0.230769 8:0.307692
1 1:-420 2:75 3:0.253333 4:0.333333 5:0.2 6:0.179487 7:0.217949 8:0.307692
1 1:-367 2:75 3:0.253333 4:0.333333 5:0.2 6:0.223684 7:0.210526 8:0.289474
1 1:-461 2:75 3:0.253333 4:0.333333 5:0.2 6:0.171053 7:0.171053 8:0.355263
1 1:-460 2:75 3:0.253333 4:0.333333 5:0.2 6:0.184211 7:0.171053 8:0.355263
1 1:-473 2:75 3:0.253333 4:0.333333 5:0.2 6:0.186667 7:0.173333 8:0.346667
1 1:-434 2:75 3:0.253333 4:0.333333 5:0.2 6:0.197368 7:0.197368 8:0.328947
1 1:-405 2:75 3:0.253333 4:0.333333 5:0.2 6:0.223684 7:0.184211 8:0.328947
1 1:-385 2:75 3:0.253333 4:0.333333 5:0.2 6:0.171053 7:0.25 8:0.289474
1 1:-385 2:75 3:0.253333 4:0.333333 5:0.2 6:0.171053 7:0.25 8:0.289474
1 1:-137 2:69 3:0.253333 4:0.333333 5:0.2 6:0.463768 7:0.42029 8:0.0869565
1 1:-254 2:72 3:0.253333 4:0.333333 5:0.2 6:0.291667 7:0.375 8:0.138889
1 1:-346 2:75 3:0.253333 4:0.333333 5:0.2 6:0.213333 7:0.226667 8:0.306667
1 1:-410 2:75 3:0.253333 4:0.333333 5:0.2 6:0.16 7:0.2 8:0.32
1 1:-405 2:75 3:0.253333 4:0.333333 5:0.2 6:0.197368 7:0.210526 8:0.289474
1 1:-405 2:75 3:0.253333 4:0.333333 5:0.2 6:0.184211 7:0.197368 8:0.302632
1 1:-364 2:75 3:0.253333 4:0.333333 5:0.2 6:0.210526 7:0.223684 8:0.289474
1 1:-387 2:75 3:0.253333 4:0.333333 5:0.2 6:0.2 7:0.253333 8:0.266667
1 1:-410 2:75 3:0.253333 4:0.333333 5:0.2 6:0.12 7:0.226667 8:0.32
1 1:-413 2:75 3:0.253333 4:0.333333 5:0.2 6:0.146667 7:0.24 8:0.306667
1 1:-410 2:75 3:0.253333 4:0.333333 5:0.2 6:0.12 7:0.226667 8:0.32
1 1:-455 2:75 3:0.253333 4:0.333333 5:0.2 6:0.207792 7:0.155844 8:0.311688
1 1:-440 2:75 3:0.253333 4:0.333333 5:0.2 6:0.197368 7:0.210526 8:0.289474
1 1:-434 2:75 3:0.253333 4:0.333333 5:0.2 6:0.210526 7:0.210526 8:0.276316
1 1:-450 2:75 3:0.253333 4:0.333333 5:0.2 6:0.197368 7:0.210526 8:0.276316
1 1:-461 2:75 3:0.253333 4:0.333333 5:0.2 6:0.197368 7:0.210526 8:0.276316
1 1:-476 2:75 3:0.253333 4:0.333333 5:0.2 6:0.197368 7:0.210526 8:0.276316
1 1:-478 2:75 3:0.253333 4:0.333333 5:0.2 6:0.184211 7:0.171053 8:0.315789
1 1:-420 2:75 3:0.253333 4:0.333333 5:0.2 6:0.223684 7:0.197368 8:0.289474
1 1:-417 2:75 3:0.253333 4:0.333333 5:0.2 6:0.25 7:0.236842 8:0.236842
1 1:-417 2:75 3:0.253333 4:0.333333 5:0.2 6:0.25 7:0.223684 8:0.25
1 1:-319 2:75 3:0.253333 4:0.333333 5:0.2 6:0.25 7:0.263158 8:0.223684
1 1:-218 2:71 3:0.253333 4:0.333333 5:0.2 6:0.450704 7:0.239437 8:0.169014
1 1:-392 2:75 3:0.253333 4:0.333333 5:0.2 6:0.223684 7:0.210526 8:0.25
1 1:-349 2:75 3:0.253333 4:0.333333 5:0.2 6:0.25 7:0.210526 8:0.236842
1 1:-364 2:75 3:0.253333 4:0.333333 5:0.2 6:0.236842 7:0.223684 8:0.236842
1 1:-387 2:75 3:0.253333 4:0.333333 5:0.2 6:0.223684 7:0.210526 8:0.25
1 1:-310 2:75 3:0.253333 4:0.333333 5:0.2 6:0.210526 7:0.276316 8:0.197368
1 1:-359 2:75 3:0.253333 4:0.333333 5:0.2 6:0.223684 7:0.184211 8:0.263158
1 1:-359 2:75 3:0.253333 4:0.333333 5:0.2 6:0.223684 7:0.184211 8:0.263158
1 1:-359 2:75 3:0.253333 4:0.333333 5:0.2 6:0.223684 7:0.184211 8:0.263158
1 1:-339 2:75 3:0.253333 4:0.333333 5:0.2 6:0.236842 7:0.197368 8:0.25
1 1:-359 2:75 3:0.253333 4:0.333333 5:0.2 6:0.223684 7:0.184211 8:0.263158
1 1:-372 2:75 3:0.253333 4:0.333333 5:0.2 6:0.25 7:0.223684 8:0.236842
1 1:-372 2:75 3:0.253333 4:0.333333 5:0.2 6:0.236842 7:0.223684 8:0.236842
1 1:-394 2:75 3:0.253333 4:0.333333 5:0.2 6:0.25 7:0.210526 8:0.25
1 1:-372 2:75 3:0.253333 4:0.333333 5:0.2 6:0.236842 7:0.223684 8:0.236842
1 1:-372 2:75 3:0.253333 4:0.333333 5:0.2 6:0.236842 7:0.223684 8:0.236842
1 1:-372 2:75 3:0.253333 4:0.333333 5:0.2 6:0.236842 7:0.223684 8:0.236842
1 1:-372 2:75 3:0.253333 4:0.333333 5:0.2 6:0.246753 7:0.220779 8:0.233766
1 1:-372 2:75 3:0.253333 4:0.333333 5:0.2 6:0.236842 7:0.223684 8:0.236842
1 1:-372 2:75 3:0.253333 4:0.333333 5:0.2 6:0.236842 7:0.223684 8:0.236842
1 1:-372 2:75 3:0.253333 4:0.333333 5:0.2 6:0.25 7:0.223684 8:0.236842
1 1:-372 2:75 3:0.253333 4:0.333333 5:0.2 6:0.236842 7:0.223684 8:0.236842
1 1:-372 2:75 3:0.253333 4:0.333333 5:0.2 6:0.236842 7:0.223684 8:0.236842
1 1:-301 2:74 3:0.253333 4:0.333333 5:0.2 6:0.243243 7:0.337838 8:0.22973
1 1:-432 2:74 3:0.253333 4:0.333333 5:0.2 6:0.202703 7:0.216216 8:0.297297
1 1:-488 2:74 3:0.253333 4:0.333333 5:0.2 6:0.162162 7:0.162162 8:0.337838
1 1:-426 2:74 3:0.253333 4:0.333333 5:0.2 6:0.202703 7:0.216216 8:0.297297
1 1:-432 2:74 3:0.253333 4:0.333333 5:0.2 6:0.202703 7:0.216216 8:0.297297
1 1:-430 2:74 3:0.253333 4:0.333333 5:0.2 6:0.216216 7:0.243243 8:0.283784
1 1:-375 2:74 3:0.253333 4:0.333333 5:0.2 6:0.202703 7:0.310811 8:0.243243
1 1:-375 2:74 3:0.253333 4:0.333333 5:0.2 6:0.202703 7:0.297297 8:0.256757
1 1:-413 2:74 3:0.253333 4:0.333333 5:0.2 6:0.216216 7:0.22973 8:0.283784
1 1:-340 2:75 3:0.253333 4:0.333333 5:0.2 6:0.253333 7:0.293333 8:0.253333
1 1:-366 2:74 3:0.253333 4:0.333333 5:0.2 6:0.243243 7:0.283784 8:0.243243
1 1:-363 2:74 3:0.253333 4:0.333333 5:0.2 6:0.202703 7:0.283784 8:0.27027
1 1:-433 2:74 3:0.253333 4:0.333333 5:0.2 6:0.202703 7:0.22973 8:0.297297
1 1:-440 2:75 3:0.253333 4:0.333333 5:0.2 6:0.171053 7:0.223684 8:0.276316
1 1:-403 2:75 3:0.253333 4:0.333333 5:0.2 6:0.173333 7:0.253333 8:0.32
1 1:-433 2:74 3:0.253333 4:0.333333 5:0.2 6:0.202703 7:0.22973 8:0.297297
1 1:-403 2:75 3:0.253333 4:0.333333 5:0.2 6:0.173333 7:0.253333 8:0.32
1 1:-384 2:75 3:0.253333 4:0.333333 5:0.2 6:0.213333 7:0.306667 8:0.226667
1 1:-275 2:75 3:0.253333 4:0.333333 5:0.2 6:0.32 7:0.333333 8:0.173333
1 1:-192 2:70 3:0.253333 4:0.333333 5:0.2 6:0.414286 7:0.371429 8:0.114286
1 1:-289 2:72 3:0.253333 4:0.333333 5:0.2 6:0.319444 7:0.319444 8:0.208333
1 1:-393 2:73 3:0.253333 4:0.333333 5:0.2 6:0.178082 7:0.246575 8:0.273973
1 1:-409 2:74 3:0.253333 4:0.333333 5:0.2 6:0.202703 7:0.202703 8:0.297297
1 1:-409 2:74 3:0.253333 4:0.333333 5:0.2 6:0.202703 7:0.202703 8:0.297297
1 1:-435 2:74 3:0.253333 4:0.333333 5:0.2 6:0.135135 7:0.189189 8:0.324324
1 1:-369 2:75 3:0.253333 4:0.333333 5:0.2 6:0.186667 7:0.253333 8:0.266667
1 1:-449 2:74 3:0.253333 4:0.333333 5:0.2 6:0.148649 7:0.22973 8:0.310811
1 1:-393 2:74 3:0.253333 4:0.333333 5:0.2 6:0.162162 7:0.216216 8:0.297297
1 1:-454 2:75 3:0.253333 4:0.333333 5:0.2 6:0.155844 7:0.246753 8:0.25974
1 1:-338 2:75 3:0.253333 4:0.333333 5:0.2 6:0.181818 7:0.246753 8:0.25974
1 1:-437 2:75 3:0.253333 4:0.333333 5:0.2 6:0.181818 7:0.285714 8:0.246753
1 1:-437 2:75 3:0.253333 4:0.333333 5:0.2 6:0.181818 7:0.285714 8:0.246753
1 1:-302 2:75 3:0.253333 4:0.333333 5:0.2 6:0.28 7:0.333333 8:0.173333
1 1:-342 2:75 3:0.253333 4:0.333333 5:0.2 6:0.236842 7:0.289474 8:0.197368
1 1:-362 2:75 3:0.253333 4:0.333333 5:0.2 6:0.236842 7:0.276316 8:0.210526
1 1:-394 2:75 3:0.253333 4:0.333333 5:0.2 6:0.236842 7:0.236842 8:0.236842
1 1:-429 2:75 3:0.253333 4:0.333333 5:0.2 6:0.171053 7:0.223684 8:0.289474
1 1:-407 2:75 3:0.253333 4:0.333333 5:0.2 6:0.184211 7:0.236842 8:0.276316
1 1:-407 2:75 3:0.253333 4:0.333333 5:0.2 6:0.184211 7:0.236842 8:0.276316
1 1:-460 2:75 3:0.253333 4:0.333333 5:0.2 6:0.181818 7:0.168831 8:0.311688
1 1:-462 2:75 3:0.253333 4:0.333333 5:0.2 6:0.166667 7:0.192308 8:0.320513
1 1:-391 2:75 3:0.253333 4:0.333333 5:0.2 6:0.246753 7:0.246753 8:0.25974
1 1:-341 2:75 3:0.253333 4:0.333333 5:0.2 6:0.25974 7:0.25974 8:0.220779
1 1:-341 2:75 3:0.253333 4:0.333333 5:0.2 6:0.25974 7:0.25974 8:0.220779
1 1:-450 2:75 3:0.253333 4:0.333333 5:0.2 6:0.207792 7:0.194805 8:0.285714
1 1:-408 2:75 3:0.253333 4:0.333333 5:0.2 6:0.207792 7:0.220779 8:0.246753
1 1:-408 2:75 3:0.253333 4:0.333333 5:0.2 6:0.207792 7:0.220779 8:0.246753
1 1:-470 2:75 3:0.253333 4:0.333333 5:0.2 6:0.197368 7:0.210526 8:0.289474
1 1:-429 2:75 3:0.253333 4:0.333333 5:0.2 6:0.2 7:0.2 8:0.266667
1 1:-429 2:75 3:0.253333 4:0.333333 5:0.2 6:0.2 7:0.2 8:0.266667
1 1:-252 2:75 3:0.253333 4:0.333333 5:0.2 6:0.355263 7:0.355263 8:0.131579
1 1:-310 2:75 3:0.253333 4:0.333333 5:0.2 6:0.25974 7:0.298701 8:0.207792
1 1:-211 2:72 3:0.253333 4:0.333333 5:0.2 6:0.402778 7:0.347222 8:0.111111
1 1:-240 2:72 3:0.253333 4:0.333333 5:0.2 6:0.388889 7:0.305556 8:0.152778
1 1:-384 2:75 3:0.253333 4:0.333333 5:0.2 6:0.194805 7:0.207792 8:0.285714
1 1:-392 2:75 3:0.253333 4:0.333333 5:0.2 6:0.207792 7:0.220779 8:0.272727
1 1:-400 2:75 3:0.253333 4:0.333333 5:0.2 6:0.207792 7:0.220779 8:0.272727
1 1:-369 2:75 3:0.253333 4:0.333333 5:0.2 6:0.181818 7:0.220779 8:0.285714
1 1:-386 2:75 3:0.253333 4:0.333333 5:0.2 6:0.168831 7:0.207792 8:0.272727
1 1:-470 2:75 3:0.253333 4:0.333333 5:0.2 6:0.155844 7:0.207792 8:0.298701
1 1:-444 2:75 3:0.253333 4:0.333333 5:0.2 6:0.181818 7:0.207792 8:0.298701
1 1:-334 2:75 3:0.253333 4:0.333333 5:0.2 6:0.236842 7:0.25 8:0.25
1 1:-438 2:75 3:0.253333 4:0.333333 5:0.2 6:0.210526 7:0.210526 8:0.289474
1 1:-398 2:75 3:0.253333 4:0.333333 5:0.2 6:0.236842 7:0.276316 8:0.223684
1 1:-398 2:75 3:0.253333 4:0.333333 5:0.2 6:0.236842 7:0.276316 8:0.223684
1 1:-400 2:75 3:0.253333 4:0.333333 5:0.2 6:0.223684 7:0.276316 8:0.236842
1 1:-362 2:75 3:0.253333 4:0.333333 5:0.2 6:0.28 7:0.293333 8:0.213333
1 1:-253 2:68 3:0.253333 4:0.333333 5:0.2 6:0.308824 7:0.294118 8:0.205882
1 1:-167 2:67 3:0.253333 4:0.333333 5:0.2 6:0.373134 7:0.253731 8:0.208955
1 1:-288 2:70 3:0.253333 4:0.333333 5:0.2 6:0.328571 7:0.285714 8:0.214286
1 1:-392 2:75 3:0.253333 4:0.333333 5:0.2 6:0.197368 7:0.25 8:0.263158
1 1:-369 2:75 3:0.253333 4:0.333333 5:0.2 6:0.197368 7:0.276316 8:0.236842
1 1:-355 2:75 3:0.253333 4:0.333333 5:0.2 6:0.144737 7:0.236842 8:0.289474
1 1:-425 2:75 3:0.253333 4:0.333333 5:0.2 6:0.171053 7:0.210526 8:0.289474
1 1:-424 2:75 3:0.253333 4:0.333333 5:0.2 6:0.197368 7:0.236842 8:0.263158
1 1:-425 2:75 3:0.253333 4:0.333333 5:0.2 6:0.171053 7:0.210526 8:0.289474
1 1:-446 2:75 3:0.253333 4:0.333333 5:0.2 6:0.157895 7:0.197368 8:0.302632
1 1:-425 2:75 3:0.253333 4:0.333333 5:0.2 6:0.171053 7:0.210526 8:0.289474
1 1:-446 2:75 3:0.253333 4:0.333333 5:0.2 6:0.157895 7:0.197368 8:0.302632
1 1:-427 2:75 3:0.253333 4:0.333333 5:0.2 6:0.197368 7:0.236842 8:0.263158
1 1:-446 2:75 3:0.253333 4:0.333333 5:0.2 6:0.157895 7:0.197368 8:0.302632
1 1:-425 2:75 3:0.253333 4:0.333333 5:0.2 6:0.171053 7:0.210526 8:0.289474
1 1:-427 2:75 3:0.253333 4:0.333333 5:0.2 6:0.197368 7:0.236842 8:0.263158
1 1:-312 2:75 3:0.253333 4:0.333333 5:0.2 6:0.264368 7:0.252874 8:0.229885
1 1:-337 2:75 3:0.253333 4:0.333333 5:0.2 6:0.223529 7:0.235294 8:0.258824
1 1:-388 2:75 3:0.253333 4:0.333333 5:0.2 6:0.218391 7:0.16092 8:0.310345
1 1:-414 2:75 3:0.253333 4:0.333333 5:0.2 6:0.193182 7:0.181818 8:0.318182
1 1:-473 2:75 3:0.253333 4:0.333333 5:0.2 6:0.170455 7:0.147727 8:0.329545
1 1:-460 2:75 3:0.253333 4:0.333333 5:0.2 6:0.181818 7:0.159091 8:0.318182
1 1:-413 2:75 3:0.253333 4:0.333333 5:0.2 6:0.186047 7:0.162791 8:0.313953
1 1:-258 2:75 3:0.253333 4:0.333333 5:0.2 6:0.317647 7:0.235294 8:0.211765
1 1:-349 2:75 3:0.253333 4:0.333333 5:0.2 6:0.247191 7:0.213483 8:0.258427
1 1:-375 2:75 3:0.253333 4:0.333333 5:0.2 6:0.22619 7:0.238095 8:0.25
1 1:-451 2:75 3:0.253333 4:0.333333 5:0.2 6:0.186047 7:0.197674 8:0.302326
1 1:-405 2:75 3:0.253333 4:0.333333 5:0.2 6:0.195402 7:0.241379 8:0.241379
1 1:-392 2:75 3:0.253333 4:0.333333 5:0.2 6:0.206897 7:0.195402 8:0.275862
1 1:-367 2:75 3:0.253333 4:0.333333 5:0.2 6:0.172414 7:0.218391 8:0.275862
1 1:-376 2:75 3:0.253333 4:0.333333 5:0.2 6:0.195402 7:0.229885 8:0.241379
1 1:-367 2:75 3:0.253333 4:0.333333 5:0.2 6:0.172414 7:0.218391 8:0.275862
1 1:-294 2:75 3:0.253333 4:0.333333 5:0.2 6:0.247059 7:0.223529 8:0.270588
1 1:-385 2:75 3:0.253333 4:0.333333 5:0.2 6:0.229885 7:0.195402 8:0.264368
1 1:-411 2:75 3:0.253333 4:0.333333 5:0.2 6:0.183908 7:0.241379 8:0.252874
1 1:-373 2:75 3:0.253333 4:0.333333 5:0.2 6:0.238095 7:0.214286 8:0.25
1 1:-325 2:75 3:0.253333 4:0.333333 5:0.2 6:0.295455 7:0.227273 8:0.238636
1 1:-378 2:75 3:0.253333 4:0.333333 5:0.2 6:0.228916 7:0.216867 8:0.240964
1 1:-301 2:75 3:0.253333 4:0.333333 5:0.2 6:0.270588 7:0.235294 8:0.211765
1 1:-325 2:75 3:0.253333 4:0.333333 5:0.2 6:0.295455 7:0.238636 8:0.238636
1 1:-378 2:75 3:0.253333 4:0.333333 5:0.2 6:0.228916 7:0.216867 8:0.240964
1 1:-374 2:75 3:0.253333 4:0.333333 5:0.2 6:0.228916 7:0.204819 8:0.240964
1 1:-257 2:75 3:0.253333 4:0.333333 5:0.2 6:0.294118 7:0.270588 8:0.188235
1 1:-284 2:75 3:0.253333 4:0.333333 5:0.2 6:0.275862 7:0.310345 8:0.16092
1 1:-238 2:75 3:0.253333 4:0.333333 5:0.2 6:0.305882 7:0.341176 8:0.152941
1 1:-260 2:74 3:0.253333 4:0.333333 5:0.2 6:0.391892 7:0.256757 8:0.189189
1 1:-260 2:75 3:0.253333 4:0.333333 5:0.2 6:0.4 7:0.253333 8:0.186667
1 1:-210 2:75 3:0.253333 4:0.333333 5:0.2 6:0.4 7:0.24 8:0.186667
1 1:-216 2:75 3:0.253333 4:0.333333 5:0.2 6:0.333333 7:0.282051 8:0.230769
1 1:-268 2:74 3:0.253333 4:0.333333 5:0.2 6:0.378378 7:0.283784 8:0.162162
1 1:-310 2:75 3:0.253333 4:0.333333 5:0.2 6:0.247059 7:0.247059 8:0.235294
1 1:-302 2:75 3:0.253333 4:0.333333 5:0.2 6:0.2 7:0.294118 8:0.211765
1 1:-333 2:75 3:0.253333 4:0.333333 5:0.2 6:0.258824 7:0.247059 8:0.223529
1 1:-320 2:75 3:0.253333 4:0.333333 5:0.2 6:0.223529 7:0.211765 8:0.258824
1 1:-350 2:75 3:0.253333 4:0.333333 5:0.2 6:0.164706 7:0.235294 8:0.258824
1 1:-400 2:75 3:0.253333 4:0.333333 5:0.2 6:0.152941 7:0.211765 8:0.270588
1 1:-352 2:75 3:0.253333 4:0.333333 5:0.2 6:0.218391 7:0.229885 8:0.252874
1 1:-387 2:75 3:0.253333 4:0.333333 5:0.2 6:0.164706 7:0.211765 8:0.282353
1 1:-378 2:75 3:0.253333 4:0.333333 5:0.2 6:0.22093 7:0.22093 8:0.255814
1 1:-378 2:75 3:0.253333 4:0.333333 5:0.2 6:0.209302 7:0.232558 8:0.255814
1 1:-424 2:75 3:0.253333 4:0.333333 5:0.2 6:0.141176 7:0.2 8:0.294118
1 1:-424 2:75 3:0.253333 4:0.333333 5:0.2 6:0.141176 7:0.2 8:0.294118
1 1:-385 2:75 3:0.253333 4:0.333333 5:0.2 6:0.223684 7:0.210526 8:0.276316
1 1:-476 2:75 3:0.253333 4:0.333333 5:0.2 6:0.181818 7:0.155844 8:0.324675
1 1:-469 2:75 3:0.253333 4:0.333333 5:0.2 6:0.157895 7:0.157895 8:0.328947
1 1:-421 2:75 3:0.253333 4:0.333333 5:0.2 6:0.207792 7:0.233766 8:0.272727
1 1:-439 2:75 3:0.253333 4:0.333333 5:0.2 6:0.144737 7:0.197368 8:0.315789
1 1:-464 2:75 3:0.253333 4:0.333333 5:0.2 6:0.181818 7:0.142857 8:0.350649
1 1:-334 2:75 3:0.253333 4:0.333333 5:0.2 6:0.246753 7:0.233766 8:0.25974
1 1:-350 2:75 3:0.253333 4:0.333333 5:0.2 6:0.272727 7:0.272727 8:0.220779
1 1:-401 2:75 3:0.253333 4:0.333333 5:0.2 6:0.246753 7:0.233766 8:0.272727
1 1:-306 2:75 3:0.253333 4:0.333333 5:0.2 6:0.276316 7:0.289474 8:0.210526
1 1:-194 2:75 3:0.253333 4:0.333333 5:0.2 6:0.350649 7:0.376623 8:0.142857
1 1:-336 2:75 3:0.253333 4:0.333333 5:0.2 6:0.276316 7:0.276316 8:0.223684
1 1:-353 2:75 3:0.253333 4:0.333333 5:0.2 6:0.263158 7:0.223684 8:0.25
1 1:-384 2:75 3:0.253333 4:0.333333 5:0.2 6:0.168831 7:0.220779 8:0.285714
1 1:-384 2:75 3:0.253333 4:0.333333 5:0.2 6:0.168831 7:0.220779 8:0.285714
1 1:-378 2:75 3:0.253333 4:0.333333 5:0.2 6:0.210526 7:0.223684 8:0.276316
1 1:-378 2:75 3:0.253333 4:0.333333 5:0.2 6:0.210526 7:0.223684 8:0.276316
1 1:-378 2:75 3:0.253333 4:0.333333 5:0.2 6:0.210526 7:0.223684 8:0.276316
1 1:-359 2:75 3:0.253333 4:0.333333 5:0.2 6:0.207792 7:0.285714 8:0.220779
1 1:-470 2:75 3:0.253333 4:0.333333 5:0.2 6:0.157895 7:0.223684 8:0.289474
1 1:-468 2:75 3:0.253333 4:0.333333 5:0.2 6:0.144737 7:0.223684 8:0.289474
1 1:-481 2:75 3:0.253333 4:0.333333 5:0.2 6:0.141026 7:0.179487 8:0.346154
1 1:-388 2:75 3:0.253333 4:0.333333 5:0.2 6:0.223684 7:0.236842 8:0.263158
1 1:-385 2:75 3:0.253333 4:0.333333 5:0.2 6:0.210526 7:0.263158 8:0.236842
1 1:-354 2:75 3:0.253333 4:0.333333 5:0.2 6:0.220779 7:0.233766 8:0.25974
1 1:-396 2:75 3:0.253333 4:0.333333 5:0.2 6:0.171053 7:0.236842 8:0.25
1 1:-407 2:75 3:0.253333 4:0.333333 5:0.2 6:0.146667 7:0.226667 8:0.266667
1 1:-407 2:75 3:0.253333 4:0.333333 5:0.2 6:0.146667 7:0.24 8:0.266667
1 1:-365 2:75 3:0.253333 4:0.333333 5:0.2 6:0.220779 7:0.272727 8:0.207792
1 1:-358 2:75 3:0.253333 4:0.333333 5:0.2 6:0.194805 7:0.272727 8:0.207792
1 1:-477 2:75 3:0.253333 4:0.333333 5:0.2 6:0.131579 7:0.223684 8:0.302632
1 1:-437 2:74 3:0.253333 4:0.333333 5:0.2 6:0.148649 7:0.216216 8:0.27027
1 1:-429 2:75 3:0.253333 4:0.333333 5:0.2 6:0.118421 7:0.210526 8:0.315789
1 1:-400 2:75 3:0.253333 4:0.333333 5:0.2 6:0.194805 7:0.246753 8:0.233766
1 1:-400 2:75 3:0.253333 4:0.333333 5:0.2 6:0.194805 7:0.246753 8:0.233766
1 1:-408 2:75 3:0.253333 4:0.333333 5:0.2 6:0.194805 7:0.233766 8:0.246753
1 1:-391 2:75 3:0.253333 4:0.333333 5:0.2 6:0.181818 7:0.207792 8:0.272727
1 1:-424 2:75 3:0.253333 4:0.333333 5:0.2 6:0.142857 7:0.181818 8:0.311688
1 1:-436 2:75 3:0.253333 4:0.333333 5:0.2 6:0.168831 7:0.207792 8:0.272727
1 1:-359 2:75 3:0.253333 4:0.333333 5:0.2 6:0.233766 7:0.298701 8:0.220779
1 1:-247 2:75 3:0.253333 4:0.333333 5:0.2 6:0.293333 7:0.253333 8:0.213333
1 1:-364 2:75 3:0.253333 4:0.333333 5:0.2 6:0.192308 7:0.25641 8:0.24359
1 1:-355 2:75 3:0.253333 4:0.333333 5:0.2 6:0.12 7:0.266667 8:0.28
1 1:-355 2:75 3:0.253333 4:0.333333 5:0.2 6:0.12 7:0.266667 8:0.28
1 1:-351 2:75 3:0.253333 4:0.333333 5:0.2 6:0.12 7:0.28 8:0.266667
1 1:-372 2:75 3:0.253333 4:0.333333 5:0.2 6:0.146667 7:0.28 8:0.24
1 1:-308 2:75 3:0.253333 4:0.333333 5:0.2 6:0.263158 7:0.276316 8:0.210526
1 1:-319 2:75 3:0.253333 4:0.333333 5:0.2 6:0.230769 7:0.294872 8:0.24359
1 1:-452 2:75 3:0.253333 4:0.333333 5:0.2 6:0.184211 7:0.223684 8:0.276316
1 1:-376 2:75 3:0.253333 4:0.333333 5:0.2 6:0.226667 7:0.2 8:0.306667
1 1:-414 2:75 3:0.253333 4:0.333333 5:0.2 6:0.2 7:0.213333 8:0.306667
1 1:-415 2:75 3:0.253333 4:0.333333 5:0.2 6:0.2 7:0.226667 8:0.293333
1 1:-389 2:75 3:0.253333 4:0.333333 5:0.2 6:0.16 7:0.253333 8:0.253333
1 1:-195 2:72 3:0.253333 4:0.333333 5:0.2 6:0.388889 7:0.416667 8:0.0833333
1 1:-360 2:75 3:0.253333 4:0.333333 5:0.2 6:0.226667 7:0.28 8:0.253333
1 1:-380 2:75 3:0.253333 4:0.333333 5:0.2 6:0.213333 7:0.293333 8:0.226667
1 1:-389 2:75 3:0.253333 4:0.333333 5:0.2 6:0.2 7:0.266667 8:0.253333
1 1:-390 2:75 3:0.253333 4:0.333333 5:0.2 6:0.226667 7:0.266667 8:0.253333
1 1:-414 2:75 3:0.253333 4:0.333333 5:0.2 6:0.213333 7:0.266667 8:0.253333
1 1:-390 2:75 3:0.253333 4:0.333333 5:0.2 6:0.226667 7:0.266667 8:0.253333
1 1:-390 2:75 3:0.253333 4:0.333333 5:0.2 6:0.226667 7:0.266667 8:0.253333
1 1:-347 2:75 3:0.253333 4:0.333333 5:0.2 6:0.213333 7:0.253333 8:0.266667
1 1:-414 2:75 3:0.253333 4:0.333333 5:0.2 6:0.213333 7:0.266667 8:0.253333
1 1:-320 2:75 3:0.253333 4:0.333333 5:0.2 6:0.186667 7:0.266667 8:0.253333
1 1:-453 2:75 3:0.253333 4:0.333333 5:0.2 6:0.157895 7:0.197368 8:0.289474
1 1:-434 2:75 3:0.253333 4:0.333333 5:0.2 6:0.157895 7:0.184211 8:0.302632
1 1:-465 2:75 3:0.253333 4:0.333333 5:0.2 6:0.184211 7:0.210526 8:0.276316
1 1:-392 2:75 3:0.253333 4:0.333333 5:0.2 6:0.179487 7:0.217949 8:0.294872
1 1:-379 2:75 3:0.253333 4:0.333333 5:0.2 6:0.207792 7:0.207792 8:0.25974
1 1:-396 2:75 3:0.253333 4:0.333333 5:0.2 6:0.207792 7:0.207792 8:0.272727
1 1:-441 2:75 3:0.253333 4:0.333333 5:0.2 6:0.197368 7:0.197368 8:0.276316
1 1:-430 2:75 3:0.253333 4:0.333333 5:0.2 6:0.197368 7:0.184211 8:0.302632
1 1:-417 2:75 3:0.253333 4:0.333333 5:0.2 6:0.207792 7:0.181818 8:0.298701
1 1:-406 2:75 3:0.253333 4:0.333333 5:0.2 6:0.253333 7:0.266667 8:0.24
1 1:-453 2:75 3:0.253333 4:0.333333 5:0.2 6:0.194805 7:0.194805 8:0.298701
1 1:-440 2:75 3:0.253333 4:0.333333 5:0.2 6:0.155844 7:0.168831 8:0.324675
1 1:-318 2:75 3:0.253333 4:0.333333 5:0.2 6:0.272727 7:0.272727 8:0.207792
1 1:-201 2:74 3:0.253333 4:0.333333 5:0.2 6:0.418919 7:0.378378 8:0.108108
1 1:-299 2:75 3:0.253333 4:0.333333 5:0.2 6:0.342105 7:0.342105 8:0.171053
1 1:-219 2:67 3:0.253333 4:0.333333 5:0.2 6:0.328358 7:0.358209 8:0.179104
1 1:-239 2:71 3:0.253333 4:0.333333 5:0.2 6:0.366197 7:0.352113 8:0.169014
1 1:-216 2:72 3:0.253333 4:0.333333 5:0.2 6:0.430556 7:0.361111 8:0.111111
1 1:-196 2:72 3:0.253333 4:0.333333 5:0.2 6:0.402778 7:0.375 8:0.125
1 1:-369 2:75 3:0.253333 4:0.333333 5:0.2 6:0.197368 7:0.197368 8:0.289474
1 1:-356 2:75 3:0.253333 4:0.333333 5:0.2 6:0.213333 7:0.24 8:0.266667
1 1:-322 2:75 3:0.253333 4:0.333333 5:0.2 6:0.213333 7:0.253333 8:0.266667
1 1:-391 2:75 3:0.253333 4:0.333333 5:0.2 6:0.210526 7:0.184211 8:0.289474
1 1:-347 2:75 3:0.253333 4:0.333333 5:0.2 6:0.197368 7:0.210526 8:0.263158
1 1:-370 2:75 3:0.253333 4:0.333333 5:0.2 6:0.197368 7:0.197368 8:0.276316
1 1:-428 2:75 3:0.253333 4:0.333333 5:0.2 6:0.184211 7:0.210526 8:0.263158
1 1:-422 2:75 3:0.253333 4:0.333333 5:0.2 6:0.184211 7:0.223684 8:0.276316
1 1:-414 2:75 3:0.253333 4:0.333333 5:0.2 6:0.184211 7:0.223684 8:0.263158
1 1:-362 2:75 3:0.253333 4:0.333333 5:0.2 6:0.211111 7:0.211111 8:0.288889
1 1:-374 2:75 3:0.253333 4:0.333333 5:0.2 6:0.204545 7:0.204545 8:0.306818
1 1:-428 2:75 3:0.253333 4:0.333333 5:0.2 6:0.170455 7:0.159091 8:0.352273
1 1:-419 2:75 3:0.253333 4:0.333333 5:0.2 6:0.215909 7:0.193182 8:0.318182
1 1:-422 2:75 3:0.253333 4:0.333333 5:0.2 6:0.154762 7:0.178571 8:0.309524
1 1:-373 2:75 3:0.253333 4:0.333333 5:0.2 6:0.2 7:0.233333 8:0.255556
1 1:-357 2:75 3:0.253333 4:0.333333 5:0.2 6:0.25 7:0.173913 8:0.26087
1 1:-353 2:75 3:0.253333 4:0.333333 5:0.2 6:0.247312 7:0.172043 8:0.268817
1 1:-365 2:75 3:0.253333 4:0.333333 5:0.2 6:0.228261 7:0.184783 8:0.282609
1 1:-383 2:75 3:0.253333 4:0.333333 5:0.2 6:0.206522 7:0.217391 8:0.26087
1 1:-413 2:75 3:0.253333 4:0.333333 5:0.2 6:0.222222 7:0.144444 8:0.311111
1 1:-421 2:75 3:0.253333 4:0.333333 5:0.2 6:0.193548 7:0.16129 8:0.301075
1 1:-406 2:75 3:0.253333 4:0.333333 5:0.2 6:0.204545 7:0.181818 8:0.272727
1 1:-393 2:75 3:0.253333 4:0.333333 5:0.2 6:0.204545 7:0.193182 8:0.261364
1 1:-351 2:75 3:0.253333 4:0.333333 5:0.2 6:0.215909 7:0.181818 8:0.272727
1 1:-208 2:75 3:0.253333 4:0.333333 5:0.2 6:0.337209 7:0.372093 8:0.116279
1 1:-293 2:75 3:0.253333 4:0.333333 5:0.2 6:0.244444 7:0.355556 8:0.166667
1 1:-293 2:75 3:0.253333 4:0.333333 5:0.2 6:0.244444 7:0.355556 8:0.166667
1 1:-275 2:72 3:0.253333 4:0.333333 5:0.2 6:0.263889 7:0.305556 8:0.166667
1 1:-305 2:75 3:0.253333 4:0.333333 5:0.2 6:0.176471 7:0.247059 8:0.258824
1 1:-329 2:75 3:0.253333 4:0.333333 5:0.2 6:0.211765 7:0.247059 8:0.235294
1 1:-361 2:75 3:0.253333 4:0.333333 5:0.2 6:0.188235 7:0.258824 8:0.223529
1 1:-393 2:75 3:0.253333 4:0.333333 5:0.2 6:0.154762 7:0.22619 8:0.297619
1 1:-339 2:75 3:0.253333 4:0.333333 5:0.2 6:0.176471 7:0.270588 8:0.247059
1 1:-333 2:75 3:0.253333 4:0.333333 5:0.2 6:0.188235 7:0.247059 8:0.235294
1 1:-360 2:75 3:0.253333 4:0.333333 5:0.2 6:0.202381 7:0.238095 8:0.25
1 1:-330 2:75 3:0.253333 4:0.333333 5:0.2 6:0.197674 7:0.244186 8:0.255814
1 1:-366 2:75 3:0.253333 4:0.333333 5:0.2 6:0.22093 7:0.244186 8:0.232558
1 1:-395 2:75 3:0.253333 4:0.333333 5:0.2 6:0.164706 7:0.223529 8:0.270588
1 1:-355 2:75 3:0.253333 4:0.333333 5:0.2 6:0.2 7:0.235294 8:0.258824
1 1:-364 2:75 3:0.253333 4:0.333333 5:0.2 6:0.2 7:0.258824 8:0.235294
1 1:-371 2:75 3:0.253333 4:0.333333 5:0.2 6:0.164706 7:0.235294 8:0.270588
1 1:-395 2:75 3:0.253333 4:0.333333 5:0.2 6:0.164706 7:0.223529 8:0.270588
1 1:-395 2:75 3:0.253333 4:0.333333 5:0.2 6:0.164706 7:0.211765 8:0.282353
1 1:-376 2:75 3:0.253333 4:0.333333 5:0.2 6:0.176471 7:0.235294 8:0.270588
1 1:-347 2:75 3:0.253333 4:0.333333 5:0.2 6:0.2 7:0.211765 8:0.270588
1 1:-337 2:75 3:0.253333 4:0.333333 5:0.2 6:0.188235 7:0.223529 8:0.270588
1 1:-359 2:75 3:0.253333 4:0.333333 5:0.2 6:0.188235 7:0.211765 8:0.270588
1 1:-377 2:75 3:0.253333 4:0.333333 5:0.2 6:0.176471 7:0.235294 8:0.270588
1 1:-359 2:75 3:0.253333 4:0.333333 5:0.2 6:0.197674 7:0.209302 8:0.267442
1 1:-359 2:75 3:0.253333 4:0.333333 5:0.2 6:0.188235 7:0.223529 8:0.270588
1 1:-398 2:75 3:0.253333 4:0.333333 5:0.2 6:0.236842 7:0.263158 8:0.236842
1 1:-425 2:75 3:0.253333 4:0.333333 5:0.2 6:0.2 7:0.2 8:0.28
1 1:-440 2:75 3:0.253333 4:0.333333 5:0.2 6:0.197368 7:0.210526 8:0.289474
1 1:-438 2:75 3:0.253333 4:0.333333 5:0.2 6:0.186667 7:0.186667 8:0.293333
1 1:-350 2:75 3:0.253333 4:0.333333 5:0.2 6:0.302632 7:0.276316 8:0.197368
1 1:-378 2:75 3:0.253333 4:0.333333 5:0.2 6:0.263158 7:0.25 8:0.236842
1 1:-378 2:75 3:0.253333 4:0.333333 5:0.2 6:0.263158 7:0.25 8:0.236842
1 1:-408 2:75 3:0.253333 4:0.333333 5:0.2 6:0.210526 7:0.263158 8:0.223684
1 1:-436 2:75 3:0.253333 4:0.333333 5:0.2 6:0.223684 7:0.236842 8:0.236842
1 1:-435 2:75 3:0.253333 4:0.333333 5:0.2 6:0.2 7:0.24 8:0.24
1 1:-408 2:75 3:0.253333 4:0.333333 5:0.2 6:0.266667 7:0.226667 8:0.24
1 1:-290 2:74 3:0.253333 4:0.333333 5:0.2 6:0.310811 7:0.283784 8:0.175676
1 1:-348 2:75 3:0.253333 4:0.333333 5:0.2 6:0.263158 7:0.236842 8:0.223684
1 1:-364 2:75 3:0.253333 4:0.333333 5:0.2 6:0.25 7:0.223684 8:0.236842
1 1:-404 2:75 3:0.253333 4:0.333333 5:0.2 6:0.184211 7:0.197368 8:0.289474
1 1:-516 2:75 3:0.253333 4:0.333333 5:0.2 6:0.141026 7:0.192308 8:0.333333
1 1:-451 2:75 3:0.253333 4:0.333333 5:0.2 6:0.192308 7:0.205128 8:0.307692
1 1:-450 2:75 3:0.253333 4:0.333333 5:0.2 6:0.192308 7:0.205128 8:0.294872
1 1:-431 2:75 3:0.253333 4:0.333333 5:0.2 6:0.179487 7:0.179487 8:0.333333
1 1:-417 2:75 3:0.253333 4:0.333333 5:0.2 6:0.192308 7:0.230769 8:0.282051
1 1:-402 2:75 3:0.253333 4:0.333333 5:0.2 6:0.236842 7:0.223684 8:0.276316
1 1:-402 2:75 3:0.253333 4:0.333333 5:0.2 6:0.236842 7:0.223684 8:0.276316
1 1:-422 2:75 3:0.253333 4:0.333333 5:0.2 6:0.197368 7:0.184211 8:0.276316
1 1:-423 2:75 3:0.253333 4:0.333333 5:0.2 6:0.210526 7:0.184211 8:0.289474
1 1:-461 2:75 3:0.253333 4:0.333333 5:0.2 6:0.168831 7:0.220779 8:0.272727
1 1:-409 2:75 3:0.253333 4:0.333333 5:0.2 6:0.207792 7:0.25974 8:0.233766
1 1:-442 2:75 3:0.253333 4:0.333333 5:0.2 6:0.197368 7:0.184211 8:0.302632
1 1:-358 2:75 3:0.253333 4:0.333333 5:0.2 6:0.263158 7:0.263158 8:0.223684
1 1:-193 2:75 3:0.253333 4:0.333333 5:0.2 6:0.426667 7:0.36 8:0.106667
1 1:-246 2:71 3:0.253333 4:0.333333 5:0.2 6:0.394366 7:0.225352 8:0.239437
1 1:-219 2:72 3:0.253333 4:0.333333 5:0.2 6:0.402778 7:0.222222 8:0.236111
1 1:-207 2:70 3:0.253333 4:0.333333 5:0.2 6:0.385714 7:0.285714 8:0.214286
1 1:-340 2:75 3:0.253333 4:0.333333 5:0.2 6:0.194805 7:0.25974 8:0.272727
1 1:-340 2:75 3:0.253333 4:0.333333 5:0.2 6:0.223684 7:0.236842 8:0.289474
1 1:-346 2:75 3:0.253333 4:0.333333 5:0.2 6:0.220779 7:0.220779 8:0.285714
1 1:-331 2:75 3:0.253333 4:0.333333 5:0.2 6:0.194805 7:0.25974 8:0.272727
1 1:-326 2:75 3:0.253333 4:0.333333 5:0.2 6:0.184211 7:0.25 8:0.25
1 1:-367 2:75 3:0.253333 4:0.333333 5:0.2 6:0.197368 7:0.197368 8:0.315789
1 1:-365 2:75 3:0.253333 4:0.333333 5:0.2 6:0.197368 7:0.210526 8:0.302632
1 1:-372 2:75 3:0.253333 4:0.333333 5:0.2 6:0.210526 7:0.25 8:0.276316
1 1:-361 2:75 3:0.253333 4:0.333333 5:0.2 6:0.223684 7:0.210526 8:0.276316
1 1:-361 2:75 3:0.253333 4:0.333333 5:0.2 6:0.233766 7:0.207792 8:0.272727
1 1:-361 2:75 3:0.253333 4:0.333333 5:0.2 6:0.223684 7:0.210526 8:0.276316
1 1:-399 2:75 3:0.253333 4:0.333333 5:0.2 6:0.2 7:0.186667 8:0.293333
1 1:-447 2:75 3:0.253333 4:0.333333 5:0.2 6:0.168831 7:0.155844 8:0.350649
1 1:-373 2:75 3:0.253333 4:0.333333 5:0.2 6:0.226667 7:0.266667 8:0.24
1 1:-382 2:75 3:0.253333 4:0.333333 5:0.2 6:0.236842 7:0.25 8:0.236842
1 1:-390 2:75 3:0.253333 4:0.333333 5:0.2 6:0.223684 7:0.25 8:0.25
1 1:-337 2:75 3:0.253333 4:0.333333 5:0.2 6:0.213333 7:0.253333 8:0.253333
1 1:-377 2:74 3:0.253333 4:0.333333 5:0.2 6:0.22973 7:0.22973 8:0.27027
1 1:-422 2:75 3:0.253333 4:0.333333 5:0.2 6:0.184211 7:0.223684 8:0.276316
1 1:-367 2:75 3:0.253333 4:0.333333 5:0.2 6:0.233766 7:0.246753 8:0.25974
1 1:-364 2:75 3:0.253333 4:0.333333 5:0.2 6:0.246753 7:0.233766 8:0.272727
1 1:-277 2:74 3:0.253333 4:0.333333 5:0.2 6:0.22973 7:0.297297 8:0.202703
1 1:-212 2:74 3:0.253333 4:0.333333 5:0.2 6:0.351351 7:0.324324 8:0.162162
1 1:-246 2:74 3:0.253333 4:0.333333 5:0.2 6:0.337838 7:0.351351 8:0.148649
1 1:-201 2:70 3:0.253333 4:0.333333 5:0.2 6:0.4 7:0.228571 8:0.214286
1 1:-218 2:70 3:0.253333 4:0.333333 5:0.2 6:0.371429 7:0.242857 8:0.228571
1 1:-362 2:75 3:0.253333 4:0.333333 5:0.2 6:0.226667 7:0.266667 8:0.24
1 1:-412 2:75 3:0.253333 4:0.333333 5:0.2 6:0.184211 7:0.236842 8:0.263158
1 1:-374 2:75 3:0.253333 4:0.333333 5:0.2 6:0.186667 7:0.24 8:0.253333
1 1:-399 2:75 3:0.253333 4:0.333333 5:0.2 6:0.2 7:0.186667 8:0.293333
1 1:-399 2:75 3:0.253333 4:0.333333 5:0.2 6:0.2 7:0.213333 8:0.266667
1 1:-417 2:75 3:0.253333 4:0.333333 5:0.2 6:0.230769 7:0.192308 8:0.282051
1 1:-417 2:75 3:0.253333 4:0.333333 5:0.2 6:0.230769 7:0.179487 8:0.294872
1 1:-395 2:75 3:0.253333 4:0.333333 5:0.2 6:0.246753 7:0.194805 8:0.272727
1 1:-481 2:75 3:0.253333 4:0.333333 5:0.2 6:0.171053 7:0.157895 8:0.328947
1 1:-481 2:75 3:0.253333 4:0.333333 5:0.2 6:0.171053 7:0.144737 8:0.342105
1 1:-432 2:75 3:0.253333 4:0.333333 5:0.2 6:0.181818 7:0.181818 8:0.324675
1 1:-432 2:75 3:0.253333 4:0.333333 5:0.2 6:0.168831 7:0.181818 8:0.324675
1 1:-449 2:75 3:0.253333 4:0.333333 5:0.2 6:0.194805 7:0.168831 8:0.324675
1 1:-464 2:75 3:0.253333 4:0.333333 5:0.2 6:0.181818 7:0.142857 8:0.350649
1 1:-464 2:75 3:0.253333 4:0.333333 5:0.2 6:0.181818 7:0.142857 8:0.350649
1 1:-437 2:75 3:0.253333 4:0.333333 5:0.2 6:0.194805 7:0.155844 8:0.337662
[truncated: 8,497,473 more chars]
