# Supplementary material for: Detection of non-coding RNAs on the basis of predicted secondary structure formation free energy change
Source: BMC Bioinformatics. 2006 Mar 27;7:173. doi: 10.1186/1471-2105-7-173 (PMC1570369; doi:10.1186/1471-2105-7-173)
Supplement: Additional File 6 — LIBSVM datasets for every possible sequence pair of 5S rRNA, tRNA, and negative sequences. Nine plain text data files formatted for input to LIBSVM (not scaled) and three plain text files containing sequence codes for the LIBSVM files, all archived with GNU 'tar' and compressed with GNU 'gzip'. Our training and testing sets for the Dynalign/LIBSVM classifier were prepared from this dataset as described in "Methods." The file 'LIBSVM-set.5s-real' is every possible pairing of known 309 5S rRNA sequences in our database, not counting sequences paired with themselves. The file 'LIBSVM-set.trna-real' is every possible pairing of known 479 tRNA sequences in our database, not counting sequences paired with themselves. The file 'LIBSVM-set.100ident-real' is the 309 5S rRNA and 479 tRNA sequences paired with themselves (i.e. real sequence pairs of 100% identity). The files denoted 'neg-column' are columnwise-shuffled negatives generated from the corresponding real sequences; the files denoted 'neg-AE' are negatives generated from the corresponding real sequences by the Altschul-Erikson shuffle (see "Methods" for description of both shuffles). The files denoted 'seqlist' contain the codes for sequence pairs (or for sequences aligned with themselves) with lines in a one-to-one correspondence with the appropriate LIBSVM files – for example, line 42 of file 'seqlist.5s-pairs' contains the codes of the two 5S rRNA sequences which were used to generate the data on lines 42 in files 'LIBSVM-set.5s-real', 'LIBSVM-set.5s-neg-column', and 'LIBSVM-set.5s-neg-AE'. For LIBSVM files, column 1 the data label (1 for real, -1 for negative); column 2 is the Dynalign-computed ΔG°total; column 3 is the length of shorter sequence; columns 4, 5, and 6 are A, U, and C frequencies of sequence 1; columns 7, 8, and 9 are A, U, and C frequencies of sequence 2. [file 1471-2105-7-173-S6.gz › seqlist.100ident]

1	5s_11
2	5s_12
3	5s_13
4	5s_14
5	5s_15
6	5s_16
7	5s_17
8	5s_18
9	5s_19
10	5s_1
11	5s_20
12	5s2_107
13	5s2_109
14	5s2_111
15	5s2_112
16	5s2_113
17	5s2_119
18	5s2_121
19	5s2_123
20	5s2_124
21	5s2_130
22	5s2_131
23	5s2_132
24	5s2_133
25	5s2_134
26	5s2_136
27	5s2_137
28	5s2_138
29	5s2_139
30	5s2_140
31	5s2_146
32	5s2_147
33	5s2_14
34	5s2_153
35	5s2_15
36	5s2_17
37	5s2_18
38	5s_21
39	5s2_1
40	5s2_24
41	5s2_25
42	5s2_26
43	5s2_27
44	5s2_29
45	5s2_2
46	5s2_30
47	5s2_33
48	5s2_35
49	5s2_36
50	5s2_38
51	5s2_39
52	5s2_3
53	5s2_40
54	5s2_43
55	5s2_44
56	5s2_45
57	5s2_46
58	5s2_47
59	5s2_48
60	5s2_4
61	5s2_50
62	5s2_51
63	5s2_52
64	5s2_54
65	5s2_59
66	5s_25
67	5s2_5
68	5s2_62
69	5s2_63
70	5s2_64
71	5s2_73
72	5s2_74
73	5s2_76
74	5s2_77
75	5s2_78
76	5s2_79
77	5s2_7
78	5s2_80
79	5s2_81
80	5s2_82
81	5s2_86
82	5s2_87
83	5s2_88
84	5s2_89
85	5s2_8
86	5s2_91
87	5s2_96
88	5s_29
89	5s2_9
90	5s_2
91	5s3_100
92	5s3_101
93	5s3_102
94	5s3_103
95	5s3_104
96	5s3_105
97	5s3_106
98	5s3_107
99	5s3_114
100	5s3_115
101	5s3_116
102	5s3_117
103	5s3_118
104	5s3_119
105	5s3_121
106	5s3_122
107	5s3_123
108	5s3_130
109	5s3_131
110	5s3_13
111	5s3_141
112	5s3_142
113	5s3_146
114	5s3_147
115	5s3_148
116	5s3_149
117	5s3_150
118	5s3_151
119	5s3_154
120	5s3_155
121	5s3_156
122	5s3_157
123	5s3_158
124	5s3_159
125	5s3_160
126	5s3_162
127	5s3_163
128	5s3_164
129	5s3_165
130	5s3_167
131	5s3_168
132	5s3_169
133	5s3_170
134	5s3_171
135	5s3_172
136	5s3_173
137	5s3_174
138	5s3_175
139	5s3_176
140	5s3_177
141	5s3_178
142	5s3_179
143	5s3_180
144	5s3_182
145	5s3_183
146	5s3_184
147	5s3_185
148	5s3_186
149	5s3_187
150	5s3_188
151	5s3_189
152	5s3_190
153	5s3_191
154	5s3_192
155	5s3_193
156	5s3_194
157	5s3_195
158	5s3_197
159	5s3_198
160	5s3_199
161	5s_31
162	5s3_1
163	5s3_200
164	5s3_201
165	5s3_203
166	5s3_204
167	5s3_205
168	5s3_206
169	5s3_207
170	5s3_208
171	5s3_209
172	5s3_210
173	5s3_211
174	5s3_212
175	5s3_213
176	5s3_214
177	5s3_215
178	5s3_218
179	5s3_219
180	5s3_220
181	5s3_221
182	5s3_222
183	5s3_223
184	5s3_225
185	5s3_228
186	5s3_229
187	5s3_230
188	5s3_231
189	5s3_232
190	5s3_233
191	5s3_235
192	5s3_236
193	5s3_237
194	5s3_238
195	5s3_239
196	5s3_240
197	5s3_241
198	5s3_242
199	5s3_244
200	5s3_245
201	5s3_246
202	5s3_247
203	5s3_248
204	5s3_249
205	5s3_250
206	5s3_251
207	5s3_252
208	5s3_253
209	5s3_254
210	5s3_255
211	5s3_256
212	5s3_257
213	5s3_258
214	5s3_259
215	5s3_260
216	5s3_261
217	5s3_263
218	5s3_265
219	5s3_266
220	5s3_267
221	5s3_268
222	5s3_269
223	5s3_270
224	5s3_271
225	5s3_272
226	5s3_273
227	5s3_274
228	5s3_276
229	5s3_277
230	5s3_278
231	5s3_279
232	5s3_280
233	5s3_281
234	5s3_282
235	5s3_283
236	5s3_284
237	5s3_285
238	5s3_286
239	5s3_287
240	5s3_288
241	5s3_289
242	5s3_290
243	5s3_292
244	5s3_293
245	5s3_294
246	5s3_295
247	5s3_296
248	5s3_297
249	5s3_299
250	5s_32
251	5s3_2
252	5s3_300
253	5s3_305
254	5s3_311
255	5s3_313
256	5s3_314
257	5s3_32
258	5s3_3
259	5s_34
260	5s3_4
261	5s3_59
262	5s_35
263	5s3_60
264	5s3_61
265	5s3_62
266	5s3_63
267	5s3_64
268	5s3_65
269	5s3_66
270	5s3_67
271	5s3_68
272	5s3_6
273	5s3_70
274	5s3_71
275	5s3_72
276	5s3_73
277	5s3_74
278	5s3_75
279	5s3_76
280	5s3_77
281	5s3_78
282	5s3_79
283	5s3_80
284	5s3_81
285	5s3_82
286	5s3_83
287	5s3_84
288	5s3_85
289	5s3_86
290	5s3_87
291	5s3_88
292	5s3_90
293	5s3_91
294	5s3_93
295	5s3_94
296	5s3_95
297	5s3_96
298	5s3_97
299	5s3_98
300	5s3_99
301	5s_39
302	5s_3
303	5s_40
304	5s_41
305	5s_42
306	5s_4
307	5s_5
308	5s_7
309	5s_8
310	RA0380
311	RA0500
312	RA0501
313	RA0502
314	RA1140
315	RA1180
316	RA1540
317	RA1660
318	RA1661
319	RA1662
320	RA3920
321	RA6280
322	RA6360
323	RA7680
324	RA7681
325	RA9990
326	RA9991
327	RC1140
328	RC1660
329	RC6280
330	RD0260
331	RD0500
332	RD1140
333	RD1580
334	RD1660
335	RD2640
336	RD2641
337	RD4800
338	RD5240
339	RD5280
340	RD5281
341	RD6040
342	RD6280
343	RD7920
344	RD9160
345	RD9161
346	RD9220
347	RE0500
348	RE0501
349	RE1140
350	RE1660
351	RE1661
352	RE1662
353	RE2140
354	RE2440
355	RE2640
356	RE2680
357	RE4800
358	RE5360
359	RE6280
360	RE6320
361	RE6780
362	RE6781
363	RE6940
364	RE7740
365	RE8100
366	RE9160
367	RE9990
368	RF0500
369	RF1140
370	RF1460
371	RF1540
372	RF1580
373	RF1660
374	RF2020
375	RF2060
376	RF3160
377	RF3280
378	RF3800
379	RF5280
380	RF6040
381	RF6200
382	RF6280
383	RF6281
384	RF6320
385	RF6780
386	RF6820
387	RF6860
388	RF6940
389	RF7020
390	RF7680
391	RF7681
392	RF7740
393	RF7920
394	RF8100
395	RF8101
396	RF8102
397	RF9220
398	RF9280
399	RF9281
400	RF9340
401	RF9990
402	RG0220
403	RG0380
404	RG0500
405	RG0501
406	RG0502
407	RG0503
408	RG1140
409	RG1180
410	RG1310
411	RG1380
412	RG1381
413	RG1540
414	RG1660
415	RG1661
416	RG1662
417	RG1700
418	RG1701
419	RG2530
420	RG4000
421	RG4800
422	RG5360
423	RG6280
424	RG6820
425	RG6940
426	RG7680
427	RG7681
428	RG9990
429	RG9991
430	RH0500
431	RH1140
432	RH1660
433	RH1700
434	RH4000
435	RH6280
436	RH6281
437	RH6940
438	RH7740
439	RH9460
440	RH9990
441	RI0500
442	RI0501
443	RI1140
444	RI1141
445	RI1180
446	RI1580
447	RI1660
448	RI1661
449	RI1662
450	RI2720
451	RI3280
452	RI4000
453	RI4310
454	RI4800
455	RI5360
456	RI6280
457	RI6360
458	RI6940
459	RI7680
460	RI8100
461	RK0500
462	RK0501
463	RK1140
464	RK1141
465	RK1540
466	RK1541
467	RK1660
468	RK2530
469	RK5240
470	RK5280
471	RK5360
472	RK6280
473	RK6281
474	RK6820
475	RK7740
476	RK7741
477	RK8100
478	RK8101
479	RK9160
480	RK9161
481	RK9162
482	RK9220
483	RK9221
484	RK9222
485	RL0220
486	RL0260
487	RL0500
488	RL0501
489	RL0502
490	RL0503
491	RL0504
492	RL1140
493	RL1141
494	RL1142
495	RL1460
496	RL1540
497	RL1660
498	RL1661
499	RL1662
500	RL1700
501	RL2020
502	RL2100
503	RL2101
504	RL2840
505	RL2841
506	RL2842
507	RL3160
508	RL3161
509	RL3162
510	RL3280
511	RL3920
512	RL3921
513	RL4000
514	RL5280
515	RL5281
516	RL5282
517	RL5360
518	RL5361
519	RL6280
520	RL6281
521	RL6360
522	RL6370
523	RL6371
524	RL6372
525	RL7080
526	RL7560
527	RL9160
528	RL9161
529	RL9280
530	RL9400
531	RM0100
532	RM0500
533	RM0900
534	RM1140
535	RM1540
536	RM1580
537	RM1660
538	RM2530
539	RM2560
540	RM3280
541	RM4000
542	RM4400
543	RM6280
544	RM6820
545	RM6940
546	RM8100
547	RM9220
548	RM9990
549	RN0260
550	RN0380
551	RN0500
552	RN0620
553	RN1140
554	RN1660
555	RN6280
556	RN6940
557	RP0180
558	RP0181
559	RP0220
560	RP0260
561	RP0500
562	RP0501
563	RP0502
564	RP1140
565	RP1180
566	RP1540
567	RP1700
568	RP1701
569	RP1702
570	RP3280
571	RP4000
572	RP4400
573	RP6280
574	RP6281
575	RP6360
576	RP6940
577	RQ0220
578	RQ0260
579	RQ0500
580	RQ1140
581	RQ1660
582	RQ1661
583	RQ2640
584	RQ4800
585	RQ6080
586	RQ6081
587	RQ6082
588	RQ8100
589	RQ8101
590	RQ9160
591	RQ9280
592	RQ9990
593	RQ9991
594	RR0220
595	RR0380
596	RR0500
597	RR0501
598	RR0502
599	RR1140
600	RR1141
601	RR1540
602	RR1660
603	RR1661
604	RR1662
605	RR1663
606	RR1664
607	RR2530
608	RR4000
609	RR4001
610	RR4800
611	RR5240
612	RR5280
613	RR5360
614	RR6280
615	RR6281
616	RR6282
617	RR6820
618	RR8100
619	RR8101
620	RR9280
621	RR9281
622	RR9282
623	RS0220
624	RS0380
625	RS0500
626	RS0501
627	RS0502
628	RS1140
629	RS1141
630	RS1180
631	RS1540
632	RS1542
633	RS1660
634	RS1661
635	RS1662
636	RS1663
637	RS1664
638	RS4000
639	RS4001
640	RS4002
641	RS5362
642	RS6280
643	RS6281
644	RS6282
645	RS6370
646	RS6371
647	RS6372
648	RS6373
649	RS6374
650	RS6940
651	RS7040
652	RS7060
653	RS7061
654	RS7062
655	RS7063
656	RS7064
657	RS7740
658	RS7741
659	RS7742
660	RS9160
661	RS9161
662	RS9162
663	RS9991
664	RT0220
665	RT0380
666	RT0500
667	RT0501
668	RT1140
669	RT1141
670	RT1180
671	RT1540
672	RT1660
673	RT1661
674	RT3280
675	RT3920
676	RT6280
677	RT6281
678	RT9280
679	RV0380
680	RV0381
681	RV0382
682	RV0500
683	RV0501
684	RV1140
685	RV1180
686	RV1460
687	RV1540
688	RV1660
689	RV1661
690	RV1662
691	RV3920
692	RV4800
693	RV5280
694	RV5281
695	RV5360
696	RV6280
697	RV6281
698	RV6282
699	RV6360
700	RV6940
701	RV7740
702	RV7741
703	RV7742
704	RV8100
705	RV9160
706	RV9220
707	RW0140
708	RW0500
709	RW1140
710	RW1141
711	RW1250
712	RW1251
713	RW1540
714	RW1660
715	RW2920
716	RW3160
717	RW3840
718	RW3920
719	RW4000
720	RW5280
721	RW5360
722	RW6280
723	RW6820
724	RW7070
725	RW8040
726	RW9280
727	RX0380
728	RX0500
729	RX0900
730	RX1140
731	RX1180
732	RX1300
733	RX1420
734	RX1540
735	RX1580
736	RX1581
737	RX1660
738	RX1661
739	RX2100
740	RX2560
741	RX3160
742	RX3280
743	RX3920
744	RX4000
745	RX4400
746	RX4800
747	RX5360
748	RX5361
749	RX6080
750	RX6120
751	RX6280
752	RX6320
753	RX6360
754	RX6820
755	RX6980
756	RX7620
757	RX7740
758	RX7860
759	RX7920
760	RX7980
761	RX8100
762	RX9160
763	RX9460
764	RX9990
765	RY0500
766	RY1140
767	RY1460
768	RY1540
769	RY1541
770	RY1660
771	RY1661
772	RY2560
773	RY2630
774	RY3800
775	RY3920
776	RY4000
777	RY6280
778	RY6320
779	RY6360
780	RY6820
781	RY6821
782	RY6940
783	RY7060
784	RY7061
785	RY7740
786	RY9280
787	RY9990
788	RY9991
