# Supplementary material for: Detection of non-coding RNAs on the basis of predicted secondary structure formation free energy change
Source: BMC Bioinformatics. 2006 Mar 27;7:173. doi: 10.1186/1471-2105-7-173 (PMC1570369; doi:10.1186/1471-2105-7-173)
Supplement: Additional File 6 — LIBSVM datasets for every possible sequence pair of 5S rRNA, tRNA, and negative sequences. Nine plain text data files formatted for input to LIBSVM (not scaled) and three plain text files containing sequence codes for the LIBSVM files, all archived with GNU 'tar' and compressed with GNU 'gzip'. Our training and testing sets for the Dynalign/LIBSVM classifier were prepared from this dataset as described in "Methods." The file 'LIBSVM-set.5s-real' is every possible pairing of known 309 5S rRNA sequences in our database, not counting sequences paired with themselves. The file 'LIBSVM-set.trna-real' is every possible pairing of known 479 tRNA sequences in our database, not counting sequences paired with themselves. The file 'LIBSVM-set.100ident-real' is the 309 5S rRNA and 479 tRNA sequences paired with themselves (i.e. real sequence pairs of 100% identity). The files denoted 'neg-column' are columnwise-shuffled negatives generated from the corresponding real sequences; the files denoted 'neg-AE' are negatives generated from the corresponding real sequences by the Altschul-Erikson shuffle (see "Methods" for description of both shuffles). The files denoted 'seqlist' contain the codes for sequence pairs (or for sequences aligned with themselves) with lines in a one-to-one correspondence with the appropriate LIBSVM files – for example, line 42 of file 'seqlist.5s-pairs' contains the codes of the two 5S rRNA sequences which were used to generate the data on lines 42 in files 'LIBSVM-set.5s-real', 'LIBSVM-set.5s-neg-column', and 'LIBSVM-set.5s-neg-AE'. For LIBSVM files, column 1 the data label (1 for real, -1 for negative); column 2 is the Dynalign-computed ΔG°total; column 3 is the length of shorter sequence; columns 4, 5, and 6 are A, U, and C frequencies of sequence 1; columns 7, 8, and 9 are A, U, and C frequencies of sequence 2. [file 1471-2105-7-173-S6.gz › seqlist.5s-pairs]

1	5s_11	5s_12
2	5s_11	5s_13
3	5s_11	5s_14
4	5s_11	5s_15
5	5s_11	5s_16
6	5s_11	5s_17
7	5s_11	5s_18
8	5s_11	5s_19
9	5s_11	5s_1
10	5s_11	5s_20
11	5s_11	5s2_107
12	5s_11	5s2_109
13	5s_11	5s2_111
14	5s_11	5s2_112
15	5s_11	5s2_113
16	5s_11	5s2_119
17	5s_11	5s2_121
18	5s_11	5s2_123
19	5s_11	5s2_124
20	5s_11	5s2_130
21	5s_11	5s2_131
22	5s_11	5s2_132
23	5s_11	5s2_133
24	5s_11	5s2_134
25	5s_11	5s2_136
26	5s_11	5s2_137
27	5s_11	5s2_138
28	5s_11	5s2_139
29	5s_11	5s2_140
30	5s_11	5s2_146
31	5s_11	5s2_147
32	5s_11	5s2_14
33	5s_11	5s2_153
34	5s_11	5s2_15
35	5s_11	5s2_17
36	5s_11	5s2_18
37	5s_11	5s_21
38	5s_11	5s2_1
39	5s_11	5s2_24
40	5s_11	5s2_25
41	5s_11	5s2_26
42	5s_11	5s2_27
43	5s_11	5s2_29
44	5s_11	5s2_2
45	5s_11	5s2_30
46	5s_11	5s2_33
47	5s_11	5s2_35
48	5s_11	5s2_36
49	5s_11	5s2_38
50	5s_11	5s2_39
51	5s_11	5s2_3
52	5s_11	5s2_40
53	5s_11	5s2_43
54	5s_11	5s2_44
55	5s_11	5s2_45
56	5s_11	5s2_46
57	5s_11	5s2_47
58	5s_11	5s2_48
59	5s_11	5s2_4
60	5s_11	5s2_50
61	5s_11	5s2_51
62	5s_11	5s2_52
63	5s_11	5s2_54
64	5s_11	5s2_59
65	5s_11	5s_25
66	5s_11	5s2_5
67	5s_11	5s2_62
68	5s_11	5s2_63
69	5s_11	5s2_64
70	5s_11	5s2_73
71	5s_11	5s2_74
72	5s_11	5s2_76
73	5s_11	5s2_77
74	5s_11	5s2_78
75	5s_11	5s2_79
76	5s_11	5s2_7
77	5s_11	5s2_80
78	5s_11	5s2_81
79	5s_11	5s2_82
80	5s_11	5s2_86
81	5s_11	5s2_87
82	5s_11	5s2_88
83	5s_11	5s2_89
84	5s_11	5s2_8
85	5s_11	5s2_91
86	5s_11	5s2_96
87	5s_11	5s_29
88	5s_11	5s2_9
89	5s_11	5s_2
90	5s_11	5s3_100
91	5s_11	5s3_101
92	5s_11	5s3_102
93	5s_11	5s3_103
94	5s_11	5s3_104
95	5s_11	5s3_105
96	5s_11	5s3_106
97	5s_11	5s3_107
98	5s_11	5s3_114
99	5s_11	5s3_115
100	5s_11	5s3_116
101	5s_11	5s3_117
102	5s_11	5s3_118
103	5s_11	5s3_119
104	5s_11	5s3_121
105	5s_11	5s3_122
106	5s_11	5s3_123
107	5s_11	5s3_130
108	5s_11	5s3_131
109	5s_11	5s3_13
110	5s_11	5s3_141
111	5s_11	5s3_142
112	5s_11	5s3_146
113	5s_11	5s3_147
114	5s_11	5s3_148
115	5s_11	5s3_149
116	5s_11	5s3_150
117	5s_11	5s3_151
118	5s_11	5s3_154
119	5s_11	5s3_155
120	5s_11	5s3_156
121	5s_11	5s3_157
122	5s_11	5s3_158
123	5s_11	5s3_159
124	5s_11	5s3_160
125	5s_11	5s3_162
126	5s_11	5s3_163
127	5s_11	5s3_164
128	5s_11	5s3_165
129	5s_11	5s3_167
130	5s_11	5s3_168
131	5s_11	5s3_169
132	5s_11	5s3_170
133	5s_11	5s3_171
134	5s_11	5s3_172
135	5s_11	5s3_173
136	5s_11	5s3_174
137	5s_11	5s3_175
138	5s_11	5s3_176
139	5s_11	5s3_177
140	5s_11	5s3_178
141	5s_11	5s3_179
142	5s_11	5s3_180
143	5s_11	5s3_182
144	5s_11	5s3_183
145	5s_11	5s3_184
146	5s_11	5s3_185
147	5s_11	5s3_186
148	5s_11	5s3_187
149	5s_11	5s3_188
150	5s_11	5s3_189
151	5s_11	5s3_190
152	5s_11	5s3_191
153	5s_11	5s3_192
154	5s_11	5s3_193
155	5s_11	5s3_194
156	5s_11	5s3_195
157	5s_11	5s3_197
158	5s_11	5s3_198
159	5s_11	5s3_199
160	5s_11	5s_31
161	5s_11	5s3_1
162	5s_11	5s3_200
163	5s_11	5s3_201
164	5s_11	5s3_203
165	5s_11	5s3_204
166	5s_11	5s3_205
167	5s_11	5s3_206
168	5s_11	5s3_207
169	5s_11	5s3_208
170	5s_11	5s3_209
171	5s_11	5s3_210
172	5s_11	5s3_211
173	5s_11	5s3_212
174	5s_11	5s3_213
175	5s_11	5s3_214
176	5s_11	5s3_215
177	5s_11	5s3_218
178	5s_11	5s3_219
179	5s_11	5s3_220
180	5s_11	5s3_221
181	5s_11	5s3_222
182	5s_11	5s3_223
183	5s_11	5s3_225
184	5s_11	5s3_228
185	5s_11	5s3_229
186	5s_11	5s3_230
187	5s_11	5s3_231
188	5s_11	5s3_232
189	5s_11	5s3_233
190	5s_11	5s3_235
191	5s_11	5s3_236
192	5s_11	5s3_237
193	5s_11	5s3_238
194	5s_11	5s3_239
195	5s_11	5s3_240
196	5s_11	5s3_241
197	5s_11	5s3_242
198	5s_11	5s3_244
199	5s_11	5s3_245
200	5s_11	5s3_246
201	5s_11	5s3_247
202	5s_11	5s3_248
203	5s_11	5s3_249
204	5s_11	5s3_250
205	5s_11	5s3_251
206	5s_11	5s3_252
207	5s_11	5s3_253
208	5s_11	5s3_254
209	5s_11	5s3_255
210	5s_11	5s3_256
211	5s_11	5s3_257
212	5s_11	5s3_258
213	5s_11	5s3_259
214	5s_11	5s3_260
215	5s_11	5s3_261
216	5s_11	5s3_263
217	5s_11	5s3_265
218	5s_11	5s3_266
219	5s_11	5s3_267
220	5s_11	5s3_268
221	5s_11	5s3_269
222	5s_11	5s3_270
223	5s_11	5s3_271
224	5s_11	5s3_272
225	5s_11	5s3_273
226	5s_11	5s3_274
227	5s_11	5s3_276
228	5s_11	5s3_277
229	5s_11	5s3_278
230	5s_11	5s3_279
231	5s_11	5s3_280
232	5s_11	5s3_281
233	5s_11	5s3_282
234	5s_11	5s3_283
235	5s_11	5s3_284
236	5s_11	5s3_285
237	5s_11	5s3_286
238	5s_11	5s3_287
239	5s_11	5s3_288
240	5s_11	5s3_289
241	5s_11	5s3_290
242	5s_11	5s3_292
243	5s_11	5s3_293
244	5s_11	5s3_294
245	5s_11	5s3_295
246	5s_11	5s3_296
247	5s_11	5s3_297
248	5s_11	5s3_299
249	5s_11	5s_32
250	5s_11	5s3_2
251	5s_11	5s3_300
252	5s_11	5s3_305
253	5s_11	5s3_311
254	5s_11	5s3_313
255	5s_11	5s3_314
256	5s_11	5s3_32
257	5s_11	5s3_3
258	5s_11	5s_34
259	5s_11	5s3_4
260	5s_11	5s3_59
261	5s_11	5s_35
262	5s_11	5s3_60
263	5s_11	5s3_61
264	5s_11	5s3_62
265	5s_11	5s3_63
266	5s_11	5s3_64
267	5s_11	5s3_65
268	5s_11	5s3_66
269	5s_11	5s3_67
270	5s_11	5s3_68
271	5s_11	5s3_6
272	5s_11	5s3_70
273	5s_11	5s3_71
274	5s_11	5s3_72
275	5s_11	5s3_73
276	5s_11	5s3_74
277	5s_11	5s3_75
278	5s_11	5s3_76
279	5s_11	5s3_77
280	5s_11	5s3_78
281	5s_11	5s3_79
282	5s_11	5s3_80
283	5s_11	5s3_81
284	5s_11	5s3_82
285	5s_11	5s3_83
286	5s_11	5s3_84
287	5s_11	5s3_85
288	5s_11	5s3_86
289	5s_11	5s3_87
290	5s_11	5s3_88
291	5s_11	5s3_90
292	5s_11	5s3_91
293	5s_11	5s3_93
294	5s_11	5s3_94
295	5s_11	5s3_95
296	5s_11	5s3_96
297	5s_11	5s3_97
298	5s_11	5s3_98
299	5s_11	5s3_99
300	5s_11	5s_39
301	5s_11	5s_3
302	5s_11	5s_40
303	5s_11	5s_41
304	5s_11	5s_42
305	5s_11	5s_4
306	5s_11	5s_5
307	5s_11	5s_7
308	5s_11	5s_8
309	5s_12	5s_13
310	5s_12	5s_14
311	5s_12	5s_15
312	5s_12	5s_16
313	5s_12	5s_17
314	5s_12	5s_18
315	5s_12	5s_19
316	5s_12	5s_1
317	5s_12	5s_20
318	5s_12	5s2_107
319	5s_12	5s2_109
320	5s_12	5s2_111
321	5s_12	5s2_112
322	5s_12	5s2_113
323	5s_12	5s2_119
324	5s_12	5s2_121
325	5s_12	5s2_123
326	5s_12	5s2_124
327	5s_12	5s2_130
328	5s_12	5s2_131
329	5s_12	5s2_132
330	5s_12	5s2_133
331	5s_12	5s2_134
332	5s_12	5s2_136
333	5s_12	5s2_137
334	5s_12	5s2_138
335	5s_12	5s2_139
336	5s_12	5s2_140
337	5s_12	5s2_146
338	5s_12	5s2_147
339	5s_12	5s2_14
340	5s_12	5s2_153
341	5s_12	5s2_15
342	5s_12	5s2_17
343	5s_12	5s2_18
344	5s_12	5s_21
345	5s_12	5s2_1
346	5s_12	5s2_24
347	5s_12	5s2_25
348	5s_12	5s2_26
349	5s_12	5s2_27
350	5s_12	5s2_29
351	5s_12	5s2_2
352	5s_12	5s2_30
353	5s_12	5s2_33
354	5s_12	5s2_35
355	5s_12	5s2_36
356	5s_12	5s2_38
357	5s_12	5s2_39
358	5s_12	5s2_3
359	5s_12	5s2_40
360	5s_12	5s2_43
361	5s_12	5s2_44
362	5s_12	5s2_45
363	5s_12	5s2_46
364	5s_12	5s2_47
365	5s_12	5s2_48
366	5s_12	5s2_4
367	5s_12	5s2_50
368	5s_12	5s2_51
369	5s_12	5s2_52
370	5s_12	5s2_54
371	5s_12	5s2_59
372	5s_12	5s_25
373	5s_12	5s2_5
374	5s_12	5s2_62
375	5s_12	5s2_63
376	5s_12	5s2_64
377	5s_12	5s2_73
378	5s_12	5s2_74
379	5s_12	5s2_76
380	5s_12	5s2_77
381	5s_12	5s2_78
382	5s_12	5s2_79
383	5s_12	5s2_7
384	5s_12	5s2_80
385	5s_12	5s2_81
386	5s_12	5s2_82
387	5s_12	5s2_86
388	5s_12	5s2_87
389	5s_12	5s2_88
390	5s_12	5s2_89
391	5s_12	5s2_8
392	5s_12	5s2_91
393	5s_12	5s2_96
394	5s_12	5s_29
395	5s_12	5s2_9
396	5s_12	5s_2
397	5s_12	5s3_100
398	5s_12	5s3_101
399	5s_12	5s3_102
400	5s_12	5s3_103
401	5s_12	5s3_104
402	5s_12	5s3_105
403	5s_12	5s3_106
404	5s_12	5s3_107
405	5s_12	5s3_114
406	5s_12	5s3_115
407	5s_12	5s3_116
408	5s_12	5s3_117
409	5s_12	5s3_118
410	5s_12	5s3_119
411	5s_12	5s3_121
412	5s_12	5s3_122
413	5s_12	5s3_123
414	5s_12	5s3_130
415	5s_12	5s3_131
416	5s_12	5s3_13
417	5s_12	5s3_141
418	5s_12	5s3_142
419	5s_12	5s3_146
420	5s_12	5s3_147
421	5s_12	5s3_148
422	5s_12	5s3_149
423	5s_12	5s3_150
424	5s_12	5s3_151
425	5s_12	5s3_154
426	5s_12	5s3_155
427	5s_12	5s3_156
428	5s_12	5s3_157
429	5s_12	5s3_158
430	5s_12	5s3_159
431	5s_12	5s3_160
432	5s_12	5s3_162
433	5s_12	5s3_163
434	5s_12	5s3_164
435	5s_12	5s3_165
436	5s_12	5s3_167
437	5s_12	5s3_168
438	5s_12	5s3_169
439	5s_12	5s3_170
440	5s_12	5s3_171
441	5s_12	5s3_172
442	5s_12	5s3_173
443	5s_12	5s3_174
444	5s_12	5s3_175
445	5s_12	5s3_176
446	5s_12	5s3_177
447	5s_12	5s3_178
448	5s_12	5s3_179
449	5s_12	5s3_180
450	5s_12	5s3_182
451	5s_12	5s3_183
452	5s_12	5s3_184
453	5s_12	5s3_185
454	5s_12	5s3_186
455	5s_12	5s3_187
456	5s_12	5s3_188
457	5s_12	5s3_189
458	5s_12	5s3_190
459	5s_12	5s3_191
460	5s_12	5s3_192
461	5s_12	5s3_193
462	5s_12	5s3_194
463	5s_12	5s3_195
464	5s_12	5s3_197
465	5s_12	5s3_198
466	5s_12	5s3_199
467	5s_12	5s_31
468	5s_12	5s3_1
469	5s_12	5s3_200
470	5s_12	5s3_201
471	5s_12	5s3_203
472	5s_12	5s3_204
473	5s_12	5s3_205
474	5s_12	5s3_206
475	5s_12	5s3_207
476	5s_12	5s3_208
477	5s_12	5s3_209
478	5s_12	5s3_210
479	5s_12	5s3_211
480	5s_12	5s3_212
481	5s_12	5s3_213
482	5s_12	5s3_214
483	5s_12	5s3_215
484	5s_12	5s3_218
485	5s_12	5s3_219
486	5s_12	5s3_220
487	5s_12	5s3_221
488	5s_12	5s3_222
489	5s_12	5s3_223
490	5s_12	5s3_225
491	5s_12	5s3_228
492	5s_12	5s3_229
493	5s_12	5s3_230
494	5s_12	5s3_231
495	5s_12	5s3_232
496	5s_12	5s3_233
497	5s_12	5s3_235
498	5s_12	5s3_236
499	5s_12	5s3_237
500	5s_12	5s3_238
501	5s_12	5s3_239
502	5s_12	5s3_240
503	5s_12	5s3_241
504	5s_12	5s3_242
505	5s_12	5s3_244
506	5s_12	5s3_245
507	5s_12	5s3_246
508	5s_12	5s3_247
509	5s_12	5s3_248
510	5s_12	5s3_249
511	5s_12	5s3_250
512	5s_12	5s3_251
513	5s_12	5s3_252
514	5s_12	5s3_253
515	5s_12	5s3_254
516	5s_12	5s3_255
517	5s_12	5s3_256
518	5s_12	5s3_257
519	5s_12	5s3_258
520	5s_12	5s3_259
521	5s_12	5s3_260
522	5s_12	5s3_261
523	5s_12	5s3_263
524	5s_12	5s3_265
525	5s_12	5s3_266
526	5s_12	5s3_267
527	5s_12	5s3_268
528	5s_12	5s3_269
529	5s_12	5s3_270
530	5s_12	5s3_271
531	5s_12	5s3_272
532	5s_12	5s3_273
533	5s_12	5s3_274
534	5s_12	5s3_276
535	5s_12	5s3_277
536	5s_12	5s3_278
537	5s_12	5s3_279
538	5s_12	5s3_280
539	5s_12	5s3_281
540	5s_12	5s3_282
541	5s_12	5s3_283
542	5s_12	5s3_284
543	5s_12	5s3_285
544	5s_12	5s3_286
545	5s_12	5s3_287
546	5s_12	5s3_288
547	5s_12	5s3_289
548	5s_12	5s3_290
549	5s_12	5s3_292
550	5s_12	5s3_293
551	5s_12	5s3_294
552	5s_12	5s3_295
553	5s_12	5s3_296
554	5s_12	5s3_297
555	5s_12	5s3_299
556	5s_12	5s_32
557	5s_12	5s3_2
558	5s_12	5s3_300
559	5s_12	5s3_305
560	5s_12	5s3_311
561	5s_12	5s3_313
562	5s_12	5s3_314
563	5s_12	5s3_32
564	5s_12	5s3_3
565	5s_12	5s_34
566	5s_12	5s3_4
567	5s_12	5s3_59
568	5s_12	5s_35
569	5s_12	5s3_60
570	5s_12	5s3_61
571	5s_12	5s3_62
572	5s_12	5s3_63
573	5s_12	5s3_64
574	5s_12	5s3_65
575	5s_12	5s3_66
576	5s_12	5s3_67
577	5s_12	5s3_68
578	5s_12	5s3_6
579	5s_12	5s3_70
580	5s_12	5s3_71
581	5s_12	5s3_72
582	5s_12	5s3_73
583	5s_12	5s3_74
584	5s_12	5s3_75
585	5s_12	5s3_76
586	5s_12	5s3_77
587	5s_12	5s3_78
588	5s_12	5s3_79
589	5s_12	5s3_80
590	5s_12	5s3_81
591	5s_12	5s3_82
592	5s_12	5s3_83
593	5s_12	5s3_84
594	5s_12	5s3_85
595	5s_12	5s3_86
596	5s_12	5s3_87
597	5s_12	5s3_88
598	5s_12	5s3_90
599	5s_12	5s3_91
600	5s_12	5s3_93
601	5s_12	5s3_94
602	5s_12	5s3_95
603	5s_12	5s3_96
604	5s_12	5s3_97
605	5s_12	5s3_98
606	5s_12	5s3_99
607	5s_12	5s_39
608	5s_12	5s_3
609	5s_12	5s_40
610	5s_12	5s_41
611	5s_12	5s_42
612	5s_12	5s_4
613	5s_12	5s_5
614	5s_12	5s_7
615	5s_12	5s_8
616	5s_13	5s_14
617	5s_13	5s_15
618	5s_13	5s_16
619	5s_13	5s_17
620	5s_13	5s_18
621	5s_13	5s_19
622	5s_13	5s_1
623	5s_13	5s_20
624	5s_13	5s2_107
625	5s_13	5s2_109
626	5s_13	5s2_111
627	5s_13	5s2_112
628	5s_13	5s2_113
629	5s_13	5s2_119
630	5s_13	5s2_121
631	5s_13	5s2_123
632	5s_13	5s2_124
633	5s_13	5s2_130
634	5s_13	5s2_131
635	5s_13	5s2_132
636	5s_13	5s2_133
637	5s_13	5s2_134
638	5s_13	5s2_136
639	5s_13	5s2_137
640	5s_13	5s2_138
641	5s_13	5s2_139
642	5s_13	5s2_140
643	5s_13	5s2_146
644	5s_13	5s2_147
645	5s_13	5s2_14
646	5s_13	5s2_153
647	5s_13	5s2_15
648	5s_13	5s2_17
649	5s_13	5s2_18
650	5s_13	5s_21
651	5s_13	5s2_1
652	5s_13	5s2_24
653	5s_13	5s2_25
654	5s_13	5s2_26
655	5s_13	5s2_27
656	5s_13	5s2_29
657	5s_13	5s2_2
658	5s_13	5s2_30
659	5s_13	5s2_33
660	5s_13	5s2_35
661	5s_13	5s2_36
662	5s_13	5s2_38
663	5s_13	5s2_39
664	5s_13	5s2_3
665	5s_13	5s2_40
666	5s_13	5s2_43
667	5s_13	5s2_44
668	5s_13	5s2_45
669	5s_13	5s2_46
670	5s_13	5s2_47
671	5s_13	5s2_48
672	5s_13	5s2_4
673	5s_13	5s2_50
674	5s_13	5s2_51
675	5s_13	5s2_52
676	5s_13	5s2_54
677	5s_13	5s2_59
678	5s_13	5s_25
679	5s_13	5s2_5
680	5s_13	5s2_62
681	5s_13	5s2_63
682	5s_13	5s2_64
683	5s_13	5s2_73
684	5s_13	5s2_74
685	5s_13	5s2_76
686	5s_13	5s2_77
687	5s_13	5s2_78
688	5s_13	5s2_79
689	5s_13	5s2_7
690	5s_13	5s2_80
691	5s_13	5s2_81
692	5s_13	5s2_82
693	5s_13	5s2_86
694	5s_13	5s2_87
695	5s_13	5s2_88
696	5s_13	5s2_89
697	5s_13	5s2_8
698	5s_13	5s2_91
699	5s_13	5s2_96
700	5s_13	5s_29
701	5s_13	5s2_9
702	5s_13	5s_2
703	5s_13	5s3_100
704	5s_13	5s3_101
705	5s_13	5s3_102
706	5s_13	5s3_103
707	5s_13	5s3_104
708	5s_13	5s3_105
709	5s_13	5s3_106
710	5s_13	5s3_107
711	5s_13	5s3_114
712	5s_13	5s3_115
713	5s_13	5s3_116
714	5s_13	5s3_117
715	5s_13	5s3_118
716	5s_13	5s3_119
717	5s_13	5s3_121
718	5s_13	5s3_122
719	5s_13	5s3_123
720	5s_13	5s3_130
721	5s_13	5s3_131
722	5s_13	5s3_13
723	5s_13	5s3_141
724	5s_13	5s3_142
725	5s_13	5s3_146
726	5s_13	5s3_147
727	5s_13	5s3_148
728	5s_13	5s3_149
729	5s_13	5s3_150
730	5s_13	5s3_151
731	5s_13	5s3_154
732	5s_13	5s3_155
733	5s_13	5s3_156
734	5s_13	5s3_157
735	5s_13	5s3_158
736	5s_13	5s3_159
737	5s_13	5s3_160
738	5s_13	5s3_162
739	5s_13	5s3_163
740	5s_13	5s3_164
741	5s_13	5s3_165
742	5s_13	5s3_167
743	5s_13	5s3_168
744	5s_13	5s3_169
745	5s_13	5s3_170
746	5s_13	5s3_171
747	5s_13	5s3_172
748	5s_13	5s3_173
749	5s_13	5s3_174
750	5s_13	5s3_175
751	5s_13	5s3_176
752	5s_13	5s3_177
753	5s_13	5s3_178
754	5s_13	5s3_179
755	5s_13	5s3_180
756	5s_13	5s3_182
757	5s_13	5s3_183
758	5s_13	5s3_184
759	5s_13	5s3_185
760	5s_13	5s3_186
761	5s_13	5s3_187
762	5s_13	5s3_188
763	5s_13	5s3_189
764	5s_13	5s3_190
765	5s_13	5s3_191
766	5s_13	5s3_192
767	5s_13	5s3_193
768	5s_13	5s3_194
769	5s_13	5s3_195
770	5s_13	5s3_197
771	5s_13	5s3_198
772	5s_13	5s3_199
773	5s_13	5s_31
774	5s_13	5s3_1
775	5s_13	5s3_200
776	5s_13	5s3_201
777	5s_13	5s3_203
778	5s_13	5s3_204
779	5s_13	5s3_205
780	5s_13	5s3_206
781	5s_13	5s3_207
782	5s_13	5s3_208
783	5s_13	5s3_209
784	5s_13	5s3_210
785	5s_13	5s3_211
786	5s_13	5s3_212
787	5s_13	5s3_213
788	5s_13	5s3_214
789	5s_13	5s3_215
790	5s_13	5s3_218
791	5s_13	5s3_219
792	5s_13	5s3_220
793	5s_13	5s3_221
794	5s_13	5s3_222
795	5s_13	5s3_223
796	5s_13	5s3_225
797	5s_13	5s3_228
798	5s_13	5s3_229
799	5s_13	5s3_230
800	5s_13	5s3_231
801	5s_13	5s3_232
802	5s_13	5s3_233
803	5s_13	5s3_235
804	5s_13	5s3_236
805	5s_13	5s3_237
806	5s_13	5s3_238
807	5s_13	5s3_239
808	5s_13	5s3_240
809	5s_13	5s3_241
810	5s_13	5s3_242
811	5s_13	5s3_244
812	5s_13	5s3_245
813	5s_13	5s3_246
814	5s_13	5s3_247
815	5s_13	5s3_248
816	5s_13	5s3_249
817	5s_13	5s3_250
818	5s_13	5s3_251
819	5s_13	5s3_252
820	5s_13	5s3_253
821	5s_13	5s3_254
822	5s_13	5s3_255
823	5s_13	5s3_256
824	5s_13	5s3_257
825	5s_13	5s3_258
826	5s_13	5s3_259
827	5s_13	5s3_260
828	5s_13	5s3_261
829	5s_13	5s3_263
830	5s_13	5s3_265
831	5s_13	5s3_266
832	5s_13	5s3_267
833	5s_13	5s3_268
834	5s_13	5s3_269
835	5s_13	5s3_270
836	5s_13	5s3_271
837	5s_13	5s3_272
838	5s_13	5s3_273
839	5s_13	5s3_274
840	5s_13	5s3_276
841	5s_13	5s3_277
842	5s_13	5s3_278
843	5s_13	5s3_279
844	5s_13	5s3_280
845	5s_13	5s3_281
846	5s_13	5s3_282
847	5s_13	5s3_283
848	5s_13	5s3_284
849	5s_13	5s3_285
850	5s_13	5s3_286
851	5s_13	5s3_287
852	5s_13	5s3_288
853	5s_13	5s3_289
854	5s_13	5s3_290
855	5s_13	5s3_292
856	5s_13	5s3_293
857	5s_13	5s3_294
858	5s_13	5s3_295
859	5s_13	5s3_296
860	5s_13	5s3_297
861	5s_13	5s3_299
862	5s_13	5s_32
863	5s_13	5s3_2
864	5s_13	5s3_300
865	5s_13	5s3_305
866	5s_13	5s3_311
867	5s_13	5s3_313
868	5s_13	5s3_314
869	5s_13	5s3_32
870	5s_13	5s3_3
871	5s_13	5s_34
872	5s_13	5s3_4
873	5s_13	5s3_59
874	5s_13	5s_35
875	5s_13	5s3_60
876	5s_13	5s3_61
877	5s_13	5s3_62
878	5s_13	5s3_63
879	5s_13	5s3_64
880	5s_13	5s3_65
881	5s_13	5s3_66
882	5s_13	5s3_67
883	5s_13	5s3_68
884	5s_13	5s3_6
885	5s_13	5s3_70
886	5s_13	5s3_71
887	5s_13	5s3_72
888	5s_13	5s3_73
889	5s_13	5s3_74
890	5s_13	5s3_75
891	5s_13	5s3_76
892	5s_13	5s3_77
893	5s_13	5s3_78
894	5s_13	5s3_79
895	5s_13	5s3_80
896	5s_13	5s3_81
897	5s_13	5s3_82
898	5s_13	5s3_83
899	5s_13	5s3_84
900	5s_13	5s3_85
901	5s_13	5s3_86
902	5s_13	5s3_87
903	5s_13	5s3_88
904	5s_13	5s3_90
905	5s_13	5s3_91
906	5s_13	5s3_93
907	5s_13	5s3_94
908	5s_13	5s3_95
909	5s_13	5s3_96
910	5s_13	5s3_97
911	5s_13	5s3_98
912	5s_13	5s3_99
913	5s_13	5s_39
914	5s_13	5s_3
915	5s_13	5s_40
916	5s_13	5s_41
917	5s_13	5s_42
918	5s_13	5s_4
919	5s_13	5s_5
920	5s_13	5s_7
921	5s_13	5s_8
922	5s_14	5s_15
923	5s_14	5s_16
924	5s_14	5s_17
925	5s_14	5s_18
926	5s_14	5s_19
927	5s_14	5s_1
928	5s_14	5s_20
929	5s_14	5s2_107
930	5s_14	5s2_109
931	5s_14	5s2_111
932	5s_14	5s2_112
933	5s_14	5s2_113
934	5s_14	5s2_119
935	5s_14	5s2_121
936	5s_14	5s2_123
937	5s_14	5s2_124
938	5s_14	5s2_130
939	5s_14	5s2_131
940	5s_14	5s2_132
941	5s_14	5s2_133
942	5s_14	5s2_134
943	5s_14	5s2_136
944	5s_14	5s2_137
945	5s_14	5s2_138
946	5s_14	5s2_139
947	5s_14	5s2_140
948	5s_14	5s2_146
949	5s_14	5s2_147
950	5s_14	5s2_14
951	5s_14	5s2_153
952	5s_14	5s2_15
953	5s_14	5s2_17
954	5s_14	5s2_18
955	5s_14	5s_21
956	5s_14	5s2_1
957	5s_14	5s2_24
958	5s_14	5s2_25
959	5s_14	5s2_26
960	5s_14	5s2_27
961	5s_14	5s2_29
962	5s_14	5s2_2
963	5s_14	5s2_30
964	5s_14	5s2_33
965	5s_14	5s2_35
966	5s_14	5s2_36
967	5s_14	5s2_38
968	5s_14	5s2_39
969	5s_14	5s2_3
970	5s_14	5s2_40
971	5s_14	5s2_43
972	5s_14	5s2_44
973	5s_14	5s2_45
974	5s_14	5s2_46
975	5s_14	5s2_47
976	5s_14	5s2_48
977	5s_14	5s2_4
978	5s_14	5s2_50
979	5s_14	5s2_51
980	5s_14	5s2_52
981	5s_14	5s2_54
982	5s_14	5s2_59
983	5s_14	5s_25
984	5s_14	5s2_5
985	5s_14	5s2_62
986	5s_14	5s2_63
987	5s_14	5s2_64
988	5s_14	5s2_73
989	5s_14	5s2_74
990	5s_14	5s2_76
991	5s_14	5s2_77
992	5s_14	5s2_78
993	5s_14	5s2_79
994	5s_14	5s2_7
995	5s_14	5s2_80
996	5s_14	5s2_81
997	5s_14	5s2_82
998	5s_14	5s2_86
999	5s_14	5s2_87
1000	5s_14	5s2_88
1001	5s_14	5s2_89
1002	5s_14	5s2_8
1003	5s_14	5s2_91
1004	5s_14	5s2_96
1005	5s_14	5s_29
1006	5s_14	5s2_9
1007	5s_14	5s_2
1008	5s_14	5s3_100
1009	5s_14	5s3_101
1010	5s_14	5s3_102
1011	5s_14	5s3_103
1012	5s_14	5s3_104
1013	5s_14	5s3_105
1014	5s_14	5s3_106
1015	5s_14	5s3_107
1016	5s_14	5s3_114
1017	5s_14	5s3_115
1018	5s_14	5s3_116
1019	5s_14	5s3_117
1020	5s_14	5s3_118
1021	5s_14	5s3_119
1022	5s_14	5s3_121
1023	5s_14	5s3_122
1024	5s_14	5s3_123
1025	5s_14	5s3_130
1026	5s_14	5s3_131
1027	5s_14	5s3_13
1028	5s_14	5s3_141
1029	5s_14	5s3_142
1030	5s_14	5s3_146
1031	5s_14	5s3_147
1032	5s_14	5s3_148
1033	5s_14	5s3_149
1034	5s_14	5s3_150
1035	5s_14	5s3_151
1036	5s_14	5s3_154
1037	5s_14	5s3_155
1038	5s_14	5s3_156
1039	5s_14	5s3_157
1040	5s_14	5s3_158
1041	5s_14	5s3_159
1042	5s_14	5s3_160
1043	5s_14	5s3_162
1044	5s_14	5s3_163
1045	5s_14	5s3_164
1046	5s_14	5s3_165
1047	5s_14	5s3_167
1048	5s_14	5s3_168
1049	5s_14	5s3_169
1050	5s_14	5s3_170
1051	5s_14	5s3_171
1052	5s_14	5s3_172
1053	5s_14	5s3_173
1054	5s_14	5s3_174
1055	5s_14	5s3_175
1056	5s_14	5s3_176
1057	5s_14	5s3_177
1058	5s_14	5s3_178
1059	5s_14	5s3_179
1060	5s_14	5s3_180
1061	5s_14	5s3_182
1062	5s_14	5s3_183
1063	5s_14	5s3_184
1064	5s_14	5s3_185
1065	5s_14	5s3_186
1066	5s_14	5s3_187
1067	5s_14	5s3_188
1068	5s_14	5s3_189
1069	5s_14	5s3_190
1070	5s_14	5s3_191
1071	5s_14	5s3_192
1072	5s_14	5s3_193
1073	5s_14	5s3_194
1074	5s_14	5s3_195
1075	5s_14	5s3_197
1076	5s_14	5s3_198
1077	5s_14	5s3_199
1078	5s_14	5s_31
1079	5s_14	5s3_1
1080	5s_14	5s3_200
1081	5s_14	5s3_201
1082	5s_14	5s3_203
1083	5s_14	5s3_204
1084	5s_14	5s3_205
1085	5s_14	5s3_206
1086	5s_14	5s3_207
1087	5s_14	5s3_208
1088	5s_14	5s3_209
1089	5s_14	5s3_210
1090	5s_14	5s3_211
1091	5s_14	5s3_212
1092	5s_14	5s3_213
1093	5s_14	5s3_214
1094	5s_14	5s3_215
1095	5s_14	5s3_218
1096	5s_14	5s3_219
1097	5s_14	5s3_220
1098	5s_14	5s3_221
1099	5s_14	5s3_222
1100	5s_14	5s3_223
1101	5s_14	5s3_225
1102	5s_14	5s3_228
1103	5s_14	5s3_229
1104	5s_14	5s3_230
1105	5s_14	5s3_231
1106	5s_14	5s3_232
1107	5s_14	5s3_233
1108	5s_14	5s3_235
1109	5s_14	5s3_236
1110	5s_14	5s3_237
1111	5s_14	5s3_238
1112	5s_14	5s3_239
1113	5s_14	5s3_240
1114	5s_14	5s3_241
1115	5s_14	5s3_242
1116	5s_14	5s3_244
1117	5s_14	5s3_245
1118	5s_14	5s3_246
1119	5s_14	5s3_247
1120	5s_14	5s3_248
1121	5s_14	5s3_249
1122	5s_14	5s3_250
1123	5s_14	5s3_251
1124	5s_14	5s3_252
1125	5s_14	5s3_253
1126	5s_14	5s3_254
1127	5s_14	5s3_255
1128	5s_14	5s3_256
1129	5s_14	5s3_257
1130	5s_14	5s3_258
1131	5s_14	5s3_259
1132	5s_14	5s3_260
1133	5s_14	5s3_261
1134	5s_14	5s3_263
1135	5s_14	5s3_265
1136	5s_14	5s3_266
1137	5s_14	5s3_267
1138	5s_14	5s3_268
1139	5s_14	5s3_269
1140	5s_14	5s3_270
1141	5s_14	5s3_271
1142	5s_14	5s3_272
1143	5s_14	5s3_273
1144	5s_14	5s3_274
1145	5s_14	5s3_276
1146	5s_14	5s3_277
1147	5s_14	5s3_278
1148	5s_14	5s3_279
1149	5s_14	5s3_280
1150	5s_14	5s3_281
1151	5s_14	5s3_282
1152	5s_14	5s3_283
1153	5s_14	5s3_284
1154	5s_14	5s3_285
1155	5s_14	5s3_286
1156	5s_14	5s3_287
1157	5s_14	5s3_288
1158	5s_14	5s3_289
1159	5s_14	5s3_290
1160	5s_14	5s3_292
1161	5s_14	5s3_293
1162	5s_14	5s3_294
1163	5s_14	5s3_295
1164	5s_14	5s3_296
1165	5s_14	5s3_297
1166	5s_14	5s3_299
1167	5s_14	5s_32
1168	5s_14	5s3_2
1169	5s_14	5s3_300
1170	5s_14	5s3_305
1171	5s_14	5s3_311
1172	5s_14	5s3_313
1173	5s_14	5s3_314
1174	5s_14	5s3_32
1175	5s_14	5s3_3
1176	5s_14	5s_34
1177	5s_14	5s3_4
1178	5s_14	5s3_59
1179	5s_14	5s_35
1180	5s_14	5s3_60
1181	5s_14	5s3_61
1182	5s_14	5s3_62
1183	5s_14	5s3_63
1184	5s_14	5s3_64
1185	5s_14	5s3_65
1186	5s_14	5s3_66
1187	5s_14	5s3_67
1188	5s_14	5s3_68
1189	5s_14	5s3_6
1190	5s_14	5s3_70
1191	5s_14	5s3_71
1192	5s_14	5s3_72
1193	5s_14	5s3_73
1194	5s_14	5s3_74
1195	5s_14	5s3_75
1196	5s_14	5s3_76
1197	5s_14	5s3_77
1198	5s_14	5s3_78
1199	5s_14	5s3_79
1200	5s_14	5s3_80
1201	5s_14	5s3_81
1202	5s_14	5s3_82
1203	5s_14	5s3_83
1204	5s_14	5s3_84
1205	5s_14	5s3_85
1206	5s_14	5s3_86
1207	5s_14	5s3_87
1208	5s_14	5s3_88
1209	5s_14	5s3_90
1210	5s_14	5s3_91
1211	5s_14	5s3_93
1212	5s_14	5s3_94
1213	5s_14	5s3_95
1214	5s_14	5s3_96
1215	5s_14	5s3_97
1216	5s_14	5s3_98
1217	5s_14	5s3_99
1218	5s_14	5s_39
1219	5s_14	5s_3
1220	5s_14	5s_40
1221	5s_14	5s_41
1222	5s_14	5s_42
1223	5s_14	5s_4
1224	5s_14	5s_5
1225	5s_14	5s_7
1226	5s_14	5s_8
1227	5s_15	5s_16
1228	5s_15	5s_17
1229	5s_15	5s_18
1230	5s_15	5s_19
1231	5s_15	5s_1
1232	5s_15	5s_20
1233	5s_15	5s2_107
1234	5s_15	5s2_109
1235	5s_15	5s2_111
1236	5s_15	5s2_112
1237	5s_15	5s2_113
1238	5s_15	5s2_119
1239	5s_15	5s2_121
1240	5s_15	5s2_123
1241	5s_15	5s2_124
1242	5s_15	5s2_130
1243	5s_15	5s2_131
1244	5s_15	5s2_132
1245	5s_15	5s2_133
1246	5s_15	5s2_134
1247	5s_15	5s2_136
1248	5s_15	5s2_137
1249	5s_15	5s2_138
1250	5s_15	5s2_139
1251	5s_15	5s2_140
1252	5s_15	5s2_146
1253	5s_15	5s2_147
1254	5s_15	5s2_14
1255	5s_15	5s2_153
1256	5s_15	5s2_15
1257	5s_15	5s2_17
1258	5s_15	5s2_18
1259	5s_15	5s_21
1260	5s_15	5s2_1
1261	5s_15	5s2_24
1262	5s_15	5s2_25
1263	5s_15	5s2_26
1264	5s_15	5s2_27
1265	5s_15	5s2_29
1266	5s_15	5s2_2
1267	5s_15	5s2_30
1268	5s_15	5s2_33
1269	5s_15	5s2_35
1270	5s_15	5s2_36
1271	5s_15	5s2_38
1272	5s_15	5s2_39
1273	5s_15	5s2_3
1274	5s_15	5s2_40
1275	5s_15	5s2_43
1276	5s_15	5s2_44
1277	5s_15	5s2_45
1278	5s_15	5s2_46
1279	5s_15	5s2_47
1280	5s_15	5s2_48
1281	5s_15	5s2_4
1282	5s_15	5s2_50
1283	5s_15	5s2_51
1284	5s_15	5s2_52
1285	5s_15	5s2_54
1286	5s_15	5s2_59
1287	5s_15	5s_25
1288	5s_15	5s2_5
1289	5s_15	5s2_62
1290	5s_15	5s2_63
1291	5s_15	5s2_64
1292	5s_15	5s2_73
1293	5s_15	5s2_74
1294	5s_15	5s2_76
1295	5s_15	5s2_77
1296	5s_15	5s2_78
1297	5s_15	5s2_79
1298	5s_15	5s2_7
1299	5s_15	5s2_80
1300	5s_15	5s2_81
1301	5s_15	5s2_82
1302	5s_15	5s2_86
1303	5s_15	5s2_87
1304	5s_15	5s2_88
1305	5s_15	5s2_89
1306	5s_15	5s2_8
1307	5s_15	5s2_91
1308	5s_15	5s2_96
1309	5s_15	5s_29
1310	5s_15	5s2_9
1311	5s_15	5s_2
1312	5s_15	5s3_100
1313	5s_15	5s3_101
1314	5s_15	5s3_102
1315	5s_15	5s3_103
1316	5s_15	5s3_104
1317	5s_15	5s3_105
1318	5s_15	5s3_106
1319	5s_15	5s3_107
1320	5s_15	5s3_114
1321	5s_15	5s3_115
1322	5s_15	5s3_116
1323	5s_15	5s3_117
1324	5s_15	5s3_118
1325	5s_15	5s3_119
1326	5s_15	5s3_121
1327	5s_15	5s3_122
1328	5s_15	5s3_123
1329	5s_15	5s3_130
1330	5s_15	5s3_131
1331	5s_15	5s3_13
1332	5s_15	5s3_141
1333	5s_15	5s3_142
1334	5s_15	5s3_146
1335	5s_15	5s3_147
1336	5s_15	5s3_148
1337	5s_15	5s3_149
1338	5s_15	5s3_150
1339	5s_15	5s3_151
1340	5s_15	5s3_154
1341	5s_15	5s3_155
1342	5s_15	5s3_156
1343	5s_15	5s3_157
1344	5s_15	5s3_158
1345	5s_15	5s3_159
1346	5s_15	5s3_160
1347	5s_15	5s3_162
1348	5s_15	5s3_163
1349	5s_15	5s3_164
1350	5s_15	5s3_165
1351	5s_15	5s3_167
1352	5s_15	5s3_168
1353	5s_15	5s3_169
1354	5s_15	5s3_170
1355	5s_15	5s3_171
1356	5s_15	5s3_172
1357	5s_15	5s3_173
1358	5s_15	5s3_174
1359	5s_15	5s3_175
1360	5s_15	5s3_176
1361	5s_15	5s3_177
1362	5s_15	5s3_178
1363	5s_15	5s3_179
1364	5s_15	5s3_180
1365	5s_15	5s3_182
1366	5s_15	5s3_183
1367	5s_15	5s3_184
1368	5s_15	5s3_185
1369	5s_15	5s3_186
1370	5s_15	5s3_187
1371	5s_15	5s3_188
1372	5s_15	5s3_189
1373	5s_15	5s3_190
1374	5s_15	5s3_191
1375	5s_15	5s3_192
1376	5s_15	5s3_193
1377	5s_15	5s3_194
1378	5s_15	5s3_195
1379	5s_15	5s3_197
1380	5s_15	5s3_198
1381	5s_15	5s3_199
1382	5s_15	5s_31
1383	5s_15	5s3_1
1384	5s_15	5s3_200
1385	5s_15	5s3_201
1386	5s_15	5s3_203
1387	5s_15	5s3_204
1388	5s_15	5s3_205
1389	5s_15	5s3_206
1390	5s_15	5s3_207
1391	5s_15	5s3_208
1392	5s_15	5s3_209
1393	5s_15	5s3_210
1394	5s_15	5s3_211
1395	5s_15	5s3_212
1396	5s_15	5s3_213
1397	5s_15	5s3_214
1398	5s_15	5s3_215
1399	5s_15	5s3_218
1400	5s_15	5s3_219
1401	5s_15	5s3_220
1402	5s_15	5s3_221
1403	5s_15	5s3_222
1404	5s_15	5s3_223
1405	5s_15	5s3_225
1406	5s_15	5s3_228
1407	5s_15	5s3_229
1408	5s_15	5s3_230
1409	5s_15	5s3_231
1410	5s_15	5s3_232
1411	5s_15	5s3_233
1412	5s_15	5s3_235
1413	5s_15	5s3_236
1414	5s_15	5s3_237
1415	5s_15	5s3_238
1416	5s_15	5s3_239
1417	5s_15	5s3_240
1418	5s_15	5s3_241
1419	5s_15	5s3_242
1420	5s_15	5s3_244
1421	5s_15	5s3_245
1422	5s_15	5s3_246
1423	5s_15	5s3_247
1424	5s_15	5s3_248
1425	5s_15	5s3_249
1426	5s_15	5s3_250
1427	5s_15	5s3_251
1428	5s_15	5s3_252
1429	5s_15	5s3_253
1430	5s_15	5s3_254
1431	5s_15	5s3_255
1432	5s_15	5s3_256
1433	5s_15	5s3_257
1434	5s_15	5s3_258
1435	5s_15	5s3_259
1436	5s_15	5s3_260
1437	5s_15	5s3_261
1438	5s_15	5s3_263
1439	5s_15	5s3_265
1440	5s_15	5s3_266
1441	5s_15	5s3_267
1442	5s_15	5s3_268
1443	5s_15	5s3_269
1444	5s_15	5s3_270
1445	5s_15	5s3_271
1446	5s_15	5s3_272
1447	5s_15	5s3_273
1448	5s_15	5s3_274
1449	5s_15	5s3_276
1450	5s_15	5s3_277
1451	5s_15	5s3_278
1452	5s_15	5s3_279
1453	5s_15	5s3_280
1454	5s_15	5s3_281
1455	5s_15	5s3_282
1456	5s_15	5s3_283
1457	5s_15	5s3_284
1458	5s_15	5s3_285
1459	5s_15	5s3_286
1460	5s_15	5s3_287
1461	5s_15	5s3_288
1462	5s_15	5s3_289
1463	5s_15	5s3_290
1464	5s_15	5s3_292
1465	5s_15	5s3_293
1466	5s_15	5s3_294
1467	5s_15	5s3_295
1468	5s_15	5s3_296
1469	5s_15	5s3_297
1470	5s_15	5s3_299
1471	5s_15	5s_32
1472	5s_15	5s3_2
1473	5s_15	5s3_300
1474	5s_15	5s3_305
1475	5s_15	5s3_311
1476	5s_15	5s3_313
1477	5s_15	5s3_314
1478	5s_15	5s3_32
1479	5s_15	5s3_3
1480	5s_15	5s_34
1481	5s_15	5s3_4
1482	5s_15	5s3_59
1483	5s_15	5s_35
1484	5s_15	5s3_60
1485	5s_15	5s3_61
1486	5s_15	5s3_62
1487	5s_15	5s3_63
1488	5s_15	5s3_64
1489	5s_15	5s3_65
1490	5s_15	5s3_66
1491	5s_15	5s3_67
1492	5s_15	5s3_68
1493	5s_15	5s3_6
1494	5s_15	5s3_70
1495	5s_15	5s3_71
1496	5s_15	5s3_72
1497	5s_15	5s3_73
1498	5s_15	5s3_74
1499	5s_15	5s3_75
1500	5s_15	5s3_76
1501	5s_15	5s3_77
1502	5s_15	5s3_78
1503	5s_15	5s3_79
1504	5s_15	5s3_80
1505	5s_15	5s3_81
1506	5s_15	5s3_82
1507	5s_15	5s3_83
1508	5s_15	5s3_84
1509	5s_15	5s3_85
1510	5s_15	5s3_86
1511	5s_15	5s3_87
1512	5s_15	5s3_88
1513	5s_15	5s3_90
1514	5s_15	5s3_91
1515	5s_15	5s3_93
1516	5s_15	5s3_94
1517	5s_15	5s3_95
1518	5s_15	5s3_96
1519	5s_15	5s3_97
1520	5s_15	5s3_98
1521	5s_15	5s3_99
1522	5s_15	5s_39
1523	5s_15	5s_3
1524	5s_15	5s_40
1525	5s_15	5s_41
1526	5s_15	5s_42
1527	5s_15	5s_4
1528	5s_15	5s_5
1529	5s_15	5s_7
1530	5s_15	5s_8
1531	5s_16	5s_17
1532	5s_16	5s_18
1533	5s_16	5s_19
1534	5s_16	5s_1
1535	5s_16	5s_20
1536	5s_16	5s2_107
1537	5s_16	5s2_109
1538	5s_16	5s2_111
1539	5s_16	5s2_112
1540	5s_16	5s2_113
1541	5s_16	5s2_119
1542	5s_16	5s2_121
1543	5s_16	5s2_123
1544	5s_16	5s2_124
1545	5s_16	5s2_130
1546	5s_16	5s2_131
1547	5s_16	5s2_132
1548	5s_16	5s2_133
1549	5s_16	5s2_134
1550	5s_16	5s2_136
1551	5s_16	5s2_137
1552	5s_16	5s2_138
1553	5s_16	5s2_139
1554	5s_16	5s2_140
1555	5s_16	5s2_146
1556	5s_16	5s2_147
1557	5s_16	5s2_14
1558	5s_16	5s2_153
1559	5s_16	5s2_15
1560	5s_16	5s2_17
1561	5s_16	5s2_18
1562	5s_16	5s_21
1563	5s_16	5s2_1
1564	5s_16	5s2_24
1565	5s_16	5s2_25
1566	5s_16	5s2_26
1567	5s_16	5s2_27
1568	5s_16	5s2_29
1569	5s_16	5s2_2
1570	5s_16	5s2_30
1571	5s_16	5s2_33
1572	5s_16	5s2_35
1573	5s_16	5s2_36
1574	5s_16	5s2_38
1575	5s_16	5s2_39
1576	5s_16	5s2_3
1577	5s_16	5s2_40
1578	5s_16	5s2_43
1579	5s_16	5s2_44
1580	5s_16	5s2_45
1581	5s_16	5s2_46
1582	5s_16	5s2_47
1583	5s_16	5s2_48
1584	5s_16	5s2_4
1585	5s_16	5s2_50
1586	5s_16	5s2_51
1587	5s_16	5s2_52
1588	5s_16	5s2_54
1589	5s_16	5s2_59
1590	5s_16	5s_25
1591	5s_16	5s2_5
1592	5s_16	5s2_62
1593	5s_16	5s2_63
1594	5s_16	5s2_64
1595	5s_16	5s2_73
1596	5s_16	5s2_74
1597	5s_16	5s2_76
1598	5s_16	5s2_77
1599	5s_16	5s2_78
1600	5s_16	5s2_79
1601	5s_16	5s2_7
1602	5s_16	5s2_80
1603	5s_16	5s2_81
1604	5s_16	5s2_82
1605	5s_16	5s2_86
1606	5s_16	5s2_87
1607	5s_16	5s2_88
1608	5s_16	5s2_89
1609	5s_16	5s2_8
1610	5s_16	5s2_91
1611	5s_16	5s2_96
1612	5s_16	5s_29
1613	5s_16	5s2_9
1614	5s_16	5s_2
1615	5s_16	5s3_100
1616	5s_16	5s3_101
1617	5s_16	5s3_102
1618	5s_16	5s3_103
1619	5s_16	5s3_104
1620	5s_16	5s3_105
1621	5s_16	5s3_106
1622	5s_16	5s3_107
1623	5s_16	5s3_114
1624	5s_16	5s3_115
1625	5s_16	5s3_116
1626	5s_16	5s3_117
1627	5s_16	5s3_118
1628	5s_16	5s3_119
1629	5s_16	5s3_121
1630	5s_16	5s3_122
1631	5s_16	5s3_123
1632	5s_16	5s3_130
1633	5s_16	5s3_131
1634	5s_16	5s3_13
1635	5s_16	5s3_141
1636	5s_16	5s3_142
1637	5s_16	5s3_146
1638	5s_16	5s3_147
1639	5s_16	5s3_148
1640	5s_16	5s3_149
1641	5s_16	5s3_150
1642	5s_16	5s3_151
1643	5s_16	5s3_154
1644	5s_16	5s3_155
1645	5s_16	5s3_156
1646	5s_16	5s3_157
1647	5s_16	5s3_158
1648	5s_16	5s3_159
1649	5s_16	5s3_160
1650	5s_16	5s3_162
1651	5s_16	5s3_163
1652	5s_16	5s3_164
1653	5s_16	5s3_165
1654	5s_16	5s3_167
1655	5s_16	5s3_168
1656	5s_16	5s3_169
1657	5s_16	5s3_170
1658	5s_16	5s3_171
1659	5s_16	5s3_172
1660	5s_16	5s3_173
1661	5s_16	5s3_174
1662	5s_16	5s3_175
1663	5s_16	5s3_176
1664	5s_16	5s3_177
1665	5s_16	5s3_178
1666	5s_16	5s3_179
1667	5s_16	5s3_180
1668	5s_16	5s3_182
1669	5s_16	5s3_183
1670	5s_16	5s3_184
1671	5s_16	5s3_185
1672	5s_16	5s3_186
1673	5s_16	5s3_187
1674	5s_16	5s3_188
1675	5s_16	5s3_189
1676	5s_16	5s3_190
1677	5s_16	5s3_191
1678	5s_16	5s3_192
1679	5s_16	5s3_193
1680	5s_16	5s3_194
1681	5s_16	5s3_195
1682	5s_16	5s3_197
1683	5s_16	5s3_198
1684	5s_16	5s3_199
1685	5s_16	5s_31
1686	5s_16	5s3_1
1687	5s_16	5s3_200
1688	5s_16	5s3_201
1689	5s_16	5s3_203
1690	5s_16	5s3_204
1691	5s_16	5s3_205
1692	5s_16	5s3_206
1693	5s_16	5s3_207
1694	5s_16	5s3_208
1695	5s_16	5s3_209
1696	5s_16	5s3_210
1697	5s_16	5s3_211
1698	5s_16	5s3_212
1699	5s_16	5s3_213
1700	5s_16	5s3_214
1701	5s_16	5s3_215
1702	5s_16	5s3_218
1703	5s_16	5s3_219
1704	5s_16	5s3_220
1705	5s_16	5s3_221
1706	5s_16	5s3_222
1707	5s_16	5s3_223
1708	5s_16	5s3_225
1709	5s_16	5s3_228
1710	5s_16	5s3_229
1711	5s_16	5s3_230
1712	5s_16	5s3_231
1713	5s_16	5s3_232
1714	5s_16	5s3_233
1715	5s_16	5s3_235
1716	5s_16	5s3_236
1717	5s_16	5s3_237
1718	5s_16	5s3_238
1719	5s_16	5s3_239
1720	5s_16	5s3_240
1721	5s_16	5s3_241
1722	5s_16	5s3_242
1723	5s_16	5s3_244
1724	5s_16	5s3_245
1725	5s_16	5s3_246
1726	5s_16	5s3_247
1727	5s_16	5s3_248
1728	5s_16	5s3_249
1729	5s_16	5s3_250
1730	5s_16	5s3_251
1731	5s_16	5s3_252
1732	5s_16	5s3_253
1733	5s_16	5s3_254
1734	5s_16	5s3_255
1735	5s_16	5s3_256
1736	5s_16	5s3_257
1737	5s_16	5s3_258
1738	5s_16	5s3_259
1739	5s_16	5s3_260
1740	5s_16	5s3_261
1741	5s_16	5s3_263
1742	5s_16	5s3_265
1743	5s_16	5s3_266
1744	5s_16	5s3_267
1745	5s_16	5s3_268
1746	5s_16	5s3_269
1747	5s_16	5s3_270
1748	5s_16	5s3_271
1749	5s_16	5s3_272
1750	5s_16	5s3_273
1751	5s_16	5s3_274
1752	5s_16	5s3_276
1753	5s_16	5s3_277
1754	5s_16	5s3_278
1755	5s_16	5s3_279
1756	5s_16	5s3_280
1757	5s_16	5s3_281
1758	5s_16	5s3_282
1759	5s_16	5s3_283
1760	5s_16	5s3_284
1761	5s_16	5s3_285
1762	5s_16	5s3_286
1763	5s_16	5s3_287
1764	5s_16	5s3_288
1765	5s_16	5s3_289
1766	5s_16	5s3_290
1767	5s_16	5s3_292
1768	5s_16	5s3_293
1769	5s_16	5s3_294
1770	5s_16	5s3_295
1771	5s_16	5s3_296
1772	5s_16	5s3_297
1773	5s_16	5s3_299
1774	5s_16	5s_32
1775	5s_16	5s3_2
1776	5s_16	5s3_300
1777	5s_16	5s3_305
1778	5s_16	5s3_311
1779	5s_16	5s3_313
1780	5s_16	5s3_314
1781	5s_16	5s3_32
1782	5s_16	5s3_3
1783	5s_16	5s_34
1784	5s_16	5s3_4
1785	5s_16	5s3_59
1786	5s_16	5s_35
1787	5s_16	5s3_60
1788	5s_16	5s3_61
1789	5s_16	5s3_62
1790	5s_16	5s3_63
1791	5s_16	5s3_64
1792	5s_16	5s3_65
1793	5s_16	5s3_66
1794	5s_16	5s3_67
1795	5s_16	5s3_68
1796	5s_16	5s3_6
1797	5s_16	5s3_70
1798	5s_16	5s3_71
1799	5s_16	5s3_72
1800	5s_16	5s3_73
1801	5s_16	5s3_74
1802	5s_16	5s3_75
1803	5s_16	5s3_76
1804	5s_16	5s3_77
1805	5s_16	5s3_78
1806	5s_16	5s3_79
1807	5s_16	5s3_80
1808	5s_16	5s3_81
1809	5s_16	5s3_82
1810	5s_16	5s3_83
1811	5s_16	5s3_84
1812	5s_16	5s3_85
1813	5s_16	5s3_86
1814	5s_16	5s3_87
1815	5s_16	5s3_88
1816	5s_16	5s3_90
1817	5s_16	5s3_91
1818	5s_16	5s3_93
1819	5s_16	5s3_94
1820	5s_16	5s3_95
1821	5s_16	5s3_96
1822	5s_16	5s3_97
1823	5s_16	5s3_98
1824	5s_16	5s3_99
1825	5s_16	5s_39
1826	5s_16	5s_3
1827	5s_16	5s_40
1828	5s_16	5s_41
1829	5s_16	5s_42
1830	5s_16	5s_4
1831	5s_16	5s_5
1832	5s_16	5s_7
1833	5s_16	5s_8
1834	5s_17	5s_18
1835	5s_17	5s_19
1836	5s_17	5s_1
1837	5s_17	5s_20
1838	5s_17	5s2_107
1839	5s_17	5s2_109
1840	5s_17	5s2_111
1841	5s_17	5s2_112
1842	5s_17	5s2_113
1843	5s_17	5s2_119
1844	5s_17	5s2_121
1845	5s_17	5s2_123
1846	5s_17	5s2_124
1847	5s_17	5s2_130
1848	5s_17	5s2_131
1849	5s_17	5s2_132
1850	5s_17	5s2_133
1851	5s_17	5s2_134
1852	5s_17	5s2_136
1853	5s_17	5s2_137
1854	5s_17	5s2_138
1855	5s_17	5s2_139
1856	5s_17	5s2_140
1857	5s_17	5s2_146
1858	5s_17	5s2_147
1859	5s_17	5s2_14
1860	5s_17	5s2_153
1861	5s_17	5s2_15
1862	5s_17	5s2_17
1863	5s_17	5s2_18
1864	5s_17	5s_21
1865	5s_17	5s2_1
1866	5s_17	5s2_24
1867	5s_17	5s2_25
1868	5s_17	5s2_26
1869	5s_17	5s2_27
1870	5s_17	5s2_29
1871	5s_17	5s2_2
1872	5s_17	5s2_30
1873	5s_17	5s2_33
1874	5s_17	5s2_35
1875	5s_17	5s2_36
1876	5s_17	5s2_38
1877	5s_17	5s2_39
1878	5s_17	5s2_3
1879	5s_17	5s2_40
1880	5s_17	5s2_43
1881	5s_17	5s2_44
1882	5s_17	5s2_45
1883	5s_17	5s2_46
1884	5s_17	5s2_47
1885	5s_17	5s2_48
1886	5s_17	5s2_4
1887	5s_17	5s2_50
1888	5s_17	5s2_51
1889	5s_17	5s2_52
1890	5s_17	5s2_54
1891	5s_17	5s2_59
1892	5s_17	5s_25
1893	5s_17	5s2_5
1894	5s_17	5s2_62
1895	5s_17	5s2_63
1896	5s_17	5s2_64
1897	5s_17	5s2_73
1898	5s_17	5s2_74
1899	5s_17	5s2_76
1900	5s_17	5s2_77
1901	5s_17	5s2_78
1902	5s_17	5s2_79
1903	5s_17	5s2_7
1904	5s_17	5s2_80
1905	5s_17	5s2_81
1906	5s_17	5s2_82
1907	5s_17	5s2_86
1908	5s_17	5s2_87
1909	5s_17	5s2_88
1910	5s_17	5s2_89
1911	5s_17	5s2_8
1912	5s_17	5s2_91
1913	5s_17	5s2_96
1914	5s_17	5s_29
1915	5s_17	5s2_9
1916	5s_17	5s_2
1917	5s_17	5s3_100
1918	5s_17	5s3_101
1919	5s_17	5s3_102
1920	5s_17	5s3_103
1921	5s_17	5s3_104
1922	5s_17	5s3_105
1923	5s_17	5s3_106
1924	5s_17	5s3_107
1925	5s_17	5s3_114
1926	5s_17	5s3_115
1927	5s_17	5s3_116
1928	5s_17	5s3_117
1929	5s_17	5s3_118
1930	5s_17	5s3_119
1931	5s_17	5s3_121
1932	5s_17	5s3_122
1933	5s_17	5s3_123
1934	5s_17	5s3_130
1935	5s_17	5s3_131
1936	5s_17	5s3_13
1937	5s_17	5s3_141
1938	5s_17	5s3_142
1939	5s_17	5s3_146
1940	5s_17	5s3_147
1941	5s_17	5s3_148
1942	5s_17	5s3_149
1943	5s_17	5s3_150
1944	5s_17	5s3_151
1945	5s_17	5s3_154
1946	5s_17	5s3_155
1947	5s_17	5s3_156
1948	5s_17	5s3_157
1949	5s_17	5s3_158
1950	5s_17	5s3_159
1951	5s_17	5s3_160
1952	5s_17	5s3_162
1953	5s_17	5s3_163
1954	5s_17	5s3_164
1955	5s_17	5s3_165
1956	5s_17	5s3_167
1957	5s_17	5s3_168
1958	5s_17	5s3_169
1959	5s_17	5s3_170
1960	5s_17	5s3_171
1961	5s_17	5s3_172
1962	5s_17	5s3_173
1963	5s_17	5s3_174
1964	5s_17	5s3_175
1965	5s_17	5s3_176
1966	5s_17	5s3_177
1967	5s_17	5s3_178
1968	5s_17	5s3_179
1969	5s_17	5s3_180
1970	5s_17	5s3_182
1971	5s_17	5s3_183
1972	5s_17	5s3_184
1973	5s_17	5s3_185
1974	5s_17	5s3_186
1975	5s_17	5s3_187
1976	5s_17	5s3_188
1977	5s_17	5s3_189
1978	5s_17	5s3_190
1979	5s_17	5s3_191
1980	5s_17	5s3_192
1981	5s_17	5s3_193
1982	5s_17	5s3_194
1983	5s_17	5s3_195
1984	5s_17	5s3_197
1985	5s_17	5s3_198
1986	5s_17	5s3_199
1987	5s_17	5s_31
1988	5s_17	5s3_1
1989	5s_17	5s3_200
1990	5s_17	5s3_201
1991	5s_17	5s3_203
1992	5s_17	5s3_204
1993	5s_17	5s3_205
1994	5s_17	5s3_206
1995	5s_17	5s3_207
1996	5s_17	5s3_208
1997	5s_17	5s3_209
1998	5s_17	5s3_210
1999	5s_17	5s3_211
2000	5s_17	5s3_212
[truncated: 45,586 more rows]
