# Supplementary material for: Detection of non-coding RNAs on the basis of predicted secondary structure formation free energy change
Source: BMC Bioinformatics. 2006 Mar 27;7:173. doi: 10.1186/1471-2105-7-173 (PMC1570369; doi:10.1186/1471-2105-7-173)
Supplement: Additional File 6 — LIBSVM datasets for every possible sequence pair of 5S rRNA, tRNA, and negative sequences. Nine plain text data files formatted for input to LIBSVM (not scaled) and three plain text files containing sequence codes for the LIBSVM files, all archived with GNU 'tar' and compressed with GNU 'gzip'. Our training and testing sets for the Dynalign/LIBSVM classifier were prepared from this dataset as described in "Methods." The file 'LIBSVM-set.5s-real' is every possible pairing of known 309 5S rRNA sequences in our database, not counting sequences paired with themselves. The file 'LIBSVM-set.trna-real' is every possible pairing of known 479 tRNA sequences in our database, not counting sequences paired with themselves. The file 'LIBSVM-set.100ident-real' is the 309 5S rRNA and 479 tRNA sequences paired with themselves (i.e. real sequence pairs of 100% identity). The files denoted 'neg-column' are columnwise-shuffled negatives generated from the corresponding real sequences; the files denoted 'neg-AE' are negatives generated from the corresponding real sequences by the Altschul-Erikson shuffle (see "Methods" for description of both shuffles). The files denoted 'seqlist' contain the codes for sequence pairs (or for sequences aligned with themselves) with lines in a one-to-one correspondence with the appropriate LIBSVM files – for example, line 42 of file 'seqlist.5s-pairs' contains the codes of the two 5S rRNA sequences which were used to generate the data on lines 42 in files 'LIBSVM-set.5s-real', 'LIBSVM-set.5s-neg-column', and 'LIBSVM-set.5s-neg-AE'. For LIBSVM files, column 1 the data label (1 for real, -1 for negative); column 2 is the Dynalign-computed ΔG°total; column 3 is the length of shorter sequence; columns 4, 5, and 6 are A, U, and C frequencies of sequence 1; columns 7, 8, and 9 are A, U, and C frequencies of sequence 2. [file 1471-2105-7-173-S6.gz › seqlist.trna-pairs]

1	RA0380	RA0500
2	RA0380	RA0501
3	RA0380	RA0502
4	RA0380	RA1140
5	RA0380	RA1180
6	RA0380	RA1540
7	RA0380	RA1660
8	RA0380	RA1661
9	RA0380	RA1662
10	RA0380	RA3920
11	RA0380	RA6280
12	RA0380	RA6360
13	RA0380	RA7680
14	RA0380	RA7681
15	RA0380	RA9990
16	RA0380	RA9991
17	RA0380	RC1140
18	RA0380	RC1660
19	RA0380	RC6280
20	RA0380	RD0260
21	RA0380	RD0500
22	RA0380	RD1140
23	RA0380	RD1580
24	RA0380	RD1660
25	RA0380	RD2640
26	RA0380	RD2641
27	RA0380	RD4800
28	RA0380	RD5240
29	RA0380	RD5280
30	RA0380	RD5281
31	RA0380	RD6040
32	RA0380	RD6280
33	RA0380	RD7920
34	RA0380	RD9160
35	RA0380	RD9161
36	RA0380	RD9220
37	RA0380	RE0500
38	RA0380	RE0501
39	RA0380	RE1140
40	RA0380	RE1660
41	RA0380	RE1661
42	RA0380	RE1662
43	RA0380	RE2140
44	RA0380	RE2440
45	RA0380	RE2640
46	RA0380	RE2680
47	RA0380	RE4800
48	RA0380	RE5360
49	RA0380	RE6280
50	RA0380	RE6320
51	RA0380	RE6780
52	RA0380	RE6781
53	RA0380	RE6940
54	RA0380	RE7740
55	RA0380	RE8100
56	RA0380	RE9160
57	RA0380	RE9990
58	RA0380	RF0500
59	RA0380	RF1140
60	RA0380	RF1460
61	RA0380	RF1540
62	RA0380	RF1580
63	RA0380	RF1660
64	RA0380	RF2020
65	RA0380	RF2060
66	RA0380	RF3160
67	RA0380	RF3280
68	RA0380	RF3800
69	RA0380	RF5280
70	RA0380	RF6040
71	RA0380	RF6200
72	RA0380	RF6280
73	RA0380	RF6281
74	RA0380	RF6320
75	RA0380	RF6780
76	RA0380	RF6820
77	RA0380	RF6860
78	RA0380	RF6940
79	RA0380	RF7020
80	RA0380	RF7680
81	RA0380	RF7681
82	RA0380	RF7740
83	RA0380	RF7920
84	RA0380	RF8100
85	RA0380	RF8101
86	RA0380	RF8102
87	RA0380	RF9220
88	RA0380	RF9280
89	RA0380	RF9281
90	RA0380	RF9340
91	RA0380	RF9990
92	RA0380	RG0220
93	RA0380	RG0380
94	RA0380	RG0500
95	RA0380	RG0501
96	RA0380	RG0502
97	RA0380	RG0503
98	RA0380	RG1140
99	RA0380	RG1180
100	RA0380	RG1310
101	RA0380	RG1380
102	RA0380	RG1381
103	RA0380	RG1540
104	RA0380	RG1660
105	RA0380	RG1661
106	RA0380	RG1662
107	RA0380	RG1700
108	RA0380	RG1701
109	RA0380	RG2530
110	RA0380	RG4000
111	RA0380	RG4800
112	RA0380	RG5360
113	RA0380	RG6280
114	RA0380	RG6820
115	RA0380	RG6940
116	RA0380	RG7680
117	RA0380	RG7681
118	RA0380	RG9990
119	RA0380	RG9991
120	RA0380	RH0500
121	RA0380	RH1140
122	RA0380	RH1660
123	RA0380	RH1700
124	RA0380	RH4000
125	RA0380	RH6280
126	RA0380	RH6281
127	RA0380	RH6940
128	RA0380	RH7740
129	RA0380	RH9460
130	RA0380	RH9990
131	RA0380	RI0500
132	RA0380	RI0501
133	RA0380	RI1140
134	RA0380	RI1141
135	RA0380	RI1180
136	RA0380	RI1580
137	RA0380	RI1660
138	RA0380	RI1661
139	RA0380	RI1662
140	RA0380	RI2720
141	RA0380	RI3280
142	RA0380	RI4000
143	RA0380	RI4310
144	RA0380	RI4800
145	RA0380	RI5360
146	RA0380	RI6280
147	RA0380	RI6360
148	RA0380	RI6940
149	RA0380	RI7680
150	RA0380	RI8100
151	RA0380	RK0500
152	RA0380	RK0501
153	RA0380	RK1140
154	RA0380	RK1141
155	RA0380	RK1540
156	RA0380	RK1541
157	RA0380	RK1660
158	RA0380	RK2530
159	RA0380	RK5240
160	RA0380	RK5280
161	RA0380	RK5360
162	RA0380	RK6280
163	RA0380	RK6281
164	RA0380	RK6820
165	RA0380	RK7740
166	RA0380	RK7741
167	RA0380	RK8100
168	RA0380	RK8101
169	RA0380	RK9160
170	RA0380	RK9161
171	RA0380	RK9162
172	RA0380	RK9220
173	RA0380	RK9221
174	RA0380	RK9222
175	RA0380	RL0220
176	RA0380	RL0260
177	RA0380	RL0500
178	RA0380	RL0501
179	RA0380	RL0502
180	RA0380	RL0503
181	RA0380	RL0504
182	RA0380	RL1140
183	RA0380	RL1141
184	RA0380	RL1142
185	RA0380	RL1460
186	RA0380	RL1540
187	RA0380	RL1660
188	RA0380	RL1661
189	RA0380	RL1662
190	RA0380	RL1700
191	RA0380	RL2020
192	RA0380	RL2100
193	RA0380	RL2101
194	RA0380	RL2840
195	RA0380	RL2841
196	RA0380	RL2842
197	RA0380	RL3160
198	RA0380	RL3161
199	RA0380	RL3162
200	RA0380	RL3280
201	RA0380	RL3920
202	RA0380	RL3921
203	RA0380	RL4000
204	RA0380	RL5280
205	RA0380	RL5281
206	RA0380	RL5282
207	RA0380	RL5360
208	RA0380	RL5361
209	RA0380	RL6280
210	RA0380	RL6281
211	RA0380	RL6360
212	RA0380	RL6370
213	RA0380	RL6371
214	RA0380	RL6372
215	RA0380	RL7080
216	RA0380	RL7560
217	RA0380	RL9160
218	RA0380	RL9161
219	RA0380	RL9280
220	RA0380	RL9400
221	RA0380	RM0100
222	RA0380	RM0500
223	RA0380	RM0900
224	RA0380	RM1140
225	RA0380	RM1540
226	RA0380	RM1580
227	RA0380	RM1660
228	RA0380	RM2530
229	RA0380	RM2560
230	RA0380	RM3280
231	RA0380	RM4000
232	RA0380	RM4400
233	RA0380	RM6280
234	RA0380	RM6820
235	RA0380	RM6940
236	RA0380	RM8100
237	RA0380	RM9220
238	RA0380	RM9990
239	RA0380	RN0260
240	RA0380	RN0380
241	RA0380	RN0500
242	RA0380	RN0620
243	RA0380	RN1140
244	RA0380	RN1660
245	RA0380	RN6280
246	RA0380	RN6940
247	RA0380	RP0180
248	RA0380	RP0181
249	RA0380	RP0220
250	RA0380	RP0260
251	RA0380	RP0500
252	RA0380	RP0501
253	RA0380	RP0502
254	RA0380	RP1140
255	RA0380	RP1180
256	RA0380	RP1540
257	RA0380	RP1700
258	RA0380	RP1701
259	RA0380	RP1702
260	RA0380	RP3280
261	RA0380	RP4000
262	RA0380	RP4400
263	RA0380	RP6280
264	RA0380	RP6281
265	RA0380	RP6360
266	RA0380	RP6940
267	RA0380	RQ0220
268	RA0380	RQ0260
269	RA0380	RQ0500
270	RA0380	RQ1140
271	RA0380	RQ1660
272	RA0380	RQ1661
273	RA0380	RQ2640
274	RA0380	RQ4800
275	RA0380	RQ6080
276	RA0380	RQ6081
277	RA0380	RQ6082
278	RA0380	RQ8100
279	RA0380	RQ8101
280	RA0380	RQ9160
281	RA0380	RQ9280
282	RA0380	RQ9990
283	RA0380	RQ9991
284	RA0380	RR0220
285	RA0380	RR0380
286	RA0380	RR0500
287	RA0380	RR0501
288	RA0380	RR0502
289	RA0380	RR1140
290	RA0380	RR1141
291	RA0380	RR1540
292	RA0380	RR1660
293	RA0380	RR1661
294	RA0380	RR1662
295	RA0380	RR1663
296	RA0380	RR1664
297	RA0380	RR2530
298	RA0380	RR4000
299	RA0380	RR4001
300	RA0380	RR4800
301	RA0380	RR5240
302	RA0380	RR5280
303	RA0380	RR5360
304	RA0380	RR6280
305	RA0380	RR6281
306	RA0380	RR6282
307	RA0380	RR6820
308	RA0380	RR8100
309	RA0380	RR8101
310	RA0380	RR9280
311	RA0380	RR9281
312	RA0380	RR9282
313	RA0380	RS0220
314	RA0380	RS0380
315	RA0380	RS0500
316	RA0380	RS0501
317	RA0380	RS0502
318	RA0380	RS1140
319	RA0380	RS1141
320	RA0380	RS1180
321	RA0380	RS1540
322	RA0380	RS1542
323	RA0380	RS1660
324	RA0380	RS1661
325	RA0380	RS1662
326	RA0380	RS1663
327	RA0380	RS1664
328	RA0380	RS4000
329	RA0380	RS4001
330	RA0380	RS4002
331	RA0380	RS5362
332	RA0380	RS6280
333	RA0380	RS6281
334	RA0380	RS6282
335	RA0380	RS6370
336	RA0380	RS6371
337	RA0380	RS6372
338	RA0380	RS6373
339	RA0380	RS6374
340	RA0380	RS6940
341	RA0380	RS7040
342	RA0380	RS7060
343	RA0380	RS7061
344	RA0380	RS7062
345	RA0380	RS7063
346	RA0380	RS7064
347	RA0380	RS7740
348	RA0380	RS7741
349	RA0380	RS7742
350	RA0380	RS9160
351	RA0380	RS9161
352	RA0380	RS9162
353	RA0380	RS9991
354	RA0380	RT0220
355	RA0380	RT0380
356	RA0380	RT0500
357	RA0380	RT0501
358	RA0380	RT1140
359	RA0380	RT1141
360	RA0380	RT1180
361	RA0380	RT1540
362	RA0380	RT1660
363	RA0380	RT1661
364	RA0380	RT3280
365	RA0380	RT3920
366	RA0380	RT6280
367	RA0380	RT6281
368	RA0380	RT9280
369	RA0380	RV0380
370	RA0380	RV0381
371	RA0380	RV0382
372	RA0380	RV0500
373	RA0380	RV0501
374	RA0380	RV1140
375	RA0380	RV1180
376	RA0380	RV1460
377	RA0380	RV1540
378	RA0380	RV1660
379	RA0380	RV1661
380	RA0380	RV1662
381	RA0380	RV3920
382	RA0380	RV4800
383	RA0380	RV5280
384	RA0380	RV5281
385	RA0380	RV5360
386	RA0380	RV6280
387	RA0380	RV6281
388	RA0380	RV6282
389	RA0380	RV6360
390	RA0380	RV6940
391	RA0380	RV7740
392	RA0380	RV7741
393	RA0380	RV7742
394	RA0380	RV8100
395	RA0380	RV9160
396	RA0380	RV9220
397	RA0380	RW0140
398	RA0380	RW0500
399	RA0380	RW1140
400	RA0380	RW1141
401	RA0380	RW1250
402	RA0380	RW1251
403	RA0380	RW1540
404	RA0380	RW1660
405	RA0380	RW2920
406	RA0380	RW3160
407	RA0380	RW3840
408	RA0380	RW3920
409	RA0380	RW4000
410	RA0380	RW5280
411	RA0380	RW5360
412	RA0380	RW6280
413	RA0380	RW6820
414	RA0380	RW7070
415	RA0380	RW8040
416	RA0380	RW9280
417	RA0380	RX0380
418	RA0380	RX0500
419	RA0380	RX0900
420	RA0380	RX1140
421	RA0380	RX1180
422	RA0380	RX1300
423	RA0380	RX1420
424	RA0380	RX1540
425	RA0380	RX1580
426	RA0380	RX1581
427	RA0380	RX1660
428	RA0380	RX1661
429	RA0380	RX2100
430	RA0380	RX2560
431	RA0380	RX3160
432	RA0380	RX3280
433	RA0380	RX3920
434	RA0380	RX4000
435	RA0380	RX4400
436	RA0380	RX4800
437	RA0380	RX5360
438	RA0380	RX5361
439	RA0380	RX6080
440	RA0380	RX6120
441	RA0380	RX6280
442	RA0380	RX6320
443	RA0380	RX6360
444	RA0380	RX6820
445	RA0380	RX6980
446	RA0380	RX7620
447	RA0380	RX7740
448	RA0380	RX7860
449	RA0380	RX7920
450	RA0380	RX7980
451	RA0380	RX8100
452	RA0380	RX9160
453	RA0380	RX9460
454	RA0380	RX9990
455	RA0380	RY0500
456	RA0380	RY1140
457	RA0380	RY1460
458	RA0380	RY1540
459	RA0380	RY1541
460	RA0380	RY1660
461	RA0380	RY1661
462	RA0380	RY2560
463	RA0380	RY2630
464	RA0380	RY3800
465	RA0380	RY3920
466	RA0380	RY4000
467	RA0380	RY6280
468	RA0380	RY6320
469	RA0380	RY6360
470	RA0380	RY6820
471	RA0380	RY6821
472	RA0380	RY6940
473	RA0380	RY7060
474	RA0380	RY7061
475	RA0380	RY7740
476	RA0380	RY9280
477	RA0380	RY9990
478	RA0380	RY9991
479	RA0500	RA0501
480	RA0500	RA0502
481	RA0500	RA1140
482	RA0500	RA1180
483	RA0500	RA1540
484	RA0500	RA1660
485	RA0500	RA1661
486	RA0500	RA1662
487	RA0500	RA3920
488	RA0500	RA6280
489	RA0500	RA6360
490	RA0500	RA7680
491	RA0500	RA7681
492	RA0500	RA9990
493	RA0500	RA9991
494	RA0500	RC1140
495	RA0500	RC1660
496	RA0500	RC6280
497	RA0500	RD0260
498	RA0500	RD0500
499	RA0500	RD1140
500	RA0500	RD1580
501	RA0500	RD1660
502	RA0500	RD2640
503	RA0500	RD2641
504	RA0500	RD4800
505	RA0500	RD5240
506	RA0500	RD5280
507	RA0500	RD5281
508	RA0500	RD6040
509	RA0500	RD6280
510	RA0500	RD7920
511	RA0500	RD9160
512	RA0500	RD9161
513	RA0500	RD9220
514	RA0500	RE0500
515	RA0500	RE0501
516	RA0500	RE1140
517	RA0500	RE1660
518	RA0500	RE1661
519	RA0500	RE1662
520	RA0500	RE2140
521	RA0500	RE2440
522	RA0500	RE2640
523	RA0500	RE2680
524	RA0500	RE4800
525	RA0500	RE5360
526	RA0500	RE6280
527	RA0500	RE6320
528	RA0500	RE6780
529	RA0500	RE6781
530	RA0500	RE6940
531	RA0500	RE7740
532	RA0500	RE8100
533	RA0500	RE9160
534	RA0500	RE9990
535	RA0500	RF0500
536	RA0500	RF1140
537	RA0500	RF1460
538	RA0500	RF1540
539	RA0500	RF1580
540	RA0500	RF1660
541	RA0500	RF2020
542	RA0500	RF2060
543	RA0500	RF3160
544	RA0500	RF3280
545	RA0500	RF3800
546	RA0500	RF5280
547	RA0500	RF6040
548	RA0500	RF6200
549	RA0500	RF6280
550	RA0500	RF6281
551	RA0500	RF6320
552	RA0500	RF6780
553	RA0500	RF6820
554	RA0500	RF6860
555	RA0500	RF6940
556	RA0500	RF7020
557	RA0500	RF7680
558	RA0500	RF7681
559	RA0500	RF7740
560	RA0500	RF7920
561	RA0500	RF8100
562	RA0500	RF8101
563	RA0500	RF8102
564	RA0500	RF9220
565	RA0500	RF9280
566	RA0500	RF9281
567	RA0500	RF9340
568	RA0500	RF9990
569	RA0500	RG0220
570	RA0500	RG0380
571	RA0500	RG0500
572	RA0500	RG0501
573	RA0500	RG0502
574	RA0500	RG0503
575	RA0500	RG1140
576	RA0500	RG1180
577	RA0500	RG1310
578	RA0500	RG1380
579	RA0500	RG1381
580	RA0500	RG1540
581	RA0500	RG1660
582	RA0500	RG1661
583	RA0500	RG1662
584	RA0500	RG1700
585	RA0500	RG1701
586	RA0500	RG2530
587	RA0500	RG4000
588	RA0500	RG4800
589	RA0500	RG5360
590	RA0500	RG6280
591	RA0500	RG6820
592	RA0500	RG6940
593	RA0500	RG7680
594	RA0500	RG7681
595	RA0500	RG9990
596	RA0500	RG9991
597	RA0500	RH0500
598	RA0500	RH1140
599	RA0500	RH1660
600	RA0500	RH1700
601	RA0500	RH4000
602	RA0500	RH6280
603	RA0500	RH6281
604	RA0500	RH6940
605	RA0500	RH7740
606	RA0500	RH9460
607	RA0500	RH9990
608	RA0500	RI0500
609	RA0500	RI0501
610	RA0500	RI1140
611	RA0500	RI1141
612	RA0500	RI1180
613	RA0500	RI1580
614	RA0500	RI1660
615	RA0500	RI1661
616	RA0500	RI1662
617	RA0500	RI2720
618	RA0500	RI3280
619	RA0500	RI4000
620	RA0500	RI4310
621	RA0500	RI4800
622	RA0500	RI5360
623	RA0500	RI6280
624	RA0500	RI6360
625	RA0500	RI6940
626	RA0500	RI7680
627	RA0500	RI8100
628	RA0500	RK0500
629	RA0500	RK0501
630	RA0500	RK1140
631	RA0500	RK1141
632	RA0500	RK1540
633	RA0500	RK1541
634	RA0500	RK1660
635	RA0500	RK2530
636	RA0500	RK5240
637	RA0500	RK5280
638	RA0500	RK5360
639	RA0500	RK6280
640	RA0500	RK6281
641	RA0500	RK6820
642	RA0500	RK7740
643	RA0500	RK7741
644	RA0500	RK8100
645	RA0500	RK8101
646	RA0500	RK9160
647	RA0500	RK9161
648	RA0500	RK9162
649	RA0500	RK9220
650	RA0500	RK9221
651	RA0500	RK9222
652	RA0500	RL0220
653	RA0500	RL0260
654	RA0500	RL0500
655	RA0500	RL0501
656	RA0500	RL0502
657	RA0500	RL0503
658	RA0500	RL0504
659	RA0500	RL1140
660	RA0500	RL1141
661	RA0500	RL1142
662	RA0500	RL1460
663	RA0500	RL1540
664	RA0500	RL1660
665	RA0500	RL1661
666	RA0500	RL1662
667	RA0500	RL1700
668	RA0500	RL2020
669	RA0500	RL2100
670	RA0500	RL2101
671	RA0500	RL2840
672	RA0500	RL2841
673	RA0500	RL2842
674	RA0500	RL3160
675	RA0500	RL3161
676	RA0500	RL3162
677	RA0500	RL3280
678	RA0500	RL3920
679	RA0500	RL3921
680	RA0500	RL4000
681	RA0500	RL5280
682	RA0500	RL5281
683	RA0500	RL5282
684	RA0500	RL5360
685	RA0500	RL5361
686	RA0500	RL6280
687	RA0500	RL6281
688	RA0500	RL6360
689	RA0500	RL6370
690	RA0500	RL6371
691	RA0500	RL6372
692	RA0500	RL7080
693	RA0500	RL7560
694	RA0500	RL9160
695	RA0500	RL9161
696	RA0500	RL9280
697	RA0500	RL9400
698	RA0500	RM0100
699	RA0500	RM0500
700	RA0500	RM0900
701	RA0500	RM1140
702	RA0500	RM1540
703	RA0500	RM1580
704	RA0500	RM1660
705	RA0500	RM2530
706	RA0500	RM2560
707	RA0500	RM3280
708	RA0500	RM4000
709	RA0500	RM4400
710	RA0500	RM6280
711	RA0500	RM6820
712	RA0500	RM6940
713	RA0500	RM8100
714	RA0500	RM9220
715	RA0500	RM9990
716	RA0500	RN0260
717	RA0500	RN0380
718	RA0500	RN0500
719	RA0500	RN0620
720	RA0500	RN1140
721	RA0500	RN1660
722	RA0500	RN6280
723	RA0500	RN6940
724	RA0500	RP0180
725	RA0500	RP0181
726	RA0500	RP0220
727	RA0500	RP0260
728	RA0500	RP0500
729	RA0500	RP0501
730	RA0500	RP0502
731	RA0500	RP1140
732	RA0500	RP1180
733	RA0500	RP1540
734	RA0500	RP1700
735	RA0500	RP1701
736	RA0500	RP1702
737	RA0500	RP3280
738	RA0500	RP4000
739	RA0500	RP4400
740	RA0500	RP6280
741	RA0500	RP6281
742	RA0500	RP6360
743	RA0500	RP6940
744	RA0500	RQ0220
745	RA0500	RQ0260
746	RA0500	RQ0500
747	RA0500	RQ1140
748	RA0500	RQ1660
749	RA0500	RQ1661
750	RA0500	RQ2640
751	RA0500	RQ4800
752	RA0500	RQ6080
753	RA0500	RQ6081
754	RA0500	RQ6082
755	RA0500	RQ8100
756	RA0500	RQ8101
757	RA0500	RQ9160
758	RA0500	RQ9280
759	RA0500	RQ9990
760	RA0500	RQ9991
761	RA0500	RR0220
762	RA0500	RR0380
763	RA0500	RR0500
764	RA0500	RR0501
765	RA0500	RR0502
766	RA0500	RR1140
767	RA0500	RR1141
768	RA0500	RR1540
769	RA0500	RR1660
770	RA0500	RR1661
771	RA0500	RR1662
772	RA0500	RR1663
773	RA0500	RR1664
774	RA0500	RR2530
775	RA0500	RR4000
776	RA0500	RR4001
777	RA0500	RR4800
778	RA0500	RR5240
779	RA0500	RR5280
780	RA0500	RR5360
781	RA0500	RR6280
782	RA0500	RR6281
783	RA0500	RR6282
784	RA0500	RR6820
785	RA0500	RR8100
786	RA0500	RR8101
787	RA0500	RR9280
788	RA0500	RR9281
789	RA0500	RR9282
790	RA0500	RS0220
791	RA0500	RS0380
792	RA0500	RS0500
793	RA0500	RS0501
794	RA0500	RS0502
795	RA0500	RS1140
796	RA0500	RS1141
797	RA0500	RS1180
798	RA0500	RS1540
799	RA0500	RS1542
800	RA0500	RS1660
801	RA0500	RS1661
802	RA0500	RS1662
803	RA0500	RS1663
804	RA0500	RS1664
805	RA0500	RS4000
806	RA0500	RS4001
807	RA0500	RS4002
808	RA0500	RS5362
809	RA0500	RS6280
810	RA0500	RS6281
811	RA0500	RS6282
812	RA0500	RS6370
813	RA0500	RS6371
814	RA0500	RS6372
815	RA0500	RS6373
816	RA0500	RS6374
817	RA0500	RS6940
818	RA0500	RS7040
819	RA0500	RS7060
820	RA0500	RS7061
821	RA0500	RS7062
822	RA0500	RS7063
823	RA0500	RS7064
824	RA0500	RS7740
825	RA0500	RS7741
826	RA0500	RS7742
827	RA0500	RS9160
828	RA0500	RS9161
829	RA0500	RS9162
830	RA0500	RS9991
831	RA0500	RT0220
832	RA0500	RT0380
833	RA0500	RT0500
834	RA0500	RT0501
835	RA0500	RT1140
836	RA0500	RT1141
837	RA0500	RT1180
838	RA0500	RT1540
839	RA0500	RT1660
840	RA0500	RT1661
841	RA0500	RT3280
842	RA0500	RT3920
843	RA0500	RT6280
844	RA0500	RT6281
845	RA0500	RT9280
846	RA0500	RV0380
847	RA0500	RV0381
848	RA0500	RV0382
849	RA0500	RV0500
850	RA0500	RV0501
851	RA0500	RV1140
852	RA0500	RV1180
853	RA0500	RV1460
854	RA0500	RV1540
855	RA0500	RV1660
856	RA0500	RV1661
857	RA0500	RV1662
858	RA0500	RV3920
859	RA0500	RV4800
860	RA0500	RV5280
861	RA0500	RV5281
862	RA0500	RV5360
863	RA0500	RV6280
864	RA0500	RV6281
865	RA0500	RV6282
866	RA0500	RV6360
867	RA0500	RV6940
868	RA0500	RV7740
869	RA0500	RV7741
870	RA0500	RV7742
871	RA0500	RV8100
872	RA0500	RV9160
873	RA0500	RV9220
874	RA0500	RW0140
875	RA0500	RW0500
876	RA0500	RW1140
877	RA0500	RW1141
878	RA0500	RW1250
879	RA0500	RW1251
880	RA0500	RW1540
881	RA0500	RW1660
882	RA0500	RW2920
883	RA0500	RW3160
884	RA0500	RW3840
885	RA0500	RW3920
886	RA0500	RW4000
887	RA0500	RW5280
888	RA0500	RW5360
889	RA0500	RW6280
890	RA0500	RW6820
891	RA0500	RW7070
892	RA0500	RW8040
893	RA0500	RW9280
894	RA0500	RX0380
895	RA0500	RX0500
896	RA0500	RX0900
897	RA0500	RX1140
898	RA0500	RX1180
899	RA0500	RX1300
900	RA0500	RX1420
901	RA0500	RX1540
902	RA0500	RX1580
903	RA0500	RX1581
904	RA0500	RX1660
905	RA0500	RX1661
906	RA0500	RX2100
907	RA0500	RX2560
908	RA0500	RX3160
909	RA0500	RX3280
910	RA0500	RX3920
911	RA0500	RX4000
912	RA0500	RX4400
913	RA0500	RX4800
914	RA0500	RX5360
915	RA0500	RX5361
916	RA0500	RX6080
917	RA0500	RX6120
918	RA0500	RX6280
919	RA0500	RX6320
920	RA0500	RX6360
921	RA0500	RX6820
922	RA0500	RX6980
923	RA0500	RX7620
924	RA0500	RX7740
925	RA0500	RX7860
926	RA0500	RX7920
927	RA0500	RX7980
928	RA0500	RX8100
929	RA0500	RX9160
930	RA0500	RX9460
931	RA0500	RX9990
932	RA0500	RY0500
933	RA0500	RY1140
934	RA0500	RY1460
935	RA0500	RY1540
936	RA0500	RY1541
937	RA0500	RY1660
938	RA0500	RY1661
939	RA0500	RY2560
940	RA0500	RY2630
941	RA0500	RY3800
942	RA0500	RY3920
943	RA0500	RY4000
944	RA0500	RY6280
945	RA0500	RY6320
946	RA0500	RY6360
947	RA0500	RY6820
948	RA0500	RY6821
949	RA0500	RY6940
950	RA0500	RY7060
951	RA0500	RY7061
952	RA0500	RY7740
953	RA0500	RY9280
954	RA0500	RY9990
955	RA0500	RY9991
956	RA0501	RA0502
957	RA0501	RA1140
958	RA0501	RA1180
959	RA0501	RA1540
960	RA0501	RA1660
961	RA0501	RA1661
962	RA0501	RA1662
963	RA0501	RA3920
964	RA0501	RA6280
965	RA0501	RA6360
966	RA0501	RA7680
967	RA0501	RA7681
968	RA0501	RA9990
969	RA0501	RA9991
970	RA0501	RC1140
971	RA0501	RC1660
972	RA0501	RC6280
973	RA0501	RD0260
974	RA0501	RD0500
975	RA0501	RD1140
976	RA0501	RD1580
977	RA0501	RD1660
978	RA0501	RD2640
979	RA0501	RD2641
980	RA0501	RD4800
981	RA0501	RD5240
982	RA0501	RD5280
983	RA0501	RD5281
984	RA0501	RD6040
985	RA0501	RD6280
986	RA0501	RD7920
987	RA0501	RD9160
988	RA0501	RD9161
989	RA0501	RD9220
990	RA0501	RE0500
991	RA0501	RE0501
992	RA0501	RE1140
993	RA0501	RE1660
994	RA0501	RE1661
995	RA0501	RE1662
996	RA0501	RE2140
997	RA0501	RE2440
998	RA0501	RE2640
999	RA0501	RE2680
1000	RA0501	RE4800
1001	RA0501	RE5360
1002	RA0501	RE6280
1003	RA0501	RE6320
1004	RA0501	RE6780
1005	RA0501	RE6781
1006	RA0501	RE6940
1007	RA0501	RE7740
1008	RA0501	RE8100
1009	RA0501	RE9160
1010	RA0501	RE9990
1011	RA0501	RF0500
1012	RA0501	RF1140
1013	RA0501	RF1460
1014	RA0501	RF1540
1015	RA0501	RF1580
1016	RA0501	RF1660
1017	RA0501	RF2020
1018	RA0501	RF2060
1019	RA0501	RF3160
1020	RA0501	RF3280
1021	RA0501	RF3800
1022	RA0501	RF5280
1023	RA0501	RF6040
1024	RA0501	RF6200
1025	RA0501	RF6280
1026	RA0501	RF6281
1027	RA0501	RF6320
1028	RA0501	RF6780
1029	RA0501	RF6820
1030	RA0501	RF6860
1031	RA0501	RF6940
1032	RA0501	RF7020
1033	RA0501	RF7680
1034	RA0501	RF7681
1035	RA0501	RF7740
1036	RA0501	RF7920
1037	RA0501	RF8100
1038	RA0501	RF8101
1039	RA0501	RF8102
1040	RA0501	RF9220
1041	RA0501	RF9280
1042	RA0501	RF9281
1043	RA0501	RF9340
1044	RA0501	RF9990
1045	RA0501	RG0220
1046	RA0501	RG0380
1047	RA0501	RG0500
1048	RA0501	RG0501
1049	RA0501	RG0502
1050	RA0501	RG0503
1051	RA0501	RG1140
1052	RA0501	RG1180
1053	RA0501	RG1310
1054	RA0501	RG1380
1055	RA0501	RG1381
1056	RA0501	RG1540
1057	RA0501	RG1660
1058	RA0501	RG1661
1059	RA0501	RG1662
1060	RA0501	RG1700
1061	RA0501	RG1701
1062	RA0501	RG2530
1063	RA0501	RG4000
1064	RA0501	RG4800
1065	RA0501	RG5360
1066	RA0501	RG6280
1067	RA0501	RG6820
1068	RA0501	RG6940
1069	RA0501	RG7680
1070	RA0501	RG7681
1071	RA0501	RG9990
1072	RA0501	RG9991
1073	RA0501	RH0500
1074	RA0501	RH1140
1075	RA0501	RH1660
1076	RA0501	RH1700
1077	RA0501	RH4000
1078	RA0501	RH6280
1079	RA0501	RH6281
1080	RA0501	RH6940
1081	RA0501	RH7740
1082	RA0501	RH9460
1083	RA0501	RH9990
1084	RA0501	RI0500
1085	RA0501	RI0501
1086	RA0501	RI1140
1087	RA0501	RI1141
1088	RA0501	RI1180
1089	RA0501	RI1580
1090	RA0501	RI1660
1091	RA0501	RI1661
1092	RA0501	RI1662
1093	RA0501	RI2720
1094	RA0501	RI3280
1095	RA0501	RI4000
1096	RA0501	RI4310
1097	RA0501	RI4800
1098	RA0501	RI5360
1099	RA0501	RI6280
1100	RA0501	RI6360
1101	RA0501	RI6940
1102	RA0501	RI7680
1103	RA0501	RI8100
1104	RA0501	RK0500
1105	RA0501	RK0501
1106	RA0501	RK1140
1107	RA0501	RK1141
1108	RA0501	RK1540
1109	RA0501	RK1541
1110	RA0501	RK1660
1111	RA0501	RK2530
1112	RA0501	RK5240
1113	RA0501	RK5280
1114	RA0501	RK5360
1115	RA0501	RK6280
1116	RA0501	RK6281
1117	RA0501	RK6820
1118	RA0501	RK7740
1119	RA0501	RK7741
1120	RA0501	RK8100
1121	RA0501	RK8101
1122	RA0501	RK9160
1123	RA0501	RK9161
1124	RA0501	RK9162
1125	RA0501	RK9220
1126	RA0501	RK9221
1127	RA0501	RK9222
1128	RA0501	RL0220
1129	RA0501	RL0260
1130	RA0501	RL0500
1131	RA0501	RL0501
1132	RA0501	RL0502
1133	RA0501	RL0503
1134	RA0501	RL0504
1135	RA0501	RL1140
1136	RA0501	RL1141
1137	RA0501	RL1142
1138	RA0501	RL1460
1139	RA0501	RL1540
1140	RA0501	RL1660
1141	RA0501	RL1661
1142	RA0501	RL1662
1143	RA0501	RL1700
1144	RA0501	RL2020
1145	RA0501	RL2100
1146	RA0501	RL2101
1147	RA0501	RL2840
1148	RA0501	RL2841
1149	RA0501	RL2842
1150	RA0501	RL3160
1151	RA0501	RL3161
1152	RA0501	RL3162
1153	RA0501	RL3280
1154	RA0501	RL3920
1155	RA0501	RL3921
1156	RA0501	RL4000
1157	RA0501	RL5280
1158	RA0501	RL5281
1159	RA0501	RL5282
1160	RA0501	RL5360
1161	RA0501	RL5361
1162	RA0501	RL6280
1163	RA0501	RL6281
1164	RA0501	RL6360
1165	RA0501	RL6370
1166	RA0501	RL6371
1167	RA0501	RL6372
1168	RA0501	RL7080
1169	RA0501	RL7560
1170	RA0501	RL9160
1171	RA0501	RL9161
1172	RA0501	RL9280
1173	RA0501	RL9400
1174	RA0501	RM0100
1175	RA0501	RM0500
1176	RA0501	RM0900
1177	RA0501	RM1140
1178	RA0501	RM1540
1179	RA0501	RM1580
1180	RA0501	RM1660
1181	RA0501	RM2530
1182	RA0501	RM2560
1183	RA0501	RM3280
1184	RA0501	RM4000
1185	RA0501	RM4400
1186	RA0501	RM6280
1187	RA0501	RM6820
1188	RA0501	RM6940
1189	RA0501	RM8100
1190	RA0501	RM9220
1191	RA0501	RM9990
1192	RA0501	RN0260
1193	RA0501	RN0380
1194	RA0501	RN0500
1195	RA0501	RN0620
1196	RA0501	RN1140
1197	RA0501	RN1660
1198	RA0501	RN6280
1199	RA0501	RN6940
1200	RA0501	RP0180
1201	RA0501	RP0181
1202	RA0501	RP0220
1203	RA0501	RP0260
1204	RA0501	RP0500
1205	RA0501	RP0501
1206	RA0501	RP0502
1207	RA0501	RP1140
1208	RA0501	RP1180
1209	RA0501	RP1540
1210	RA0501	RP1700
1211	RA0501	RP1701
1212	RA0501	RP1702
1213	RA0501	RP3280
1214	RA0501	RP4000
1215	RA0501	RP4400
1216	RA0501	RP6280
1217	RA0501	RP6281
1218	RA0501	RP6360
1219	RA0501	RP6940
1220	RA0501	RQ0220
1221	RA0501	RQ0260
1222	RA0501	RQ0500
1223	RA0501	RQ1140
1224	RA0501	RQ1660
1225	RA0501	RQ1661
1226	RA0501	RQ2640
1227	RA0501	RQ4800
1228	RA0501	RQ6080
1229	RA0501	RQ6081
1230	RA0501	RQ6082
1231	RA0501	RQ8100
1232	RA0501	RQ8101
1233	RA0501	RQ9160
1234	RA0501	RQ9280
1235	RA0501	RQ9990
1236	RA0501	RQ9991
1237	RA0501	RR0220
1238	RA0501	RR0380
1239	RA0501	RR0500
1240	RA0501	RR0501
1241	RA0501	RR0502
1242	RA0501	RR1140
1243	RA0501	RR1141
1244	RA0501	RR1540
1245	RA0501	RR1660
1246	RA0501	RR1661
1247	RA0501	RR1662
1248	RA0501	RR1663
1249	RA0501	RR1664
1250	RA0501	RR2530
1251	RA0501	RR4000
1252	RA0501	RR4001
1253	RA0501	RR4800
1254	RA0501	RR5240
1255	RA0501	RR5280
1256	RA0501	RR5360
1257	RA0501	RR6280
1258	RA0501	RR6281
1259	RA0501	RR6282
1260	RA0501	RR6820
1261	RA0501	RR8100
1262	RA0501	RR8101
1263	RA0501	RR9280
1264	RA0501	RR9281
1265	RA0501	RR9282
1266	RA0501	RS0220
1267	RA0501	RS0380
1268	RA0501	RS0500
1269	RA0501	RS0501
1270	RA0501	RS0502
1271	RA0501	RS1140
1272	RA0501	RS1141
1273	RA0501	RS1180
1274	RA0501	RS1540
1275	RA0501	RS1542
1276	RA0501	RS1660
1277	RA0501	RS1661
1278	RA0501	RS1662
1279	RA0501	RS1663
1280	RA0501	RS1664
1281	RA0501	RS4000
1282	RA0501	RS4001
1283	RA0501	RS4002
1284	RA0501	RS5362
1285	RA0501	RS6280
1286	RA0501	RS6281
1287	RA0501	RS6282
1288	RA0501	RS6370
1289	RA0501	RS6371
1290	RA0501	RS6372
1291	RA0501	RS6373
1292	RA0501	RS6374
1293	RA0501	RS6940
1294	RA0501	RS7040
1295	RA0501	RS7060
1296	RA0501	RS7061
1297	RA0501	RS7062
1298	RA0501	RS7063
1299	RA0501	RS7064
1300	RA0501	RS7740
1301	RA0501	RS7741
1302	RA0501	RS7742
1303	RA0501	RS9160
1304	RA0501	RS9161
1305	RA0501	RS9162
1306	RA0501	RS9991
1307	RA0501	RT0220
1308	RA0501	RT0380
1309	RA0501	RT0500
1310	RA0501	RT0501
1311	RA0501	RT1140
1312	RA0501	RT1141
1313	RA0501	RT1180
1314	RA0501	RT1540
1315	RA0501	RT1660
1316	RA0501	RT1661
1317	RA0501	RT3280
1318	RA0501	RT3920
1319	RA0501	RT6280
1320	RA0501	RT6281
1321	RA0501	RT9280
1322	RA0501	RV0380
1323	RA0501	RV0381
1324	RA0501	RV0382
1325	RA0501	RV0500
1326	RA0501	RV0501
1327	RA0501	RV1140
1328	RA0501	RV1180
1329	RA0501	RV1460
1330	RA0501	RV1540
1331	RA0501	RV1660
1332	RA0501	RV1661
1333	RA0501	RV1662
1334	RA0501	RV3920
1335	RA0501	RV4800
1336	RA0501	RV5280
1337	RA0501	RV5281
1338	RA0501	RV5360
1339	RA0501	RV6280
1340	RA0501	RV6281
1341	RA0501	RV6282
1342	RA0501	RV6360
1343	RA0501	RV6940
1344	RA0501	RV7740
1345	RA0501	RV7741
1346	RA0501	RV7742
1347	RA0501	RV8100
1348	RA0501	RV9160
1349	RA0501	RV9220
1350	RA0501	RW0140
1351	RA0501	RW0500
1352	RA0501	RW1140
1353	RA0501	RW1141
1354	RA0501	RW1250
1355	RA0501	RW1251
1356	RA0501	RW1540
1357	RA0501	RW1660
1358	RA0501	RW2920
1359	RA0501	RW3160
1360	RA0501	RW3840
1361	RA0501	RW3920
1362	RA0501	RW4000
1363	RA0501	RW5280
1364	RA0501	RW5360
1365	RA0501	RW6280
1366	RA0501	RW6820
1367	RA0501	RW7070
1368	RA0501	RW8040
1369	RA0501	RW9280
1370	RA0501	RX0380
1371	RA0501	RX0500
1372	RA0501	RX0900
1373	RA0501	RX1140
1374	RA0501	RX1180
1375	RA0501	RX1300
1376	RA0501	RX1420
1377	RA0501	RX1540
1378	RA0501	RX1580
1379	RA0501	RX1581
1380	RA0501	RX1660
1381	RA0501	RX1661
1382	RA0501	RX2100
1383	RA0501	RX2560
1384	RA0501	RX3160
1385	RA0501	RX3280
1386	RA0501	RX3920
1387	RA0501	RX4000
1388	RA0501	RX4400
1389	RA0501	RX4800
1390	RA0501	RX5360
1391	RA0501	RX5361
1392	RA0501	RX6080
1393	RA0501	RX6120
1394	RA0501	RX6280
1395	RA0501	RX6320
1396	RA0501	RX6360
1397	RA0501	RX6820
1398	RA0501	RX6980
1399	RA0501	RX7620
1400	RA0501	RX7740
1401	RA0501	RX7860
1402	RA0501	RX7920
1403	RA0501	RX7980
1404	RA0501	RX8100
1405	RA0501	RX9160
1406	RA0501	RX9460
1407	RA0501	RX9990
1408	RA0501	RY0500
1409	RA0501	RY1140
1410	RA0501	RY1460
1411	RA0501	RY1540
1412	RA0501	RY1541
1413	RA0501	RY1660
1414	RA0501	RY1661
1415	RA0501	RY2560
1416	RA0501	RY2630
1417	RA0501	RY3800
1418	RA0501	RY3920
1419	RA0501	RY4000
1420	RA0501	RY6280
1421	RA0501	RY6320
1422	RA0501	RY6360
1423	RA0501	RY6820
1424	RA0501	RY6821
1425	RA0501	RY6940
1426	RA0501	RY7060
1427	RA0501	RY7061
1428	RA0501	RY7740
1429	RA0501	RY9280
1430	RA0501	RY9990
1431	RA0501	RY9991
1432	RA0502	RA1140
1433	RA0502	RA1180
1434	RA0502	RA1540
1435	RA0502	RA1660
1436	RA0502	RA1661
1437	RA0502	RA1662
1438	RA0502	RA3920
1439	RA0502	RA6280
1440	RA0502	RA6360
1441	RA0502	RA7680
1442	RA0502	RA7681
1443	RA0502	RA9990
1444	RA0502	RA9991
1445	RA0502	RC1140
1446	RA0502	RC1660
1447	RA0502	RC6280
1448	RA0502	RD0260
1449	RA0502	RD0500
1450	RA0502	RD1140
1451	RA0502	RD1580
1452	RA0502	RD1660
1453	RA0502	RD2640
1454	RA0502	RD2641
1455	RA0502	RD4800
1456	RA0502	RD5240
1457	RA0502	RD5280
1458	RA0502	RD5281
1459	RA0502	RD6040
1460	RA0502	RD6280
1461	RA0502	RD7920
1462	RA0502	RD9160
1463	RA0502	RD9161
1464	RA0502	RD9220
1465	RA0502	RE0500
1466	RA0502	RE0501
1467	RA0502	RE1140
1468	RA0502	RE1660
1469	RA0502	RE1661
1470	RA0502	RE1662
1471	RA0502	RE2140
1472	RA0502	RE2440
1473	RA0502	RE2640
1474	RA0502	RE2680
1475	RA0502	RE4800
1476	RA0502	RE5360
1477	RA0502	RE6280
1478	RA0502	RE6320
1479	RA0502	RE6780
1480	RA0502	RE6781
1481	RA0502	RE6940
1482	RA0502	RE7740
1483	RA0502	RE8100
1484	RA0502	RE9160
1485	RA0502	RE9990
1486	RA0502	RF0500
1487	RA0502	RF1140
1488	RA0502	RF1460
1489	RA0502	RF1540
1490	RA0502	RF1580
1491	RA0502	RF1660
1492	RA0502	RF2020
1493	RA0502	RF2060
1494	RA0502	RF3160
1495	RA0502	RF3280
1496	RA0502	RF3800
1497	RA0502	RF5280
1498	RA0502	RF6040
1499	RA0502	RF6200
1500	RA0502	RF6280
1501	RA0502	RF6281
1502	RA0502	RF6320
1503	RA0502	RF6780
1504	RA0502	RF6820
1505	RA0502	RF6860
1506	RA0502	RF6940
1507	RA0502	RF7020
1508	RA0502	RF7680
1509	RA0502	RF7681
1510	RA0502	RF7740
1511	RA0502	RF7920
1512	RA0502	RF8100
1513	RA0502	RF8101
1514	RA0502	RF8102
1515	RA0502	RF9220
1516	RA0502	RF9280
1517	RA0502	RF9281
1518	RA0502	RF9340
1519	RA0502	RF9990
1520	RA0502	RG0220
1521	RA0502	RG0380
1522	RA0502	RG0500
1523	RA0502	RG0501
1524	RA0502	RG0502
1525	RA0502	RG0503
1526	RA0502	RG1140
1527	RA0502	RG1180
1528	RA0502	RG1310
1529	RA0502	RG1380
1530	RA0502	RG1381
1531	RA0502	RG1540
1532	RA0502	RG1660
1533	RA0502	RG1661
1534	RA0502	RG1662
1535	RA0502	RG1700
1536	RA0502	RG1701
1537	RA0502	RG2530
1538	RA0502	RG4000
1539	RA0502	RG4800
1540	RA0502	RG5360
1541	RA0502	RG6280
1542	RA0502	RG6820
1543	RA0502	RG6940
1544	RA0502	RG7680
1545	RA0502	RG7681
1546	RA0502	RG9990
1547	RA0502	RG9991
1548	RA0502	RH0500
1549	RA0502	RH1140
1550	RA0502	RH1660
1551	RA0502	RH1700
1552	RA0502	RH4000
1553	RA0502	RH6280
1554	RA0502	RH6281
1555	RA0502	RH6940
1556	RA0502	RH7740
1557	RA0502	RH9460
1558	RA0502	RH9990
1559	RA0502	RI0500
1560	RA0502	RI0501
1561	RA0502	RI1140
1562	RA0502	RI1141
1563	RA0502	RI1180
1564	RA0502	RI1580
1565	RA0502	RI1660
1566	RA0502	RI1661
1567	RA0502	RI1662
1568	RA0502	RI2720
1569	RA0502	RI3280
1570	RA0502	RI4000
1571	RA0502	RI4310
1572	RA0502	RI4800
1573	RA0502	RI5360
1574	RA0502	RI6280
1575	RA0502	RI6360
1576	RA0502	RI6940
1577	RA0502	RI7680
1578	RA0502	RI8100
1579	RA0502	RK0500
1580	RA0502	RK0501
1581	RA0502	RK1140
1582	RA0502	RK1141
1583	RA0502	RK1540
1584	RA0502	RK1541
1585	RA0502	RK1660
1586	RA0502	RK2530
1587	RA0502	RK5240
1588	RA0502	RK5280
1589	RA0502	RK5360
1590	RA0502	RK6280
1591	RA0502	RK6281
1592	RA0502	RK6820
1593	RA0502	RK7740
1594	RA0502	RK7741
1595	RA0502	RK8100
1596	RA0502	RK8101
1597	RA0502	RK9160
1598	RA0502	RK9161
1599	RA0502	RK9162
1600	RA0502	RK9220
1601	RA0502	RK9221
1602	RA0502	RK9222
1603	RA0502	RL0220
1604	RA0502	RL0260
1605	RA0502	RL0500
1606	RA0502	RL0501
1607	RA0502	RL0502
1608	RA0502	RL0503
1609	RA0502	RL0504
1610	RA0502	RL1140
1611	RA0502	RL1141
1612	RA0502	RL1142
1613	RA0502	RL1460
1614	RA0502	RL1540
1615	RA0502	RL1660
1616	RA0502	RL1661
1617	RA0502	RL1662
1618	RA0502	RL1700
1619	RA0502	RL2020
1620	RA0502	RL2100
1621	RA0502	RL2101
1622	RA0502	RL2840
1623	RA0502	RL2841
1624	RA0502	RL2842
1625	RA0502	RL3160
1626	RA0502	RL3161
1627	RA0502	RL3162
1628	RA0502	RL3280
1629	RA0502	RL3920
1630	RA0502	RL3921
1631	RA0502	RL4000
1632	RA0502	RL5280
1633	RA0502	RL5281
1634	RA0502	RL5282
1635	RA0502	RL5360
1636	RA0502	RL5361
1637	RA0502	RL6280
1638	RA0502	RL6281
1639	RA0502	RL6360
1640	RA0502	RL6370
1641	RA0502	RL6371
1642	RA0502	RL6372
1643	RA0502	RL7080
1644	RA0502	RL7560
1645	RA0502	RL9160
1646	RA0502	RL9161
1647	RA0502	RL9280
1648	RA0502	RL9400
1649	RA0502	RM0100
1650	RA0502	RM0500
1651	RA0502	RM0900
1652	RA0502	RM1140
1653	RA0502	RM1540
1654	RA0502	RM1580
1655	RA0502	RM1660
1656	RA0502	RM2530
1657	RA0502	RM2560
1658	RA0502	RM3280
1659	RA0502	RM4000
1660	RA0502	RM4400
1661	RA0502	RM6280
1662	RA0502	RM6820
1663	RA0502	RM6940
1664	RA0502	RM8100
1665	RA0502	RM9220
1666	RA0502	RM9990
1667	RA0502	RN0260
1668	RA0502	RN0380
1669	RA0502	RN0500
1670	RA0502	RN0620
1671	RA0502	RN1140
1672	RA0502	RN1660
1673	RA0502	RN6280
1674	RA0502	RN6940
1675	RA0502	RP0180
1676	RA0502	RP0181
1677	RA0502	RP0220
1678	RA0502	RP0260
1679	RA0502	RP0500
1680	RA0502	RP0501
1681	RA0502	RP0502
1682	RA0502	RP1140
1683	RA0502	RP1180
1684	RA0502	RP1540
1685	RA0502	RP1700
1686	RA0502	RP1701
1687	RA0502	RP1702
1688	RA0502	RP3280
1689	RA0502	RP4000
1690	RA0502	RP4400
1691	RA0502	RP6280
1692	RA0502	RP6281
1693	RA0502	RP6360
1694	RA0502	RP6940
1695	RA0502	RQ0220
1696	RA0502	RQ0260
1697	RA0502	RQ0500
1698	RA0502	RQ1140
1699	RA0502	RQ1660
1700	RA0502	RQ1661
1701	RA0502	RQ2640
1702	RA0502	RQ4800
1703	RA0502	RQ6080
1704	RA0502	RQ6081
1705	RA0502	RQ6082
1706	RA0502	RQ8100
1707	RA0502	RQ8101
1708	RA0502	RQ9160
1709	RA0502	RQ9280
1710	RA0502	RQ9990
1711	RA0502	RQ9991
1712	RA0502	RR0220
1713	RA0502	RR0380
1714	RA0502	RR0500
1715	RA0502	RR0501
1716	RA0502	RR0502
1717	RA0502	RR1140
1718	RA0502	RR1141
1719	RA0502	RR1540
1720	RA0502	RR1660
1721	RA0502	RR1661
1722	RA0502	RR1662
1723	RA0502	RR1663
1724	RA0502	RR1664
1725	RA0502	RR2530
1726	RA0502	RR4000
1727	RA0502	RR4001
1728	RA0502	RR4800
1729	RA0502	RR5240
1730	RA0502	RR5280
1731	RA0502	RR5360
1732	RA0502	RR6280
1733	RA0502	RR6281
1734	RA0502	RR6282
1735	RA0502	RR6820
1736	RA0502	RR8100
1737	RA0502	RR8101
1738	RA0502	RR9280
1739	RA0502	RR9281
1740	RA0502	RR9282
1741	RA0502	RS0220
1742	RA0502	RS0380
1743	RA0502	RS0500
1744	RA0502	RS0501
1745	RA0502	RS0502
1746	RA0502	RS1140
1747	RA0502	RS1141
1748	RA0502	RS1180
1749	RA0502	RS1540
1750	RA0502	RS1542
1751	RA0502	RS1660
1752	RA0502	RS1661
1753	RA0502	RS1662
1754	RA0502	RS1663
1755	RA0502	RS1664
1756	RA0502	RS4000
1757	RA0502	RS4001
1758	RA0502	RS4002
1759	RA0502	RS5362
1760	RA0502	RS6280
1761	RA0502	RS6281
1762	RA0502	RS6282
1763	RA0502	RS6370
1764	RA0502	RS6371
1765	RA0502	RS6372
1766	RA0502	RS6373
1767	RA0502	RS6374
1768	RA0502	RS6940
1769	RA0502	RS7040
1770	RA0502	RS7060
1771	RA0502	RS7061
1772	RA0502	RS7062
1773	RA0502	RS7063
1774	RA0502	RS7064
1775	RA0502	RS7740
1776	RA0502	RS7741
1777	RA0502	RS7742
1778	RA0502	RS9160
1779	RA0502	RS9161
1780	RA0502	RS9162
1781	RA0502	RS9991
1782	RA0502	RT0220
1783	RA0502	RT0380
1784	RA0502	RT0500
1785	RA0502	RT0501
1786	RA0502	RT1140
1787	RA0502	RT1141
1788	RA0502	RT1180
1789	RA0502	RT1540
1790	RA0502	RT1660
1791	RA0502	RT1661
1792	RA0502	RT3280
1793	RA0502	RT3920
1794	RA0502	RT6280
1795	RA0502	RT6281
1796	RA0502	RT9280
1797	RA0502	RV0380
1798	RA0502	RV0381
1799	RA0502	RV0382
1800	RA0502	RV0500
1801	RA0502	RV0501
1802	RA0502	RV1140
1803	RA0502	RV1180
1804	RA0502	RV1460
1805	RA0502	RV1540
1806	RA0502	RV1660
1807	RA0502	RV1661
1808	RA0502	RV1662
1809	RA0502	RV3920
1810	RA0502	RV4800
1811	RA0502	RV5280
1812	RA0502	RV5281
1813	RA0502	RV5360
1814	RA0502	RV6280
1815	RA0502	RV6281
1816	RA0502	RV6282
1817	RA0502	RV6360
1818	RA0502	RV6940
1819	RA0502	RV7740
1820	RA0502	RV7741
1821	RA0502	RV7742
1822	RA0502	RV8100
1823	RA0502	RV9160
1824	RA0502	RV9220
1825	RA0502	RW0140
1826	RA0502	RW0500
1827	RA0502	RW1140
1828	RA0502	RW1141
1829	RA0502	RW1250
1830	RA0502	RW1251
1831	RA0502	RW1540
1832	RA0502	RW1660
1833	RA0502	RW2920
1834	RA0502	RW3160
1835	RA0502	RW3840
1836	RA0502	RW3920
1837	RA0502	RW4000
1838	RA0502	RW5280
1839	RA0502	RW5360
1840	RA0502	RW6280
1841	RA0502	RW6820
1842	RA0502	RW7070
1843	RA0502	RW8040
1844	RA0502	RW9280
1845	RA0502	RX0380
1846	RA0502	RX0500
1847	RA0502	RX0900
1848	RA0502	RX1140
1849	RA0502	RX1180
1850	RA0502	RX1300
1851	RA0502	RX1420
1852	RA0502	RX1540
1853	RA0502	RX1580
1854	RA0502	RX1581
1855	RA0502	RX1660
1856	RA0502	RX1661
1857	RA0502	RX2100
1858	RA0502	RX2560
1859	RA0502	RX3160
1860	RA0502	RX3280
1861	RA0502	RX3920
1862	RA0502	RX4000
1863	RA0502	RX4400
1864	RA0502	RX4800
1865	RA0502	RX5360
1866	RA0502	RX5361
1867	RA0502	RX6080
1868	RA0502	RX6120
1869	RA0502	RX6280
1870	RA0502	RX6320
1871	RA0502	RX6360
1872	RA0502	RX6820
1873	RA0502	RX6980
1874	RA0502	RX7620
1875	RA0502	RX7740
1876	RA0502	RX7860
1877	RA0502	RX7920
1878	RA0502	RX7980
1879	RA0502	RX8100
1880	RA0502	RX9160
1881	RA0502	RX9460
1882	RA0502	RX9990
1883	RA0502	RY0500
1884	RA0502	RY1140
1885	RA0502	RY1460
1886	RA0502	RY1540
1887	RA0502	RY1541
1888	RA0502	RY1660
1889	RA0502	RY1661
1890	RA0502	RY2560
1891	RA0502	RY2630
1892	RA0502	RY3800
1893	RA0502	RY3920
1894	RA0502	RY4000
1895	RA0502	RY6280
1896	RA0502	RY6320
1897	RA0502	RY6360
1898	RA0502	RY6820
1899	RA0502	RY6821
1900	RA0502	RY6940
1901	RA0502	RY7060
1902	RA0502	RY7061
1903	RA0502	RY7740
1904	RA0502	RY9280
1905	RA0502	RY9990
1906	RA0502	RY9991
1907	RA1140	RA1180
1908	RA1140	RA1540
1909	RA1140	RA1660
1910	RA1140	RA1661
1911	RA1140	RA1662
1912	RA1140	RA3920
1913	RA1140	RA6280
1914	RA1140	RA6360
1915	RA1140	RA7680
1916	RA1140	RA7681
1917	RA1140	RA9990
1918	RA1140	RA9991
1919	RA1140	RC1140
1920	RA1140	RC1660
1921	RA1140	RC6280
1922	RA1140	RD0260
1923	RA1140	RD0500
1924	RA1140	RD1140
1925	RA1140	RD1580
1926	RA1140	RD1660
1927	RA1140	RD2640
1928	RA1140	RD2641
1929	RA1140	RD4800
1930	RA1140	RD5240
1931	RA1140	RD5280
1932	RA1140	RD5281
1933	RA1140	RD6040
1934	RA1140	RD6280
1935	RA1140	RD7920
1936	RA1140	RD9160
1937	RA1140	RD9161
1938	RA1140	RD9220
1939	RA1140	RE0500
1940	RA1140	RE0501
1941	RA1140	RE1140
1942	RA1140	RE1660
1943	RA1140	RE1661
1944	RA1140	RE1662
1945	RA1140	RE2140
1946	RA1140	RE2440
1947	RA1140	RE2640
1948	RA1140	RE2680
1949	RA1140	RE4800
1950	RA1140	RE5360
1951	RA1140	RE6280
1952	RA1140	RE6320
1953	RA1140	RE6780
1954	RA1140	RE6781
1955	RA1140	RE6940
1956	RA1140	RE7740
1957	RA1140	RE8100
1958	RA1140	RE9160
1959	RA1140	RE9990
1960	RA1140	RF0500
1961	RA1140	RF1140
1962	RA1140	RF1460
1963	RA1140	RF1540
1964	RA1140	RF1580
1965	RA1140	RF1660
1966	RA1140	RF2020
1967	RA1140	RF2060
1968	RA1140	RF3160
1969	RA1140	RF3280
1970	RA1140	RF3800
1971	RA1140	RF5280
1972	RA1140	RF6040
1973	RA1140	RF6200
1974	RA1140	RF6280
1975	RA1140	RF6281
1976	RA1140	RF6320
1977	RA1140	RF6780
1978	RA1140	RF6820
1979	RA1140	RF6860
1980	RA1140	RF6940
1981	RA1140	RF7020
1982	RA1140	RF7680
1983	RA1140	RF7681
1984	RA1140	RF7740
1985	RA1140	RF7920
1986	RA1140	RF8100
1987	RA1140	RF8101
1988	RA1140	RF8102
1989	RA1140	RF9220
1990	RA1140	RF9280
1991	RA1140	RF9281
1992	RA1140	RF9340
1993	RA1140	RF9990
1994	RA1140	RG0220
1995	RA1140	RG0380
1996	RA1140	RG0500
1997	RA1140	RG0501
1998	RA1140	RG0502
1999	RA1140	RG0503
2000	RA1140	RG1140
[truncated: 112,481 more rows]
