# Supplementary material for: Detection of non-coding RNAs on the basis of predicted secondary structure formation free energy change
Source: BMC Bioinformatics. 2006 Mar 27;7:173. doi: 10.1186/1471-2105-7-173 (PMC1570369; doi:10.1186/1471-2105-7-173)
Supplement: Additional File 7 — LIBSVM model file for the Dynalign/LIBSVM classifier. The model file for a LIBSVM classifier, trained as described in "Methods." LIBSVM classifications with this model file also outputs a probability of prediction (P value), in addition to the prediction itself. Use this with LIBSVM on datasets that have been scaled as described in "Methods" and note that datasets scaled differently will be incorrectly classified. The input dataset should be a plain text, whitespace-delimited tabular file formatted as described in Additional File 6 and in the LIBSVM documentation [69]. [file 1471-2105-7-173-S7.model]

svm_type c_svc
kernel_type rbf
gamma 6.10352e-05
nr_class 2
total_sv 23605
rho -4.45055
label -1 1
probA -8.38502
probB 7.10231
nr_sv 3937 19668
SV
160 1:0.308351 2:0.32 3:-0.685734 4:0.0461289 5:-0.067295 6:-0.475431 7:-0.505972 8:0.189579 
160 1:0.292291 2:0.38 3:-0.685734 4:0.0461289 5:-0.067295 6:-0.49391 7:-0.583219 8:0.324188 
160 1:0.356531 2:0.38 3:-0.685734 4:0.0461289 5:-0.067295 6:-0.434372 7:-0.49391 8:0.196896 
160 1:0.308351 2:0.4 3:-0.685734 4:0.0461289 5:-0.067295 6:-0.499865 7:-0.499865 8:0.227303 
160 1:0.341542 2:0.4 3:-0.685734 4:0.0461289 5:-0.067295 6:-0.44082 7:-0.470344 8:0.185227 
160 1:0.319058 2:0.36 3:-0.685734 4:0.0461289 5:-0.067295 6:-0.577923 7:-0.547899 8:0.337135 
160 1:0.296574 2:0.36 3:-0.734152 4:0.151209 5:-0.0966469 6:-0.367768 7:-0.487855 8:0.208762 
160 1:0.328694 2:0.34 3:-0.660236 4:0.17391 5:-0.193043 6:-0.360583 7:-0.69365 8:0.263986 
160 1:0.358672 2:0.38 3:-0.660236 4:0.17391 5:-0.193043 6:-0.4046 7:-0.4046 8:0.112032 
160 1:0.259101 2:0.48 3:-0.701472 4:0.125947 5:-0.0700514 6:-0.608429 7:-0.779845 8:0.547634 
160 1:0.357602 2:0.36 3:-0.626757 4:0.43699 5:-0.33943 6:-0.367768 7:-0.487855 8:0.208762 
160 1:0.332976 2:0.42 3:-0.449652 4:-0.557573 5:0.370993 6:-0.271497 7:-0.417889 8:0.00683042 
160 1:0.310493 2:0.32 3:-0.449652 4:-0.557573 5:0.370993 6:-0.475431 7:-0.505972 8:0.189579 
160 1:0.311563 2:0.38 3:-0.449652 4:-0.557573 5:0.370993 6:-0.434372 7:-0.49391 8:0.196896 
160 1:0.309422 2:0.4 3:-0.449652 4:-0.557573 5:0.370993 6:-0.470344 7:-0.411299 8:0.143151 
160 1:0.183084 2:0.4 3:-0.449652 4:-0.557573 5:0.370993 6:-0.499865 7:-0.499865 8:0.227303 
160 1:0.255889 2:0.36 3:-0.508076 4:-0.675777 5:0.501318 6:-0.367768 7:-0.487855 8:0.208762 
160 1:0.246253 2:0.36 3:-0.508076 4:-0.675777 5:0.501318 6:-0.547899 7:-0.577923 8:0.379922 
160 1:0.308351 2:0.32 3:-0.390103 4:-0.543927 5:0.301034 6:-0.367768 7:-0.487855 8:0.208762 
160 1:0.313704 2:0.32 3:-0.390103 4:-0.543927 5:0.301034 6:-0.40194 7:-0.689959 8:0.315564 
160 1:0.277302 2:0.32 3:-0.390103 4:-0.543927 5:0.301034 6:-0.547899 7:-0.577923 8:0.379922 
160 1:0.239829 2:0.32 3:-0.390103 4:-0.543927 5:0.301034 6:-0.706286 7:-0.706286 8:0.506276 
160 1:0.430407 2:0.36 3:-0.406363 4:-0.587697 5:0.296052 6:-0.127588 7:-0.00750062 8:-0.433099 
160 1:0.350107 2:0.34 3:-0.406363 4:-0.587697 5:0.296052 6:-0.330304 7:-0.360583 8:-0.167577 
160 1:0.280514 2:0.38 3:-0.406363 4:-0.587697 5:0.296052 6:-0.4046 7:-0.4046 8:0.112032 
160 1:0.217345 2:0.34 3:-0.44263 4:-0.623964 5:0.296052 6:-0.360583 7:-0.69365 8:0.263986 
160 1:0.149893 2:0.46 3:-0.44263 4:-0.623964 5:0.296052 6:-0.608429 7:-0.779845 8:0.547634 
160 1:0.237687 2:0.4 3:-0.44263 4:-0.696502 5:0.340514 6:-0.44082 7:-0.706517 8:0.311459 
160 1:0.268737 2:0.38 3:-0.44263 4:-0.696502 5:0.340514 6:-0.49391 7:-0.523682 8:0.281759 
160 1:0.232334 2:0.36 3:-0.44263 4:-0.696502 5:0.340514 6:-0.367768 7:-0.487855 8:0.208762 
160 1:0.298715 2:0.4 3:-0.44263 4:-0.696502 5:0.340514 6:-0.381779 7:-0.381779 8:0.143151 
160 1:0.148822 2:0.46 3:-0.44263 4:-0.696502 5:0.340514 6:-0.40194 7:-0.689959 8:0.315564 
160 1:0.263383 2:0.36 3:-0.44263 4:-0.696502 5:0.340514 6:-0.547899 7:-0.577923 8:0.379922 
160 1:0.249465 2:0.32 3:-0.474249 4:-0.626757 5:0.380416 6:-0.475431 7:-0.505972 8:0.189579 
160 1:0.244111 2:0.34 3:-0.474249 4:-0.626757 5:0.380416 6:-0.577923 7:-0.547899 8:0.337135 
160 1:0.294433 2:0.4 3:-0.123478 4:-0.383698 5:-0.0729937 6:-0.608429 7:-0.779845 8:0.547634 
160 1:0.304069 2:0.38 3:-0.300913 4:-0.338402 5:0.0296478 6:-0.44082 7:-0.588431 8:0.10107 
160 1:0.411135 2:0.34 3:0.0478999 4:0.199114 5:-0.514836 6:-0.360583 7:-0.69365 8:0.263986 
160 1:0.421842 2:0.36 3:0.0478999 4:0.199114 5:-0.514836 6:-0.4046 7:-0.4046 8:0.112032 
160 1:0.413276 2:0.36 3:0.0478999 4:0.199114 5:-0.514836 6:-0.529386 7:-0.470344 8:0.269383 
160 1:0.390792 2:0.36 3:0.0478999 4:0.199114 5:-0.514836 6:-0.593553 7:-0.388609 8:0.215482 
160 1:0.448608 2:0.36 3:0.0478999 4:0.199114 5:-0.514836 6:-0.381779 7:-0.499865 8:0.143151 
160 1:0.41863 2:0.36 3:0.0478999 4:0.199114 5:-0.514836 6:-0.517879 7:-0.547899 8:0.337135 
160 1:0.494647 2:0.36 3:0.0478999 4:0.199114 5:-0.514836 6:-0.411299 7:-0.411299 8:0.10107 
160 1:0.33833 2:0.36 3:0.0478999 4:0.199114 5:-0.514836 6:-0.608429 7:-0.779845 8:0.547634 
160 1:0.335118 2:0.38 3:-0.15097 4:-0.375887 5:-0.062269 6:-0.453403 7:-0.714746 8:0.286627 
160 1:0.356531 2:0.38 3:-0.133309 4:-0.317646 5:-0.0383423 6:-0.464141 7:-0.583219 8:0.324188 
160 1:0.263383 2:0.4 3:-0.133309 4:-0.317646 5:-0.0383423 6:-0.499865 7:-0.499865 8:0.227303 
160 1:0.342612 2:0.38 3:-0.0759962 4:-0.263428 5:-0.108225 6:-0.453403 7:-0.714746 8:0.286627 
160 1:0.222698 2:0.42 3:-0.170178 4:-0.317646 5:-0.0383423 6:-0.608429 7:-0.779845 8:0.547634 
160 1:0.360814 2:0.34 3:-0.170178 4:-0.317646 5:-0.0383423 6:-0.360583 7:-0.69365 8:0.263986 
160 1:0.349036 2:0.4 3:-0.170178 4:-0.317646 5:-0.0383423 6:-0.381779 7:-0.499865 8:0.143151 
160 1:0.292291 2:0.4 3:-0.346521 4:-0.532392 5:0.200454 6:-0.44082 7:-0.706517 8:0.311459 
160 1:0.311563 2:0.36 3:-0.346521 4:-0.532392 5:0.200454 6:-0.367768 7:-0.487855 8:0.208762 
160 1:0.301927 2:0.4 3:-0.346521 4:-0.532392 5:0.200454 6:-0.40194 7:-0.689959 8:0.315564 
160 1:0.32334 2:0.4 3:-0.325805 4:-0.618317 5:0.0405693 6:-0.411299 7:-0.44082 8:0.143151 
160 1:0.175589 2:0.44 3:-0.325805 4:-0.618317 5:0.0405693 6:-0.608429 7:-0.779845 8:0.547634 
160 1:0.343683 2:0.34 3:-0.272176 4:-0.346521 5:0.109309 6:-0.360583 7:-0.69365 8:0.263986 
160 1:0.361884 2:0.36 3:-0.272176 4:-0.346521 5:0.109309 6:-0.337744 7:-0.487855 8:0.0803884 
160 1:0.350107 2:0.4 3:-0.272176 4:-0.346521 5:0.109309 6:-0.470344 7:-0.470344 8:0.143151 
160 1:0.33833 2:0.4 3:-0.272176 4:-0.346521 5:0.109309 6:-0.381779 7:-0.499865 8:0.143151 
160 1:0.279443 2:0.4 3:-0.272176 4:-0.346521 5:0.109309 6:-0.608429 7:-0.779845 8:0.547634 
160 1:0.231263 2:0.42 3:-0.391375 4:-0.649445 5:0.278048 6:-0.453403 7:-0.714746 8:0.286627 
160 1:0.230193 2:0.36 3:-0.391375 4:-0.649445 5:0.278048 6:-0.547899 7:-0.577923 8:0.379922 
160 1:0.180942 2:0.42 3:-0.391375 4:-0.649445 5:0.278048 6:-0.706286 7:-0.706286 8:0.506276 
160 1:0.247323 2:0.32 3:-0.413371 4:-0.713262 5:0.305393 6:-0.475431 7:-0.505972 8:0.189579 
160 1:0.25803 2:0.36 3:-0.413371 4:-0.713262 5:0.305393 6:-0.577923 7:-0.547899 8:0.337135 
160 1:0.265525 2:0.4 3:-0.35451 4:-0.649445 5:0.142451 6:-0.44082 7:-0.588431 8:0.10107 
160 1:0.360814 2:0.34 3:-0.35451 4:-0.649445 5:0.142451 6:-0.390862 7:-0.330304 8:-0.0812645 
160 1:0.325482 2:0.36 3:-0.35451 4:-0.649445 5:0.142451 6:-0.397788 7:-0.487855 8:0.165969 
160 1:0.32334 2:0.36 3:-0.35451 4:-0.649445 5:0.142451 6:-0.367768 7:-0.487855 8:0.208762 
160 1:0.221627 2:0.42 3:-0.35451 4:-0.649445 5:0.142451 6:-0.706286 7:-0.706286 8:0.506276 
160 1:0.296574 2:0.34 3:-0.362366 4:-0.691448 5:0.264709 6:-0.360583 7:-0.69365 8:0.263986 
160 1:0.349036 2:0.3 3:-0.362366 4:-0.691448 5:0.264709 6:-0.376642 7:-0.407449 8:0.0699718 
160 1:0.298715 2:0.36 3:-0.362366 4:-0.691448 5:0.264709 6:-0.427812 7:-0.517879 8:0.251554 
160 1:0.266595 2:0.38 3:-0.362366 4:-0.691448 5:0.264709 6:-0.434372 7:-0.612992 8:0.281759 
160 1:0.229122 2:0.4 3:-0.362366 4:-0.691448 5:0.264709 6:-0.529386 7:-0.470344 8:0.269383 
160 1:0.235546 2:0.42 3:-0.362366 4:-0.691448 5:0.264709 6:-0.593553 7:-0.388609 8:0.215482 
160 1:0.297645 2:0.4 3:-0.362366 4:-0.691448 5:0.264709 6:-0.499865 7:-0.411299 8:0.143151 
160 1:0.251606 2:0.4 3:-0.362366 4:-0.691448 5:0.264709 6:-0.470344 7:-0.470344 8:0.143151 
160 1:0.276231 2:0.4 3:-0.362366 4:-0.691448 5:0.264709 6:-0.381779 7:-0.499865 8:0.143151 
160 1:0.0674518 2:0.44 3:-0.362366 4:-0.691448 5:0.264709 6:-0.608429 7:-0.779845 8:0.547634 
160 1:0.307281 2:0.36 3:-0.309348 4:-0.792607 5:0.291606 6:-0.367768 7:-0.487855 8:0.208762 
160 1:0.217345 2:0.42 3:-0.280777 4:-0.686309 5:0.278048 6:-0.608429 7:-0.779845 8:0.547634 
160 1:0.228051 2:0.34 3:-0.346521 4:-0.532392 5:0.0637303 6:-0.360583 7:-0.69365 8:0.263986 
160 1:0.343683 2:0.38 3:-0.346521 4:-0.532392 5:0.0637303 6:-0.4046 7:-0.4046 8:0.112032 
160 1:0.302998 2:0.4 3:-0.346521 4:-0.532392 5:0.0637303 6:-0.529386 7:-0.470344 8:0.269383 
160 1:0.267666 2:0.4 3:-0.346521 4:-0.532392 5:0.0637303 6:-0.499865 7:-0.470344 8:0.227303 
160 1:0.297645 2:0.38 3:-0.346521 4:-0.532392 5:0.0637303 6:-0.523682 7:-0.583219 8:0.324188 
160 1:0.12848 2:0.4 3:-0.346521 4:-0.532392 5:0.0637303 6:-0.608429 7:-0.779845 8:0.547634 
160 1:0.282655 2:0.34 3:-0.245487 4:-0.664884 5:0.240186 6:-0.300777 7:-0.417889 8:0.0485628 
160 1:0.310493 2:0.34 3:-0.245487 4:-0.664884 5:0.240186 6:-0.4046 7:-0.4046 8:0.112032 
160 1:0.32227 2:0.34 3:-0.245487 4:-0.664884 5:0.240186 6:-0.359333 7:-0.388609 8:0.00683042 
160 1:0.30621 2:0.34 3:-0.245487 4:-0.664884 5:0.240186 6:-0.427812 7:-0.517879 8:0.251554 
160 1:0.265525 2:0.34 3:-0.245487 4:-0.664884 5:0.240186 6:-0.434372 7:-0.583219 8:0.366617 
160 1:0.293362 2:0.34 3:-0.245487 4:-0.664884 5:0.240186 6:-0.529386 7:-0.470344 8:0.269383 
160 1:0.304069 2:0.34 3:-0.245487 4:-0.664884 5:0.240186 6:-0.345063 7:-0.4046 8:0.0696032 
160 1:0.201285 2:0.34 3:-0.245487 4:-0.664884 5:0.240186 6:-0.499865 7:-0.470344 8:0.227303 
160 1:0.234475 2:0.34 3:-0.245487 4:-0.664884 5:0.240186 6:-0.499865 7:-0.411299 8:0.143151 
160 1:0.260171 2:0.34 3:-0.245487 4:-0.664884 5:0.240186 6:-0.381779 7:-0.499865 8:0.143151 
160 1:0.301927 2:0.34 3:-0.245487 4:-0.664884 5:0.240186 6:-0.517879 7:-0.547899 8:0.337135 
160 1:0.223769 2:0.34 3:-0.245487 4:-0.664884 5:0.240186 6:-0.523682 7:-0.583219 8:0.324188 
160 1:0.183084 2:0.34 3:-0.245487 4:-0.664884 5:0.240186 6:-0.608429 7:-0.779845 8:0.547634 
160 1:0.252677 2:0.32 3:-0.390103 4:-0.428561 5:0.159596 6:-0.547899 7:-0.577923 8:0.379922 
160 1:0.350107 2:0.32 3:-0.390103 4:-0.428561 5:0.159596 6:-0.360583 7:-0.602814 8:0.263986 
160 1:0.237687 2:0.32 3:-0.390103 4:-0.428561 5:0.159596 6:-0.511977 7:-0.663371 8:0.350298 
160 1:0.377944 2:0.32 3:-0.390103 4:-0.428561 5:0.159596 6:-0.322734 7:-0.44082 8:0.10107 
160 1:0.331906 2:0.32 3:-0.390103 4:-0.428561 5:0.159596 6:-0.374832 7:-0.4046 8:0.112032 
160 1:0.279443 2:0.32 3:-0.390103 4:-0.428561 5:0.159596 6:-0.4046 7:-0.4046 8:0.112032 
160 1:0.397216 2:0.32 3:-0.390103 4:-0.428561 5:0.159596 6:-0.307724 7:-0.367768 8:-0.00519193 
160 1:0.334047 2:0.32 3:-0.390103 4:-0.428561 5:0.159596 6:-0.397788 7:-0.427812 8:0.123181 
160 1:0.264454 2:0.32 3:-0.390103 4:-0.428561 5:0.159596 6:-0.49391 7:-0.523682 8:0.324188 
160 1:0.215203 2:0.32 3:-0.390103 4:-0.428561 5:0.159596 6:-0.49391 7:-0.583219 8:0.324188 
160 1:0.295503 2:0.32 3:-0.390103 4:-0.428561 5:0.159596 6:-0.434372 7:-0.49391 8:0.196896 
160 1:0.297645 2:0.32 3:-0.390103 4:-0.428561 5:0.159596 6:-0.464141 7:-0.583219 8:0.366617 
160 1:0.276231 2:0.32 3:-0.390103 4:-0.428561 5:0.159596 6:-0.511481 7:-0.656668 8:0.493567 
160 1:0.327623 2:0.32 3:-0.390103 4:-0.428561 5:0.159596 6:-0.44082 7:-0.44082 8:0.143151 
160 1:0.326552 2:0.32 3:-0.390103 4:-0.428561 5:0.159596 6:-0.476441 7:-0.359333 8:0.132022 
160 1:0.261242 2:0.32 3:-0.390103 4:-0.428561 5:0.159596 6:-0.411299 7:-0.381779 8:0.10107 
160 1:0.334047 2:0.32 3:-0.390103 4:-0.428561 5:0.159596 6:-0.411299 7:-0.499865 8:0.227303 
160 1:0.360814 2:0.32 3:-0.390103 4:-0.428561 5:0.159596 6:-0.234168 7:-0.204648 8:-0.19347 
160 1:0.328694 2:0.32 3:-0.390103 4:-0.428561 5:0.159596 6:-0.44082 7:-0.55891 8:0.311459 
160 1:0.32334 2:0.32 3:-0.390103 4:-0.428561 5:0.159596 6:-0.564277 7:-0.417889 8:0.17375 
160 1:0.329764 2:0.32 3:-0.390103 4:-0.428561 5:0.159596 6:-0.388609 7:-0.447165 8:0.215482 
160 1:0.268737 2:0.32 3:-0.390103 4:-0.428561 5:0.159596 6:-0.44082 7:-0.470344 8:0.185227 
160 1:0.266595 2:0.32 3:-0.390103 4:-0.428561 5:0.159596 6:-0.569555 7:-0.511481 8:0.203854 
160 1:0.35439 2:0.32 3:-0.390103 4:-0.428561 5:0.159596 6:-0.352254 7:-0.470344 8:0.0589946 
160 1:0.350107 2:0.32 3:-0.390103 4:-0.428561 5:0.159596 6:-0.4046 7:-0.434372 8:0.0696032 
160 1:0.107066 2:0.32 3:-0.390103 4:-0.428561 5:0.159596 6:-0.577923 7:-0.547899 8:0.337135 
160 1:0.359743 2:0.32 3:-0.390103 4:-0.428561 5:0.159596 6:-0.397788 7:-0.487855 8:0.165969 
160 1:0.316916 2:0.32 3:-0.390103 4:-0.428561 5:0.159596 6:-0.482442 7:-0.482442 8:0.3694 
160 1:0.343683 2:0.34 3:-0.252673 4:-0.764575 5:0.264709 6:-0.390862 7:-0.330304 8:-0.0812645 
160 1:0.214133 2:0.4 3:-0.252673 4:-0.764575 5:0.264709 6:-0.44082 7:-0.706517 8:0.311459 
160 1:0.277302 2:0.36 3:-0.252673 4:-0.764575 5:0.264709 6:-0.517879 7:-0.517879 8:0.294342 
160 1:0.197002 2:0.36 3:-0.252673 4:-0.764575 5:0.264709 6:-0.367768 7:-0.487855 8:0.208762 
160 1:0.281585 2:0.4 3:-0.252673 4:-0.764575 5:0.264709 6:-0.499865 7:-0.499865 8:0.269383 
160 1:0.291221 2:0.4 3:-0.252673 4:-0.764575 5:0.264709 6:-0.381779 7:-0.381779 8:0.143151 
160 1:0.260171 2:0.4 3:-0.252673 4:-0.764575 5:0.264709 6:-0.499865 7:-0.470344 8:0.143151 
160 1:0.269807 2:0.44 3:-0.252673 4:-0.764575 5:0.264709 6:-0.40194 7:-0.689959 8:0.315564 
160 1:0.168094 2:0.36 3:-0.252673 4:-0.764575 5:0.264709 6:-0.547899 7:-0.577923 8:0.379922 
160 1:0.219486 2:0.38 3:-0.252673 4:-0.764575 5:0.264709 6:-0.523682 7:-0.612992 8:0.366617 
160 1:0.207709 2:0.44 3:-0.252673 4:-0.764575 5:0.264709 6:-0.706286 7:-0.706286 8:0.506276 
160 1:0.237687 2:0.32 3:-0.390103 4:-0.428561 5:0.159596 6:-0.608429 7:-0.779845 8:0.547634 
160 1:0.267666 2:0.32 3:-0.390103 4:-0.428561 5:0.159596 6:-0.608429 7:-0.779845 8:0.547634 
160 1:0.35546 2:0.32 3:-0.390103 4:-0.428561 5:0.159596 6:-0.397788 7:-0.487855 8:0.165969 
160 1:0.325482 2:0.32 3:-0.390103 4:-0.428561 5:0.159596 6:-0.517879 7:-0.517879 8:0.294342 
160 1:0.342612 2:0.32 3:-0.390103 4:-0.428561 5:0.159596 6:-0.367768 7:-0.487855 8:0.208762 
160 1:0.25803 2:0.32 3:-0.390103 4:-0.428561 5:0.159596 6:-0.706286 7:-0.706286 8:0.506276 
160 1:0.248394 2:0.34 3:-0.359868 4:-0.58863 5:0.28693 6:-0.44082 7:-0.706517 8:0.311459 
160 1:0.252677 2:0.34 3:-0.359868 4:-0.58863 5:0.28693 6:-0.367768 7:-0.487855 8:0.208762 
160 1:0.277302 2:0.34 3:-0.359868 4:-0.58863 5:0.28693 6:-0.523682 7:-0.612992 8:0.366617 
160 1:0.278373 2:0.32 3:-0.351651 4:-0.428561 5:0.159596 6:-0.434372 7:-0.612992 8:0.281759 
160 1:0.337259 2:0.32 3:-0.351651 4:-0.428561 5:0.159596 6:-0.593553 7:-0.388609 8:0.215482 
160 1:0.317987 2:0.32 3:-0.351651 4:-0.428561 5:0.159596 6:-0.470344 7:-0.470344 8:0.143151 
160 1:0.353319 2:0.32 3:-0.351651 4:-0.428561 5:0.159596 6:-0.381779 7:-0.499865 8:0.143151 
160 1:0.329764 2:0.32 3:-0.351651 4:-0.428561 5:0.159596 6:-0.517879 7:-0.547899 8:0.337135 
160 1:0.204497 2:0.32 3:-0.351651 4:-0.428561 5:0.159596 6:-0.608429 7:-0.779845 8:0.547634 
160 1:0.336188 2:0.38 3:-0.317646 4:-0.723178 5:0.278048 6:-0.374832 7:-0.374832 8:0.0696032 
160 1:0.29015 2:0.36 3:-0.317646 4:-0.723178 5:0.278048 6:-0.397788 7:-0.487855 8:0.165969 
160 1:0.295503 2:0.4 3:-0.317646 4:-0.723178 5:0.278048 6:-0.499865 7:-0.470344 8:0.143151 
160 1:0.240899 2:0.42 3:-0.317646 4:-0.723178 5:0.278048 6:-0.505721 7:-0.476441 8:0.215482 
160 1:0.24197 2:0.38 3:-0.317646 4:-0.723178 5:0.278048 6:-0.523682 7:-0.612992 8:0.366617 
160 1:0.372591 2:0.34 3:-0.20736 4:-0.245487 5:-0.273989 6:-0.49391 7:-0.583219 8:0.324188 
160 1:0.336188 2:0.34 3:-0.20736 4:-0.245487 5:-0.273989 6:-0.511481 7:-0.656668 8:0.493567 
160 1:0.37152 2:0.34 3:-0.20736 4:-0.245487 5:-0.273989 6:-0.499865 7:-0.499865 8:0.227303 
160 1:0.40257 2:0.34 3:-0.20736 4:-0.283614 5:-0.227246 6:-0.44082 7:-0.381779 8:0.185227 
160 1:0.332976 2:0.34 3:-0.20736 4:-0.283614 5:-0.227246 6:-0.499865 7:-0.470344 8:0.143151 
160 1:0.30621 2:0.34 3:-0.20736 4:-0.283614 5:-0.227246 6:-0.547899 7:-0.577923 8:0.379922 
160 1:0.304069 2:0.34 3:-0.20736 4:-0.245487 5:-0.227246 6:-0.593553 7:-0.388609 8:0.215482 
160 1:0.399358 2:0.34 3:-0.20736 4:-0.245487 5:-0.227246 6:-0.470344 7:-0.44082 8:0.143151 
160 1:0.375803 2:0.34 3:-0.20736 4:-0.245487 5:-0.227246 6:-0.470344 7:-0.470344 8:0.143151 
160 1:0.396146 2:0.34 3:-0.20736 4:-0.245487 5:-0.227246 6:-0.381779 7:-0.499865 8:0.143151 
160 1:0.309422 2:0.34 3:-0.20736 4:-0.245487 5:-0.227246 6:-0.517879 7:-0.547899 8:0.337135 
160 1:0.243041 2:0.34 3:-0.20736 4:-0.245487 5:-0.227246 6:-0.608429 7:-0.779845 8:0.547634 
160 1:0.35439 2:0.34 3:-0.283614 4:-0.20736 5:-0.133759 6:-0.427812 7:-0.517879 8:0.251554 
160 1:0.37152 2:0.34 3:-0.283614 4:-0.20736 5:-0.133759 6:-0.593553 7:-0.388609 8:0.215482 
160 1:0.38651 2:0.34 3:-0.283614 4:-0.20736 5:-0.133759 6:-0.499865 7:-0.411299 8:0.143151 
160 1:0.35439 2:0.34 3:-0.283614 4:-0.20736 5:-0.133759 6:-0.470344 7:-0.470344 8:0.143151 
160 1:0.394004 2:0.34 3:-0.283614 4:-0.20736 5:-0.133759 6:-0.359333 7:-0.359333 8:0.00683042 
160 1:0.305139 2:0.34 3:-0.283614 4:-0.20736 5:-0.133759 6:-0.608429 7:-0.779845 8:0.547634 
160 1:0.336188 2:0.34 3:-0.245487 4:-0.359868 5:-0.133759 6:-0.367768 7:-0.487855 8:0.208762 
160 1:0.256959 2:0.4 3:-0.280777 4:-0.723178 5:0.187652 6:-0.44082 7:-0.706517 8:0.311459 
160 1:0.295503 2:0.38 3:-0.280777 4:-0.723178 5:0.187652 6:-0.49391 7:-0.523682 8:0.281759 
160 1:0.351178 2:0.34 3:-0.321741 4:-0.321741 5:-0.133759 6:-0.593553 7:-0.388609 8:0.215482 
160 1:0.319058 2:0.34 3:-0.131106 4:-0.245487 5:-0.133759 6:-0.608429 7:-0.779845 8:0.547634 
160 1:0.32334 2:0.32 3:-0.467018 4:-0.313194 5:0.159596 6:-0.523682 7:-0.612992 8:0.366617 
160 1:0.259101 2:0.32 3:-0.467018 4:-0.313194 5:0.159596 6:-0.706286 7:-0.706286 8:0.506276 
160 1:0.381156 2:0.32 3:-0.236284 4:-0.236284 5:-0.0761329 6:-0.367768 7:-0.487855 8:0.208762 
160 1:0.4197 2:0.32 3:-0.236284 4:-0.236284 5:-0.0761329 6:-0.411299 7:-0.293213 8:-0.0251619 
160 1:0.312634 2:0.32 3:-0.236284 4:-0.236284 5:-0.0761329 6:-0.40194 7:-0.689959 8:0.315564 
160 1:0.38651 2:0.32 3:-0.236284 4:-0.236284 5:-0.0761329 6:-0.381779 7:-0.44082 8:0.0589946 
160 1:0.33833 2:0.32 3:-0.236284 4:-0.236284 5:-0.0761329 6:-0.547899 7:-0.577923 8:0.379922 
160 1:0.194861 2:0.36 3:-0.272176 4:-0.718263 5:0.200454 6:-0.367768 7:-0.487855 8:0.208762 
160 1:0.270878 2:0.4 3:-0.272176 4:-0.718263 5:0.200454 6:-0.44082 7:-0.411299 8:0.0589946 
160 1:0.264454 2:0.36 3:-0.272176 4:-0.718263 5:0.200454 6:-0.547899 7:-0.577923 8:0.379922 
160 1:0.38758 2:0.3 3:-0.265708 4:-0.304499 5:0.030047 6:-0.470344 7:-0.470344 8:0.143151 
160 1:0.251606 2:0.3 3:-0.265708 4:-0.304499 5:0.030047 6:-0.608429 7:-0.779845 8:0.547634 
160 1:0.330835 2:0.22 3:-0.509284 4:-0.147593 5:0.0304736 6:-0.367768 7:-0.487855 8:0.208762 
160 1:0.406852 2:0.22 3:-0.509284 4:-0.147593 5:0.0304736 6:-0.44082 7:-0.411299 8:0.0589946 
160 1:0.320128 2:0.28 3:-0.256523 4:-0.295654 5:0.0421444 6:-0.608429 7:-0.779845 8:0.547634 
160 1:0.392934 2:0.32 3:-0.390103 4:-0.274737 5:-0.0289904 6:-0.352254 7:-0.470344 8:0.0589946 
160 1:0.235546 2:0.32 3:-0.390103 4:-0.274737 5:-0.0289904 6:-0.608429 7:-0.779845 8:0.547634 
160 1:0.190578 2:0.34 3:-0.436122 4:-0.626757 5:0.333673 6:-0.49391 7:-0.583219 8:0.324188 
160 1:0.299786 2:0.34 3:-0.436122 4:-0.626757 5:0.333673 6:-0.476441 7:-0.359333 8:0.132022 
160 1:0.335118 2:0.22 3:-0.348533 4:-0.308345 5:0.0797435 6:-0.44082 7:-0.706517 8:0.311459 
160 1:0.359743 2:0.22 3:-0.348533 4:-0.308345 5:0.0797435 6:-0.457835 7:-0.487855 8:0.251554 
160 1:0.336188 2:0.22 3:-0.348533 4:-0.308345 5:0.0797435 6:-0.367768 7:-0.487855 8:0.208762 
160 1:0.32227 2:0.22 3:-0.348533 4:-0.308345 5:0.0797435 6:-0.40194 7:-0.689959 8:0.315564 
160 1:0.336188 2:0.22 3:-0.348533 4:-0.308345 5:0.0797435 6:-0.547899 7:-0.577923 8:0.379922 
160 1:0.229122 2:0.48 3:-0.364672 4:-0.259298 5:0.201176 6:-0.608429 7:-0.779845 8:0.547634 
160 1:0.261242 2:0.38 3:-0.346521 4:-0.681086 5:0.291606 6:-0.4046 7:-0.4046 8:0.112032 
160 1:0.27409 2:0.36 3:-0.346521 4:-0.681086 5:0.291606 6:-0.427812 7:-0.517879 8:0.251554 
160 1:0.277302 2:0.4 3:-0.346521 4:-0.681086 5:0.291606 6:-0.529386 7:-0.470344 8:0.269383 
160 1:0.29015 2:0.38 3:-0.346521 4:-0.681086 5:0.291606 6:-0.345063 7:-0.4046 8:0.0696032 
160 1:0.278373 2:0.4 3:-0.346521 4:-0.681086 5:0.291606 6:-0.499865 7:-0.411299 8:0.143151 
160 1:0.260171 2:0.4 3:-0.346521 4:-0.681086 5:0.291606 6:-0.381779 7:-0.499865 8:0.143151 
160 1:0.25803 2:0.36 3:-0.346521 4:-0.681086 5:0.291606 6:-0.517879 7:-0.547899 8:0.337135 
160 1:0.30621 2:0.4 3:-0.346521 4:-0.681086 5:0.291606 6:-0.411299 7:-0.411299 8:0.10107 
160 1:0.182013 2:0.4 3:-0.346521 4:-0.681086 5:0.291606 6:-0.608429 7:-0.779845 8:0.547634 
160 1:0.217345 2:0.42 3:-0.626757 4:-0.832644 5:0.628154 6:-0.359333 7:-0.447165 8:0.0902901 
160 1:0.24197 2:0.38 3:-0.626757 4:-0.832644 5:0.628154 6:-0.464141 7:-0.434372 8:0.154467 
160 1:0.239829 2:0.36 3:-0.626757 4:-0.832644 5:0.628154 6:-0.397788 7:-0.487855 8:0.165969 
160 1:0.248394 2:0.36 3:-0.626757 4:-0.832644 5:0.628154 6:-0.457835 7:-0.487855 8:0.251554 
160 1:0.185225 2:0.38 3:-0.626757 4:-0.832644 5:0.628154 6:-0.49391 7:-0.523682 8:0.281759 
160 1:0.280514 2:0.36 3:-0.626757 4:-0.832644 5:0.628154 6:-0.24768 7:-0.487855 8:0.165969 
160 1:0.0417559 2:0.36 3:-0.626757 4:-0.832644 5:0.628154 6:-0.367768 7:-0.487855 8:0.208762 
160 1:0.203426 2:0.4 3:-0.626757 4:-0.832644 5:0.628154 6:-0.44082 7:-0.381779 8:0.185227 
160 1:0.256959 2:0.38 3:-0.626757 4:-0.832644 5:0.628154 6:-0.345063 7:-0.4046 8:0.0696032 
160 1:0.248394 2:0.4 3:-0.626757 4:-0.832644 5:0.628154 6:-0.293213 7:-0.44082 8:0.0169189 
160 1:0.187366 2:0.4 3:-0.626757 4:-0.832644 5:0.628154 6:-0.499865 7:-0.499865 8:0.269383 
160 1:0.25803 2:0.4 3:-0.626757 4:-0.832644 5:0.628154 6:-0.411299 7:-0.411299 8:0.185227 
160 1:0.243041 2:0.4 3:-0.626757 4:-0.832644 5:0.628154 6:-0.499865 7:-0.381779 8:0.143151 
160 1:0.250535 2:0.4 3:-0.626757 4:-0.832644 5:0.628154 6:-0.381779 7:-0.381779 8:0.143151 
160 1:0.240899 2:0.4 3:-0.626757 4:-0.832644 5:0.628154 6:-0.411299 7:-0.293213 8:-0.0251619 
160 1:0.223769 2:0.4 3:-0.626757 4:-0.832644 5:0.628154 6:-0.499865 7:-0.44082 8:0.185227 
160 1:0.185225 2:0.4 3:-0.626757 4:-0.832644 5:0.628154 6:-0.499865 7:-0.470344 8:0.143151 
160 1:0.239829 2:0.4 3:-0.626757 4:-0.832644 5:0.628154 6:-0.44082 7:-0.411299 8:0.0589946 
160 1:0.143469 2:0.46 3:-0.626757 4:-0.832644 5:0.628154 6:-0.40194 7:-0.689959 8:0.315564 
160 1:0.254818 2:0.4 3:-0.626757 4:-0.832644 5:0.628154 6:-0.381779 7:-0.44082 8:0.0589946 
160 1:0.143469 2:0.36 3:-0.626757 4:-0.832644 5:0.628154 6:-0.547899 7:-0.577923 8:0.379922 
160 1:0.213062 2:0.38 3:-0.626757 4:-0.832644 5:0.628154 6:-0.523682 7:-0.612992 8:0.366617 
160 1:0.0653105 2:0.54 3:-0.626757 4:-0.832644 5:0.628154 6:-0.706286 7:-0.706286 8:0.506276 
160 1:0.255889 2:0.42 3:-0.170178 4:-0.317646 5:0.00685862 6:-0.608429 7:-0.779845 8:0.547634 
160 1:0.302998 2:0.38 3:-0.375887 4:-0.338402 5:0.121565 6:-0.593553 7:-0.388609 8:0.215482 
160 1:0.376874 2:0.38 3:-0.375887 4:-0.338402 5:0.121565 6:-0.359333 7:-0.359333 8:0.00683042 
160 1:0.206638 2:0.38 3:-0.375887 4:-0.338402 5:0.121565 6:-0.608429 7:-0.779845 8:0.547634 
160 1:0.397216 2:0.38 3:-0.300913 4:-0.263428 5:0.0296478 6:-0.374832 7:-0.374832 8:0.0696032 
160 1:0.300857 2:0.36 3:-0.300913 4:-0.263428 5:0.0296478 6:-0.397788 7:-0.487855 8:0.165969 
160 1:0.352248 2:0.38 3:-0.300913 4:-0.263428 5:0.0296478 6:-0.499865 7:-0.381779 8:0.143151 
160 1:0.358672 2:0.38 3:-0.300913 4:-0.263428 5:0.0296478 6:-0.499865 7:-0.44082 8:0.185227 
160 1:0.270878 2:0.38 3:-0.300913 4:-0.263428 5:0.0296478 6:-0.523682 7:-0.612992 8:0.366617 
160 1:0.307281 2:0.38 3:-0.300913 4:-0.300913 5:0.0756035 6:-0.499865 7:-0.499865 8:0.227303 
160 1:0.37045 2:0.36 3:-0.300913 4:-0.300913 5:0.0756035 6:-0.397788 7:-0.487855 8:0.165969 
160 1:0.38758 2:0.38 3:-0.338402 4:-0.300913 5:0.0756035 6:-0.374832 7:-0.374832 8:0.0696032 
160 1:0.315846 2:0.36 3:-0.338402 4:-0.300913 5:0.0756035 6:-0.397788 7:-0.487855 8:0.165969 
160 1:0.342612 2:0.38 3:-0.338402 4:-0.300913 5:0.0756035 6:-0.49391 7:-0.523682 8:0.281759 
160 1:0.344754 2:0.36 3:-0.338402 4:-0.300913 5:0.0756035 6:-0.367768 7:-0.487855 8:0.208762 
160 1:0.35546 2:0.38 3:-0.338402 4:-0.300913 5:0.0756035 6:-0.499865 7:-0.381779 8:0.143151 
160 1:0.349036 2:0.38 3:-0.338402 4:-0.300913 5:0.0756035 6:-0.499865 7:-0.44082 8:0.185227 
160 1:0.343683 2:0.38 3:-0.338402 4:-0.300913 5:0.0756035 6:-0.505721 7:-0.476441 8:0.215482 
160 1:0.301927 2:0.38 3:-0.338402 4:-0.300913 5:0.0756035 6:-0.529386 7:-0.499865 8:0.269383 
160 1:0.301927 2:0.38 3:-0.338402 4:-0.300913 5:0.0756035 6:-0.40194 7:-0.689959 8:0.315564 
160 1:0.289079 2:0.38 3:-0.338402 4:-0.300913 5:0.0756035 6:-0.523682 7:-0.612992 8:0.366617 
160 1:0.243041 2:0.38 3:-0.338402 4:-0.300913 5:0.0756035 6:-0.706286 7:-0.706286 8:0.506276 
160 1:0.273019 2:0.38 3:-0.300913 4:-0.300913 5:0.0756035 6:-0.529386 7:-0.470344 8:0.269383 
160 1:0.329764 2:0.38 3:-0.300913 4:-0.300913 5:0.0756035 6:-0.593553 7:-0.388609 8:0.215482 
160 1:0.353319 2:0.38 3:-0.300913 4:-0.300913 5:0.0756035 6:-0.470344 7:-0.470344 8:0.143151 
160 1:0.302998 2:0.38 3:-0.300913 4:-0.300913 5:0.0756035 6:-0.381779 7:-0.499865 8:0.143151 
160 1:0.372591 2:0.38 3:-0.300913 4:-0.300913 5:0.0756035 6:-0.352254 7:-0.470344 8:0.0589946 
160 1:0.298715 2:0.36 3:-0.300913 4:-0.300913 5:0.0756035 6:-0.517879 7:-0.547899 8:0.337135 
160 1:0.366167 2:0.38 3:-0.300913 4:-0.300913 5:0.0756035 6:-0.411299 7:-0.411299 8:0.10107 
160 1:0.27409 2:0.38 3:-0.300913 4:-0.300913 5:0.0756035 6:-0.608429 7:-0.779845 8:0.547634 
160 1:0.267666 2:0.38 3:-0.263428 4:-0.263428 5:0.0296478 6:-0.608429 7:-0.779845 8:0.547634 
160 1:0.347966 2:0.36 3:-0.263428 4:-0.300913 5:0.0756035 6:-0.367768 7:-0.487855 8:0.208762 
160 1:0.32227 2:0.38 3:-0.263428 4:-0.300913 5:0.0756035 6:-0.499865 7:-0.499865 8:0.227303 
160 1:0.279443 2:0.36 3:-0.263428 4:-0.300913 5:0.0756035 6:-0.577923 7:-0.547899 8:0.337135 
160 1:0.365096 2:0.36 3:-0.338402 4:-0.338402 5:0.121565 6:-0.397788 7:-0.487855 8:0.165969 
160 1:0.305139 2:0.42 3:-0.0964448 4:-0.280777 5:-0.0383423 6:-0.608429 7:-0.779845 8:0.547634 
160 1:0.364026 2:0.36 3:-0.207043 4:-0.243912 5:-0.0383423 6:-0.517879 7:-0.547899 8:0.337135 
160 1:0.283726 2:0.42 3:-0.207043 4:-0.243912 5:-0.0383423 6:-0.608429 7:-0.779845 8:0.547634 
160 1:0.351178 2:0.36 3:-0.292335 4:-0.367946 5:0.134023 6:-0.397788 7:-0.487855 8:0.165969 
160 1:0.296574 2:0.38 3:-0.300913 4:-0.300913 5:0.0756035 6:-0.49391 7:-0.583219 8:0.324188 
160 1:0.364026 2:0.38 3:-0.300913 4:-0.300913 5:0.0756035 6:-0.434372 7:-0.49391 8:0.196896 
160 1:0.270878 2:0.36 3:-0.300913 4:-0.300913 5:0.0756035 6:-0.577923 7:-0.547899 8:0.337135 
160 1:0.346895 2:0.36 3:-0.300913 4:-0.300913 5:0.0756035 6:-0.367768 7:-0.487855 8:0.208762 
160 1:0.265525 2:0.38 3:-0.300913 4:-0.300913 5:0.0296478 6:-0.706286 7:-0.706286 8:0.506276 
160 1:0.27409 2:0.36 3:-0.375887 4:-0.375887 5:0.16752 6:-0.367768 7:-0.487855 8:0.208762 
160 1:0.301927 2:0.36 3:-0.375887 4:-0.375887 5:0.16752 6:-0.547899 7:-0.577923 8:0.379922 
160 1:0.325482 2:0.38 3:-0.413371 4:-0.413371 5:0.213476 6:-0.470344 7:-0.470344 8:0.143151 
160 1:0.369379 2:0.38 3:-0.00102243 4:-0.225944 5:-0.154186 6:-0.470344 7:-0.470344 8:0.143151 
160 1:0.329764 2:0.38 3:-0.00102243 4:-0.225944 5:-0.154186 6:-0.608429 7:-0.779845 8:0.547634 
160 1:0.316916 2:0.36 3:-0.330141 4:-0.330141 5:0.0876789 6:-0.511481 7:-0.656668 8:0.493567 
160 1:0.35439 2:0.36 3:-0.330141 4:-0.330141 5:0.0876789 6:-0.411299 7:-0.499865 8:0.227303 
160 1:0.353319 2:0.36 3:-0.330141 4:-0.330141 5:0.0876789 6:-0.411299 7:-0.381779 8:0.0589946 
160 1:0.326552 2:0.36 3:-0.330141 4:-0.330141 5:0.0876789 6:-0.564277 7:-0.417889 8:0.17375 
160 1:0.38651 2:0.36 3:-0.234999 4:-0.309348 5:0.0181575 6:-0.367768 7:-0.487855 8:0.208762 
160 1:0.236617 2:0.36 3:-0.330141 4:-0.443554 5:0.226722 6:-0.608429 7:-0.779845 8:0.547634 
160 1:0.343683 2:0.36 3:-0.292335 4:-0.405748 5:0.134023 6:-0.427812 7:-0.517879 8:0.251554 
160 1:0.285867 2:0.36 3:-0.292335 4:-0.405748 5:0.134023 6:-0.529386 7:-0.470344 8:0.269383 
160 1:0.310493 2:0.36 3:-0.292335 4:-0.405748 5:0.134023 6:-0.593553 7:-0.388609 8:0.215482 
160 1:0.214133 2:0.36 3:-0.292335 4:-0.405748 5:0.134023 6:-0.608429 7:-0.779845 8:0.547634 
160 1:0.289079 2:0.36 3:-0.45086 4:-0.413371 5:0.259437 6:-0.367768 7:-0.487855 8:0.208762 
160 1:0.316916 2:0.36 3:-0.367946 4:-0.443554 5:0.273066 6:-0.49391 7:-0.583219 8:0.324188 
160 1:0.259101 2:0.36 3:-0.405748 4:-0.443554 5:0.273066 6:-0.367768 7:-0.487855 8:0.208762 
160 1:0.296574 2:0.36 3:-0.405748 4:-0.443554 5:0.273066 6:-0.523682 7:-0.612992 8:0.366617 
160 1:0.360814 2:0.36 3:-0.330141 4:-0.405748 5:0.226722 6:-0.381779 7:-0.499865 8:0.143151 
160 1:0.255889 2:0.36 3:-0.330141 4:-0.405748 5:0.226722 6:-0.608429 7:-0.779845 8:0.547634 
160 1:0.313704 2:0.36 3:-0.405748 4:-0.481355 5:0.319415 6:-0.367768 7:-0.487855 8:0.208762 
160 1:0.308351 2:0.36 3:-0.405748 4:-0.481355 5:0.319415 6:-0.505721 7:-0.476441 8:0.215482 
160 1:0.281585 2:0.36 3:-0.405748 4:-0.481355 5:0.319415 6:-0.523682 7:-0.612992 8:0.366617 
160 1:0.201285 2:0.36 3:-0.405748 4:-0.481355 5:0.319415 6:-0.706286 7:-0.706286 8:0.506276 
160 1:0.321199 2:0.36 3:-0.330141 4:-0.443554 5:0.180372 6:-0.49391 7:-0.523682 8:0.281759 
160 1:0.265525 2:0.36 3:-0.330141 4:-0.443554 5:0.180372 6:-0.367768 7:-0.487855 8:0.208762 
160 1:0.368308 2:0.36 3:-0.216728 4:-0.405748 5:0.0413295 6:-0.381779 7:-0.499865 8:0.143151 
160 1:0.247323 2:0.36 3:-0.216728 4:-0.405748 5:0.0413295 6:-0.608429 7:-0.779845 8:0.547634 
160 1:0.297645 2:0.36 3:-0.367946 4:-0.443554 5:0.273066 6:-0.547899 7:-0.577923 8:0.379922 
160 1:0.255889 2:0.36 3:-0.413371 4:-0.45086 5:0.305393 6:-0.577923 7:-0.547899 8:0.337135 
160 1:0.320128 2:0.36 3:-0.300913 4:-0.413371 5:0.213476 6:-0.367768 7:-0.487855 8:0.208762 
160 1:0.352248 2:0.38 3:-0.300913 4:-0.413371 5:0.213476 6:-0.44082 7:-0.381779 8:0.185227 
160 1:0.297645 2:0.36 3:-0.300913 4:-0.413371 5:0.213476 6:-0.547899 7:-0.577923 8:0.379922 
160 1:0.214133 2:0.36 3:-0.292335 4:-0.443554 5:0.226722 6:-0.608429 7:-0.779845 8:0.547634 
160 1:0.302998 2:0.36 3:-0.443554 4:-0.443554 5:0.273066 6:-0.593553 7:-0.388609 8:0.215482 
160 1:0.175589 2:0.36 3:-0.443554 4:-0.443554 5:0.273066 6:-0.608429 7:-0.779845 8:0.547634 
160 1:0.192719 2:0.36 3:-0.367946 4:-0.443554 5:0.226722 6:-0.367768 7:-0.487855 8:0.208762 
160 1:0.27409 2:0.36 3:-0.367946 4:-0.443554 5:0.226722 6:-0.547899 7:-0.577923 8:0.379922 
160 1:0.245182 2:0.36 3:-0.367946 4:-0.443554 5:0.226722 6:-0.706286 7:-0.706286 8:0.506276 
160 1:0.299786 2:0.38 3:-0.413371 4:-0.52583 5:0.305393 6:-0.434372 7:-0.49391 8:0.196896 
160 1:0.239829 2:0.38 3:-0.413371 4:-0.52583 5:0.305393 6:-0.511481 7:-0.656668 8:0.493567 
160 1:0.317987 2:0.38 3:-0.413371 4:-0.52583 5:0.305393 6:-0.476441 7:-0.359333 8:0.132022 
160 1:0.383298 2:0.38 3:-0.413371 4:-0.52583 5:0.305393 6:-0.234168 7:-0.204648 8:-0.19347 
160 1:0.337259 2:0.38 3:-0.413371 4:-0.52583 5:0.305393 6:-0.388609 7:-0.359333 8:0.0485628 
160 1:0.281585 2:0.38 3:-0.413371 4:-0.52583 5:0.305393 6:-0.564277 7:-0.417889 8:0.17375 
160 1:0.179872 2:0.36 3:-0.413371 4:-0.52583 5:0.305393 6:-0.577923 7:-0.547899 8:0.337135 
160 1:0.223769 2:0.38 3:-0.413371 4:-0.52583 5:0.305393 6:-0.505487 7:-0.617951 8:0.39962 
160 1:0.343683 2:0.4 3:-0.280777 4:-0.501978 5:0.323243 6:-0.44082 7:-0.381779 8:0.185227 
160 1:0.25803 2:0.36 3:-0.280777 4:-0.501978 5:0.323243 6:-0.547899 7:-0.577923 8:0.379922 
160 1:0.317987 2:0.36 3:-0.330141 4:-0.443554 5:0.226722 6:-0.470344 7:-0.470344 8:0.143151 
160 1:0.246253 2:0.36 3:-0.330141 4:-0.443554 5:0.226722 6:-0.608429 7:-0.779845 8:0.547634 
160 1:0.266595 2:0.36 3:-0.367946 4:-0.405748 5:0.226722 6:-0.608429 7:-0.779845 8:0.547634 
160 1:0.294433 2:0.36 3:-0.405748 4:-0.405748 5:0.226722 6:-0.367768 7:-0.487855 8:0.208762 
160 1:0.284797 2:0.36 3:-0.405748 4:-0.405748 5:0.226722 6:-0.40194 7:-0.689959 8:0.315564 
160 1:0.294433 2:0.36 3:-0.405748 4:-0.405748 5:0.226722 6:-0.547899 7:-0.577923 8:0.379922 
160 1:0.17666 2:0.38 3:-0.338402 4:-0.52583 5:0.351348 6:-0.608429 7:-0.779845 8:0.547634 
160 1:0.327623 2:0.38 3:-0.413371 4:-0.45086 5:0.259437 6:-0.499865 7:-0.411299 8:0.143151 
160 1:0.3394 2:0.38 3:-0.413371 4:-0.45086 5:0.259437 6:-0.381779 7:-0.499865 8:0.143151 
160 1:0.203426 2:0.38 3:-0.413371 4:-0.45086 5:0.259437 6:-0.608429 7:-0.779845 8:0.547634 
160 1:0.344754 2:0.36 3:-0.330141 4:-0.443554 5:0.273066 6:-0.367768 7:-0.487855 8:0.208762 
160 1:0.342612 2:0.38 3:-0.338402 4:-0.413371 5:0.16752 6:-0.476441 7:-0.359333 8:0.132022 
160 1:0.346895 2:0.38 3:-0.338402 4:-0.413371 5:0.16752 6:-0.411299 7:-0.381779 8:0.10107 
160 1:0.32334 2:0.38 3:-0.338402 4:-0.413371 5:0.16752 6:-0.388609 7:-0.447165 8:0.215482 
160 1:0.283726 2:0.38 3:-0.338402 4:-0.413371 5:0.16752 6:-0.569555 7:-0.511481 8:0.203854 
160 1:0.307281 2:0.36 3:-0.338402 4:-0.413371 5:0.16752 6:-0.577923 7:-0.547899 8:0.337135 
160 1:0.307281 2:0.38 3:-0.338402 4:-0.563319 5:0.259437 6:-0.593553 7:-0.388609 8:0.215482 
160 1:0.266595 2:0.38 3:-0.338402 4:-0.563319 5:0.259437 6:-0.470344 7:-0.470344 8:0.143151 
160 1:0.343683 2:0.38 3:-0.338402 4:-0.563319 5:0.259437 6:-0.352254 7:-0.470344 8:0.0589946 
160 1:0.236617 2:0.38 3:-0.338402 4:-0.563319 5:0.259437 6:-0.608429 7:-0.779845 8:0.547634 
160 1:0.229122 2:0.38 3:-0.413371 4:-0.413371 5:0.259437 6:-0.608429 7:-0.779845 8:0.547634 
160 1:0.235546 2:0.36 3:-0.405748 4:-0.443554 5:0.273066 6:-0.706286 7:-0.706286 8:0.506276 
160 1:0.268737 2:0.38 3:-0.375887 4:-0.52583 5:0.351348 6:-0.511481 7:-0.656668 8:0.493567 
160 1:0.30621 2:0.38 3:-0.375887 4:-0.52583 5:0.351348 6:-0.499865 7:-0.499865 8:0.227303 
160 1:0.288009 2:0.38 3:-0.375887 4:-0.52583 5:0.351348 6:-0.505487 7:-0.617951 8:0.39962 
160 1:0.283726 2:0.36 3:-0.338402 4:-0.52583 5:0.259437 6:-0.367768 7:-0.487855 8:0.208762 
160 1:0.250535 2:0.36 3:-0.338402 4:-0.52583 5:0.259437 6:-0.547899 7:-0.577923 8:0.379922 
160 1:0.214133 2:0.38 3:-0.338402 4:-0.52583 5:0.259437 6:-0.706286 7:-0.706286 8:0.506276 
160 1:0.353319 2:0.36 3:-0.292335 4:-0.367946 5:0.134023 6:-0.44082 7:-0.381779 8:0.185227 
160 1:0.256959 2:0.44 3:-0.435497 4:-0.618317 5:0.488849 6:-0.569555 7:-0.511481 8:0.203854 
160 1:0.186296 2:0.44 3:-0.435497 4:-0.618317 5:0.488849 6:-0.505487 7:-0.617951 8:0.39962 
160 1:0.316916 2:0.42 3:-0.243912 4:-0.428244 5:0.232847 6:-0.40194 7:-0.689959 8:0.315564 
160 1:0.277302 2:0.36 3:-0.292335 4:-0.367946 5:0.0876789 6:-0.608429 7:-0.779845 8:0.547634 
160 1:0.366167 2:0.36 3:-0.254533 4:-0.405748 5:0.180372 6:-0.411299 7:-0.44082 8:0.143151 
160 1:0.298715 2:0.36 3:-0.254533 4:-0.405748 5:0.180372 6:-0.529386 7:-0.470344 8:0.269383 
160 1:0.305139 2:0.36 3:-0.254533 4:-0.405748 5:0.180372 6:-0.345063 7:-0.4046 8:0.0696032 
160 1:0.35439 2:0.36 3:-0.254533 4:-0.405748 5:0.180372 6:-0.44082 7:-0.411299 8:0.143151 
160 1:0.358672 2:0.36 3:-0.254533 4:-0.405748 5:0.180372 6:-0.381779 7:-0.381779 8:0.0589946 
160 1:0.335118 2:0.36 3:-0.254533 4:-0.405748 5:0.180372 6:-0.499865 7:-0.470344 8:0.227303 
160 1:0.353319 2:0.36 3:-0.254533 4:-0.405748 5:0.180372 6:-0.322734 7:-0.411299 8:0.143151 
160 1:0.248394 2:0.36 3:-0.254533 4:-0.405748 5:0.180372 6:-0.499865 7:-0.411299 8:0.143151 
160 1:0.349036 2:0.36 3:-0.254533 4:-0.405748 5:0.180372 6:-0.499865 7:-0.411299 8:0.143151 
160 1:0.332976 2:0.36 3:-0.254533 4:-0.405748 5:0.180372 6:-0.470344 7:-0.44082 8:0.143151 
160 1:0.329764 2:0.36 3:-0.254533 4:-0.405748 5:0.180372 6:-0.411299 7:-0.44082 8:0.185227 
160 1:0.12955 2:0.36 3:-0.254533 4:-0.405748 5:0.180372 6:-0.381779 7:-0.499865 8:0.143151 
160 1:0.293362 2:0.36 3:-0.254533 4:-0.405748 5:0.180372 6:-0.517879 7:-0.547899 8:0.337135 
160 1:0.316916 2:0.36 3:-0.254533 4:-0.405748 5:0.180372 6:-0.411299 7:-0.411299 8:0.10107 
160 1:0.315846 2:0.36 3:-0.254533 4:-0.405748 5:0.180372 6:-0.523682 7:-0.583219 8:0.324188 
160 1:0.294433 2:0.38 3:-0.375887 4:-0.52583 5:0.305393 6:-0.499865 7:-0.499865 8:0.227303 
160 1:0.35546 2:0.4 3:-0.309348 4:-0.346521 5:0.109309 6:-0.381779 7:-0.499865 8:0.143151 
160 1:0.248394 2:0.4 3:-0.309348 4:-0.346521 5:0.109309 6:-0.608429 7:-0.779845 8:0.547634 
160 1:0.223769 2:0.4 3:-0.42087 4:-0.383698 5:0.246033 6:-0.608429 7:-0.779845 8:0.547634 
160 1:0.330835 2:0.36 3:-0.234999 4:-0.346521 5:0.109309 6:-0.547899 7:-0.577923 8:0.379922 
160 1:0.313704 2:0.4 3:-0.346521 4:-0.346521 5:0.109309 6:-0.499865 7:-0.499865 8:0.227303 
160 1:0.284797 2:0.36 3:-0.346521 4:-0.346521 5:0.109309 6:-0.577923 7:-0.547899 8:0.337135 
160 1:0.37045 2:0.38 3:-0.309348 4:-0.383698 5:0.109309 6:-0.345063 7:-0.4046 8:0.0696032 
160 1:0.262313 2:0.4 3:-0.309348 4:-0.383698 5:0.109309 6:-0.505721 7:-0.476441 8:0.215482 
160 1:0.238758 2:0.4 3:-0.458042 4:-0.383698 5:0.246033 6:-0.593553 7:-0.388609 8:0.215482 
160 1:0.32227 2:0.4 3:-0.458042 4:-0.383698 5:0.246033 6:-0.470344 7:-0.470344 8:0.143151 
160 1:0.284797 2:0.36 3:-0.458042 4:-0.383698 5:0.246033 6:-0.517879 7:-0.547899 8:0.337135 
160 1:0.329764 2:0.4 3:-0.458042 4:-0.383698 5:0.246033 6:-0.411299 7:-0.411299 8:0.10107 
160 1:0.207709 2:0.4 3:-0.458042 4:-0.383698 5:0.246033 6:-0.608429 7:-0.779845 8:0.547634 
160 1:0.327623 2:0.4 3:-0.35451 4:-0.280777 5:0.0972551 6:-0.499865 7:-0.470344 8:0.143151 
160 1:0.295503 2:0.36 3:-0.35451 4:-0.280777 5:0.0972551 6:-0.547899 7:-0.577923 8:0.379922 
160 1:0.298715 2:0.36 3:-0.391375 4:-0.243912 5:0.0972551 6:-0.577923 7:-0.547899 8:0.337135 
160 1:0.372591 2:0.4 3:-0.272176 4:-0.234999 5:0.0181575 6:-0.44082 7:-0.381779 8:0.185227 
160 1:0.327623 2:0.4 3:-0.272176 4:-0.234999 5:0.0181575 6:-0.411299 7:-0.411299 8:0.185227 
160 1:0.298715 2:0.36 3:-0.272176 4:-0.234999 5:0.0181575 6:-0.547899 7:-0.577923 8:0.379922 
160 1:0.373662 2:0.4 3:-0.309348 4:-0.272176 5:0.0637303 6:-0.388609 7:-0.447165 8:0.215482 
160 1:0.243041 2:0.36 3:-0.309348 4:-0.272176 5:0.0637303 6:-0.577923 7:-0.547899 8:0.337135 
160 1:0.292291 2:0.36 3:-0.42087 4:-0.0863052 5:-0.0274154 6:-0.547899 7:-0.577923 8:0.379922 
160 1:0.260171 2:0.42 3:-0.428244 4:-0.0964448 5:-0.128739 6:-0.608429 7:-0.779845 8:0.547634 
160 1:0.342612 2:0.4 3:-0.346521 4:-0.272176 5:0.154882 6:-0.499865 7:-0.470344 8:0.227303 
160 1:0.349036 2:0.4 3:-0.346521 4:-0.272176 5:0.154882 6:-0.381779 7:-0.499865 8:0.143151 
160 1:0.298715 2:0.34 3:-0.397995 4:-0.131106 5:0.00647033 6:-0.706286 7:-0.706286 8:0.506276 
160 1:0.381156 2:0.38 3:-0.263428 4:-0.413371 5:0.16752 6:-0.388609 7:-0.359333 8:0.0485628 
160 1:0.293362 2:0.36 3:-0.263428 4:-0.413371 5:0.16752 6:-0.577923 7:-0.547899 8:0.337135 
160 1:0.292291 2:0.38 3:-0.375887 4:-0.375887 5:0.16752 6:-0.593553 7:-0.388609 8:0.215482 
160 1:0.381156 2:0.4 3:-0.309348 4:-0.272176 5:0.0637303 6:-0.381779 7:-0.381779 8:0.143151 
160 1:0.320128 2:0.38 3:-0.309348 4:-0.272176 5:0.0637303 6:-0.523682 7:-0.612992 8:0.366617 
160 1:0.254818 2:0.36 3:-0.197827 4:-0.272176 5:0.0181575 6:-0.547899 7:-0.577923 8:0.379922 
160 1:0.307281 2:0.38 3:-0.225944 4:-0.300913 5:0.0296478 6:-0.499865 7:-0.411299 8:0.143151 
160 1:0.346895 2:0.38 3:-0.225944 4:-0.300913 5:0.0296478 6:-0.381779 7:-0.499865 8:0.143151 
160 1:0.314775 2:0.4 3:-0.346521 4:-0.346521 5:0.109309 6:-0.499865 7:-0.470344 8:0.143151 
160 1:0.337259 2:0.4 3:-0.346521 4:-0.346521 5:0.109309 6:-0.44082 7:-0.411299 8:0.0589946 
160 1:0.32227 2:0.4 3:-0.383698 4:-0.309348 5:0.109309 6:-0.499865 7:-0.499865 8:0.227303 
160 1:0.337259 2:0.4 3:-0.346521 4:-0.309348 5:0.109309 6:-0.381779 7:-0.499865 8:0.143151 
160 1:0.281585 2:0.4 3:-0.42087 4:-0.42087 5:0.246033 6:-0.381779 7:-0.499865 8:0.143151 
160 1:0.298715 2:0.36 3:-0.42087 4:-0.42087 5:0.246033 6:-0.517879 7:-0.547899 8:0.337135 
160 1:0.281585 2:0.36 3:-0.383698 4:-0.458042 5:0.246033 6:-0.547899 7:-0.577923 8:0.379922 
160 1:0.330835 2:0.4 3:-0.309348 4:-0.458042 5:0.246033 6:-0.470344 7:-0.470344 8:0.143151 
160 1:0.320128 2:0.4 3:-0.309348 4:-0.458042 5:0.246033 6:-0.359333 7:-0.359333 8:0.00683042 
160 1:0.191649 2:0.4 3:-0.309348 4:-0.458042 5:0.246033 6:-0.608429 7:-0.779845 8:0.547634 
160 1:0.37045 2:0.4 3:-0.309348 4:-0.309348 5:0.154882 6:-0.359333 7:-0.359333 8:0.00683042 
160 1:0.230193 2:0.4 3:-0.309348 4:-0.309348 5:0.154882 6:-0.608429 7:-0.779845 8:0.547634 
160 1:0.321199 2:0.36 3:-0.0863052 4:-0.0491329 5:-0.255291 6:-0.577923 7:-0.547899 8:0.337135 
160 1:0.292291 2:0.38 3:-0.309348 4:-0.346521 5:0.109309 6:-0.523682 7:-0.612992 8:0.366617 
160 1:0.291221 2:0.4 3:-0.272176 4:-0.272176 5:0.0181575 6:-0.608429 7:-0.779845 8:0.547634 
160 1:0.273019 2:0.4 3:-0.42087 4:-0.272176 5:0.109309 6:-0.608429 7:-0.779845 8:0.547634 
160 1:0.351178 2:0.4 3:-0.346521 4:-0.346521 5:0.154882 6:-0.44082 7:-0.411299 8:0.0589946 
160 1:0.283726 2:0.38 3:-0.346521 4:-0.346521 5:0.154882 6:-0.523682 7:-0.612992 8:0.366617 
160 1:0.19379 2:0.4 3:-0.42087 4:-0.383698 5:0.200454 6:-0.608429 7:-0.779845 8:0.547634 
160 1:0.358672 2:0.4 3:-0.272176 4:-0.272176 5:0.109309 6:-0.381779 7:-0.499865 8:0.143151 
160 1:0.350107 2:0.4 3:-0.280777 4:-0.243912 5:0.00685862 6:-0.499865 7:-0.499865 8:0.227303 
160 1:0.298715 2:0.4 3:-0.280777 4:-0.243912 5:0.00685862 6:-0.44082 7:-0.470344 8:0.185227 
160 1:0.278373 2:0.38 3:-0.383698 4:-0.346521 5:0.154882 6:-0.523682 7:-0.612992 8:0.366617 
160 1:0.373662 2:0.4 3:-0.309348 4:-0.160654 5:-0.0729937 6:-0.499865 7:-0.411299 8:0.143151 
160 1:0.308351 2:0.4 3:-0.42087 4:-0.309348 5:0.109309 6:-0.470344 7:-0.470344 8:0.143151 
160 1:0.32334 2:0.4 3:-0.42087 4:-0.309348 5:0.109309 6:-0.381779 7:-0.499865 8:0.143151 
160 1:0.229122 2:0.4 3:-0.42087 4:-0.309348 5:0.109309 6:-0.608429 7:-0.779845 8:0.547634 
160 1:0.194861 2:0.4 3:-0.42087 4:-0.346521 5:0.154882 6:-0.608429 7:-0.779845 8:0.547634 
160 1:0.252677 2:0.4 3:-0.346521 4:-0.309348 5:0.109309 6:-0.499865 7:-0.499865 8:0.227303 
160 1:0.335118 2:0.4 3:-0.346521 4:-0.309348 5:0.109309 6:-0.44082 7:-0.470344 8:0.185227 
160 1:0.317987 2:0.4 3:-0.346521 4:-0.309348 5:0.109309 6:-0.569555 7:-0.511481 8:0.203854 
160 1:0.299786 2:0.4 3:-0.538842 4:-0.280777 5:0.187652 6:-0.499865 7:-0.411299 8:0.143151 
160 1:0.263383 2:0.4 3:-0.538842 4:-0.280777 5:0.187652 6:-0.470344 7:-0.470344 8:0.143151 
160 1:0.266595 2:0.36 3:-0.538842 4:-0.280777 5:0.187652 6:-0.517879 7:-0.547899 8:0.337135 
160 1:0.32334 2:0.4 3:-0.538842 4:-0.280777 5:0.187652 6:-0.234168 7:-0.44082 8:0.0169189 
160 1:0.24197 2:0.38 3:-0.538842 4:-0.280777 5:0.187652 6:-0.523682 7:-0.583219 8:0.324188 
160 1:0.107066 2:0.42 3:-0.538842 4:-0.280777 5:0.187652 6:-0.608429 7:-0.779845 8:0.547634 
160 1:0.334047 2:0.4 3:-0.42087 4:-0.383698 5:0.109309 6:-0.381779 7:-0.499865 8:0.143151 
160 1:0.263383 2:0.36 3:-0.42087 4:-0.383698 5:0.109309 6:-0.517879 7:-0.547899 8:0.337135 
160 1:0.19379 2:0.4 3:-0.42087 4:-0.383698 5:0.109309 6:-0.608429 7:-0.779845 8:0.547634 
160 1:0.239829 2:0.4 3:-0.458042 4:-0.383698 5:0.200454 6:-0.529386 7:-0.499865 8:0.269383 
160 1:0.334047 2:0.4 3:-0.42087 4:-0.309348 5:0.109309 6:-0.470344 7:-0.470344 8:0.143151 
160 1:0.224839 2:0.4 3:-0.42087 4:-0.309348 5:0.109309 6:-0.608429 7:-0.779845 8:0.547634 
160 1:0.33833 2:0.4 3:-0.346521 4:-0.309348 5:0.0181575 6:-0.381779 7:-0.499865 8:0.143151 
160 1:0.278373 2:0.4 3:-0.346521 4:-0.309348 5:0.0181575 6:-0.608429 7:-0.779845 8:0.547634 
160 1:0.299786 2:0.36 3:-0.346521 4:-0.272176 5:0.0637303 6:-0.547899 7:-0.577923 8:0.379922 
160 1:0.341542 2:0.4 3:-0.42087 4:-0.42087 5:0.200454 6:-0.388609 7:-0.447165 8:0.215482 
160 1:0.285867 2:0.4 3:-0.42087 4:-0.42087 5:0.200454 6:-0.44082 7:-0.470344 8:0.185227 
160 1:0.261242 2:0.4 3:-0.42087 4:-0.42087 5:0.200454 6:-0.569555 7:-0.511481 8:0.203854 
160 1:0.294433 2:0.4 3:-0.42087 4:-0.42087 5:0.200454 6:-0.352254 7:-0.470344 8:0.0589946 
160 1:0.288009 2:0.36 3:-0.42087 4:-0.42087 5:0.200454 6:-0.577923 7:-0.547899 8:0.337135 
160 1:0.3394 2:0.36 3:-0.42087 4:-0.42087 5:0.200454 6:-0.397788 7:-0.487855 8:0.165969 
160 1:0.30621 2:0.4 3:-0.42087 4:-0.42087 5:0.200454 6:-0.482442 7:-0.482442 8:0.3694 
160 1:0.32334 2:0.36 3:-0.280777 4:-0.280777 5:0.00685862 6:-0.517879 7:-0.547899 8:0.337135 
160 1:0.269807 2:0.42 3:-0.280777 4:-0.280777 5:0.00685862 6:-0.608429 7:-0.779845 8:0.547634 
160 1:0.264454 2:0.4 3:-0.458042 4:-0.272176 5:0.109309 6:-0.40194 7:-0.689959 8:0.315564 
160 1:0.27409 2:0.36 3:-0.458042 4:-0.272176 5:0.109309 6:-0.547899 7:-0.577923 8:0.379922 
160 1:0.247323 2:0.4 3:-0.458042 4:-0.272176 5:0.109309 6:-0.706286 7:-0.706286 8:0.506276 
160 1:0.273019 2:0.36 3:-0.383698 4:-0.309348 5:0.0637303 6:-0.547899 7:-0.577923 8:0.379922 
160 1:0.291221 2:0.38 3:-0.383698 4:-0.309348 5:0.0637303 6:-0.523682 7:-0.612992 8:0.366617 
160 1:0.309422 2:0.4 3:-0.383698 4:-0.383698 5:0.109309 6:-0.359333 7:-0.359333 8:0.00683042 
124.7776667348911 1:0.361884 2:0.4 3:-0.383698 4:-0.383698 5:0.109309 6:-0.352254 7:-0.470344 8:0.0589946 
160 1:0.302998 2:0.38 3:-0.383698 4:-0.383698 5:0.109309 6:-0.523682 7:-0.583219 8:0.324188 
160 1:0.187366 2:0.4 3:-0.383698 4:-0.383698 5:0.109309 6:-0.608429 7:-0.779845 8:0.547634 
160 1:0.223769 2:0.42 3:-0.428244 4:-0.391375 5:0.187652 6:-0.608429 7:-0.779845 8:0.547634 
160 1:0.310493 2:0.4 3:-0.383698 4:-0.383698 5:0.154882 6:-0.40194 7:-0.689959 8:0.315564 
160 1:0.157388 2:0.4 3:-0.458042 4:-0.42087 5:0.246033 6:-0.608429 7:-0.779845 8:0.547634 
160 1:0.238758 2:0.36 3:-0.346521 4:-0.383698 5:0.154882 6:-0.577923 7:-0.547899 8:0.337135 
160 1:0.301927 2:0.4 3:-0.346521 4:-0.383698 5:0.154882 6:-0.505487 7:-0.617951 8:0.39962 
160 1:0.278373 2:0.36 3:-0.297563 4:-0.660236 5:0.296052 6:-0.517879 7:-0.547899 8:0.337135 
160 1:0.200214 2:0.36 3:-0.272176 4:-0.383698 5:0.200454 6:-0.547899 7:-0.577923 8:0.379922 
160 1:0.245182 2:0.4 3:-0.272176 4:-0.383698 5:0.200454 6:-0.706286 7:-0.706286 8:0.506276 
160 1:0.22591 2:0.36 3:-0.508624 4:-0.435497 5:0.175057 6:-0.577923 7:-0.547899 8:0.337135 
160 1:0.252677 2:0.36 3:-0.478897 4:-0.44263 5:0.384977 6:-0.547899 7:-0.577923 8:0.379922 
160 1:0.279443 2:0.36 3:-0.272176 4:-0.42087 5:0.109309 6:-0.517879 7:-0.547899 8:0.337135 
160 1:0.359743 2:0.4 3:-0.272176 4:-0.42087 5:0.109309 6:-0.411299 7:-0.411299 8:0.10107 
160 1:0.232334 2:0.4 3:-0.272176 4:-0.42087 5:0.109309 6:-0.608429 7:-0.779845 8:0.547634 
160 1:0.267666 2:0.4 3:-0.160654 4:-0.309348 5:-0.0729937 6:-0.608429 7:-0.779845 8:0.547634 
160 1:0.325482 2:0.36 3:-0.272176 4:-0.383698 5:0.0637303 6:-0.547899 7:-0.577923 8:0.379922 
160 1:0.282655 2:0.4 3:-0.272176 4:-0.346521 5:0.0181575 6:-0.608429 7:-0.779845 8:0.547634 
160 1:0.256959 2:0.36 3:-0.405748 4:-0.330141 5:0.226722 6:-0.547899 7:-0.577923 8:0.379922 
160 1:0.278373 2:0.36 3:-0.405748 4:-0.330141 5:0.226722 6:-0.523682 7:-0.612992 8:0.366617 
160 1:0.202355 2:0.36 3:-0.405748 4:-0.330141 5:0.226722 6:-0.706286 7:-0.706286 8:0.506276 
160 1:0.337259 2:0.36 3:-0.443554 4:-0.481355 5:0.319415 6:-0.411299 7:-0.411299 8:0.10107 
160 1:0.24197 2:0.36 3:-0.443554 4:-0.481355 5:0.319415 6:-0.608429 7:-0.779845 8:0.547634 
160 1:0.300857 2:0.36 3:-0.481355 4:-0.519161 5:0.365759 6:-0.411299 7:-0.411299 8:0.10107 
160 1:0.208779 2:0.36 3:-0.481355 4:-0.519161 5:0.365759 6:-0.608429 7:-0.779845 8:0.547634 
160 1:0.317987 2:0.36 3:-0.519161 4:-0.481355 5:0.319415 6:-0.397788 7:-0.487855 8:0.165969 
160 1:0.276231 2:0.36 3:-0.519161 4:-0.481355 5:0.319415 6:-0.505487 7:-0.617951 8:0.39962 
160 1:0.265525 2:0.36 3:-0.330141 4:-0.292335 5:0.0876789 6:-0.608429 7:-0.779845 8:0.547634 
160 1:0.208779 2:0.38 3:-0.338402 4:-0.563319 5:0.351348 6:-0.706286 7:-0.706286 8:0.506276 
160 1:0.240899 2:0.4 3:-0.346521 4:-0.309348 5:0.0637303 6:-0.608429 7:-0.779845 8:0.547634 
160 1:0.266595 2:0.38 3:-0.300913 4:-0.338402 5:0.0296478 6:-0.608429 7:-0.779845 8:0.547634 
160 1:0.301927 2:0.4 3:-0.123478 4:-0.272176 5:0.0637303 6:-0.608429 7:-0.779845 8:0.547634 
160 1:0.226981 2:0.4 3:-0.42087 4:-0.272176 5:0.109309 6:-0.706286 7:-0.706286 8:0.506276 
160 1:0.301927 2:0.4 3:-0.0863052 4:-0.346521 5:-0.0274154 6:-0.608429 7:-0.779845 8:0.547634 
160 1:0.146681 2:0.38 3:-0.45086 4:-0.52583 5:0.305393 6:-0.608429 7:-0.779845 8:0.547634 
160 1:0.203426 2:0.38 3:-0.45086 4:-0.563319 5:0.351348 6:-0.608429 7:-0.779845 8:0.547634 
160 1:0.301927 2:0.34 3:-0.685734 4:0.0461289 5:-0.067295 6:-0.542256 7:-0.663371 8:0.393454 
160 1:0.37152 2:0.32 3:-0.685734 4:0.0461289 5:-0.067295 6:-0.475431 7:-0.505972 8:0.189579 
160 1:0.250535 2:0.34 3:-0.685734 4:0.0461289 5:-0.067295 6:-0.511977 7:-0.663371 8:0.350298 
160 1:0.325482 2:0.36 3:-0.685734 4:0.0461289 5:-0.067295 6:-0.427812 7:-0.427812 8:0.123181 
160 1:0.342612 2:0.38 3:-0.685734 4:0.0461289 5:-0.067295 6:-0.464141 7:-0.583219 8:0.324188 
160 1:0.302998 2:0.4 3:-0.685734 4:0.0461289 5:-0.067295 6:-0.499865 7:-0.470344 8:0.227303 
160 1:0.325482 2:0.4 3:-0.685734 4:0.0461289 5:-0.067295 6:-0.44082 7:-0.470344 8:0.185227 
160 1:0.313704 2:0.36 3:-0.685734 4:0.0461289 5:-0.067295 6:-0.397788 7:-0.487855 8:0.165969 
160 1:0.304069 2:0.48 3:-0.734152 4:0.151209 5:-0.0966469 6:-0.722707 7:-0.0656067 8:-0.0224453 
160 1:0.275161 2:0.34 3:-0.734152 4:0.151209 5:-0.0966469 6:-0.572535 7:-0.390862 8:0.263986 
160 1:0.204497 2:0.4 3:-0.734152 4:0.151209 5:-0.0966469 6:-0.44082 7:-0.706517 8:0.311459 
160 1:0.350107 2:0.38 3:-0.734152 4:0.151209 5:-0.0966469 6:-0.374832 7:-0.374832 8:0.0696032 
160 1:0.341542 2:0.36 3:-0.734152 4:0.151209 5:-0.0966469 6:-0.517879 7:-0.517879 8:0.294342 
160 1:0.0364026 2:0.54 3:-0.734152 4:0.151209 5:-0.0966469 6:-0.706286 7:-0.706286 8:0.506276 
160 1:0.314775 2:0.34 3:-0.660236 4:0.17391 5:-0.193043 6:-0.360583 7:-0.69365 8:0.263986 
160 1:0.367238 2:0.4 3:-0.660236 4:0.17391 5:-0.193043 6:-0.499865 7:-0.470344 8:0.227303 
160 1:0.40257 2:0.36 3:-0.701472 4:0.125947 5:-0.0700514 6:-0.367768 7:-0.397788 8:0.0803884 
160 1:0.399358 2:0.38 3:-0.626757 4:0.43699 5:-0.33943 6:-0.464141 7:-0.434372 8:0.154467 
160 1:0.398287 2:0.4 3:-0.626757 4:0.43699 5:-0.33943 6:-0.499865 7:-0.499865 8:0.269383 
160 1:0.314775 2:0.38 3:-0.626757 4:0.43699 5:-0.33943 6:-0.523682 7:-0.612992 8:0.366617 
160 1:0.214133 2:0.54 3:-0.626757 4:0.43699 5:-0.33943 6:-0.706286 7:-0.706286 8:0.506276 
160 1:0.254818 2:0.36 3:-0.449652 4:-0.557573 5:0.370993 6:-0.337744 7:-0.728035 8:0.465503 
160 1:0.315846 2:0.32 3:-0.449652 4:-0.557573 5:0.370993 6:-0.505972 7:-0.414353 8:0.102525 
160 1:0.305139 2:0.36 3:-0.449652 4:-0.557573 5:0.370993 6:-0.457835 7:-0.517879 8:0.294342 
160 1:0.284797 2:0.4 3:-0.449652 4:-0.557573 5:0.370993 6:-0.44082 7:-0.55891 8:0.311459 
160 1:0.0963597 2:0.44 3:-0.449652 4:-0.557573 5:0.370993 6:-0.569555 7:-0.511481 8:0.203854 
160 1:0.367238 2:0.34 3:-0.234999 4:-0.309348 5:0.154882 6:-0.330304 7:-0.360583 8:-0.167577 
160 1:0.203426 2:0.4 3:-0.234999 4:-0.309348 5:0.154882 6:-0.608429 7:-0.779845 8:0.547634 
160 1:0.309422 2:0.4 3:-0.508076 4:-0.675777 5:0.501318 6:-0.263689 7:-0.470344 8:-0.0251619 
160 1:0.202355 2:0.4 3:-0.508076 4:-0.675777 5:0.501318 6:-0.44082 7:-0.588431 8:0.10107 
160 1:0.189507 2:0.34 3:-0.508076 4:-0.675777 5:0.501318 6:-0.481698 7:-0.663371 8:0.350298 
160 1:0.247323 2:0.32 3:-0.508076 4:-0.675777 5:0.501318 6:-0.475431 7:-0.475431 8:0.146049 
160 1:0.280514 2:0.34 3:-0.508076 4:-0.675777 5:0.501318 6:-0.572535 7:-0.390862 8:0.263986 
160 1:0.232334 2:0.32 3:-0.508076 4:-0.675777 5:0.501318 6:-0.475431 7:-0.383812 8:0.0154647 
160 1:0.25803 2:0.38 3:-0.508076 4:-0.675777 5:0.501318 6:-0.49391 7:-0.49391 8:0.281759 
160 1:0.237687 2:0.4 3:-0.508076 4:-0.675777 5:0.501318 6:-0.499865 7:-0.499865 8:0.269383 
160 1:0.267666 2:0.4 3:-0.508076 4:-0.675777 5:0.501318 6:-0.499865 7:-0.44082 8:0.185227 
160 1:0.12848 2:0.4 3:-0.508076 4:-0.675777 5:0.501318 6:-0.499865 7:-0.470344 8:0.143151 
160 1:0.295503 2:0.4 3:-0.508076 4:-0.675777 5:0.501318 6:-0.44082 7:-0.411299 8:0.0589946 
160 1:0.221627 2:0.42 3:-0.508076 4:-0.675777 5:0.501318 6:-0.505721 7:-0.476441 8:0.215482 
160 1:0.236617 2:0.4 3:-0.508076 4:-0.675777 5:0.501318 6:-0.529386 7:-0.499865 8:0.269383 
160 1:0.226981 2:0.46 3:-0.508076 4:-0.675777 5:0.501318 6:-0.40194 7:-0.689959 8:0.315564 
160 1:0.268737 2:0.36 3:-0.508076 4:-0.675777 5:0.501318 6:-0.457835 7:-0.427812 8:0.165969 
160 1:0.150964 2:0.38 3:-0.508076 4:-0.675777 5:0.501318 6:-0.523682 7:-0.612992 8:0.366617 
160 1:-0.0214133 2:0.54 3:-0.508076 4:-0.675777 5:0.501318 6:-0.706286 7:-0.706286 8:0.506276 
160 1:0.372591 2:0.36 3:-0.0863052 4:-0.234999 5:0.0181575 6:-0.427812 7:-0.427812 8:0.123181 
160 1:0.295503 2:0.32 3:-0.390103 4:-0.543927 5:0.301034 6:-0.453403 7:-0.714746 8:0.286627 
160 1:0.327623 2:0.32 3:-0.390103 4:-0.543927 5:0.301034 6:-0.44082 7:-0.588431 8:0.10107 
160 1:0.309422 2:0.32 3:-0.390103 4:-0.543927 5:0.301034 6:-0.572535 7:-0.390862 8:0.263986 
160 1:0.267666 2:0.32 3:-0.390103 4:-0.543927 5:0.301034 6:-0.499865 7:-0.499865 8:0.269383 
160 1:0.312634 2:0.32 3:-0.390103 4:-0.543927 5:0.301034 6:-0.457835 7:-0.427812 8:0.165969 
160 1:0.289079 2:0.32 3:-0.390103 4:-0.543927 5:0.301034 6:-0.523682 7:-0.612992 8:0.366617 
160 1:0.266595 2:0.34 3:-0.406363 4:-0.587697 5:0.296052 6:-0.360583 7:-0.69365 8:0.263986 
160 1:0.366167 2:0.34 3:-0.406363 4:-0.587697 5:0.296052 6:-0.330304 7:-0.360583 8:-0.167577 
160 1:0.30621 2:0.28 3:-0.406363 4:-0.587697 5:0.296052 6:-0.369348 7:-0.400424 8:0.0811408 
160 1:0.261242 2:0.38 3:-0.406363 4:-0.587697 5:0.296052 6:-0.49391 7:-0.49391 8:0.239325 
160 1:0.265525 2:0.4 3:-0.406363 4:-0.587697 5:0.296052 6:-0.529386 7:-0.470344 8:0.269383 
160 1:0.291221 2:0.36 3:-0.406363 4:-0.587697 5:0.296052 6:-0.517879 7:-0.547899 8:0.337135 
160 1:0.281585 2:0.34 3:-0.44263 4:-0.623964 5:0.296052 6:-0.360583 7:-0.69365 8:0.263986 
160 1:0.186296 2:0.36 3:-0.44263 4:-0.623964 5:0.296052 6:-0.427812 7:-0.517879 8:0.251554 
160 1:0.256959 2:0.38 3:-0.44263 4:-0.623964 5:0.296052 6:-0.434372 7:-0.583219 8:0.366617 
160 1:0.179872 2:0.38 3:-0.44263 4:-0.623964 5:0.296052 6:-0.434372 7:-0.612992 8:0.281759 
160 1:0.270878 2:0.38 3:-0.44263 4:-0.623964 5:0.296052 6:-0.464141 7:-0.464141 8:0.196896 
160 1:0.253747 2:0.4 3:-0.44263 4:-0.623964 5:0.296052 6:-0.499865 7:-0.470344 8:0.227303 
160 1:0.187366 2:0.36 3:-0.44263 4:-0.623964 5:0.296052 6:-0.487855 7:-0.457835 8:0.165969 
160 1:0.11349 2:0.46 3:-0.44263 4:-0.623964 5:0.296052 6:-0.608429 7:-0.779845 8:0.547634 
160 1:0.298715 2:0.42 3:-0.44263 4:-0.696502 5:0.340514 6:-0.300777 7:-0.417889 8:0.00683042 
160 1:0.223769 2:0.34 3:-0.44263 4:-0.696502 5:0.340514 6:-0.481698 7:-0.663371 8:0.350298 
160 1:0.173448 2:0.32 3:-0.44263 4:-0.696502 5:0.340514 6:-0.475431 7:-0.505972 8:0.189579 
160 1:0.35546 2:0.34 3:-0.44263 4:-0.696502 5:0.340514 6:-0.269747 7:-0.360583 8:-0.0812645 
160 1:0.288009 2:0.38 3:-0.44263 4:-0.696502 5:0.340514 6:-0.345063 7:-0.4046 8:0.0696032 
160 1:0.279443 2:0.4 3:-0.44263 4:-0.696502 5:0.340514 6:-0.293213 7:-0.44082 8:0.0169189 
160 1:0.232334 2:0.4 3:-0.44263 4:-0.696502 5:0.340514 6:-0.499865 7:-0.499865 8:0.269383 
160 1:0.29015 2:0.4 3:-0.44263 4:-0.696502 5:0.340514 6:-0.499865 7:-0.381779 8:0.143151 
160 1:0.279443 2:0.4 3:-0.44263 4:-0.696502 5:0.340514 6:-0.44082 7:-0.411299 8:0.0589946 
160 1:0.187366 2:0.42 3:-0.44263 4:-0.696502 5:0.340514 6:-0.505721 7:-0.476441 8:0.215482 
160 1:0.259101 2:0.4 3:-0.44263 4:-0.696502 5:0.340514 6:-0.529386 7:-0.499865 8:0.269383 
160 1:0.164882 2:0.36 3:-0.44263 4:-0.696502 5:0.340514 6:-0.457835 7:-0.427812 8:0.165969 
160 1:0.120985 2:0.46 3:-0.44263 4:-0.696502 5:0.340514 6:-0.706286 7:-0.706286 8:0.506276 
160 1:0.29015 2:0.34 3:-0.474249 4:-0.626757 5:0.380416 6:-0.44082 7:-0.529386 8:0.0589946 
160 1:0.256959 2:0.32 3:-0.474249 4:-0.626757 5:0.380416 6:-0.505972 7:-0.414353 8:0.102525 
160 1:0.232334 2:0.34 3:-0.474249 4:-0.626757 5:0.380416 6:-0.511977 7:-0.663371 8:0.350298 
160 1:0.264454 2:0.34 3:-0.474249 4:-0.626757 5:0.380416 6:-0.49391 7:-0.583219 8:0.324188 
160 1:0.268737 2:0.34 3:-0.474249 4:-0.626757 5:0.380416 6:-0.511481 7:-0.656668 8:0.493567 
160 1:0.288009 2:0.34 3:-0.474249 4:-0.626757 5:0.380416 6:-0.476441 7:-0.359333 8:0.132022 
160 1:0.330835 2:0.34 3:-0.474249 4:-0.626757 5:0.380416 6:-0.345063 7:-0.374832 8:0.027169 
160 1:0.277302 2:0.34 3:-0.474249 4:-0.626757 5:0.380416 6:-0.44082 7:-0.470344 8:0.185227 
160 1:0.283726 2:0.34 3:-0.474249 4:-0.626757 5:0.380416 6:-0.482442 7:-0.482442 8:0.3694 
160 1:0.190578 2:0.34 3:-0.474249 4:-0.626757 5:0.380416 6:-0.505487 7:-0.617951 8:0.39962 
160 1:0.341542 2:0.2 3:-0.461424 4:-0.0558911 5:-0.00669893 6:-0.706286 7:-0.706286 8:0.506276 
160 1:0.375803 2:0.36 3:-0.123478 4:-0.383698 5:-0.0729937 6:-0.487855 7:-0.457835 8:0.165969 
160 1:0.356531 2:0.32 3:-0.300913 4:-0.338402 5:0.0296478 6:-0.475431 7:-0.475431 8:0.146049 
160 1:0.376874 2:0.38 3:-0.300913 4:-0.338402 5:0.0296478 6:-0.359333 7:-0.447165 8:0.0902901 
160 1:0.442184 2:0.36 3:-0.0655131 4:0.23692 5:-0.514836 6:-0.499865 7:-0.470344 8:0.143151 
160 1:0.479657 2:0.36 3:-0.0655131 4:0.23692 5:-0.514836 6:-0.388609 7:-0.388609 8:0.0485628 
160 1:0.352248 2:0.36 3:-0.0655131 4:0.23692 5:-0.514836 6:-0.706286 7:-0.706286 8:0.506276 
160 1:0.447537 2:0.36 3:0.0478999 4:0.199114 5:-0.514836 6:-0.427812 7:-0.517879 8:0.251554 
160 1:0.37152 2:0.36 3:0.0478999 4:0.199114 5:-0.514836 6:-0.434372 7:-0.612992 8:0.281759 
160 1:0.276231 2:0.42 3:-0.207043 4:-0.317646 5:-0.0383423 6:-0.608429 7:-0.779845 8:0.547634 
160 1:0.410064 2:0.38 3:-0.15097 4:-0.375887 5:-0.062269 6:-0.300777 7:-0.417889 8:0.00683042 
160 1:0.33833 2:0.34 3:-0.15097 4:-0.375887 5:-0.062269 6:-0.481698 7:-0.663371 8:0.350298 
160 1:0.379015 2:0.38 3:-0.15097 4:-0.375887 5:-0.062269 6:-0.4046 7:-0.434372 8:0.0696032 
160 1:0.282655 2:0.38 3:-0.15097 4:-0.375887 5:-0.062269 6:-0.706286 7:-0.706286 8:0.506276 
160 1:0.325482 2:0.42 3:-0.133309 4:-0.317646 5:-0.0383423 6:-0.569555 7:-0.511481 8:0.203854 
160 1:0.38758 2:0.38 3:-0.0759962 4:-0.263428 5:-0.108225 6:-0.44082 7:-0.588431 8:0.10107 
160 1:0.395075 2:0.38 3:-0.0759962 4:-0.263428 5:-0.108225 6:-0.381779 7:-0.470344 8:0.185227 
160 1:0.273019 2:0.42 3:-0.170178 4:-0.317646 5:-0.0383423 6:-0.608429 7:-0.779845 8:0.547634 
160 1:0.362955 2:0.36 3:-0.170178 4:-0.317646 5:-0.0383423 6:-0.427812 7:-0.517879 8:0.251554 
160 1:0.267666 2:0.42 3:-0.170178 4:-0.317646 5:-0.0383423 6:-0.608429 7:-0.779845 8:0.547634 
160 1:0.283726 2:0.44 3:-0.179546 4:-0.325805 5:-0.0490834 6:-0.453403 7:-0.714746 8:0.286627 
160 1:0.35546 2:0.34 3:-0.179546 4:-0.325805 5:-0.0490834 6:-0.572535 7:-0.390862 8:0.263986 
160 1:0.342612 2:0.38 3:-0.179546 4:-0.325805 5:-0.0490834 6:-0.49391 7:-0.49391 8:0.281759 
160 1:0.332976 2:0.4 3:-0.225029 4:-0.0436906 5:-0.104118 6:-0.44082 7:-0.44082 8:0.143151 
160 1:0.407923 2:0.4 3:-0.225029 4:-0.0436906 5:-0.104118 6:-0.293213 7:-0.529386 8:0.143151 
160 1:0.276231 2:0.34 3:-0.346521 4:-0.532392 5:0.200454 6:-0.481698 7:-0.663371 8:0.350298 
160 1:0.293362 2:0.38 3:-0.346521 4:-0.532392 5:0.200454 6:-0.4046 7:-0.49391 8:0.196896 
160 1:0.288009 2:0.4 3:-0.346521 4:-0.532392 5:0.200454 6:-0.381779 7:-0.470344 8:0.185227 
160 1:0.239829 2:0.4 3:-0.346521 4:-0.532392 5:0.200454 6:-0.505721 7:-0.476441 8:0.215482 
160 1:0.277302 2:0.4 3:-0.346521 4:-0.532392 5:0.200454 6:-0.529386 7:-0.499865 8:0.269383 
160 1:0.221627 2:0.38 3:-0.346521 4:-0.532392 5:0.200454 6:-0.523682 7:-0.612992 8:0.366617 
160 1:0.198073 2:0.4 3:-0.346521 4:-0.532392 5:0.200454 6:-0.706286 7:-0.706286 8:0.506276 
160 1:0.269807 2:0.42 3:-0.325805 4:-0.618317 5:0.0405693 6:-0.388609 7:-0.710665 8:0.298942 
160 1:0.29015 2:0.34 3:-0.325805 4:-0.618317 5:0.0405693 6:-0.360583 7:-0.69365 8:0.263986 
160 1:0.256959 2:0.4 3:-0.325805 4:-0.618317 5:0.0405693 6:-0.529386 7:-0.470344 8:0.269383 
160 1:0.297645 2:0.4 3:-0.325805 4:-0.618317 5:0.0405693 6:-0.411299 7:-0.529386 8:0.269383 
160 1:0.270878 2:0.42 3:-0.325805 4:-0.618317 5:0.0405693 6:-0.593553 7:-0.388609 8:0.215482 
160 1:0.309422 2:0.36 3:-0.325805 4:-0.618317 5:0.0405693 6:-0.487855 7:-0.457835 8:0.165969 
160 1:0.156317 2:0.44 3:-0.325805 4:-0.618317 5:0.0405693 6:-0.608429 7:-0.779845 8:0.547634 
160 1:0.353319 2:0.34 3:-0.272176 4:-0.346521 5:0.109309 6:-0.360583 7:-0.69365 8:0.263986 
160 1:0.250535 2:0.4 3:-0.272176 4:-0.346521 5:0.109309 6:-0.359333 7:-0.388609 8:0.00683042 
160 1:0.248394 2:0.4 3:-0.391375 4:-0.649445 5:0.278048 6:-0.44082 7:-0.588431 8:0.10107 
160 1:0.330835 2:0.32 3:-0.391375 4:-0.649445 5:0.278048 6:-0.475431 7:-0.383812 8:0.0154647 
160 1:0.159529 2:0.4 3:-0.391375 4:-0.649445 5:0.278048 6:-0.44082 7:-0.706517 8:0.311459 
160 1:0.273019 2:0.36 3:-0.391375 4:-0.649445 5:0.278048 6:-0.517879 7:-0.517879 8:0.294342 
160 1:0.292291 2:0.38 3:-0.391375 4:-0.649445 5:0.278048 6:-0.49391 7:-0.49391 8:0.281759 
160 1:0.273019 2:0.4 3:-0.391375 4:-0.649445 5:0.278048 6:-0.44082 7:-0.411299 8:0.0589946 
160 1:0.222698 2:0.42 3:-0.391375 4:-0.649445 5:0.278048 6:-0.40194 7:-0.689959 8:0.315564 
160 1:0.311563 2:0.36 3:-0.391375 4:-0.649445 5:0.278048 6:-0.457835 7:-0.427812 8:0.165969 
160 1:0.215203 2:0.36 3:-0.391375 4:-0.649445 5:0.278048 6:-0.547899 7:-0.577923 8:0.379922 
160 1:0.255889 2:0.38 3:-0.391375 4:-0.649445 5:0.278048 6:-0.523682 7:-0.612992 8:0.366617 
160 1:0.140257 2:0.42 3:-0.391375 4:-0.649445 5:0.278048 6:-0.706286 7:-0.706286 8:0.506276 
160 1:0.282655 2:0.38 3:-0.413371 4:-0.713262 5:0.305393 6:-0.44082 7:-0.529386 8:0.0589946 
160 1:0.250535 2:0.32 3:-0.413371 4:-0.713262 5:0.305393 6:-0.475431 7:-0.505972 8:0.189579 
160 1:0.246253 2:0.34 3:-0.413371 4:-0.713262 5:0.305393 6:-0.360583 7:-0.602814 8:0.263986 
160 1:0.222698 2:0.38 3:-0.413371 4:-0.713262 5:0.305393 6:-0.44082 7:-0.44082 8:0.143151 
160 1:0.202355 2:0.38 3:-0.413371 4:-0.713262 5:0.305393 6:-0.470344 7:-0.411299 8:0.143151 
160 1:0.283726 2:0.38 3:-0.413371 4:-0.713262 5:0.305393 6:-0.499865 7:-0.499865 8:0.227303 
160 1:0.186296 2:0.42 3:-0.35451 4:-0.649445 5:0.142451 6:-0.453403 7:-0.714746 8:0.286627 
160 1:0.221627 2:0.4 3:-0.35451 4:-0.649445 5:0.142451 6:-0.44082 7:-0.588431 8:0.10107 
160 1:0.277302 2:0.34 3:-0.35451 4:-0.649445 5:0.142451 6:-0.572535 7:-0.390862 8:0.263986 
160 1:0.255889 2:0.4 3:-0.35451 4:-0.649445 5:0.142451 6:-0.44082 7:-0.706517 8:0.311459 
160 1:0.344754 2:0.42 3:-0.35451 4:-0.649445 5:0.142451 6:-0.330053 7:-0.359333 8:0.00683042 
160 1:0.296574 2:0.38 3:-0.35451 4:-0.649445 5:0.142451 6:-0.4046 7:-0.49391 8:0.196896 
160 1:0.276231 2:0.42 3:-0.35451 4:-0.649445 5:0.142451 6:-0.40194 7:-0.689959 8:0.315564 
160 1:0.254818 2:0.36 3:-0.35451 4:-0.649445 5:0.142451 6:-0.547899 7:-0.577923 8:0.379922 
160 1:0.173448 2:0.42 3:-0.35451 4:-0.649445 5:0.142451 6:-0.706286 7:-0.706286 8:0.506276 
160 1:0.249465 2:0.42 3:-0.362366 4:-0.691448 5:0.264709 6:-0.388609 7:-0.710665 8:0.298942 
160 1:0.266595 2:0.34 3:-0.362366 4:-0.691448 5:0.264709 6:-0.542256 7:-0.421141 8:0.263986 
160 1:0.277302 2:0.3 3:-0.362366 4:-0.691448 5:0.264709 6:-0.376642 7:-0.407449 8:0.0699718 
160 1:0.187366 2:0.38 3:-0.362366 4:-0.691448 5:0.264709 6:-0.49391 7:-0.49391 8:0.239325 
160 1:0.224839 2:0.4 3:-0.362366 4:-0.691448 5:0.264709 6:-0.470344 7:-0.470344 8:0.143151 
160 1:0.192719 2:0.44 3:-0.362366 4:-0.691448 5:0.264709 6:-0.608429 7:-0.779845 8:0.547634 
160 1:0.330835 2:0.36 3:-0.14112 4:-0.708181 5:0.412109 6:-0.4046 7:-0.49391 8:0.196896 
160 1:0.347966 2:0.36 3:-0.14112 4:-0.708181 5:0.412109 6:-0.293213 7:-0.411299 8:-0.0251619 
160 1:0.232334 2:0.36 3:-0.14112 4:-0.708181 5:0.412109 6:-0.706286 7:-0.706286 8:0.506276 
160 1:0.271949 2:0.36 3:-0.216728 4:-0.708181 5:0.458453 6:-0.44082 7:-0.529386 8:0.0589946 
160 1:0.170236 2:0.4 3:-0.309348 4:-0.792607 5:0.291606 6:-0.44082 7:-0.588431 8:0.10107 
160 1:0.249465 2:0.34 3:-0.309348 4:-0.792607 5:0.291606 6:-0.481698 7:-0.663371 8:0.350298 
160 1:0.224839 2:0.32 3:-0.309348 4:-0.792607 5:0.291606 6:-0.475431 7:-0.505972 8:0.189579 
160 1:0.243041 2:0.4 3:-0.309348 4:-0.792607 5:0.291606 6:-0.44082 7:-0.706517 8:0.311459 
160 1:0.267666 2:0.38 3:-0.309348 4:-0.792607 5:0.291606 6:-0.49391 7:-0.523682 8:0.281759 
160 1:0.279443 2:0.4 3:-0.309348 4:-0.792607 5:0.291606 6:-0.499865 7:-0.470344 8:0.269383 
160 1:0.307281 2:0.4 3:-0.309348 4:-0.792607 5:0.291606 6:-0.381779 7:-0.381779 8:0.143151 
160 1:0.259101 2:0.4 3:-0.309348 4:-0.792607 5:0.291606 6:-0.44082 7:-0.411299 8:0.0589946 
160 1:0.252677 2:0.4 3:-0.309348 4:-0.792607 5:0.291606 6:-0.529386 7:-0.499865 8:0.269383 
160 1:0.238758 2:0.4 3:-0.309348 4:-0.792607 5:0.291606 6:-0.40194 7:-0.689959 8:0.315564 
160 1:0.226981 2:0.36 3:-0.309348 4:-0.792607 5:0.291606 6:-0.547899 7:-0.577923 8:0.379922 
160 1:0.298715 2:0.38 3:-0.309348 4:-0.792607 5:0.291606 6:-0.4046 7:-0.434372 8:0.0696032 
160 1:0.140257 2:0.4 3:-0.309348 4:-0.792607 5:0.291606 6:-0.706286 7:-0.706286 8:0.506276 
160 1:0.261242 2:0.4 3:-0.280777 4:-0.686309 5:0.278048 6:-0.470344 7:-0.470344 8:0.143151 
160 1:0.165953 2:0.38 3:-0.280777 4:-0.686309 5:0.278048 6:-0.523682 7:-0.583219 8:0.324188 
160 1:0.286938 2:0.32 3:-0.346521 4:-0.532392 5:0.0637303 6:-0.475431 7:-0.505972 8:0.189579 
160 1:0.319058 2:0.38 3:-0.346521 4:-0.532392 5:0.0637303 6:-0.49391 7:-0.49391 8:0.239325 
160 1:0.233405 2:0.38 3:-0.346521 4:-0.532392 5:0.0637303 6:-0.434372 7:-0.612992 8:0.281759 
160 1:0.282655 2:0.38 3:-0.346521 4:-0.532392 5:0.0637303 6:-0.523682 7:-0.583219 8:0.324188 
160 1:0.245182 2:0.34 3:-0.317646 4:-0.723178 5:0.278048 6:-0.481698 7:-0.663371 8:0.350298 
160 1:0.276231 2:0.34 3:-0.317646 4:-0.723178 5:0.278048 6:-0.572535 7:-0.390862 8:0.263986 
160 1:0.194861 2:0.4 3:-0.317646 4:-0.723178 5:0.278048 6:-0.44082 7:-0.706517 8:0.311459 
160 1:0.285867 2:0.4 3:-0.317646 4:-0.723178 5:0.278048 6:-0.411299 7:-0.411299 8:0.185227 
160 1:0.259101 2:0.36 3:-0.317646 4:-0.723178 5:0.278048 6:-0.547899 7:-0.577923 8:0.379922 
160 1:0.305139 2:0.36 3:-0.317646 4:-0.723178 5:0.278048 6:-0.427812 7:-0.397788 8:0.123181 
160 1:0.252677 2:0.38 3:-0.317646 4:-0.723178 5:0.278048 6:-0.523682 7:-0.612992 8:0.366617 
160 1:0.188437 2:0.42 3:-0.317646 4:-0.723178 5:0.278048 6:-0.706286 7:-0.706286 8:0.506276 
160 1:0.297645 2:0.4 3:-0.346521 4:-0.458042 5:0.0181575 6:-0.352254 7:-0.470344 8:0.0589946 
160 1:0.328694 2:0.38 3:-0.346521 4:-0.458042 5:0.0181575 6:-0.4046 7:-0.434372 8:0.0696032 
160 1:0.32227 2:0.4 3:-0.346521 4:-0.458042 5:0.0181575 6:-0.482442 7:-0.482442 8:0.3694 
160 1:0.224839 2:0.4 3:-0.346521 4:-0.458042 5:0.0181575 6:-0.505487 7:-0.617951 8:0.39962 
160 1:0.294433 2:0.32 3:-0.236284 4:-0.351651 5:0.112448 6:-0.475431 7:-0.505972 8:0.189579 
160 1:0.254818 2:0.32 3:-0.236284 4:-0.351651 5:0.112448 6:-0.706286 7:-0.706286 8:0.506276 
160 1:0.298715 2:0.34 3:-0.245487 4:-0.664884 5:0.240186 6:-0.499865 7:-0.470344 8:0.227303 
160 1:0.299786 2:0.34 3:-0.245487 4:-0.664884 5:0.240186 6:-0.470344 7:-0.470344 8:0.143151 
160 1:0.273019 2:0.34 3:-0.245487 4:-0.664884 5:0.240186 6:-0.487855 7:-0.457835 8:0.165969 
160 1:0.261242 2:0.34 3:-0.245487 4:-0.664884 5:0.240186 6:-0.608429 7:-0.779845 8:0.547634 
160 1:0.310493 2:0.32 3:-0.397995 4:-0.626757 5:0.333673 6:-0.444894 7:-0.505972 8:0.189579 
160 1:0.358672 2:0.34 3:-0.397995 4:-0.626757 5:0.333673 6:-0.330304 7:-0.360583 8:-0.167577 
160 1:0.344754 2:0.34 3:-0.397995 4:-0.626757 5:0.333673 6:-0.367768 7:-0.397788 8:0.0803884 
160 1:0.285867 2:0.34 3:-0.397995 4:-0.626757 5:0.333673 6:-0.499865 7:-0.470344 8:0.227303 
160 1:0.296574 2:0.34 3:-0.397995 4:-0.626757 5:0.333673 6:-0.44082 7:-0.411299 8:0.10107 
160 1:0.245182 2:0.34 3:-0.397995 4:-0.626757 5:0.333673 6:-0.608429 7:-0.779845 8:0.547634 
160 1:0.237687 2:0.32 3:-0.390103 4:-0.428561 5:0.159596 6:-0.475431 7:-0.505972 8:0.189579 
160 1:0.289079 2:0.32 3:-0.390103 4:-0.428561 5:0.159596 6:-0.397788 7:-0.487855 8:0.165969 
160 1:0.24197 2:0.32 3:-0.390103 4:-0.428561 5:0.159596 6:-0.499865 7:-0.44082 8:0.185227 
160 1:0.298715 2:0.32 3:-0.390103 4:-0.428561 5:0.159596 6:-0.505721 7:-0.476441 8:0.215482 
160 1:0.120985 2:0.32 3:-0.390103 4:-0.428561 5:0.159596 6:-0.706286 7:-0.706286 8:0.506276 
160 1:0.311563 2:0.32 3:-0.390103 4:-0.428561 5:0.159596 6:-0.505972 7:-0.414353 8:0.102525 
160 1:0.313704 2:0.32 3:-0.390103 4:-0.428561 5:0.159596 6:-0.564277 7:-0.417889 8:0.17375 
160 1:0.32334 2:0.32 3:-0.390103 4:-0.428561 5:0.159596 6:-0.499865 7:-0.499865 8:0.227303 
160 1:0.347966 2:0.32 3:-0.390103 4:-0.428561 5:0.159596 6:-0.397788 7:-0.487855 8:0.165969 
160 1:0.277302 2:0.4 3:-0.252673 4:-0.764575 5:0.264709 6:-0.44082 7:-0.706517 8:0.311459 
160 1:0.32334 2:0.4 3:-0.252673 4:-0.764575 5:0.264709 6:-0.411299 7:-0.293213 8:-0.0251619 
160 1:0.308351 2:0.32 3:-0.390103 4:-0.428561 5:0.159596 6:-0.444894 7:-0.505972 8:0.189579 
160 1:0.253747 2:0.3 3:-0.390103 4:-0.428561 5:0.159596 6:-0.376642 7:-0.407449 8:0.0699718 
160 1:0.245182 2:0.32 3:-0.390103 4:-0.428561 5:0.159596 6:-0.593553 7:-0.388609 8:0.215482 
160 1:0.366167 2:0.32 3:-0.390103 4:-0.428561 5:0.159596 6:-0.352254 7:-0.470344 8:0.0589946 
160 1:0.192719 2:0.32 3:-0.390103 4:-0.428561 5:0.159596 6:-0.444894 7:-0.505972 8:0.189579 
160 1:0.319058 2:0.32 3:-0.390103 4:-0.428561 5:0.159596 6:-0.421141 7:-0.421141 8:-0.0812645 
160 1:0.329764 2:0.3 3:-0.390103 4:-0.428561 5:0.159596 6:-0.376642 7:-0.407449 8:0.0699718 
160 1:0.297645 2:0.32 3:-0.390103 4:-0.428561 5:0.159596 6:-0.49391 7:-0.49391 8:0.239325 
160 1:0.313704 2:0.32 3:-0.390103 4:-0.428561 5:0.159596 6:-0.427812 7:-0.487855 8:0.251554 
160 1:0.326552 2:0.32 3:-0.390103 4:-0.428561 5:0.159596 6:-0.529386 7:-0.470344 8:0.269383 
160 1:0.246253 2:0.32 3:-0.390103 4:-0.428561 5:0.159596 6:-0.381779 7:-0.381779 8:0.0589946 
160 1:0.327623 2:0.32 3:-0.390103 4:-0.428561 5:0.159596 6:-0.499865 7:-0.470344 8:0.227303 
160 1:0.251606 2:0.32 3:-0.390103 4:-0.428561 5:0.159596 6:-0.593553 7:-0.388609 8:0.215482 
160 1:0.347966 2:0.32 3:-0.390103 4:-0.428561 5:0.159596 6:-0.411299 7:-0.411299 8:0.10107 
160 1:0.206638 2:0.32 3:-0.390103 4:-0.428561 5:0.159596 6:-0.475431 7:-0.475431 8:0.146049 
160 1:0.294433 2:0.32 3:-0.390103 4:-0.428561 5:0.159596 6:-0.44082 7:-0.706517 8:0.311459 
160 1:0.271949 2:0.32 3:-0.390103 4:-0.428561 5:0.159596 6:-0.464141 7:-0.434372 8:0.154467 
160 1:0.332976 2:0.32 3:-0.390103 4:-0.428561 5:0.159596 6:-0.367768 7:-0.487855 8:0.208762 
160 1:0.372591 2:0.32 3:-0.390103 4:-0.428561 5:0.159596 6:-0.381779 7:-0.381779 8:0.143151 
160 1:0.260171 2:0.32 3:-0.390103 4:-0.428561 5:0.159596 6:-0.706286 7:-0.706286 8:0.506276 
160 1:0.300857 2:0.34 3:-0.245487 4:-0.550503 5:0.240186 6:-0.511481 7:-0.656668 8:0.493567 
160 1:0.285867 2:0.32 3:-0.359868 4:-0.58863 5:0.28693 6:-0.475431 7:-0.475431 8:0.146049 
160 1:0.273019 2:0.34 3:-0.359868 4:-0.58863 5:0.28693 6:-0.572535 7:-0.390862 8:0.263986 
160 1:0.307281 2:0.34 3:-0.359868 4:-0.58863 5:0.28693 6:-0.49391 7:-0.49391 8:0.281759 
160 1:0.30621 2:0.34 3:-0.359868 4:-0.58863 5:0.28693 6:-0.505721 7:-0.476441 8:0.215482 
160 1:0.359743 2:0.3 3:-0.351651 4:-0.428561 5:0.159596 6:-0.376642 7:-0.407449 8:0.0699718 
160 1:0.356531 2:0.32 3:-0.351651 4:-0.428561 5:0.159596 6:-0.397788 7:-0.457835 8:0.123181 
160 1:0.312634 2:0.32 3:-0.351651 4:-0.428561 5:0.159596 6:-0.499865 7:-0.470344 8:0.227303 
160 1:0.219486 2:0.32 3:-0.351651 4:-0.428561 5:0.159596 6:-0.499865 7:-0.411299 8:0.143151 
160 1:0.201285 2:0.32 3:-0.351651 4:-0.428561 5:0.159596 6:-0.608429 7:-0.779845 8:0.547634 
160 1:0.250535 2:0.32 3:-0.390103 4:-0.390103 5:0.112448 6:-0.542256 7:-0.421141 8:0.263986 
160 1:0.38651 2:0.3 3:-0.390103 4:-0.390103 5:0.112448 6:-0.376642 7:-0.407449 8:0.0699718 
160 1:0.35546 2:0.28 3:-0.390103 4:-0.390103 5:0.112448 6:-0.369348 7:-0.400424 8:0.0811408 
160 1:0.346895 2:0.32 3:-0.390103 4:-0.390103 5:0.112448 6:-0.397788 7:-0.457835 8:0.123181 
160 1:0.335118 2:0.32 3:-0.390103 4:-0.390103 5:0.112448 6:-0.381779 7:-0.499865 8:0.143151 
160 1:0.281585 2:0.32 3:-0.390103 4:-0.390103 5:0.112448 6:-0.608429 7:-0.779845 8:0.547634 
160 1:0.134904 2:0.4 3:-0.317646 4:-0.723178 5:0.278048 6:-0.44082 7:-0.706517 8:0.311459 
160 1:0.299786 2:0.4 3:-0.317646 4:-0.723178 5:0.278048 6:-0.381779 7:-0.322734 8:0.0169189 
160 1:0.256959 2:0.4 3:-0.317646 4:-0.723178 5:0.278048 6:-0.499865 7:-0.44082 8:0.185227 
160 1:0.302998 2:0.42 3:-0.317646 4:-0.723178 5:0.278048 6:-0.388609 7:-0.388609 8:0.0485628 
160 1:0.125268 2:0.36 3:-0.317646 4:-0.723178 5:0.278048 6:-0.547899 7:-0.577923 8:0.379922 
160 1:0.140257 2:0.42 3:-0.317646 4:-0.723178 5:0.278048 6:-0.706286 7:-0.706286 8:0.506276 
160 1:0.411135 2:0.34 3:-0.20736 4:-0.245487 5:-0.273989 6:-0.411299 7:-0.381779 8:0.10107 
160 1:0.304069 2:0.34 3:-0.20736 4:-0.245487 5:-0.273989 6:-0.470344 7:-0.411299 8:0.143151 
160 1:0.337259 2:0.34 3:-0.20736 4:-0.245487 5:-0.273989 6:-0.44082 7:-0.55891 8:0.311459 
160 1:0.351178 2:0.34 3:-0.20736 4:-0.283614 5:-0.227246 6:-0.390862 7:-0.330304 8:-0.0812645 
160 1:0.385439 2:0.32 3:-0.20736 4:-0.283614 5:-0.227246 6:-0.475431 7:-0.383812 8:0.0154647 
160 1:0.384368 2:0.34 3:-0.20736 4:-0.245487 5:-0.227246 6:-0.300777 7:-0.417889 8:0.0485628 
160 1:0.417559 2:0.34 3:-0.20736 4:-0.245487 5:-0.227246 6:-0.352254 7:-0.470344 8:0.0589946 
160 1:0.278373 2:0.34 3:-0.20736 4:-0.245487 5:-0.227246 6:-0.608429 7:-0.779845 8:0.547634 
160 1:0.38651 2:0.34 3:-0.283614 4:-0.20736 5:-0.133759 6:-0.44082 7:-0.411299 8:0.10107 
160 1:0.41863 2:0.34 3:-0.245487 4:-0.359868 5:-0.133759 6:-0.269747 7:-0.360583 8:-0.0812645 
160 1:0.288009 2:0.34 3:-0.245487 4:-0.359868 5:-0.133759 6:-0.44082 7:-0.706517 8:0.311459 
160 1:0.329764 2:0.34 3:-0.245487 4:-0.359868 5:-0.133759 6:-0.49391 7:-0.49391 8:0.281759 
160 1:0.296574 2:0.34 3:-0.280777 4:-0.723178 5:0.187652 6:-0.572535 7:-0.390862 8:0.263986 
160 1:0.320128 2:0.32 3:-0.280777 4:-0.723178 5:0.187652 6:-0.475431 7:-0.383812 8:0.0154647 
160 1:0.275161 2:0.42 3:-0.280777 4:-0.723178 5:0.187652 6:-0.505721 7:-0.476441 8:0.215482 
160 1:0.215203 2:0.36 3:-0.280777 4:-0.723178 5:0.187652 6:-0.547899 7:-0.577923 8:0.379922 
160 1:0.155246 2:0.42 3:-0.280777 4:-0.723178 5:0.187652 6:-0.706286 7:-0.706286 8:0.506276 
160 1:0.361884 2:0.3 3:-0.321741 4:-0.321741 5:-0.133759 6:-0.376642 7:-0.407449 8:0.0699718 
160 1:0.327623 2:0.34 3:-0.321741 4:-0.321741 5:-0.133759 6:-0.499865 7:-0.411299 8:0.143151 
160 1:0.359743 2:0.34 3:-0.131106 4:-0.283614 5:-0.0870161 6:-0.293213 7:-0.44082 8:0.0169189 
160 1:0.302998 2:0.34 3:-0.131106 4:-0.283614 5:-0.0870161 6:-0.706286 7:-0.706286 8:0.506276 
160 1:0.311563 2:0.32 3:-0.428561 4:-0.313194 5:0.0653054 6:-0.511977 7:-0.663371 8:0.350298 
160 1:0.255889 2:0.32 3:-0.428561 4:-0.313194 5:0.0653054 6:-0.464141 7:-0.583219 8:0.324188 
160 1:0.364026 2:0.32 3:-0.428561 4:-0.313194 5:0.0653054 6:-0.388609 7:-0.359333 8:0.0485628 
160 1:0.314775 2:0.32 3:-0.428561 4:-0.313194 5:0.0653054 6:-0.564277 7:-0.417889 8:0.17375 
160 1:0.297645 2:0.32 3:-0.467018 4:-0.313194 5:0.159596 6:-0.49391 7:-0.523682 8:0.281759 
160 1:0.335118 2:0.32 3:-0.467018 4:-0.313194 5:0.159596 6:-0.381779 7:-0.470344 8:0.185227 
160 1:0.320128 2:0.32 3:-0.467018 4:-0.313194 5:0.159596 6:-0.499865 7:-0.470344 8:0.143151 
160 1:0.289079 2:0.32 3:-0.467018 4:-0.313194 5:0.159596 6:-0.529386 7:-0.499865 8:0.269383 
160 1:0.316916 2:0.32 3:-0.467018 4:-0.313194 5:0.159596 6:-0.457835 7:-0.427812 8:0.165969 
160 1:0.291221 2:0.32 3:-0.467018 4:-0.313194 5:0.159596 6:-0.547899 7:-0.577923 8:0.379922 
160 1:0.170236 2:0.32 3:-0.467018 4:-0.313194 5:0.159596 6:-0.706286 7:-0.706286 8:0.506276 
160 1:0.207709 2:0.34 3:-0.474249 4:-0.321741 5:0.240186 6:-0.397788 7:-0.457835 8:0.123181 
160 1:0.33833 2:0.34 3:-0.474249 4:-0.321741 5:0.240186 6:-0.505721 7:-0.242221 8:-0.0766292 
160 1:0.314775 2:0.34 3:-0.474249 4:-0.321741 5:0.240186 6:-0.517879 7:-0.547899 8:0.337135 
160 1:0.35546 2:0.34 3:-0.512376 4:-0.283614 5:0.240186 6:-0.411299 7:-0.44082 8:0.143151 
160 1:0.302998 2:0.32 3:-0.236284 4:-0.236284 5:-0.0761329 6:-0.40194 7:-0.689959 8:0.315564 
160 1:0.249465 2:0.3 3:-0.188129 4:-0.265708 5:0.030047 6:-0.511977 7:-0.663371 8:0.350298 
160 1:0.232334 2:0.4 3:-0.272176 4:-0.718263 5:0.200454 6:-0.44082 7:-0.706517 8:0.311459 
160 1:0.315846 2:0.4 3:-0.272176 4:-0.718263 5:0.200454 6:-0.44082 7:-0.381779 8:0.185227 
160 1:0.159529 2:0.4 3:-0.272176 4:-0.718263 5:0.200454 6:-0.706286 7:-0.706286 8:0.506276 
160 1:0.361884 2:0.28 3:-0.0608694 4:-0.217392 5:-0.0538031 6:-0.44082 7:-0.706517 8:0.311459 
160 1:0.420771 2:0.28 3:-0.0608694 4:-0.217392 5:-0.0538031 6:-0.457835 7:-0.427812 8:0.165969 
160 1:0.344754 2:0.28 3:-0.0608694 4:-0.217392 5:-0.0538031 6:-0.706286 7:-0.706286 8:0.506276 
160 1:0.292291 2:0.24 3:-0.4368 4:-0.237658 5:0.115817 6:-0.411299 7:-0.499865 8:0.227303 
160 1:0.373662 2:0.24 3:-0.4368 4:-0.237658 5:0.115817 6:-0.564277 7:-0.417889 8:0.17375 
160 1:0.352248 2:0.24 3:-0.4368 4:-0.237658 5:0.115817 6:-0.4046 7:-0.434372 8:0.0696032 
160 1:0.35546 2:0.22 3:-0.509284 4:-0.147593 5:0.0304736 6:-0.44082 7:-0.706517 8:0.311459 
160 1:0.383298 2:0.22 3:-0.509284 4:-0.147593 5:0.0304736 6:-0.49391 7:-0.49391 8:0.281759 
160 1:0.336188 2:0.22 3:-0.509284 4:-0.147593 5:0.0304736 6:-0.499865 7:-0.470344 8:0.269383 
160 1:0.396146 2:0.22 3:-0.509284 4:-0.147593 5:0.0304736 6:-0.411299 7:-0.293213 8:-0.0251619 
160 1:0.40257 2:0.22 3:-0.509284 4:-0.147593 5:0.0304736 6:-0.457835 7:-0.427812 8:0.165969 
160 1:0.364026 2:0.22 3:-0.509284 4:-0.147593 5:0.0304736 6:-0.4046 7:-0.434372 8:0.0696032 
160 1:0.298715 2:0.22 3:-0.509284 4:-0.147593 5:0.0304736 6:-0.523682 7:-0.612992 8:0.366617 
160 1:0.246253 2:0.22 3:-0.509284 4:-0.147593 5:0.0304736 6:-0.706286 7:-0.706286 8:0.506276 
160 1:0.404711 2:0.28 3:-0.256523 4:-0.295654 5:0.0421444 6:-0.381779 7:-0.499865 8:0.143151 
160 1:0.285867 2:0.28 3:-0.256523 4:-0.295654 5:0.0421444 6:-0.608429 7:-0.779845 8:0.547634 
160 1:0.375803 2:0.32 3:-0.390103 4:-0.274737 5:-0.0289904 6:-0.381779 7:-0.381779 8:0.0589946 
160 1:0.324411 2:0.32 3:-0.390103 4:-0.274737 5:-0.0289904 6:-0.523682 7:-0.583219 8:0.324188 
160 1:0.373662 2:0.36 3:-0.478897 4:-0.152491 5:-0.193043 6:-0.397788 7:-0.487855 8:0.165969 
160 1:0.325482 2:0.36 3:-0.478897 4:-0.152491 5:-0.193043 6:-0.517879 7:-0.517879 8:0.294342 
160 1:0.330835 2:0.4 3:-0.478897 4:-0.152491 5:-0.193043 6:-0.499865 7:-0.470344 8:0.269383 
160 1:0.29015 2:0.46 3:-0.478897 4:-0.152491 5:-0.193043 6:-0.40194 7:-0.689959 8:0.315564 
160 1:0.219486 2:0.34 3:-0.436122 4:-0.626757 5:0.333673 6:-0.49391 7:-0.523682 8:0.324188 
160 1:0.240899 2:0.34 3:-0.436122 4:-0.626757 5:0.333673 6:-0.464141 7:-0.583219 8:0.366617 
160 1:0.268737 2:0.34 3:-0.436122 4:-0.626757 5:0.333673 6:-0.464141 7:-0.583219 8:0.324188 
160 1:0.187366 2:0.34 3:-0.436122 4:-0.626757 5:0.333673 6:-0.499865 7:-0.499865 8:0.227303 
160 1:0.273019 2:0.34 3:-0.436122 4:-0.626757 5:0.333673 6:-0.569555 7:-0.511481 8:0.203854 
160 1:0.309422 2:0.34 3:-0.436122 4:-0.626757 5:0.333673 6:-0.352254 7:-0.470344 8:0.0589946 
160 1:0.284797 2:0.34 3:-0.436122 4:-0.626757 5:0.333673 6:-0.482442 7:-0.482442 8:0.3694 
160 1:0.343683 2:0.22 3:-0.348533 4:-0.308345 5:0.0797435 6:-0.529386 7:-0.499865 8:0.269383 
160 1:0.369379 2:0.22 3:-0.348533 4:-0.308345 5:0.0797435 6:-0.234168 7:-0.352254 8:-0.0672376 
160 1:0.214133 2:0.22 3:-0.348533 4:-0.308345 5:0.0797435 6:-0.706286 7:-0.706286 8:0.506276 
160 1:0.350107 2:0.42 3:-0.364672 4:-0.259298 5:0.201176 6:-0.359333 7:-0.359333 8:0.00683042 
160 1:0.346895 2:0.4 3:-0.364672 4:-0.259298 5:0.201176 6:-0.322734 7:-0.411299 8:0.0589946 
160 1:0.27409 2:0.4 3:-0.346521 4:-0.681086 5:0.291606 6:-0.499865 7:-0.411299 8:0.143151 
160 1:0.219486 2:0.36 3:-0.346521 4:-0.681086 5:0.291606 6:-0.517879 7:-0.547899 8:0.337135 
160 1:0.311563 2:0.4 3:-0.346521 4:-0.681086 5:0.291606 6:-0.411299 7:-0.411299 8:0.10107 
160 1:0.207709 2:0.38 3:-0.346521 4:-0.681086 5:0.291606 6:-0.523682 7:-0.583219 8:0.324188 
160 1:0.228051 2:0.4 3:-0.346521 4:-0.681086 5:0.291606 6:-0.608429 7:-0.779845 8:0.547634 
160 1:0.233405 2:0.38 3:-0.626757 4:-0.832644 5:0.628154 6:-0.464141 7:-0.434372 8:0.154467 
160 1:0.185225 2:0.38 3:-0.626757 4:-0.832644 5:0.628154 6:-0.374832 7:-0.374832 8:0.0696032 
160 1:0.254818 2:0.42 3:-0.626757 4:-0.832644 5:0.628154 6:-0.330053 7:-0.359333 8:0.00683042 
160 1:0.111349 2:0.36 3:-0.626757 4:-0.832644 5:0.628154 6:-0.517879 7:-0.517879 8:0.294342 
160 1:0.127409 2:0.38 3:-0.626757 4:-0.832644 5:0.628154 6:-0.49391 7:-0.523682 8:0.281759 
160 1:0.206638 2:0.4 3:-0.626757 4:-0.832644 5:0.628154 6:-0.499865 7:-0.470344 8:0.269383 
160 1:0.174518 2:0.4 3:-0.626757 4:-0.832644 5:0.628154 6:-0.381779 7:-0.470344 8:0.185227 
160 1:0.167024 2:0.4 3:-0.626757 4:-0.832644 5:0.628154 6:-0.381779 7:-0.322734 8:0.0169189 
160 1:0.266595 2:0.38 3:-0.626757 4:-0.832644 5:0.628154 6:-0.345063 7:-0.4046 8:0.0696032 
160 1:0.235546 2:0.4 3:-0.626757 4:-0.832644 5:0.628154 6:-0.411299 7:-0.411299 8:0.185227 
160 1:0.261242 2:0.4 3:-0.626757 4:-0.832644 5:0.628154 6:-0.381779 7:-0.381779 8:0.143151 
160 1:0.133833 2:0.4 3:-0.626757 4:-0.832644 5:0.628154 6:-0.499865 7:-0.470344 8:0.143151 
160 1:0.249465 2:0.4 3:-0.626757 4:-0.832644 5:0.628154 6:-0.44082 7:-0.411299 8:0.0589946 
160 1:0.218415 2:0.42 3:-0.626757 4:-0.832644 5:0.628154 6:-0.505721 7:-0.476441 8:0.215482 
160 1:0.172377 2:0.4 3:-0.626757 4:-0.832644 5:0.628154 6:-0.529386 7:-0.499865 8:0.269383 
160 1:0.0867238 2:0.46 3:-0.626757 4:-0.832644 5:0.628154 6:-0.40194 7:-0.689959 8:0.315564 
160 1:0.282655 2:0.4 3:-0.626757 4:-0.832644 5:0.628154 6:-0.293213 7:-0.411299 8:-0.0251619 
160 1:0.244111 2:0.4 3:-0.626757 4:-0.832644 5:0.628154 6:-0.381779 7:-0.44082 8:0.0589946 
160 1:0.0985011 2:0.38 3:-0.626757 4:-0.832644 5:0.628154 6:-0.523682 7:-0.612992 8:0.366617 
160 1:-0.0374732 2:0.54 3:-0.626757 4:-0.832644 5:0.628154 6:-0.706286 7:-0.706286 8:0.506276 
160 1:0.385439 2:0.36 3:0.0623888 4:-0.234999 5:-0.118567 6:-0.517879 7:-0.517879 8:0.294342 
160 1:0.375803 2:0.4 3:0.0623888 4:-0.234999 5:-0.118567 6:-0.499865 7:-0.470344 8:0.143151 
160 1:0.32334 2:0.4 3:0.0623888 4:-0.234999 5:-0.118567 6:-0.706286 7:-0.706286 8:0.506276 
160 1:0.179872 2:0.38 3:-0.00102243 4:-0.263428 5:-0.154186 6:-0.608429 7:-0.779845 8:0.547634 
160 1:0.312634 2:0.38 3:-0.0385115 4:-0.225944 5:-0.246097 6:-0.44082 7:-0.381779 8:0.185227 
160 1:0.397216 2:0.38 3:-0.0385115 4:-0.225944 5:-0.246097 6:-0.505721 7:-0.476441 8:0.215482 
160 1:0.305139 2:0.38 3:-0.0385115 4:-0.225944 5:-0.246097 6:-0.706286 7:-0.706286 8:0.506276 
160 1:0.37045 2:0.4 3:-0.160654 4:-0.309348 5:0.0181575 6:-0.411299 7:-0.381779 8:0.10107 
160 1:0.38758 2:0.38 3:-0.234999 4:-0.197827 5:0.0181575 6:-0.464141 7:-0.434372 8:0.154467 
160 1:0.364026 2:0.38 3:-0.234999 4:-0.197827 5:0.0181575 6:-0.49391 7:-0.523682 8:0.281759 
160 1:0.352248 2:0.36 3:-0.234999 4:-0.197827 5:0.0181575 6:-0.547899 7:-0.577923 8:0.379922 
160 1:0.308351 2:0.4 3:-0.170178 4:-0.317646 5:0.00685862 6:-0.470344 7:-0.44082 8:0.143151 
160 1:0.361884 2:0.38 3:-0.375887 4:-0.338402 5:0.121565 6:-0.4046 7:-0.4046 8:0.112032 
160 1:0.30621 2:0.38 3:-0.300913 4:-0.263428 5:0.0296478 6:-0.40194 7:-0.689959 8:0.315564 
160 1:0.286938 2:0.38 3:-0.300913 4:-0.263428 5:0.0296478 6:-0.706286 7:-0.706286 8:0.506276 
160 1:0.376874 2:0.38 3:-0.300913 4:-0.300913 5:0.0756035 6:-0.352254 7:-0.470344 8:0.0589946 
160 1:0.341542 2:0.38 3:-0.338402 4:-0.300913 5:0.0756035 6:-0.374832 7:-0.374832 8:0.0696032 
160 1:0.343683 2:0.36 3:-0.338402 4:-0.300913 5:0.0756035 6:-0.517879 7:-0.517879 8:0.294342 
160 1:0.366167 2:0.36 3:-0.338402 4:-0.300913 5:0.0756035 6:-0.367768 7:-0.487855 8:0.208762 
160 1:0.325482 2:0.38 3:-0.338402 4:-0.300913 5:0.0756035 6:-0.4046 7:-0.49391 8:0.196896 
160 1:0.301927 2:0.38 3:-0.338402 4:-0.300913 5:0.0756035 6:-0.499865 7:-0.381779 8:0.143151 
160 1:0.295503 2:0.38 3:-0.338402 4:-0.300913 5:0.0756035 6:-0.499865 7:-0.44082 8:0.185227 
160 1:0.199143 2:0.38 3:-0.338402 4:-0.300913 5:0.0756035 6:-0.706286 7:-0.706286 8:0.506276 
160 1:0.365096 2:0.38 3:-0.300913 4:-0.300913 5:0.0756035 6:-0.411299 7:-0.44082 8:0.185227 
160 1:0.347966 2:0.38 3:-0.263428 4:-0.263428 5:0.0296478 6:-0.49391 7:-0.49391 8:0.239325 
160 1:0.292291 2:0.38 3:-0.263428 4:-0.263428 5:0.0296478 6:-0.608429 7:-0.779845 8:0.547634 
160 1:0.283726 2:0.38 3:-0.263428 4:-0.300913 5:0.0756035 6:-0.706286 7:-0.706286 8:0.506276 
160 1:0.37045 2:0.38 3:-0.263428 4:-0.300913 5:0.0756035 6:-0.4046 7:-0.4046 8:0.112032 
160 1:0.298715 2:0.36 3:-0.338402 4:-0.338402 5:0.121565 6:-0.547899 7:-0.577923 8:0.379922 
160 1:0.269807 2:0.38 3:-0.338402 4:-0.338402 5:0.121565 6:-0.706286 7:-0.706286 8:0.506276 
160 1:0.373662 2:0.42 3:-0.0964448 4:-0.280777 5:-0.0383423 6:-0.359333 7:-0.388609 8:0.00683042 
160 1:0.343683 2:0.38 3:-0.0964448 4:-0.280777 5:-0.0383423 6:-0.434372 7:-0.583219 8:0.366617 
160 1:0.345824 2:0.36 3:-0.207043 4:-0.243912 5:-0.0383423 6:-0.427812 7:-0.487855 8:0.251554 
160 1:0.350107 2:0.36 3:-0.292335 4:-0.367946 5:0.134023 6:-0.499865 7:-0.381779 8:0.143151 
160 1:0.211991 2:0.36 3:-0.292335 4:-0.367946 5:0.134023 6:-0.706286 7:-0.706286 8:0.506276 
160 1:0.171306 2:0.38 3:-0.300913 4:-0.300913 5:0.0756035 6:-0.49391 7:-0.49391 8:0.281759 
160 1:0.367238 2:0.42 3:-0.243912 4:-0.280777 5:-0.0383423 6:-0.505721 7:-0.242221 8:-0.0766292 
160 1:0.406852 2:0.36 3:-0.243912 4:-0.243912 5:0.00685862 6:-0.337744 7:-0.487855 8:0.0803884 
160 1:0.332976 2:0.38 3:-0.300913 4:-0.300913 5:0.0296478 6:-0.40194 7:-0.689959 8:0.315564 
160 1:0.398287 2:0.36 3:-0.178926 4:-0.254533 5:-0.0513639 6:-0.476441 7:-0.359333 8:0.132022 
160 1:0.394004 2:0.36 3:-0.178926 4:-0.254533 5:-0.0513639 6:-0.44082 7:-0.470344 8:0.185227 
160 1:0.400428 2:0.36 3:-0.178926 4:-0.254533 5:-0.0513639 6:-0.4046 7:-0.434372 8:0.0696032 
160 1:0.366167 2:0.36 3:-0.178926 4:-0.254533 5:-0.0513639 6:-0.397788 7:-0.487855 8:0.165969 
160 1:0.314775 2:0.38 3:-0.375887 4:-0.375887 5:0.16752 6:-0.381779 7:-0.44082 8:0.0589946 
160 1:0.178801 2:0.38 3:-0.375887 4:-0.375887 5:0.16752 6:-0.706286 7:-0.706286 8:0.506276 
160 1:0.315846 2:0.38 3:-0.413371 4:-0.413371 5:0.213476 6:-0.44082 7:-0.411299 8:0.143151 
160 1:0.329764 2:0.38 3:-0.413371 4:-0.413371 5:0.213476 6:-0.411299 7:-0.44082 8:0.185227 
160 1:0.206638 2:0.38 3:-0.413371 4:-0.413371 5:0.213476 6:-0.608429 7:-0.779845 8:0.547634 
160 1:0.143469 2:0.36 3:-0.330141 4:-0.330141 5:0.0876789 6:-0.457835 7:-0.517879 8:0.294342 
160 1:0.244111 2:0.36 3:-0.330141 4:-0.330141 5:0.0876789 6:-0.464141 7:-0.583219 8:0.366617 
160 1:0.313704 2:0.36 3:-0.330141 4:-0.330141 5:0.0876789 6:-0.464141 7:-0.583219 8:0.324188 
160 1:0.336188 2:0.36 3:-0.330141 4:-0.330141 5:0.0876789 6:-0.411299 7:-0.499865 8:0.227303 
160 1:0.352248 2:0.36 3:-0.330141 4:-0.330141 5:0.0876789 6:-0.499865 7:-0.470344 8:0.227303 
160 1:0.314775 2:0.36 3:-0.234999 4:-0.309348 5:0.0181575 6:-0.457835 7:-0.427812 8:0.165969 
160 1:0.246253 2:0.4 3:-0.234999 4:-0.309348 5:0.0181575 6:-0.706286 7:-0.706286 8:0.506276 
160 1:0.269807 2:0.36 3:-0.330141 4:-0.443554 5:0.226722 6:-0.427812 7:-0.487855 8:0.251554 
160 1:0.0620985 2:0.36 3:-0.330141 4:-0.443554 5:0.226722 6:-0.397788 7:-0.517879 8:0.251554 
160 1:0.299786 2:0.36 3:-0.330141 4:-0.443554 5:0.226722 6:-0.427812 7:-0.517879 8:0.251554 
160 1:0.273019 2:0.36 3:-0.292335 4:-0.405748 5:0.134023 6:-0.427812 7:-0.487855 8:0.251554 
160 1:0.256959 2:0.36 3:-0.292335 4:-0.405748 5:0.134023 6:-0.397788 7:-0.517879 8:0.251554 
160 1:0.252677 2:0.36 3:-0.292335 4:-0.405748 5:0.134023 6:-0.367768 7:-0.397788 8:0.0803884 
160 1:0.358672 2:0.36 3:-0.292335 4:-0.405748 5:0.134023 6:-0.315291 7:-0.345063 8:0.027169 
160 1:0.364026 2:0.36 3:-0.292335 4:-0.405748 5:0.134023 6:-0.505721 7:-0.242221 8:-0.0766292 
160 1:0.307281 2:0.36 3:-0.292335 4:-0.405748 5:0.134023 6:-0.593553 7:-0.388609 8:0.215482 
160 1:0.159529 2:0.36 3:-0.45086 4:-0.413371 5:0.259437 6:-0.517879 7:-0.517879 8:0.294342 
160 1:0.0588865 2:0.36 3:-0.45086 4:-0.413371 5:0.259437 6:-0.457835 7:-0.487855 8:0.251554 
160 1:0.314775 2:0.38 3:-0.45086 4:-0.413371 5:0.259437 6:-0.499865 7:-0.470344 8:0.269383 
160 1:0.329764 2:0.36 3:-0.45086 4:-0.413371 5:0.259437 6:-0.457835 7:-0.427812 8:0.165969 
160 1:0.256959 2:0.38 3:-0.45086 4:-0.413371 5:0.259437 6:-0.4046 7:-0.434372 8:0.0696032 
160 1:0.235546 2:0.38 3:-0.45086 4:-0.413371 5:0.259437 6:-0.523682 7:-0.612992 8:0.366617 
160 1:0.280514 2:0.36 3:-0.367946 4:-0.443554 5:0.273066 6:-0.397788 7:-0.427812 8:0.123181 
160 1:0.285867 2:0.36 3:-0.367946 4:-0.443554 5:0.273066 6:-0.49391 7:-0.523682 8:0.324188 
160 1:0.140257 2:0.36 3:-0.405748 4:-0.443554 5:0.273066 6:-0.427812 7:-0.517879 8:0.294342 
160 1:0.244111 2:0.36 3:-0.405748 4:-0.443554 5:0.273066 6:-0.517879 7:-0.517879 8:0.294342 
160 1:0.188437 2:0.36 3:-0.405748 4:-0.443554 5:0.273066 6:-0.457835 7:-0.487855 8:0.251554 
160 1:0.159529 2:0.36 3:-0.405748 4:-0.443554 5:0.273066 6:-0.49391 7:-0.49391 8:0.281759 
160 1:0.240899 2:0.36 3:-0.405748 4:-0.443554 5:0.273066 6:-0.367768 7:-0.487855 8:0.208762 
160 1:0.302998 2:0.36 3:-0.405748 4:-0.443554 5:0.273066 6:-0.293213 7:-0.411299 8:-0.0251619 
160 1:0.307281 2:0.36 3:-0.405748 4:-0.443554 5:0.273066 6:-0.457835 7:-0.427812 8:0.165969 
160 1:0.248394 2:0.36 3:-0.330141 4:-0.405748 5:0.226722 6:-0.397788 7:-0.517879 8:0.251554 
160 1:0.356531 2:0.36 3:-0.330141 4:-0.405748 5:0.226722 6:-0.44082 7:-0.411299 8:0.143151 
160 1:0.388651 2:0.36 3:-0.330141 4:-0.405748 5:0.226722 6:-0.234168 7:-0.44082 8:0.0169189 
160 1:0.337259 2:0.36 3:-0.178926 4:-0.556962 5:0.273066 6:-0.367768 7:-0.397788 8:0.0803884 
160 1:0.234475 2:0.36 3:-0.405748 4:-0.481355 5:0.319415 6:-0.427812 7:-0.517879 8:0.294342 
160 1:0.224839 2:0.36 3:-0.405748 4:-0.481355 5:0.319415 6:-0.517879 7:-0.517879 8:0.294342 
160 1:0.199143 2:0.36 3:-0.405748 4:-0.481355 5:0.319415 6:-0.457835 7:-0.487855 8:0.251554 
149.8323106465426 1:0.320128 2:0.36 3:-0.405748 4:-0.481355 5:0.319415 6:-0.499865 7:-0.470344 8:0.269383 
160 1:0.366167 2:0.36 3:-0.292335 4:-0.330141 5:0.0876789 6:-0.4046 7:-0.464141 8:0.154467 
160 1:0.315846 2:0.36 3:-0.292335 4:-0.330141 5:0.0876789 6:-0.397788 7:-0.487855 8:0.165969 
160 1:0.313704 2:0.36 3:-0.330141 4:-0.443554 5:0.180372 6:-0.517879 7:-0.517879 8:0.294342 
160 1:0.244111 2:0.36 3:-0.330141 4:-0.443554 5:0.180372 6:-0.4046 7:-0.49391 8:0.196896 
160 1:0.336188 2:0.36 3:-0.330141 4:-0.443554 5:0.180372 6:-0.499865 7:-0.44082 8:0.185227 
160 1:0.351178 2:0.36 3:-0.330141 4:-0.443554 5:0.180372 6:-0.4046 7:-0.434372 8:0.0696032 
160 1:0.33833 2:0.36 3:-0.216728 4:-0.405748 5:0.0413295 6:-0.427812 7:-0.517879 8:0.251554 
160 1:0.331906 2:0.36 3:-0.330141 4:-0.443554 5:0.273066 6:-0.397788 7:-0.517879 8:0.251554 
160 1:0.148822 2:0.36 3:-0.330141 4:-0.443554 5:0.273066 6:-0.427812 7:-0.517879 8:0.251554 
160 1:0.157388 2:0.36 3:-0.330141 4:-0.443554 5:0.273066 6:-0.367768 7:-0.397788 8:0.0803884 
160 1:0.307281 2:0.36 3:-0.330141 4:-0.443554 5:0.273066 6:-0.529386 7:-0.470344 8:0.269383 
160 1:0.254818 2:0.36 3:-0.367946 4:-0.443554 5:0.273066 6:-0.517879 7:-0.517879 8:0.294342 
160 1:0.285867 2:0.36 3:-0.367946 4:-0.443554 5:0.273066 6:-0.49391 7:-0.49391 8:0.281759 
160 1:0.335118 2:0.36 3:-0.367946 4:-0.443554 5:0.273066 6:-0.293213 7:-0.44082 8:0.0169189 
160 1:0.352248 2:0.36 3:-0.367946 4:-0.443554 5:0.273066 6:-0.293213 7:-0.411299 8:-0.0251619 
160 1:0.307281 2:0.38 3:-0.413371 4:-0.45086 5:0.305393 6:-0.411299 7:-0.381779 8:0.10107 
160 1:0.33833 2:0.38 3:-0.413371 4:-0.45086 5:0.305393 6:-0.388609 7:-0.359333 8:0.0485628 
160 1:0.324411 2:0.38 3:-0.413371 4:-0.45086 5:0.305393 6:-0.44082 7:-0.470344 8:0.185227 
160 1:0.24197 2:0.38 3:-0.300913 4:-0.413371 5:0.213476 6:-0.529386 7:-0.499865 8:0.269383 
160 1:0.32334 2:0.38 3:-0.300913 4:-0.413371 5:0.213476 6:-0.40194 7:-0.689959 8:0.315564 
160 1:0.267666 2:0.36 3:-0.292335 4:-0.443554 5:0.226722 6:-0.427812 7:-0.517879 8:0.251554 
160 1:0.368308 2:0.36 3:-0.292335 4:-0.443554 5:0.226722 6:-0.367768 7:-0.397788 8:0.0803884 
160 1:0.202355 2:0.36 3:-0.443554 4:-0.443554 5:0.273066 6:-0.434372 7:-0.583219 8:0.366617 
160 1:0.298715 2:0.36 3:-0.443554 4:-0.443554 5:0.273066 6:-0.434372 7:-0.612992 8:0.281759 
160 1:0.351178 2:0.36 3:-0.443554 4:-0.443554 5:0.273066 6:-0.367768 7:-0.397788 8:0.0803884 
160 1:0.282655 2:0.36 3:-0.443554 4:-0.443554 5:0.273066 6:-0.44082 7:-0.411299 8:0.10107 
160 1:0.268737 2:0.36 3:-0.367946 4:-0.443554 5:0.226722 6:-0.457835 7:-0.487855 8:0.251554 
160 1:0.199143 2:0.36 3:-0.367946 4:-0.443554 5:0.226722 6:-0.49391 7:-0.49391 8:0.281759 
160 1:0.309422 2:0.36 3:-0.367946 4:-0.443554 5:0.226722 6:-0.44082 7:-0.411299 8:0.0589946 
160 1:0.308351 2:0.36 3:-0.367946 4:-0.443554 5:0.226722 6:-0.505721 7:-0.476441 8:0.215482 
160 1:0.140257 2:0.38 3:-0.413371 4:-0.52583 5:0.305393 6:-0.4046 7:-0.583219 8:0.281759 
160 1:0.174518 2:0.38 3:-0.413371 4:-0.52583 5:0.305393 6:-0.464141 7:-0.583219 8:0.324188 
160 1:0.254818 2:0.36 3:-0.280777 4:-0.501978 5:0.323243 6:-0.457835 7:-0.487855 8:0.251554 
160 1:0.342612 2:0.4 3:-0.280777 4:-0.501978 5:0.323243 6:-0.381779 7:-0.322734 8:0.0169189 
160 1:0.205567 2:0.42 3:-0.280777 4:-0.501978 5:0.323243 6:-0.706286 7:-0.706286 8:0.506276 
160 1:0.326552 2:0.36 3:-0.330141 4:-0.443554 5:0.226722 6:-0.44082 7:-0.411299 8:0.10107 
160 1:0.341542 2:0.36 3:-0.367946 4:-0.405748 5:0.226722 6:-0.367768 7:-0.397788 8:0.0803884 
160 1:0.314775 2:0.36 3:-0.367946 4:-0.405748 5:0.226722 6:-0.315291 7:-0.345063 8:0.027169 
160 1:0.300857 2:0.36 3:-0.367946 4:-0.405748 5:0.226722 6:-0.487855 7:-0.457835 8:0.165969 
160 1:0.25803 2:0.36 3:-0.367946 4:-0.405748 5:0.226722 6:-0.608429 7:-0.779845 8:0.547634 
160 1:0.279443 2:0.38 3:-0.263428 4:-0.300913 5:0.0296478 6:-0.499865 7:-0.470344 8:0.269383 
160 1:0.202355 2:0.38 3:-0.300913 4:-0.52583 5:0.259437 6:-0.464141 7:-0.583219 8:0.324188 
160 1:0.337259 2:0.38 3:-0.300913 4:-0.52583 5:0.259437 6:-0.44082 7:-0.44082 8:0.143151 
160 1:0.365096 2:0.38 3:-0.300913 4:-0.52583 5:0.259437 6:-0.345063 7:-0.374832 8:0.027169 
160 1:0.299786 2:0.36 3:-0.405748 4:-0.405748 5:0.226722 6:-0.49391 7:-0.49391 8:0.281759 
160 1:0.277302 2:0.36 3:-0.405748 4:-0.405748 5:0.226722 6:-0.499865 7:-0.44082 8:0.185227 
160 1:0.300857 2:0.38 3:-0.338402 4:-0.52583 5:0.351348 6:-0.434372 7:-0.612992 8:0.281759 
160 1:0.321199 2:0.38 3:-0.338402 4:-0.52583 5:0.351348 6:-0.411299 7:-0.44082 8:0.143151 
160 1:0.224839 2:0.38 3:-0.338402 4:-0.52583 5:0.351348 6:-0.593553 7:-0.388609 8:0.215482 
160 1:0.256959 2:0.36 3:-0.338402 4:-0.52583 5:0.351348 6:-0.517879 7:-0.547899 8:0.337135 
160 1:0.283726 2:0.36 3:-0.413371 4:-0.45086 5:0.259437 6:-0.367768 7:-0.397788 8:0.0803884 
160 1:0.334047 2:0.38 3:-0.413371 4:-0.45086 5:0.259437 6:-0.411299 7:-0.44082 8:0.143151 
160 1:0.256959 2:0.38 3:-0.413371 4:-0.45086 5:0.259437 6:-0.464141 7:-0.464141 8:0.196896 
160 1:0.218415 2:0.38 3:-0.413371 4:-0.45086 5:0.259437 6:-0.411299 7:-0.529386 8:0.269383 
160 1:0.302998 2:0.38 3:-0.413371 4:-0.45086 5:0.259437 6:-0.499865 7:-0.411299 8:0.143151 
160 1:0.291221 2:0.36 3:-0.413371 4:-0.45086 5:0.259437 6:-0.487855 7:-0.457835 8:0.165969 
160 1:0.292291 2:0.38 3:-0.413371 4:-0.45086 5:0.259437 6:-0.411299 7:-0.411299 8:0.10107 
160 1:0.218415 2:0.38 3:-0.413371 4:-0.45086 5:0.259437 6:-0.523682 7:-0.583219 8:0.324188 
160 1:0.254818 2:0.38 3:-0.413371 4:-0.45086 5:0.259437 6:-0.608429 7:-0.779845 8:0.547634 
160 1:0.337259 2:0.36 3:-0.330141 4:-0.443554 5:0.273066 6:-0.367768 7:-0.487855 8:0.208762 
160 1:0.245182 2:0.38 3:-0.338402 4:-0.413371 5:0.16752 6:-0.464141 7:-0.583219 8:0.324188 
160 1:0.310493 2:0.38 3:-0.338402 4:-0.413371 5:0.16752 6:-0.564277 7:-0.417889 8:0.17375 
160 1:0.3394 2:0.38 3:-0.338402 4:-0.413371 5:0.16752 6:-0.44082 7:-0.470344 8:0.185227 
160 1:0.366167 2:0.38 3:-0.113481 4:-0.263428 5:-0.108225 6:-0.499865 7:-0.381779 8:0.143151 
160 1:0.420771 2:0.38 3:-0.113481 4:-0.263428 5:-0.108225 6:-0.293213 7:-0.411299 8:-0.0251619 
160 1:0.273019 2:0.36 3:-0.113481 4:-0.263428 5:-0.108225 6:-0.547899 7:-0.577923 8:0.379922 
160 1:0.281585 2:0.38 3:-0.338402 4:-0.563319 5:0.259437 6:-0.593553 7:-0.388609 8:0.215482 
160 1:0.281585 2:0.38 3:-0.338402 4:-0.563319 5:0.259437 6:-0.523682 7:-0.583219 8:0.324188 
160 1:0.276231 2:0.36 3:-0.413371 4:-0.413371 5:0.259437 6:-0.367768 7:-0.397788 8:0.0803884 
160 1:0.347966 2:0.38 3:-0.413371 4:-0.413371 5:0.259437 6:-0.315291 7:-0.345063 8:0.027169 
160 1:0.337259 2:0.38 3:-0.413371 4:-0.413371 5:0.259437 6:-0.381779 7:-0.381779 8:0.0589946 
160 1:0.29015 2:0.36 3:-0.413371 4:-0.413371 5:0.259437 6:-0.487855 7:-0.457835 8:0.165969 
160 1:0.281585 2:0.36 3:-0.405748 4:-0.443554 5:0.273066 6:-0.523682 7:-0.612992 8:0.366617 
160 1:0.240899 2:0.36 3:-0.405748 4:-0.443554 5:0.273066 6:-0.706286 7:-0.706286 8:0.506276 
160 1:0.244111 2:0.38 3:-0.375887 4:-0.52583 5:0.351348 6:-0.499865 7:-0.499865 8:0.227303 
160 1:0.335118 2:0.36 3:-0.338402 4:-0.52583 5:0.259437 6:-0.367768 7:-0.487855 8:0.208762 
160 1:0.311563 2:0.38 3:-0.338402 4:-0.52583 5:0.259437 6:-0.293213 7:-0.44082 8:0.0169189 
160 1:0.341542 2:0.36 3:-0.254533 4:-0.292335 5:0.0413295 6:-0.411299 7:-0.44082 8:0.143151 
160 1:0.337259 2:0.36 3:-0.254533 4:-0.292335 5:0.0413295 6:-0.499865 7:-0.470344 8:0.227303 
160 1:0.240899 2:0.36 3:-0.254533 4:-0.292335 5:0.0413295 6:-0.608429 7:-0.779845 8:0.547634 
160 1:0.238758 2:0.36 3:-0.103319 4:-0.405748 5:0.134023 6:-0.464141 7:-0.464141 8:0.196896 
160 1:0.132762 2:0.36 3:-0.292335 4:-0.367946 5:0.134023 6:-0.4046 7:-0.49391 8:0.196896 
160 1:0.364026 2:0.36 3:-0.292335 4:-0.367946 5:0.134023 6:-0.345063 7:-0.4046 8:0.0696032 
160 1:0.278373 2:0.36 3:-0.292335 4:-0.367946 5:0.134023 6:-0.499865 7:-0.470344 8:0.143151 
160 1:0.19379 2:0.44 3:-0.435497 4:-0.618317 5:0.488849 6:-0.505487 7:-0.617951 8:0.39962 
160 1:0.349036 2:0.4 3:-0.243912 4:-0.428244 5:0.232847 6:-0.381779 7:-0.381779 8:0.143151 
160 1:0.346895 2:0.36 3:-0.254533 4:-0.405748 5:0.180372 6:-0.487855 7:-0.457835 8:0.165969 
160 1:0.317987 2:0.36 3:-0.14112 4:-0.443554 5:0.0413295 6:-0.547899 7:-0.577923 8:0.379922 
160 1:0.316916 2:0.38 3:-0.300913 4:-0.375887 5:0.121565 6:-0.411299 7:-0.381779 8:0.0589946 
160 1:0.334047 2:0.38 3:-0.300913 4:-0.375887 5:0.121565 6:-0.44082 7:-0.411299 8:0.143151 
160 1:0.240899 2:0.38 3:-0.300913 4:-0.375887 5:0.121565 6:-0.569555 7:-0.511481 8:0.203854 
160 1:0.347966 2:0.36 3:-0.330141 4:-0.443554 5:0.226722 6:-0.4046 7:-0.49391 8:0.196896 
160 1:0.357602 2:0.36 3:-0.330141 4:-0.443554 5:0.226722 6:-0.381779 7:-0.322734 8:0.0169189 
160 1:0.244111 2:0.36 3:-0.330141 4:-0.443554 5:0.226722 6:-0.523682 7:-0.612992 8:0.366617 
160 1:0.243041 2:0.36 3:-0.330141 4:-0.443554 5:0.226722 6:-0.706286 7:-0.706286 8:0.506276 
160 1:0.192719 2:0.38 3:-0.188455 4:-0.225944 5:-0.0163134 6:-0.608429 7:-0.779845 8:0.547634 
160 1:0.310493 2:0.38 3:-0.300913 4:-0.413371 5:0.16752 6:-0.593553 7:-0.388609 8:0.215482 
160 1:0.267666 2:0.38 3:-0.300913 4:-0.413371 5:0.16752 6:-0.44082 7:-0.411299 8:0.10107 
160 1:0.377944 2:0.38 3:-0.300913 4:-0.413371 5:0.16752 6:-0.234168 7:-0.44082 8:0.0169189 
160 1:0.252677 2:0.36 3:-0.330141 4:-0.481355 5:0.273066 6:-0.706286 7:-0.706286 8:0.506276 
160 1:0.309422 2:0.38 3:-0.375887 4:-0.52583 5:0.305393 6:-0.411299 7:-0.381779 8:0.0589946 
160 1:0.170236 2:0.38 3:-0.263428 4:-0.563319 5:0.213476 6:-0.706286 7:-0.706286 8:0.506276 
160 1:0.261242 2:0.4 3:-0.309348 4:-0.346521 5:0.109309 6:-0.499865 7:-0.470344 8:0.227303 
160 1:0.382227 2:0.4 3:-0.309348 4:-0.346521 5:0.109309 6:-0.322734 7:-0.411299 8:0.0589946 
160 1:0.324411 2:0.4 3:-0.42087 4:-0.383698 5:0.246033 6:-0.499865 7:-0.411299 8:0.143151 
160 1:0.299786 2:0.4 3:-0.42087 4:-0.383698 5:0.246033 6:-0.352254 7:-0.470344 8:0.0589946 
160 1:0.324411 2:0.36 3:-0.42087 4:-0.383698 5:0.246033 6:-0.487855 7:-0.457835 8:0.165969 
160 1:0.195931 2:0.4 3:-0.42087 4:-0.383698 5:0.246033 6:-0.608429 7:-0.779845 8:0.547634 
160 1:0.298715 2:0.4 3:-0.234999 4:-0.346521 5:0.109309 6:-0.381779 7:-0.322734 8:0.0169189 
160 1:0.357602 2:0.4 3:-0.234999 4:-0.346521 5:0.109309 6:-0.44082 7:-0.381779 8:0.185227 
160 1:0.179872 2:0.4 3:-0.234999 4:-0.346521 5:0.109309 6:-0.411299 7:-0.411299 8:0.185227 
160 1:0.35439 2:0.4 3:-0.234999 4:-0.346521 5:0.109309 6:-0.411299 7:-0.293213 8:-0.0251619 
160 1:0.32227 2:0.4 3:-0.234999 4:-0.346521 5:0.109309 6:-0.499865 7:-0.470344 8:0.143151 
160 1:0.326552 2:0.4 3:-0.234999 4:-0.346521 5:0.109309 6:-0.529386 7:-0.499865 8:0.269383 
160 1:0.314775 2:0.4 3:-0.234999 4:-0.346521 5:0.109309 6:-0.40194 7:-0.689959 8:0.315564 
160 1:0.3394 2:0.4 3:-0.346521 4:-0.346521 5:0.109309 6:-0.476441 7:-0.359333 8:0.132022 
160 1:0.359743 2:0.38 3:-0.346521 4:-0.346521 5:0.109309 6:-0.374832 7:-0.49391 8:0.196896 
160 1:0.329764 2:0.38 3:-0.346521 4:-0.346521 5:0.109309 6:-0.345063 7:-0.374832 8:0.027169 
160 1:0.340471 2:0.4 3:-0.346521 4:-0.346521 5:0.109309 6:-0.470344 7:-0.411299 8:0.143151 
160 1:0.324411 2:0.4 3:-0.346521 4:-0.346521 5:0.109309 6:-0.411299 7:-0.499865 8:0.227303 
160 1:0.300857 2:0.4 3:-0.346521 4:-0.346521 5:0.109309 6:-0.411299 7:-0.381779 8:0.0589946 
160 1:0.315846 2:0.4 3:-0.346521 4:-0.346521 5:0.109309 6:-0.564277 7:-0.417889 8:0.17375 
160 1:0.330835 2:0.4 3:-0.346521 4:-0.346521 5:0.109309 6:-0.499865 7:-0.470344 8:0.227303 
160 1:0.139186 2:0.4 3:-0.309348 4:-0.383698 5:0.109309 6:-0.381779 7:-0.470344 8:0.185227 
160 1:0.298715 2:0.4 3:-0.309348 4:-0.383698 5:0.109309 6:-0.44082 7:-0.381779 8:0.185227 
160 1:0.260171 2:0.4 3:-0.309348 4:-0.383698 5:0.109309 6:-0.499865 7:-0.499865 8:0.269383 
160 1:0.291221 2:0.4 3:-0.309348 4:-0.383698 5:0.109309 6:-0.499865 7:-0.44082 8:0.185227 
160 1:0.335118 2:0.4 3:-0.309348 4:-0.383698 5:0.109309 6:-0.499865 7:-0.470344 8:0.143151 
160 1:0.357602 2:0.4 3:-0.309348 4:-0.383698 5:0.109309 6:-0.388609 7:-0.388609 8:0.0485628 
160 1:0.205567 2:0.4 3:-0.309348 4:-0.383698 5:0.109309 6:-0.706286 7:-0.706286 8:0.506276 
160 1:0.264454 2:0.4 3:-0.458042 4:-0.383698 5:0.246033 6:-0.322734 7:-0.411299 8:0.143151 
160 1:0.198073 2:0.4 3:-0.458042 4:-0.383698 5:0.246033 6:-0.499865 7:-0.411299 8:0.143151 
160 1:0.308351 2:0.4 3:-0.458042 4:-0.383698 5:0.246033 6:-0.593553 7:-0.388609 8:0.215482 
160 1:0.308351 2:0.4 3:-0.458042 4:-0.383698 5:0.246033 6:-0.470344 7:-0.470344 8:0.143151 
160 1:0.324411 2:0.4 3:-0.272176 4:-0.383698 5:0.154882 6:-0.499865 7:-0.470344 8:0.227303 
160 1:0.369379 2:0.4 3:-0.272176 4:-0.383698 5:0.154882 6:-0.322734 7:-0.411299 8:0.143151 
160 1:0.330835 2:0.4 3:-0.272176 4:-0.383698 5:0.154882 6:-0.44082 7:-0.411299 8:0.10107 
160 1:0.365096 2:0.4 3:-0.35451 4:-0.280777 5:0.0972551 6:-0.381779 7:-0.322734 8:0.0169189 
160 1:0.341542 2:0.4 3:-0.35451 4:-0.280777 5:0.0972551 6:-0.499865 7:-0.44082 8:0.185227 
160 1:0.313704 2:0.4 3:-0.391375 4:-0.243912 5:0.0972551 6:-0.411299 7:-0.499865 8:0.227303 
160 1:0.364026 2:0.4 3:-0.391375 4:-0.243912 5:0.0972551 6:-0.44082 7:-0.411299 8:0.143151 
160 1:0.262313 2:0.4 3:-0.234999 4:-0.234999 5:-0.0274154 6:-0.499865 7:-0.470344 8:0.143151 
160 1:0.296574 2:0.38 3:-0.234999 4:-0.234999 5:-0.0274154 6:-0.4046 7:-0.434372 8:0.0696032 
160 1:0.221627 2:0.4 3:-0.234999 4:-0.234999 5:-0.0274154 6:-0.706286 7:-0.706286 8:0.506276 
160 1:0.368308 2:0.38 3:-0.263428 4:-0.188455 5:-0.0163134 6:-0.499865 7:-0.470344 8:0.227303 
160 1:0.367238 2:0.38 3:-0.263428 4:-0.188455 5:-0.0163134 6:-0.499865 7:-0.411299 8:0.143151 
160 1:0.33833 2:0.38 3:-0.263428 4:-0.188455 5:-0.0163134 6:-0.411299 7:-0.44082 8:0.185227 
160 1:0.328694 2:0.4 3:-0.272176 4:-0.197827 5:-0.0274154 6:-0.44082 7:-0.411299 8:0.143151 
160 1:0.202355 2:0.4 3:-0.272176 4:-0.197827 5:-0.0274154 6:-0.381779 7:-0.381779 8:0.0589946 
160 1:0.35546 2:0.4 3:-0.272176 4:-0.197827 5:-0.0274154 6:-0.499865 7:-0.470344 8:0.227303 
160 1:0.252677 2:0.4 3:-0.272176 4:-0.197827 5:-0.0274154 6:-0.593553 7:-0.388609 8:0.215482 
160 1:0.366167 2:0.4 3:-0.272176 4:-0.197827 5:-0.0274154 6:-0.470344 7:-0.470344 8:0.143151 
160 1:0.344754 2:0.4 3:-0.272176 4:-0.197827 5:-0.0274154 6:-0.352254 7:-0.470344 8:0.0589946 
160 1:0.351178 2:0.4 3:-0.272176 4:-0.197827 5:-0.0274154 6:-0.44082 7:-0.411299 8:0.10107 
160 1:0.286938 2:0.4 3:-0.272176 4:-0.234999 5:0.0181575 6:-0.529386 7:-0.499865 8:0.269383 
160 1:0.376874 2:0.38 3:-0.309348 4:-0.272176 5:0.0637303 6:-0.374832 7:-0.49391 8:0.196896 
160 1:0.27409 2:0.4 3:-0.309348 4:-0.272176 5:0.0637303 6:-0.470344 7:-0.411299 8:0.143151 
160 1:0.282655 2:0.4 3:-0.309348 4:-0.272176 5:0.0637303 6:-0.44082 7:-0.55891 8:0.311459 
160 1:0.376874 2:0.4 3:-0.309348 4:-0.272176 5:0.0637303 6:-0.388609 7:-0.359333 8:0.0485628 
160 1:0.332976 2:0.4 3:-0.309348 4:-0.272176 5:0.0637303 6:-0.564277 7:-0.417889 8:0.17375 
160 1:0.35439 2:0.4 3:-0.309348 4:-0.272176 5:0.0637303 6:-0.352254 7:-0.44082 8:0.0589946 
160 1:0.313704 2:0.36 3:-0.309348 4:-0.272176 5:0.0637303 6:-0.577923 7:-0.547899 8:0.337135 
160 1:0.388651 2:0.4 3:-0.309348 4:-0.272176 5:0.0637303 6:-0.234168 7:-0.381779 8:-0.0251619 
160 1:0.281585 2:0.4 3:-0.309348 4:-0.272176 5:0.0637303 6:-0.505487 7:-0.617951 8:0.39962 
160 1:0.3394 2:0.4 3:-0.42087 4:-0.0863052 5:-0.0274154 6:-0.293213 7:-0.411299 8:-0.0251619 
160 1:0.211991 2:0.4 3:-0.42087 4:-0.0863052 5:-0.0274154 6:-0.706286 7:-0.706286 8:0.506276 
160 1:0.298715 2:0.38 3:-0.428244 4:-0.0964448 5:-0.128739 6:-0.464141 7:-0.464141 8:0.196896 
160 1:0.353319 2:0.4 3:-0.428244 4:-0.0964448 5:-0.128739 6:-0.499865 7:-0.411299 8:0.143151 
160 1:0.367238 2:0.4 3:-0.428244 4:-0.0964448 5:-0.128739 6:-0.470344 7:-0.44082 8:0.143151 
160 1:0.328694 2:0.38 3:-0.346521 4:-0.272176 5:0.154882 6:-0.464141 7:-0.464141 8:0.196896 
160 1:0.352248 2:0.4 3:-0.346521 4:-0.272176 5:0.154882 6:-0.44082 7:-0.411299 8:0.143151 
160 1:0.335118 2:0.34 3:-0.397995 4:-0.131106 5:0.00647033 6:-0.529386 7:-0.499865 8:0.269383 
160 1:0.12955 2:0.34 3:-0.397995 4:-0.131106 5:0.00647033 6:-0.706286 7:-0.706286 8:0.506276 
160 1:0.360814 2:0.38 3:-0.263428 4:-0.413371 5:0.16752 6:-0.411299 7:-0.381779 8:0.0589946 
160 1:0.275161 2:0.38 3:-0.263428 4:-0.413371 5:0.16752 6:-0.499865 7:-0.499865 8:0.227303 
160 1:0.356531 2:0.4 3:-0.272176 4:-0.234999 5:0.0181575 6:-0.499865 7:-0.381779 8:0.143151 
160 1:0.249465 2:0.38 3:-0.375887 4:-0.375887 5:0.16752 6:-0.593553 7:-0.388609 8:0.215482 
160 1:0.291221 2:0.38 3:-0.375887 4:-0.375887 5:0.16752 6:-0.470344 7:-0.470344 8:0.143151 
160 1:0.369379 2:0.38 3:-0.375887 4:-0.375887 5:0.16752 6:-0.359333 7:-0.359333 8:0.00683042 
160 1:0.379015 2:0.38 3:-0.225944 4:-0.300913 5:0.0296478 6:-0.345063 7:-0.4046 8:0.0696032 
160 1:0.369379 2:0.38 3:-0.225944 4:-0.300913 5:0.0296478 6:-0.411299 7:-0.44082 8:0.185227 
160 1:0.259101 2:0.4 3:-0.309348 4:-0.272176 5:0.0637303 6:-0.293213 7:-0.44082 8:0.0169189 
160 1:0.24197 2:0.4 3:-0.309348 4:-0.272176 5:0.0637303 6:-0.411299 7:-0.293213 8:-0.0251619 
160 1:0.346895 2:0.4 3:-0.309348 4:-0.272176 5:0.0637303 6:-0.499865 7:-0.44082 8:0.185227 
160 1:0.343683 2:0.4 3:-0.309348 4:-0.272176 5:0.0637303 6:-0.499865 7:-0.470344 8:0.143151 
160 1:0.32334 2:0.4 3:-0.309348 4:-0.272176 5:0.0637303 6:-0.44082 7:-0.411299 8:0.0589946 
160 1:0.309422 2:0.4 3:-0.309348 4:-0.272176 5:0.0637303 6:-0.381779 7:-0.44082 8:0.0589946 
160 1:0.356531 2:0.38 3:-0.225944 4:-0.263428 5:-0.0163134 6:-0.470344 7:-0.411299 8:0.143151 
160 1:0.394004 2:0.38 3:-0.225944 4:-0.263428 5:-0.0163134 6:-0.411299 7:-0.381779 8:0.0589946 
160 1:0.35546 2:0.38 3:-0.225944 4:-0.263428 5:-0.0163134 6:-0.564277 7:-0.417889 8:0.17375 
160 1:0.349036 2:0.4 3:-0.197827 4:-0.272176 5:0.0181575 6:-0.411299 7:-0.293213 8:-0.0251619 
160 1:0.38651 2:0.4 3:-0.197827 4:-0.272176 5:0.0181575 6:-0.44082 7:-0.411299 8:0.0589946 
160 1:0.360814 2:0.38 3:-0.225944 4:-0.300913 5:0.0296478 6:-0.44082 7:-0.411299 8:0.143151 
160 1:0.336188 2:0.38 3:-0.225944 4:-0.300913 5:0.0296478 6:-0.499865 7:-0.411299 8:0.143151 
160 1:0.340471 2:0.38 3:-0.225944 4:-0.300913 5:0.0296478 6:-0.411299 7:-0.411299 8:0.10107 
160 1:0.289079 2:0.4 3:-0.160654 4:-0.346521 5:-0.0274154 6:-0.499865 7:-0.470344 8:0.227303 
160 1:0.329764 2:0.4 3:-0.160654 4:-0.346521 5:-0.0274154 6:-0.499865 7:-0.411299 8:0.143151 
160 1:0.340471 2:0.4 3:-0.160654 4:-0.346521 5:-0.0274154 6:-0.44082 7:-0.411299 8:0.10107 
160 1:0.247323 2:0.4 3:-0.346521 4:-0.346521 5:0.109309 6:-0.499865 7:-0.499865 8:0.269383 
160 1:0.289079 2:0.4 3:-0.346521 4:-0.346521 5:0.109309 6:-0.411299 7:-0.411299 8:0.185227 
160 1:0.232334 2:0.4 3:-0.346521 4:-0.346521 5:0.109309 6:-0.411299 7:-0.293213 8:-0.0251619 
160 1:0.261242 2:0.4 3:-0.346521 4:-0.346521 5:0.109309 6:-0.499865 7:-0.44082 8:0.185227 
160 1:0.285867 2:0.4 3:-0.346521 4:-0.346521 5:0.109309 6:-0.388609 7:-0.388609 8:0.0485628 
160 1:0.286938 2:0.4 3:-0.346521 4:-0.346521 5:0.109309 6:-0.529386 7:-0.499865 8:0.269383 
160 1:0.305139 2:0.4 3:-0.346521 4:-0.346521 5:0.109309 6:-0.40194 7:-0.689959 8:0.315564 
160 1:0.259101 2:0.4 3:-0.346521 4:-0.346521 5:0.109309 6:-0.706286 7:-0.706286 8:0.506276 
160 1:0.292291 2:0.4 3:-0.383698 4:-0.309348 5:0.109309 6:-0.411299 7:-0.499865 8:0.227303 
160 1:0.324411 2:0.4 3:-0.383698 4:-0.309348 5:0.109309 6:-0.388609 7:-0.359333 8:0.0485628 
160 1:0.293362 2:0.4 3:-0.383698 4:-0.309348 5:0.109309 6:-0.564277 7:-0.417889 8:0.17375 
160 1:0.317987 2:0.4 3:-0.383698 4:-0.309348 5:0.109309 6:-0.499865 7:-0.499865 8:0.227303 
160 1:0.25803 2:0.4 3:-0.383698 4:-0.309348 5:0.109309 6:-0.569555 7:-0.511481 8:0.203854 
160 1:0.310493 2:0.36 3:-0.383698 4:-0.309348 5:0.109309 6:-0.577923 7:-0.547899 8:0.337135 
160 1:0.216274 2:0.4 3:-0.346521 4:-0.197827 5:-0.0274154 6:-0.499865 7:-0.499865 8:0.269383 
160 1:0.267666 2:0.4 3:-0.346521 4:-0.197827 5:-0.0274154 6:-0.499865 7:-0.44082 8:0.185227 
160 1:0.302998 2:0.4 3:-0.346521 4:-0.197827 5:-0.0274154 6:-0.505721 7:-0.476441 8:0.215482 
160 1:0.382227 2:0.38 3:-0.346521 4:-0.197827 5:-0.0274154 6:-0.4046 7:-0.434372 8:0.0696032 
160 1:0.311563 2:0.4 3:-0.346521 4:-0.309348 5:0.109309 6:-0.411299 7:-0.529386 8:0.269383 
160 1:0.3394 2:0.4 3:-0.346521 4:-0.309348 5:0.109309 6:-0.499865 7:-0.411299 8:0.143151 
160 1:0.32227 2:0.4 3:-0.346521 4:-0.309348 5:0.109309 6:-0.593553 7:-0.388609 8:0.215482 
160 1:0.326552 2:0.4 3:-0.346521 4:-0.309348 5:0.109309 6:-0.470344 7:-0.44082 8:0.143151 
160 1:0.332976 2:0.4 3:-0.346521 4:-0.309348 5:0.109309 6:-0.411299 7:-0.44082 8:0.185227 
160 1:0.332976 2:0.36 3:-0.346521 4:-0.309348 5:0.109309 6:-0.487855 7:-0.457835 8:0.165969 
160 1:0.256959 2:0.4 3:-0.42087 4:-0.42087 5:0.246033 6:-0.381779 7:-0.381779 8:0.0589946 
160 1:0.309422 2:0.4 3:-0.42087 4:-0.42087 5:0.246033 6:-0.499865 7:-0.470344 8:0.227303 
160 1:0.30621 2:0.4 3:-0.42087 4:-0.42087 5:0.246033 6:-0.499865 7:-0.411299 8:0.143151 
160 1:0.308351 2:0.4 3:-0.42087 4:-0.42087 5:0.246033 6:-0.593553 7:-0.388609 8:0.215482 
160 1:0.304069 2:0.4 3:-0.42087 4:-0.42087 5:0.246033 6:-0.499865 7:-0.411299 8:0.143151 
160 1:0.32334 2:0.4 3:-0.42087 4:-0.42087 5:0.246033 6:-0.352254 7:-0.470344 8:0.0589946 
160 1:0.261242 2:0.36 3:-0.42087 4:-0.42087 5:0.246033 6:-0.517879 7:-0.547899 8:0.337135 
160 1:0.383298 2:0.4 3:-0.234999 4:-0.272176 5:0.0181575 6:-0.381779 7:-0.381779 8:0.143151 
160 1:0.396146 2:0.4 3:-0.234999 4:-0.272176 5:0.0181575 6:-0.411299 7:-0.293213 8:-0.0251619 
160 1:0.352248 2:0.4 3:-0.234999 4:-0.272176 5:0.0181575 6:-0.505721 7:-0.476441 8:0.215482 
160 1:0.313704 2:0.4 3:-0.234999 4:-0.272176 5:0.0181575 6:-0.40194 7:-0.689959 8:0.315564 
160 1:0.301927 2:0.4 3:-0.309348 4:-0.42087 5:0.200454 6:-0.44082 7:-0.55891 8:0.311459 
160 1:0.256959 2:0.4 3:-0.309348 4:-0.42087 5:0.200454 6:-0.499865 7:-0.470344 8:0.227303 
160 1:0.198073 2:0.4 3:-0.383698 4:-0.458042 5:0.246033 6:-0.411299 7:-0.411299 8:0.185227 
160 1:0.245182 2:0.4 3:-0.383698 4:-0.458042 5:0.246033 6:-0.706286 7:-0.706286 8:0.506276 
160 1:0.295503 2:0.4 3:-0.309348 4:-0.458042 5:0.246033 6:-0.470344 7:-0.470344 8:0.143151 
160 1:0.32334 2:0.4 3:-0.309348 4:-0.309348 5:0.154882 6:-0.499865 7:-0.470344 8:0.227303 
160 1:0.352248 2:0.4 3:-0.309348 4:-0.309348 5:0.154882 6:-0.499865 7:-0.411299 8:0.143151 
160 1:0.0985011 2:0.4 3:-0.272176 4:-0.272176 5:0.109309 6:-0.381779 7:-0.381779 8:0.143151 
160 1:0.366167 2:0.4 3:-0.272176 4:-0.272176 5:0.109309 6:-0.411299 7:-0.293213 8:-0.0251619 
160 1:0.296574 2:0.4 3:-0.272176 4:-0.272176 5:0.109309 6:-0.499865 7:-0.44082 8:0.185227 
160 1:0.149893 2:0.4 3:-0.272176 4:-0.272176 5:0.109309 6:-0.706286 7:-0.706286 8:0.506276 
160 1:0.38758 2:0.4 3:-0.0863052 4:-0.0491329 5:-0.255291 6:-0.388609 7:-0.359333 8:0.0485628 
160 1:0.353319 2:0.4 3:-0.309348 4:-0.346521 5:0.109309 6:-0.411299 7:-0.293213 8:-0.0251619 
160 1:0.304069 2:0.4 3:-0.309348 4:-0.346521 5:0.109309 6:-0.499865 7:-0.44082 8:0.185227 
160 1:0.321199 2:0.4 3:-0.309348 4:-0.346521 5:0.109309 6:-0.381779 7:-0.44082 8:0.0589946 
160 1:0.186296 2:0.4 3:-0.309348 4:-0.346521 5:0.109309 6:-0.706286 7:-0.706286 8:0.506276 
160 1:0.205567 2:0.4 3:-0.272176 4:-0.272176 5:0.0181575 6:-0.499865 7:-0.470344 8:0.227303 
160 1:0.321199 2:0.4 3:-0.272176 4:-0.272176 5:0.0181575 6:-0.470344 7:-0.44082 8:0.143151 
160 1:0.361884 2:0.4 3:-0.272176 4:-0.272176 5:0.0181575 6:-0.470344 7:-0.470344 8:0.143151 
160 1:0.399358 2:0.4 3:-0.272176 4:-0.272176 5:0.0181575 6:-0.359333 7:-0.359333 8:0.00683042 
160 1:0.364026 2:0.36 3:-0.272176 4:-0.272176 5:0.0181575 6:-0.487855 7:-0.457835 8:0.165969 
160 1:0.35546 2:0.4 3:-0.42087 4:-0.272176 5:0.109309 6:-0.44082 7:-0.411299 8:0.10107 
160 1:0.365096 2:0.4 3:-0.346521 4:-0.346521 5:0.154882 6:-0.381779 7:-0.381779 8:0.143151 
160 1:0.255889 2:0.4 3:-0.346521 4:-0.346521 5:0.154882 6:-0.411299 7:-0.293213 8:-0.0251619 
160 1:0.311563 2:0.4 3:-0.346521 4:-0.346521 5:0.154882 6:-0.499865 7:-0.470344 8:0.143151 
160 1:0.24197 2:0.4 3:-0.346521 4:-0.346521 5:0.154882 6:-0.706286 7:-0.706286 8:0.506276 
160 1:0.285867 2:0.4 3:-0.346521 4:-0.495219 5:0.291606 6:-0.388609 7:-0.359333 8:0.0485628 
160 1:0.277302 2:0.4 3:-0.346521 4:-0.495219 5:0.291606 6:-0.411299 7:-0.381779 8:0.0589946 
160 1:0.314775 2:0.4 3:-0.346521 4:-0.495219 5:0.291606 6:-0.44082 7:-0.470344 8:0.185227 
160 1:0.146681 2:0.4 3:-0.346521 4:-0.495219 5:0.291606 6:-0.482442 7:-0.482442 8:0.3694 
160 1:0.30621 2:0.4 3:-0.42087 4:-0.383698 5:0.200454 6:-0.322734 7:-0.411299 8:0.143151 
160 1:0.316916 2:0.4 3:-0.42087 4:-0.383698 5:0.200454 6:-0.411299 7:-0.44082 8:0.185227 
160 1:0.335118 2:0.4 3:-0.42087 4:-0.383698 5:0.200454 6:-0.352254 7:-0.470344 8:0.0589946 
160 1:0.286938 2:0.36 3:-0.42087 4:-0.383698 5:0.200454 6:-0.517879 7:-0.547899 8:0.337135 
160 1:0.263383 2:0.4 3:-0.42087 4:-0.383698 5:0.200454 6:-0.411299 7:-0.411299 8:0.10107 
160 1:0.251606 2:0.4 3:-0.272176 4:-0.272176 5:0.109309 6:-0.499865 7:-0.411299 8:0.143151 
160 1:0.330835 2:0.38 3:-0.375887 4:-0.45086 5:0.305393 6:-0.44082 7:-0.411299 8:0.0589946 
160 1:0.236617 2:0.38 3:-0.375887 4:-0.45086 5:0.305393 6:-0.706286 7:-0.706286 8:0.506276 
160 1:0.376874 2:0.4 3:-0.280777 4:-0.243912 5:0.00685862 6:-0.411299 7:-0.381779 8:0.0589946 
160 1:0.298715 2:0.42 3:-0.280777 4:-0.243912 5:0.00685862 6:-0.564277 7:-0.417889 8:0.17375 
160 1:0.35546 2:0.4 3:-0.280777 4:-0.243912 5:0.00685862 6:-0.499865 7:-0.470344 8:0.227303 
160 1:0.352248 2:0.4 3:-0.280777 4:-0.243912 5:0.00685862 6:-0.44082 7:-0.470344 8:0.185227 
160 1:0.276231 2:0.42 3:-0.280777 4:-0.243912 5:0.00685862 6:-0.569555 7:-0.511481 8:0.203854 
160 1:0.311563 2:0.4 3:-0.383698 4:-0.346521 5:0.154882 6:-0.499865 7:-0.470344 8:0.143151 
160 1:0.215203 2:0.4 3:-0.383698 4:-0.346521 5:0.154882 6:-0.529386 7:-0.499865 8:0.269383 
160 1:0.311563 2:0.38 3:-0.383698 4:-0.346521 5:0.154882 6:-0.523682 7:-0.612992 8:0.366617 
160 1:0.351178 2:0.4 3:-0.197827 4:-0.309348 5:0.109309 6:-0.499865 7:-0.411299 8:0.143151 
160 1:0.313704 2:0.4 3:-0.309348 4:-0.160654 5:-0.0729937 6:-0.499865 7:-0.411299 8:0.143151 
160 1:0.341542 2:0.4 3:-0.309348 4:-0.160654 5:-0.0729937 6:-0.470344 7:-0.44082 8:0.143151 
160 1:0.361884 2:0.4 3:-0.309348 4:-0.160654 5:-0.0729937 6:-0.411299 7:-0.44082 8:0.185227 
160 1:0.389722 2:0.4 3:-0.309348 4:-0.160654 5:-0.0729937 6:-0.352254 7:-0.470344 8:0.0589946 
160 1:0.29015 2:0.36 3:-0.309348 4:-0.160654 5:-0.0729937 6:-0.517879 7:-0.547899 8:0.337135 
160 1:0.268737 2:0.4 3:-0.272176 4:-0.272176 5:-0.0274154 6:-0.499865 7:-0.44082 8:0.185227 
160 1:0.309422 2:0.4 3:-0.272176 4:-0.272176 5:-0.0274154 6:-0.40194 7:-0.689959 8:0.315564 
160 1:0.379015 2:0.38 3:-0.272176 4:-0.272176 5:-0.0274154 6:-0.4046 7:-0.434372 8:0.0696032 
160 1:0.268737 2:0.4 3:-0.272176 4:-0.272176 5:-0.0274154 6:-0.706286 7:-0.706286 8:0.506276 
160 1:0.344754 2:0.4 3:-0.309348 4:-0.272176 5:0.0181575 6:-0.44082 7:-0.411299 8:0.143151 
160 1:0.336188 2:0.4 3:-0.309348 4:-0.272176 5:0.0181575 6:-0.499865 7:-0.470344 8:0.227303 
160 1:0.335118 2:0.4 3:-0.309348 4:-0.272176 5:0.0181575 6:-0.44082 7:-0.470344 8:0.185227 
160 1:0.315846 2:0.4 3:-0.309348 4:-0.272176 5:0.0181575 6:-0.569555 7:-0.511481 8:0.203854 
160 1:0.381156 2:0.4 3:-0.309348 4:-0.272176 5:0.0181575 6:-0.352254 7:-0.44082 8:0.0589946 
160 1:0.298715 2:0.4 3:-0.309348 4:-0.309348 5:0.0637303 6:-0.499865 7:-0.44082 8:0.185227 
160 1:0.372591 2:0.4 3:-0.309348 4:-0.309348 5:0.0637303 6:-0.388609 7:-0.388609 8:0.0485628 
160 1:0.321199 2:0.4 3:-0.309348 4:-0.309348 5:0.0637303 6:-0.505721 7:-0.476441 8:0.215482 
160 1:0.255889 2:0.38 3:-0.309348 4:-0.309348 5:0.0637303 6:-0.523682 7:-0.612992 8:0.366617 
160 1:0.207709 2:0.4 3:-0.309348 4:-0.309348 5:0.0637303 6:-0.706286 7:-0.706286 8:0.506276 
160 1:0.335118 2:0.4 3:-0.42087 4:-0.309348 5:0.109309 6:-0.499865 7:-0.411299 8:0.143151 
160 1:0.288009 2:0.4 3:-0.42087 4:-0.309348 5:0.109309 6:-0.470344 7:-0.470344 8:0.143151 
160 1:0.356531 2:0.4 3:-0.42087 4:-0.346521 5:0.154882 6:-0.322734 7:-0.411299 8:0.0589946 
160 1:0.321199 2:0.36 3:-0.42087 4:-0.346521 5:0.154882 6:-0.517879 7:-0.547899 8:0.337135 
160 1:0.214133 2:0.4 3:-0.42087 4:-0.346521 5:0.154882 6:-0.44082 7:-0.411299 8:0.10107 
160 1:0.350107 2:0.4 3:-0.309348 4:-0.346521 5:0.0637303 6:-0.388609 7:-0.388609 8:0.0485628 
160 1:0.320128 2:0.4 3:-0.346521 4:-0.309348 5:0.109309 6:-0.564277 7:-0.417889 8:0.17375 
160 1:0.238758 2:0.4 3:-0.346521 4:-0.309348 5:0.109309 6:-0.44082 7:-0.470344 8:0.185227 
160 1:0.295503 2:0.4 3:-0.346521 4:-0.309348 5:0.109309 6:-0.569555 7:-0.511481 8:0.203854 
160 1:0.220557 2:0.4 3:-0.391375 4:-0.317646 5:0.0972551 6:-0.499865 7:-0.470344 8:0.143151 
160 1:0.240899 2:0.4 3:-0.391375 4:-0.317646 5:0.0972551 6:-0.44082 7:-0.411299 8:0.0589946 
160 1:0.324411 2:0.42 3:-0.391375 4:-0.317646 5:0.0972551 6:-0.388609 7:-0.388609 8:0.0485628 
160 1:0.329764 2:0.42 3:-0.391375 4:-0.317646 5:0.0972551 6:-0.505721 7:-0.476441 8:0.215482 
160 1:0.234475 2:0.4 3:-0.391375 4:-0.317646 5:0.0972551 6:-0.529386 7:-0.499865 8:0.269383 
160 1:0.284797 2:0.42 3:-0.391375 4:-0.317646 5:0.0972551 6:-0.40194 7:-0.689959 8:0.315564 
160 1:0.218415 2:0.42 3:-0.391375 4:-0.317646 5:0.0972551 6:-0.706286 7:-0.706286 8:0.506276 
160 1:0.165953 2:0.4 3:-0.538842 4:-0.280777 5:0.187652 6:-0.470344 7:-0.44082 8:0.143151 
160 1:0.230193 2:0.4 3:-0.538842 4:-0.280777 5:0.187652 6:-0.411299 7:-0.44082 8:0.185227 
160 1:0.205567 2:0.4 3:-0.42087 4:-0.383698 5:0.109309 6:-0.499865 7:-0.411299 8:0.143151 
160 1:0.289079 2:0.4 3:-0.42087 4:-0.383698 5:0.109309 6:-0.470344 7:-0.44082 8:0.143151 
160 1:0.352248 2:0.4 3:-0.42087 4:-0.383698 5:0.109309 6:-0.352254 7:-0.470344 8:0.0589946 
160 1:0.240899 2:0.4 3:-0.42087 4:-0.383698 5:0.109309 6:-0.608429 7:-0.779845 8:0.547634 
160 1:0.410064 2:0.38 3:-0.15097 4:-0.188455 5:-0.200142 6:-0.388609 7:-0.388609 8:0.0485628 
160 1:0.315846 2:0.38 3:-0.15097 4:-0.188455 5:-0.200142 6:-0.505721 7:-0.476441 8:0.215482 
160 1:0.302998 2:0.38 3:-0.15097 4:-0.188455 5:-0.200142 6:-0.706286 7:-0.706286 8:0.506276 
160 1:0.275161 2:0.4 3:-0.501978 4:-0.317646 5:0.142451 6:-0.499865 7:-0.499865 8:0.227303 
160 1:0.248394 2:0.4 3:-0.501978 4:-0.317646 5:0.142451 6:-0.499865 7:-0.470344 8:0.227303 
160 1:0.286938 2:0.42 3:-0.501978 4:-0.317646 5:0.142451 6:-0.505487 7:-0.617951 8:0.39962 
160 1:0.221627 2:0.4 3:-0.458042 4:-0.383698 5:0.200454 6:-0.44082 7:-0.411299 8:0.0589946 
160 1:0.30621 2:0.4 3:-0.458042 4:-0.383698 5:0.200454 6:-0.388609 7:-0.388609 8:0.0485628 
160 1:0.256959 2:0.4 3:-0.458042 4:-0.383698 5:0.200454 6:-0.505721 7:-0.476441 8:0.215482 
160 1:0.214133 2:0.4 3:-0.458042 4:-0.383698 5:0.200454 6:-0.529386 7:-0.499865 8:0.269383 
160 1:0.360814 2:0.4 3:-0.458042 4:-0.383698 5:0.200454 6:-0.293213 7:-0.411299 8:-0.0251619 
160 1:0.295503 2:0.36 3:-0.458042 4:-0.383698 5:0.200454 6:-0.547899 7:-0.577923 8:0.379922 
160 1:0.231263 2:0.4 3:-0.458042 4:-0.383698 5:0.200454 6:-0.706286 7:-0.706286 8:0.506276 
160 1:0.199143 2:0.4 3:-0.42087 4:-0.309348 5:0.109309 6:-0.470344 7:-0.44082 8:0.143151 
160 1:0.179872 2:0.4 3:-0.42087 4:-0.309348 5:0.109309 6:-0.470344 7:-0.470344 8:0.143151 
160 1:0.291221 2:0.38 3:-0.42087 4:-0.309348 5:0.109309 6:-0.523682 7:-0.583219 8:0.324188 
160 1:0.344754 2:0.4 3:-0.346521 4:-0.309348 5:0.0181575 6:-0.470344 7:-0.44082 8:0.143151 
160 1:0.268737 2:0.4 3:-0.346521 4:-0.309348 5:0.0181575 6:-0.470344 7:-0.470344 8:0.143151 
160 1:0.335118 2:0.4 3:-0.346521 4:-0.309348 5:0.0181575 6:-0.381779 7:-0.499865 8:0.143151 
160 1:0.229122 2:0.4 3:-0.346521 4:-0.309348 5:0.0181575 6:-0.608429 7:-0.779845 8:0.547634 
160 1:0.278373 2:0.4 3:-0.346521 4:-0.272176 5:0.0637303 6:-0.505721 7:-0.476441 8:0.215482 
160 1:0.210921 2:0.4 3:-0.346521 4:-0.272176 5:0.0637303 6:-0.529386 7:-0.499865 8:0.269383 
160 1:0.374732 2:0.4 3:-0.346521 4:-0.272176 5:0.0637303 6:-0.293213 7:-0.411299 8:-0.0251619 
160 1:0.244111 2:0.4 3:-0.42087 4:-0.42087 5:0.200454 6:-0.499865 7:-0.470344 8:0.227303 
160 1:0.155246 2:0.4 3:-0.42087 4:-0.42087 5:0.200454 6:-0.569555 7:-0.511481 8:0.203854 
160 1:0.32227 2:0.4 3:-0.42087 4:-0.42087 5:0.200454 6:-0.352254 7:-0.470344 8:0.0589946 
160 1:0.319058 2:0.4 3:-0.42087 4:-0.309348 5:0.109309 6:-0.388609 7:-0.388609 8:0.0485628 
160 1:0.286938 2:0.4 3:-0.42087 4:-0.309348 5:0.109309 6:-0.505721 7:-0.476441 8:0.215482 
160 1:0.288009 2:0.4 3:-0.42087 4:-0.309348 5:0.109309 6:-0.529386 7:-0.499865 8:0.269383 
160 1:0.302998 2:0.4 3:-0.383698 4:-0.346521 5:0.109309 6:-0.470344 7:-0.470344 8:0.143151 
160 1:0.357602 2:0.4 3:-0.280777 4:-0.280777 5:0.00685862 6:-0.470344 7:-0.470344 8:0.143151 
160 1:0.372591 2:0.4 3:-0.280777 4:-0.280777 5:0.00685862 6:-0.44082 7:-0.411299 8:0.10107 
160 1:0.283726 2:0.4 3:-0.458042 4:-0.272176 5:0.109309 6:-0.505721 7:-0.476441 8:0.215482 
160 1:0.0685225 2:0.4 3:-0.458042 4:-0.272176 5:0.109309 6:-0.529386 7:-0.499865 8:0.269383 
160 1:0.157388 2:0.4 3:-0.458042 4:-0.272176 5:0.109309 6:-0.706286 7:-0.706286 8:0.506276 
160 1:0.153105 2:0.4 3:-0.42087 4:-0.383698 5:0.200454 6:-0.44082 7:-0.470344 8:0.185227 
160 1:0.244111 2:0.4 3:-0.42087 4:-0.383698 5:0.200454 6:-0.569555 7:-0.511481 8:0.203854 
160 1:0.275161 2:0.4 3:-0.42087 4:-0.383698 5:0.200454 6:-0.352254 7:-0.44082 8:0.0589946 
160 1:0.245182 2:0.4 3:-0.383698 4:-0.309348 5:0.0637303 6:-0.505721 7:-0.476441 8:0.215482 
160 1:0.310493 2:0.36 3:-0.383698 4:-0.309348 5:0.0637303 6:-0.457835 7:-0.427812 8:0.165969 
160 1:0.360814 2:0.38 3:-0.383698 4:-0.309348 5:0.0637303 6:-0.4046 7:-0.434372 8:0.0696032 
160 1:0.283726 2:0.38 3:-0.383698 4:-0.309348 5:0.0637303 6:-0.523682 7:-0.612992 8:0.366617 
160 1:0.252677 2:0.4 3:-0.383698 4:-0.309348 5:0.0637303 6:-0.706286 7:-0.706286 8:0.506276 
160 1:0.279443 2:0.36 3:-0.428244 4:-0.391375 5:0.187652 6:-0.487855 7:-0.457835 8:0.165969 
160 1:0.269807 2:0.38 3:-0.428244 4:-0.391375 5:0.187652 6:-0.523682 7:-0.583219 8:0.324188 
160 1:0.223769 2:0.42 3:-0.428244 4:-0.391375 5:0.187652 6:-0.608429 7:-0.779845 8:0.547634 
160 1:0.320128 2:0.36 3:-0.280777 4:-0.35451 5:0.187652 6:-0.397788 7:-0.487855 8:0.165969 
160 1:0.201285 2:0.4 3:-0.383698 4:-0.383698 5:0.154882 6:-0.529386 7:-0.499865 8:0.269383 
31.53886592217411 1:0.362955 2:0.4 3:-0.309348 4:-0.346521 5:0.154882 6:-0.44082 7:-0.411299 8:0.10107 
160 1:0.170236 2:0.4 3:-0.458042 4:-0.42087 5:0.246033 6:-0.44082 7:-0.411299 8:0.10107 
160 1:0.263383 2:0.38 3:-0.297563 4:-0.660236 5:0.296052 6:-0.523682 7:-0.583219 8:0.324188 
160 1:0.202355 2:0.46 3:-0.297563 4:-0.660236 5:0.296052 6:-0.608429 7:-0.779845 8:0.547634 
160 1:0.243041 2:0.4 3:-0.272176 4:-0.383698 5:0.200454 6:-0.706286 7:-0.706286 8:0.506276 
160 1:0.260171 2:0.4 3:-0.508624 4:-0.435497 5:0.175057 6:-0.352254 7:-0.470344 8:0.0589946 
160 1:0.329764 2:0.36 3:-0.508624 4:-0.435497 5:0.175057 6:-0.397788 7:-0.487855 8:0.165969 
160 1:0.219486 2:0.38 3:-0.478897 4:-0.44263 5:0.384977 6:-0.523682 7:-0.612992 8:0.366617 
160 1:0.351178 2:0.36 3:-0.160654 4:-0.309348 5:-0.0729937 6:-0.517879 7:-0.547899 8:0.337135 
160 1:0.256959 2:0.4 3:-0.160654 4:-0.309348 5:-0.0729937 6:-0.608429 7:-0.779845 8:0.547634 
160 1:0.215203 2:0.4 3:-0.272176 4:-0.383698 5:0.0637303 6:-0.381779 7:-0.44082 8:0.0589946 
160 1:0.261242 2:0.4 3:-0.272176 4:-0.383698 5:0.0637303 6:-0.706286 7:-0.706286 8:0.506276 
160 1:0.291221 2:0.4 3:-0.234999 4:-0.346521 5:0.0181575 6:-0.352254 7:-0.470344 8:0.0589946 
160 1:0.25803 2:0.38 3:-0.234999 4:-0.346521 5:0.0181575 6:-0.4046 7:-0.434372 8:0.0696032 
160 1:0.313704 2:0.36 3:-0.234999 4:-0.346521 5:0.0181575 6:-0.577923 7:-0.547899 8:0.337135 
160 1:0.33833 2:0.4 3:-0.197827 4:-0.309348 5:0.0181575 6:-0.352254 7:-0.470344 8:0.0589946 
160 1:0.226981 2:0.4 3:-0.272176 4:-0.346521 5:0.0181575 6:-0.352254 7:-0.470344 8:0.0589946 
160 1:0.197002 2:0.36 3:-0.272176 4:-0.346521 5:0.0181575 6:-0.517879 7:-0.547899 8:0.337135 
160 1:0.32334 2:0.36 3:-0.234999 4:-0.346521 5:-0.0274154 6:-0.547899 7:-0.577923 8:0.379922 
160 1:0.340471 2:0.36 3:-0.234999 4:-0.383698 5:0.0181575 6:-0.487855 7:-0.457835 8:0.165969 
160 1:0.256959 2:0.4 3:-0.234999 4:-0.383698 5:0.0181575 6:-0.608429 7:-0.779845 8:0.547634 
160 1:0.347966 2:0.36 3:-0.405748 4:-0.330141 5:0.226722 6:-0.4046 7:-0.434372 8:0.0696032 
160 1:0.282655 2:0.36 3:-0.481355 4:-0.519161 5:0.365759 6:-0.234168 7:-0.44082 8:0.0169189 
160 1:0.260171 2:0.36 3:-0.481355 4:-0.519161 5:0.365759 6:-0.523682 7:-0.583219 8:0.324188 
160 1:0.20985 2:0.36 3:-0.481355 4:-0.481355 5:0.319415 6:-0.427812 7:-0.397788 8:0.123181 
160 1:0.207709 2:0.36 3:-0.519161 4:-0.481355 5:0.319415 6:-0.505487 7:-0.617951 8:0.39962 
160 1:0.280514 2:0.36 3:-0.519161 4:-0.519161 5:0.365759 6:-0.4046 7:-0.434372 8:0.0696032 
160 1:0.364026 2:0.36 3:-0.330141 4:-0.292335 5:0.0876789 6:-0.44082 7:-0.411299 8:0.10107 
160 1:0.167024 2:0.4 3:-0.346521 4:-0.309348 5:0.0637303 6:-0.608429 7:-0.779845 8:0.547634 
160 1:0.331906 2:0.38 3:-0.375887 4:-0.488345 5:0.259437 6:-0.234168 7:-0.352254 8:-0.0672376 
160 1:0.229122 2:0.4 3:-0.309348 4:-0.309348 5:0.0637303 6:-0.608429 7:-0.779845 8:0.547634 
160 1:0.208779 2:0.4 3:-0.42087 4:-0.272176 5:0.109309 6:-0.706286 7:-0.706286 8:0.506276 
160 1:0.207709 2:0.36 3:-0.14112 4:-0.367946 5:-0.00501449 6:-0.706286 7:-0.706286 8:0.506276 
160 1:0.17666 2:0.42 3:-0.280777 4:-0.35451 5:0.0520541 6:-0.706286 7:-0.706286 8:0.506276 
160 1:0.170236 2:0.52 3:-0.392548 4:-0.498757 5:0.300285 6:-0.706286 7:-0.706286 8:0.506276 
160 1:0.115632 2:0.42 3:-0.428244 4:-0.391375 5:0.142451 6:-0.706286 7:-0.706286 8:0.506276 
160 1:0.53212 2:-0.5 3:-0.361393 4:-0.480347 5:0.255144 6:-0.393994 7:-0.516154 8:0.131543 
160 1:0.505353 2:-0.5 3:-0.361393 4:-0.480347 5:0.255144 6:-0.624898 7:-0.458186 8:0.222354 
160 1:0.508565 2:-0.52 3:-0.361393 4:-0.480347 5:0.255144 6:-0.681782 7:-0.442418 8:0.161344 
160 1:0.486081 2:-0.5 3:-0.361393 4:-0.480347 5:0.255144 6:-0.522722 7:-0.637 8:0.316887 
160 1:0.525696 2:-0.5 3:-0.42087 4:-0.539828 5:0.328067 6:-0.509189 7:-0.555799 8:0.125433 
160 1:0.470021 2:-0.5 3:-0.480347 4:-0.539828 5:0.255144 6:-0.499865 7:-0.499865 8:0.210473 
160 1:0.505353 2:-0.5 3:-0.480347 4:-0.361393 5:0.182226 6:-0.617951 7:-0.527115 8:0.415035 
160 1:0.473233 2:-0.5 3:-0.480347 4:-0.361393 5:0.182226 6:-0.522722 7:-0.637 8:0.316887 
160 1:0.537473 2:-0.5 3:-0.480347 4:-0.361393 5:0.182226 6:-0.499865 7:-0.458186 8:0.162949 
160 1:0.438972 2:-0.5 3:-0.480347 4:-0.361393 5:0.182226 6:-0.602413 7:-0.649027 8:0.457621 
160 1:0.452891 2:-0.48 3:-0.608695 4:-0.491303 5:0.377955 6:-0.602413 7:-0.555799 8:0.391182 
160 1:0.56531 2:-0.48 3:-0.608695 4:-0.491303 5:0.377955 6:-0.322734 7:-0.369348 8:-0.00744391 
160 1:0.511777 2:-0.48 3:-0.608695 4:-0.491303 5:0.377955 6:-0.509189 7:-0.369348 8:0.125433 
160 1:0.475375 2:-0.48 3:-0.608695 4:-0.491303 5:0.377955 6:-0.516154 7:-0.353275 8:0.0154647 
160 1:0.572805 2:-0.48 3:-0.608695 4:-0.491303 5:0.377955 6:-0.342417 7:0.0512113 8:-0.361778 
160 1:0.463597 2:-0.48 3:-0.608695 4:-0.491303 5:0.377955 6:-0.541544 7:-0.374832 8:0.10355 
160 1:0.529979 2:-0.48 3:-0.608695 4:-0.491303 5:0.377955 6:-0.541544 7:-0.333153 8:-0.0152602 
160 1:0.503212 2:-0.48 3:-0.608695 4:-0.491303 5:0.377955 6:-0.390862 7:-0.436278 8:0.156097 
160 1:0.497859 2:-0.5 3:-0.549999 4:-0.491303 5:0.377955 6:-0.64157 7:-0.452631 8:0.277795 
160 1:0.74197 2:-0.58 3:-0.549999 4:-0.491303 5:0.377955 6:0.388285 7:-0.360155 8:-0.349927 
160 1:0.508565 2:-0.48 3:-0.549999 4:-0.491303 5:0.377955 6:-0.516154 7:-0.393994 8:0.0154647 
160 1:0.461456 2:-0.5 3:-0.549999 4:-0.491303 5:0.377955 6:-0.64157 7:-0.310926 8:0.0758239 
160 1:0.502141 2:-0.48 3:-0.549999 4:-0.491303 5:0.377955 6:-0.624898 7:-0.416511 8:0.162949 
160 1:0.582441 2:-0.48 3:-0.432611 4:-0.432611 5:0.162079 6:-0.369348 7:-0.229506 8:-0.140321 
160 1:0.638116 2:-0.56 3:-0.432611 4:-0.432611 5:0.162079 6:-0.224327 7:-0.224327 8:0.129124 
160 1:0.652034 2:-0.56 3:-0.667391 4:-0.549999 5:0.449916 6:-0.0767199 7:-0.0767199 8:-0.151394 
160 1:0.618844 2:-0.5 3:-0.667391 4:-0.549999 5:0.449916 6:-0.216455 7:-0.0275164 8:-0.328119 
160 1:0.529979 2:-0.48 3:-0.667391 4:-0.549999 5:0.449916 6:-0.462575 7:-0.27612 8:-0.00744391 
160 1:0.431478 2:-0.48 3:-0.667391 4:-0.549999 5:0.449916 6:-0.425718 7:-0.343331 8:-0.0290751 
160 1:0.543897 2:-0.5 3:-0.667391 4:-0.549999 5:0.449916 6:-0.263689 7:-0.405394 8:0.00850174 
160 1:0.526767 2:-0.48 3:-0.549999 4:-0.432611 5:0.306 6:-0.509189 7:-0.462575 8:0.191872 
160 1:0.635974 2:-0.48 3:-0.549999 4:-0.432611 5:0.306 6:-0.0275164 7:-0.209189 8:-0.0381082 
160 1:0.576017 2:-0.5 3:-0.549999 4:-0.432611 5:0.306 6:-0.405394 7:-0.263689 8:0.00850174 
160 1:0.59636 2:-0.5 3:-0.182959 4:0.17391 5:-0.255291 6:-0.604532 7:-0.64479 8:0.5754 
160 1:0.518201 2:-0.48 3:-0.843479 4:-0.315219 5:0.234039 6:-0.472261 7:-0.426253 8:0.17375 
160 1:0.493576 2:-0.48 3:-0.843479 4:-0.315219 5:0.234039 6:-0.407084 7:-0.364909 8:0.0589946 
160 1:0.420771 2:-0.48 3:-0.843479 4:-0.315219 5:0.234039 6:-0.708256 7:-0.499865 8:0.281759 
160 1:0.495717 2:-0.48 3:-0.843479 4:-0.315219 5:0.234039 6:-0.509189 7:-0.555799 8:0.324749 
160 1:0.43576 2:-0.48 3:-0.843479 4:-0.315219 5:0.234039 6:-0.509189 7:-0.509189 8:0.25831 
160 1:0.349036 2:-0.48 3:-0.843479 4:-0.315219 5:0.234039 6:-0.425718 7:-0.343331 8:-0.0290751 
160 1:0.561028 2:-0.48 3:-0.784783 4:-0.256523 5:0.162079 6:-0.322734 7:-0.369348 8:-0.00744391 
160 1:0.591006 2:-0.48 3:-0.784783 4:-0.256523 5:0.162079 6:-0.369348 7:-0.229506 8:-0.140321 
160 1:0.531049 2:-0.48 3:-0.784783 4:-0.256523 5:0.162079 6:-0.516154 7:-0.353275 8:0.0154647 
160 1:0.525696 2:-0.48 3:-0.784783 4:-0.256523 5:0.162079 6:-0.602413 7:-0.369348 8:0.0589946 
160 1:0.494647 2:-0.48 3:-0.549999 4:-0.549999 5:0.162079 6:-0.602413 7:-0.322734 8:0.25831 
160 1:0.507495 2:-0.5 3:-0.549999 4:-0.549999 5:0.162079 6:-0.499865 7:-0.499865 8:0.143151 
160 1:0.506424 2:-0.48 3:-0.549999 4:-0.549999 5:0.162079 6:-0.509189 7:-0.509189 8:0.191872 
160 1:0.476445 2:-0.5 3:-0.549999 4:-0.549999 5:0.162079 6:-0.547099 7:-0.547099 8:0.277795 
160 1:0.507495 2:-0.48 3:-0.549999 4:-0.608695 5:0.234039 6:-0.483764 7:-0.564277 8:0.17375 
160 1:0.525696 2:-0.48 3:-0.549999 4:-0.608695 5:0.234039 6:-0.541544 7:-0.333153 8:-0.0152602 
160 1:0.603854 2:-0.56 3:-0.432611 4:-0.491303 5:0.0901181 6:-0.224327 7:-0.224327 8:0.129124 
160 1:0.501071 2:-0.48 3:-0.373915 4:-0.432611 5:0.0181575 6:-0.617951 7:-0.527115 8:0.415035 
160 1:0.466809 2:-0.48 3:-0.373915 4:-0.432611 5:0.0181575 6:-0.624898 7:-0.458186 8:0.222354 
160 1:0.533191 2:-0.48 3:-0.373915 4:-0.432611 5:0.0181575 6:-0.583219 7:-0.249798 8:0.0441447 
160 1:0.609208 2:-0.5 3:-0.301912 4:-0.361393 5:0.255144 6:-0.472261 7:-0.288229 8:-0.0229755 
160 1:0.808351 2:-0.6 3:-0.348533 4:-0.348533 5:0.202921 6:0.259269 7:0.107443 8:-0.626264 
160 1:0.513919 2:-0.5 3:-0.480347 4:-0.123478 5:-0.0365321 6:-0.583219 7:-0.249798 8:0.0441447 
160 1:0.46788 2:-0.46 3:-0.501978 4:-0.386111 5:0.142451 6:-0.666577 7:-0.458186 8:0.162949 
160 1:0.695931 2:-0.56 3:-0.501978 4:-0.386111 5:0.142451 6:0.169298 7:0.267704 8:-0.782553 
160 1:0.520343 2:-0.46 3:-0.501978 4:-0.386111 5:0.142451 6:-0.624898 7:-0.458186 8:0.222354 
160 1:0.456103 2:-0.5 3:-0.726087 4:-0.491303 5:0.521876 6:-0.547099 7:-0.310926 8:0.143151 
160 1:0.592077 2:-0.48 3:-0.726087 4:-0.491303 5:0.521876 6:-0.16644 7:-0.249798 8:-0.252875 
160 1:0.534261 2:-0.48 3:-0.726087 4:-0.491303 5:0.521876 6:-0.426253 7:-0.242221 8:-0.154126 
160 1:0.468951 2:-0.48 3:-0.726087 4:-0.491303 5:0.521876 6:-0.649027 7:-0.509189 8:0.25831 
160 1:0.507495 2:-0.5 3:-0.617844 4:-0.386111 5:0.284501 6:-0.499865 7:-0.499865 8:0.143151 
160 1:0.477516 2:-0.48 3:-0.617844 4:-0.386111 5:0.284501 6:-0.602413 7:-0.462575 8:0.25831 
160 1:0.480728 2:-0.48 3:-0.617844 4:-0.386111 5:0.284501 6:-0.695641 7:-0.509189 8:0.391182 
160 1:0.494647 2:-0.5 3:-0.617844 4:-0.386111 5:0.284501 6:-0.64157 7:-0.310926 8:0.0758239 
160 1:0.591006 2:-0.46 3:-0.617844 4:-0.386111 5:0.284501 6:-0.381779 7:0.0118456 8:-0.249572 
160 1:0.477516 2:-0.48 3:-0.73371 4:-0.444044 5:0.355527 6:-0.602413 7:-0.462575 8:0.25831 
160 1:0.753747 2:-0.56 3:-0.73371 4:-0.444044 5:0.355527 6:0.169298 7:0.267704 8:-0.782553 
160 1:0.488223 2:-0.48 3:-0.73371 4:-0.444044 5:0.355527 6:-0.555799 7:-0.462575 8:0.125433 
160 1:0.482869 2:-0.46 3:-0.73371 4:-0.444044 5:0.355527 6:-0.624898 7:-0.458186 8:0.222354 
160 1:0.487152 2:-0.48 3:-0.73371 4:-0.444044 5:0.355527 6:-0.415961 7:-0.462575 8:0.191872 
160 1:0.519272 2:-0.5 3:-0.73371 4:-0.444044 5:0.355527 6:-0.310926 7:-0.688804 8:0.277795 
160 1:0.507495 2:-0.46 3:-0.675777 4:-0.328178 5:0.213476 6:-0.656293 7:-0.334237 8:0.108175 
160 1:0.314775 2:-0.48 3:-0.675777 4:-0.328178 5:0.213476 6:-0.602413 7:-0.649027 8:0.457621 
160 1:0.541756 2:-0.46 3:-0.501978 4:-0.444044 5:0.284501 6:-0.332685 7:-0.4521 8:0.101545 
160 1:0.561028 2:-0.5 3:-0.501978 4:-0.444044 5:0.284501 6:-0.452631 7:-0.263689 8:0.0758239 
160 1:0.770878 2:-0.56 3:-0.501978 4:-0.444044 5:0.284501 6:0.218501 7:0.120094 8:-0.572166 
160 1:0.444325 2:-0.46 3:-0.501978 4:-0.444044 5:0.284501 6:-0.508105 7:-0.343331 8:0.0883512 
160 1:0.949679 2:-0.58 3:0.823145 4:0.194854 5:-0.655832 6:0.218501 7:0.0216871 8:-0.642296 
160 1:0.952891 2:-0.66 3:0.823145 4:0.194854 5:-0.655832 6:-0.045141 7:0.0606098 8:-0.29898 
160 1:0.964668 2:-0.58 3:0.509002 4:0.320512 5:-0.578807 6:0.267704 7:0.0216871 8:-0.572166 
160 1:0.802998 2:-0.58 3:0.509002 4:0.320512 5:-0.578807 6:-0.499865 7:-0.310926 8:0.143151 
160 1:0.731263 2:-0.58 3:0.509002 4:0.320512 5:-0.578807 6:-0.610285 7:-0.472261 8:0.17375 
160 1:0.748394 2:-0.58 3:0.509002 4:0.320512 5:-0.578807 6:-0.509189 7:-0.369348 8:0.125433 
160 1:0.837259 2:-0.58 3:0.509002 4:0.320512 5:-0.578807 6:-0.161704 7:-0.362992 8:0.00161451 
160 1:0.722698 2:-0.58 3:0.509002 4:0.320512 5:-0.578807 6:-0.702301 7:-0.564277 8:0.370475 
160 1:0.830835 2:-0.58 3:0.509002 4:0.320512 5:-0.578807 6:-0.342417 7:0.0512113 8:-0.361778 
160 1:0.785867 2:-0.58 3:0.509002 4:0.320512 5:-0.578807 6:-0.499865 7:-0.374832 8:0.10355 
160 1:0.715203 2:-0.58 3:0.509002 4:0.320512 5:-0.578807 6:-0.564277 7:-0.702301 8:0.5672 
160 1:0.734475 2:-0.58 3:0.509002 4:0.257685 5:-0.655832 6:-0.415961 7:-0.462575 8:0.0589946 
160 1:0.796574 2:-0.58 3:0.509002 4:0.257685 5:-0.655832 6:-0.442418 7:-0.346671 8:0.22958 
160 1:0.948608 2:-0.58 3:0.509002 4:0.257685 5:-0.655832 6:0.169298 7:-0.12592 8:-0.431907 
160 1:0.798715 2:-0.58 3:0.509002 4:0.257685 5:-0.655832 6:-0.425718 7:-0.425718 8:0.0883512 
160 1:0.797645 2:-0.58 3:0.509002 4:0.257685 5:-0.655832 6:-0.334237 7:-0.380245 8:0.17375 
160 1:0.770878 2:-0.58 3:0.509002 4:0.257685 5:-0.655832 6:-0.472261 7:-0.472261 8:0.108175 
160 1:0.874732 2:-0.58 3:0.509002 4:0.257685 5:-0.655832 6:-0.20305 7:-0.107303 8:-0.179822 
160 1:0.749465 2:-0.58 3:0.509002 4:0.257685 5:-0.655832 6:-0.583219 7:-0.499865 8:0.341159 
160 1:0.752677 2:-0.56 3:0.545652 4:0.235867 5:-0.665463 6:-0.64157 7:-0.452631 8:0.277795 
160 1:0.670236 2:-0.56 3:0.545652 4:0.235867 5:-0.665463 6:-0.516154 7:-0.393994 8:0.0154647 
160 1:0.66167 2:-0.56 3:0.545652 4:0.235867 5:-0.665463 6:-0.695641 7:-0.509189 8:0.391182 
160 1:0.744111 2:-0.56 3:0.545652 4:0.235867 5:-0.665463 6:-0.649027 7:-0.509189 8:0.25831 
160 1:0.72591 2:-0.56 3:0.545652 4:0.235867 5:-0.665463 6:-0.708788 7:-0.527115 8:0.479767 
160 1:0.743041 2:-0.56 3:0.545652 4:0.235867 5:-0.665463 6:-0.509189 7:-0.369348 8:0.0589946 
160 1:0.62955 2:-0.56 3:-0.539828 4:-0.182959 5:0.0363855 6:-0.0767199 7:-0.0767199 8:-0.151394 
160 1:0.718415 2:-0.5 3:-0.539828 4:-0.182959 5:0.0363855 6:-0.0137852 7:0.109796 8:-0.616201 
160 1:0.59636 2:-0.5 3:-0.539828 4:-0.182959 5:0.0363855 6:-0.425718 7:-0.343331 8:-0.0290751 
160 1:0.517131 2:-0.5 3:-0.599305 4:-0.361393 5:0.255144 6:-0.509189 7:-0.369348 8:0.125433 
160 1:0.426124 2:-0.48 3:-0.549999 4:-0.373915 5:0.234039 6:-0.708256 7:-0.499865 8:0.281759 
160 1:0.528908 2:-0.48 3:-0.549999 4:-0.373915 5:0.234039 6:-0.443505 7:-0.564277 8:0.17375 
160 1:0.568522 2:-0.48 3:-0.549999 4:-0.373915 5:0.234039 6:-0.369348 7:-0.415961 8:0.191872 
160 1:0.70985 2:-0.52 3:-0.599305 4:-0.361393 5:0.255144 6:0.132061 7:-0.20305 8:-0.384525 
160 1:0.513919 2:-0.5 3:-0.491303 4:-0.432611 5:0.162079 6:-0.499865 7:-0.310926 8:0.143151 
160 1:0.594218 2:-0.52 3:-0.491303 4:-0.432611 5:0.162079 6:-0.346671 7:-0.20305 8:0.0248766 
160 1:0.539615 2:-0.48 3:-0.491303 4:-0.432611 5:0.162079 6:-0.509189 7:-0.322734 8:0.125433 
160 1:0.498929 2:-0.5 3:-0.491303 4:-0.432611 5:0.162079 6:-0.452631 7:-0.310926 8:0.143151 
160 1:0.592077 2:-0.44 3:-0.397995 4:-0.283614 5:0.333673 6:-0.16644 7:-0.249798 8:-0.252875 
160 1:0.550321 2:-0.44 3:-0.512376 4:-0.340802 5:0.333673 6:-0.425718 7:-0.425718 8:0.0883512 
160 1:0.51606 2:-0.44 3:-0.512376 4:-0.340802 5:0.333673 6:-0.483764 7:-0.564277 8:0.17375 
160 1:0.485011 2:-0.44 3:-0.512376 4:-0.340802 5:0.333673 6:-0.527115 7:-0.390862 8:0.220829 
160 1:0.513919 2:-0.5 3:-0.512376 4:-0.340802 5:0.333673 6:-0.499865 7:-0.547099 8:0.277795 
160 1:0.578158 2:-0.48 3:-0.315219 4:-0.373915 5:0.234039 6:-0.322734 7:-0.369348 8:-0.00744391 
160 1:0.623126 2:-0.48 3:-0.315219 4:-0.373915 5:0.234039 6:-0.342417 7:0.0512113 8:-0.361778 
160 1:0.566381 2:-0.48 3:-0.315219 4:-0.373915 5:0.234039 6:-0.541544 7:-0.374832 8:0.10355 
160 1:0.486081 2:-0.5 3:-0.480347 4:-0.539828 5:0.546826 6:-0.708256 7:-0.499865 8:0.281759 
160 1:0.713062 2:-0.5 3:-0.480347 4:-0.539828 5:0.546826 6:0.0338276 7:0.125844 8:-0.482001 
160 1:0.571734 2:-0.48 3:-0.549999 4:-0.197827 5:0.234039 6:-0.516154 7:-0.393994 8:0.0154647 
160 1:0.559957 2:-0.5 3:-0.549999 4:-0.197827 5:0.234039 6:-0.499865 7:-0.499865 8:0.143151 
160 1:0.825482 2:-0.62 3:0.755763 4:0.561814 5:-0.873521 6:-0.472261 7:-0.656293 8:0.370475 
160 1:0.955032 2:-0.62 3:0.755763 4:0.561814 5:-0.873521 6:0.0501733 7:0.0501733 8:-0.538947 
160 1:0.827623 2:-0.62 3:0.755763 4:0.561814 5:-0.873521 6:-0.462575 7:-0.462575 8:0.25831 
160 1:0.841542 2:-0.62 3:0.755763 4:0.561814 5:-0.873521 6:-0.509189 7:-0.369348 8:0.125433 
160 1:0.836188 2:-0.62 3:0.755763 4:0.561814 5:-0.873521 6:-0.524019 7:-0.564277 8:0.403265 
160 1:0.946467 2:-0.62 3:0.755763 4:0.561814 5:-0.873521 6:-0.231115 7:-0.108954 8:-0.390796 
160 1:0.717345 2:-0.62 3:0.755763 4:0.561814 5:-0.873521 6:-0.564277 7:-0.702301 8:0.5672 
160 1:0.994647 2:-0.62 3:0.755763 4:0.561814 5:-0.873521 6:0.169298 7:0.267704 8:-0.782553 
160 1:0.986081 2:-0.62 3:0.755763 4:0.561814 5:-0.873521 6:0.275682 7:0.132061 8:-0.657459 
160 1:0.813704 2:-0.62 3:0.755763 4:0.561814 5:-0.873521 6:-0.624898 7:-0.458186 8:0.222354 
160 1:0.945396 2:-0.62 3:0.755763 4:0.561814 5:-0.873521 6:-0.136278 7:-0.229506 8:-0.206759 
160 1:1 2:-0.62 3:0.755763 4:0.561814 5:-0.873521 6:0.303131 7:0.0669547 8:-0.664735 
160 1:0.782655 2:-0.62 3:0.755763 4:0.561814 5:-0.873521 6:-0.415961 7:-0.462575 8:0.191872 
160 1:0.754818 2:-0.56 3:-0.011956 4:0.359781 5:-0.589504 6:-0.369348 7:-0.415961 8:-0.00744391 
160 1:0.708779 2:-0.56 3:-0.011956 4:0.359781 5:-0.589504 6:-0.490289 7:-0.442418 8:0.297811 
160 1:0.687366 2:-0.56 3:-0.011956 4:0.359781 5:-0.589504 6:-0.656293 7:-0.334237 8:0.108175 
160 1:0.837259 2:-0.56 3:-0.011956 4:0.359781 5:-0.589504 6:0.0363145 7:-0.0594319 8:-0.384525 
160 1:0.538544 2:-0.5 3:-0.361393 4:-0.301912 5:0.328067 6:-0.499865 7:-0.583219 8:0.400564 
160 1:0.416488 2:-0.5 3:-0.599305 4:-0.42087 5:0.400985 6:-0.783275 7:-0.405394 8:0.412445 
160 1:0.412206 2:-0.5 3:-0.599305 4:-0.42087 5:0.400985 6:-0.415961 7:-0.555799 8:0.125433 
160 1:0.537473 2:-0.5 3:-0.599305 4:-0.42087 5:0.400985 6:-0.509189 7:-0.229506 8:-0.00744391 
160 1:0.452891 2:-0.5 3:-0.599305 4:-0.42087 5:0.400985 6:-0.397426 7:-0.440112 8:0.0133693 
160 1:0.563169 2:-0.48 3:-0.432611 4:-0.373915 5:0.234039 6:-0.393994 7:-0.516154 8:0.131543 
160 1:0.556745 2:-0.48 3:-0.491303 4:-0.432611 5:0.306 6:-0.369348 7:-0.415961 8:-0.00744391 
160 1:0.508565 2:-0.5 3:-0.491303 4:-0.432611 5:0.306 6:-0.452631 7:-0.310926 8:0.0758239 
160 1:0.432548 2:-0.48 3:-0.491303 4:-0.432611 5:0.306 6:-0.564277 7:-0.702301 8:0.5672 
160 1:0.703426 2:-0.52 3:-0.373915 4:-0.315219 5:0.234039 6:-0.0115569 7:0.0363145 8:-0.452756 
160 1:0.460385 2:-0.48 3:-0.373915 4:-0.315219 5:0.234039 6:-0.602413 7:-0.695641 8:0.524059 
160 1:0.611349 2:-0.5 3:-0.42087 4:-0.182959 5:0.109309 6:-0.242221 7:-0.242221 8:-0.154126 
160 1:0.603854 2:-0.5 3:-0.42087 4:-0.182959 5:0.109309 6:-0.458186 7:-0.333153 8:-0.0152602 
160 1:0.457173 2:-0.5 3:-0.777739 4:-0.301912 5:0.400985 6:-0.702301 7:-0.564277 8:0.370475 
160 1:0.464668 2:-0.5 3:-0.777739 4:-0.301912 5:0.400985 6:-0.564277 7:-0.702301 8:0.5672 
160 1:0.549251 2:-0.5 3:-0.658781 4:-0.242435 5:0.328067 6:-0.415961 7:-0.555799 8:0.125433 
160 1:0.555675 2:-0.5 3:-0.658781 4:-0.242435 5:0.328067 6:-0.518269 7:-0.380245 8:0.0425996 
160 1:0.567452 2:-0.64 3:-0.777739 4:-0.301912 5:0.400985 6:-0.114343 7:-0.16644 8:-0.16377 
160 1:0.470021 2:-0.5 3:-0.777739 4:-0.301912 5:0.400985 6:-0.604532 7:-0.64479 8:0.5754 
160 1:0.498929 2:-0.5 3:-0.777739 4:-0.301912 5:0.400985 6:-0.499865 7:-0.583219 8:0.400564 
160 1:0.664882 2:-0.48 3:-0.432611 4:-0.373915 5:0.234039 6:-0.0137852 7:0.109796 8:-0.616201 
160 1:0.610278 2:-0.5 3:-0.432611 4:-0.373915 5:0.234039 6:-0.263689 7:-0.405394 8:0.00850174 
160 1:0.554604 2:-0.48 3:-0.373915 4:-0.373915 5:0.162079 6:-0.499865 7:-0.374832 8:0.10355 
160 1:0.506424 2:-0.5 3:-0.432611 4:-0.373915 5:0.162079 6:-0.499865 7:-0.499865 8:0.143151 
160 1:0.56424 2:-0.48 3:-0.432611 4:-0.373915 5:0.162079 6:-0.516154 7:-0.393994 8:0.0154647 
160 1:0.518201 2:-0.48 3:-0.432611 4:-0.373915 5:0.162079 6:-0.624898 7:-0.416511 8:0.162949 
160 1:0.631692 2:-0.48 3:-0.432611 4:-0.373915 5:0.162079 6:-0.381779 7:0.0118456 8:-0.249572 
160 1:0.535332 2:-0.48 3:-0.432611 4:-0.373915 5:0.162079 6:-0.369348 7:-0.415961 8:-0.00744391 
160 1:0.553533 2:-0.48 3:-0.432611 4:-0.373915 5:0.162079 6:-0.472261 7:-0.472261 8:0.108175 
160 1:0.745182 2:-0.6 3:-0.432611 4:-0.373915 5:0.162079 6:0.15805 7:-0.196213 8:-0.121336 
160 1:0.524625 2:-0.48 3:-0.432611 4:-0.373915 5:0.162079 6:-0.610285 7:-0.472261 8:0.17375 
160 1:0.718415 2:-0.66 3:-0.491303 4:-0.549999 5:0.377955 6:-0.045141 7:0.0606098 8:-0.29898 
160 1:0.445396 2:-0.48 3:-0.315219 4:-0.432611 5:0.234039 6:-0.610285 7:-0.472261 8:0.17375 
160 1:0.438972 2:-0.48 3:-0.197827 4:-0.315219 5:0.0181575 6:-0.617951 7:-0.527115 8:0.415035 
160 1:0.795503 2:-0.56 3:-0.197827 4:-0.315219 5:0.0181575 6:0.218501 7:0.0216871 8:-0.642296 
160 1:0.603854 2:-0.48 3:-0.197827 4:-0.315219 5:0.0181575 6:-0.564277 7:-0.196213 8:0.0425996 
160 1:0.594218 2:-0.52 3:-0.197827 4:-0.139131 5:-0.125764 6:-0.681782 7:-0.394543 8:0.366047 
160 1:0.761242 2:-0.58 3:0.697486 4:-0.244947 5:-0.424752 6:-0.462575 7:-0.322734 8:0.191872 
160 1:0.582441 2:-0.48 3:-0.315219 4:-0.373915 5:0.0181575 6:-0.369348 7:-0.415961 8:-0.00744391 
160 1:0.487152 2:-0.48 3:-0.315219 4:-0.373915 5:0.0181575 6:-0.624898 7:-0.416511 8:0.162949 
160 1:0.604925 2:-0.48 3:-0.256523 4:-0.315219 5:-0.0538031 6:-0.393994 7:-0.516154 8:0.131543 
160 1:0.476445 2:-0.48 3:-0.315219 4:-0.373915 5:0.0181575 6:-0.708256 7:-0.499865 8:0.281759 
160 1:0.652034 2:-0.48 3:-0.373915 4:-0.0804347 5:-0.269685 6:-0.322734 7:-0.415961 8:-0.00744391 
160 1:0.460385 2:-0.48 3:-0.315219 4:-0.491303 5:0.0901181 6:-0.564277 7:-0.64479 8:0.403265 
160 1:0.563169 2:-0.48 3:-0.315219 4:-0.491303 5:0.0901181 6:-0.27612 7:-0.369348 8:-0.0738824 
160 1:0.417559 2:-0.48 3:-0.315219 4:-0.491303 5:0.0901181 6:-0.549295 7:-0.631682 8:0.381912 
160 1:0.531049 2:-0.48 3:-0.256523 4:-0.432611 5:0.0181575 6:-0.602413 7:-0.462575 8:0.25831 
160 1:0.528908 2:-0.48 3:-0.256523 4:-0.432611 5:0.0181575 6:-0.434713 7:-0.638311 8:0.363694 
160 1:0.583512 2:-0.48 3:-0.256523 4:-0.432611 5:0.0181575 6:-0.16644 7:-0.249798 8:-0.252875 
160 1:0.554604 2:-0.48 3:-0.315219 4:-0.491303 5:0.0901181 6:-0.369348 7:-0.415961 8:-0.00744391 
160 1:0.535332 2:-0.48 3:-0.315219 4:-0.491303 5:0.0901181 6:-0.472261 7:-0.426253 8:0.0425996 
160 1:0.537473 2:-0.48 3:-0.315219 4:-0.491303 5:0.0901181 6:-0.610285 7:-0.426253 8:0.239325 
160 1:0.462527 2:-0.48 3:-0.197827 4:-0.315219 5:-0.0538031 6:-0.369348 7:-0.415961 8:-0.00744391 
160 1:0.549251 2:-0.48 3:-0.197827 4:-0.315219 5:-0.0538031 6:-0.518269 7:-0.610285 8:0.43605 
160 1:0.618844 2:-0.48 3:-0.197827 4:-0.315219 5:-0.0538031 6:-0.462575 7:-0.369348 8:-0.00744391 
160 1:0.5803 2:-0.48 3:-0.256523 4:-0.315219 5:-0.0538031 6:-0.369348 7:-0.415961 8:-0.00744391 
160 1:0.756959 2:-0.56 3:-0.256523 4:-0.315219 5:-0.0538031 6:0.218501 7:0.120094 8:-0.572166 
160 1:0.587794 2:-0.5 3:-0.256523 4:-0.315219 5:-0.0538031 6:-0.499865 7:-0.35816 8:0.00850174 
160 1:0.491435 2:-0.48 3:-0.197827 4:-0.373915 5:0.0181575 6:-0.509189 7:-0.509189 8:0.191872 
160 1:0.586724 2:-0.48 3:-0.197827 4:-0.373915 5:0.0181575 6:-0.462575 7:-0.369348 8:-0.00744391 
160 1:0.525696 2:-0.48 3:-0.256523 4:-0.315219 5:-0.0538031 6:-0.649027 7:-0.509189 8:0.324749 
160 1:0.549251 2:-0.48 3:-0.256523 4:-0.315219 5:-0.0538031 6:-0.425718 7:-0.343331 8:-0.0290751 
160 1:0.583512 2:-0.48 3:-0.256523 4:-0.315219 5:-0.0538031 6:-0.508105 7:-0.466911 8:0.147064 
160 1:0.546039 2:-0.48 3:-0.256523 4:-0.315219 5:-0.0538031 6:-0.518269 7:-0.610285 8:0.43605 
160 1:0.602784 2:-0.5 3:-0.256523 4:-0.315219 5:-0.0538031 6:-0.310926 7:-0.594336 8:0.143151 
160 1:0.588865 2:-0.48 3:-0.256523 4:-0.315219 5:-0.0538031 6:-0.369348 7:-0.415961 8:-0.00744391 
160 1:0.611349 2:-0.48 3:-0.256523 4:-0.315219 5:-0.0538031 6:-0.458186 7:-0.333153 8:-0.0152602 
160 1:0.670236 2:-0.48 3:-0.256523 4:-0.315219 5:-0.0538031 6:-0.381779 7:0.0118456 8:-0.249572 
160 1:0.569593 2:-0.48 3:-0.212311 4:-0.328178 5:-0.0706256 6:-0.602413 7:-0.462575 8:0.25831 
160 1:0.54818 2:-0.46 3:-0.212311 4:-0.328178 5:-0.0706256 6:-0.583219 7:-0.499865 8:0.341159 
160 1:0.436831 2:-0.48 3:-0.256523 4:-0.315219 5:-0.0538031 6:-0.369348 7:-0.415961 8:-0.00744391 
160 1:0.592077 2:-0.5 3:-0.256523 4:-0.315219 5:-0.0538031 6:-0.452631 7:-0.310926 8:0.143151 
160 1:0.594218 2:-0.48 3:-0.256523 4:-0.315219 5:-0.0538031 6:-0.499865 7:-0.374832 8:0.10355 
160 1:0.546039 2:-0.48 3:-0.256523 4:-0.315219 5:-0.0538031 6:-0.555799 7:-0.322734 8:0.0589946 
160 1:0.512848 2:-0.48 3:-0.256523 4:-0.315219 5:-0.0538031 6:-0.624898 7:-0.458186 8:0.222354 
160 1:0.544968 2:-0.48 3:-0.256523 4:-0.315219 5:-0.0538031 6:-0.583219 7:-0.249798 8:0.0441447 
160 1:0.58137 2:-0.48 3:-0.197827 4:-0.315219 5:-0.0538031 6:-0.369348 7:-0.415961 8:-0.00744391 
160 1:0.555675 2:-0.48 3:-0.197827 4:-0.315219 5:-0.0538031 6:-0.499865 7:-0.291474 8:-0.0152602 
160 1:0.836188 2:-0.6 3:-0.256523 4:-0.315219 5:-0.0538031 6:0.259269 7:0.107443 8:-0.626264 
160 1:0.720557 2:-0.64 3:-0.256523 4:-0.315219 5:-0.0538031 6:-0.114343 7:-0.16644 8:-0.16377 
160 1:0.572805 2:-0.5 3:-0.256523 4:-0.315219 5:-0.0538031 6:-0.499865 7:-0.35816 8:0.00850174 
160 1:0.654176 2:-0.52 3:-0.227969 4:0.194007 5:-0.0926983 6:-0.594336 7:-0.310926 8:0.412445 
160 1:0.616702 2:-0.52 3:-0.227969 4:0.194007 5:-0.0926983 6:-0.597592 7:-0.434713 8:0.189579 
160 1:0.653105 2:-0.52 3:-0.227969 4:0.194007 5:-0.0926983 6:-0.334237 7:-0.380245 8:0.17375 
160 1:0.535332 2:-0.52 3:-0.408812 4:-0.348533 5:0.276823 6:-0.547099 7:-0.547099 8:0.277795 
160 1:0.535332 2:-0.52 3:-0.408812 4:-0.348533 5:0.276823 6:-0.527115 7:-0.481698 8:0.350298 
160 1:0.577088 2:-0.52 3:-0.408812 4:-0.348533 5:0.276823 6:-0.310926 7:-0.688804 8:0.277795 
160 1:0.582441 2:-0.52 3:-0.408812 4:0.0131587 5:0.0551113 6:-0.649027 7:-0.509189 8:0.324749 
160 1:0.496788 2:-0.52 3:-0.408812 4:0.0131587 5:0.0551113 6:-0.681782 7:-0.442418 8:0.161344 
160 1:0.602784 2:-0.52 3:-0.408812 4:0.0131587 5:0.0551113 6:-0.310926 7:-0.688804 8:0.277795 
160 1:0.635974 2:-0.52 3:-0.348533 4:-0.288249 5:0.202921 6:-0.346671 7:-0.20305 8:0.0248766 
160 1:0.543897 2:-0.52 3:-0.348533 4:-0.288249 5:0.202921 6:-0.490289 7:-0.490289 8:0.297811 
160 1:0.59743 2:-0.52 3:-0.227969 4:-0.047121 5:-0.0187963 6:-0.602413 7:-0.415961 8:0.191872 
160 1:0.704497 2:-0.52 3:-0.227969 4:-0.047121 5:-0.0187963 6:-0.242221 7:-0.242221 8:-0.154126 
160 1:0.662741 2:-0.52 3:-0.227969 4:-0.047121 5:-0.0187963 6:-0.458186 7:-0.333153 8:-0.0152602 
160 1:0.617773 2:-0.52 3:-0.408812 4:-0.047121 5:0.129013 6:-0.509189 7:-0.369348 8:0.125433 
160 1:0.789079 2:-0.6 3:-0.549999 4:-0.315219 5:0.162079 6:0.259269 7:0.107443 8:-0.626264 
160 1:0.520343 2:-0.48 3:-0.549999 4:-0.315219 5:0.162079 6:-0.443505 7:-0.564277 8:0.17375 
160 1:0.603854 2:-0.52 3:-0.408812 4:-0.288249 5:0.276823 6:-0.369348 7:-0.322734 8:-0.00744391 
160 1:0.587794 2:-0.52 3:-0.408812 4:-0.288249 5:0.276823 6:-0.310926 7:-0.594336 8:0.143151 
160 1:0.523555 2:-0.5 3:-0.539828 4:-0.182959 5:0.400985 6:-0.610285 7:-0.426253 8:0.239325 
160 1:0.56531 2:-0.5 3:-0.361393 4:0.054957 5:-0.10945 6:-0.602413 7:-0.462575 8:0.25831 
160 1:0.896146 2:-0.56 3:0.114434 4:0.17391 5:-0.401131 6:0.169298 7:-0.12592 8:-0.431907 
160 1:0.739829 2:-0.5 3:0.114434 4:0.17391 5:-0.401131 6:-0.334237 7:-0.380245 8:0.17375 
160 1:0.665953 2:-0.5 3:0.114434 4:0.17391 5:-0.401131 6:-0.527115 7:-0.390862 8:0.220829 
160 1:0.837259 2:-0.52 3:0.114434 4:0.17391 5:-0.401131 6:-0.0115569 7:0.0363145 8:-0.452756 
160 1:0.782655 2:-0.6 3:0.535031 4:0.343851 5:-0.724057 6:-0.490289 7:-0.490289 8:0.297811 
160 1:0.738758 2:-0.6 3:0.535031 4:0.343851 5:-0.724057 6:-0.610285 7:-0.472261 8:0.17375 
160 1:0.793362 2:-0.6 3:0.535031 4:0.343851 5:-0.724057 6:-0.509189 7:-0.322734 8:0.125433 
160 1:0.683084 2:-0.6 3:0.535031 4:0.343851 5:-0.724057 6:-0.564277 7:-0.656293 8:0.43605 
160 1:0.792291 2:-0.6 3:0.535031 4:0.343851 5:-0.724057 6:-0.499865 7:-0.381779 8:0.0870485 
160 1:0.80621 2:-0.6 3:0.535031 4:0.343851 5:-0.724057 6:-0.555799 7:-0.322734 8:0.0589946 
160 1:0.831906 2:-0.6 3:0.535031 4:0.343851 5:-0.724057 6:-0.452631 7:-0.310926 8:0.0758239 
160 1:0.687366 2:-0.6 3:0.535031 4:0.343851 5:-0.724057 6:-0.564277 7:-0.702301 8:0.5672 
160 1:0.788009 2:-0.6 3:0.535031 4:0.343851 5:-0.724057 6:-0.541544 7:-0.374832 8:0.10355 
160 1:0.851178 2:-0.56 3:0.111953 4:0.111953 5:-0.209718 6:0.218501 7:0.0216871 8:-0.642296 
160 1:0.662741 2:-0.56 3:0.111953 4:0.111953 5:-0.209718 6:-0.564277 7:-0.64479 8:0.403265 
160 1:0.687366 2:-0.56 3:0.111953 4:0.111953 5:-0.209718 6:-0.393994 7:-0.516154 8:0.131543 
160 1:0.595289 2:-0.54 3:-0.518643 4:-0.213105 5:0.149265 6:-0.509189 7:-0.229506 8:-0.00744391 
160 1:0.524625 2:-0.54 3:-0.518643 4:-0.213105 5:0.149265 6:-0.610285 7:-0.472261 8:0.17375 
160 1:0.514989 2:-0.52 3:-0.408812 4:-0.408812 5:0.276823 6:-0.708256 7:-0.499865 8:0.281759 
160 1:0.422912 2:-0.52 3:-0.408812 4:-0.408812 5:0.276823 6:-0.415961 7:-0.369348 8:0.125433 
160 1:0.359743 2:-0.52 3:-0.408812 4:-0.408812 5:0.276823 6:-0.443505 7:-0.564277 8:0.17375 
160 1:0.578158 2:-0.52 3:-0.408812 4:-0.408812 5:0.276823 6:-0.393994 7:-0.516154 8:0.131543 
160 1:0.664882 2:-0.52 3:-0.710224 4:-0.469096 5:0.424633 6:0.0501733 7:0.0501733 8:-0.538947 
160 1:0.404711 2:-0.52 3:-0.710224 4:-0.469096 5:0.424633 6:-0.597592 7:-0.434713 8:0.189579 
160 1:0.739829 2:-0.52 3:-0.710224 4:-0.469096 5:0.424633 6:0.275682 7:0.132061 8:-0.657459 
160 1:0.623126 2:-0.5 3:-0.480347 4:-0.182959 5:0.109309 6:-0.16644 7:-0.249798 8:-0.252875 
160 1:0.549251 2:-0.5 3:-0.480347 4:-0.182959 5:0.109309 6:-0.472261 7:-0.610285 8:0.501625 
160 1:0.650964 2:-0.5 3:-0.480347 4:-0.182959 5:0.109309 6:-0.381779 7:0.0118456 8:-0.249572 
160 1:0.488223 2:-0.52 3:-0.64994 4:-0.288249 5:0.35073 6:-0.708788 7:-0.527115 8:0.479767 
160 1:0.611349 2:-0.52 3:-0.64994 4:-0.288249 5:0.35073 6:-0.27612 7:-0.27612 8:-0.0738824 
160 1:0.554604 2:-0.52 3:-0.58966 4:-0.348533 5:0.276823 6:-0.509189 7:-0.369348 8:0.125433 
160 1:0.641328 2:-0.52 3:-0.58966 4:-0.348533 5:0.276823 6:-0.231115 7:-0.108954 8:-0.390796 
160 1:0.518201 2:-0.52 3:-0.58966 4:-0.348533 5:0.276823 6:-0.462575 7:-0.415961 8:0.191872 
160 1:0.736617 2:-0.52 3:-0.58966 4:-0.348533 5:0.276823 6:0.303131 7:0.0669547 8:-0.664735 
160 1:0.478587 2:-0.46 3:-0.617844 4:-0.212311 5:0.0714252 6:-0.624898 7:-0.458186 8:0.222354 
160 1:0.747323 2:-0.66 3:-0.617844 4:-0.212311 5:0.0714252 6:-0.045141 7:0.0606098 8:-0.29898 
160 1:0.477516 2:-0.46 3:-0.617844 4:-0.212311 5:0.0714252 6:-0.522722 7:-0.637 8:0.316887 
160 1:0.643469 2:-0.46 3:-0.501978 4:-0.0385115 5:0.000399781 6:-0.291474 7:-0.333153 8:-0.0746651 
160 1:0.448608 2:-0.48 3:-0.501978 4:-0.0385115 5:0.000399781 6:-0.649027 7:-0.649027 8:0.457621 
160 1:0.610278 2:-0.48 3:-0.501978 4:-0.0385115 5:0.000399781 6:-0.322734 7:-0.415961 8:-0.00744391 
160 1:0.557816 2:-0.46 3:-0.501978 4:-0.0385115 5:0.000399781 6:-0.624898 7:-0.458186 8:0.222354 
160 1:0.555675 2:-0.46 3:-0.501978 4:-0.0385115 5:0.000399781 6:-0.583219 7:-0.249798 8:0.0441447 
160 1:0.687366 2:-0.5 3:-0.0640009 4:0.17391 5:-0.401131 6:-0.516154 7:-0.353275 8:0.0154647 
160 1:0.80621 2:-0.56 3:-0.256523 4:-0.0217387 5:-0.269685 6:0.169298 7:-0.12592 8:-0.431907 
160 1:0.625268 2:-0.48 3:-0.256523 4:-0.0217387 5:-0.269685 6:-0.425718 7:-0.425718 8:0.0883512 
160 1:0.776231 2:-0.58 3:-0.256523 4:-0.0217387 5:-0.269685 6:0.0889083 7:0.039014 8:-0.349927 
160 1:0.646681 2:-0.48 3:-0.256523 4:-0.0804347 5:-0.197724 6:-0.458186 7:-0.333153 8:-0.0152602 
160 1:0.707709 2:-0.48 3:-0.256523 4:-0.0804347 5:-0.197724 6:-0.381779 7:0.0118456 8:-0.249572 
160 1:0.504283 2:-0.48 3:-0.549999 4:-0.315219 5:0.234039 6:-0.509189 7:-0.509189 8:0.25831 
160 1:0.544968 2:-0.48 3:-0.491303 4:-0.256523 5:0.162079 6:-0.509189 7:-0.369348 8:0.125433 
160 1:0.486081 2:-0.48 3:-0.491303 4:-0.256523 5:0.162079 6:-0.583219 7:-0.374832 8:0.162949 
160 1:0.547109 2:-0.46 3:-0.501978 4:-0.559911 5:0.355527 6:-0.407084 7:-0.364909 8:0.0589946 
160 1:0.489293 2:-0.46 3:-0.569564 4:-0.455183 5:0.40379 6:-0.610285 7:-0.472261 8:0.17375 
160 1:0.528908 2:-0.5 3:-0.569564 4:-0.455183 5:0.40379 6:-0.405394 7:-0.499865 8:0.345123 
160 1:0.512848 2:-0.5 3:-0.569564 4:-0.455183 5:0.40379 6:-0.452631 7:-0.310926 8:0.143151 
160 1:0.445396 2:-0.46 3:-0.569564 4:-0.455183 5:0.40379 6:-0.610285 7:-0.426253 8:0.17375 
160 1:0.533191 2:-0.46 3:-0.154378 4:-0.154378 5:-0.141651 6:-0.541544 7:-0.416511 8:0.162949 
160 1:0.610278 2:-0.46 3:-0.154378 4:-0.154378 5:-0.141651 6:-0.499865 7:-0.374832 8:0.10355 
160 1:0.529979 2:-0.5 3:-0.154378 4:-0.154378 5:-0.141651 6:-0.310926 7:-0.688804 8:0.277795 
160 1:0.761242 2:-0.56 3:-0.386111 4:-0.444044 5:0.213476 6:0.218501 7:0.0216871 8:-0.642296 
160 1:0.529979 2:-0.52 3:-0.386111 4:-0.444044 5:0.213476 6:-0.681782 7:-0.442418 8:0.161344 
160 1:0.518201 2:-0.5 3:-0.386111 4:-0.444044 5:0.213476 6:-0.310926 7:-0.688804 8:0.277795 
160 1:0.541756 2:-0.46 3:-0.386111 4:-0.328178 5:0.000399781 6:-0.475431 7:-0.516154 8:0.189579 
160 1:0.650964 2:-0.56 3:-0.386111 4:-0.328178 5:0.000399781 6:-0.27353 7:-0.12592 8:-0.361778 
160 1:0.5803 2:-0.46 3:-0.386111 4:-0.328178 5:0.000399781 6:-0.472261 7:-0.288229 8:-0.0229755 
160 1:0.517131 2:-0.46 3:-0.386111 4:-0.328178 5:0.000399781 6:-0.472261 7:-0.426253 8:0.17375 
160 1:0.557816 2:-0.48 3:-0.386111 4:-0.328178 5:0.000399781 6:-0.509189 7:-0.369348 8:0.125433 
160 1:0.528908 2:-0.48 3:-0.386111 4:-0.328178 5:0.000399781 6:-0.369348 7:-0.415961 8:0.191872 
160 1:0.609208 2:-0.48 3:-0.432611 4:-0.373915 5:0.234039 6:-0.242221 7:-0.242221 8:-0.0885506 
160 1:0.717345 2:-0.5 3:-0.42087 4:-0.42087 5:0.109309 6:0.0501733 7:0.0501733 8:-0.538947 
160 1:0.431478 2:-0.5 3:-0.42087 4:-0.42087 5:0.109309 6:-0.649027 7:-0.555799 8:0.324749 
160 1:0.750535 2:-0.52 3:-0.42087 4:-0.42087 5:0.109309 6:0.275682 7:0.132061 8:-0.657459 
160 1:0.455032 2:-0.5 3:-0.42087 4:-0.42087 5:0.109309 6:-0.390862 7:-0.527115 8:0.220829 
160 1:0.549251 2:-0.5 3:-0.42087 4:-0.42087 5:0.109309 6:-0.509189 7:-0.369348 8:0.0589946 
160 1:0.653105 2:-0.48 3:0.271737 4:0.271737 5:-0.629482 6:-0.624898 7:-0.374832 8:0.10355 
160 1:0.779443 2:-0.48 3:0.271737 4:0.271737 5:-0.629482 6:-0.426253 7:-0.242221 8:-0.154126 
160 1:0.869379 2:-0.56 3:-0.154378 4:0.0194217 5:-0.212676 6:0.169298 7:0.267704 8:-0.782553 
160 1:0.549251 2:-0.48 3:-0.154378 4:0.0194217 5:-0.212676 6:-0.649027 7:-0.555799 8:0.324749 
160 1:0.713062 2:-0.48 3:-0.154378 4:0.0194217 5:-0.212676 6:-0.136278 7:-0.229506 8:-0.206759 
160 1:0.62955 2:-0.5 3:-0.154378 4:0.0194217 5:-0.212676 6:-0.310926 7:-0.688804 8:0.277795 
160 1:0.905782 2:-0.56 3:0.483695 4:0.235867 5:-0.741421 6:0.179936 7:-0.298796 8:-0.248058 
160 1:0.925054 2:-0.66 3:0.483695 4:0.235867 5:-0.741421 6:-0.045141 7:0.0606098 8:-0.29898 
160 1:0.761242 2:-0.56 3:0.483695 4:0.235867 5:-0.741421 6:-0.555799 7:-0.415961 8:0.125433 
160 1:0.671306 2:-0.56 3:0.421738 4:0.0500009 5:-0.513546 6:-0.472261 7:-0.426253 8:0.17375 
160 1:0.686296 2:-0.56 3:0.421738 4:0.0500009 5:-0.513546 6:-0.708256 7:-0.499865 8:0.281759 
160 1:0.764454 2:-0.56 3:0.421738 4:0.0500009 5:-0.513546 6:-0.452631 7:-0.263689 8:0.0758239 
160 1:0.93469 2:-0.56 3:0.421738 4:0.0500009 5:-0.513546 6:0.218501 7:0.120094 8:-0.572166 
160 1:0.459315 2:-0.48 3:-0.444044 4:-0.386111 5:0.213476 6:-0.649027 7:-0.649027 8:0.457621 
160 1:0.608137 2:-0.48 3:-0.386111 4:-0.328178 5:0.142451 6:-0.369348 7:-0.229506 8:-0.0738824 
160 1:0.538544 2:-0.48 3:-0.386111 4:-0.328178 5:0.142451 6:-0.602413 7:-0.369348 8:0.0589946 
160 1:0.700214 2:-0.5 3:-0.501978 4:-0.328178 5:0.213476 6:0.20866 7:-0.310926 8:-0.260792 
160 1:0.529979 2:-0.46 3:-0.501978 4:-0.328178 5:0.213476 6:-0.541544 7:-0.333153 8:-0.0152602 
160 1:0.491435 2:-0.48 3:-0.559911 4:-0.386111 5:0.142451 6:-0.695641 7:-0.509189 8:0.391182 
160 1:0.448608 2:-0.5 3:-0.559911 4:-0.386111 5:0.142451 6:-0.547099 7:-0.547099 8:0.277795 
160 1:0.512848 2:-0.46 3:-0.617844 4:-0.386111 5:0.284501 6:-0.516154 7:-0.353275 8:0.0154647 
160 1:0.588865 2:-0.46 3:-0.617844 4:-0.386111 5:0.284501 6:-0.161704 7:-0.362992 8:0.00161451 
160 1:0.537473 2:-0.46 3:-0.617844 4:-0.386111 5:0.284501 6:-0.499865 7:-0.374832 8:0.10355 
160 1:0.54818 2:-0.48 3:-0.617844 4:-0.386111 5:0.284501 6:-0.369348 7:-0.27612 8:-0.00744391 
160 1:0.533191 2:-0.5 3:-0.617844 4:-0.386111 5:0.284501 6:-0.452631 7:-0.310926 8:0.0758239 
160 1:0.520343 2:-0.5 3:-0.617844 4:-0.386111 5:0.284501 6:-0.547099 7:-0.35816 8:0.0758239 
160 1:0.475375 2:-0.46 3:-0.617844 4:-0.386111 5:0.284501 6:-0.564277 7:-0.702301 8:0.5672 
160 1:0.556745 2:-0.46 3:-0.501978 4:-0.386111 5:0.284501 6:-0.397426 7:-0.440112 8:0.0133693 
160 1:0.539615 2:-0.46 3:-0.501978 4:-0.386111 5:0.284501 6:-0.425718 7:-0.343331 8:-0.0290751 
160 1:0.555675 2:-0.5 3:-0.501978 4:-0.386111 5:0.284501 6:-0.310926 7:-0.594336 8:0.143151 
160 1:0.555675 2:-0.48 3:-0.373915 4:-0.373915 5:0.234039 6:-0.443505 7:-0.564277 8:0.17375 
160 1:0.703426 2:-0.6 3:-0.373915 4:-0.373915 5:0.234039 6:0.107443 7:-0.348039 8:-0.0492066 
160 1:0.58137 2:-0.48 3:-0.256523 4:-0.0804347 5:-0.125764 6:-0.518269 7:-0.380245 8:0.0425996 
160 1:0.656317 2:-0.5 3:-0.256523 4:-0.0804347 5:-0.125764 6:-0.405394 7:-0.263689 8:0.0758239 
160 1:0.795503 2:-0.48 3:-0.256523 4:-0.0804347 5:-0.125764 6:-0.0137852 7:0.109796 8:-0.616201 
160 1:0.571734 2:-0.48 3:-0.256523 4:-0.0804347 5:-0.125764 6:-0.509189 7:-0.369348 8:0.125433 
160 1:0.683084 2:-0.48 3:-0.256523 4:-0.0804347 5:-0.125764 6:-0.342417 7:0.0512113 8:-0.361778 
160 1:0.633833 2:-0.48 3:-0.315219 4:-0.0804347 5:-0.0538031 6:-0.242221 7:-0.242221 8:-0.154126 
160 1:0.808351 2:-0.52 3:-0.0640009 4:-0.00452421 5:-0.182373 6:-0.0115569 7:0.0363145 8:-0.452756 
160 1:0.733405 2:-0.64 3:0.064579 4:-0.00102243 5:-0.223122 6:-0.452631 7:-0.310926 8:0.143151 
160 1:0.70985 2:-0.66 3:0.351457 4:-0.181183 5:-0.206316 6:-0.393994 7:-0.516154 8:0.131543 
160 1:0.459315 2:-0.48 3:-0.432611 4:-0.197827 5:0.0901181 6:-0.708256 7:-0.499865 8:0.281759 
160 1:0.539615 2:-0.5 3:-0.432611 4:-0.197827 5:0.0901181 6:-0.452631 7:-0.263689 8:0.0758239 
160 1:0.518201 2:-0.48 3:-0.667391 4:-0.256523 5:0.234039 6:-0.462575 7:-0.415961 8:0.191872 
160 1:0.520343 2:-0.48 3:-0.667391 4:-0.256523 5:0.234039 6:-0.518269 7:-0.242221 8:-0.154126 
160 1:0.480728 2:-0.48 3:-0.549999 4:-0.373915 5:0.234039 6:-0.434713 7:-0.638311 8:0.363694 
160 1:0.522484 2:-0.48 3:-0.549999 4:-0.373915 5:0.234039 6:-0.516154 7:-0.393994 8:0.0154647 
160 1:0.501071 2:-0.5 3:-0.549999 4:-0.373915 5:0.234039 6:-0.64157 7:-0.310926 8:0.0758239 
160 1:0.517131 2:-0.48 3:-0.549999 4:-0.373915 5:0.234039 6:-0.509189 7:-0.509189 8:0.191872 
160 1:0.567452 2:-0.48 3:-0.432611 4:-0.256523 5:0.0901181 6:-0.516154 7:-0.393994 8:0.0154647 
160 1:0.574946 2:-0.48 3:-0.432611 4:-0.256523 5:0.0901181 6:-0.458186 7:-0.333153 8:-0.0152602 
160 1:0.491435 2:-0.48 3:-0.432611 4:-0.256523 5:0.0901181 6:-0.509189 7:-0.369348 8:0.0589946 
160 1:0.625268 2:-0.48 3:-0.549999 4:-0.373915 5:0.234039 6:-0.231115 7:-0.108954 8:-0.390796 
160 1:0.792291 2:-0.56 3:-0.549999 4:-0.373915 5:0.234039 6:0.169298 7:0.267704 8:-0.782553 
160 1:0.421842 2:-0.48 3:-0.549999 4:-0.373915 5:0.234039 6:-0.649027 7:-0.555799 8:0.324749 
160 1:0.781585 2:-0.52 3:-0.549999 4:-0.373915 5:0.234039 6:0.275682 7:0.132061 8:-0.657459 
160 1:0.638116 2:-0.48 3:-0.549999 4:-0.373915 5:0.234039 6:-0.362992 7:0.0395808 8:-0.285276 
160 1:0.51606 2:-0.48 3:-0.608695 4:-0.432611 5:0.306 6:-0.393994 7:-0.516154 8:0.131543 
160 1:0.649893 2:-0.52 3:-0.608695 4:-0.432611 5:0.306 6:0.0363145 7:-0.0594319 8:-0.384525 
160 1:0.470021 2:-0.48 3:-0.608695 4:-0.432611 5:0.306 6:-0.602413 7:-0.649027 8:0.457621 
160 1:0.550321 2:-0.48 3:-0.608695 4:-0.432611 5:0.306 6:-0.564277 7:-0.196213 8:0.0425996 
160 1:0.46788 2:-0.48 3:-0.549999 4:-0.373915 5:0.234039 6:-0.708256 7:-0.499865 8:0.281759 
160 1:0.67666 2:-0.48 3:-0.549999 4:-0.373915 5:0.234039 6:0.0338276 7:0.125844 8:-0.482001 
160 1:0.658458 2:-0.56 3:-0.549999 4:-0.373915 5:0.234039 6:0.218501 7:0.120094 8:-0.572166 
160 1:0.503212 2:-0.48 3:-0.549999 4:-0.373915 5:0.234039 6:-0.443505 7:-0.564277 8:0.17375 
160 1:0.491435 2:-0.5 3:-0.608695 4:-0.432611 5:0.306 6:-0.310926 7:-0.688804 8:0.277795 
160 1:0.540685 2:-0.48 3:-0.432611 4:-0.256523 5:0.0901181 6:-0.649027 7:-0.415961 8:0.25831 
160 1:0.582441 2:-0.5 3:-0.432611 4:-0.256523 5:0.0901181 6:-0.452631 7:-0.169221 8:-0.0588204 
160 1:0.495717 2:-0.48 3:-0.608695 4:-0.432611 5:0.306 6:-0.509189 7:-0.369348 8:0.125433 
160 1:0.569593 2:-0.48 3:-0.608695 4:-0.432611 5:0.306 6:-0.499865 7:-0.16644 8:-0.134065 
160 1:0.562099 2:-0.3 3:-0.133733 4:-0.185006 5:-0.0918506 6:-0.499865 7:-0.374832 8:0.10355 
160 1:0.464668 2:-0.3 3:-0.31591 4:-0.263428 5:0.0664156 6:-0.708256 7:-0.499865 8:0.281759 
160 1:0.54818 2:-0.46 3:-0.33883 4:-0.595201 5:0.348182 6:-0.518269 7:-0.334237 8:-0.0229755 
160 1:0.568522 2:-0.5 3:-0.33883 4:-0.595201 5:0.348182 6:-0.452631 7:-0.263689 8:0.0758239 
160 1:0.702355 2:-0.46 3:-0.451284 4:-0.501978 5:0.391042 6:0.0338276 7:0.125844 8:-0.482001 
160 1:0.525696 2:-0.46 3:-0.451284 4:-0.501978 5:0.391042 6:-0.518269 7:-0.334237 8:-0.0229755 
160 1:0.534261 2:-0.48 3:-0.552666 4:-0.654053 5:0.453186 6:-0.462575 7:-0.27612 8:-0.00744391 
160 1:0.43576 2:-0.5 3:-0.552666 4:-0.654053 5:0.453186 6:-0.310926 7:-0.594336 8:0.143151 
160 1:0.414347 2:-0.46 3:-0.501978 4:-0.60336 5:0.391042 6:-0.564277 7:-0.656293 8:0.43605 
160 1:0.528908 2:-0.48 3:-0.501978 4:-0.60336 5:0.391042 6:-0.27612 7:-0.369348 8:-0.0738824 
160 1:0.574946 2:-0.48 3:-0.483113 4:-0.586854 5:0.367914 6:-0.27612 7:-0.27612 8:-0.0738824 
160 1:0.526767 2:-0.46 3:-0.210357 4:-0.360724 5:0.0642444 6:-0.702301 7:-0.564277 8:0.370475 
160 1:0.561028 2:-0.46 3:-0.210357 4:-0.360724 5:0.0642444 6:-0.610285 7:-0.426253 8:0.17375 
160 1:0.470021 2:-0.48 3:-0.30404 4:-0.250933 5:0.0181575 6:-0.602413 7:-0.649027 8:0.457621 
160 1:0.43576 2:-0.5 3:-0.483113 4:-0.431246 5:0.304326 6:-0.688804 7:-0.405394 8:0.143151 
160 1:0.541756 2:-0.5 3:-0.483113 4:-0.431246 5:0.304326 6:-0.310926 7:-0.688804 8:0.277795 
160 1:0.77409 2:-0.56 3:-0.441381 4:-0.236284 5:-0.0289904 6:0.218501 7:0.120094 8:-0.572166 
160 1:0.556745 2:-0.5 3:-0.441381 4:-0.236284 5:-0.0289904 6:-0.499865 7:-0.35816 8:0.00850174 
160 1:0.437901 2:-0.48 3:-0.441381 4:-0.236284 5:-0.0289904 6:-0.369348 7:-0.415961 8:0.191872 
160 1:0.586724 2:-0.5 3:-0.441381 4:-0.236284 5:-0.0289904 6:-0.35816 7:-0.64157 8:0.210473 
160 1:0.521413 2:-0.48 3:-0.390103 4:-0.441381 5:0.159596 6:-0.649027 7:-0.415961 8:0.25831 
160 1:0.734475 2:-0.66 3:-0.390103 4:-0.441381 5:0.159596 6:-0.045141 7:0.0606098 8:-0.29898 
160 1:0.488223 2:-0.3 3:-0.390103 4:-0.441381 5:0.159596 6:-0.499865 7:-0.458186 8:0.162949 
160 1:0.235546 2:-0.26 3:-0.543927 4:-0.33883 5:0.159596 6:-0.597592 7:-0.434713 8:0.189579 
160 1:0.536403 2:-0.48 3:-0.543927 4:-0.33883 5:0.159596 6:-0.555799 7:-0.462575 8:0.125433 
160 1:0.531049 2:-0.48 3:-0.441381 4:-0.287557 5:-0.0289904 6:-0.649027 7:-0.509189 8:0.25831 
160 1:0.505353 2:-0.48 3:-0.441381 4:-0.287557 5:-0.0289904 6:-0.509189 7:-0.509189 8:0.191872 
160 1:0.494647 2:-0.26 3:-0.441381 4:-0.287557 5:-0.0289904 6:-0.399747 7:-0.553773 8:0.223647 
160 1:0.524625 2:-0.5 3:-0.441381 4:-0.287557 5:-0.0289904 6:-0.547099 7:-0.547099 8:0.277795 
160 1:0.46788 2:-0.44 3:-0.441381 4:-0.287557 5:-0.0289904 6:-0.708788 7:-0.527115 8:0.479767 
160 1:0.549251 2:-0.48 3:-0.441381 4:-0.287557 5:-0.0289904 6:-0.462575 7:-0.322734 8:0.191872 
160 1:0.795503 2:-0.56 3:-0.210946 4:-0.31591 5:0.130752 6:0.169298 7:0.267704 8:-0.782553 
160 1:0.615632 2:-0.5 3:-0.287557 4:-0.441381 5:0.0967355 6:-0.452631 7:-0.169221 8:-0.0588204 
160 1:0.384368 2:-0.3 3:-0.492654 4:-0.236284 5:0.0338753 6:-0.708256 7:-0.499865 8:0.281759 
160 1:0.591006 2:-0.48 3:-0.492654 4:-0.236284 5:0.0338753 6:-0.415961 7:-0.369348 8:0.25831 
160 1:0.577088 2:-0.48 3:-0.250933 4:-0.357142 5:0.0181575 6:-0.462575 7:-0.555799 8:0.25831 
160 1:0.538544 2:-0.5 3:-0.250933 4:-0.357142 5:0.0181575 6:-0.499865 7:-0.547099 8:0.277795 
160 1:0.656317 2:-0.48 3:0.00494175 4:-0.299209 5:-0.0439918 6:-0.27612 7:-0.322734 8:-0.00744391 
160 1:0.568522 2:-0.48 3:-0.29188 4:-0.345629 5:-0.03126 6:-0.602413 7:-0.369348 8:0.0589946 
160 1:0.572805 2:-0.5 3:-0.29188 4:-0.345629 5:-0.03126 6:-0.452631 7:-0.310926 8:0.143151 
160 1:0.618844 2:-0.5 3:-0.29188 4:-0.345629 5:-0.03126 6:-0.310926 7:-0.263689 8:0.00850174 
160 1:0.675589 2:-0.56 3:-0.29188 4:-0.345629 5:-0.03126 6:-0.224327 7:-0.224327 8:0.129124 
160 1:0.77409 2:-0.5 3:-0.105987 4:-0.263428 5:-0.190948 6:0.20866 7:-0.310926 8:-0.260792 
160 1:0.533191 2:-0.48 3:-0.105987 4:-0.263428 5:-0.190948 6:-0.788869 7:-0.462575 8:0.391182 
160 1:0.780514 2:-0.52 3:-0.105987 4:-0.263428 5:-0.190948 6:-0.0115569 7:0.0363145 8:-0.452756 
160 1:0.56531 2:-0.48 3:0.00494175 4:-0.24852 5:-0.0439918 6:-0.649027 7:-0.509189 8:0.25831 
160 1:0.603854 2:-0.44 3:0.00494175 4:-0.24852 5:-0.0439918 6:-0.390862 7:-0.527115 8:0.220829 
160 1:0.514989 2:-0.46 3:-0.29188 4:-0.345629 5:-0.03126 6:-0.702301 7:-0.564277 8:0.370475 
160 1:0.549251 2:-0.34 3:-0.29188 4:-0.345629 5:-0.03126 6:-0.499865 7:-0.381779 8:0.0870485 
160 1:0.453961 2:-0.34 3:-0.29188 4:-0.399373 5:-0.03126 6:-0.708256 7:-0.499865 8:0.281759 
160 1:0.524625 2:-0.48 3:-0.29188 4:-0.399373 5:-0.03126 6:-0.509189 7:-0.555799 8:0.191872 
160 1:0.649893 2:-0.48 3:-0.00102243 4:-0.105987 5:-0.319633 6:-0.415961 7:-0.369348 8:0.125433 
160 1:0.574946 2:-0.3 3:-0.00102243 4:-0.105987 5:-0.319633 6:-0.583219 7:-0.374832 8:0.162949 
160 1:0.631692 2:-0.46 3:-0.00102243 4:-0.105987 5:-0.319633 6:-0.334237 7:-0.380245 8:0.108175 
160 1:0.53212 2:-0.3 3:-0.08246 4:0.071364 5:-0.469018 6:-0.583219 7:-0.374832 8:0.162949 
160 1:0.643469 2:-0.48 3:-0.08246 4:0.071364 5:-0.469018 6:-0.462575 7:-0.369348 8:-0.00744391 
160 1:0.841542 2:-0.52 3:0.0514552 4:0.208897 5:-0.512654 6:0.132061 7:-0.20305 8:-0.384525 
160 1:0.710921 2:-0.5 3:0.0514552 4:0.208897 5:-0.512654 6:-0.310926 7:-0.594336 8:0.143151 
160 1:0.8394 2:-0.52 3:0.471303 4:-0.242435 5:-0.328208 6:-0.0115569 7:0.0363145 8:-0.452756 
160 1:0.678801 2:-0.52 3:0.37485 4:-0.047121 5:-0.462225 6:-0.624898 7:-0.458186 8:0.222354 
160 1:0.873662 2:-0.66 3:0.37485 4:-0.047121 5:-0.462225 6:-0.045141 7:0.0606098 8:-0.29898 
160 1:0.82227 2:-0.56 3:0.37485 4:-0.047121 5:-0.462225 6:0.218501 7:-0.421141 8:-0.0111349 
160 1:0.481799 2:-0.3 3:-0.42087 4:-0.00102243 5:-0.190948 6:-0.708256 7:-0.499865 8:0.281759 
160 1:0.786938 2:-0.46 3:-0.42087 4:-0.00102243 5:-0.190948 6:0.0338276 7:0.125844 8:-0.482001 
160 1:0.762313 2:-0.56 3:-0.42087 4:-0.00102243 5:-0.190948 6:0.218501 7:0.120094 8:-0.572166 
160 1:0.519272 2:-0.3 3:-0.158464 4:-0.210946 5:-0.126611 6:-0.624898 7:-0.458186 8:0.222354 
160 1:0.593148 2:-0.52 3:-0.158464 4:-0.210946 5:-0.126611 6:-0.681782 7:-0.442418 8:0.161344 
160 1:0.729122 2:-0.52 3:-0.158464 4:-0.210946 5:-0.126611 6:0.0363145 7:-0.0594319 8:-0.384525 
160 1:0.457173 2:-0.3 3:-0.31591 4:-0.368388 5:0.0664156 6:-0.666577 7:-0.458186 8:0.162949 
160 1:0.472163 2:-0.48 3:-0.31591 4:-0.368388 5:0.0664156 6:-0.649027 7:-0.555799 8:0.324749 
160 1:0.440043 2:-0.48 3:-0.578312 4:-0.263428 5:0.0664156 6:-0.695641 7:-0.509189 8:0.391182 
160 1:0.489293 2:-0.48 3:-0.578312 4:-0.263428 5:0.0664156 6:-0.649027 7:-0.509189 8:0.25831 
160 1:0.495717 2:-0.46 3:-0.630794 4:-0.368388 5:0.130752 6:-0.426253 7:-0.242221 8:-0.154126 
160 1:0.61242 2:-0.5 3:-0.630794 4:-0.368388 5:0.130752 6:-0.169221 7:-0.310926 8:-0.126148 
160 1:0.482869 2:-0.5 3:-0.630794 4:-0.368388 5:0.130752 6:-0.547099 7:-0.547099 8:0.277795 
160 1:0.5803 2:-0.44 3:-0.33883 4:-0.287557 5:0.0338753 6:-0.527115 7:-0.300026 8:0.0266287 
160 1:0.579229 2:-0.48 3:-0.578312 4:-0.368388 5:0.195095 6:-0.27612 7:-0.322734 8:-0.00744391 
160 1:0.646681 2:-0.56 3:-0.578312 4:-0.368388 5:0.195095 6:0.218501 7:-0.421141 8:-0.0111349 
160 1:0.602784 2:-0.48 3:-0.327504 4:-0.327504 5:0.049954 6:-0.415961 7:-0.369348 8:0.125433 
160 1:0.442184 2:-0.48 3:-0.379375 4:-0.275633 5:0.049954 6:-0.649027 7:-0.649027 8:0.457621 
160 1:0.528908 2:-0.48 3:-0.379375 4:-0.275633 5:0.049954 6:-0.462575 7:-0.369348 8:-0.00744391 
160 1:0.461456 2:-0.48 3:-0.683276 4:-0.42087 5:0.259437 6:-0.649027 7:-0.415961 8:0.25831 
160 1:0.442184 2:-0.3 3:-0.683276 4:-0.42087 5:0.259437 6:-0.583219 7:-0.249798 8:0.0441447 
160 1:0.463597 2:-0.44 3:-0.683276 4:-0.42087 5:0.259437 6:-0.572535 7:-0.572535 8:0.479767 
160 1:0.642398 2:-0.52 3:-0.683276 4:-0.42087 5:0.259437 6:0.0363145 7:-0.0594319 8:-0.384525 
160 1:0.450749 2:-0.48 3:-0.683276 4:-0.42087 5:0.259437 6:-0.602413 7:-0.649027 8:0.457621 
160 1:0.461456 2:-0.46 3:-0.683276 4:-0.42087 5:0.259437 6:-0.564277 7:-0.656293 8:0.43605 
160 1:0.470021 2:-0.46 3:-0.683276 4:-0.42087 5:0.259437 6:-0.610285 7:-0.426253 8:0.239325 
160 1:0.542827 2:-0.48 3:-0.683276 4:-0.42087 5:0.259437 6:-0.369348 7:-0.27612 8:-0.00744391 
160 1:0.470021 2:-0.5 3:-0.683276 4:-0.42087 5:0.259437 6:-0.452631 7:-0.310926 8:0.0758239 
160 1:0.460385 2:-0.3 3:-0.683276 4:-0.42087 5:0.259437 6:-0.541544 7:-0.374832 8:0.10355 
160 1:0.35439 2:-0.48 3:-0.683276 4:-0.42087 5:0.259437 6:-0.509189 7:-0.415961 8:0.0589946 
160 1:0.46788 2:-0.5 3:-0.501978 4:-0.617844 5:0.426552 6:-0.310926 7:-0.688804 8:0.277795 
160 1:0.359743 2:-0.48 3:-0.608695 4:-0.608695 5:0.449916 6:-0.610285 7:-0.426253 8:0.239325 
160 1:0.495717 2:-0.48 3:-0.667391 4:-0.432611 5:0.377955 6:-0.509189 7:-0.509189 8:0.191872 
160 1:0.506424 2:-0.48 3:-0.667391 4:-0.432611 5:0.377955 6:-0.508105 7:-0.343331 8:0.0883512 
160 1:0.555675 2:-0.5 3:-0.667391 4:-0.432611 5:0.377955 6:-0.405394 7:-0.263689 8:0.00850174 
160 1:0.554604 2:-0.48 3:-0.667391 4:-0.432611 5:0.377955 6:-0.334237 7:-0.380245 8:0.108175 
160 1:0.640257 2:-0.48 3:-0.0964448 4:-0.0964448 5:-0.141651 6:-0.555799 7:-0.322734 8:0.0589946 
160 1:0.779443 2:-0.48 3:0.251155 4:0.367021 5:-0.567803 6:-0.369348 7:-0.27612 8:-0.00744391 
160 1:0.633833 2:-0.48 3:-0.0804347 4:-0.0804347 5:-0.125764 6:-0.555799 7:-0.415961 8:0.125433 
160 1:0.808351 2:-0.52 3:-0.0804347 4:-0.0804347 5:-0.125764 6:0.0363145 7:-0.0594319 8:-0.384525 
160 1:0.534261 2:-0.46 3:-0.559911 4:-0.328178 5:0.213476 6:-0.443505 7:-0.564277 8:0.17375 
160 1:0.562099 2:-0.48 3:-0.559911 4:-0.328178 5:0.213476 6:-0.462575 7:-0.369348 8:-0.00744391 
160 1:0.762313 2:-0.56 3:-0.373915 4:-0.315219 5:0.162079 6:0.169298 7:0.267704 8:-0.782553 
160 1:0.800857 2:-0.52 3:-0.373915 4:-0.315219 5:0.162079 6:0.275682 7:0.132061 8:-0.657459 
160 1:0.488223 2:-0.48 3:-0.373915 4:-0.315219 5:0.162079 6:-0.708788 7:-0.527115 8:0.479767 
160 1:0.82334 2:-0.56 3:-0.386111 4:-0.0385115 5:-0.141651 6:0.169298 7:0.267704 8:-0.782553 
160 1:0.492505 2:-0.52 3:-0.608695 4:-0.315219 5:0.234039 6:-0.681782 7:-0.442418 8:0.161344 
160 1:0.475375 2:-0.48 3:-0.608695 4:-0.315219 5:0.234039 6:-0.522722 7:-0.637 8:0.316887 
160 1:0.465739 2:-0.48 3:-0.608695 4:-0.315219 5:0.234039 6:-0.602413 7:-0.649027 8:0.457621 
160 1:0.508565 2:-0.48 3:-0.608695 4:-0.315219 5:0.234039 6:-0.57578 7:-0.49143 8:0.359548 
160 1:0.472163 2:-0.48 3:-0.667391 4:-0.315219 5:0.234039 6:-0.509189 7:-0.509189 8:0.191872 
160 1:0.726981 2:-0.56 3:-0.667391 4:-0.315219 5:0.234039 6:0.218501 7:0.120094 8:-0.572166 
160 1:0.384368 2:-0.48 3:-0.667391 4:-0.315219 5:0.234039 6:-0.443505 7:-0.564277 8:0.17375 
160 1:0.494647 2:-0.48 3:-0.667391 4:-0.315219 5:0.234039 6:-0.610285 7:-0.564277 8:0.43605 
160 1:0.578158 2:-0.48 3:-0.373915 4:-0.139131 5:-0.0538031 6:-0.499865 7:-0.374832 8:0.10355 
160 1:0.631692 2:-0.48 3:-0.373915 4:-0.139131 5:-0.0538031 6:-0.27612 7:-0.369348 8:-0.0738824 
160 1:0.77409 2:-0.58 3:-0.328178 4:-0.270245 5:0.0714252 6:0.0889083 7:0.039014 8:-0.349927 
160 1:0.554604 2:-0.46 3:-0.328178 4:-0.270245 5:0.0714252 6:-0.483764 7:-0.564277 8:0.17375 
160 1:0.551392 2:-0.5 3:-0.549999 4:-0.256523 5:0.0181575 6:-0.64157 7:-0.310926 8:0.0758239 
53.24641045311174 1:0.643469 2:-0.48 3:-0.549999 4:-0.256523 5:0.0181575 6:-0.242221 7:-0.242221 8:-0.154126 
160 1:0.390792 2:-0.48 3:-0.549999 4:-0.256523 5:0.0181575 6:-0.708788 7:-0.527115 8:0.479767 
160 1:0.595289 2:-0.48 3:-0.549999 4:-0.256523 5:0.0181575 6:-0.27612 7:-0.27612 8:-0.0738824 
160 1:0.561028 2:-0.48 3:-0.549999 4:-0.256523 5:0.0181575 6:-0.390862 7:-0.527115 8:0.220829 
160 1:0.547109 2:-0.5 3:-0.658781 4:-0.301912 5:0.109309 6:-0.555799 7:-0.322734 8:0.0589946 
160 1:0.506424 2:-0.5 3:-0.658781 4:-0.301912 5:0.109309 6:-0.541544 7:-0.374832 8:0.10355 
160 1:0.705567 2:-0.5 3:-0.658781 4:-0.242435 5:0.109309 6:-0.0137852 7:0.109796 8:-0.616201 
160 1:0.648822 2:-0.5 3:-0.328178 4:-0.0964448 5:-0.212676 6:-0.452631 7:-0.263689 8:0.0758239 
160 1:0.784797 2:-0.56 3:-0.328178 4:-0.0964448 5:-0.212676 6:0.218501 7:0.120094 8:-0.572166 
160 1:0.586724 2:-0.52 3:-0.64994 4:-0.348533 5:0.129013 6:-0.27612 7:-0.369348 8:-0.0738824 
160 1:0.521413 2:-0.52 3:-0.64994 4:-0.348533 5:0.129013 6:-0.509189 7:-0.415961 8:0.0589946 
160 1:0.585653 2:-0.5 3:-0.784783 4:-0.373915 5:0.377955 6:-0.169221 7:-0.310926 8:-0.126148 
133.0289143342882 1:0.491435 2:-0.48 3:-0.784783 4:-0.373915 5:0.377955 6:-0.472261 7:-0.610285 8:0.501625 
160 1:0.553533 2:-0.48 3:-0.784783 4:-0.373915 5:0.377955 6:-0.381779 7:0.0118456 8:-0.249572 
160 1:0.5803 2:-0.46 3:-0.444044 4:-0.212311 5:-0.0706256 6:-0.472261 7:-0.472261 8:0.108175 
160 1:0.502141 2:-0.46 3:-0.501978 4:-0.386111 5:0.142451 6:-0.610285 7:-0.472261 8:0.17375 
160 1:0.738758 2:-0.66 3:-0.559911 4:-0.386111 5:0.142451 6:-0.045141 7:0.0606098 8:-0.29898 
160 1:0.498929 2:-0.5 3:-0.559911 4:-0.386111 5:0.142451 6:-0.310926 7:-0.688804 8:0.277795 
160 1:0.586724 2:-0.46 3:-0.270245 4:0.0194217 5:-0.141651 6:-0.527115 7:-0.300026 8:0.0266287 
160 1:0.880086 2:-0.56 3:-0.270245 4:0.0194217 5:-0.141651 6:0.169298 7:0.267704 8:-0.782553 
160 1:0.865096 2:-0.5 3:-0.270245 4:0.0194217 5:-0.141651 6:0.303131 7:0.0669547 8:-0.664735 
160 1:0.589936 2:-0.5 3:-0.00452421 4:-0.182959 5:-0.182373 6:-0.399747 7:-0.553773 8:0.223647 
160 1:0.550321 2:-0.44 3:-0.455183 4:-0.169233 5:-0.0168985 6:-0.624898 7:-0.416511 8:0.162949 
160 1:0.608137 2:-0.46 3:-0.455183 4:-0.169233 5:-0.0168985 6:-0.380245 7:-0.334237 8:0.108175 
160 1:0.764454 2:-0.5 3:-0.777739 4:-0.123478 5:0.182226 6:0.303131 7:0.0669547 8:-0.664735 
160 1:0.546039 2:-0.5 3:-0.777739 4:-0.123478 5:0.182226 6:-0.509189 7:-0.322734 8:-0.00744391 
160 1:0.519272 2:-0.5 3:-0.777739 4:-0.123478 5:0.182226 6:-0.57578 7:-0.49143 8:0.359548 
160 1:0.573876 2:-0.5 3:-0.777739 4:-0.123478 5:0.182226 6:-0.564277 7:-0.196213 8:0.0425996 
160 1:0.471092 2:-0.5 3:-0.777739 4:-0.0640009 5:0.109309 6:-0.604532 7:-0.64479 8:0.5754 
160 1:0.557816 2:-0.5 3:-0.777739 4:-0.0640009 5:0.109309 6:-0.443505 7:-0.564277 8:0.17375 
160 1:0.796574 2:-0.52 3:-0.139131 4:-0.0804347 5:-0.197724 6:0.0363145 7:-0.0594319 8:-0.384525 
160 1:0.529979 2:-0.48 3:-0.283614 4:0.00234106 5:-0.0168985 6:-0.555799 7:-0.322734 8:0.0589946 
160 1:0.506424 2:-0.48 3:-0.491303 4:-0.315219 5:0.162079 6:-0.483764 7:-0.564277 8:0.17375 
160 1:0.536403 2:-0.5 3:-0.301912 4:-0.42087 5:0.328067 6:-0.390862 7:-0.527115 8:0.220829 
160 1:0.600642 2:-0.5 3:-0.42087 4:-0.361393 5:0.328067 6:-0.27612 7:-0.369348 8:-0.0738824 
160 1:0.728051 2:-0.5 3:-0.42087 4:-0.301912 5:0.255144 6:-0.0137852 7:0.109796 8:-0.616201 
160 1:0.795503 2:-0.56 3:-0.599305 4:-0.182959 5:0.0363855 6:0.218501 7:0.120094 8:-0.572166 
160 1:0.808351 2:-0.56 3:0.421738 4:0.545652 5:-0.893336 6:-0.452631 7:-0.263689 8:0.0758239 
160 1:0.974304 2:-0.56 3:0.421738 4:0.545652 5:-0.893336 6:0.218501 7:0.120094 8:-0.572166 
160 1:0.777302 2:-0.56 3:0.421738 4:0.545652 5:-0.893336 6:-0.369348 7:-0.415961 8:0.191872 
160 1:0.943255 2:-0.6 3:0.421738 4:0.545652 5:-0.893336 6:0.107443 7:-0.348039 8:-0.0492066 
160 1:0.832976 2:-0.56 3:0.421738 4:0.545652 5:-0.893336 6:-0.334237 7:-0.380245 8:0.108175 
160 1:0.810493 2:-0.56 3:0.421738 4:0.545652 5:-0.893336 6:-0.462575 7:-0.369348 8:-0.00744391 
160 1:0.622056 2:-0.5 3:-0.361393 4:-0.00452421 5:-0.10945 6:-0.547099 7:-0.35816 8:0.0758239 
160 1:0.503212 2:-0.5 3:-0.42087 4:-0.123478 5:0.0363855 6:-0.708788 7:-0.527115 8:0.479767 
160 1:0.601713 2:-0.5 3:-0.301912 4:-0.123478 5:0.0363855 6:-0.541544 7:-0.333153 8:-0.0152602 
160 1:0.627409 2:-0.5 3:-0.361393 4:-0.123478 5:0.0363855 6:-0.452631 7:-0.310926 8:0.143151 
160 1:0.64454 2:-0.5 3:-0.361393 4:-0.123478 5:0.0363855 6:-0.27612 7:-0.369348 8:-0.0738824 
160 1:0.583512 2:-0.5 3:-0.301912 4:-0.123478 5:0.0363855 6:-0.555799 7:-0.415961 8:0.125433 
160 1:0.722698 2:-0.52 3:-0.301912 4:-0.123478 5:0.0363855 6:0.0363145 7:-0.0594319 8:-0.384525 
160 1:0.799786 2:-0.66 3:-0.361393 4:-0.123478 5:0.0363855 6:-0.045141 7:0.0606098 8:-0.29898 
160 1:0.5803 2:-0.5 3:-0.361393 4:-0.123478 5:0.0363855 6:-0.57578 7:-0.49143 8:0.359548 
160 1:0.804069 2:-0.5 3:-0.480347 4:-0.123478 5:0.0363855 6:0.303131 7:0.0669547 8:-0.664735 
160 1:0.586724 2:-0.48 3:-0.608695 4:-0.432611 5:0.234039 6:-0.242221 7:-0.242221 8:-0.154126 
160 1:0.61242 2:-0.48 3:-0.608695 4:-0.432611 5:0.234039 6:-0.381779 7:0.0118456 8:-0.249572 
160 1:0.490364 2:-0.5 3:-0.608695 4:-0.491303 5:0.306 6:-0.310926 7:-0.688804 8:0.277795 
160 1:0.577088 2:-0.48 3:-0.608695 4:-0.491303 5:0.306 6:-0.381779 7:0.0118456 8:-0.249572 
160 1:0.79015 2:-0.52 3:-0.491303 4:-0.373915 5:0.162079 6:0.275682 7:0.132061 8:-0.657459 
160 1:0.508565 2:-0.48 3:-0.491303 4:-0.373915 5:0.162079 6:-0.624898 7:-0.458186 8:0.222354 
160 1:0.498929 2:-0.48 3:-0.512376 4:-0.340802 5:0.263561 6:-0.555799 7:-0.415961 8:0.125433 
160 1:0.513919 2:-0.48 3:-0.512376 4:-0.340802 5:0.263561 6:-0.415961 7:-0.462575 8:0.191872 
160 1:0.604925 2:-0.5 3:-0.386111 4:-0.386111 5:0.0714252 6:-0.405394 7:-0.263689 8:0.00850174 
160 1:0.538544 2:-0.48 3:-0.386111 4:-0.386111 5:0.142451 6:-0.462575 7:-0.555799 8:0.25831 
160 1:0.571734 2:-0.46 3:-0.386111 4:-0.386111 5:0.142451 6:-0.322734 7:-0.592281 8:0.11388 
160 1:0.524625 2:-0.5 3:-0.386111 4:-0.386111 5:0.142451 6:-0.499865 7:-0.499865 8:0.210473 
160 1:0.481799 2:-0.46 3:-0.386111 4:-0.501978 5:0.284501 6:-0.541544 7:-0.333153 8:-0.0152602 
160 1:0.610278 2:-0.5 3:-0.182959 4:-0.123478 5:-0.0365321 6:-0.399747 7:-0.553773 8:0.223647 
160 1:0.640257 2:-0.5 3:-0.182959 4:-0.123478 5:-0.0365321 6:-0.380245 7:-0.334237 8:0.108175 
160 1:0.502141 2:-0.48 3:-0.444044 4:-0.444044 5:0.284501 6:-0.509189 7:-0.415961 8:0.0589946 
160 1:0.414347 2:-0.48 3:-0.617844 4:-0.559911 5:0.426552 6:-0.462575 7:-0.369348 8:-0.00744391 
160 1:0.978587 2:-0.56 3:0.555698 4:0.37485 5:-0.757844 6:0.218501 7:0.120094 8:-0.572166 
160 1:0.784797 2:-0.52 3:0.555698 4:0.37485 5:-0.757844 6:-0.443505 7:-0.564277 8:0.17375 
160 1:0.765525 2:-0.52 3:0.555698 4:0.37485 5:-0.757844 6:-0.583219 7:-0.374832 8:0.162949 
160 1:0.746253 2:-0.52 3:0.555698 4:0.37485 5:-0.757844 6:-0.610285 7:-0.564277 8:0.43605 
160 1:0.802998 2:-0.52 3:0.555698 4:0.37485 5:-0.757844 6:-0.334237 7:-0.380245 8:0.108175 
160 1:0.723769 2:-0.52 3:0.555698 4:0.37485 5:-0.757844 6:-0.499865 7:-0.583219 8:0.400564 
160 1:0.761242 2:-0.66 3:0.151718 4:0.284879 5:-0.36957 6:-0.555799 7:-0.322734 8:0.0589946 
160 1:0.744111 2:-0.58 3:0.320512 4:0.257685 5:-0.424752 6:-0.509189 7:-0.509189 8:0.191872 
160 1:0.77409 2:-0.56 3:0.607609 4:0.297824 5:-0.741421 6:-0.462575 7:-0.27612 8:-0.0738824 
160 1:0.90257 2:-0.6 3:0.607609 4:0.297824 5:-0.741421 6:0.15805 7:-0.196213 8:-0.121336 
160 1:0.845824 2:-0.56 3:0.483695 4:0.359781 5:-0.665463 6:-0.342417 7:0.0512113 8:-0.361778 
160 1:0.791221 2:-0.56 3:0.483695 4:0.359781 5:-0.665463 6:-0.555799 7:-0.322734 8:0.0589946 
160 1:0.702355 2:-0.52 3:-0.432611 4:-0.432611 5:0.234039 6:0.0363145 7:-0.0594319 8:-0.384525 
160 1:0.638116 2:-0.5 3:-0.361393 4:-0.242435 5:0.109309 6:-0.169221 7:-0.499865 8:0.00850174 
160 1:0.589936 2:-0.5 3:-0.361393 4:-0.242435 5:0.109309 6:-0.415961 7:-0.369348 8:-0.00744391 
160 1:0.525696 2:-0.5 3:-0.361393 4:-0.182959 5:0.109309 6:-0.499865 7:-0.583219 8:0.400564 
160 1:0.459315 2:-0.48 3:-0.373915 4:-0.491303 5:0.234039 6:-0.602413 7:-0.649027 8:0.457621 
160 1:0.652034 2:-0.48 3:-0.432611 4:-0.373915 5:0.0901181 6:-0.136278 7:-0.229506 8:-0.206759 
160 1:0.534261 2:-0.48 3:-0.491303 4:-0.373915 5:0.0901181 6:-0.458186 7:-0.333153 8:-0.0152602 
160 1:0.522484 2:-0.48 3:-0.491303 4:-0.373915 5:0.0901181 6:-0.624898 7:-0.416511 8:0.162949 
160 1:0.453961 2:-0.48 3:-0.491303 4:-0.315219 5:0.162079 6:-0.624898 7:-0.458186 8:0.222354 
160 1:0.786938 2:-0.5 3:-0.491303 4:-0.315219 5:0.162079 6:0.303131 7:0.0669547 8:-0.664735 
160 1:0.423983 2:-0.48 3:-0.491303 4:-0.315219 5:0.0901181 6:-0.499865 7:-0.458186 8:0.162949 
160 1:0.707709 2:-0.52 3:-0.491303 4:-0.315219 5:0.0901181 6:0.0363145 7:-0.0594319 8:-0.384525 
160 1:0.437901 2:-0.28 3:-0.371305 4:-0.371305 5:0.23084 6:-0.508105 7:-0.343331 8:0.0883512 
160 1:0.351178 2:-0.24 3:-0.552666 4:-0.60336 5:0.577485 6:-0.522722 7:-0.637 8:0.316887 
160 1:0.417559 2:-0.32 3:-0.622671 4:-0.516462 5:0.343692 6:-0.541544 7:-0.416511 8:0.162949 
160 1:0.488223 2:-0.5 3:-0.622671 4:-0.516462 5:0.343692 6:-0.499865 7:-0.547099 8:0.277795 
160 1:0.618844 2:-0.52 3:-0.622671 4:-0.516462 5:0.343692 6:-0.0115569 7:0.0363145 8:-0.452756 
160 1:0.571734 2:-0.48 3:-0.42087 4:-0.272176 5:0.048543 6:-0.462575 7:-0.322734 8:0.191872 
160 1:0.466809 2:-0.3 3:-0.294802 4:-0.488751 5:0.196495 6:-0.583219 7:-0.374832 8:0.162949 
160 1:0.668094 2:-0.6 3:-0.294802 4:-0.488751 5:0.196495 6:0.107443 7:-0.348039 8:-0.0492066 
160 1:0.587794 2:-0.46 3:-0.294802 4:-0.488751 5:0.196495 6:-0.334237 7:-0.380245 8:0.108175 
160 1:0.703426 2:-0.56 3:-0.321741 4:-0.668698 5:0.352371 6:0.0708905 7:0.0216871 8:-0.291648 
160 1:0.523555 2:-0.48 3:-0.321741 4:-0.668698 5:0.352371 6:-0.462575 7:-0.369348 8:-0.00744391 
160 1:0.569593 2:-0.48 3:-0.449652 4:-0.59355 5:0.297485 6:-0.27612 7:-0.369348 8:-0.0738824 
160 1:0.5 2:-0.48 3:-0.449652 4:-0.59355 5:0.297485 6:-0.555799 7:-0.322734 8:0.0589946 
160 1:0.462527 2:-0.3 3:-0.400595 4:-0.501978 5:0.142451 6:-0.624898 7:-0.416511 8:0.162949 
160 1:0.450749 2:-0.44 3:-0.400595 4:-0.501978 5:0.142451 6:-0.708788 7:-0.527115 8:0.479767 
160 1:0.557816 2:-0.48 3:-0.400595 4:-0.501978 5:0.142451 6:-0.509189 7:-0.369348 8:0.0589946 
160 1:0.382227 2:-0.48 3:-0.349902 4:-0.501978 5:0.142451 6:-0.509189 7:-0.415961 8:0.0589946 
160 1:0.747323 2:-0.48 3:0.191201 4:0.346813 5:-0.713157 6:-0.27612 7:-0.322734 8:-0.00744391 
160 1:0.733405 2:-0.46 3:0.191201 4:0.346813 5:-0.713157 6:-0.564277 7:-0.196213 8:0.0425996 
160 1:0.672377 2:-0.5 3:-0.222611 4:0.273044 5:-0.437587 6:-0.310926 7:-0.688804 8:0.277795 
160 1:0.713062 2:-0.56 3:-0.13587 4:0.0500009 5:-0.437587 6:-0.27612 7:-0.322734 8:-0.00744391 
160 1:0.489293 2:-0.3 3:-0.368388 4:-0.210946 5:-0.062269 6:-0.624898 7:-0.416511 8:0.162949 
160 1:0.559957 2:-0.48 3:-0.473352 4:-0.158464 5:-0.126611 6:-0.509189 7:-0.369348 8:0.0589946 
160 1:0.745182 2:-0.5 3:-0.622671 4:-0.30404 5:0.278584 6:0.303131 7:0.0669547 8:-0.664735 
160 1:0.609208 2:-0.5 3:-0.473352 4:-0.210946 5:-0.062269 6:-0.405394 7:-0.263689 8:0.00850174 
160 1:0.607066 2:-0.48 3:-0.410249 4:-0.250933 5:0.0181575 6:-0.322734 7:-0.415961 8:-0.00744391 
160 1:0.502141 2:-0.3 3:-0.431246 4:-0.223762 5:0.049954 6:-0.499865 7:-0.458186 8:0.162949 
160 1:0.525696 2:-0.3 3:-0.327504 4:-0.223762 5:-0.0772321 6:-0.499865 7:-0.374832 8:0.10355 
160 1:0.610278 2:-0.52 3:-0.578312 4:-0.31591 5:0.130752 6:-0.0115569 7:0.0363145 8:-0.452756 
160 1:0.539615 2:-0.48 3:-0.578312 4:-0.263428 5:0.130752 6:-0.509189 7:-0.555799 8:0.191872 
160 1:0.728051 2:-0.56 3:-0.578312 4:-0.263428 5:0.130752 6:0.0708905 7:0.0216871 8:-0.291648 
160 1:0.56424 2:-0.48 3:-0.578312 4:-0.263428 5:0.130752 6:-0.462575 7:-0.369348 8:-0.00744391 
160 1:0.549251 2:-0.5 3:-0.578312 4:-0.368388 5:0.195095 6:-0.499865 7:-0.35816 8:0.00850174 
160 1:0.502141 2:-0.3 3:-0.52583 4:-0.263428 5:0.130752 6:-0.508105 7:-0.466911 8:0.147064 
160 1:0.743041 2:-0.56 3:-0.52583 4:-0.263428 5:0.130752 6:0.0708905 7:0.0216871 8:-0.291648 
160 1:0.544968 2:-0.5 3:-0.473352 4:-0.368388 5:0.130752 6:-0.499865 7:-0.547099 8:0.277795 
160 1:0.685225 2:-0.52 3:-0.431246 4:-0.379375 5:0.113547 6:0.0363145 7:-0.0594319 8:-0.384525 
160 1:0.567452 2:-0.5 3:-0.42087 4:-0.242435 5:-0.0365321 6:-0.564277 7:-0.196213 8:0.0425996 
160 1:0.618844 2:-0.48 3:-0.139131 4:-0.256523 5:-0.125764 6:-0.509189 7:-0.369348 8:0.0589946 
160 1:0.494647 2:-0.48 3:-0.197827 4:-0.315219 5:-0.0538031 6:-0.610285 7:-0.426253 8:0.17375 
160 1:0.587794 2:-0.48 3:-0.197827 4:-0.315219 5:-0.0538031 6:-0.541544 7:-0.374832 8:0.10355 
160 1:0.531049 2:-0.48 3:-0.683945 4:-0.455183 5:0.473902 6:-0.415961 7:-0.369348 8:0.25831 
160 1:0.38651 2:-0.46 3:-0.683945 4:-0.455183 5:0.473902 6:-0.610285 7:-0.564277 8:0.43605 
160 1:0.51606 2:-0.48 3:-0.455183 4:-0.397995 5:0.263561 6:-0.509189 7:-0.555799 8:0.191872 
160 1:0.506424 2:-0.44 3:-0.455183 4:-0.397995 5:0.263561 6:-0.416511 7:-0.541544 8:0.400564 
160 1:0.538544 2:-0.48 3:-0.256523 4:-0.315219 5:0.162079 6:-0.541544 7:-0.374832 8:0.10355 
160 1:0.737687 2:-0.52 3:-0.386111 4:-0.154378 5:-0.0706256 6:0.0363145 7:-0.0594319 8:-0.384525 
160 1:0.540685 2:-0.48 3:-0.386111 4:-0.154378 5:-0.0706256 6:-0.602413 7:-0.649027 8:0.457621 
160 1:0.471092 2:-0.5 3:-0.432611 4:-0.491303 5:0.306 6:-0.35816 7:-0.736041 8:0.345123 
160 1:0.56531 2:-0.48 3:-0.432611 4:-0.491303 5:0.306 6:-0.362992 7:0.0395808 8:-0.285276 
160 1:0.711991 2:-0.48 3:-0.139131 4:-0.139131 5:-0.125764 6:-0.381779 7:0.0118456 8:-0.249572 
160 1:0.756959 2:-0.5 3:0.590261 4:0.292868 5:-0.765725 6:-0.509189 7:-0.369348 8:0.0589946 
160 1:0.675589 2:-0.58 3:0.44617 4:-0.307778 5:-0.0396111 6:-0.35816 7:-0.736041 8:0.345123 
160 1:0.522484 2:-0.48 3:-0.432611 4:-0.373915 5:0.306 6:-0.416511 7:-0.541544 8:0.400564 
160 1:0.673448 2:-0.52 3:-0.559911 4:-0.617844 5:0.568603 6:-0.0115569 7:0.0363145 8:-0.452756 
160 1:0.421842 2:-0.46 3:-0.559911 4:-0.617844 5:0.568603 6:-0.583219 7:-0.499865 8:0.341159 
160 1:0.577088 2:-0.52 3:-0.315219 4:-0.197827 5:0.0181575 6:-0.394543 7:-0.394543 8:0.161344 
160 1:0.509636 2:-0.5 3:-0.270245 4:-0.212311 5:0.0714252 6:-0.452631 7:-0.736041 8:0.412445 
160 1:0.43576 2:-0.48 3:-0.549999 4:-0.608695 5:0.449916 6:-0.564277 7:-0.702301 8:0.5672 
160 1:0.45182 2:-0.48 3:-0.549999 4:-0.608695 5:0.449916 6:-0.541544 7:-0.374832 8:0.10355 
160 1:0.510707 2:-0.48 3:-0.549999 4:-0.608695 5:0.449916 6:-0.509189 7:-0.415961 8:0.0589946 
160 1:0.474304 2:-0.5 3:-0.549999 4:-0.667391 5:0.521876 6:-0.452631 7:-0.736041 8:0.412445 
160 1:0.511777 2:-0.5 3:-0.549999 4:-0.667391 5:0.521876 6:-0.310926 7:-0.688804 8:0.277795 
160 1:0.443255 2:-0.46 3:-0.559911 4:-0.501978 5:0.426552 6:-0.564277 7:-0.702301 8:0.5672 
160 1:0.457173 2:-0.46 3:-0.501978 4:-0.675777 5:0.568603 6:-0.518269 7:-0.656293 8:0.501625 
160 1:0.480728 2:-0.5 3:-0.501978 4:-0.675777 5:0.568603 6:-0.35816 7:-0.64157 8:0.210473 
160 1:0.533191 2:-0.46 3:-0.444044 4:-0.617844 5:0.497578 6:-0.426253 7:-0.426253 8:0.17375 
160 1:0.599572 2:-0.5 3:-0.123478 4:-0.480347 5:0.0363855 6:-0.310926 7:-0.594336 8:0.143151 
160 1:0.461456 2:-0.5 3:-0.361393 4:-0.718263 5:0.400985 6:-0.35816 7:-0.64157 8:0.210473 
160 1:0.531049 2:-0.5 3:-0.182959 4:-0.658781 5:0.255144 6:-0.310926 7:-0.688804 8:0.277795 
160 1:0.586724 2:-0.5 3:-0.182959 4:-0.658781 5:0.255144 6:-0.415961 7:-0.369348 8:-0.00744391 
160 1:0.48394 2:-0.5 3:-0.182959 4:-0.658781 5:0.255144 6:-0.310926 7:-0.688804 8:0.277795 
160 1:0.549251 2:-0.48 3:-0.373915 4:-0.256523 5:-0.0538031 6:-0.509189 7:-0.415961 8:0.0589946 
160 1:0.61242 2:-0.48 3:-0.345629 4:-0.0769017 5:-0.228936 6:-0.462575 7:-0.369348 8:-0.00744391 
160 1:0.520343 2:-0.48 3:-0.373915 4:-0.256523 5:-0.0538031 6:-0.509189 7:-0.415961 8:0.0589946 
160 1:0.462527 2:-0.48 3:-0.444044 4:-0.154378 5:-0.0706256 6:-0.509189 7:-0.322734 8:-0.00744391 
160 1:0.53212 2:-0.5 3:-0.361393 4:-0.480347 5:0.255144 6:-0.393994 7:-0.516154 8:0.131543 
160 1:0.505353 2:-0.5 3:-0.361393 4:-0.480347 5:0.255144 6:-0.624898 7:-0.458186 8:0.222354 
160 1:0.508565 2:-0.52 3:-0.361393 4:-0.480347 5:0.255144 6:-0.681782 7:-0.442418 8:0.161344 
160 1:0.486081 2:-0.5 3:-0.361393 4:-0.480347 5:0.255144 6:-0.522722 7:-0.637 8:0.316887 
160 1:0.525696 2:-0.5 3:-0.42087 4:-0.539828 5:0.328067 6:-0.509189 7:-0.555799 8:0.125433 
160 1:0.470021 2:-0.5 3:-0.480347 4:-0.539828 5:0.255144 6:-0.499865 7:-0.499865 8:0.210473 
160 1:0.505353 2:-0.5 3:-0.480347 4:-0.361393 5:0.182226 6:-0.617951 7:-0.527115 8:0.415035 
160 1:0.473233 2:-0.5 3:-0.480347 4:-0.361393 5:0.182226 6:-0.522722 7:-0.637 8:0.316887 
160 1:0.537473 2:-0.5 3:-0.480347 4:-0.361393 5:0.182226 6:-0.499865 7:-0.458186 8:0.162949 
160 1:0.438972 2:-0.5 3:-0.480347 4:-0.361393 5:0.182226 6:-0.602413 7:-0.649027 8:0.457621 
160 1:0.452891 2:-0.48 3:-0.608695 4:-0.491303 5:0.377955 6:-0.602413 7:-0.555799 8:0.391182 
160 1:0.56531 2:-0.48 3:-0.608695 4:-0.491303 5:0.377955 6:-0.322734 7:-0.369348 8:-0.00744391 
160 1:0.511777 2:-0.48 3:-0.608695 4:-0.491303 5:0.377955 6:-0.509189 7:-0.369348 8:0.125433 
160 1:0.475375 2:-0.48 3:-0.608695 4:-0.491303 5:0.377955 6:-0.516154 7:-0.353275 8:0.0154647 
160 1:0.572805 2:-0.48 3:-0.608695 4:-0.491303 5:0.377955 6:-0.342417 7:0.0512113 8:-0.361778 
160 1:0.463597 2:-0.48 3:-0.608695 4:-0.491303 5:0.377955 6:-0.541544 7:-0.374832 8:0.10355 
160 1:0.529979 2:-0.48 3:-0.608695 4:-0.491303 5:0.377955 6:-0.541544 7:-0.333153 8:-0.0152602 
160 1:0.503212 2:-0.48 3:-0.608695 4:-0.491303 5:0.377955 6:-0.390862 7:-0.436278 8:0.156097 
160 1:0.497859 2:-0.5 3:-0.549999 4:-0.491303 5:0.377955 6:-0.64157 7:-0.452631 8:0.277795 
160 1:0.74197 2:-0.58 3:-0.549999 4:-0.491303 5:0.377955 6:0.388285 7:-0.360155 8:-0.349927 
160 1:0.508565 2:-0.48 3:-0.549999 4:-0.491303 5:0.377955 6:-0.516154 7:-0.393994 8:0.0154647 
160 1:0.461456 2:-0.5 3:-0.549999 4:-0.491303 5:0.377955 6:-0.64157 7:-0.310926 8:0.0758239 
160 1:0.502141 2:-0.48 3:-0.549999 4:-0.491303 5:0.377955 6:-0.624898 7:-0.416511 8:0.162949 
160 1:0.582441 2:-0.48 3:-0.432611 4:-0.432611 5:0.162079 6:-0.369348 7:-0.229506 8:-0.140321 
160 1:0.638116 2:-0.56 3:-0.432611 4:-0.432611 5:0.162079 6:-0.224327 7:-0.224327 8:0.129124 
160 1:0.652034 2:-0.56 3:-0.667391 4:-0.549999 5:0.449916 6:-0.0767199 7:-0.0767199 8:-0.151394 
160 1:0.618844 2:-0.5 3:-0.667391 4:-0.549999 5:0.449916 6:-0.216455 7:-0.0275164 8:-0.328119 
160 1:0.529979 2:-0.48 3:-0.667391 4:-0.549999 5:0.449916 6:-0.462575 7:-0.27612 8:-0.00744391 
160 1:0.431478 2:-0.48 3:-0.667391 4:-0.549999 5:0.449916 6:-0.425718 7:-0.343331 8:-0.0290751 
160 1:0.543897 2:-0.5 3:-0.667391 4:-0.549999 5:0.449916 6:-0.263689 7:-0.405394 8:0.00850174 
160 1:0.526767 2:-0.48 3:-0.549999 4:-0.432611 5:0.306 6:-0.509189 7:-0.462575 8:0.191872 
160 1:0.635974 2:-0.48 3:-0.549999 4:-0.432611 5:0.306 6:-0.0275164 7:-0.209189 8:-0.0381082 
160 1:0.576017 2:-0.5 3:-0.549999 4:-0.432611 5:0.306 6:-0.405394 7:-0.263689 8:0.00850174 
160 1:0.59636 2:-0.5 3:-0.182959 4:0.17391 5:-0.255291 6:-0.604532 7:-0.64479 8:0.5754 
160 1:0.518201 2:-0.48 3:-0.843479 4:-0.315219 5:0.234039 6:-0.472261 7:-0.426253 8:0.17375 
160 1:0.493576 2:-0.48 3:-0.843479 4:-0.315219 5:0.234039 6:-0.407084 7:-0.364909 8:0.0589946 
160 1:0.420771 2:-0.48 3:-0.843479 4:-0.315219 5:0.234039 6:-0.708256 7:-0.499865 8:0.281759 
160 1:0.495717 2:-0.48 3:-0.843479 4:-0.315219 5:0.234039 6:-0.509189 7:-0.555799 8:0.324749 
160 1:0.43576 2:-0.48 3:-0.843479 4:-0.315219 5:0.234039 6:-0.509189 7:-0.509189 8:0.25831 
160 1:0.349036 2:-0.48 3:-0.843479 4:-0.315219 5:0.234039 6:-0.425718 7:-0.343331 8:-0.0290751 
160 1:0.561028 2:-0.48 3:-0.784783 4:-0.256523 5:0.162079 6:-0.322734 7:-0.369348 8:-0.00744391 
160 1:0.591006 2:-0.48 3:-0.784783 4:-0.256523 5:0.162079 6:-0.369348 7:-0.229506 8:-0.140321 
160 1:0.531049 2:-0.48 3:-0.784783 4:-0.256523 5:0.162079 6:-0.516154 7:-0.353275 8:0.0154647 
160 1:0.525696 2:-0.48 3:-0.784783 4:-0.256523 5:0.162079 6:-0.602413 7:-0.369348 8:0.0589946 
160 1:0.494647 2:-0.48 3:-0.549999 4:-0.549999 5:0.162079 6:-0.602413 7:-0.322734 8:0.25831 
160 1:0.507495 2:-0.5 3:-0.549999 4:-0.549999 5:0.162079 6:-0.499865 7:-0.499865 8:0.143151 
160 1:0.506424 2:-0.48 3:-0.549999 4:-0.549999 5:0.162079 6:-0.509189 7:-0.509189 8:0.191872 
160 1:0.476445 2:-0.5 3:-0.549999 4:-0.549999 5:0.162079 6:-0.547099 7:-0.547099 8:0.277795 
160 1:0.507495 2:-0.48 3:-0.549999 4:-0.608695 5:0.234039 6:-0.483764 7:-0.564277 8:0.17375 
160 1:0.525696 2:-0.48 3:-0.549999 4:-0.608695 5:0.234039 6:-0.541544 7:-0.333153 8:-0.0152602 
160 1:0.603854 2:-0.56 3:-0.432611 4:-0.491303 5:0.0901181 6:-0.224327 7:-0.224327 8:0.129124 
160 1:0.501071 2:-0.48 3:-0.373915 4:-0.432611 5:0.0181575 6:-0.617951 7:-0.527115 8:0.415035 
160 1:0.466809 2:-0.48 3:-0.373915 4:-0.432611 5:0.0181575 6:-0.624898 7:-0.458186 8:0.222354 
160 1:0.533191 2:-0.48 3:-0.373915 4:-0.432611 5:0.0181575 6:-0.583219 7:-0.249798 8:0.0441447 
160 1:0.609208 2:-0.5 3:-0.301912 4:-0.361393 5:0.255144 6:-0.472261 7:-0.288229 8:-0.0229755 
160 1:0.808351 2:-0.6 3:-0.348533 4:-0.348533 5:0.202921 6:0.259269 7:0.107443 8:-0.626264 
160 1:0.513919 2:-0.5 3:-0.480347 4:-0.123478 5:-0.0365321 6:-0.583219 7:-0.249798 8:0.0441447 
160 1:0.46788 2:-0.46 3:-0.501978 4:-0.386111 5:0.142451 6:-0.666577 7:-0.458186 8:0.162949 
160 1:0.695931 2:-0.56 3:-0.501978 4:-0.386111 5:0.142451 6:0.169298 7:0.267704 8:-0.782553 
160 1:0.520343 2:-0.46 3:-0.501978 4:-0.386111 5:0.142451 6:-0.624898 7:-0.458186 8:0.222354 
160 1:0.456103 2:-0.5 3:-0.726087 4:-0.491303 5:0.521876 6:-0.547099 7:-0.310926 8:0.143151 
160 1:0.592077 2:-0.48 3:-0.726087 4:-0.491303 5:0.521876 6:-0.16644 7:-0.249798 8:-0.252875 
160 1:0.534261 2:-0.48 3:-0.726087 4:-0.491303 5:0.521876 6:-0.426253 7:-0.242221 8:-0.154126 
160 1:0.468951 2:-0.48 3:-0.726087 4:-0.491303 5:0.521876 6:-0.649027 7:-0.509189 8:0.25831 
160 1:0.507495 2:-0.5 3:-0.617844 4:-0.386111 5:0.284501 6:-0.499865 7:-0.499865 8:0.143151 
160 1:0.477516 2:-0.48 3:-0.617844 4:-0.386111 5:0.284501 6:-0.602413 7:-0.462575 8:0.25831 
160 1:0.480728 2:-0.48 3:-0.617844 4:-0.386111 5:0.284501 6:-0.695641 7:-0.509189 8:0.391182 
160 1:0.494647 2:-0.5 3:-0.617844 4:-0.386111 5:0.284501 6:-0.64157 7:-0.310926 8:0.0758239 
160 1:0.591006 2:-0.46 3:-0.617844 4:-0.386111 5:0.284501 6:-0.381779 7:0.0118456 8:-0.249572 
160 1:0.477516 2:-0.48 3:-0.73371 4:-0.444044 5:0.355527 6:-0.602413 7:-0.462575 8:0.25831 
160 1:0.753747 2:-0.56 3:-0.73371 4:-0.444044 5:0.355527 6:0.169298 7:0.267704 8:-0.782553 
160 1:0.488223 2:-0.48 3:-0.73371 4:-0.444044 5:0.355527 6:-0.555799 7:-0.462575 8:0.125433 
160 1:0.482869 2:-0.46 3:-0.73371 4:-0.444044 5:0.355527 6:-0.624898 7:-0.458186 8:0.222354 
160 1:0.487152 2:-0.48 3:-0.73371 4:-0.444044 5:0.355527 6:-0.415961 7:-0.462575 8:0.191872 
160 1:0.519272 2:-0.5 3:-0.73371 4:-0.444044 5:0.355527 6:-0.310926 7:-0.688804 8:0.277795 
160 1:0.507495 2:-0.46 3:-0.675777 4:-0.328178 5:0.213476 6:-0.656293 7:-0.334237 8:0.108175 
160 1:0.314775 2:-0.48 3:-0.675777 4:-0.328178 5:0.213476 6:-0.602413 7:-0.649027 8:0.457621 
160 1:0.541756 2:-0.46 3:-0.501978 4:-0.444044 5:0.284501 6:-0.332685 7:-0.4521 8:0.101545 
160 1:0.561028 2:-0.5 3:-0.501978 4:-0.444044 5:0.284501 6:-0.452631 7:-0.263689 8:0.0758239 
160 1:0.770878 2:-0.56 3:-0.501978 4:-0.444044 5:0.284501 6:0.218501 7:0.120094 8:-0.572166 
160 1:0.444325 2:-0.46 3:-0.501978 4:-0.444044 5:0.284501 6:-0.508105 7:-0.343331 8:0.0883512 
160 1:0.949679 2:-0.58 3:0.823145 4:0.194854 5:-0.655832 6:0.218501 7:0.0216871 8:-0.642296 
160 1:0.952891 2:-0.66 3:0.823145 4:0.194854 5:-0.655832 6:-0.045141 7:0.0606098 8:-0.29898 
160 1:0.964668 2:-0.58 3:0.509002 4:0.320512 5:-0.578807 6:0.267704 7:0.0216871 8:-0.572166 
160 1:0.802998 2:-0.58 3:0.509002 4:0.320512 5:-0.578807 6:-0.499865 7:-0.310926 8:0.143151 
160 1:0.731263 2:-0.58 3:0.509002 4:0.320512 5:-0.578807 6:-0.610285 7:-0.472261 8:0.17375 
160 1:0.748394 2:-0.58 3:0.509002 4:0.320512 5:-0.578807 6:-0.509189 7:-0.369348 8:0.125433 
160 1:0.837259 2:-0.58 3:0.509002 4:0.320512 5:-0.578807 6:-0.161704 7:-0.362992 8:0.00161451 
160 1:0.722698 2:-0.58 3:0.509002 4:0.320512 5:-0.578807 6:-0.702301 7:-0.564277 8:0.370475 
160 1:0.830835 2:-0.58 3:0.509002 4:0.320512 5:-0.578807 6:-0.342417 7:0.0512113 8:-0.361778 
160 1:0.785867 2:-0.58 3:0.509002 4:0.320512 5:-0.578807 6:-0.499865 7:-0.374832 8:0.10355 
160 1:0.715203 2:-0.58 3:0.509002 4:0.320512 5:-0.578807 6:-0.564277 7:-0.702301 8:0.5672 
160 1:0.734475 2:-0.58 3:0.509002 4:0.257685 5:-0.655832 6:-0.415961 7:-0.462575 8:0.0589946 
160 1:0.796574 2:-0.58 3:0.509002 4:0.257685 5:-0.655832 6:-0.442418 7:-0.346671 8:0.22958 
160 1:0.948608 2:-0.58 3:0.509002 4:0.257685 5:-0.655832 6:0.169298 7:-0.12592 8:-0.431907 
160 1:0.798715 2:-0.58 3:0.509002 4:0.257685 5:-0.655832 6:-0.425718 7:-0.425718 8:0.0883512 
160 1:0.797645 2:-0.58 3:0.509002 4:0.257685 5:-0.655832 6:-0.334237 7:-0.380245 8:0.17375 
160 1:0.770878 2:-0.58 3:0.509002 4:0.257685 5:-0.655832 6:-0.472261 7:-0.472261 8:0.108175 
160 1:0.874732 2:-0.58 3:0.509002 4:0.257685 5:-0.655832 6:-0.20305 7:-0.107303 8:-0.179822 
160 1:0.749465 2:-0.58 3:0.509002 4:0.257685 5:-0.655832 6:-0.583219 7:-0.499865 8:0.341159 
160 1:0.752677 2:-0.56 3:0.545652 4:0.235867 5:-0.665463 6:-0.64157 7:-0.452631 8:0.277795 
160 1:0.670236 2:-0.56 3:0.545652 4:0.235867 5:-0.665463 6:-0.516154 7:-0.393994 8:0.0154647 
160 1:0.66167 2:-0.56 3:0.545652 4:0.235867 5:-0.665463 6:-0.695641 7:-0.509189 8:0.391182 
160 1:0.744111 2:-0.56 3:0.545652 4:0.235867 5:-0.665463 6:-0.649027 7:-0.509189 8:0.25831 
77.52999085440051 1:0.72591 2:-0.56 3:0.545652 4:0.235867 5:-0.665463 6:-0.708788 7:-0.527115 8:0.479767 
160 1:0.743041 2:-0.56 3:0.545652 4:0.235867 5:-0.665463 6:-0.509189 7:-0.369348 8:0.0589946 
160 1:0.62955 2:-0.56 3:-0.539828 4:-0.182959 5:0.0363855 6:-0.0767199 7:-0.0767199 8:-0.151394 
160 1:0.718415 2:-0.5 3:-0.539828 4:-0.182959 5:0.0363855 6:-0.0137852 7:0.109796 8:-0.616201 
160 1:0.59636 2:-0.5 3:-0.539828 4:-0.182959 5:0.0363855 6:-0.425718 7:-0.343331 8:-0.0290751 
160 1:0.517131 2:-0.5 3:-0.599305 4:-0.361393 5:0.255144 6:-0.509189 7:-0.369348 8:0.125433 
160 1:0.426124 2:-0.48 3:-0.549999 4:-0.373915 5:0.234039 6:-0.708256 7:-0.499865 8:0.281759 
160 1:0.528908 2:-0.48 3:-0.549999 4:-0.373915 5:0.234039 6:-0.443505 7:-0.564277 8:0.17375 
160 1:0.568522 2:-0.48 3:-0.549999 4:-0.373915 5:0.234039 6:-0.369348 7:-0.415961 8:0.191872 
160 1:0.70985 2:-0.52 3:-0.599305 4:-0.361393 5:0.255144 6:0.132061 7:-0.20305 8:-0.384525 
160 1:0.513919 2:-0.5 3:-0.491303 4:-0.432611 5:0.162079 6:-0.499865 7:-0.310926 8:0.143151 
160 1:0.594218 2:-0.52 3:-0.491303 4:-0.432611 5:0.162079 6:-0.346671 7:-0.20305 8:0.0248766 
160 1:0.539615 2:-0.48 3:-0.491303 4:-0.432611 5:0.162079 6:-0.509189 7:-0.322734 8:0.125433 
160 1:0.498929 2:-0.5 3:-0.491303 4:-0.432611 5:0.162079 6:-0.452631 7:-0.310926 8:0.143151 
160 1:0.592077 2:-0.44 3:-0.397995 4:-0.283614 5:0.333673 6:-0.16644 7:-0.249798 8:-0.252875 
160 1:0.550321 2:-0.44 3:-0.512376 4:-0.340802 5:0.333673 6:-0.425718 7:-0.425718 8:0.0883512 
160 1:0.51606 2:-0.44 3:-0.512376 4:-0.340802 5:0.333673 6:-0.483764 7:-0.564277 8:0.17375 
160 1:0.485011 2:-0.44 3:-0.512376 4:-0.340802 5:0.333673 6:-0.527115 7:-0.390862 8:0.220829 
160 1:0.513919 2:-0.5 3:-0.512376 4:-0.340802 5:0.333673 6:-0.499865 7:-0.547099 8:0.277795 
160 1:0.578158 2:-0.48 3:-0.315219 4:-0.373915 5:0.234039 6:-0.322734 7:-0.369348 8:-0.00744391 
160 1:0.623126 2:-0.48 3:-0.315219 4:-0.373915 5:0.234039 6:-0.342417 7:0.0512113 8:-0.361778 
160 1:0.566381 2:-0.48 3:-0.315219 4:-0.373915 5:0.234039 6:-0.541544 7:-0.374832 8:0.10355 
160 1:0.486081 2:-0.5 3:-0.480347 4:-0.539828 5:0.546826 6:-0.708256 7:-0.499865 8:0.281759 
160 1:0.713062 2:-0.5 3:-0.480347 4:-0.539828 5:0.546826 6:0.0338276 7:0.125844 8:-0.482001 
160 1:0.571734 2:-0.48 3:-0.549999 4:-0.197827 5:0.234039 6:-0.516154 7:-0.393994 8:0.0154647 
160 1:0.559957 2:-0.5 3:-0.549999 4:-0.197827 5:0.234039 6:-0.499865 7:-0.499865 8:0.143151 
160 1:0.825482 2:-0.62 3:0.755763 4:0.561814 5:-0.873521 6:-0.472261 7:-0.656293 8:0.370475 
160 1:0.955032 2:-0.62 3:0.755763 4:0.561814 5:-0.873521 6:0.0501733 7:0.0501733 8:-0.538947 
160 1:0.827623 2:-0.62 3:0.755763 4:0.561814 5:-0.873521 6:-0.462575 7:-0.462575 8:0.25831 
160 1:0.841542 2:-0.62 3:0.755763 4:0.561814 5:-0.873521 6:-0.509189 7:-0.369348 8:0.125433 
160 1:0.836188 2:-0.62 3:0.755763 4:0.561814 5:-0.873521 6:-0.524019 7:-0.564277 8:0.403265 
160 1:0.946467 2:-0.62 3:0.755763 4:0.561814 5:-0.873521 6:-0.231115 7:-0.108954 8:-0.390796 
160 1:0.717345 2:-0.62 3:0.755763 4:0.561814 5:-0.873521 6:-0.564277 7:-0.702301 8:0.5672 
160 1:0.994647 2:-0.62 3:0.755763 4:0.561814 5:-0.873521 6:0.169298 7:0.267704 8:-0.782553 
160 1:0.986081 2:-0.62 3:0.755763 4:0.561814 5:-0.873521 6:0.275682 7:0.132061 8:-0.657459 
160 1:0.813704 2:-0.62 3:0.755763 4:0.561814 5:-0.873521 6:-0.624898 7:-0.458186 8:0.222354 
160 1:0.945396 2:-0.62 3:0.755763 4:0.561814 5:-0.873521 6:-0.136278 7:-0.229506 8:-0.206759 
160 1:1 2:-0.62 3:0.755763 4:0.561814 5:-0.873521 6:0.303131 7:0.0669547 8:-0.664735 
160 1:0.782655 2:-0.62 3:0.755763 4:0.561814 5:-0.873521 6:-0.415961 7:-0.462575 8:0.191872 
160 1:0.754818 2:-0.56 3:-0.011956 4:0.359781 5:-0.589504 6:-0.369348 7:-0.415961 8:-0.00744391 
160 1:0.708779 2:-0.56 3:-0.011956 4:0.359781 5:-0.589504 6:-0.490289 7:-0.442418 8:0.297811 
160 1:0.687366 2:-0.56 3:-0.011956 4:0.359781 5:-0.589504 6:-0.656293 7:-0.334237 8:0.108175 
160 1:0.837259 2:-0.56 3:-0.011956 4:0.359781 5:-0.589504 6:0.0363145 7:-0.0594319 8:-0.384525 
160 1:0.538544 2:-0.5 3:-0.361393 4:-0.301912 5:0.328067 6:-0.499865 7:-0.583219 8:0.400564 
160 1:0.416488 2:-0.5 3:-0.599305 4:-0.42087 5:0.400985 6:-0.783275 7:-0.405394 8:0.412445 
160 1:0.412206 2:-0.5 3:-0.599305 4:-0.42087 5:0.400985 6:-0.415961 7:-0.555799 8:0.125433 
160 1:0.537473 2:-0.5 3:-0.599305 4:-0.42087 5:0.400985 6:-0.509189 7:-0.229506 8:-0.00744391 
160 1:0.452891 2:-0.5 3:-0.599305 4:-0.42087 5:0.400985 6:-0.397426 7:-0.440112 8:0.0133693 
160 1:0.563169 2:-0.48 3:-0.432611 4:-0.373915 5:0.234039 6:-0.393994 7:-0.516154 8:0.131543 
160 1:0.556745 2:-0.48 3:-0.491303 4:-0.432611 5:0.306 6:-0.369348 7:-0.415961 8:-0.00744391 
160 1:0.508565 2:-0.5 3:-0.491303 4:-0.432611 5:0.306 6:-0.452631 7:-0.310926 8:0.0758239 
160 1:0.432548 2:-0.48 3:-0.491303 4:-0.432611 5:0.306 6:-0.564277 7:-0.702301 8:0.5672 
160 1:0.703426 2:-0.52 3:-0.373915 4:-0.315219 5:0.234039 6:-0.0115569 7:0.0363145 8:-0.452756 
160 1:0.460385 2:-0.48 3:-0.373915 4:-0.315219 5:0.234039 6:-0.602413 7:-0.695641 8:0.524059 
160 1:0.611349 2:-0.5 3:-0.42087 4:-0.182959 5:0.109309 6:-0.242221 7:-0.242221 8:-0.154126 
160 1:0.603854 2:-0.5 3:-0.42087 4:-0.182959 5:0.109309 6:-0.458186 7:-0.333153 8:-0.0152602 
160 1:0.457173 2:-0.5 3:-0.777739 4:-0.301912 5:0.400985 6:-0.702301 7:-0.564277 8:0.370475 
160 1:0.464668 2:-0.5 3:-0.777739 4:-0.301912 5:0.400985 6:-0.564277 7:-0.702301 8:0.5672 
160 1:0.549251 2:-0.5 3:-0.658781 4:-0.242435 5:0.328067 6:-0.415961 7:-0.555799 8:0.125433 
160 1:0.555675 2:-0.5 3:-0.658781 4:-0.242435 5:0.328067 6:-0.518269 7:-0.380245 8:0.0425996 
160 1:0.567452 2:-0.64 3:-0.777739 4:-0.301912 5:0.400985 6:-0.114343 7:-0.16644 8:-0.16377 
160 1:0.470021 2:-0.5 3:-0.777739 4:-0.301912 5:0.400985 6:-0.604532 7:-0.64479 8:0.5754 
160 1:0.498929 2:-0.5 3:-0.777739 4:-0.301912 5:0.400985 6:-0.499865 7:-0.583219 8:0.400564 
160 1:0.664882 2:-0.48 3:-0.432611 4:-0.373915 5:0.234039 6:-0.0137852 7:0.109796 8:-0.616201 
160 1:0.610278 2:-0.5 3:-0.432611 4:-0.373915 5:0.234039 6:-0.263689 7:-0.405394 8:0.00850174 
160 1:0.554604 2:-0.48 3:-0.373915 4:-0.373915 5:0.162079 6:-0.499865 7:-0.374832 8:0.10355 
160 1:0.506424 2:-0.5 3:-0.432611 4:-0.373915 5:0.162079 6:-0.499865 7:-0.499865 8:0.143151 
160 1:0.56424 2:-0.48 3:-0.432611 4:-0.373915 5:0.162079 6:-0.516154 7:-0.393994 8:0.0154647 
160 1:0.518201 2:-0.48 3:-0.432611 4:-0.373915 5:0.162079 6:-0.624898 7:-0.416511 8:0.162949 
160 1:0.631692 2:-0.48 3:-0.432611 4:-0.373915 5:0.162079 6:-0.381779 7:0.0118456 8:-0.249572 
160 1:0.535332 2:-0.48 3:-0.432611 4:-0.373915 5:0.162079 6:-0.369348 7:-0.415961 8:-0.00744391 
160 1:0.553533 2:-0.48 3:-0.432611 4:-0.373915 5:0.162079 6:-0.472261 7:-0.472261 8:0.108175 
160 1:0.745182 2:-0.6 3:-0.432611 4:-0.373915 5:0.162079 6:0.15805 7:-0.196213 8:-0.121336 
160 1:0.524625 2:-0.48 3:-0.432611 4:-0.373915 5:0.162079 6:-0.610285 7:-0.472261 8:0.17375 
160 1:0.718415 2:-0.66 3:-0.491303 4:-0.549999 5:0.377955 6:-0.045141 7:0.0606098 8:-0.29898 
160 1:0.445396 2:-0.48 3:-0.315219 4:-0.432611 5:0.234039 6:-0.610285 7:-0.472261 8:0.17375 
160 1:0.438972 2:-0.48 3:-0.197827 4:-0.315219 5:0.0181575 6:-0.617951 7:-0.527115 8:0.415035 
160 1:0.795503 2:-0.56 3:-0.197827 4:-0.315219 5:0.0181575 6:0.218501 7:0.0216871 8:-0.642296 
160 1:0.603854 2:-0.48 3:-0.197827 4:-0.315219 5:0.0181575 6:-0.564277 7:-0.196213 8:0.0425996 
160 1:0.594218 2:-0.52 3:-0.197827 4:-0.139131 5:-0.125764 6:-0.681782 7:-0.394543 8:0.366047 
160 1:0.761242 2:-0.58 3:0.697486 4:-0.244947 5:-0.424752 6:-0.462575 7:-0.322734 8:0.191872 
160 1:0.582441 2:-0.48 3:-0.315219 4:-0.373915 5:0.0181575 6:-0.369348 7:-0.415961 8:-0.00744391 
160 1:0.487152 2:-0.48 3:-0.315219 4:-0.373915 5:0.0181575 6:-0.624898 7:-0.416511 8:0.162949 
160 1:0.604925 2:-0.48 3:-0.256523 4:-0.315219 5:-0.0538031 6:-0.393994 7:-0.516154 8:0.131543 
160 1:0.476445 2:-0.48 3:-0.315219 4:-0.373915 5:0.0181575 6:-0.708256 7:-0.499865 8:0.281759 
160 1:0.652034 2:-0.48 3:-0.373915 4:-0.0804347 5:-0.269685 6:-0.322734 7:-0.415961 8:-0.00744391 
160 1:0.460385 2:-0.48 3:-0.315219 4:-0.491303 5:0.0901181 6:-0.564277 7:-0.64479 8:0.403265 
160 1:0.563169 2:-0.48 3:-0.315219 4:-0.491303 5:0.0901181 6:-0.27612 7:-0.369348 8:-0.0738824 
160 1:0.417559 2:-0.48 3:-0.315219 4:-0.491303 5:0.0901181 6:-0.549295 7:-0.631682 8:0.381912 
160 1:0.531049 2:-0.48 3:-0.256523 4:-0.432611 5:0.0181575 6:-0.602413 7:-0.462575 8:0.25831 
160 1:0.528908 2:-0.48 3:-0.256523 4:-0.432611 5:0.0181575 6:-0.434713 7:-0.638311 8:0.363694 
160 1:0.583512 2:-0.48 3:-0.256523 4:-0.432611 5:0.0181575 6:-0.16644 7:-0.249798 8:-0.252875 
160 1:0.554604 2:-0.48 3:-0.315219 4:-0.491303 5:0.0901181 6:-0.369348 7:-0.415961 8:-0.00744391 
160 1:0.535332 2:-0.48 3:-0.315219 4:-0.491303 5:0.0901181 6:-0.472261 7:-0.426253 8:0.0425996 
160 1:0.537473 2:-0.48 3:-0.315219 4:-0.491303 5:0.0901181 6:-0.610285 7:-0.426253 8:0.239325 
160 1:0.462527 2:-0.48 3:-0.197827 4:-0.315219 5:-0.0538031 6:-0.369348 7:-0.415961 8:-0.00744391 
160 1:0.549251 2:-0.48 3:-0.197827 4:-0.315219 5:-0.0538031 6:-0.518269 7:-0.610285 8:0.43605 
160 1:0.618844 2:-0.48 3:-0.197827 4:-0.315219 5:-0.0538031 6:-0.462575 7:-0.369348 8:-0.00744391 
160 1:0.5803 2:-0.48 3:-0.256523 4:-0.315219 5:-0.0538031 6:-0.369348 7:-0.415961 8:-0.00744391 
160 1:0.756959 2:-0.56 3:-0.256523 4:-0.315219 5:-0.0538031 6:0.218501 7:0.120094 8:-0.572166 
160 1:0.587794 2:-0.5 3:-0.256523 4:-0.315219 5:-0.0538031 6:-0.499865 7:-0.35816 8:0.00850174 
160 1:0.491435 2:-0.48 3:-0.197827 4:-0.373915 5:0.0181575 6:-0.509189 7:-0.509189 8:0.191872 
160 1:0.586724 2:-0.48 3:-0.197827 4:-0.373915 5:0.0181575 6:-0.462575 7:-0.369348 8:-0.00744391 
160 1:0.525696 2:-0.48 3:-0.256523 4:-0.315219 5:-0.0538031 6:-0.649027 7:-0.509189 8:0.324749 
90.29104061958969 1:0.672377 2:-0.48 3:-0.256523 4:-0.315219 5:-0.0538031 6:-0.229506 7:-0.229506 8:-0.0738824 
160 1:0.549251 2:-0.48 3:-0.256523 4:-0.315219 5:-0.0538031 6:-0.425718 7:-0.343331 8:-0.0290751 
160 1:0.583512 2:-0.48 3:-0.256523 4:-0.315219 5:-0.0538031 6:-0.508105 7:-0.466911 8:0.147064 
160 1:0.546039 2:-0.48 3:-0.256523 4:-0.315219 5:-0.0538031 6:-0.518269 7:-0.610285 8:0.43605 
160 1:0.602784 2:-0.5 3:-0.256523 4:-0.315219 5:-0.0538031 6:-0.310926 7:-0.594336 8:0.143151 
160 1:0.588865 2:-0.48 3:-0.256523 4:-0.315219 5:-0.0538031 6:-0.369348 7:-0.415961 8:-0.00744391 
160 1:0.611349 2:-0.48 3:-0.256523 4:-0.315219 5:-0.0538031 6:-0.458186 7:-0.333153 8:-0.0152602 
160 1:0.670236 2:-0.48 3:-0.256523 4:-0.315219 5:-0.0538031 6:-0.381779 7:0.0118456 8:-0.249572 
160 1:0.569593 2:-0.48 3:-0.212311 4:-0.328178 5:-0.0706256 6:-0.602413 7:-0.462575 8:0.25831 
160 1:0.54818 2:-0.46 3:-0.212311 4:-0.328178 5:-0.0706256 6:-0.583219 7:-0.499865 8:0.341159 
160 1:0.436831 2:-0.48 3:-0.256523 4:-0.315219 5:-0.0538031 6:-0.369348 7:-0.415961 8:-0.00744391 
160 1:0.592077 2:-0.5 3:-0.256523 4:-0.315219 5:-0.0538031 6:-0.452631 7:-0.310926 8:0.143151 
160 1:0.594218 2:-0.48 3:-0.256523 4:-0.315219 5:-0.0538031 6:-0.499865 7:-0.374832 8:0.10355 
160 1:0.546039 2:-0.48 3:-0.256523 4:-0.315219 5:-0.0538031 6:-0.555799 7:-0.322734 8:0.0589946 
160 1:0.512848 2:-0.48 3:-0.256523 4:-0.315219 5:-0.0538031 6:-0.624898 7:-0.458186 8:0.222354 
160 1:0.544968 2:-0.48 3:-0.256523 4:-0.315219 5:-0.0538031 6:-0.583219 7:-0.249798 8:0.0441447 
160 1:0.58137 2:-0.48 3:-0.197827 4:-0.315219 5:-0.0538031 6:-0.369348 7:-0.415961 8:-0.00744391 
160 1:0.555675 2:-0.48 3:-0.197827 4:-0.315219 5:-0.0538031 6:-0.499865 7:-0.291474 8:-0.0152602 
160 1:0.836188 2:-0.6 3:-0.256523 4:-0.315219 5:-0.0538031 6:0.259269 7:0.107443 8:-0.626264 
160 1:0.720557 2:-0.64 3:-0.256523 4:-0.315219 5:-0.0538031 6:-0.114343 7:-0.16644 8:-0.16377 
160 1:0.572805 2:-0.5 3:-0.256523 4:-0.315219 5:-0.0538031 6:-0.499865 7:-0.35816 8:0.00850174 
160 1:0.654176 2:-0.52 3:-0.227969 4:0.194007 5:-0.0926983 6:-0.594336 7:-0.310926 8:0.412445 
160 1:0.616702 2:-0.52 3:-0.227969 4:0.194007 5:-0.0926983 6:-0.597592 7:-0.434713 8:0.189579 
160 1:0.653105 2:-0.52 3:-0.227969 4:0.194007 5:-0.0926983 6:-0.334237 7:-0.380245 8:0.17375 
160 1:0.535332 2:-0.52 3:-0.408812 4:-0.348533 5:0.276823 6:-0.547099 7:-0.547099 8:0.277795 
160 1:0.535332 2:-0.52 3:-0.408812 4:-0.348533 5:0.276823 6:-0.527115 7:-0.481698 8:0.350298 
160 1:0.577088 2:-0.52 3:-0.408812 4:-0.348533 5:0.276823 6:-0.310926 7:-0.688804 8:0.277795 
160 1:0.582441 2:-0.52 3:-0.408812 4:0.0131587 5:0.0551113 6:-0.649027 7:-0.509189 8:0.324749 
160 1:0.496788 2:-0.52 3:-0.408812 4:0.0131587 5:0.0551113 6:-0.681782 7:-0.442418 8:0.161344 
160 1:0.602784 2:-0.52 3:-0.408812 4:0.0131587 5:0.0551113 6:-0.310926 7:-0.688804 8:0.277795 
160 1:0.635974 2:-0.52 3:-0.348533 4:-0.288249 5:0.202921 6:-0.346671 7:-0.20305 8:0.0248766 
160 1:0.543897 2:-0.52 3:-0.348533 4:-0.288249 5:0.202921 6:-0.490289 7:-0.490289 8:0.297811 
160 1:0.59743 2:-0.52 3:-0.227969 4:-0.047121 5:-0.0187963 6:-0.602413 7:-0.415961 8:0.191872 
160 1:0.704497 2:-0.52 3:-0.227969 4:-0.047121 5:-0.0187963 6:-0.242221 7:-0.242221 8:-0.154126 
160 1:0.662741 2:-0.52 3:-0.227969 4:-0.047121 5:-0.0187963 6:-0.458186 7:-0.333153 8:-0.0152602 
160 1:0.617773 2:-0.52 3:-0.408812 4:-0.047121 5:0.129013 6:-0.509189 7:-0.369348 8:0.125433 
160 1:0.789079 2:-0.6 3:-0.549999 4:-0.315219 5:0.162079 6:0.259269 7:0.107443 8:-0.626264 
160 1:0.520343 2:-0.48 3:-0.549999 4:-0.315219 5:0.162079 6:-0.443505 7:-0.564277 8:0.17375 
160 1:0.603854 2:-0.52 3:-0.408812 4:-0.288249 5:0.276823 6:-0.369348 7:-0.322734 8:-0.00744391 
160 1:0.587794 2:-0.52 3:-0.408812 4:-0.288249 5:0.276823 6:-0.310926 7:-0.594336 8:0.143151 
160 1:0.523555 2:-0.5 3:-0.539828 4:-0.182959 5:0.400985 6:-0.610285 7:-0.426253 8:0.239325 
160 1:0.56531 2:-0.5 3:-0.361393 4:0.054957 5:-0.10945 6:-0.602413 7:-0.462575 8:0.25831 
160 1:0.896146 2:-0.56 3:0.114434 4:0.17391 5:-0.401131 6:0.169298 7:-0.12592 8:-0.431907 
160 1:0.739829 2:-0.5 3:0.114434 4:0.17391 5:-0.401131 6:-0.334237 7:-0.380245 8:0.17375 
160 1:0.665953 2:-0.5 3:0.114434 4:0.17391 5:-0.401131 6:-0.527115 7:-0.390862 8:0.220829 
160 1:0.837259 2:-0.52 3:0.114434 4:0.17391 5:-0.401131 6:-0.0115569 7:0.0363145 8:-0.452756 
160 1:0.782655 2:-0.6 3:0.535031 4:0.343851 5:-0.724057 6:-0.490289 7:-0.490289 8:0.297811 
160 1:0.738758 2:-0.6 3:0.535031 4:0.343851 5:-0.724057 6:-0.610285 7:-0.472261 8:0.17375 
160 1:0.793362 2:-0.6 3:0.535031 4:0.343851 5:-0.724057 6:-0.509189 7:-0.322734 8:0.125433 
160 1:0.683084 2:-0.6 3:0.535031 4:0.343851 5:-0.724057 6:-0.564277 7:-0.656293 8:0.43605 
160 1:0.792291 2:-0.6 3:0.535031 4:0.343851 5:-0.724057 6:-0.499865 7:-0.381779 8:0.0870485 
160 1:0.80621 2:-0.6 3:0.535031 4:0.343851 5:-0.724057 6:-0.555799 7:-0.322734 8:0.0589946 
160 1:0.831906 2:-0.6 3:0.535031 4:0.343851 5:-0.724057 6:-0.452631 7:-0.310926 8:0.0758239 
160 1:0.687366 2:-0.6 3:0.535031 4:0.343851 5:-0.724057 6:-0.564277 7:-0.702301 8:0.5672 
160 1:0.788009 2:-0.6 3:0.535031 4:0.343851 5:-0.724057 6:-0.541544 7:-0.374832 8:0.10355 
160 1:0.851178 2:-0.56 3:0.111953 4:0.111953 5:-0.209718 6:0.218501 7:0.0216871 8:-0.642296 
160 1:0.662741 2:-0.56 3:0.111953 4:0.111953 5:-0.209718 6:-0.564277 7:-0.64479 8:0.403265 
160 1:0.687366 2:-0.56 3:0.111953 4:0.111953 5:-0.209718 6:-0.393994 7:-0.516154 8:0.131543 
160 1:0.595289 2:-0.54 3:-0.518643 4:-0.213105 5:0.149265 6:-0.509189 7:-0.229506 8:-0.00744391 
160 1:0.524625 2:-0.54 3:-0.518643 4:-0.213105 5:0.149265 6:-0.610285 7:-0.472261 8:0.17375 
160 1:0.514989 2:-0.52 3:-0.408812 4:-0.408812 5:0.276823 6:-0.708256 7:-0.499865 8:0.281759 
160 1:0.422912 2:-0.52 3:-0.408812 4:-0.408812 5:0.276823 6:-0.415961 7:-0.369348 8:0.125433 
160 1:0.359743 2:-0.52 3:-0.408812 4:-0.408812 5:0.276823 6:-0.443505 7:-0.564277 8:0.17375 
160 1:0.578158 2:-0.52 3:-0.408812 4:-0.408812 5:0.276823 6:-0.393994 7:-0.516154 8:0.131543 
160 1:0.664882 2:-0.52 3:-0.710224 4:-0.469096 5:0.424633 6:0.0501733 7:0.0501733 8:-0.538947 
160 1:0.404711 2:-0.52 3:-0.710224 4:-0.469096 5:0.424633 6:-0.597592 7:-0.434713 8:0.189579 
160 1:0.739829 2:-0.52 3:-0.710224 4:-0.469096 5:0.424633 6:0.275682 7:0.132061 8:-0.657459 
160 1:0.623126 2:-0.5 3:-0.480347 4:-0.182959 5:0.109309 6:-0.16644 7:-0.249798 8:-0.252875 
160 1:0.549251 2:-0.5 3:-0.480347 4:-0.182959 5:0.109309 6:-0.472261 7:-0.610285 8:0.501625 
160 1:0.650964 2:-0.5 3:-0.480347 4:-0.182959 5:0.109309 6:-0.381779 7:0.0118456 8:-0.249572 
160 1:0.488223 2:-0.52 3:-0.64994 4:-0.288249 5:0.35073 6:-0.708788 7:-0.527115 8:0.479767 
160 1:0.611349 2:-0.52 3:-0.64994 4:-0.288249 5:0.35073 6:-0.27612 7:-0.27612 8:-0.0738824 
160 1:0.554604 2:-0.52 3:-0.58966 4:-0.348533 5:0.276823 6:-0.509189 7:-0.369348 8:0.125433 
160 1:0.641328 2:-0.52 3:-0.58966 4:-0.348533 5:0.276823 6:-0.231115 7:-0.108954 8:-0.390796 
160 1:0.518201 2:-0.52 3:-0.58966 4:-0.348533 5:0.276823 6:-0.462575 7:-0.415961 8:0.191872 
160 1:0.736617 2:-0.52 3:-0.58966 4:-0.348533 5:0.276823 6:0.303131 7:0.0669547 8:-0.664735 
160 1:0.478587 2:-0.46 3:-0.617844 4:-0.212311 5:0.0714252 6:-0.624898 7:-0.458186 8:0.222354 
160 1:0.747323 2:-0.66 3:-0.617844 4:-0.212311 5:0.0714252 6:-0.045141 7:0.0606098 8:-0.29898 
160 1:0.477516 2:-0.46 3:-0.617844 4:-0.212311 5:0.0714252 6:-0.522722 7:-0.637 8:0.316887 
160 1:0.643469 2:-0.46 3:-0.501978 4:-0.0385115 5:0.000399781 6:-0.291474 7:-0.333153 8:-0.0746651 
160 1:0.448608 2:-0.48 3:-0.501978 4:-0.0385115 5:0.000399781 6:-0.649027 7:-0.649027 8:0.457621 
160 1:0.610278 2:-0.48 3:-0.501978 4:-0.0385115 5:0.000399781 6:-0.322734 7:-0.415961 8:-0.00744391 
160 1:0.557816 2:-0.46 3:-0.501978 4:-0.0385115 5:0.000399781 6:-0.624898 7:-0.458186 8:0.222354 
160 1:0.555675 2:-0.46 3:-0.501978 4:-0.0385115 5:0.000399781 6:-0.583219 7:-0.249798 8:0.0441447 
160 1:0.687366 2:-0.5 3:-0.0640009 4:0.17391 5:-0.401131 6:-0.516154 7:-0.353275 8:0.0154647 
160 1:0.80621 2:-0.56 3:-0.256523 4:-0.0217387 5:-0.269685 6:0.169298 7:-0.12592 8:-0.431907 
160 1:0.625268 2:-0.48 3:-0.256523 4:-0.0217387 5:-0.269685 6:-0.425718 7:-0.425718 8:0.0883512 
160 1:0.776231 2:-0.58 3:-0.256523 4:-0.0217387 5:-0.269685 6:0.0889083 7:0.039014 8:-0.349927 
160 1:0.646681 2:-0.48 3:-0.256523 4:-0.0804347 5:-0.197724 6:-0.458186 7:-0.333153 8:-0.0152602 
160 1:0.707709 2:-0.48 3:-0.256523 4:-0.0804347 5:-0.197724 6:-0.381779 7:0.0118456 8:-0.249572 
160 1:0.504283 2:-0.48 3:-0.549999 4:-0.315219 5:0.234039 6:-0.509189 7:-0.509189 8:0.25831 
160 1:0.544968 2:-0.48 3:-0.491303 4:-0.256523 5:0.162079 6:-0.509189 7:-0.369348 8:0.125433 
160 1:0.486081 2:-0.48 3:-0.491303 4:-0.256523 5:0.162079 6:-0.583219 7:-0.374832 8:0.162949 
160 1:0.547109 2:-0.46 3:-0.501978 4:-0.559911 5:0.355527 6:-0.407084 7:-0.364909 8:0.0589946 
160 1:0.489293 2:-0.46 3:-0.569564 4:-0.455183 5:0.40379 6:-0.610285 7:-0.472261 8:0.17375 
160 1:0.528908 2:-0.5 3:-0.569564 4:-0.455183 5:0.40379 6:-0.405394 7:-0.499865 8:0.345123 
160 1:0.512848 2:-0.5 3:-0.569564 4:-0.455183 5:0.40379 6:-0.452631 7:-0.310926 8:0.143151 
160 1:0.445396 2:-0.46 3:-0.569564 4:-0.455183 5:0.40379 6:-0.610285 7:-0.426253 8:0.17375 
160 1:0.533191 2:-0.46 3:-0.154378 4:-0.154378 5:-0.141651 6:-0.541544 7:-0.416511 8:0.162949 
160 1:0.610278 2:-0.46 3:-0.154378 4:-0.154378 5:-0.141651 6:-0.499865 7:-0.374832 8:0.10355 
160 1:0.529979 2:-0.5 3:-0.154378 4:-0.154378 5:-0.141651 6:-0.310926 7:-0.688804 8:0.277795 
160 1:0.761242 2:-0.56 3:-0.386111 4:-0.444044 5:0.213476 6:0.218501 7:0.0216871 8:-0.642296 
160 1:0.529979 2:-0.52 3:-0.386111 4:-0.444044 5:0.213476 6:-0.681782 7:-0.442418 8:0.161344 
160 1:0.518201 2:-0.5 3:-0.386111 4:-0.444044 5:0.213476 6:-0.310926 7:-0.688804 8:0.277795 
160 1:0.541756 2:-0.46 3:-0.386111 4:-0.328178 5:0.000399781 6:-0.475431 7:-0.516154 8:0.189579 
160 1:0.650964 2:-0.56 3:-0.386111 4:-0.328178 5:0.000399781 6:-0.27353 7:-0.12592 8:-0.361778 
160 1:0.5803 2:-0.46 3:-0.386111 4:-0.328178 5:0.000399781 6:-0.472261 7:-0.288229 8:-0.0229755 
160 1:0.517131 2:-0.46 3:-0.386111 4:-0.328178 5:0.000399781 6:-0.472261 7:-0.426253 8:0.17375 
160 1:0.557816 2:-0.48 3:-0.386111 4:-0.328178 5:0.000399781 6:-0.509189 7:-0.369348 8:0.125433 
160 1:0.528908 2:-0.48 3:-0.386111 4:-0.328178 5:0.000399781 6:-0.369348 7:-0.415961 8:0.191872 
160 1:0.609208 2:-0.48 3:-0.432611 4:-0.373915 5:0.234039 6:-0.242221 7:-0.242221 8:-0.0885506 
160 1:0.717345 2:-0.5 3:-0.42087 4:-0.42087 5:0.109309 6:0.0501733 7:0.0501733 8:-0.538947 
160 1:0.431478 2:-0.5 3:-0.42087 4:-0.42087 5:0.109309 6:-0.649027 7:-0.555799 8:0.324749 
160 1:0.750535 2:-0.52 3:-0.42087 4:-0.42087 5:0.109309 6:0.275682 7:0.132061 8:-0.657459 
160 1:0.455032 2:-0.5 3:-0.42087 4:-0.42087 5:0.109309 6:-0.390862 7:-0.527115 8:0.220829 
160 1:0.549251 2:-0.5 3:-0.42087 4:-0.42087 5:0.109309 6:-0.509189 7:-0.369348 8:0.0589946 
160 1:0.653105 2:-0.48 3:0.271737 4:0.271737 5:-0.629482 6:-0.624898 7:-0.374832 8:0.10355 
160 1:0.779443 2:-0.48 3:0.271737 4:0.271737 5:-0.629482 6:-0.426253 7:-0.242221 8:-0.154126 
160 1:0.869379 2:-0.56 3:-0.154378 4:0.0194217 5:-0.212676 6:0.169298 7:0.267704 8:-0.782553 
160 1:0.549251 2:-0.48 3:-0.154378 4:0.0194217 5:-0.212676 6:-0.649027 7:-0.555799 8:0.324749 
160 1:0.713062 2:-0.48 3:-0.154378 4:0.0194217 5:-0.212676 6:-0.136278 7:-0.229506 8:-0.206759 
160 1:0.62955 2:-0.5 3:-0.154378 4:0.0194217 5:-0.212676 6:-0.310926 7:-0.688804 8:0.277795 
160 1:0.905782 2:-0.56 3:0.483695 4:0.235867 5:-0.741421 6:0.179936 7:-0.298796 8:-0.248058 
160 1:0.925054 2:-0.66 3:0.483695 4:0.235867 5:-0.741421 6:-0.045141 7:0.0606098 8:-0.29898 
160 1:0.761242 2:-0.56 3:0.483695 4:0.235867 5:-0.741421 6:-0.555799 7:-0.415961 8:0.125433 
160 1:0.671306 2:-0.56 3:0.421738 4:0.0500009 5:-0.513546 6:-0.472261 7:-0.426253 8:0.17375 
160 1:0.686296 2:-0.56 3:0.421738 4:0.0500009 5:-0.513546 6:-0.708256 7:-0.499865 8:0.281759 
160 1:0.764454 2:-0.56 3:0.421738 4:0.0500009 5:-0.513546 6:-0.452631 7:-0.263689 8:0.0758239 
160 1:0.93469 2:-0.56 3:0.421738 4:0.0500009 5:-0.513546 6:0.218501 7:0.120094 8:-0.572166 
160 1:0.459315 2:-0.48 3:-0.444044 4:-0.386111 5:0.213476 6:-0.649027 7:-0.649027 8:0.457621 
160 1:0.608137 2:-0.48 3:-0.386111 4:-0.328178 5:0.142451 6:-0.369348 7:-0.229506 8:-0.0738824 
160 1:0.538544 2:-0.48 3:-0.386111 4:-0.328178 5:0.142451 6:-0.602413 7:-0.369348 8:0.0589946 
160 1:0.700214 2:-0.5 3:-0.501978 4:-0.328178 5:0.213476 6:0.20866 7:-0.310926 8:-0.260792 
160 1:0.529979 2:-0.46 3:-0.501978 4:-0.328178 5:0.213476 6:-0.541544 7:-0.333153 8:-0.0152602 
160 1:0.491435 2:-0.48 3:-0.559911 4:-0.386111 5:0.142451 6:-0.695641 7:-0.509189 8:0.391182 
160 1:0.448608 2:-0.5 3:-0.559911 4:-0.386111 5:0.142451 6:-0.547099 7:-0.547099 8:0.277795 
160 1:0.512848 2:-0.46 3:-0.617844 4:-0.386111 5:0.284501 6:-0.516154 7:-0.353275 8:0.0154647 
160 1:0.588865 2:-0.46 3:-0.617844 4:-0.386111 5:0.284501 6:-0.161704 7:-0.362992 8:0.00161451 
160 1:0.537473 2:-0.46 3:-0.617844 4:-0.386111 5:0.284501 6:-0.499865 7:-0.374832 8:0.10355 
160 1:0.54818 2:-0.48 3:-0.617844 4:-0.386111 5:0.284501 6:-0.369348 7:-0.27612 8:-0.00744391 
160 1:0.533191 2:-0.5 3:-0.617844 4:-0.386111 5:0.284501 6:-0.452631 7:-0.310926 8:0.0758239 
160 1:0.520343 2:-0.5 3:-0.617844 4:-0.386111 5:0.284501 6:-0.547099 7:-0.35816 8:0.0758239 
160 1:0.475375 2:-0.46 3:-0.617844 4:-0.386111 5:0.284501 6:-0.564277 7:-0.702301 8:0.5672 
160 1:0.556745 2:-0.46 3:-0.501978 4:-0.386111 5:0.284501 6:-0.397426 7:-0.440112 8:0.0133693 
160 1:0.539615 2:-0.46 3:-0.501978 4:-0.386111 5:0.284501 6:-0.425718 7:-0.343331 8:-0.0290751 
160 1:0.555675 2:-0.5 3:-0.501978 4:-0.386111 5:0.284501 6:-0.310926 7:-0.594336 8:0.143151 
160 1:0.555675 2:-0.48 3:-0.373915 4:-0.373915 5:0.234039 6:-0.443505 7:-0.564277 8:0.17375 
160 1:0.703426 2:-0.6 3:-0.373915 4:-0.373915 5:0.234039 6:0.107443 7:-0.348039 8:-0.0492066 
160 1:0.58137 2:-0.48 3:-0.256523 4:-0.0804347 5:-0.125764 6:-0.518269 7:-0.380245 8:0.0425996 
160 1:0.656317 2:-0.5 3:-0.256523 4:-0.0804347 5:-0.125764 6:-0.405394 7:-0.263689 8:0.0758239 
160 1:0.795503 2:-0.48 3:-0.256523 4:-0.0804347 5:-0.125764 6:-0.0137852 7:0.109796 8:-0.616201 
160 1:0.571734 2:-0.48 3:-0.256523 4:-0.0804347 5:-0.125764 6:-0.509189 7:-0.369348 8:0.125433 
160 1:0.683084 2:-0.48 3:-0.256523 4:-0.0804347 5:-0.125764 6:-0.342417 7:0.0512113 8:-0.361778 
160 1:0.633833 2:-0.48 3:-0.315219 4:-0.0804347 5:-0.0538031 6:-0.242221 7:-0.242221 8:-0.154126 
160 1:0.808351 2:-0.52 3:-0.0640009 4:-0.00452421 5:-0.182373 6:-0.0115569 7:0.0363145 8:-0.452756 
160 1:0.733405 2:-0.64 3:0.064579 4:-0.00102243 5:-0.223122 6:-0.452631 7:-0.310926 8:0.143151 
160 1:0.70985 2:-0.66 3:0.351457 4:-0.181183 5:-0.206316 6:-0.393994 7:-0.516154 8:0.131543 
160 1:0.459315 2:-0.48 3:-0.432611 4:-0.197827 5:0.0901181 6:-0.708256 7:-0.499865 8:0.281759 
160 1:0.539615 2:-0.5 3:-0.432611 4:-0.197827 5:0.0901181 6:-0.452631 7:-0.263689 8:0.0758239 
160 1:0.518201 2:-0.48 3:-0.667391 4:-0.256523 5:0.234039 6:-0.462575 7:-0.415961 8:0.191872 
160 1:0.520343 2:-0.48 3:-0.667391 4:-0.256523 5:0.234039 6:-0.518269 7:-0.242221 8:-0.154126 
160 1:0.480728 2:-0.48 3:-0.549999 4:-0.373915 5:0.234039 6:-0.434713 7:-0.638311 8:0.363694 
160 1:0.522484 2:-0.48 3:-0.549999 4:-0.373915 5:0.234039 6:-0.516154 7:-0.393994 8:0.0154647 
160 1:0.501071 2:-0.5 3:-0.549999 4:-0.373915 5:0.234039 6:-0.64157 7:-0.310926 8:0.0758239 
160 1:0.517131 2:-0.48 3:-0.549999 4:-0.373915 5:0.234039 6:-0.509189 7:-0.509189 8:0.191872 
160 1:0.567452 2:-0.48 3:-0.432611 4:-0.256523 5:0.0901181 6:-0.516154 7:-0.393994 8:0.0154647 
160 1:0.574946 2:-0.48 3:-0.432611 4:-0.256523 5:0.0901181 6:-0.458186 7:-0.333153 8:-0.0152602 
160 1:0.491435 2:-0.48 3:-0.432611 4:-0.256523 5:0.0901181 6:-0.509189 7:-0.369348 8:0.0589946 
160 1:0.625268 2:-0.48 3:-0.549999 4:-0.373915 5:0.234039 6:-0.231115 7:-0.108954 8:-0.390796 
160 1:0.792291 2:-0.56 3:-0.549999 4:-0.373915 5:0.234039 6:0.169298 7:0.267704 8:-0.782553 
160 1:0.421842 2:-0.48 3:-0.549999 4:-0.373915 5:0.234039 6:-0.649027 7:-0.555799 8:0.324749 
160 1:0.781585 2:-0.52 3:-0.549999 4:-0.373915 5:0.234039 6:0.275682 7:0.132061 8:-0.657459 
160 1:0.638116 2:-0.48 3:-0.549999 4:-0.373915 5:0.234039 6:-0.362992 7:0.0395808 8:-0.285276 
160 1:0.51606 2:-0.48 3:-0.608695 4:-0.432611 5:0.306 6:-0.393994 7:-0.516154 8:0.131543 
160 1:0.649893 2:-0.52 3:-0.608695 4:-0.432611 5:0.306 6:0.0363145 7:-0.0594319 8:-0.384525 
160 1:0.470021 2:-0.48 3:-0.608695 4:-0.432611 5:0.306 6:-0.602413 7:-0.649027 8:0.457621 
160 1:0.550321 2:-0.48 3:-0.608695 4:-0.432611 5:0.306 6:-0.564277 7:-0.196213 8:0.0425996 
160 1:0.46788 2:-0.48 3:-0.549999 4:-0.373915 5:0.234039 6:-0.708256 7:-0.499865 8:0.281759 
160 1:0.67666 2:-0.48 3:-0.549999 4:-0.373915 5:0.234039 6:0.0338276 7:0.125844 8:-0.482001 
160 1:0.658458 2:-0.56 3:-0.549999 4:-0.373915 5:0.234039 6:0.218501 7:0.120094 8:-0.572166 
160 1:0.503212 2:-0.48 3:-0.549999 4:-0.373915 5:0.234039 6:-0.443505 7:-0.564277 8:0.17375 
160 1:0.491435 2:-0.5 3:-0.608695 4:-0.432611 5:0.306 6:-0.310926 7:-0.688804 8:0.277795 
160 1:0.540685 2:-0.48 3:-0.432611 4:-0.256523 5:0.0901181 6:-0.649027 7:-0.415961 8:0.25831 
160 1:0.582441 2:-0.5 3:-0.432611 4:-0.256523 5:0.0901181 6:-0.452631 7:-0.169221 8:-0.0588204 
160 1:0.495717 2:-0.48 3:-0.608695 4:-0.432611 5:0.306 6:-0.509189 7:-0.369348 8:0.125433 
160 1:0.569593 2:-0.48 3:-0.608695 4:-0.432611 5:0.306 6:-0.499865 7:-0.16644 8:-0.134065 
160 1:0.562099 2:-0.3 3:-0.133733 4:-0.185006 5:-0.0918506 6:-0.499865 7:-0.374832 8:0.10355 
160 1:0.464668 2:-0.3 3:-0.31591 4:-0.263428 5:0.0664156 6:-0.708256 7:-0.499865 8:0.281759 
160 1:0.54818 2:-0.46 3:-0.33883 4:-0.595201 5:0.348182 6:-0.518269 7:-0.334237 8:-0.0229755 
160 1:0.568522 2:-0.5 3:-0.33883 4:-0.595201 5:0.348182 6:-0.452631 7:-0.263689 8:0.0758239 
160 1:0.702355 2:-0.46 3:-0.451284 4:-0.501978 5:0.391042 6:0.0338276 7:0.125844 8:-0.482001 
160 1:0.525696 2:-0.46 3:-0.451284 4:-0.501978 5:0.391042 6:-0.518269 7:-0.334237 8:-0.0229755 
160 1:0.534261 2:-0.48 3:-0.552666 4:-0.654053 5:0.453186 6:-0.462575 7:-0.27612 8:-0.00744391 
160 1:0.43576 2:-0.5 3:-0.552666 4:-0.654053 5:0.453186 6:-0.310926 7:-0.594336 8:0.143151 
160 1:0.414347 2:-0.46 3:-0.501978 4:-0.60336 5:0.391042 6:-0.564277 7:-0.656293 8:0.43605 
160 1:0.528908 2:-0.48 3:-0.501978 4:-0.60336 5:0.391042 6:-0.27612 7:-0.369348 8:-0.0738824 
160 1:0.574946 2:-0.48 3:-0.483113 4:-0.586854 5:0.367914 6:-0.27612 7:-0.27612 8:-0.0738824 
160 1:0.526767 2:-0.46 3:-0.210357 4:-0.360724 5:0.0642444 6:-0.702301 7:-0.564277 8:0.370475 
160 1:0.561028 2:-0.46 3:-0.210357 4:-0.360724 5:0.0642444 6:-0.610285 7:-0.426253 8:0.17375 
160 1:0.470021 2:-0.48 3:-0.30404 4:-0.250933 5:0.0181575 6:-0.602413 7:-0.649027 8:0.457621 
160 1:0.43576 2:-0.5 3:-0.483113 4:-0.431246 5:0.304326 6:-0.688804 7:-0.405394 8:0.143151 
160 1:0.541756 2:-0.5 3:-0.483113 4:-0.431246 5:0.304326 6:-0.310926 7:-0.688804 8:0.277795 
160 1:0.77409 2:-0.56 3:-0.441381 4:-0.236284 5:-0.0289904 6:0.218501 7:0.120094 8:-0.572166 
160 1:0.556745 2:-0.5 3:-0.441381 4:-0.236284 5:-0.0289904 6:-0.499865 7:-0.35816 8:0.00850174 
160 1:0.437901 2:-0.48 3:-0.441381 4:-0.236284 5:-0.0289904 6:-0.369348 7:-0.415961 8:0.191872 
160 1:0.586724 2:-0.5 3:-0.441381 4:-0.236284 5:-0.0289904 6:-0.35816 7:-0.64157 8:0.210473 
160 1:0.521413 2:-0.48 3:-0.390103 4:-0.441381 5:0.159596 6:-0.649027 7:-0.415961 8:0.25831 
160 1:0.734475 2:-0.66 3:-0.390103 4:-0.441381 5:0.159596 6:-0.045141 7:0.0606098 8:-0.29898 
160 1:0.488223 2:-0.3 3:-0.390103 4:-0.441381 5:0.159596 6:-0.499865 7:-0.458186 8:0.162949 
160 1:0.235546 2:-0.26 3:-0.543927 4:-0.33883 5:0.159596 6:-0.597592 7:-0.434713 8:0.189579 
160 1:0.536403 2:-0.48 3:-0.543927 4:-0.33883 5:0.159596 6:-0.555799 7:-0.462575 8:0.125433 
160 1:0.531049 2:-0.48 3:-0.441381 4:-0.287557 5:-0.0289904 6:-0.649027 7:-0.509189 8:0.25831 
160 1:0.505353 2:-0.48 3:-0.441381 4:-0.287557 5:-0.0289904 6:-0.509189 7:-0.509189 8:0.191872 
160 1:0.494647 2:-0.26 3:-0.441381 4:-0.287557 5:-0.0289904 6:-0.399747 7:-0.553773 8:0.223647 
160 1:0.524625 2:-0.5 3:-0.441381 4:-0.287557 5:-0.0289904 6:-0.547099 7:-0.547099 8:0.277795 
160 1:0.46788 2:-0.44 3:-0.441381 4:-0.287557 5:-0.0289904 6:-0.708788 7:-0.527115 8:0.479767 
160 1:0.549251 2:-0.48 3:-0.441381 4:-0.287557 5:-0.0289904 6:-0.462575 7:-0.322734 8:0.191872 
160 1:0.795503 2:-0.56 3:-0.210946 4:-0.31591 5:0.130752 6:0.169298 7:0.267704 8:-0.782553 
160 1:0.615632 2:-0.5 3:-0.287557 4:-0.441381 5:0.0967355 6:-0.452631 7:-0.169221 8:-0.0588204 
160 1:0.384368 2:-0.3 3:-0.492654 4:-0.236284 5:0.0338753 6:-0.708256 7:-0.499865 8:0.281759 
160 1:0.591006 2:-0.48 3:-0.492654 4:-0.236284 5:0.0338753 6:-0.415961 7:-0.369348 8:0.25831 
160 1:0.577088 2:-0.48 3:-0.250933 4:-0.357142 5:0.0181575 6:-0.462575 7:-0.555799 8:0.25831 
160 1:0.538544 2:-0.5 3:-0.250933 4:-0.357142 5:0.0181575 6:-0.499865 7:-0.547099 8:0.277795 
160 1:0.656317 2:-0.48 3:0.00494175 4:-0.299209 5:-0.0439918 6:-0.27612 7:-0.322734 8:-0.00744391 
160 1:0.568522 2:-0.48 3:-0.29188 4:-0.345629 5:-0.03126 6:-0.602413 7:-0.369348 8:0.0589946 
160 1:0.572805 2:-0.5 3:-0.29188 4:-0.345629 5:-0.03126 6:-0.452631 7:-0.310926 8:0.143151 
160 1:0.618844 2:-0.5 3:-0.29188 4:-0.345629 5:-0.03126 6:-0.310926 7:-0.263689 8:0.00850174 
160 1:0.675589 2:-0.56 3:-0.29188 4:-0.345629 5:-0.03126 6:-0.224327 7:-0.224327 8:0.129124 
160 1:0.77409 2:-0.5 3:-0.105987 4:-0.263428 5:-0.190948 6:0.20866 7:-0.310926 8:-0.260792 
160 1:0.533191 2:-0.48 3:-0.105987 4:-0.263428 5:-0.190948 6:-0.788869 7:-0.462575 8:0.391182 
160 1:0.780514 2:-0.52 3:-0.105987 4:-0.263428 5:-0.190948 6:-0.0115569 7:0.0363145 8:-0.452756 
160 1:0.56531 2:-0.48 3:0.00494175 4:-0.24852 5:-0.0439918 6:-0.649027 7:-0.509189 8:0.25831 
160 1:0.603854 2:-0.44 3:0.00494175 4:-0.24852 5:-0.0439918 6:-0.390862 7:-0.527115 8:0.220829 
160 1:0.514989 2:-0.46 3:-0.29188 4:-0.345629 5:-0.03126 6:-0.702301 7:-0.564277 8:0.370475 
160 1:0.549251 2:-0.34 3:-0.29188 4:-0.345629 5:-0.03126 6:-0.499865 7:-0.381779 8:0.0870485 
160 1:0.453961 2:-0.34 3:-0.29188 4:-0.399373 5:-0.03126 6:-0.708256 7:-0.499865 8:0.281759 
160 1:0.524625 2:-0.48 3:-0.29188 4:-0.399373 5:-0.03126 6:-0.509189 7:-0.555799 8:0.191872 
160 1:0.649893 2:-0.48 3:-0.00102243 4:-0.105987 5:-0.319633 6:-0.415961 7:-0.369348 8:0.125433 
160 1:0.574946 2:-0.3 3:-0.00102243 4:-0.105987 5:-0.319633 6:-0.583219 7:-0.374832 8:0.162949 
160 1:0.631692 2:-0.46 3:-0.00102243 4:-0.105987 5:-0.319633 6:-0.334237 7:-0.380245 8:0.108175 
160 1:0.53212 2:-0.3 3:-0.08246 4:0.071364 5:-0.469018 6:-0.583219 7:-0.374832 8:0.162949 
160 1:0.643469 2:-0.48 3:-0.08246 4:0.071364 5:-0.469018 6:-0.462575 7:-0.369348 8:-0.00744391 
160 1:0.841542 2:-0.52 3:0.0514552 4:0.208897 5:-0.512654 6:0.132061 7:-0.20305 8:-0.384525 
160 1:0.710921 2:-0.5 3:0.0514552 4:0.208897 5:-0.512654 6:-0.310926 7:-0.594336 8:0.143151 
160 1:0.8394 2:-0.52 3:0.471303 4:-0.242435 5:-0.328208 6:-0.0115569 7:0.0363145 8:-0.452756 
160 1:0.678801 2:-0.52 3:0.37485 4:-0.047121 5:-0.462225 6:-0.624898 7:-0.458186 8:0.222354 
160 1:0.873662 2:-0.66 3:0.37485 4:-0.047121 5:-0.462225 6:-0.045141 7:0.0606098 8:-0.29898 
160 1:0.82227 2:-0.56 3:0.37485 4:-0.047121 5:-0.462225 6:0.218501 7:-0.421141 8:-0.0111349 
160 1:0.481799 2:-0.3 3:-0.42087 4:-0.00102243 5:-0.190948 6:-0.708256 7:-0.499865 8:0.281759 
160 1:0.786938 2:-0.46 3:-0.42087 4:-0.00102243 5:-0.190948 6:0.0338276 7:0.125844 8:-0.482001 
160 1:0.762313 2:-0.56 3:-0.42087 4:-0.00102243 5:-0.190948 6:0.218501 7:0.120094 8:-0.572166 
160 1:0.519272 2:-0.3 3:-0.158464 4:-0.210946 5:-0.126611 6:-0.624898 7:-0.458186 8:0.222354 
160 1:0.593148 2:-0.52 3:-0.158464 4:-0.210946 5:-0.126611 6:-0.681782 7:-0.442418 8:0.161344 
160 1:0.729122 2:-0.52 3:-0.158464 4:-0.210946 5:-0.126611 6:0.0363145 7:-0.0594319 8:-0.384525 
160 1:0.457173 2:-0.3 3:-0.31591 4:-0.368388 5:0.0664156 6:-0.666577 7:-0.458186 8:0.162949 
160 1:0.472163 2:-0.48 3:-0.31591 4:-0.368388 5:0.0664156 6:-0.649027 7:-0.555799 8:0.324749 
160 1:0.440043 2:-0.48 3:-0.578312 4:-0.263428 5:0.0664156 6:-0.695641 7:-0.509189 8:0.391182 
160 1:0.489293 2:-0.48 3:-0.578312 4:-0.263428 5:0.0664156 6:-0.649027 7:-0.509189 8:0.25831 
160 1:0.495717 2:-0.46 3:-0.630794 4:-0.368388 5:0.130752 6:-0.426253 7:-0.242221 8:-0.154126 
160 1:0.61242 2:-0.5 3:-0.630794 4:-0.368388 5:0.130752 6:-0.169221 7:-0.310926 8:-0.126148 
160 1:0.482869 2:-0.5 3:-0.630794 4:-0.368388 5:0.130752 6:-0.547099 7:-0.547099 8:0.277795 
160 1:0.5803 2:-0.44 3:-0.33883 4:-0.287557 5:0.0338753 6:-0.527115 7:-0.300026 8:0.0266287 
160 1:0.579229 2:-0.48 3:-0.578312 4:-0.368388 5:0.195095 6:-0.27612 7:-0.322734 8:-0.00744391 
160 1:0.646681 2:-0.56 3:-0.578312 4:-0.368388 5:0.195095 6:0.218501 7:-0.421141 8:-0.0111349 
160 1:0.602784 2:-0.48 3:-0.327504 4:-0.327504 5:0.049954 6:-0.415961 7:-0.369348 8:0.125433 
160 1:0.442184 2:-0.48 3:-0.379375 4:-0.275633 5:0.049954 6:-0.649027 7:-0.649027 8:0.457621 
160 1:0.528908 2:-0.48 3:-0.379375 4:-0.275633 5:0.049954 6:-0.462575 7:-0.369348 8:-0.00744391 
160 1:0.461456 2:-0.48 3:-0.683276 4:-0.42087 5:0.259437 6:-0.649027 7:-0.415961 8:0.25831 
160 1:0.442184 2:-0.3 3:-0.683276 4:-0.42087 5:0.259437 6:-0.583219 7:-0.249798 8:0.0441447 
160 1:0.463597 2:-0.44 3:-0.683276 4:-0.42087 5:0.259437 6:-0.572535 7:-0.572535 8:0.479767 
160 1:0.642398 2:-0.52 3:-0.683276 4:-0.42087 5:0.259437 6:0.0363145 7:-0.0594319 8:-0.384525 
160 1:0.450749 2:-0.48 3:-0.683276 4:-0.42087 5:0.259437 6:-0.602413 7:-0.649027 8:0.457621 
160 1:0.461456 2:-0.46 3:-0.683276 4:-0.42087 5:0.259437 6:-0.564277 7:-0.656293 8:0.43605 
160 1:0.470021 2:-0.46 3:-0.683276 4:-0.42087 5:0.259437 6:-0.610285 7:-0.426253 8:0.239325 
160 1:0.542827 2:-0.48 3:-0.683276 4:-0.42087 5:0.259437 6:-0.369348 7:-0.27612 8:-0.00744391 
160 1:0.470021 2:-0.5 3:-0.683276 4:-0.42087 5:0.259437 6:-0.452631 7:-0.310926 8:0.0758239 
160 1:0.460385 2:-0.3 3:-0.683276 4:-0.42087 5:0.259437 6:-0.541544 7:-0.374832 8:0.10355 
160 1:0.35439 2:-0.48 3:-0.683276 4:-0.42087 5:0.259437 6:-0.509189 7:-0.415961 8:0.0589946 
160 1:0.46788 2:-0.5 3:-0.501978 4:-0.617844 5:0.426552 6:-0.310926 7:-0.688804 8:0.277795 
160 1:0.359743 2:-0.48 3:-0.608695 4:-0.608695 5:0.449916 6:-0.610285 7:-0.426253 8:0.239325 
160 1:0.495717 2:-0.48 3:-0.667391 4:-0.432611 5:0.377955 6:-0.509189 7:-0.509189 8:0.191872 
160 1:0.506424 2:-0.48 3:-0.667391 4:-0.432611 5:0.377955 6:-0.508105 7:-0.343331 8:0.0883512 
160 1:0.555675 2:-0.5 3:-0.667391 4:-0.432611 5:0.377955 6:-0.405394 7:-0.263689 8:0.00850174 
160 1:0.554604 2:-0.48 3:-0.667391 4:-0.432611 5:0.377955 6:-0.334237 7:-0.380245 8:0.108175 
160 1:0.640257 2:-0.48 3:-0.0964448 4:-0.0964448 5:-0.141651 6:-0.555799 7:-0.322734 8:0.0589946 
160 1:0.779443 2:-0.48 3:0.251155 4:0.367021 5:-0.567803 6:-0.369348 7:-0.27612 8:-0.00744391 
160 1:0.633833 2:-0.48 3:-0.0804347 4:-0.0804347 5:-0.125764 6:-0.555799 7:-0.415961 8:0.125433 
160 1:0.808351 2:-0.52 3:-0.0804347 4:-0.0804347 5:-0.125764 6:0.0363145 7:-0.0594319 8:-0.384525 
160 1:0.534261 2:-0.46 3:-0.559911 4:-0.328178 5:0.213476 6:-0.443505 7:-0.564277 8:0.17375 
160 1:0.562099 2:-0.48 3:-0.559911 4:-0.328178 5:0.213476 6:-0.462575 7:-0.369348 8:-0.00744391 
160 1:0.762313 2:-0.56 3:-0.373915 4:-0.315219 5:0.162079 6:0.169298 7:0.267704 8:-0.782553 
160 1:0.800857 2:-0.52 3:-0.373915 4:-0.315219 5:0.162079 6:0.275682 7:0.132061 8:-0.657459 
160 1:0.488223 2:-0.48 3:-0.373915 4:-0.315219 5:0.162079 6:-0.708788 7:-0.527115 8:0.479767 
160 1:0.82334 2:-0.56 3:-0.386111 4:-0.0385115 5:-0.141651 6:0.169298 7:0.267704 8:-0.782553 
160 1:0.492505 2:-0.52 3:-0.608695 4:-0.315219 5:0.234039 6:-0.681782 7:-0.442418 8:0.161344 
160 1:0.475375 2:-0.48 3:-0.608695 4:-0.315219 5:0.234039 6:-0.522722 7:-0.637 8:0.316887 
160 1:0.465739 2:-0.48 3:-0.608695 4:-0.315219 5:0.234039 6:-0.602413 7:-0.649027 8:0.457621 
160 1:0.508565 2:-0.48 3:-0.608695 4:-0.315219 5:0.234039 6:-0.57578 7:-0.49143 8:0.359548 
160 1:0.472163 2:-0.48 3:-0.667391 4:-0.315219 5:0.234039 6:-0.509189 7:-0.509189 8:0.191872 
160 1:0.726981 2:-0.56 3:-0.667391 4:-0.315219 5:0.234039 6:0.218501 7:0.120094 8:-0.572166 
160 1:0.384368 2:-0.48 3:-0.667391 4:-0.315219 5:0.234039 6:-0.443505 7:-0.564277 8:0.17375 
160 1:0.494647 2:-0.48 3:-0.667391 4:-0.315219 5:0.234039 6:-0.610285 7:-0.564277 8:0.43605 
160 1:0.578158 2:-0.48 3:-0.373915 4:-0.139131 5:-0.0538031 6:-0.499865 7:-0.374832 8:0.10355 
160 1:0.631692 2:-0.48 3:-0.373915 4:-0.139131 5:-0.0538031 6:-0.27612 7:-0.369348 8:-0.0738824 
160 1:0.77409 2:-0.58 3:-0.328178 4:-0.270245 5:0.0714252 6:0.0889083 7:0.039014 8:-0.349927 
160 1:0.554604 2:-0.46 3:-0.328178 4:-0.270245 5:0.0714252 6:-0.483764 7:-0.564277 8:0.17375 
160 1:0.551392 2:-0.5 3:-0.549999 4:-0.256523 5:0.0181575 6:-0.64157 7:-0.310926 8:0.0758239 
160 1:0.643469 2:-0.48 3:-0.549999 4:-0.256523 5:0.0181575 6:-0.242221 7:-0.242221 8:-0.154126 
160 1:0.390792 2:-0.48 3:-0.549999 4:-0.256523 5:0.0181575 6:-0.708788 7:-0.527115 8:0.479767 
160 1:0.595289 2:-0.48 3:-0.549999 4:-0.256523 5:0.0181575 6:-0.27612 7:-0.27612 8:-0.0738824 
160 1:0.561028 2:-0.48 3:-0.549999 4:-0.256523 5:0.0181575 6:-0.390862 7:-0.527115 8:0.220829 
160 1:0.547109 2:-0.5 3:-0.658781 4:-0.301912 5:0.109309 6:-0.555799 7:-0.322734 8:0.0589946 
160 1:0.506424 2:-0.5 3:-0.658781 4:-0.301912 5:0.109309 6:-0.541544 7:-0.374832 8:0.10355 
160 1:0.705567 2:-0.5 3:-0.658781 4:-0.242435 5:0.109309 6:-0.0137852 7:0.109796 8:-0.616201 
160 1:0.648822 2:-0.5 3:-0.328178 4:-0.0964448 5:-0.212676 6:-0.452631 7:-0.263689 8:0.0758239 
160 1:0.784797 2:-0.56 3:-0.328178 4:-0.0964448 5:-0.212676 6:0.218501 7:0.120094 8:-0.572166 
160 1:0.586724 2:-0.52 3:-0.64994 4:-0.348533 5:0.129013 6:-0.27612 7:-0.369348 8:-0.0738824 
160 1:0.521413 2:-0.52 3:-0.64994 4:-0.348533 5:0.129013 6:-0.509189 7:-0.415961 8:0.0589946 
160 1:0.585653 2:-0.5 3:-0.784783 4:-0.373915 5:0.377955 6:-0.169221 7:-0.310926 8:-0.126148 
160 1:0.553533 2:-0.48 3:-0.784783 4:-0.373915 5:0.377955 6:-0.381779 7:0.0118456 8:-0.249572 
160 1:0.5803 2:-0.46 3:-0.444044 4:-0.212311 5:-0.0706256 6:-0.472261 7:-0.472261 8:0.108175 
160 1:0.502141 2:-0.46 3:-0.501978 4:-0.386111 5:0.142451 6:-0.610285 7:-0.472261 8:0.17375 
160 1:0.738758 2:-0.66 3:-0.559911 4:-0.386111 5:0.142451 6:-0.045141 7:0.0606098 8:-0.29898 
160 1:0.498929 2:-0.5 3:-0.559911 4:-0.386111 5:0.142451 6:-0.310926 7:-0.688804 8:0.277795 
160 1:0.586724 2:-0.46 3:-0.270245 4:0.0194217 5:-0.141651 6:-0.527115 7:-0.300026 8:0.0266287 
160 1:0.880086 2:-0.56 3:-0.270245 4:0.0194217 5:-0.141651 6:0.169298 7:0.267704 8:-0.782553 
160 1:0.865096 2:-0.5 3:-0.270245 4:0.0194217 5:-0.141651 6:0.303131 7:0.0669547 8:-0.664735 
160 1:0.589936 2:-0.5 3:-0.00452421 4:-0.182959 5:-0.182373 6:-0.399747 7:-0.553773 8:0.223647 
160 1:0.550321 2:-0.44 3:-0.455183 4:-0.169233 5:-0.0168985 6:-0.624898 7:-0.416511 8:0.162949 
160 1:0.608137 2:-0.46 3:-0.455183 4:-0.169233 5:-0.0168985 6:-0.380245 7:-0.334237 8:0.108175 
160 1:0.764454 2:-0.5 3:-0.777739 4:-0.123478 5:0.182226 6:0.303131 7:0.0669547 8:-0.664735 
160 1:0.546039 2:-0.5 3:-0.777739 4:-0.123478 5:0.182226 6:-0.509189 7:-0.322734 8:-0.00744391 
160 1:0.519272 2:-0.5 3:-0.777739 4:-0.123478 5:0.182226 6:-0.57578 7:-0.49143 8:0.359548 
160 1:0.573876 2:-0.5 3:-0.777739 4:-0.123478 5:0.182226 6:-0.564277 7:-0.196213 8:0.0425996 
160 1:0.471092 2:-0.5 3:-0.777739 4:-0.0640009 5:0.109309 6:-0.604532 7:-0.64479 8:0.5754 
160 1:0.557816 2:-0.5 3:-0.777739 4:-0.0640009 5:0.109309 6:-0.443505 7:-0.564277 8:0.17375 
75.75480043500211 1:0.556745 2:-0.5 3:-0.777739 4:-0.0640009 5:0.109309 6:-0.583219 7:-0.374832 8:0.162949 
160 1:0.796574 2:-0.52 3:-0.139131 4:-0.0804347 5:-0.197724 6:0.0363145 7:-0.0594319 8:-0.384525 
160 1:0.529979 2:-0.48 3:-0.283614 4:0.00234106 5:-0.0168985 6:-0.555799 7:-0.322734 8:0.0589946 
160 1:0.506424 2:-0.48 3:-0.491303 4:-0.315219 5:0.162079 6:-0.483764 7:-0.564277 8:0.17375 
160 1:0.536403 2:-0.5 3:-0.301912 4:-0.42087 5:0.328067 6:-0.390862 7:-0.527115 8:0.220829 
160 1:0.600642 2:-0.5 3:-0.42087 4:-0.361393 5:0.328067 6:-0.27612 7:-0.369348 8:-0.0738824 
160 1:0.728051 2:-0.5 3:-0.42087 4:-0.301912 5:0.255144 6:-0.0137852 7:0.109796 8:-0.616201 
160 1:0.795503 2:-0.56 3:-0.599305 4:-0.182959 5:0.0363855 6:0.218501 7:0.120094 8:-0.572166 
160 1:0.808351 2:-0.56 3:0.421738 4:0.545652 5:-0.893336 6:-0.452631 7:-0.263689 8:0.0758239 
160 1:0.974304 2:-0.56 3:0.421738 4:0.545652 5:-0.893336 6:0.218501 7:0.120094 8:-0.572166 
160 1:0.777302 2:-0.56 3:0.421738 4:0.545652 5:-0.893336 6:-0.369348 7:-0.415961 8:0.191872 
160 1:0.943255 2:-0.6 3:0.421738 4:0.545652 5:-0.893336 6:0.107443 7:-0.348039 8:-0.0492066 
160 1:0.832976 2:-0.56 3:0.421738 4:0.545652 5:-0.893336 6:-0.334237 7:-0.380245 8:0.108175 
160 1:0.810493 2:-0.56 3:0.421738 4:0.545652 5:-0.893336 6:-0.462575 7:-0.369348 8:-0.00744391 
160 1:0.622056 2:-0.5 3:-0.361393 4:-0.00452421 5:-0.10945 6:-0.547099 7:-0.35816 8:0.0758239 
160 1:0.503212 2:-0.5 3:-0.42087 4:-0.123478 5:0.0363855 6:-0.708788 7:-0.527115 8:0.479767 
160 1:0.601713 2:-0.5 3:-0.301912 4:-0.123478 5:0.0363855 6:-0.541544 7:-0.333153 8:-0.0152602 
160 1:0.627409 2:-0.5 3:-0.361393 4:-0.123478 5:0.0363855 6:-0.452631 7:-0.310926 8:0.143151 
160 1:0.64454 2:-0.5 3:-0.361393 4:-0.123478 5:0.0363855 6:-0.27612 7:-0.369348 8:-0.0738824 
160 1:0.583512 2:-0.5 3:-0.301912 4:-0.123478 5:0.0363855 6:-0.555799 7:-0.415961 8:0.125433 
160 1:0.722698 2:-0.52 3:-0.301912 4:-0.123478 5:0.0363855 6:0.0363145 7:-0.0594319 8:-0.384525 
160 1:0.799786 2:-0.66 3:-0.361393 4:-0.123478 5:0.0363855 6:-0.045141 7:0.0606098 8:-0.29898 
160 1:0.5803 2:-0.5 3:-0.361393 4:-0.123478 5:0.0363855 6:-0.57578 7:-0.49143 8:0.359548 
160 1:0.804069 2:-0.5 3:-0.480347 4:-0.123478 5:0.0363855 6:0.303131 7:0.0669547 8:-0.664735 
160 1:0.586724 2:-0.48 3:-0.608695 4:-0.432611 5:0.234039 6:-0.242221 7:-0.242221 8:-0.154126 
160 1:0.61242 2:-0.48 3:-0.608695 4:-0.432611 5:0.234039 6:-0.381779 7:0.0118456 8:-0.249572 
160 1:0.490364 2:-0.5 3:-0.608695 4:-0.491303 5:0.306 6:-0.310926 7:-0.688804 8:0.277795 
160 1:0.577088 2:-0.48 3:-0.608695 4:-0.491303 5:0.306 6:-0.381779 7:0.0118456 8:-0.249572 
160 1:0.79015 2:-0.52 3:-0.491303 4:-0.373915 5:0.162079 6:0.275682 7:0.132061 8:-0.657459 
160 1:0.508565 2:-0.48 3:-0.491303 4:-0.373915 5:0.162079 6:-0.624898 7:-0.458186 8:0.222354 
160 1:0.498929 2:-0.48 3:-0.512376 4:-0.340802 5:0.263561 6:-0.555799 7:-0.415961 8:0.125433 
160 1:0.513919 2:-0.48 3:-0.512376 4:-0.340802 5:0.263561 6:-0.415961 7:-0.462575 8:0.191872 
160 1:0.604925 2:-0.5 3:-0.386111 4:-0.386111 5:0.0714252 6:-0.405394 7:-0.263689 8:0.00850174 
160 1:0.538544 2:-0.48 3:-0.386111 4:-0.386111 5:0.142451 6:-0.462575 7:-0.555799 8:0.25831 
160 1:0.571734 2:-0.46 3:-0.386111 4:-0.386111 5:0.142451 6:-0.322734 7:-0.592281 8:0.11388 
160 1:0.524625 2:-0.5 3:-0.386111 4:-0.386111 5:0.142451 6:-0.499865 7:-0.499865 8:0.210473 
160 1:0.481799 2:-0.46 3:-0.386111 4:-0.501978 5:0.284501 6:-0.541544 7:-0.333153 8:-0.0152602 
160 1:0.610278 2:-0.5 3:-0.182959 4:-0.123478 5:-0.0365321 6:-0.399747 7:-0.553773 8:0.223647 
160 1:0.640257 2:-0.5 3:-0.182959 4:-0.123478 5:-0.0365321 6:-0.380245 7:-0.334237 8:0.108175 
160 1:0.502141 2:-0.48 3:-0.444044 4:-0.444044 5:0.284501 6:-0.509189 7:-0.415961 8:0.0589946 
160 1:0.414347 2:-0.48 3:-0.617844 4:-0.559911 5:0.426552 6:-0.462575 7:-0.369348 8:-0.00744391 
160 1:0.978587 2:-0.56 3:0.555698 4:0.37485 5:-0.757844 6:0.218501 7:0.120094 8:-0.572166 
160 1:0.784797 2:-0.52 3:0.555698 4:0.37485 5:-0.757844 6:-0.443505 7:-0.564277 8:0.17375 
160 1:0.765525 2:-0.52 3:0.555698 4:0.37485 5:-0.757844 6:-0.583219 7:-0.374832 8:0.162949 
160 1:0.746253 2:-0.52 3:0.555698 4:0.37485 5:-0.757844 6:-0.610285 7:-0.564277 8:0.43605 
160 1:0.802998 2:-0.52 3:0.555698 4:0.37485 5:-0.757844 6:-0.334237 7:-0.380245 8:0.108175 
160 1:0.723769 2:-0.52 3:0.555698 4:0.37485 5:-0.757844 6:-0.499865 7:-0.583219 8:0.400564 
160 1:0.761242 2:-0.66 3:0.151718 4:0.284879 5:-0.36957 6:-0.555799 7:-0.322734 8:0.0589946 
160 1:0.744111 2:-0.58 3:0.320512 4:0.257685 5:-0.424752 6:-0.509189 7:-0.509189 8:0.191872 
160 1:0.77409 2:-0.56 3:0.607609 4:0.297824 5:-0.741421 6:-0.462575 7:-0.27612 8:-0.0738824 
160 1:0.90257 2:-0.6 3:0.607609 4:0.297824 5:-0.741421 6:0.15805 7:-0.196213 8:-0.121336 
160 1:0.845824 2:-0.56 3:0.483695 4:0.359781 5:-0.665463 6:-0.342417 7:0.0512113 8:-0.361778 
160 1:0.791221 2:-0.56 3:0.483695 4:0.359781 5:-0.665463 6:-0.555799 7:-0.322734 8:0.0589946 
160 1:0.702355 2:-0.52 3:-0.432611 4:-0.432611 5:0.234039 6:0.0363145 7:-0.0594319 8:-0.384525 
160 1:0.638116 2:-0.5 3:-0.361393 4:-0.242435 5:0.109309 6:-0.169221 7:-0.499865 8:0.00850174 
160 1:0.589936 2:-0.5 3:-0.361393 4:-0.242435 5:0.109309 6:-0.415961 7:-0.369348 8:-0.00744391 
160 1:0.525696 2:-0.5 3:-0.361393 4:-0.182959 5:0.109309 6:-0.499865 7:-0.583219 8:0.400564 
160 1:0.459315 2:-0.48 3:-0.373915 4:-0.491303 5:0.234039 6:-0.602413 7:-0.649027 8:0.457621 
160 1:0.652034 2:-0.48 3:-0.432611 4:-0.373915 5:0.0901181 6:-0.136278 7:-0.229506 8:-0.206759 
160 1:0.534261 2:-0.48 3:-0.491303 4:-0.373915 5:0.0901181 6:-0.458186 7:-0.333153 8:-0.0152602 
160 1:0.522484 2:-0.48 3:-0.491303 4:-0.373915 5:0.0901181 6:-0.624898 7:-0.416511 8:0.162949 
160 1:0.453961 2:-0.48 3:-0.491303 4:-0.315219 5:0.162079 6:-0.624898 7:-0.458186 8:0.222354 
160 1:0.786938 2:-0.5 3:-0.491303 4:-0.315219 5:0.162079 6:0.303131 7:0.0669547 8:-0.664735 
160 1:0.423983 2:-0.48 3:-0.491303 4:-0.315219 5:0.0901181 6:-0.499865 7:-0.458186 8:0.162949 
160 1:0.707709 2:-0.52 3:-0.491303 4:-0.315219 5:0.0901181 6:0.0363145 7:-0.0594319 8:-0.384525 
160 1:0.437901 2:-0.28 3:-0.371305 4:-0.371305 5:0.23084 6:-0.508105 7:-0.343331 8:0.0883512 
160 1:0.351178 2:-0.24 3:-0.552666 4:-0.60336 5:0.577485 6:-0.522722 7:-0.637 8:0.316887 
160 1:0.417559 2:-0.32 3:-0.622671 4:-0.516462 5:0.343692 6:-0.541544 7:-0.416511 8:0.162949 
160 1:0.488223 2:-0.5 3:-0.622671 4:-0.516462 5:0.343692 6:-0.499865 7:-0.547099 8:0.277795 
160 1:0.618844 2:-0.52 3:-0.622671 4:-0.516462 5:0.343692 6:-0.0115569 7:0.0363145 8:-0.452756 
160 1:0.571734 2:-0.48 3:-0.42087 4:-0.272176 5:0.048543 6:-0.462575 7:-0.322734 8:0.191872 
160 1:0.466809 2:-0.3 3:-0.294802 4:-0.488751 5:0.196495 6:-0.583219 7:-0.374832 8:0.162949 
160 1:0.668094 2:-0.6 3:-0.294802 4:-0.488751 5:0.196495 6:0.107443 7:-0.348039 8:-0.0492066 
160 1:0.587794 2:-0.46 3:-0.294802 4:-0.488751 5:0.196495 6:-0.334237 7:-0.380245 8:0.108175 
160 1:0.703426 2:-0.56 3:-0.321741 4:-0.668698 5:0.352371 6:0.0708905 7:0.0216871 8:-0.291648 
160 1:0.523555 2:-0.48 3:-0.321741 4:-0.668698 5:0.352371 6:-0.462575 7:-0.369348 8:-0.00744391 
160 1:0.569593 2:-0.48 3:-0.449652 4:-0.59355 5:0.297485 6:-0.27612 7:-0.369348 8:-0.0738824 
160 1:0.5 2:-0.48 3:-0.449652 4:-0.59355 5:0.297485 6:-0.555799 7:-0.322734 8:0.0589946 
160 1:0.462527 2:-0.3 3:-0.400595 4:-0.501978 5:0.142451 6:-0.624898 7:-0.416511 8:0.162949 
160 1:0.450749 2:-0.44 3:-0.400595 4:-0.501978 5:0.142451 6:-0.708788 7:-0.527115 8:0.479767 
160 1:0.557816 2:-0.48 3:-0.400595 4:-0.501978 5:0.142451 6:-0.509189 7:-0.369348 8:0.0589946 
160 1:0.382227 2:-0.48 3:-0.349902 4:-0.501978 5:0.142451 6:-0.509189 7:-0.415961 8:0.0589946 
160 1:0.747323 2:-0.48 3:0.191201 4:0.346813 5:-0.713157 6:-0.27612 7:-0.322734 8:-0.00744391 
160 1:0.733405 2:-0.46 3:0.191201 4:0.346813 5:-0.713157 6:-0.564277 7:-0.196213 8:0.0425996 
160 1:0.672377 2:-0.5 3:-0.222611 4:0.273044 5:-0.437587 6:-0.310926 7:-0.688804 8:0.277795 
160 1:0.713062 2:-0.56 3:-0.13587 4:0.0500009 5:-0.437587 6:-0.27612 7:-0.322734 8:-0.00744391 
160 1:0.489293 2:-0.3 3:-0.368388 4:-0.210946 5:-0.062269 6:-0.624898 7:-0.416511 8:0.162949 
160 1:0.559957 2:-0.48 3:-0.473352 4:-0.158464 5:-0.126611 6:-0.509189 7:-0.369348 8:0.0589946 
160 1:0.745182 2:-0.5 3:-0.622671 4:-0.30404 5:0.278584 6:0.303131 7:0.0669547 8:-0.664735 
160 1:0.609208 2:-0.5 3:-0.473352 4:-0.210946 5:-0.062269 6:-0.405394 7:-0.263689 8:0.00850174 
160 1:0.607066 2:-0.48 3:-0.410249 4:-0.250933 5:0.0181575 6:-0.322734 7:-0.415961 8:-0.00744391 
160 1:0.502141 2:-0.3 3:-0.431246 4:-0.223762 5:0.049954 6:-0.499865 7:-0.458186 8:0.162949 
160 1:0.525696 2:-0.3 3:-0.327504 4:-0.223762 5:-0.0772321 6:-0.499865 7:-0.374832 8:0.10355 
160 1:0.610278 2:-0.52 3:-0.578312 4:-0.31591 5:0.130752 6:-0.0115569 7:0.0363145 8:-0.452756 
160 1:0.539615 2:-0.48 3:-0.578312 4:-0.263428 5:0.130752 6:-0.509189 7:-0.555799 8:0.191872 
160 1:0.728051 2:-0.56 3:-0.578312 4:-0.263428 5:0.130752 6:0.0708905 7:0.0216871 8:-0.291648 
160 1:0.56424 2:-0.48 3:-0.578312 4:-0.263428 5:0.130752 6:-0.462575 7:-0.369348 8:-0.00744391 
160 1:0.549251 2:-0.5 3:-0.578312 4:-0.368388 5:0.195095 6:-0.499865 7:-0.35816 8:0.00850174 
160 1:0.502141 2:-0.3 3:-0.52583 4:-0.263428 5:0.130752 6:-0.508105 7:-0.466911 8:0.147064 
160 1:0.743041 2:-0.56 3:-0.52583 4:-0.263428 5:0.130752 6:0.0708905 7:0.0216871 8:-0.291648 
160 1:0.544968 2:-0.5 3:-0.473352 4:-0.368388 5:0.130752 6:-0.499865 7:-0.547099 8:0.277795 
160 1:0.685225 2:-0.52 3:-0.431246 4:-0.379375 5:0.113547 6:0.0363145 7:-0.0594319 8:-0.384525 
160 1:0.567452 2:-0.5 3:-0.42087 4:-0.242435 5:-0.0365321 6:-0.564277 7:-0.196213 8:0.0425996 
160 1:0.618844 2:-0.48 3:-0.139131 4:-0.256523 5:-0.125764 6:-0.509189 7:-0.369348 8:0.0589946 
160 1:0.494647 2:-0.48 3:-0.197827 4:-0.315219 5:-0.0538031 6:-0.610285 7:-0.426253 8:0.17375 
160 1:0.587794 2:-0.48 3:-0.197827 4:-0.315219 5:-0.0538031 6:-0.541544 7:-0.374832 8:0.10355 
160 1:0.531049 2:-0.48 3:-0.683945 4:-0.455183 5:0.473902 6:-0.415961 7:-0.369348 8:0.25831 
160 1:0.38651 2:-0.46 3:-0.683945 4:-0.455183 5:0.473902 6:-0.610285 7:-0.564277 8:0.43605 
160 1:0.51606 2:-0.48 3:-0.455183 4:-0.397995 5:0.263561 6:-0.509189 7:-0.555799 8:0.191872 
160 1:0.506424 2:-0.44 3:-0.455183 4:-0.397995 5:0.263561 6:-0.416511 7:-0.541544 8:0.400564 
160 1:0.538544 2:-0.48 3:-0.256523 4:-0.315219 5:0.162079 6:-0.541544 7:-0.374832 8:0.10355 
160 1:0.737687 2:-0.52 3:-0.386111 4:-0.154378 5:-0.0706256 6:0.0363145 7:-0.0594319 8:-0.384525 
160 1:0.540685 2:-0.48 3:-0.386111 4:-0.154378 5:-0.0706256 6:-0.602413 7:-0.649027 8:0.457621 
160 1:0.471092 2:-0.5 3:-0.432611 4:-0.491303 5:0.306 6:-0.35816 7:-0.736041 8:0.345123 
160 1:0.56531 2:-0.48 3:-0.432611 4:-0.491303 5:0.306 6:-0.362992 7:0.0395808 8:-0.285276 
160 1:0.711991 2:-0.48 3:-0.139131 4:-0.139131 5:-0.125764 6:-0.381779 7:0.0118456 8:-0.249572 
160 1:0.756959 2:-0.5 3:0.590261 4:0.292868 5:-0.765725 6:-0.509189 7:-0.369348 8:0.0589946 
160 1:0.675589 2:-0.58 3:0.44617 4:-0.307778 5:-0.0396111 6:-0.35816 7:-0.736041 8:0.345123 
160 1:0.522484 2:-0.48 3:-0.432611 4:-0.373915 5:0.306 6:-0.416511 7:-0.541544 8:0.400564 
160 1:0.673448 2:-0.52 3:-0.559911 4:-0.617844 5:0.568603 6:-0.0115569 7:0.0363145 8:-0.452756 
160 1:0.421842 2:-0.46 3:-0.559911 4:-0.617844 5:0.568603 6:-0.583219 7:-0.499865 8:0.341159 
160 1:0.577088 2:-0.52 3:-0.315219 4:-0.197827 5:0.0181575 6:-0.394543 7:-0.394543 8:0.161344 
160 1:0.509636 2:-0.5 3:-0.270245 4:-0.212311 5:0.0714252 6:-0.452631 7:-0.736041 8:0.412445 
160 1:0.43576 2:-0.48 3:-0.549999 4:-0.608695 5:0.449916 6:-0.564277 7:-0.702301 8:0.5672 
160 1:0.45182 2:-0.48 3:-0.549999 4:-0.608695 5:0.449916 6:-0.541544 7:-0.374832 8:0.10355 
160 1:0.510707 2:-0.48 3:-0.549999 4:-0.608695 5:0.449916 6:-0.509189 7:-0.415961 8:0.0589946 
160 1:0.474304 2:-0.5 3:-0.549999 4:-0.667391 5:0.521876 6:-0.452631 7:-0.736041 8:0.412445 
160 1:0.511777 2:-0.5 3:-0.549999 4:-0.667391 5:0.521876 6:-0.310926 7:-0.688804 8:0.277795 
160 1:0.443255 2:-0.46 3:-0.559911 4:-0.501978 5:0.426552 6:-0.564277 7:-0.702301 8:0.5672 
160 1:0.457173 2:-0.46 3:-0.501978 4:-0.675777 5:0.568603 6:-0.518269 7:-0.656293 8:0.501625 
160 1:0.480728 2:-0.5 3:-0.501978 4:-0.675777 5:0.568603 6:-0.35816 7:-0.64157 8:0.210473 
160 1:0.533191 2:-0.46 3:-0.444044 4:-0.617844 5:0.497578 6:-0.426253 7:-0.426253 8:0.17375 
160 1:0.599572 2:-0.5 3:-0.123478 4:-0.480347 5:0.0363855 6:-0.310926 7:-0.594336 8:0.143151 
160 1:0.461456 2:-0.5 3:-0.361393 4:-0.718263 5:0.400985 6:-0.35816 7:-0.64157 8:0.210473 
160 1:0.531049 2:-0.5 3:-0.182959 4:-0.658781 5:0.255144 6:-0.310926 7:-0.688804 8:0.277795 
160 1:0.586724 2:-0.5 3:-0.182959 4:-0.658781 5:0.255144 6:-0.415961 7:-0.369348 8:-0.00744391 
160 1:0.48394 2:-0.5 3:-0.182959 4:-0.658781 5:0.255144 6:-0.310926 7:-0.688804 8:0.277795 
160 1:0.549251 2:-0.48 3:-0.373915 4:-0.256523 5:-0.0538031 6:-0.509189 7:-0.415961 8:0.0589946 
160 1:0.61242 2:-0.48 3:-0.345629 4:-0.0769017 5:-0.228936 6:-0.462575 7:-0.369348 8:-0.00744391 
160 1:0.520343 2:-0.48 3:-0.373915 4:-0.256523 5:-0.0538031 6:-0.509189 7:-0.415961 8:0.0589946 
160 1:0.462527 2:-0.48 3:-0.444044 4:-0.154378 5:-0.0706256 6:-0.509189 7:-0.322734 8:-0.00744391 
160 1:0.179872 2:0.56 3:-0.685734 4:0.0461289 5:-0.067295 6:-0.710208 7:-0.128995 8:-0.0199005 
160 1:0.222698 2:0.62 3:-0.734152 4:0.151209 5:-0.0966469 6:-0.74866 7:-0.0455448 8:-0.047 
160 1:0.30621 2:0.46 3:-0.660236 4:0.17391 5:-0.193043 6:-0.689959 7:-0.0275164 8:-0.135999 
160 1:0.182013 2:0.48 3:-0.701472 4:0.125947 5:-0.0700514 6:-0.722707 7:-0.0656067 8:-0.0224453 
160 1:0.374732 2:0.6 3:-0.626757 4:0.43699 5:-0.33943 6:-0.663371 7:0.18141 8:-0.271153 
160 1:0.0728051 2:0.48 3:-0.449652 4:-0.557573 5:0.370993 6:-0.522722 7:-0.608429 8:0.384754 
160 1:0.291221 2:0.4 3:-0.197827 4:-0.346521 5:0.154882 6:-0.322734 7:-0.44082 8:0.185227 
160 1:0.445396 2:0.4 3:-0.0491329 4:-0.272176 5:0.0637303 6:-0.204648 7:-0.381779 8:0.10107 
160 1:0.385439 2:0.4 3:-0.234999 4:-0.309348 5:0.154882 6:-0.352254 7:-0.411299 8:0.185227 
160 1:-0.0299786 2:0.66 3:-0.508076 4:-0.675777 5:0.501318 6:-0.56912 7:-0.702301 8:0.505079 
160 1:0.391863 2:0.4 3:-0.0863052 4:-0.234999 5:0.0181575 6:-0.234168 7:-0.352254 8:0.0589946 
160 1:0.167024 2:0.32 3:-0.390103 4:-0.543927 5:0.301034 6:-0.475431 7:-0.597592 8:0.320164 
160 1:0.0620985 2:0.46 3:-0.406363 4:-0.587697 5:0.296052 6:-0.488344 7:-0.632352 8:0.315564 
160 1:0.0578158 2:0.46 3:-0.44263 4:-0.623964 5:0.296052 6:-0.517146 7:-0.661153 8:0.315564 
160 1:-0.0449679 2:0.46 3:-0.44263 4:-0.696502 5:0.340514 6:-0.517146 7:-0.71876 8:0.356615 
160 1:0.17773 2:0.34 3:-0.474249 4:-0.626757 5:0.380416 6:-0.542256 7:-0.663371 8:0.393454 
160 1:0.426124 2:0.2 3:-0.461424 4:-0.0558911 5:-0.00669893 6:-0.532071 7:-0.210015 8:0.0360456 
160 1:0.231263 2:0.4 3:-0.123478 4:-0.383698 5:-0.0729937 6:-0.263689 7:-0.470344 8:-0.0251619 
160 1:0.224839 2:0.38 3:-0.300913 4:-0.338402 5:0.0296478 6:-0.4046 7:-0.434372 8:0.0696032 
160 1:0.533191 2:0.36 3:0.0857012 4:0.199114 5:-0.514836 6:-0.0975683 7:-0.00750062 8:-0.433099 
160 1:0.366167 2:0.36 3:0.0478999 4:0.199114 5:-0.514836 6:-0.127588 7:-0.00750062 8:-0.433099 
160 1:0.331906 2:0.42 3:-0.207043 4:-0.317646 5:-0.0383423 6:-0.330053 7:-0.417889 8:0.00683042 
160 1:0.385439 2:0.38 3:-0.15097 4:-0.375887 5:-0.062269 6:-0.285522 7:-0.464141 8:-0.0152602 
160 1:0.167024 2:0.42 3:-0.133309 4:-0.317646 5:-0.0383423 6:-0.271497 7:-0.417889 8:0.00683042 
160 1:0.349036 2:0.38 3:-0.0759962 4:-0.263428 5:-0.108225 6:-0.225981 7:-0.374832 8:-0.0576894 
160 1:0.319058 2:0.42 3:-0.170178 4:-0.317646 5:-0.0383423 6:-0.300777 7:-0.417889 8:0.00683042 
160 1:0.214133 2:0.42 3:-0.170178 4:-0.317646 5:-0.0383423 6:-0.300777 7:-0.417889 8:0.00683042 
160 1:0.394004 2:0.44 3:-0.179546 4:-0.325805 5:-0.0490834 6:-0.308216 7:-0.424368 8:-0.00308638 
160 1:0.329764 2:0.46 3:-0.225029 4:-0.0436906 5:-0.104118 6:-0.344337 7:-0.200326 8:-0.0538974 
160 1:0.0728051 2:0.4 3:-0.346521 4:-0.532392 5:0.200454 6:-0.44082 7:-0.588431 8:0.227303 
160 1:0.171306 2:0.44 3:-0.325805 4:-0.618317 5:0.0405693 6:-0.424368 7:-0.656668 8:0.0796866 
160 1:0.179872 2:0.4 3:-0.272176 4:-0.346521 5:0.109309 6:-0.381779 7:-0.44082 8:0.143151 
160 2:0.42 3:-0.391375 4:-0.649445 5:0.278048 6:-0.476441 7:-0.681389 8:0.298942 
160 1:0.012848 2:0.38 3:-0.413371 4:-0.713262 5:0.305393 6:-0.49391 7:-0.73207 8:0.324188 
160 1:0.0406852 2:0.42 3:-0.35451 4:-0.649445 5:0.142451 6:-0.447165 7:-0.681389 8:0.17375 
160 1:0.276231 2:0.4 3:-0.234999 4:-0.272176 5:0.154882 6:-0.352254 7:-0.381779 8:0.185227 
160 1:-0.0835118 2:0.44 3:-0.362366 4:-0.691448 5:0.264709 6:-0.453403 7:-0.714746 8:0.286627 
160 1:0.252677 2:0.36 3:-0.14112 4:-0.708181 5:0.412109 6:-0.2777 7:-0.728035 8:0.422715 
160 1:0.12848 2:0.36 3:-0.216728 4:-0.708181 5:0.458453 6:-0.337744 7:-0.728035 8:0.465503 
160 1:0.115632 2:0.4 3:-0.309348 4:-0.792607 5:0.291606 6:-0.411299 7:-0.795082 8:0.311459 
160 1:0.182013 2:0.42 3:-0.280777 4:-0.686309 5:0.278048 6:-0.388609 7:-0.710665 8:0.298942 
160 1:-0.00428266 2:0.4 3:-0.346521 4:-0.532392 5:0.0637303 6:-0.44082 7:-0.588431 8:0.10107 
160 1:0.126338 2:0.42 3:-0.317646 4:-0.723178 5:0.278048 6:-0.417889 7:-0.739945 8:0.298942 
160 1:0.158458 2:0.4 3:-0.346521 4:-0.458042 5:0.0181575 6:-0.44082 7:-0.529386 8:0.0589946 
160 1:-0.0942184 2:0.34 3:-0.245487 4:-0.664884 5:0.240186 6:-0.360583 7:-0.69365 8:0.263986 
160 1:0.211991 2:0.34 3:-0.397995 4:-0.626757 5:0.333673 6:-0.481698 7:-0.663371 8:0.350298 
160 1:0.1606 2:0.32 3:-0.390103 4:-0.428561 5:0.159596 6:-0.475431 7:-0.505972 8:0.189579 
160 1:-0.0321199 2:0.32 3:-0.390103 4:-0.428561 5:0.159596 6:-0.475431 7:-0.505972 8:0.189579 
160 1:-0.0364026 2:0.44 3:-0.252673 4:-0.764575 5:0.264709 6:-0.36629 7:-0.77282 8:0.286627 
160 1:0.319058 2:0.32 3:-0.390103 4:-0.428561 5:0.159596 6:-0.475431 7:-0.505972 8:0.189579 
160 1:0.207709 2:0.32 3:-0.390103 4:-0.428561 5:0.159596 6:-0.475431 7:-0.505972 8:0.189579 
160 1:0.122056 2:0.32 3:-0.390103 4:-0.428561 5:0.159596 6:-0.475431 7:-0.505972 8:0.189579 
160 1:0.32334 2:0.34 3:-0.245487 4:-0.550503 5:0.240186 6:-0.360583 7:-0.602814 8:0.263986 
160 1:0.104925 2:0.34 3:-0.359868 4:-0.58863 5:0.28693 6:-0.45142 7:-0.633092 8:0.307142 
160 1:0.122056 2:0.32 3:-0.351651 4:-0.428561 5:0.159596 6:-0.444894 7:-0.505972 8:0.189579 
160 1:0.299786 2:0.32 3:-0.390103 4:-0.390103 5:0.112448 6:-0.475431 7:-0.475431 8:0.146049 
160 1:0.00214133 2:0.42 3:-0.317646 4:-0.723178 5:0.278048 6:-0.417889 7:-0.739945 8:0.298942 
160 1:0.250535 2:0.34 3:-0.20736 4:-0.245487 5:-0.273989 6:-0.330304 7:-0.360583 8:-0.210733 
160 1:0.184154 2:0.34 3:-0.20736 4:-0.283614 5:-0.227246 6:-0.330304 7:-0.390862 8:-0.167577 
160 1:0.233405 2:0.34 3:-0.20736 4:-0.245487 5:-0.227246 6:-0.330304 7:-0.360583 8:-0.167577 
160 1:0.199143 2:0.34 3:-0.283614 4:-0.20736 5:-0.133759 6:-0.390862 7:-0.330304 8:-0.0812645 
160 1:0.304069 2:0.34 3:-0.245487 4:-0.359868 5:-0.133759 6:-0.360583 7:-0.45142 8:-0.0812645 
160 1:0.327623 2:0.56 3:-0.197827 4:-0.302381 5:0.060881 6:-0.322734 7:-0.405766 8:0.0984396 
160 1:0.0877944 2:0.42 3:-0.280777 4:-0.723178 5:0.187652 6:-0.388609 7:-0.739945 8:0.215482 
160 1:0.314775 2:0.34 3:-0.321741 4:-0.321741 5:-0.133759 6:-0.421141 7:-0.421141 8:-0.0812645 
160 1:0.411135 2:0.34 3:-0.131106 4:-0.245487 5:-0.133759 6:-0.269747 7:-0.360583 8:-0.0812645 
160 1:0.175589 2:0.32 3:-0.467018 4:-0.313194 5:0.159596 6:-0.536513 7:-0.414353 8:0.189579 
160 1:0.263383 2:0.34 3:-0.474249 4:-0.321741 5:0.240186 6:-0.542256 7:-0.421141 8:0.263986 
160 1:0.169165 2:0.32 3:-0.236284 4:-0.236284 5:-0.0761329 6:-0.353275 7:-0.353275 8:-0.0280602 
160 1:0.374732 2:0.3 3:-0.188129 4:-0.265708 5:0.030047 6:-0.315032 7:-0.376642 8:0.0699718 
160 1:0.0299786 2:0.4 3:-0.272176 4:-0.718263 5:0.200454 6:-0.381779 7:-0.736041 8:0.227303 
160 1:0.312634 2:0.3 3:-0.265708 4:-0.304499 5:0.030047 6:-0.376642 7:-0.407449 8:0.0699718 
160 1:0.411135 2:0.28 3:-0.0608694 4:-0.217392 5:-0.0538031 6:-0.213968 7:-0.338272 8:-0.00744391 
160 1:0.331906 2:0.24 3:-0.4368 4:-0.237658 5:0.115817 6:-0.512516 7:-0.354366 8:0.14916 
160 1:0.235546 2:0.22 3:-0.509284 4:-0.147593 5:0.0304736 6:-0.57008 7:-0.28284 8:0.0703656 
160 1:0.312634 2:0.32 3:-0.390103 4:-0.274737 5:-0.0289904 6:-0.475431 7:-0.383812 8:0.0154647 
160 1:0.278373 2:0.46 3:-0.478897 4:-0.152491 5:-0.193043 6:-0.545947 7:-0.28673 8:-0.135999 
160 1:0.00642398 2:0.34 3:-0.436122 4:-0.626757 5:0.333673 6:-0.511977 7:-0.663371 8:0.350298 
160 1:0.179872 2:0.22 3:-0.348533 4:-0.308345 5:0.0797435 6:-0.442418 7:-0.410502 8:0.115855 
160 1:0.269807 2:0.54 3:-0.364672 4:-0.259298 5:0.201176 6:-0.455235 7:-0.371551 8:0.227969 
160 2:0.4 3:-0.346521 4:-0.681086 5:0.291606 6:-0.44082 7:-0.706517 8:0.311459 
160 1:-0.278373 2:0.6 3:-0.626757 4:-0.832644 5:0.628154 6:-0.663371 7:-0.826877 8:0.622182 
160 1:0.351178 2:0.4 3:-0.197827 4:-0.346521 5:0.0637303 6:-0.322734 7:-0.44082 8:0.10107 
160 1:0.406852 2:0.4 3:0.0623888 4:-0.234999 5:-0.118567 6:-0.116082 7:-0.352254 8:-0.0672376 
160 1:0.267666 2:0.42 3:-0.243912 4:-0.35451 5:0.0520541 6:-0.359333 7:-0.447165 8:0.0902901 
160 1:0.421842 2:0.38 3:-0.0385115 4:-0.225944 5:-0.246097 6:-0.196213 7:-0.345063 8:-0.184982 
160 1:0.291221 2:0.4 3:-0.160654 4:-0.309348 5:0.0181575 6:-0.293213 7:-0.411299 8:0.0589946 
160 1:0.374732 2:0.4 3:-0.234999 4:-0.197827 5:0.0181575 6:-0.352254 7:-0.322734 8:0.0589946 
160 1:0.310493 2:0.42 3:-0.170178 4:-0.317646 5:0.00685862 6:-0.300777 7:-0.417889 8:0.0485628 
160 1:0.17773 2:0.38 3:-0.375887 4:-0.338402 5:0.121565 6:-0.464141 7:-0.434372 8:0.154467 
160 1:0.0171306 2:0.38 3:-0.300913 4:-0.263428 5:0.0296478 6:-0.4046 7:-0.374832 8:0.0696032 
160 1:0.1606 2:0.38 3:-0.300913 4:-0.300913 5:0.0756035 6:-0.4046 7:-0.4046 8:0.112032 
160 1:0.0706638 2:0.38 3:-0.338402 4:-0.300913 5:0.0756035 6:-0.434372 7:-0.4046 8:0.112032 
160 1:0.0942184 2:0.38 3:-0.300913 4:-0.300913 5:0.0756035 6:-0.4046 7:-0.4046 8:0.112032 
160 1:0.271949 2:0.38 3:-0.263428 4:-0.263428 5:0.0296478 6:-0.374832 7:-0.374832 8:0.0696032 
160 1:0.250535 2:0.38 3:-0.263428 4:-0.300913 5:0.0756035 6:-0.374832 7:-0.4046 8:0.112032 
160 1:0.203426 2:0.38 3:-0.263428 4:-0.300913 5:0.0756035 6:-0.374832 7:-0.4046 8:0.112032 
160 1:0.252677 2:0.38 3:-0.338402 4:-0.338402 5:0.121565 6:-0.434372 7:-0.434372 8:0.154467 
160 1:0.325482 2:0.42 3:-0.207043 4:-0.243912 5:-0.0383423 6:-0.330053 7:-0.359333 8:0.00683042 
160 1:0.291221 2:0.36 3:-0.292335 4:-0.367946 5:0.134023 6:-0.397788 7:-0.457835 8:0.165969 
160 1:0.186296 2:0.38 3:-0.300913 4:-0.300913 5:0.0756035 6:-0.4046 7:-0.4046 8:0.112032 
160 1:0.201285 2:0.38 3:-0.300913 4:-0.300913 5:0.0756035 6:-0.4046 7:-0.4046 8:0.112032 
160 1:0.282655 2:0.42 3:-0.243912 4:-0.280777 5:-0.0383423 6:-0.359333 7:-0.388609 8:0.00683042 
160 1:0.218415 2:0.38 3:-0.300913 4:-0.300913 5:0.0296478 6:-0.4046 7:-0.4046 8:0.0696032 
160 1:0.368308 2:0.36 3:-0.178926 4:-0.254533 5:-0.0513639 6:-0.307724 7:-0.367768 8:-0.00519193 
160 1:0.162741 2:0.38 3:-0.375887 4:-0.375887 5:0.16752 6:-0.464141 7:-0.464141 8:0.196896 
160 1:0.271949 2:0.38 3:-0.413371 4:-0.413371 5:0.213476 6:-0.49391 7:-0.49391 8:0.239325 
160 1:0.329764 2:0.38 3:-0.00102243 4:-0.225944 5:-0.154186 6:-0.16644 7:-0.345063 8:-0.100124 
160 1:0.364026 2:0.38 3:-0.0385115 4:-0.375887 5:0.0296478 6:-0.196213 7:-0.464141 8:0.0696032 
160 1:0.117773 2:0.36 3:-0.330141 4:-0.330141 5:0.0876789 6:-0.427812 7:-0.427812 8:0.123181 
160 1:0.308351 2:0.4 3:-0.234999 4:-0.309348 5:0.0181575 6:-0.352254 7:-0.411299 8:0.0589946 
160 1:0.310493 2:0.36 3:-0.330141 4:-0.443554 5:0.226722 6:-0.427812 7:-0.517879 8:0.251554 
160 1:0.0385439 2:0.36 3:-0.292335 4:-0.405748 5:0.134023 6:-0.397788 7:-0.487855 8:0.165969 
160 1:0.175589 2:0.38 3:-0.45086 4:-0.413371 5:0.259437 6:-0.523682 7:-0.49391 8:0.281759 
160 1:0.104925 2:0.36 3:-0.367946 4:-0.443554 5:0.273066 6:-0.457835 7:-0.517879 8:0.294342 
160 1:0.0899358 2:0.36 3:-0.405748 4:-0.443554 5:0.273066 6:-0.487855 7:-0.517879 8:0.294342 
160 1:0.32334 2:0.36 3:-0.330141 4:-0.405748 5:0.226722 6:-0.427812 7:-0.487855 8:0.251554 
160 1:0.256959 2:0.36 3:-0.178926 4:-0.556962 5:0.273066 6:-0.307724 7:-0.607943 8:0.294342 
160 1:0.0792291 2:0.36 3:-0.405748 4:-0.481355 5:0.319415 6:-0.487855 7:-0.547899 8:0.337135 
160 1:0.207709 2:0.36 3:-0.292335 4:-0.330141 5:0.0876789 6:-0.397788 7:-0.427812 8:0.123181 
160 1:0.11349 2:0.36 3:-0.330141 4:-0.443554 5:0.180372 6:-0.427812 7:-0.517879 8:0.208762 
160 1:0.201285 2:0.36 3:-0.216728 4:-0.405748 5:0.0413295 6:-0.337744 7:-0.487855 8:0.0803884 
160 1:0.276231 2:0.36 3:-0.330141 4:-0.443554 5:0.273066 6:-0.427812 7:-0.517879 8:0.294342 
160 1:0.201285 2:0.36 3:-0.367946 4:-0.443554 5:0.273066 6:-0.457835 7:-0.517879 8:0.294342 
160 1:0.188437 2:0.38 3:-0.413371 4:-0.45086 5:0.305393 6:-0.49391 7:-0.523682 8:0.324188 
160 1:0.158458 2:0.38 3:-0.300913 4:-0.413371 5:0.213476 6:-0.4046 7:-0.49391 8:0.239325 
160 1:0.319058 2:0.36 3:-0.292335 4:-0.443554 5:0.226722 6:-0.397788 7:-0.517879 8:0.251554 
160 1:0.126338 2:0.36 3:-0.443554 4:-0.443554 5:0.273066 6:-0.517879 7:-0.517879 8:0.294342 
160 1:0.0877944 2:0.36 3:-0.367946 4:-0.443554 5:0.226722 6:-0.457835 7:-0.517879 8:0.251554 
160 2:0.38 3:-0.413371 4:-0.52583 5:0.305393 6:-0.49391 7:-0.583219 8:0.324188 
160 1:0.173448 2:0.42 3:-0.280777 4:-0.501978 5:0.323243 6:-0.388609 7:-0.564277 8:0.340669 
160 1:0.0985011 2:0.36 3:-0.330141 4:-0.443554 5:0.226722 6:-0.427812 7:-0.517879 8:0.251554 
160 1:0.203426 2:0.36 3:-0.367946 4:-0.405748 5:0.226722 6:-0.457835 7:-0.487855 8:0.251554 
160 1:0.297645 2:0.38 3:-0.263428 4:-0.300913 5:0.0296478 6:-0.374832 7:-0.4046 8:0.0696032 
160 1:0.278373 2:0.38 3:-0.300913 4:-0.52583 5:0.259437 6:-0.4046 7:-0.583219 8:0.281759 
160 1:0.167024 2:0.36 3:-0.405748 4:-0.405748 5:0.226722 6:-0.487855 7:-0.487855 8:0.251554 
160 1:0.130621 2:0.38 3:-0.338402 4:-0.52583 5:0.351348 6:-0.434372 7:-0.583219 8:0.366617 
160 1:0.171306 2:0.38 3:-0.413371 4:-0.45086 5:0.259437 6:-0.49391 7:-0.523682 8:0.281759 
160 1:0.164882 2:0.36 3:-0.330141 4:-0.443554 5:0.273066 6:-0.427812 7:-0.517879 8:0.294342 
160 1:0.122056 2:0.38 3:-0.338402 4:-0.413371 5:0.16752 6:-0.434372 7:-0.49391 8:0.196896 
160 1:0.284797 2:0.38 3:-0.113481 4:-0.263428 5:-0.108225 6:-0.25575 7:-0.374832 8:-0.0576894 
160 1:0.107066 2:0.38 3:-0.338402 4:-0.563319 5:0.259437 6:-0.434372 7:-0.612992 8:0.281759 
160 1:0.152034 2:0.38 3:-0.413371 4:-0.413371 5:0.259437 6:-0.49391 7:-0.49391 8:0.281759 
160 1:0.207709 2:0.36 3:-0.405748 4:-0.443554 5:0.273066 6:-0.487855 7:-0.517879 8:0.294342 
160 1:0.197002 2:0.38 3:-0.375887 4:-0.52583 5:0.351348 6:-0.464141 7:-0.583219 8:0.366617 
160 1:0.0685225 2:0.38 3:-0.338402 4:-0.52583 5:0.259437 6:-0.434372 7:-0.583219 8:0.281759 
160 1:0.334047 2:0.36 3:-0.254533 4:-0.292335 5:0.0413295 6:-0.367768 7:-0.397788 8:0.0803884 
160 1:0.334047 2:0.36 3:-0.103319 4:-0.405748 5:0.134023 6:-0.24768 7:-0.487855 8:0.165969 
160 1:0.222698 2:0.36 3:-0.292335 4:-0.367946 5:0.134023 6:-0.397788 7:-0.457835 8:0.165969 
160 1:-0.0578158 2:0.44 3:-0.435497 4:-0.618317 5:0.488849 6:-0.511481 7:-0.656668 8:0.493567 
160 1:0.164882 2:0.42 3:-0.243912 4:-0.428244 5:0.232847 6:-0.359333 7:-0.505721 8:0.257209 
160 1:0.331906 2:0.36 3:-0.292335 4:-0.367946 5:0.0876789 6:-0.397788 7:-0.457835 8:0.123181 
160 1:-0.0942184 2:0.36 3:-0.254533 4:-0.405748 5:0.180372 6:-0.367768 7:-0.487855 8:0.208762 
160 1:0.276231 2:0.36 3:-0.14112 4:-0.443554 5:0.0413295 6:-0.2777 7:-0.517879 8:0.0803884 
160 1:0.27409 2:0.38 3:-0.300913 4:-0.375887 5:0.121565 6:-0.4046 7:-0.464141 8:0.154467 
160 1:0.411135 2:0.38 3:-0.188455 4:-0.225944 5:-0.0163134 6:-0.315291 7:-0.345063 8:0.027169 
160 1:0.27409 2:0.38 3:-0.300913 4:-0.413371 5:0.16752 6:-0.4046 7:-0.49391 8:0.196896 
160 1:0.233405 2:0.36 3:-0.330141 4:-0.481355 5:0.273066 6:-0.427812 7:-0.547899 8:0.294342 
160 1:0.102784 2:0.38 3:-0.375887 4:-0.52583 5:0.305393 6:-0.464141 7:-0.583219 8:0.324188 
160 1:0.231263 2:0.38 3:-0.263428 4:-0.563319 5:0.213476 6:-0.374832 7:-0.612992 8:0.239325 
160 1:0.137045 2:0.4 3:-0.309348 4:-0.346521 5:0.109309 6:-0.411299 7:-0.44082 8:0.143151 
160 1:0.261242 2:0.4 3:-0.42087 4:-0.383698 5:0.246033 6:-0.499865 7:-0.470344 8:0.269383 
160 1:0.167024 2:0.4 3:-0.234999 4:-0.346521 5:0.109309 6:-0.352254 7:-0.44082 8:0.143151 
160 1:0.280514 2:0.4 3:-0.346521 4:-0.346521 5:0.109309 6:-0.44082 7:-0.44082 8:0.143151 
160 1:0.0749465 2:0.4 3:-0.309348 4:-0.383698 5:0.109309 6:-0.411299 7:-0.470344 8:0.143151 
160 1:0.0492505 2:0.4 3:-0.458042 4:-0.383698 5:0.246033 6:-0.529386 7:-0.470344 8:0.269383 
160 1:0.329764 2:0.4 3:-0.272176 4:-0.383698 5:0.154882 6:-0.381779 7:-0.470344 8:0.185227 
160 1:0.107066 2:0.42 3:-0.35451 4:-0.280777 5:0.0972551 6:-0.447165 7:-0.388609 8:0.132022 
160 1:0.250535 2:0.42 3:-0.391375 4:-0.243912 5:0.0972551 6:-0.476441 7:-0.359333 8:0.132022 
160 1:0.334047 2:0.4 3:-0.234999 4:-0.234999 5:-0.0274154 6:-0.352254 7:-0.352254 8:0.0169189 
160 1:0.379015 2:0.38 3:-0.263428 4:-0.188455 5:-0.0163134 6:-0.374832 7:-0.315291 8:0.027169 
160 1:0.361884 2:0.4 3:-0.272176 4:-0.197827 5:-0.0274154 6:-0.381779 7:-0.322734 8:0.0169189 
160 1:0.122056 2:0.4 3:-0.272176 4:-0.234999 5:0.0181575 6:-0.381779 7:-0.352254 8:0.0589946 
160 1:0.100642 2:0.4 3:-0.309348 4:-0.272176 5:0.0637303 6:-0.411299 7:-0.381779 8:0.10107 
160 1:0.295503 2:0.4 3:-0.42087 4:-0.0863052 5:-0.0274154 6:-0.499865 7:-0.234168 8:0.0169189 
160 1:0.299786 2:0.42 3:-0.428244 4:-0.0964448 5:-0.128739 6:-0.505721 7:-0.242221 8:-0.0766292 
160 1:0.139186 2:0.4 3:-0.346521 4:-0.272176 5:0.154882 6:-0.44082 7:-0.381779 8:0.185227 
160 1:0.299786 2:0.34 3:-0.397995 4:-0.131106 5:0.00647033 6:-0.481698 7:-0.269747 8:0.0482043 
160 1:0.164882 2:0.38 3:-0.263428 4:-0.413371 5:0.16752 6:-0.374832 7:-0.49391 8:0.196896 
160 1:0.293362 2:0.4 3:-0.272176 4:-0.234999 5:0.0181575 6:-0.381779 7:-0.352254 8:0.0589946 
160 1:0.222698 2:0.38 3:-0.375887 4:-0.375887 5:0.16752 6:-0.464141 7:-0.464141 8:0.196896 
160 1:0.248394 2:0.38 3:-0.225944 4:-0.300913 5:0.0296478 6:-0.345063 7:-0.4046 8:0.0696032 
160 1:0.122056 2:0.4 3:-0.309348 4:-0.272176 5:0.0637303 6:-0.411299 7:-0.381779 8:0.10107 
160 1:0.226981 2:0.38 3:-0.225944 4:-0.263428 5:-0.0163134 6:-0.345063 7:-0.374832 8:0.027169 
160 1:0.252677 2:0.4 3:-0.197827 4:-0.272176 5:0.0181575 6:-0.322734 7:-0.381779 8:0.0589946 
160 1:0.139186 2:0.38 3:-0.225944 4:-0.300913 5:0.0296478 6:-0.345063 7:-0.4046 8:0.0696032 
160 1:0.316916 2:0.4 3:-0.160654 4:-0.346521 5:-0.0274154 6:-0.293213 7:-0.44082 8:0.0169189 
160 1:0.0749465 2:0.4 3:-0.346521 4:-0.346521 5:0.109309 6:-0.44082 7:-0.44082 8:0.143151 
160 1:0.14561 2:0.4 3:-0.383698 4:-0.309348 5:0.109309 6:-0.470344 7:-0.411299 8:0.143151 
160 1:0.162741 2:0.4 3:-0.346521 4:-0.309348 5:0.109309 6:-0.44082 7:-0.411299 8:0.143151 
160 1:0.182013 2:0.4 3:-0.42087 4:-0.42087 5:0.246033 6:-0.499865 7:-0.499865 8:0.269383 
160 1:0.297645 2:0.4 3:-0.234999 4:-0.272176 5:0.0181575 6:-0.352254 7:-0.381779 8:0.0589946 
160 1:0.214133 2:0.4 3:-0.309348 4:-0.42087 5:0.200454 6:-0.411299 7:-0.499865 8:0.227303 
160 1:0.199143 2:0.4 3:-0.383698 4:-0.458042 5:0.246033 6:-0.470344 7:-0.529386 8:0.269383 
160 1:0.207709 2:0.4 3:-0.309348 4:-0.458042 5:0.246033 6:-0.411299 7:-0.529386 8:0.269383 
160 1:0.194861 2:0.4 3:-0.309348 4:-0.309348 5:0.154882 6:-0.411299 7:-0.411299 8:0.185227 
160 1:0.334047 2:0.4 3:-0.272176 4:-0.272176 5:0.109309 6:-0.381779 7:-0.381779 8:0.143151 
160 1:0.389722 2:0.4 3:-0.0863052 4:-0.0491329 5:-0.255291 6:-0.234168 7:-0.204648 8:-0.19347 
160 1:0.203426 2:0.4 3:-0.309348 4:-0.346521 5:0.109309 6:-0.411299 7:-0.44082 8:0.143151 
160 1:0.319058 2:0.4 3:-0.272176 4:-0.272176 5:0.0181575 6:-0.381779 7:-0.381779 8:0.0589946 
160 1:0.278373 2:0.4 3:-0.42087 4:-0.272176 5:0.109309 6:-0.499865 7:-0.381779 8:0.143151 
160 1:0.0856531 2:0.4 3:-0.346521 4:-0.346521 5:0.154882 6:-0.44082 7:-0.44082 8:0.185227 
160 1:0.171306 2:0.4 3:-0.346521 4:-0.495219 5:0.291606 6:-0.44082 7:-0.55891 8:0.311459 
160 1:0.321199 2:0.4 3:-0.160654 4:-0.309348 5:0.0181575 6:-0.293213 7:-0.411299 8:0.0589946 
160 1:0.12848 2:0.4 3:-0.42087 4:-0.383698 5:0.200454 6:-0.499865 7:-0.470344 8:0.227303 
160 1:0.226981 2:0.4 3:-0.272176 4:-0.272176 5:0.109309 6:-0.381779 7:-0.381779 8:0.143151 
160 1:0.246253 2:0.38 3:-0.375887 4:-0.45086 5:0.305393 6:-0.464141 7:-0.523682 8:0.324188 
160 1:0.24197 2:0.42 3:-0.280777 4:-0.243912 5:0.00685862 6:-0.388609 7:-0.359333 8:0.0485628 
160 1:0.152034 2:0.4 3:-0.383698 4:-0.346521 5:0.154882 6:-0.470344 7:-0.44082 8:0.185227 
160 1:0.334047 2:0.4 3:-0.197827 4:-0.309348 5:0.109309 6:-0.322734 7:-0.411299 8:0.143151 
160 1:0.308351 2:0.4 3:-0.309348 4:-0.160654 5:-0.0729937 6:-0.411299 7:-0.293213 8:-0.0251619 
160 1:0.344754 2:0.4 3:-0.272176 4:-0.272176 5:-0.0274154 6:-0.381779 7:-0.381779 8:0.0169189 
160 1:0.218415 2:0.4 3:-0.309348 4:-0.272176 5:0.0181575 6:-0.411299 7:-0.381779 8:0.0589946 
160 1:0.30621 2:0.4 3:-0.309348 4:-0.309348 5:0.0637303 6:-0.411299 7:-0.411299 8:0.10107 
160 1:0.111349 2:0.4 3:-0.42087 4:-0.309348 5:0.109309 6:-0.499865 7:-0.411299 8:0.143151 
160 1:0.117773 2:0.4 3:-0.42087 4:-0.346521 5:0.154882 6:-0.499865 7:-0.44082 8:0.185227 
160 1:0.254818 2:0.4 3:-0.309348 4:-0.346521 5:0.0637303 6:-0.411299 7:-0.44082 8:0.10107 
160 1:0.173448 2:0.4 3:-0.346521 4:-0.309348 5:0.109309 6:-0.44082 7:-0.411299 8:0.143151 
160 1:0.222698 2:0.42 3:-0.391375 4:-0.317646 5:0.0972551 6:-0.476441 7:-0.417889 8:0.132022 
160 1:-0.0107066 2:0.42 3:-0.538842 4:-0.280777 5:0.187652 6:-0.593553 7:-0.388609 8:0.215482 
160 1:0.11349 2:0.4 3:-0.42087 4:-0.383698 5:0.109309 6:-0.499865 7:-0.470344 8:0.143151 
160 1:0.310493 2:0.38 3:-0.15097 4:-0.188455 5:-0.200142 6:-0.285522 7:-0.315291 8:-0.142553 
160 1:0.0877944 2:0.42 3:-0.501978 4:-0.317646 5:0.142451 6:-0.564277 7:-0.417889 8:0.17375 
160 1:0.104925 2:0.4 3:-0.458042 4:-0.383698 5:0.200454 6:-0.529386 7:-0.470344 8:0.227303 
160 1:0.173448 2:0.4 3:-0.42087 4:-0.309348 5:0.109309 6:-0.499865 7:-0.411299 8:0.143151 
160 1:0.152034 2:0.4 3:-0.346521 4:-0.309348 5:0.0181575 6:-0.44082 7:-0.411299 8:0.0589946 
160 1:0.224839 2:0.4 3:-0.346521 4:-0.272176 5:0.0637303 6:-0.44082 7:-0.381779 8:0.10107 
160 1:-0.0963597 2:0.4 3:-0.42087 4:-0.42087 5:0.200454 6:-0.499865 7:-0.499865 8:0.227303 
160 1:0.254818 2:0.4 3:-0.42087 4:-0.309348 5:0.109309 6:-0.499865 7:-0.411299 8:0.143151 
160 1:0.218415 2:0.4 3:-0.383698 4:-0.346521 5:0.109309 6:-0.470344 7:-0.44082 8:0.143151 
160 1:0.263383 2:0.42 3:-0.280777 4:-0.280777 5:0.00685862 6:-0.388609 7:-0.388609 8:0.0485628 
160 1:0.0535332 2:0.4 3:-0.458042 4:-0.272176 5:0.109309 6:-0.529386 7:-0.381779 8:0.143151 
160 1:0.239829 2:0.4 3:-0.42087 4:-0.383698 5:0.200454 6:-0.499865 7:-0.470344 8:0.227303 
160 1:0.162741 2:0.4 3:-0.383698 4:-0.309348 5:0.0637303 6:-0.470344 7:-0.411299 8:0.10107 
160 1:0.0471092 2:0.4 3:-0.383698 4:-0.383698 5:0.109309 6:-0.470344 7:-0.470344 8:0.143151 
160 1:0.0792291 2:0.42 3:-0.428244 4:-0.391375 5:0.187652 6:-0.505721 7:-0.476441 8:0.215482 
160 1:0.297645 2:0.46 3:-0.188758 4:-0.623964 5:0.296052 6:-0.315532 7:-0.661153 8:0.315564 
160 1:0.156317 2:0.42 3:-0.280777 4:-0.35451 5:0.187652 6:-0.388609 7:-0.447165 8:0.215482 
160 1:0.175589 2:0.4 3:-0.383698 4:-0.383698 5:0.154882 6:-0.470344 7:-0.470344 8:0.185227 
160 1:0.286938 2:0.4 3:-0.309348 4:-0.346521 5:0.154882 6:-0.411299 7:-0.44082 8:0.185227 
160 1:0.0985011 2:0.4 3:-0.458042 4:-0.42087 5:0.246033 6:-0.529386 7:-0.499865 8:0.269383 
160 1:0.141328 2:0.4 3:-0.309348 4:-0.383698 5:0.109309 6:-0.411299 7:-0.470344 8:0.143151 
160 1:0.0578158 2:0.4 3:-0.346521 4:-0.383698 5:0.154882 6:-0.44082 7:-0.470344 8:0.185227 
160 1:0.32334 2:0.36 3:-0.254533 4:-0.330141 5:0.134023 6:-0.367768 7:-0.427812 8:0.165969 
160 1:0.186296 2:0.42 3:-0.243912 4:-0.243912 5:-0.0383423 6:-0.359333 7:-0.359333 8:0.00683042 
160 1:0.0214133 2:0.46 3:-0.297563 4:-0.660236 5:0.296052 6:-0.40194 7:-0.689959 8:0.315564 
160 1:0.0856531 2:0.4 3:-0.272176 4:-0.383698 5:0.200454 6:-0.381779 7:-0.470344 8:0.227303 
160 1:0.0663812 2:0.44 3:-0.508624 4:-0.435497 5:0.175057 6:-0.569555 7:-0.511481 8:0.203854 
160 1:0.164882 2:0.46 3:-0.478897 4:-0.44263 5:0.384977 6:-0.545947 7:-0.517146 8:0.397665 
160 1:0.0492505 2:0.4 3:-0.272176 4:-0.42087 5:0.109309 6:-0.381779 7:-0.499865 8:0.143151 
160 1:0.310493 2:0.4 3:-0.160654 4:-0.309348 5:-0.0729937 6:-0.293213 7:-0.411299 8:-0.0251619 
160 1:0.30621 2:0.4 3:-0.272176 4:-0.383698 5:0.0637303 6:-0.381779 7:-0.470344 8:0.10107 
160 1:0.218415 2:0.4 3:-0.234999 4:-0.346521 5:0.0181575 6:-0.352254 7:-0.44082 8:0.0589946 
160 1:0.310493 2:0.4 3:-0.234999 4:-0.272176 5:0.0181575 6:-0.352254 7:-0.381779 8:0.0589946 
160 1:0.38758 2:0.4 3:-0.197827 4:-0.309348 5:0.0181575 6:-0.322734 7:-0.411299 8:0.0589946 
160 1:0.331906 2:0.4 3:-0.272176 4:-0.346521 5:0.0181575 6:-0.381779 7:-0.44082 8:0.0589946 
160 1:0.295503 2:0.4 3:-0.234999 4:-0.346521 5:-0.0274154 6:-0.352254 7:-0.44082 8:0.0169189 
160 1:0.218415 2:0.4 3:-0.234999 4:-0.383698 5:0.0181575 6:-0.352254 7:-0.470344 8:0.0589946 
160 1:0.383298 2:0.42 3:-0.133309 4:-0.243912 5:0.00685862 6:-0.271497 7:-0.359333 8:0.0485628 
160 1:0.173448 2:0.4 3:-0.234999 4:-0.383698 5:0.0181575 6:-0.352254 7:-0.470344 8:0.0589946 
160 1:0.32334 2:0.36 3:-0.367946 4:-0.330141 5:0.134023 6:-0.457835 7:-0.427812 8:0.165969 
160 1:0.220557 2:0.38 3:-0.375887 4:-0.413371 5:0.121565 6:-0.464141 7:-0.49391 8:0.154467 
160 1:0.224839 2:0.38 3:-0.300913 4:-0.338402 5:0.0296478 6:-0.4046 7:-0.434372 8:0.0696032 
160 1:0.100642 2:0.36 3:-0.405748 4:-0.330141 5:0.226722 6:-0.487855 7:-0.427812 8:0.251554 
160 1:0.0513919 2:0.36 3:-0.443554 4:-0.481355 5:0.319415 6:-0.517879 7:-0.547899 8:0.337135 
160 1:-0.0663812 2:0.36 3:-0.481355 4:-0.519161 5:0.365759 6:-0.547899 7:-0.577923 8:0.379922 
160 1:0.216274 2:0.36 3:-0.481355 4:-0.481355 5:0.319415 6:-0.547899 7:-0.547899 8:0.337135 
160 1:-0.0471092 2:0.36 3:-0.519161 4:-0.481355 5:0.319415 6:-0.577923 7:-0.547899 8:0.337135 
160 1:0.100642 2:0.36 3:-0.519161 4:-0.519161 5:0.365759 6:-0.577923 7:-0.577923 8:0.379922 
160 1:0.233405 2:0.36 3:-0.330141 4:-0.292335 5:0.0876789 6:-0.427812 7:-0.397788 8:0.123181 
160 1:0.111349 2:0.38 3:-0.338402 4:-0.563319 5:0.351348 6:-0.434372 7:-0.612992 8:0.366617 
160 1:0.203426 2:0.4 3:-0.160654 4:-0.458042 5:0.109309 6:-0.293213 7:-0.529386 8:0.143151 
160 1:0.325482 2:0.38 3:-0.0385115 4:-0.225944 5:-0.108225 6:-0.196213 7:-0.345063 8:-0.0576894 
160 1:0.203426 2:0.4 3:-0.346521 4:-0.309348 5:0.0637303 6:-0.44082 7:-0.411299 8:0.10107 
160 1:0.319058 2:0.38 3:-0.300913 4:-0.338402 5:0.0296478 6:-0.4046 7:-0.434372 8:0.0696032 
160 1:0.256959 2:0.4 3:-0.197827 4:-0.123478 5:-0.164139 6:-0.322734 7:-0.263689 8:-0.109313 
160 1:0.134904 2:0.38 3:-0.375887 4:-0.488345 5:0.259437 6:-0.464141 7:-0.553451 8:0.281759 
160 1:0.169165 2:0.4 3:-0.309348 4:-0.309348 5:0.0637303 6:-0.411299 7:-0.411299 8:0.10107 
160 1:0.100642 2:0.4 3:-0.42087 4:-0.272176 5:0.109309 6:-0.499865 7:-0.381779 8:0.143151 
160 1:0.248394 2:0.36 3:-0.292335 4:-0.405748 5:0.134023 6:-0.397788 7:-0.487855 8:0.165969 
160 1:0.379015 2:0.36 3:-0.14112 4:-0.367946 5:-0.00501449 6:-0.2777 7:-0.457835 8:0.0376008 
160 1:0.329764 2:0.4 3:-0.0863052 4:-0.346521 5:-0.0274154 6:-0.234168 7:-0.44082 8:0.0169189 
160 1:0.389722 2:0.4 3:-0.0863052 4:-0.234999 5:-0.118567 6:-0.234168 7:-0.352254 8:-0.0672376 
160 1:0.261242 2:0.42 3:-0.280777 4:-0.35451 5:0.0520541 6:-0.388609 7:-0.447165 8:0.0902901 
160 1:0.205567 2:0.44 3:-0.398932 4:-0.398932 5:0.354362 6:-0.482442 7:-0.482442 8:0.3694 
160 1:0.214133 2:0.52 3:-0.392548 4:-0.498757 5:0.300285 6:-0.477373 7:-0.561719 8:0.319472 
160 1:0.0813704 2:0.38 3:-0.45086 4:-0.52583 5:0.305393 6:-0.523682 7:-0.583219 8:0.324188 
160 1:0.0620985 2:0.38 3:-0.45086 4:-0.563319 5:0.351348 6:-0.523682 7:-0.612992 8:0.366617 
160 1:0.190578 2:0.42 3:-0.428244 4:-0.391375 5:0.142451 6:-0.505721 7:-0.476441 8:0.17375 
160 1:-0.0364026 2:0.52 3:-0.427949 4:-0.569564 5:0.387094 6:-0.505487 7:-0.617951 8:0.39962 
160 1:0.220557 2:0.48 3:-0.269776 4:-0.59355 5:0.282784 6:-0.379873 7:-0.637 8:0.303314 
160 1:-0.261242 2:0.48 3:-0.557573 4:-0.773421 5:0.547411 6:-0.608429 7:-0.779845 8:0.547634 
160 1:-0.102784 2:0.54 3:-0.680796 4:-0.680796 5:0.502614 6:-0.706286 7:-0.706286 8:0.506276 
160 1:0.528908 2:-0.5 3:-0.361393 4:-0.480347 5:0.255144 6:-0.452631 7:-0.547099 8:0.277795 
160 1:0.441113 2:-0.5 3:-0.480347 4:-0.539828 5:0.255144 6:-0.547099 7:-0.594336 8:0.277795 
160 1:0.218415 2:-0.5 3:-0.480347 4:-0.361393 5:0.182226 6:-0.547099 7:-0.452631 8:0.210473 
160 1:0.475375 2:-0.48 3:-0.608695 4:-0.491303 5:0.377955 6:-0.649027 7:-0.555799 8:0.391182 
160 1:0.252677 2:-0.48 3:-0.608695 4:-0.491303 5:0.377955 6:-0.649027 7:-0.555799 8:0.391182 
160 1:0.479657 2:-0.48 3:-0.549999 4:-0.491303 5:0.377955 6:-0.602413 7:-0.555799 8:0.391182 
160 1:0.531049 2:-0.48 3:-0.432611 4:-0.432611 5:0.162079 6:-0.509189 7:-0.509189 8:0.191872 
160 1:0.27409 2:-0.48 3:-0.667391 4:-0.549999 5:0.449916 6:-0.695641 7:-0.602413 8:0.457621 
160 1:0.453961 2:-0.48 3:-0.549999 4:-0.432611 5:0.306 6:-0.602413 7:-0.509189 8:0.324749 
160 1:0.663812 2:-0.5 3:-0.182959 4:0.17391 5:-0.255291 6:-0.310926 7:-0.0275164 8:-0.19347 
160 1:0.385439 2:-0.48 3:-0.843479 4:-0.315219 5:0.234039 6:-0.835482 7:-0.415961 8:0.25831 
160 1:0.441113 2:-0.48 3:-0.784783 4:-0.256523 5:0.162079 6:-0.788869 7:-0.369348 8:0.191872 
160 1:0.4197 2:-0.48 3:-0.549999 4:-0.549999 5:0.162079 6:-0.602413 7:-0.602413 8:0.191872 
160 1:0.471092 2:-0.48 3:-0.549999 4:-0.608695 5:0.234039 6:-0.602413 7:-0.649027 8:0.25831 
160 1:0.346895 2:-0.48 3:-0.432611 4:-0.491303 5:0.0901181 6:-0.509189 7:-0.555799 8:0.125433 
160 1:0.561028 2:-0.48 3:-0.373915 4:-0.432611 5:0.0181575 6:-0.462575 7:-0.509189 8:0.0589946 
160 1:0.511777 2:-0.5 3:-0.301912 4:-0.361393 5:0.255144 6:-0.405394 7:-0.452631 8:0.277795 
160 1:0.533191 2:-0.52 3:-0.348533 4:-0.348533 5:0.202921 6:-0.442418 7:-0.442418 8:0.22958 
160 1:0.610278 2:-0.5 3:-0.480347 4:-0.123478 5:-0.0365321 6:-0.547099 7:-0.263689 8:0.00850174 
160 1:0.256959 2:-0.46 3:-0.501978 4:-0.386111 5:0.142451 6:-0.564277 7:-0.472261 8:0.17375 
160 1:0.396146 2:-0.48 3:-0.726087 4:-0.491303 5:0.521876 6:-0.742255 7:-0.555799 8:0.524059 
160 1:0.391863 2:-0.46 3:-0.617844 4:-0.386111 5:0.284501 6:-0.656293 7:-0.472261 8:0.3049 
160 1:0.413276 2:-0.46 3:-0.73371 4:-0.444044 5:0.355527 6:-0.748309 7:-0.518269 8:0.370475 
160 1:0.383298 2:-0.46 3:-0.675777 4:-0.328178 5:0.213476 6:-0.702301 7:-0.426253 8:0.239325 
160 1:0.974304 2:-0.58 3:0.823145 4:0.194854 5:-0.655832 6:0.488077 7:-0.0108838 8:-0.563275 
160 1:0.809422 2:-0.58 3:0.509002 4:0.320512 5:-0.578807 6:0.238598 7:0.0889083 8:-0.49216 
160 1:0.845824 2:-0.58 3:0.509002 4:0.257685 5:-0.655832 6:0.238598 7:0.039014 8:-0.563275 
160 1:0.728051 2:-0.56 3:0.545652 4:0.235867 5:-0.665463 6:0.267704 7:0.0216871 8:-0.572166 
160 1:0.522484 2:-0.5 3:-0.539828 4:-0.182959 5:0.0363855 6:-0.594336 7:-0.310926 8:0.0758239 
160 1:0.479657 2:-0.5 3:-0.599305 4:-0.361393 5:0.255144 6:-0.64157 7:-0.452631 8:0.277795 
160 1:0.511777 2:-0.48 3:-0.549999 4:-0.373915 5:0.234039 6:-0.602413 7:-0.462575 8:0.25831 
160 1:0.438972 2:-0.5 3:-0.599305 4:-0.361393 5:0.255144 6:-0.64157 7:-0.452631 8:0.277795 
160 1:0.408994 2:-0.48 3:-0.491303 4:-0.432611 5:0.162079 6:-0.555799 7:-0.509189 8:0.191872 
160 1:0.466809 2:-0.44 3:-0.512376 4:-0.340802 5:0.333673 6:-0.572535 7:-0.436278 8:0.350298 
160 1:0.475375 2:-0.48 3:-0.315219 4:-0.373915 5:0.234039 6:-0.415961 7:-0.462575 8:0.25831 
160 1:0.389722 2:-0.48 3:-0.549999 4:-0.549999 5:0.593837 6:-0.602413 7:-0.602413 8:0.590498 
160 1:0.428266 2:-0.5 3:-0.480347 4:-0.539828 5:0.546826 6:-0.547099 7:-0.594336 8:0.547094 
160 1:0.48394 2:-0.48 3:-0.432611 4:-0.432611 5:0.449916 6:-0.509189 7:-0.509189 8:0.457621 
160 1:0.394004 2:-0.48 3:-0.549999 4:-0.197827 5:0.234039 6:-0.602413 7:-0.322734 8:0.25831 
160 1:0.48394 2:-0.48 3:-0.549999 4:-0.197827 5:0.234039 6:-0.602413 7:-0.322734 8:0.25831 
160 1:0.961456 2:-0.62 3:0.755763 4:0.561814 5:-0.873521 6:0.434566 7:0.280539 8:-0.764259 
160 1:0.85439 2:-0.56 3:-0.011956 4:0.359781 5:-0.589504 6:-0.175123 7:0.120094 8:-0.502037 
160 1:0.278373 2:-0.5 3:-0.599305 4:-0.42087 5:0.400985 6:-0.64157 7:-0.499865 8:0.412445 
160 1:0.43469 2:-0.48 3:-0.432611 4:-0.373915 5:0.234039 6:-0.509189 7:-0.462575 8:0.25831 
160 1:0.445396 2:-0.48 3:-0.491303 4:-0.432611 5:0.306 6:-0.555799 7:-0.509189 8:0.324749 
160 1:0.546039 2:-0.48 3:-0.373915 4:-0.315219 5:0.234039 6:-0.462575 7:-0.415961 8:0.25831 
160 1:0.441113 2:-0.5 3:-0.42087 4:-0.182959 5:0.109309 6:-0.499865 7:-0.310926 8:0.143151 
160 1:0.423983 2:-0.5 3:-0.777739 4:-0.301912 5:0.400985 6:-0.783275 7:-0.405394 8:0.412445 
160 1:0.498929 2:-0.5 3:-0.658781 4:-0.242435 5:0.328067 6:-0.688804 7:-0.35816 8:0.345123 
160 1:0.464668 2:-0.5 3:-0.777739 4:-0.301912 5:0.400985 6:-0.783275 7:-0.405394 8:0.412445 
160 1:0.436831 2:-0.48 3:-0.432611 4:-0.373915 5:0.234039 6:-0.509189 7:-0.462575 8:0.25831 
160 1:0.48394 2:-0.48 3:-0.432611 4:-0.373915 5:0.162079 6:-0.509189 7:-0.462575 8:0.191872 
160 1:0.441113 2:-0.48 3:-0.432611 4:-0.373915 5:0.162079 6:-0.509189 7:-0.462575 8:0.191872 
160 1:0.511777 2:-0.48 3:-0.432611 4:-0.373915 5:0.162079 6:-0.509189 7:-0.462575 8:0.191872 
160 1:0.475375 2:-0.48 3:-0.491303 4:-0.549999 5:0.377955 6:-0.555799 7:-0.602413 8:0.391182 
160 1:0.528908 2:-0.48 3:-0.315219 4:-0.432611 5:0.234039 6:-0.415961 7:-0.509189 8:0.25831 
160 1:0.537473 2:-0.48 3:-0.197827 4:-0.256523 5:-0.0538031 6:-0.322734 7:-0.369348 8:-0.00744391 
160 1:0.62955 2:-0.48 3:-0.197827 4:-0.139131 5:-0.125764 6:-0.322734 7:-0.27612 8:-0.0738824 
160 1:0.892934 2:-0.58 3:0.697486 4:-0.244947 5:-0.424752 6:0.388285 7:-0.360155 8:-0.349927 
160 1:0.479657 2:-0.48 3:-0.315219 4:-0.373915 5:0.0181575 6:-0.415961 7:-0.462575 8:0.0589946 
160 1:0.505353 2:-0.48 3:-0.197827 4:-0.373915 5:-0.0538031 6:-0.322734 7:-0.462575 8:-0.00744391 
160 1:0.556745 2:-0.48 3:-0.256523 4:-0.315219 5:-0.0538031 6:-0.369348 7:-0.415961 8:-0.00744391 
160 1:0.51606 2:-0.48 3:-0.315219 4:-0.373915 5:0.0181575 6:-0.415961 7:-0.462575 8:0.0589946 
160 1:0.623126 2:-0.48 3:-0.373915 4:-0.0804347 5:-0.269685 6:-0.462575 7:-0.229506 8:-0.206759 
160 1:0.364026 2:-0.48 3:-0.315219 4:-0.491303 5:0.0901181 6:-0.415961 7:-0.555799 8:0.125433 
160 1:0.522484 2:-0.48 3:-0.315219 4:-0.491303 5:0.0901181 6:-0.415961 7:-0.555799 8:0.125433 
160 1:0.498929 2:-0.48 3:-0.315219 4:-0.491303 5:0.0901181 6:-0.415961 7:-0.555799 8:0.125433 
160 1:0.445396 2:-0.48 3:-0.256523 4:-0.432611 5:0.0181575 6:-0.369348 7:-0.509189 8:0.0589946 
160 1:0.464668 2:-0.48 3:-0.315219 4:-0.491303 5:0.0901181 6:-0.415961 7:-0.555799 8:0.125433 
160 1:0.466809 2:-0.48 3:-0.197827 4:-0.315219 5:-0.0538031 6:-0.322734 7:-0.415961 8:-0.00744391 
160 1:0.511777 2:-0.48 3:-0.256523 4:-0.315219 5:-0.0538031 6:-0.369348 7:-0.415961 8:-0.00744391 
160 1:0.593148 2:-0.48 3:-0.197827 4:-0.373915 5:0.0181575 6:-0.322734 7:-0.462575 8:0.0589946 
160 1:0.584582 2:-0.48 3:-0.256523 4:-0.315219 5:-0.0538031 6:-0.369348 7:-0.415961 8:-0.00744391 
160 1:0.618844 2:-0.48 3:-0.256523 4:-0.315219 5:-0.0538031 6:-0.369348 7:-0.415961 8:-0.00744391 
160 1:0.556745 2:-0.48 3:-0.256523 4:-0.315219 5:-0.0538031 6:-0.369348 7:-0.415961 8:-0.00744391 
160 1:0.511777 2:-0.46 3:-0.212311 4:-0.328178 5:-0.0706256 6:-0.334237 7:-0.426253 8:-0.0229755 
160 1:0.595289 2:-0.48 3:-0.256523 4:-0.315219 5:-0.0538031 6:-0.369348 7:-0.415961 8:-0.00744391 
160 1:0.488223 2:-0.48 3:-0.256523 4:-0.315219 5:-0.0538031 6:-0.369348 7:-0.415961 8:-0.00744391 
160 1:0.616702 2:-0.48 3:-0.197827 4:-0.315219 5:-0.0538031 6:-0.322734 7:-0.415961 8:-0.00744391 
160 1:0.608137 2:-0.48 3:-0.256523 4:-0.315219 5:-0.0538031 6:-0.369348 7:-0.415961 8:-0.00744391 
160 1:0.520343 2:-0.48 3:-0.256523 4:-0.315219 5:-0.0538031 6:-0.369348 7:-0.415961 8:-0.00744391 
160 1:0.567452 2:-0.52 3:-0.408812 4:-0.348533 5:0.276823 6:-0.490289 7:-0.442418 8:0.297811 
160 1:0.428266 2:-0.52 3:-0.408812 4:-0.348533 5:0.276823 6:-0.490289 7:-0.442418 8:0.297811 
160 1:0.584582 2:-0.52 3:-0.348533 4:-0.227969 5:0.202921 6:-0.442418 7:-0.346671 8:0.22958 
160 1:0.618844 2:-0.52 3:-0.408812 4:0.0734428 5:-0.0187963 6:-0.490289 7:-0.107303 8:0.0248766 
160 1:0.627409 2:-0.52 3:-0.408812 4:0.0131587 5:0.0551113 6:-0.490289 7:-0.155178 8:0.0931126 
160 1:0.573876 2:-0.52 3:-0.408812 4:-0.288249 5:0.276823 6:-0.490289 7:-0.394543 8:0.297811 
160 1:0.466809 2:-0.48 3:-0.549999 4:-0.315219 5:0.162079 6:-0.602413 7:-0.415961 8:0.191872 
160 1:0.509636 2:-0.5 3:-0.539828 4:-0.182959 5:0.400985 6:-0.594336 7:-0.310926 8:0.412445 
160 1:0.546039 2:-0.5 3:-0.539828 4:-0.182959 5:0.400985 6:-0.594336 7:-0.310926 8:0.412445 
160 1:0.601713 2:-0.5 3:-0.361393 4:0.054957 5:-0.10945 6:-0.452631 7:-0.121984 8:-0.0588204 
160 1:0.773019 2:-0.5 3:0.114434 4:0.17391 5:-0.401131 6:-0.0747502 7:-0.0275164 8:-0.328119 
160 1:0.865096 2:-0.6 3:0.535031 4:0.343851 5:-0.724057 6:0.259269 7:0.107443 8:-0.626264 
160 1:0.805139 2:-0.56 3:0.111953 4:0.111953 5:-0.209718 6:-0.0767199 7:-0.0767199 8:-0.151394 
160 1:0.518201 2:-0.52 3:-0.408812 4:-0.408812 5:0.276823 6:-0.490289 7:-0.490289 8:0.297811 
160 1:0.473233 2:-0.52 3:-0.408812 4:-0.408812 5:0.276823 6:-0.490289 7:-0.490289 8:0.297811 
160 1:0.458244 2:-0.52 3:-0.64994 4:-0.288249 5:0.35073 6:-0.681782 7:-0.394543 8:0.366047 
160 1:0.524625 2:-0.52 3:-0.58966 4:-0.348533 5:0.276823 6:-0.633911 7:-0.442418 8:0.297811 
160 1:0.411135 2:-0.46 3:-0.617844 4:-0.212311 5:0.0714252 6:-0.656293 7:-0.334237 8:0.108175 
160 1:0.486081 2:-0.46 3:-0.501978 4:-0.212311 5:0.0714252 6:-0.564277 7:-0.334237 8:0.108175 
160 1:0.543897 2:-0.46 3:-0.501978 4:-0.0385115 5:0.000399781 6:-0.564277 7:-0.196213 8:0.0425996 
160 1:0.730193 2:-0.5 3:-0.0640009 4:0.17391 5:-0.401131 6:-0.216455 7:-0.0275164 8:-0.328119 
160 1:0.468951 2:-0.48 3:-0.256523 4:-0.0217387 5:-0.269685 6:-0.369348 7:-0.182892 8:-0.206759 
160 1:0.650964 2:-0.48 3:-0.256523 4:-0.0804347 5:-0.197724 6:-0.369348 7:-0.229506 8:-0.140321 
160 1:0.62955 2:-0.48 3:-0.256523 4:-0.256523 5:-0.0538031 6:-0.369348 7:-0.369348 8:-0.00744391 
160 1:0.278373 2:-0.48 3:-0.549999 4:-0.315219 5:0.234039 6:-0.602413 7:-0.415961 8:0.25831 
160 1:0.543897 2:-0.48 3:-0.491303 4:-0.256523 5:0.162079 6:-0.555799 7:-0.369348 8:0.191872 
160 1:0.423983 2:-0.46 3:-0.501978 4:-0.559911 5:0.355527 6:-0.564277 7:-0.610285 8:0.370475 
160 1:0.35546 2:-0.44 3:-0.569564 4:-0.455183 5:0.40379 6:-0.617951 7:-0.527115 8:0.415035 
160 1:0.638116 2:-0.46 3:-0.212311 4:-0.212311 5:0.0714252 6:-0.334237 7:-0.334237 8:0.108175 
160 1:0.479657 2:-0.46 3:-0.154378 4:-0.154378 5:-0.141651 6:-0.288229 7:-0.288229 8:-0.0885506 
160 1:0.659529 2:-0.46 3:-0.154378 4:-0.154378 5:-0.141651 6:-0.288229 7:-0.288229 8:-0.0885506 
160 1:0.468951 2:-0.46 3:-0.386111 4:-0.328178 5:0.000399781 6:-0.472261 7:-0.426253 8:0.0425996 
160 1:0.432548 2:-0.46 3:-0.386111 4:-0.328178 5:0.000399781 6:-0.472261 7:-0.426253 8:0.0425996 
160 1:0.520343 2:-0.5 3:-0.42087 4:-0.42087 5:0.109309 6:-0.499865 7:-0.499865 8:0.143151 
160 1:0.366167 2:-0.5 3:-0.42087 4:-0.42087 5:0.109309 6:-0.499865 7:-0.499865 8:0.143151 
160 1:0.792291 2:-0.48 3:0.271737 4:0.271737 5:-0.629482 6:0.0501733 7:0.0501733 8:-0.538947 
160 1:0.653105 2:-0.46 3:-0.154378 4:0.0194217 5:-0.212676 6:-0.288229 7:-0.150205 8:-0.154126 
160 1:0.828694 2:-0.56 3:0.483695 4:0.235867 5:-0.741421 6:0.218501 7:0.0216871 8:-0.642296 
160 1:0.734475 2:-0.56 3:0.421738 4:0.0500009 5:-0.513546 6:0.169298 7:-0.12592 8:-0.431907 
160 1:0.48394 2:-0.46 3:-0.386111 4:-0.328178 5:0.142451 6:-0.472261 7:-0.426253 8:0.17375 
160 1:0.466809 2:-0.46 3:-0.559911 4:-0.386111 5:0.142451 6:-0.610285 7:-0.472261 8:0.17375 
160 1:0.415418 2:-0.46 3:-0.617844 4:-0.386111 5:0.284501 6:-0.656293 7:-0.472261 8:0.3049 
160 1:0.627409 2:-0.48 3:-0.256523 4:-0.197827 5:0.0181575 6:-0.369348 7:-0.322734 8:0.0589946 
160 1:0.503212 2:-0.48 3:-0.373915 4:-0.373915 5:0.234039 6:-0.462575 7:-0.462575 8:0.25831 
160 1:0.668094 2:-0.48 3:-0.256523 4:-0.0804347 5:-0.125764 6:-0.369348 7:-0.229506 8:-0.0738824 
160 1:0.633833 2:-0.48 3:-0.256523 4:-0.0804347 5:-0.125764 6:-0.369348 7:-0.229506 8:-0.0738824 
160 1:0.603854 2:-0.48 3:-0.315219 4:-0.0804347 5:-0.0538031 6:-0.415961 7:-0.229506 8:-0.00744391 
160 1:0.728051 2:-0.5 3:-0.0640009 4:-0.00452421 5:-0.182373 6:-0.216455 7:-0.169221 8:-0.126148 
160 1:0.8394 2:-0.66 3:0.351457 4:-0.181183 5:-0.206316 6:0.113483 7:-0.309516 8:-0.148253 
160 1:0.768737 2:-0.6 3:0.152668 4:-0.0385115 5:-0.177161 6:-0.0443864 7:-0.196213 8:-0.121336 
160 1:0.466809 2:-0.48 3:-0.432611 4:-0.197827 5:0.0901181 6:-0.509189 7:-0.322734 8:0.125433 
160 1:0.524625 2:-0.48 3:-0.432611 4:-0.0804347 5:-0.0538031 6:-0.509189 7:-0.229506 8:-0.00744391 
160 1:0.503212 2:-0.48 3:-0.667391 4:-0.256523 5:0.234039 6:-0.695641 7:-0.369348 8:0.25831 
160 1:0.520343 2:-0.48 3:-0.549999 4:-0.373915 5:0.234039 6:-0.602413 7:-0.462575 8:0.25831 
160 1:0.477516 2:-0.48 3:-0.549999 4:-0.373915 5:0.234039 6:-0.602413 7:-0.462575 8:0.25831 
160 1:0.368308 2:-0.48 3:-0.608695 4:-0.432611 5:0.306 6:-0.649027 7:-0.509189 8:0.324749 
160 1:0.456103 2:-0.48 3:-0.608695 4:-0.432611 5:0.306 6:-0.649027 7:-0.509189 8:0.324749 
160 1:0.456103 2:-0.48 3:-0.432611 4:-0.256523 5:0.0901181 6:-0.509189 7:-0.369348 8:0.125433 
160 1:0.458244 2:-0.48 3:-0.608695 4:-0.432611 5:0.306 6:-0.649027 7:-0.509189 8:0.324749 
160 1:0.441113 2:-0.48 3:-0.549999 4:-0.373915 5:0.234039 6:-0.602413 7:-0.462575 8:0.25831 
160 1:0.539615 2:-0.48 3:-0.432611 4:-0.256523 5:0.0901181 6:-0.509189 7:-0.369348 8:0.125433 
160 1:0.518201 2:-0.26 3:-0.133733 4:-0.185006 5:-0.0918506 6:-0.271833 7:-0.312552 8:-0.0425718 
160 1:0.468951 2:-0.3 3:-0.31591 4:-0.263428 5:0.0664156 6:-0.416511 7:-0.374832 8:0.10355 
160 1:0.421842 2:-0.24 3:-0.451284 4:-0.501978 5:0.391042 6:-0.524019 7:-0.564277 8:0.403265 
160 1:0.364026 2:-0.24 3:-0.552666 4:-0.654053 5:0.453186 6:-0.604532 7:-0.685048 8:0.46064 
160 1:0.235546 2:-0.24 3:-0.501978 4:-0.60336 5:0.391042 6:-0.564277 7:-0.64479 8:0.403265 
160 1:0.32334 2:-0.28 3:-0.483113 4:-0.586854 5:0.367914 6:-0.549295 7:-0.631682 8:0.381912 
160 1:0.638116 2:-0.3 3:0.103937 4:-0.263428 5:-0.190948 6:-0.083086 7:-0.374832 8:-0.134065 
160 1:0.471092 2:-0.22 3:-0.210357 4:-0.360724 5:0.0642444 6:-0.332685 7:-0.4521 8:0.101545 
160 1:0.479657 2:-0.32 3:-0.30404 4:-0.250933 5:0.0181575 6:-0.407084 7:-0.364909 8:0.0589946 
160 1:0.256959 2:-0.28 3:-0.483113 4:-0.431246 5:0.304326 6:-0.549295 7:-0.508105 8:0.323204 
160 1:0.415418 2:-0.26 3:-0.441381 4:-0.236284 5:-0.0289904 6:-0.516154 7:-0.353275 8:0.0154647 
160 1:0.389722 2:-0.26 3:-0.390103 4:-0.441381 5:0.159596 6:-0.475431 7:-0.516154 8:0.189579 
160 1:0.374732 2:-0.26 3:-0.543927 4:-0.33883 5:0.159596 6:-0.597592 7:-0.434713 8:0.189579 
160 1:0.394004 2:-0.26 3:-0.441381 4:-0.287557 5:-0.0289904 6:-0.516154 7:-0.393994 8:0.0154647 
160 1:0.449679 2:-0.26 3:-0.543927 4:-0.33883 5:0.159596 6:-0.597592 7:-0.434713 8:0.189579 
160 1:0.533191 2:-0.3 3:-0.210946 4:-0.31591 5:0.130752 6:-0.333153 7:-0.416511 8:0.162949 
160 1:0.308351 2:-0.26 3:-0.287557 4:-0.441381 5:0.0967355 6:-0.393994 7:-0.516154 8:0.131543 
160 1:0.346895 2:-0.26 3:-0.492654 4:-0.236284 5:0.0338753 6:-0.556873 7:-0.353275 8:0.0735063 
160 1:0.319058 2:-0.32 3:-0.250933 4:-0.357142 5:0.0181575 6:-0.364909 7:-0.449255 8:0.0589946 
160 1:0.400428 2:-0.34 3:-0.29188 4:-0.345629 5:-0.03126 6:-0.397426 7:-0.440112 8:0.0133693 
160 1:0.601713 2:-0.3 3:-0.105987 4:-0.263428 5:-0.190948 6:-0.249798 7:-0.374832 8:-0.134065 
160 1:0.591006 2:-0.24 3:0.00494175 4:-0.24852 5:-0.0439918 6:-0.161704 7:-0.362992 8:0.00161451 
160 1:0.336188 2:-0.34 3:-0.29188 4:-0.345629 5:-0.03126 6:-0.397426 7:-0.440112 8:0.0133693 
160 1:0.486081 2:-0.34 3:-0.29188 4:-0.399373 5:-0.03126 6:-0.397426 7:-0.482793 8:0.0133693 
160 1:0.586724 2:-0.3 3:-0.00102243 4:-0.105987 5:-0.319633 6:-0.16644 7:-0.249798 8:-0.252875 
160 1:0.659529 2:-0.26 3:-0.08246 4:0.071364 5:-0.469018 6:-0.231115 7:-0.108954 8:-0.390796 
160 1:0.706638 2:-0.3 3:0.0514552 4:0.208897 5:-0.512654 6:-0.124765 7:0.000268354 8:-0.431084 
160 1:0.582441 2:-0.52 3:0.435134 4:-0.167685 5:-0.314415 6:0.179936 7:-0.298796 8:-0.248058 
160 1:0.792291 2:-0.5 3:0.471303 4:-0.182959 5:-0.328208 6:0.20866 7:-0.310926 8:-0.260792 
160 1:0.719486 2:-0.5 3:0.471303 4:-0.242435 5:-0.328208 6:0.20866 7:-0.35816 8:-0.260792 
160 1:0.764454 2:-0.52 3:0.37485 4:-0.047121 5:-0.462225 6:0.132061 7:-0.20305 8:-0.384525 
160 1:0.481799 2:-0.3 3:-0.210946 4:-0.210946 5:-0.062269 6:-0.333153 7:-0.333153 8:-0.0152602 
160 1:0.498929 2:-0.3 3:-0.42087 4:-0.00102243 5:-0.190948 6:-0.499865 7:-0.16644 8:-0.134065 
160 1:0.550321 2:-0.3 3:-0.158464 4:-0.210946 5:-0.126611 6:-0.291474 7:-0.333153 8:-0.0746651 
160 1:0.428266 2:-0.3 3:-0.31591 4:-0.368388 5:0.0664156 6:-0.416511 7:-0.458186 8:0.10355 
160 1:0.408994 2:-0.3 3:-0.578312 4:-0.263428 5:0.0664156 6:-0.624898 7:-0.374832 8:0.10355 
160 1:0.421842 2:-0.3 3:-0.630794 4:-0.368388 5:0.130752 6:-0.666577 7:-0.458186 8:0.162949 
160 1:0.51606 2:-0.26 3:-0.33883 4:-0.287557 5:0.0338753 6:-0.434713 7:-0.393994 8:0.0735063 
160 1:0.291221 2:-0.3 3:-0.578312 4:-0.368388 5:0.195095 6:-0.624898 7:-0.458186 8:0.222354 
160 1:0.406852 2:-0.28 3:-0.327504 4:-0.327504 5:0.049954 6:-0.425718 7:-0.425718 8:0.0883512 
160 1:0.436831 2:-0.28 3:-0.379375 4:-0.275633 5:0.049954 6:-0.466911 7:-0.384524 8:0.0883512 
160 1:0.246253 2:-0.3 3:-0.683276 4:-0.42087 5:0.259437 6:-0.708256 7:-0.499865 8:0.281759 
160 1:0.237687 2:-0.3 3:-0.683276 4:-0.42087 5:0.259437 6:-0.708256 7:-0.499865 8:0.281759 
160 1:0.535332 2:-0.48 3:-0.315219 4:-0.373915 5:0.162079 6:-0.415961 7:-0.462575 8:0.191872 
160 1:0.394004 2:-0.46 3:-0.501978 4:-0.617844 5:0.426552 6:-0.564277 7:-0.656293 8:0.43605 
160 1:0.139186 2:-0.48 3:-0.608695 4:-0.608695 5:0.449916 6:-0.649027 7:-0.649027 8:0.457621 
160 1:0.533191 2:-0.46 3:-0.386111 4:-0.270245 5:0.142451 6:-0.472261 7:-0.380245 8:0.17375 
160 1:0.415418 2:-0.48 3:-0.667391 4:-0.432611 5:0.377955 6:-0.695641 7:-0.509189 8:0.391182 
160 1:0.423983 2:-0.46 3:-0.501978 4:-0.675777 5:0.568603 6:-0.564277 7:-0.702301 8:0.5672 
160 1:0.698073 2:-0.46 3:-0.0964448 4:-0.0964448 5:-0.141651 6:-0.242221 7:-0.242221 8:-0.0885506 
160 1:0.663812 2:-0.48 3:-0.0804347 4:-0.0217387 5:-0.197724 6:-0.229506 7:-0.182892 8:-0.140321 
160 1:0.901499 2:-0.46 3:0.251155 4:0.367021 5:-0.567803 6:0.0338276 7:0.125844 8:-0.482001 
160 1:0.488223 2:-0.46 3:-0.559911 4:-0.328178 5:0.213476 6:-0.610285 7:-0.426253 8:0.239325 
160 1:0.620985 2:-0.46 3:-0.386111 4:-0.0385115 5:-0.141651 6:-0.472261 7:-0.196213 8:-0.0885506 
160 1:0.501071 2:-0.48 3:-0.608695 4:-0.315219 5:0.234039 6:-0.649027 7:-0.415961 8:0.25831 
160 1:0.398287 2:-0.48 3:-0.667391 4:-0.315219 5:0.234039 6:-0.695641 7:-0.415961 8:0.25831 
160 1:0.267666 2:-0.44 3:-0.683945 4:-0.512376 5:0.54402 6:-0.708788 7:-0.572535 8:0.544504 
160 1:0.573876 2:-0.48 3:-0.373915 4:-0.139131 5:-0.0538031 6:-0.462575 7:-0.27612 8:-0.00744391 
160 1:0.385439 2:-0.46 3:-0.328178 4:-0.270245 5:0.0714252 6:-0.426253 7:-0.380245 8:0.108175 
160 1:0.492505 2:-0.48 3:-0.549999 4:-0.256523 5:0.0181575 6:-0.602413 7:-0.369348 8:0.0589946 
160 1:0.314775 2:-0.5 3:-0.658781 4:-0.301912 5:0.109309 6:-0.688804 7:-0.405394 8:0.143151 
160 1:0.400428 2:-0.5 3:-0.658781 4:-0.242435 5:0.109309 6:-0.688804 7:-0.35816 8:0.143151 
160 1:0.556745 2:-0.46 3:-0.328178 4:-0.0964448 5:-0.212676 6:-0.426253 7:-0.242221 8:-0.154126 
160 1:0.464668 2:-0.46 3:-0.444044 4:-0.0964448 5:-0.212676 6:-0.518269 7:-0.242221 8:-0.154126 
160 1:0.289079 2:-0.48 3:-0.726087 4:-0.315219 5:0.306 6:-0.742255 7:-0.415961 8:0.324749 
160 1:0.413276 2:-0.52 3:-0.64994 4:-0.348533 5:0.129013 6:-0.681782 7:-0.442418 8:0.161344 
160 1:0.389722 2:-0.48 3:-0.784783 4:-0.373915 5:0.377955 6:-0.788869 7:-0.462575 8:0.391182 
160 1:0.40257 2:-0.46 3:-0.444044 4:-0.212311 5:-0.0706256 6:-0.518269 7:-0.334237 8:-0.0229755 
160 1:0.376874 2:-0.46 3:-0.444044 4:-0.212311 5:-0.0706256 6:-0.518269 7:-0.334237 8:-0.0229755 
160 1:0.346895 2:-0.46 3:-0.444044 4:-0.270245 5:0.000399781 6:-0.518269 7:-0.380245 8:0.0425996 
160 1:0.475375 2:-0.46 3:-0.501978 4:-0.386111 5:0.142451 6:-0.564277 7:-0.472261 8:0.17375 
160 1:0.400428 2:-0.46 3:-0.675777 4:-0.501978 5:0.355527 6:-0.702301 7:-0.564277 8:0.370475 
160 1:0.595289 2:-0.46 3:-0.270245 4:0.0194217 5:-0.141651 6:-0.380245 7:-0.150205 8:-0.0885506 
160 1:0.678801 2:-0.5 3:-0.00452421 4:-0.182959 5:-0.182373 6:-0.169221 7:-0.310926 8:-0.126148 
160 1:0.413276 2:-0.44 3:-0.455183 4:-0.169233 5:-0.0168985 6:-0.527115 7:-0.300026 8:0.0266287 
160 1:0.501071 2:-0.5 3:-0.777739 4:-0.123478 5:0.182226 6:-0.783275 7:-0.263689 8:0.210473 
160 1:0.466809 2:-0.5 3:-0.777739 4:-0.123478 5:0.182226 6:-0.783275 7:-0.263689 8:0.210473 
160 1:0.492505 2:-0.5 3:-0.777739 4:-0.0640009 5:0.109309 6:-0.783275 7:-0.216455 8:0.143151 
160 1:0.477516 2:-0.5 3:-0.658781 4:-0.0640009 5:-0.0365321 6:-0.688804 7:-0.216455 8:0.00850174 
160 1:0.541756 2:-0.44 3:-0.283614 4:0.00234106 5:-0.0168985 6:-0.390862 7:-0.163769 8:0.0266287 
160 1:0.456103 2:-0.48 3:-0.491303 4:-0.315219 5:0.162079 6:-0.555799 7:-0.415961 8:0.191872 
160 1:0.56531 2:-0.5 3:-0.301912 4:-0.42087 5:0.328067 6:-0.405394 7:-0.499865 8:0.345123 
160 1:0.492505 2:-0.5 3:-0.42087 4:-0.361393 5:0.328067 6:-0.499865 7:-0.452631 8:0.345123 
160 1:0.541756 2:-0.5 3:-0.42087 4:-0.301912 5:0.255144 6:-0.499865 7:-0.405394 8:0.277795 
160 1:0.54818 2:-0.5 3:-0.599305 4:-0.182959 5:0.0363855 6:-0.64157 7:-0.310926 8:0.0758239 
160 1:0.850107 2:-0.56 3:0.421738 4:0.545652 5:-0.893336 6:0.169298 7:0.267704 8:-0.782553 
160 1:0.417559 2:-0.5 3:-0.301912 4:-0.0640009 5:0.0363855 6:-0.405394 7:-0.216455 8:0.0758239 
160 1:0.608137 2:-0.5 3:-0.361393 4:-0.00452421 5:-0.10945 6:-0.452631 7:-0.169221 8:-0.0588204 
160 1:0.550321 2:-0.5 3:-0.42087 4:-0.123478 5:0.0363855 6:-0.499865 7:-0.263689 8:0.0758239 
160 1:0.603854 2:-0.5 3:-0.361393 4:-0.123478 5:0.0363855 6:-0.452631 7:-0.263689 8:0.0758239 
160 1:0.593148 2:-0.5 3:-0.301912 4:-0.123478 5:0.0363855 6:-0.405394 7:-0.263689 8:0.0758239 
160 1:0.45182 2:-0.5 3:-0.361393 4:-0.182959 5:0.109309 6:-0.452631 7:-0.310926 8:0.143151 
160 1:0.620985 2:-0.5 3:-0.361393 4:-0.123478 5:0.0363855 6:-0.452631 7:-0.263689 8:0.0758239 
160 1:0.584582 2:-0.5 3:-0.480347 4:-0.123478 5:0.0363855 6:-0.547099 7:-0.263689 8:0.0758239 
160 1:0.400428 2:-0.48 3:-0.608695 4:-0.432611 5:0.234039 6:-0.649027 7:-0.509189 8:0.25831 
160 1:0.426124 2:-0.48 3:-0.608695 4:-0.491303 5:0.306 6:-0.649027 7:-0.555799 8:0.324749 
160 1:0.38758 2:-0.48 3:-0.491303 4:-0.373915 5:0.162079 6:-0.555799 7:-0.462575 8:0.191872 
160 1:0.436831 2:-0.44 3:-0.512376 4:-0.340802 5:0.263561 6:-0.572535 7:-0.436278 8:0.285566 
160 1:0.524625 2:-0.46 3:-0.386111 4:-0.386111 5:0.0714252 6:-0.472261 7:-0.472261 8:0.108175 
160 1:0.520343 2:-0.46 3:-0.386111 4:-0.386111 5:0.142451 6:-0.472261 7:-0.472261 8:0.17375 
160 1:0.486081 2:-0.48 3:-0.432611 4:-0.432611 5:0.162079 6:-0.509189 7:-0.509189 8:0.191872 
160 1:0.503212 2:-0.48 3:-0.432611 4:-0.491303 5:0.306 6:-0.509189 7:-0.555799 8:0.324749 
160 1:0.415418 2:-0.46 3:-0.386111 4:-0.501978 5:0.284501 6:-0.472261 7:-0.564277 8:0.3049 
160 1:0.657388 2:-0.5 3:-0.182959 4:-0.123478 5:-0.0365321 6:-0.310926 7:-0.263689 8:0.00850174 
160 1:0.366167 2:-0.46 3:-0.617844 4:-0.559911 5:0.426552 6:-0.656293 7:-0.610285 8:0.43605 
160 1:0.584582 2:-0.46 3:-0.0964448 4:-0.0964448 5:-0.212676 6:-0.242221 7:-0.242221 8:-0.154126 
160 1:0.850107 2:-0.52 3:0.555698 4:0.37485 5:-0.757844 6:0.275682 7:0.132061 8:-0.657459 
160 1:0.719486 2:-0.48 3:0.213041 4:0.213041 5:-0.413601 6:0.00355945 7:0.00355945 8:-0.339631 
160 1:0.826552 2:-0.66 3:0.151718 4:0.284879 5:-0.36957 6:-0.045141 7:0.0606098 8:-0.29898 
160 1:0.820128 2:-0.58 3:0.320512 4:0.257685 5:-0.424752 6:0.0889083 7:0.039014 8:-0.349927 
160 1:0.841542 2:-0.56 3:0.607609 4:0.297824 5:-0.741421 6:0.316908 7:0.0708905 8:-0.642296 
160 1:0.959315 2:-0.56 3:0.483695 4:0.359781 5:-0.665463 6:0.218501 7:0.120094 8:-0.572166 
160 1:0.466809 2:-0.48 3:-0.432611 4:-0.432611 5:0.234039 6:-0.509189 7:-0.509189 8:0.25831 
160 1:0.511777 2:-0.5 3:-0.361393 4:-0.242435 5:0.109309 6:-0.452631 7:-0.35816 8:0.143151 
160 1:0.488223 2:-0.5 3:-0.361393 4:-0.182959 5:0.109309 6:-0.452631 7:-0.310926 8:0.143151 
160 1:0.430407 2:-0.48 3:-0.373915 4:-0.491303 5:0.234039 6:-0.462575 7:-0.555799 8:0.25831 
160 1:0.511777 2:-0.48 3:-0.432611 4:-0.373915 5:0.0901181 6:-0.509189 7:-0.462575 8:0.125433 
160 1:0.456103 2:-0.48 3:-0.432611 4:-0.432611 5:0.162079 6:-0.509189 7:-0.509189 8:0.191872 
160 1:0.498929 2:-0.48 3:-0.491303 4:-0.373915 5:0.0901181 6:-0.555799 7:-0.462575 8:0.125433 
160 1:0.456103 2:-0.48 3:-0.491303 4:-0.315219 5:0.162079 6:-0.555799 7:-0.415961 8:0.191872 
160 1:0.496788 2:-0.48 3:-0.491303 4:-0.315219 5:0.0901181 6:-0.555799 7:-0.415961 8:0.125433 
160 1:0.477516 2:-0.24 3:-0.400595 4:-0.400595 5:0.328893 6:-0.483764 7:-0.483764 8:0.345885 
160 1:0.24197 2:-0.24 3:-0.552666 4:-0.60336 5:0.577485 6:-0.604532 7:-0.64479 8:0.5754 
160 1:0.344754 2:-0.32 3:-0.622671 4:-0.516462 5:0.343692 6:-0.660126 7:-0.57578 8:0.359548 
160 1:0.344754 2:-0.2 3:-0.42087 4:-0.272176 5:0.048543 6:-0.499865 7:-0.381779 8:0.0870485 
160 1:0.250535 2:-0.16 3:-0.197827 4:-0.537241 5:0.0776051 6:-0.322734 7:-0.592281 8:0.11388 
160 1:0.316916 2:-0.14 3:-0.209818 4:-0.545582 5:0.121067 6:-0.332256 7:-0.598906 8:0.154007 
160 1:0.263383 2:-0.16 3:-0.294802 4:-0.488751 5:0.196495 6:-0.399747 7:-0.553773 8:0.223647 
160 1:0.351178 2:-0.16 3:-0.391776 4:-0.343291 5:0.0776051 6:-0.47676 7:-0.438255 8:0.11388 
160 1:0.312634 2:-0.2 3:-0.321741 4:-0.668698 5:0.352371 6:-0.421141 7:-0.696679 8:0.367562 
160 1:0.35546 2:-0.14 3:-0.449652 4:-0.59355 5:0.297485 6:-0.522722 7:-0.637 8:0.316887 
160 1:0.453961 2:-0.24 3:-0.400595 4:-0.501978 5:0.142451 6:-0.483764 7:-0.564277 8:0.17375 
160 1:0.357602 2:-0.24 3:-0.400595 4:-0.451284 5:0.0803068 6:-0.483764 7:-0.524019 8:0.116375 
160 1:0.218415 2:-0.24 3:-0.349902 4:-0.501978 5:0.142451 6:-0.443505 7:-0.564277 8:0.17375 
160 1:0.75803 2:-0.28 3:0.191201 4:0.346813 5:-0.713157 6:-0.0137852 7:0.109796 8:-0.616201 
160 1:0.635974 2:-0.2 3:-0.222611 4:0.273044 5:-0.437587 6:-0.342417 7:0.0512113 8:-0.361778 
160 1:0.623126 2:-0.2 3:-0.222611 4:0.273044 5:-0.437587 6:-0.342417 7:0.0512113 8:-0.361778 
160 1:0.691649 2:-0.56 3:-0.13587 4:0.0500009 5:-0.437587 6:-0.27353 7:-0.12592 8:-0.361778 
160 1:0.436831 2:-0.3 3:-0.52583 4:-0.210946 5:0.0664156 6:-0.583219 7:-0.333153 8:0.10355 
160 1:0.342612 2:-0.3 3:-0.368388 4:-0.210946 5:-0.062269 6:-0.458186 7:-0.333153 8:-0.0152602 
160 1:0.462527 2:-0.3 3:-0.473352 4:-0.158464 5:-0.126611 6:-0.541544 7:-0.291474 8:-0.0746651 
160 1:0.520343 2:-0.3 3:-0.52583 4:-0.105987 5:0.00207328 6:-0.583219 7:-0.249798 8:0.0441447 
160 1:0.413276 2:-0.3 3:-0.473352 4:-0.210946 5:-0.062269 6:-0.541544 7:-0.333153 8:-0.0152602 
160 1:0.428266 2:-0.32 3:-0.410249 4:-0.250933 5:0.0181575 6:-0.49143 7:-0.364909 8:0.0589946 
160 1:0.408994 2:-0.28 3:-0.431246 4:-0.223762 5:0.049954 6:-0.508105 7:-0.343331 8:0.0883512 
160 1:0.383298 2:-0.3 3:-0.578312 4:-0.31591 5:0.130752 6:-0.624898 7:-0.416511 8:0.162949 
160 1:0.546039 2:-0.3 3:-0.42087 4:-0.158464 5:-0.062269 6:-0.499865 7:-0.291474 8:-0.0152602 
160 1:0.346895 2:-0.3 3:-0.578312 4:-0.263428 5:0.130752 6:-0.624898 7:-0.374832 8:0.162949 
160 1:0.304069 2:-0.3 3:-0.578312 4:-0.31591 5:0.130752 6:-0.624898 7:-0.416511 8:0.162949 
160 1:0.310493 2:-0.3 3:-0.578312 4:-0.368388 5:0.195095 6:-0.624898 7:-0.458186 8:0.222354 
160 1:0.453961 2:-0.3 3:-0.52583 4:-0.263428 5:0.130752 6:-0.583219 7:-0.374832 8:0.162949 
160 1:0.464668 2:-0.3 3:-0.42087 4:-0.368388 5:0.130752 6:-0.499865 7:-0.458186 8:0.162949 
160 1:0.40257 2:-0.3 3:-0.473352 4:-0.31591 5:0.130752 6:-0.541544 7:-0.416511 8:0.162949 
160 1:0.376874 2:-0.3 3:-0.473352 4:-0.368388 5:0.130752 6:-0.541544 7:-0.458186 8:0.162949 
160 1:0.400428 2:-0.3 3:-0.52583 4:-0.263428 5:0.130752 6:-0.583219 7:-0.374832 8:0.162949 
160 1:0.464668 2:-0.28 3:-0.431246 4:-0.379375 5:0.113547 6:-0.508105 7:-0.466911 8:0.147064 
160 1:0.503212 2:-0.3 3:-0.473352 4:-0.31591 5:0.130752 6:-0.541544 7:-0.416511 8:0.162949 
160 1:0.43469 2:-0.5 3:-0.42087 4:-0.42087 5:0.182226 6:-0.499865 7:-0.499865 8:0.210473 
160 1:0.466809 2:-0.5 3:-0.480347 4:-0.480347 5:0.255144 6:-0.547099 7:-0.547099 8:0.277795 
160 1:0.717345 2:-0.48 3:0.0369574 4:-0.0804347 5:-0.269685 6:-0.136278 7:-0.229506 8:-0.206759 
160 1:0.64454 2:-0.48 3:-0.139131 4:-0.197827 5:-0.0538031 6:-0.27612 7:-0.322734 8:-0.00744391 
160 1:0.627409 2:-0.48 3:-0.139131 4:-0.197827 5:-0.0538031 6:-0.27612 7:-0.322734 8:-0.00744391 
160 1:0.528908 2:-0.48 3:-0.373915 4:-0.139131 5:-0.125764 6:-0.462575 7:-0.27612 8:-0.0738824 
160 1:0.498929 2:-0.48 3:-0.315219 4:-0.256523 5:-0.0538031 6:-0.415961 7:-0.369348 8:-0.00744391 
160 1:0.513919 2:-0.5 3:-0.42087 4:-0.242435 5:-0.0365321 6:-0.499865 7:-0.35816 8:0.00850174 
160 1:0.66167 2:-0.5 3:-0.123478 4:-0.301912 5:-0.0365321 6:-0.263689 7:-0.405394 8:0.00850174 
160 1:0.689507 2:-0.52 3:0.0734428 4:-0.047121 5:-0.388318 6:-0.107303 7:-0.20305 8:-0.316289 
160 1:0.569593 2:-0.48 3:-0.197827 4:-0.315219 5:-0.0538031 6:-0.322734 7:-0.415961 8:-0.00744391 
160 1:0.342612 2:-0.48 3:-0.491303 4:-0.432611 5:0.234039 6:-0.555799 7:-0.509189 8:0.25831 
160 1:0.308351 2:-0.44 3:-0.683945 4:-0.455183 5:0.473902 6:-0.708788 7:-0.527115 8:0.479767 
160 1:0.441113 2:-0.44 3:-0.455183 4:-0.397995 5:0.263561 6:-0.527115 7:-0.481698 8:0.285566 
160 1:0.479657 2:-0.44 3:-0.455183 4:-0.283614 5:0.193443 6:-0.527115 7:-0.390862 8:0.220829 
160 1:0.593148 2:-0.48 3:-0.256523 4:-0.315219 5:0.162079 6:-0.369348 7:-0.415961 8:0.191872 
160 1:0.578158 2:-0.48 3:-0.256523 4:-0.315219 5:0.162079 6:-0.369348 7:-0.415961 8:0.191872 
160 1:0.383298 2:-0.48 3:-0.432611 4:-0.491303 5:0.162079 6:-0.509189 7:-0.555799 8:0.191872 
160 1:0.526767 2:-0.48 3:-0.373915 4:-0.491303 5:0.234039 6:-0.462575 7:-0.555799 8:0.25831 
160 1:0.524625 2:-0.46 3:-0.559911 4:-0.328178 5:0.142451 6:-0.610285 7:-0.426253 8:0.17375 
160 1:0.466809 2:-0.48 3:-0.432611 4:-0.491303 5:0.306 6:-0.509189 7:-0.555799 8:0.324749 
160 1:0.657388 2:-0.48 3:-0.139131 4:-0.139131 5:-0.125764 6:-0.27612 7:-0.27612 8:-0.0738824 
160 1:0.794433 2:-0.5 3:0.590261 4:0.292868 5:-0.765725 6:0.303131 7:0.0669547 8:-0.664735 
160 1:0.830835 2:-0.58 3:0.44617 4:-0.307778 5:-0.0396111 6:0.1887 7:-0.410052 8:0.00565899 
160 1:0.880086 2:-0.6 3:0.407575 4:-0.0385115 5:-0.177161 6:0.15805 7:-0.196213 8:-0.121336 
160 1:0.569593 2:-0.46 3:-0.444044 4:-0.154378 5:0.142451 6:-0.518269 7:-0.288229 8:0.17375 
160 1:0.518201 2:-0.46 3:-0.328178 4:-0.328178 5:0.213476 6:-0.426253 7:-0.426253 8:0.239325 
160 1:0.453961 2:-0.46 3:-0.444044 4:-0.154378 5:0.142451 6:-0.518269 7:-0.288229 8:0.17375 
160 1:0.563169 2:-0.48 3:-0.491303 4:-0.197827 5:0.0181575 6:-0.555799 7:-0.322734 8:0.0589946 
160 1:0.460385 2:-0.48 3:-0.432611 4:-0.432611 5:0.377955 6:-0.509189 7:-0.509189 8:0.391182 
160 1:0.468951 2:-0.48 3:-0.432611 4:-0.373915 5:0.306 6:-0.509189 7:-0.462575 8:0.324749 
160 1:0.492505 2:-0.48 3:-0.373915 4:-0.197827 5:0.162079 6:-0.462575 7:-0.322734 8:0.191872 
160 1:0.38758 2:-0.48 3:-0.315219 4:-0.373915 5:0.162079 6:-0.415961 7:-0.462575 8:0.191872 
160 1:0.578158 2:-0.46 3:-0.270245 4:-0.386111 5:0.142451 6:-0.380245 7:-0.472261 8:0.17375 
160 1:0.569593 2:-0.48 3:-0.315219 4:-0.373915 5:0.162079 6:-0.415961 7:-0.462575 8:0.191872 
160 1:0.535332 2:-0.5 3:-0.42087 4:-0.480347 5:0.255144 6:-0.499865 7:-0.547099 8:0.277795 
160 1:0.430407 2:-0.46 3:-0.559911 4:-0.617844 5:0.568603 6:-0.610285 7:-0.656293 8:0.5672 
160 1:0.642398 2:-0.5 3:-0.301912 4:-0.123478 5:-0.0365321 6:-0.405394 7:-0.263689 8:0.00850174 
160 1:0.648822 2:-0.48 3:-0.256523 4:-0.197827 5:-0.0538031 6:-0.369348 7:-0.322734 8:-0.00744391 
160 1:0.48394 2:-0.48 3:-0.315219 4:-0.197827 5:0.0181575 6:-0.415961 7:-0.322734 8:0.0589946 
160 1:0.51606 2:-0.5 3:-0.361393 4:-0.182959 5:0.0363855 6:-0.452631 7:-0.310926 8:0.0758239 
160 1:0.509636 2:-0.52 3:-0.288249 4:-0.288249 5:0.129013 6:-0.394543 7:-0.394543 8:0.161344 
160 1:0.468951 2:-0.48 3:-0.491303 4:-0.315219 5:0.162079 6:-0.555799 7:-0.415961 8:0.191872 
160 1:0.51606 2:-0.46 3:-0.212311 4:-0.270245 5:0.142451 6:-0.334237 7:-0.380245 8:0.17375 
160 1:0.633833 2:-0.52 3:-0.288249 4:0.0131587 5:-0.240508 6:-0.394543 7:-0.155178 8:-0.179822 
160 1:0.730193 2:-0.52 3:0.254286 4:0.133722 5:-0.462225 6:0.0363145 7:-0.0594319 8:-0.384525 
160 1:0.815846 2:-0.52 3:0.194007 4:0.254286 5:-0.536127 6:-0.0115569 7:0.0363145 8:-0.452756 
160 1:0.798715 2:-0.6 3:0.471303 4:-0.293419 5:-0.177161 6:0.20866 7:-0.398649 8:-0.121336 
160 1:0.704497 2:-0.6 3:0.343851 4:-0.229691 5:-0.0990369 6:0.107443 7:-0.348039 8:-0.0492066 
160 1:0.372591 2:-0.48 3:-0.491303 4:-0.256523 5:0.0901181 6:-0.555799 7:-0.369348 8:0.125433 
160 1:0.456103 2:-0.5 3:-0.480347 4:-0.242435 5:0.0363855 6:-0.547099 7:-0.35816 8:0.0758239 
160 1:0.486081 2:-0.5 3:-0.42087 4:-0.361393 5:0.109309 6:-0.499865 7:-0.452631 8:0.143151 
160 1:0.426124 2:-0.44 3:-0.283614 4:-0.455183 5:0.193443 6:-0.390862 7:-0.527115 8:0.220829 
160 1:0.45182 2:-0.44 3:-0.283614 4:-0.512376 5:0.263561 6:-0.390862 7:-0.572535 8:0.285566 
160 1:0.571734 2:-0.46 3:-0.212311 4:-0.444044 5:0.142451 6:-0.334237 7:-0.518269 8:0.17375 
160 1:0.43469 2:-0.48 3:-0.549999 4:-0.608695 5:0.449916 6:-0.602413 7:-0.649027 8:0.457621 
160 1:0.40257 2:-0.48 3:-0.549999 4:-0.667391 5:0.521876 6:-0.602413 7:-0.695641 8:0.524059 
160 1:0.43469 2:-0.46 3:-0.444044 4:-0.559911 5:0.426552 6:-0.518269 7:-0.610285 8:0.43605 
160 1:0.430407 2:-0.46 3:-0.444044 4:-0.617844 5:0.497578 6:-0.518269 7:-0.656293 8:0.501625 
160 1:0.501071 2:-0.46 3:-0.270245 4:-0.328178 5:0.213476 6:-0.380245 7:-0.426253 8:0.239325 
160 1:0.531049 2:-0.46 3:-0.328178 4:-0.328178 5:0.142451 6:-0.426253 7:-0.426253 8:0.17375 
160 1:0.719486 2:-0.52 3:-0.047121 4:0.0734428 5:-0.240508 6:-0.20305 7:-0.107303 8:-0.179822 
160 1:0.802998 2:-0.48 3:0.095649 4:0.389129 5:-0.557522 6:-0.0896682 7:0.143401 8:-0.472509 
160 1:0.618844 2:-0.46 3:-0.212311 4:-0.270245 5:0.0714252 6:-0.334237 7:-0.380245 8:0.108175 
160 1:0.811563 2:-0.56 3:0.297824 4:0.235867 5:-0.361629 6:0.0708905 7:0.0216871 8:-0.291648 
160 1:0.66167 2:-0.5 3:-0.00452421 4:-0.42087 5:-0.0365321 6:-0.169221 7:-0.499865 8:0.00850174 
160 1:0.421842 2:-0.5 3:-0.123478 4:-0.480347 5:0.0363855 6:-0.263689 7:-0.547099 8:0.0758239 
160 1:0.413276 2:-0.5 3:-0.361393 4:-0.718263 5:0.400985 6:-0.452631 7:-0.736041 8:0.412445 
160 1:0.513919 2:-0.5 3:-0.242435 4:-0.718263 5:0.328067 6:-0.35816 7:-0.736041 8:0.345123 
160 1:0.533191 2:-0.5 3:-0.242435 4:-0.599305 5:0.255144 6:-0.35816 7:-0.64157 8:0.277795 
160 1:0.520343 2:-0.5 3:-0.182959 4:-0.658781 5:0.255144 6:-0.310926 7:-0.688804 8:0.277795 
160 1:0.494647 2:-0.5 3:-0.182959 4:-0.658781 5:0.255144 6:-0.310926 7:-0.688804 8:0.277795 
160 1:0.408994 2:-0.5 3:-0.242435 4:-0.599305 5:0.182226 6:-0.35816 7:-0.64157 8:0.210473 
160 1:0.511777 2:-0.5 3:-0.182959 4:-0.539828 5:0.109309 6:-0.310926 7:-0.594336 8:0.143151 
160 1:0.543897 2:-0.5 3:-0.182959 4:-0.658781 5:0.255144 6:-0.310926 7:-0.688804 8:0.277795 
160 1:0.543897 2:-0.5 3:-0.182959 4:-0.658781 5:0.255144 6:-0.310926 7:-0.688804 8:0.277795 
160 1:0.481799 2:-0.5 3:-0.182959 4:-0.658781 5:0.255144 6:-0.310926 7:-0.688804 8:0.277795 
160 1:0.460385 2:-0.5 3:-0.182959 4:-0.658781 5:0.255144 6:-0.310926 7:-0.688804 8:0.277795 
160 1:0.539615 2:-0.5 3:-0.182959 4:-0.658781 5:0.255144 6:-0.310926 7:-0.688804 8:0.277795 
160 1:0.12848 2:-0.32 3:-0.516462 4:-0.410249 5:0.343692 6:-0.57578 7:-0.49143 8:0.359548 
160 1:0.27409 2:-0.3 3:-0.52583 4:-0.42087 5:0.323774 6:-0.583219 7:-0.499865 8:0.341159 
160 1:0.37045 2:-0.3 3:-0.42087 4:-0.52583 5:0.388116 6:-0.499865 7:-0.583219 8:0.400564 
160 1:0.256959 2:-0.3 3:-0.42087 4:-0.52583 5:0.388116 6:-0.499865 7:-0.583219 8:0.400564 
160 1:0.447537 2:-0.3 3:-0.31591 4:-0.473352 5:0.388116 6:-0.416511 7:-0.541544 8:0.400564 
160 1:0.372591 2:-0.3 3:-0.473352 4:-0.263428 5:0.0664156 6:-0.541544 7:-0.374832 8:0.10355 
160 1:0.374732 2:-0.48 3:-0.373915 4:-0.256523 5:-0.0538031 6:-0.462575 7:-0.369348 8:-0.00744391 
160 1:0.488223 2:-0.34 3:-0.345629 4:-0.0769017 5:-0.228936 6:-0.440112 7:-0.2267 8:-0.169137 
160 1:0.642398 2:-0.2 3:-0.272176 4:0.223475 5:-0.316056 6:-0.381779 7:0.0118456 8:-0.249572 
160 1:0.657388 2:-0.24 3:-0.24852 4:0.258399 5:-0.354727 6:-0.362992 7:0.0395808 8:-0.285276 
160 1:0.563169 2:-0.44 3:-0.340802 4:-0.340802 5:0.123331 6:-0.436278 7:-0.436278 8:0.156097 
160 1:0.539615 2:-0.46 3:-0.501978 4:-0.0385115 5:0.000399781 6:-0.564277 7:-0.196213 8:0.0425996 
160 1:0.531049 2:-0.44 3:-0.283614 4:-0.340802 5:0.123331 6:-0.390862 7:-0.436278 8:0.156097 
160 1:0.533191 2:-0.48 3:-0.373915 4:-0.256523 5:-0.0538031 6:-0.462575 7:-0.369348 8:-0.00744391 
160 1:0.552463 2:-0.48 3:-0.373915 4:-0.256523 5:-0.0538031 6:-0.462575 7:-0.369348 8:-0.00744391 
160 1:0.438972 2:-0.48 3:-0.373915 4:-0.256523 5:-0.0538031 6:-0.462575 7:-0.369348 8:-0.00744391 
160 1:0.569593 2:-0.48 3:-0.373915 4:-0.256523 5:-0.0538031 6:-0.462575 7:-0.369348 8:-0.00744391 
160 1:0.438972 2:-0.48 3:-0.432611 4:-0.315219 5:0.0181575 6:-0.509189 7:-0.415961 8:0.0589946 
160 1:0.567452 2:-0.48 3:-0.315219 4:-0.256523 5:-0.0538031 6:-0.415961 7:-0.369348 8:-0.00744391 
160 1:0.398287 2:-0.46 3:-0.444044 4:-0.154378 5:-0.0706256 6:-0.518269 7:-0.288229 8:-0.0229755 
160 1:0.477516 2:-0.48 3:-0.432611 4:-0.256523 5:0.0181575 6:-0.509189 7:-0.369348 8:0.0589946 
160 1:0.569593 2:-0.48 3:-0.432611 4:-0.197827 5:-0.0538031 6:-0.509189 7:-0.322734 8:-0.00744391 
160 1:0.122056 2:0.56 3:-0.685734 4:0.0461289 5:-0.067295 6:-0.710208 7:-0.128995 8:-0.0199005 
160 1:0.109208 2:0.62 3:-0.734152 4:0.151209 5:-0.0966469 6:-0.74866 7:-0.0455448 8:-0.047 
160 1:0.24197 2:0.46 3:-0.660236 4:0.17391 5:-0.193043 6:-0.689959 7:-0.0275164 8:-0.135999 
160 1:0.308351 2:0.48 3:-0.701472 4:0.125947 5:-0.0700514 6:-0.722707 7:-0.0656067 8:-0.0224453 
160 1:0.331906 2:0.6 3:-0.626757 4:0.43699 5:-0.33943 6:-0.663371 7:0.18141 8:-0.271153 
160 1:-0.0278373 2:0.48 3:-0.449652 4:-0.557573 5:0.370993 6:-0.522722 7:-0.608429 8:0.384754 
160 1:0.297645 2:0.4 3:-0.197827 4:-0.346521 5:0.154882 6:-0.322734 7:-0.44082 8:0.185227 
160 1:0.421842 2:0.4 3:-0.0491329 4:-0.272176 5:0.0637303 6:-0.204648 7:-0.381779 8:0.10107 
160 1:0.224839 2:0.4 3:-0.234999 4:-0.309348 5:0.154882 6:-0.352254 7:-0.411299 8:0.185227 
160 1:-0.214133 2:0.66 3:-0.508076 4:-0.675777 5:0.501318 6:-0.56912 7:-0.702301 8:0.505079 
160 1:0.334047 2:0.4 3:-0.0863052 4:-0.234999 5:0.0181575 6:-0.234168 7:-0.352254 8:0.0589946 
160 1:0.0364026 2:0.32 3:-0.390103 4:-0.543927 5:0.301034 6:-0.475431 7:-0.597592 8:0.320164 
160 1:-0.126338 2:0.46 3:-0.406363 4:-0.587697 5:0.296052 6:-0.488344 7:-0.632352 8:0.315564 
160 1:0.111349 2:0.46 3:-0.44263 4:-0.623964 5:0.296052 6:-0.517146 7:-0.661153 8:0.315564 
160 1:-0.0235546 2:0.46 3:-0.44263 4:-0.696502 5:0.340514 6:-0.517146 7:-0.71876 8:0.356615 
160 1:0.171306 2:0.34 3:-0.474249 4:-0.626757 5:0.380416 6:-0.542256 7:-0.663371 8:0.393454 
160 1:0.27409 2:0.2 3:-0.461424 4:-0.0558911 5:-0.00669893 6:-0.532071 7:-0.210015 8:0.0360456 
160 1:0.372591 2:0.4 3:-0.123478 4:-0.383698 5:-0.0729937 6:-0.263689 7:-0.470344 8:-0.0251619 
160 1:0.0813704 2:0.38 3:-0.300913 4:-0.338402 5:0.0296478 6:-0.4046 7:-0.434372 8:0.0696032 
160 1:0.618844 2:0.36 3:0.0857012 4:0.199114 5:-0.514836 6:-0.0975683 7:-0.00750062 8:-0.433099 
160 1:0.571734 2:0.36 3:-0.0655131 4:0.23692 5:-0.514836 6:-0.217656 7:0.0225231 8:-0.433099 
160 1:0.573876 2:0.36 3:0.0478999 4:0.199114 5:-0.514836 6:-0.127588 7:-0.00750062 8:-0.433099 
160 1:0.216274 2:0.42 3:-0.207043 4:-0.317646 5:-0.0383423 6:-0.330053 7:-0.417889 8:0.00683042 
160 1:0.203426 2:0.38 3:-0.15097 4:-0.375887 5:-0.062269 6:-0.285522 7:-0.464141 8:-0.0152602 
160 1:0.331906 2:0.42 3:-0.133309 4:-0.317646 5:-0.0383423 6:-0.271497 7:-0.417889 8:0.00683042 
160 1:0.314775 2:0.38 3:-0.0759962 4:-0.263428 5:-0.108225 6:-0.225981 7:-0.374832 8:-0.0576894 
160 1:0.391863 2:0.42 3:-0.170178 4:-0.317646 5:-0.0383423 6:-0.300777 7:-0.417889 8:0.00683042 
160 1:0.32334 2:0.42 3:-0.170178 4:-0.317646 5:-0.0383423 6:-0.300777 7:-0.417889 8:0.00683042 
160 1:0.340471 2:0.44 3:-0.179546 4:-0.325805 5:-0.0490834 6:-0.308216 7:-0.424368 8:-0.00308638 
160 1:0.261242 2:0.46 3:-0.225029 4:-0.0436906 5:-0.104118 6:-0.344337 7:-0.200326 8:-0.0538974 
160 1:0.167024 2:0.4 3:-0.346521 4:-0.532392 5:0.200454 6:-0.44082 7:-0.588431 8:0.227303 
160 1:0.226981 2:0.44 3:-0.325805 4:-0.618317 5:0.0405693 6:-0.424368 7:-0.656668 8:0.0796866 
160 1:0.353319 2:0.4 3:-0.272176 4:-0.346521 5:0.109309 6:-0.381779 7:-0.44082 8:0.143151 
160 1:0.0963597 2:0.42 3:-0.391375 4:-0.649445 5:0.278048 6:-0.476441 7:-0.681389 8:0.298942 
160 1:-0.12848 2:0.38 3:-0.413371 4:-0.713262 5:0.305393 6:-0.49391 7:-0.73207 8:0.324188 
160 1:-0.0107066 2:0.42 3:-0.35451 4:-0.649445 5:0.142451 6:-0.447165 7:-0.681389 8:0.17375 
160 1:0.203426 2:0.4 3:-0.234999 4:-0.272176 5:0.154882 6:-0.352254 7:-0.381779 8:0.185227 
160 1:0.100642 2:0.44 3:-0.362366 4:-0.691448 5:0.264709 6:-0.453403 7:-0.714746 8:0.286627 
160 1:0.32334 2:0.36 3:-0.14112 4:-0.708181 5:0.412109 6:-0.2777 7:-0.728035 8:0.422715 
160 1:0.276231 2:0.36 3:-0.216728 4:-0.708181 5:0.458453 6:-0.337744 7:-0.728035 8:0.465503 
160 1:0.0899358 2:0.4 3:-0.309348 4:-0.792607 5:0.291606 6:-0.411299 7:-0.795082 8:0.311459 
160 1:0.239829 2:0.42 3:-0.280777 4:-0.686309 5:0.278048 6:-0.388609 7:-0.710665 8:0.298942 
160 1:0.222698 2:0.4 3:-0.346521 4:-0.532392 5:0.0637303 6:-0.44082 7:-0.588431 8:0.10107 
160 1:0.0192719 2:0.42 3:-0.317646 4:-0.723178 5:0.278048 6:-0.417889 7:-0.739945 8:0.298942 
160 1:0.194861 2:0.4 3:-0.346521 4:-0.458042 5:0.0181575 6:-0.44082 7:-0.529386 8:0.0589946 
160 1:0.286938 2:0.32 3:-0.236284 4:-0.351651 5:0.112448 6:-0.353275 7:-0.444894 8:0.146049 
160 1:0.184154 2:0.34 3:-0.245487 4:-0.664884 5:0.240186 6:-0.360583 7:-0.69365 8:0.263986 
160 1:0.12848 2:0.34 3:-0.397995 4:-0.626757 5:0.333673 6:-0.481698 7:-0.663371 8:0.350298 
160 1:0.226981 2:0.32 3:-0.390103 4:-0.428561 5:0.159596 6:-0.475431 7:-0.505972 8:0.189579 
160 1:0.184154 2:0.32 3:-0.390103 4:-0.428561 5:0.159596 6:-0.475431 7:-0.505972 8:0.189579 
160 1:-0.173448 2:0.44 3:-0.252673 4:-0.764575 5:0.264709 6:-0.36629 7:-0.77282 8:0.286627 
160 1:-0.0192719 2:0.32 3:-0.390103 4:-0.428561 5:0.159596 6:-0.475431 7:-0.505972 8:0.189579 
160 1:0.250535 2:0.32 3:-0.390103 4:-0.428561 5:0.159596 6:-0.475431 7:-0.505972 8:0.189579 
160 1:0.199143 2:0.32 3:-0.390103 4:-0.428561 5:0.159596 6:-0.475431 7:-0.505972 8:0.189579 
160 1:0.235546 2:0.34 3:-0.245487 4:-0.550503 5:0.240186 6:-0.360583 7:-0.602814 8:0.263986 
160 1:0.122056 2:0.34 3:-0.359868 4:-0.58863 5:0.28693 6:-0.45142 7:-0.633092 8:0.307142 
160 1:0.349036 2:0.32 3:-0.351651 4:-0.428561 5:0.159596 6:-0.444894 7:-0.505972 8:0.189579 
160 1:0.205567 2:0.32 3:-0.390103 4:-0.390103 5:0.112448 6:-0.475431 7:-0.475431 8:0.146049 
160 1:-0.130621 2:0.42 3:-0.317646 4:-0.723178 5:0.278048 6:-0.417889 7:-0.739945 8:0.298942 
160 1:0.404711 2:0.34 3:-0.20736 4:-0.245487 5:-0.273989 6:-0.330304 7:-0.360583 8:-0.210733 
160 1:0.216274 2:0.34 3:-0.20736 4:-0.283614 5:-0.227246 6:-0.330304 7:-0.390862 8:-0.167577 
160 1:0.361884 2:0.34 3:-0.20736 4:-0.245487 5:-0.227246 6:-0.330304 7:-0.360583 8:-0.167577 
160 1:0.169165 2:0.34 3:-0.283614 4:-0.20736 5:-0.133759 6:-0.390862 7:-0.330304 8:-0.0812645 
160 1:0.201285 2:0.34 3:-0.245487 4:-0.359868 5:-0.133759 6:-0.360583 7:-0.45142 8:-0.0812645 
160 1:0.149893 2:0.56 3:-0.197827 4:-0.302381 5:0.060881 6:-0.322734 7:-0.405766 8:0.0984396 
160 1:0.0492505 2:0.42 3:-0.280777 4:-0.723178 5:0.187652 6:-0.388609 7:-0.739945 8:0.215482 
160 1:0.0749465 2:0.34 3:-0.321741 4:-0.321741 5:-0.133759 6:-0.421141 7:-0.421141 8:-0.0812645 
160 1:0.233405 2:0.34 3:-0.131106 4:-0.245487 5:-0.133759 6:-0.269747 7:-0.360583 8:-0.0812645 
160 1:0.376874 2:0.34 3:-0.131106 4:-0.283614 5:-0.0870161 6:-0.269747 7:-0.390862 8:-0.0381082 
160 1:0.182013 2:0.32 3:-0.428561 4:-0.313194 5:0.0653054 6:-0.505972 7:-0.414353 8:0.102525 
160 1:0.261242 2:0.32 3:-0.467018 4:-0.313194 5:0.159596 6:-0.536513 7:-0.414353 8:0.189579 
160 1:0.267666 2:0.34 3:-0.512376 4:-0.283614 5:0.240186 6:-0.572535 7:-0.390862 8:0.263986 
160 1:0.349036 2:0.32 3:-0.236284 4:-0.236284 5:-0.0761329 6:-0.353275 7:-0.353275 8:-0.0280602 
160 1:0.229122 2:0.3 3:-0.188129 4:-0.265708 5:0.030047 6:-0.315032 7:-0.376642 8:0.0699718 
160 1:0.130621 2:0.4 3:-0.272176 4:-0.718263 5:0.200454 6:-0.381779 7:-0.736041 8:0.227303 
160 1:0.286938 2:0.3 3:-0.265708 4:-0.304499 5:0.030047 6:-0.376642 7:-0.407449 8:0.0699718 
160 1:0.475375 2:0.28 3:-0.0608694 4:-0.217392 5:-0.0538031 6:-0.213968 7:-0.338272 8:-0.00744391 
160 1:0.250535 2:0.24 3:-0.4368 4:-0.237658 5:0.115817 6:-0.512516 7:-0.354366 8:0.14916 
160 1:0.203426 2:0.22 3:-0.509284 4:-0.147593 5:0.0304736 6:-0.57008 7:-0.28284 8:0.0703656 
160 1:0.293362 2:0.28 3:-0.256523 4:-0.295654 5:0.0421444 6:-0.369348 7:-0.400424 8:0.0811408 
160 1:0.0856531 2:0.32 3:-0.390103 4:-0.274737 5:-0.0289904 6:-0.475431 7:-0.383812 8:0.0154647 
160 1:0.149893 2:0.46 3:-0.478897 4:-0.152491 5:-0.193043 6:-0.545947 7:-0.28673 8:-0.135999 
160 1:0.162741 2:0.34 3:-0.436122 4:-0.626757 5:0.333673 6:-0.511977 7:-0.663371 8:0.350298 
160 1:0.169165 2:0.22 3:-0.348533 4:-0.308345 5:0.0797435 6:-0.442418 7:-0.410502 8:0.115855 
160 1:0.299786 2:0.54 3:-0.364672 4:-0.259298 5:0.201176 6:-0.455235 7:-0.371551 8:0.227969 
160 1:0.143469 2:0.4 3:-0.346521 4:-0.681086 5:0.291606 6:-0.44082 7:-0.706517 8:0.311459 
160 1:-0.248394 2:0.6 3:-0.626757 4:-0.832644 5:0.628154 6:-0.663371 7:-0.826877 8:0.622182 
160 1:0.468951 2:0.4 3:0.0623888 4:-0.234999 5:-0.118567 6:-0.116082 7:-0.352254 8:-0.0672376 
160 1:0.447537 2:0.38 3:-0.00102243 4:-0.263428 5:-0.154186 6:-0.16644 7:-0.374832 8:-0.100124 
160 1:0.265525 2:0.42 3:-0.243912 4:-0.35451 5:0.0520541 6:-0.359333 7:-0.447165 8:0.0902901 
160 1:0.154176 2:0.38 3:-0.0385115 4:-0.225944 5:-0.246097 6:-0.196213 7:-0.345063 8:-0.184982 
160 1:0.214133 2:0.4 3:-0.160654 4:-0.309348 5:0.0181575 6:-0.293213 7:-0.411299 8:0.0589946 
160 1:0.299786 2:0.4 3:-0.234999 4:-0.197827 5:0.0181575 6:-0.352254 7:-0.322734 8:0.0589946 
160 1:0.385439 2:0.42 3:-0.170178 4:-0.317646 5:0.00685862 6:-0.300777 7:-0.417889 8:0.0485628 
160 1:0.179872 2:0.38 3:-0.375887 4:-0.338402 5:0.121565 6:-0.464141 7:-0.434372 8:0.154467 
160 1:0.359743 2:0.38 3:-0.300913 4:-0.263428 5:0.0296478 6:-0.4046 7:-0.374832 8:0.0696032 
160 1:0.179872 2:0.38 3:-0.300913 4:-0.300913 5:0.0756035 6:-0.4046 7:-0.4046 8:0.112032 
160 1:0.205567 2:0.38 3:-0.338402 4:-0.300913 5:0.0756035 6:-0.434372 7:-0.4046 8:0.112032 
160 1:0.304069 2:0.38 3:-0.300913 4:-0.300913 5:0.0756035 6:-0.4046 7:-0.4046 8:0.112032 
160 1:0.346895 2:0.38 3:-0.263428 4:-0.263428 5:0.0296478 6:-0.374832 7:-0.374832 8:0.0696032 
160 1:0.35546 2:0.38 3:-0.263428 4:-0.300913 5:0.0756035 6:-0.374832 7:-0.4046 8:0.112032 
160 1:0.224839 2:0.38 3:-0.263428 4:-0.300913 5:0.0756035 6:-0.374832 7:-0.4046 8:0.112032 
160 1:0.351178 2:0.42 3:-0.0964448 4:-0.280777 5:-0.0383423 6:-0.242221 7:-0.388609 8:0.00683042 
160 1:0.284797 2:0.42 3:-0.207043 4:-0.243912 5:-0.0383423 6:-0.330053 7:-0.359333 8:0.00683042 
160 1:0.340471 2:0.36 3:-0.292335 4:-0.367946 5:0.134023 6:-0.397788 7:-0.457835 8:0.165969 
160 1:0.278373 2:0.38 3:-0.300913 4:-0.300913 5:0.0756035 6:-0.4046 7:-0.4046 8:0.112032 
160 1:0.171306 2:0.38 3:-0.300913 4:-0.300913 5:0.0756035 6:-0.4046 7:-0.4046 8:0.112032 
160 1:0.329764 2:0.42 3:-0.243912 4:-0.280777 5:-0.0383423 6:-0.359333 7:-0.388609 8:0.00683042 
160 1:0.334047 2:0.42 3:-0.243912 4:-0.243912 5:0.00685862 6:-0.359333 7:-0.359333 8:0.0485628 
160 1:0.316916 2:0.38 3:-0.300913 4:-0.300913 5:0.0296478 6:-0.4046 7:-0.4046 8:0.0696032 
160 1:0.33833 2:0.36 3:-0.178926 4:-0.254533 5:-0.0513639 6:-0.307724 7:-0.367768 8:-0.00519193 
160 1:0.280514 2:0.38 3:-0.375887 4:-0.375887 5:0.16752 6:-0.464141 7:-0.464141 8:0.196896 
160 1:0.0728051 2:0.38 3:-0.413371 4:-0.413371 5:0.213476 6:-0.49391 7:-0.49391 8:0.239325 
160 1:0.475375 2:0.38 3:-0.00102243 4:-0.225944 5:-0.154186 6:-0.16644 7:-0.345063 8:-0.100124 
160 1:0.334047 2:0.38 3:-0.0385115 4:-0.375887 5:0.0296478 6:-0.196213 7:-0.464141 8:0.0696032 
160 1:0.33833 2:0.36 3:-0.330141 4:-0.330141 5:0.0876789 6:-0.427812 7:-0.427812 8:0.123181 
160 1:0.310493 2:0.4 3:-0.234999 4:-0.309348 5:0.0181575 6:-0.352254 7:-0.411299 8:0.0589946 
160 1:0.164882 2:0.36 3:-0.330141 4:-0.443554 5:0.226722 6:-0.427812 7:-0.517879 8:0.251554 
160 1:0.293362 2:0.36 3:-0.292335 4:-0.405748 5:0.134023 6:-0.397788 7:-0.487855 8:0.165969 
160 1:-0.0471092 2:0.38 3:-0.45086 4:-0.413371 5:0.259437 6:-0.523682 7:-0.49391 8:0.281759 
160 1:0.246253 2:0.36 3:-0.367946 4:-0.443554 5:0.273066 6:-0.457835 7:-0.517879 8:0.294342 
160 1:0.0599572 2:0.36 3:-0.405748 4:-0.443554 5:0.273066 6:-0.487855 7:-0.517879 8:0.294342 
160 1:0.0663812 2:0.36 3:-0.330141 4:-0.405748 5:0.226722 6:-0.427812 7:-0.487855 8:0.251554 
160 1:0.291221 2:0.36 3:-0.178926 4:-0.556962 5:0.273066 6:-0.307724 7:-0.607943 8:0.294342 
160 1:0.149893 2:0.36 3:-0.405748 4:-0.481355 5:0.319415 6:-0.487855 7:-0.547899 8:0.337135 
160 1:0.280514 2:0.36 3:-0.292335 4:-0.330141 5:0.0876789 6:-0.397788 7:-0.427812 8:0.123181 
160 1:0.248394 2:0.36 3:-0.330141 4:-0.443554 5:0.180372 6:-0.427812 7:-0.517879 8:0.208762 
160 1:0.32334 2:0.36 3:-0.216728 4:-0.405748 5:0.0413295 6:-0.337744 7:-0.487855 8:0.0803884 
160 1:0.312634 2:0.36 3:-0.330141 4:-0.443554 5:0.273066 6:-0.427812 7:-0.517879 8:0.294342 
160 1:0.169165 2:0.36 3:-0.367946 4:-0.443554 5:0.273066 6:-0.457835 7:-0.517879 8:0.294342 
160 1:0.156317 2:0.38 3:-0.413371 4:-0.45086 5:0.305393 6:-0.49391 7:-0.523682 8:0.324188 
160 1:0.147752 2:0.38 3:-0.300913 4:-0.413371 5:0.213476 6:-0.4046 7:-0.49391 8:0.239325 
160 1:0.297645 2:0.36 3:-0.292335 4:-0.443554 5:0.226722 6:-0.397788 7:-0.517879 8:0.251554 
160 1:0.182013 2:0.36 3:-0.443554 4:-0.443554 5:0.273066 6:-0.517879 7:-0.517879 8:0.294342 
160 1:0.259101 2:0.36 3:-0.367946 4:-0.443554 5:0.226722 6:-0.457835 7:-0.517879 8:0.251554 
160 1:0.203426 2:0.38 3:-0.413371 4:-0.52583 5:0.305393 6:-0.49391 7:-0.583219 8:0.324188 
160 1:0.248394 2:0.42 3:-0.280777 4:-0.501978 5:0.323243 6:-0.388609 7:-0.564277 8:0.340669 
160 1:0.11349 2:0.36 3:-0.330141 4:-0.443554 5:0.226722 6:-0.427812 7:-0.517879 8:0.251554 
160 1:0.237687 2:0.36 3:-0.367946 4:-0.405748 5:0.226722 6:-0.457835 7:-0.487855 8:0.251554 
160 1:0.316916 2:0.38 3:-0.263428 4:-0.300913 5:0.0296478 6:-0.374832 7:-0.4046 8:0.0696032 
160 1:0.199143 2:0.38 3:-0.300913 4:-0.52583 5:0.259437 6:-0.4046 7:-0.583219 8:0.281759 
160 1:0.139186 2:0.36 3:-0.405748 4:-0.405748 5:0.226722 6:-0.487855 7:-0.487855 8:0.251554 
160 1:0.246253 2:0.38 3:-0.338402 4:-0.52583 5:0.351348 6:-0.434372 7:-0.583219 8:0.366617 
160 1:0.0492505 2:0.38 3:-0.413371 4:-0.45086 5:0.259437 6:-0.49391 7:-0.523682 8:0.281759 
160 1:0.20985 2:0.36 3:-0.330141 4:-0.443554 5:0.273066 6:-0.427812 7:-0.517879 8:0.294342 
160 1:0.267666 2:0.38 3:-0.338402 4:-0.413371 5:0.16752 6:-0.434372 7:-0.49391 8:0.196896 
160 1:0.413276 2:0.38 3:-0.113481 4:-0.263428 5:-0.108225 6:-0.25575 7:-0.374832 8:-0.0576894 
160 1:-0.0556745 2:0.38 3:-0.338402 4:-0.563319 5:0.259437 6:-0.434372 7:-0.612992 8:0.281759 
160 1:0.0792291 2:0.38 3:-0.413371 4:-0.413371 5:0.259437 6:-0.49391 7:-0.49391 8:0.281759 
160 1:0.104925 2:0.36 3:-0.405748 4:-0.443554 5:0.273066 6:-0.487855 7:-0.517879 8:0.294342 
160 1:0.239829 2:0.38 3:-0.375887 4:-0.52583 5:0.351348 6:-0.464141 7:-0.583219 8:0.366617 
160 1:0.0942184 2:0.38 3:-0.338402 4:-0.52583 5:0.259437 6:-0.434372 7:-0.583219 8:0.281759 
160 1:0.167024 2:0.36 3:-0.254533 4:-0.292335 5:0.0413295 6:-0.367768 7:-0.397788 8:0.0803884 
160 1:0.297645 2:0.36 3:-0.292335 4:-0.367946 5:0.134023 6:-0.397788 7:-0.457835 8:0.165969 
160 1:0.0856531 2:0.44 3:-0.435497 4:-0.618317 5:0.488849 6:-0.511481 7:-0.656668 8:0.493567 
160 1:0.231263 2:0.42 3:-0.243912 4:-0.428244 5:0.232847 6:-0.359333 7:-0.505721 8:0.257209 
160 1:0.222698 2:0.36 3:-0.292335 4:-0.367946 5:0.0876789 6:-0.397788 7:-0.457835 8:0.123181 
160 1:0.310493 2:0.36 3:-0.254533 4:-0.405748 5:0.180372 6:-0.367768 7:-0.487855 8:0.208762 
160 1:0.312634 2:0.36 3:-0.14112 4:-0.443554 5:0.0413295 6:-0.2777 7:-0.517879 8:0.0803884 
160 1:0.286938 2:0.36 3:-0.330141 4:-0.443554 5:0.226722 6:-0.427812 7:-0.517879 8:0.251554 
160 1:0.271949 2:0.38 3:-0.188455 4:-0.225944 5:-0.0163134 6:-0.315291 7:-0.345063 8:0.027169 
160 1:-0.00428266 2:0.38 3:-0.300913 4:-0.413371 5:0.16752 6:-0.4046 7:-0.49391 8:0.196896 
160 1:0.265525 2:0.36 3:-0.330141 4:-0.481355 5:0.273066 6:-0.427812 7:-0.547899 8:0.294342 
160 1:0.0642398 2:0.38 3:-0.263428 4:-0.563319 5:0.213476 6:-0.374832 7:-0.612992 8:0.239325 
160 1:0.192719 2:0.4 3:-0.42087 4:-0.383698 5:0.246033 6:-0.499865 7:-0.470344 8:0.269383 
160 1:0.376874 2:0.4 3:-0.234999 4:-0.346521 5:0.109309 6:-0.352254 7:-0.44082 8:0.143151 
160 1:0.100642 2:0.4 3:-0.346521 4:-0.346521 5:0.109309 6:-0.44082 7:-0.44082 8:0.143151 
160 1:-0.0171306 2:0.4 3:-0.309348 4:-0.383698 5:0.109309 6:-0.411299 7:-0.470344 8:0.143151 
160 1:0.12848 2:0.4 3:-0.458042 4:-0.383698 5:0.246033 6:-0.529386 7:-0.470344 8:0.269383 
160 1:0.188437 2:0.4 3:-0.272176 4:-0.383698 5:0.154882 6:-0.381779 7:-0.470344 8:0.185227 
160 1:0.222698 2:0.42 3:-0.35451 4:-0.280777 5:0.0972551 6:-0.447165 7:-0.388609 8:0.132022 
160 1:0.216274 2:0.42 3:-0.391375 4:-0.243912 5:0.0972551 6:-0.476441 7:-0.359333 8:0.132022 
160 1:0.289079 2:0.4 3:-0.234999 4:-0.234999 5:-0.0274154 6:-0.352254 7:-0.352254 8:0.0169189 
160 1:0.344754 2:0.38 3:-0.263428 4:-0.188455 5:-0.0163134 6:-0.374832 7:-0.315291 8:0.027169 
160 1:0.379015 2:0.4 3:-0.272176 4:-0.197827 5:-0.0274154 6:-0.381779 7:-0.322734 8:0.0169189 
160 1:0.349036 2:0.4 3:-0.272176 4:-0.234999 5:0.0181575 6:-0.381779 7:-0.352254 8:0.0589946 
160 1:0.312634 2:0.4 3:-0.42087 4:-0.0863052 5:-0.0274154 6:-0.499865 7:-0.234168 8:0.0169189 
160 1:0.289079 2:0.42 3:-0.428244 4:-0.0964448 5:-0.128739 6:-0.505721 7:-0.242221 8:-0.0766292 
160 1:0.316916 2:0.4 3:-0.346521 4:-0.272176 5:0.154882 6:-0.44082 7:-0.381779 8:0.185227 
160 1:0.334047 2:0.34 3:-0.397995 4:-0.131106 5:0.00647033 6:-0.481698 7:-0.269747 8:0.0482043 
160 1:0.331906 2:0.38 3:-0.263428 4:-0.413371 5:0.16752 6:-0.374832 7:-0.49391 8:0.196896 
160 1:0.261242 2:0.4 3:-0.272176 4:-0.234999 5:0.0181575 6:-0.381779 7:-0.352254 8:0.0589946 
160 1:0.171306 2:0.38 3:-0.375887 4:-0.375887 5:0.16752 6:-0.464141 7:-0.464141 8:0.196896 
160 1:0.379015 2:0.4 3:-0.309348 4:-0.272176 5:0.0637303 6:-0.411299 7:-0.381779 8:0.10107 
160 1:0.304069 2:0.38 3:-0.225944 4:-0.263428 5:-0.0163134 6:-0.345063 7:-0.374832 8:0.027169 
160 1:0.379015 2:0.38 3:-0.225944 4:-0.300913 5:0.0296478 6:-0.345063 7:-0.4046 8:0.0696032 
160 1:0.321199 2:0.4 3:-0.160654 4:-0.346521 5:-0.0274154 6:-0.293213 7:-0.44082 8:0.0169189 
160 1:0.239829 2:0.4 3:-0.346521 4:-0.346521 5:0.109309 6:-0.44082 7:-0.44082 8:0.143151 
160 1:0.134904 2:0.4 3:-0.383698 4:-0.309348 5:0.109309 6:-0.470344 7:-0.411299 8:0.143151 
160 1:0.182013 2:0.4 3:-0.346521 4:-0.197827 5:-0.0274154 6:-0.44082 7:-0.322734 8:0.0169189 
160 1:0.250535 2:0.4 3:-0.346521 4:-0.309348 5:0.109309 6:-0.44082 7:-0.411299 8:0.143151 
160 1:0.100642 2:0.4 3:-0.42087 4:-0.42087 5:0.246033 6:-0.499865 7:-0.499865 8:0.269383 
160 1:0.214133 2:0.4 3:-0.234999 4:-0.272176 5:0.0181575 6:-0.352254 7:-0.381779 8:0.0589946 
160 1:0.282655 2:0.4 3:-0.309348 4:-0.42087 5:0.200454 6:-0.411299 7:-0.499865 8:0.227303 
160 1:0.0278373 2:0.4 3:-0.383698 4:-0.458042 5:0.246033 6:-0.470344 7:-0.529386 8:0.269383 
160 1:0.199143 2:0.4 3:-0.309348 4:-0.458042 5:0.246033 6:-0.411299 7:-0.529386 8:0.269383 
160 1:0.152034 2:0.4 3:-0.309348 4:-0.309348 5:0.154882 6:-0.411299 7:-0.411299 8:0.185227 
160 1:0.368308 2:0.4 3:-0.272176 4:-0.272176 5:0.109309 6:-0.381779 7:-0.381779 8:0.143151 
160 1:0.426124 2:0.4 3:-0.0863052 4:-0.0491329 5:-0.255291 6:-0.234168 7:-0.204648 8:-0.19347 
160 1:0.167024 2:0.4 3:-0.309348 4:-0.346521 5:0.109309 6:-0.411299 7:-0.44082 8:0.143151 
160 1:0.175589 2:0.4 3:-0.272176 4:-0.272176 5:0.0181575 6:-0.381779 7:-0.381779 8:0.0589946 
160 1:0.308351 2:0.4 3:-0.42087 4:-0.272176 5:0.109309 6:-0.499865 7:-0.381779 8:0.143151 
160 1:0.280514 2:0.4 3:-0.346521 4:-0.346521 5:0.154882 6:-0.44082 7:-0.44082 8:0.185227 
160 1:0.124197 2:0.4 3:-0.346521 4:-0.495219 5:0.291606 6:-0.44082 7:-0.55891 8:0.311459 
160 1:0.379015 2:0.4 3:-0.160654 4:-0.309348 5:0.0181575 6:-0.293213 7:-0.411299 8:0.0589946 
160 1:0.203426 2:0.4 3:-0.42087 4:-0.383698 5:0.200454 6:-0.499865 7:-0.470344 8:0.227303 
160 1:0.325482 2:0.4 3:-0.272176 4:-0.272176 5:0.109309 6:-0.381779 7:-0.381779 8:0.143151 
160 1:0.235546 2:0.38 3:-0.375887 4:-0.45086 5:0.305393 6:-0.464141 7:-0.523682 8:0.324188 
160 1:0.24197 2:0.42 3:-0.280777 4:-0.243912 5:0.00685862 6:-0.388609 7:-0.359333 8:0.0485628 
160 1:0.224839 2:0.4 3:-0.383698 4:-0.346521 5:0.154882 6:-0.470344 7:-0.44082 8:0.185227 
160 1:0.267666 2:0.4 3:-0.197827 4:-0.309348 5:0.109309 6:-0.322734 7:-0.411299 8:0.143151 
160 1:0.197002 2:0.4 3:-0.309348 4:-0.160654 5:-0.0729937 6:-0.411299 7:-0.293213 8:-0.0251619 
160 1:0.24197 2:0.4 3:-0.272176 4:-0.272176 5:-0.0274154 6:-0.381779 7:-0.381779 8:0.0169189 
160 1:0.346895 2:0.4 3:-0.309348 4:-0.272176 5:0.0181575 6:-0.411299 7:-0.381779 8:0.0589946 
160 1:0.233405 2:0.4 3:-0.309348 4:-0.309348 5:0.0637303 6:-0.411299 7:-0.411299 8:0.10107 
160 1:0.20985 2:0.4 3:-0.42087 4:-0.309348 5:0.109309 6:-0.499865 7:-0.411299 8:0.143151 
160 1:0.199143 2:0.4 3:-0.42087 4:-0.346521 5:0.154882 6:-0.499865 7:-0.44082 8:0.185227 
160 1:0.20985 2:0.4 3:-0.309348 4:-0.346521 5:0.0637303 6:-0.411299 7:-0.44082 8:0.10107 
160 1:0.186296 2:0.4 3:-0.346521 4:-0.309348 5:0.109309 6:-0.44082 7:-0.411299 8:0.143151 
160 1:0.194861 2:0.42 3:-0.391375 4:-0.317646 5:0.0972551 6:-0.476441 7:-0.417889 8:0.132022 
160 1:0.192719 2:0.42 3:-0.538842 4:-0.280777 5:0.187652 6:-0.593553 7:-0.388609 8:0.215482 
160 1:0.24197 2:0.4 3:-0.42087 4:-0.383698 5:0.109309 6:-0.499865 7:-0.470344 8:0.143151 
160 1:0.143469 2:0.42 3:-0.501978 4:-0.317646 5:0.142451 6:-0.564277 7:-0.417889 8:0.17375 
160 1:0.126338 2:0.4 3:-0.458042 4:-0.383698 5:0.200454 6:-0.529386 7:-0.470344 8:0.227303 
160 1:0.224839 2:0.4 3:-0.42087 4:-0.309348 5:0.109309 6:-0.499865 7:-0.411299 8:0.143151 
160 1:0.244111 2:0.4 3:-0.346521 4:-0.309348 5:0.0181575 6:-0.44082 7:-0.411299 8:0.0589946 
160 1:0.175589 2:0.4 3:-0.346521 4:-0.272176 5:0.0637303 6:-0.44082 7:-0.381779 8:0.10107 
160 1:0.134904 2:0.4 3:-0.42087 4:-0.42087 5:0.200454 6:-0.499865 7:-0.499865 8:0.227303 
160 1:0.130621 2:0.4 3:-0.42087 4:-0.309348 5:0.109309 6:-0.499865 7:-0.411299 8:0.143151 
160 1:0.171306 2:0.4 3:-0.383698 4:-0.346521 5:0.109309 6:-0.470344 7:-0.44082 8:0.143151 
160 1:0.276231 2:0.42 3:-0.280777 4:-0.280777 5:0.00685862 6:-0.388609 7:-0.388609 8:0.0485628 
160 1:0.0920771 2:0.4 3:-0.458042 4:-0.272176 5:0.109309 6:-0.529386 7:-0.381779 8:0.143151 
160 1:0.184154 2:0.4 3:-0.42087 4:-0.383698 5:0.200454 6:-0.499865 7:-0.470344 8:0.227303 
160 1:0.152034 2:0.4 3:-0.383698 4:-0.309348 5:0.0637303 6:-0.470344 7:-0.411299 8:0.10107 
160 1:0.235546 2:0.4 3:-0.383698 4:-0.383698 5:0.109309 6:-0.470344 7:-0.470344 8:0.143151 
160 1:0.171306 2:0.42 3:-0.428244 4:-0.391375 5:0.187652 6:-0.505721 7:-0.476441 8:0.215482 
160 1:0.316916 2:0.42 3:-0.280777 4:-0.35451 5:0.187652 6:-0.388609 7:-0.447165 8:0.215482 
160 1:0.175589 2:0.4 3:-0.383698 4:-0.383698 5:0.154882 6:-0.470344 7:-0.470344 8:0.185227 
160 1:0.149893 2:0.4 3:-0.309348 4:-0.346521 5:0.154882 6:-0.411299 7:-0.44082 8:0.185227 
160 1:0.143469 2:0.4 3:-0.458042 4:-0.42087 5:0.246033 6:-0.529386 7:-0.499865 8:0.269383 
160 1:0.271949 2:0.4 3:-0.309348 4:-0.383698 5:0.109309 6:-0.411299 7:-0.470344 8:0.143151 
160 1:0.184154 2:0.4 3:-0.346521 4:-0.383698 5:0.154882 6:-0.44082 7:-0.470344 8:0.185227 
160 1:0.368308 2:0.36 3:-0.254533 4:-0.330141 5:0.134023 6:-0.367768 7:-0.427812 8:0.165969 
160 1:0.14561 2:0.42 3:-0.243912 4:-0.243912 5:-0.0383423 6:-0.359333 7:-0.359333 8:0.00683042 
160 1:0.211991 2:0.46 3:-0.297563 4:-0.660236 5:0.296052 6:-0.40194 7:-0.689959 8:0.315564 
160 1:0.291221 2:0.4 3:-0.272176 4:-0.383698 5:0.200454 6:-0.381779 7:-0.470344 8:0.227303 
160 1:-0.0599572 2:0.44 3:-0.508624 4:-0.435497 5:0.175057 6:-0.569555 7:-0.511481 8:0.203854 
160 1:0.0192719 2:0.46 3:-0.478897 4:-0.44263 5:0.384977 6:-0.545947 7:-0.517146 8:0.397665 
160 1:0.167024 2:0.4 3:-0.272176 4:-0.42087 5:0.109309 6:-0.381779 7:-0.499865 8:0.143151 
160 1:0.404711 2:0.4 3:-0.160654 4:-0.309348 5:-0.0729937 6:-0.293213 7:-0.411299 8:-0.0251619 
160 1:0.199143 2:0.4 3:-0.272176 4:-0.383698 5:0.0637303 6:-0.381779 7:-0.470344 8:0.10107 
160 1:0.211991 2:0.4 3:-0.234999 4:-0.346521 5:0.0181575 6:-0.352254 7:-0.44082 8:0.0589946 
160 1:0.282655 2:0.4 3:-0.272176 4:-0.346521 5:0.0181575 6:-0.381779 7:-0.44082 8:0.0589946 
160 1:0.254818 2:0.4 3:-0.234999 4:-0.346521 5:-0.0274154 6:-0.352254 7:-0.44082 8:0.0169189 
160 1:0.27409 2:0.4 3:-0.234999 4:-0.383698 5:0.0181575 6:-0.352254 7:-0.470344 8:0.0589946 
160 1:0.179872 2:0.36 3:-0.367946 4:-0.330141 5:0.134023 6:-0.457835 7:-0.427812 8:0.165969 
160 1:0.147752 2:0.38 3:-0.375887 4:-0.413371 5:0.121565 6:-0.464141 7:-0.49391 8:0.154467 
160 1:0.205567 2:0.38 3:-0.300913 4:-0.338402 5:0.0296478 6:-0.4046 7:-0.434372 8:0.0696032 
160 1:0.321199 2:0.36 3:-0.405748 4:-0.330141 5:0.226722 6:-0.487855 7:-0.427812 8:0.251554 
160 1:0.0556745 2:0.36 3:-0.443554 4:-0.481355 5:0.319415 6:-0.517879 7:-0.547899 8:0.337135 
160 1:0.0235546 2:0.36 3:-0.481355 4:-0.519161 5:0.365759 6:-0.547899 7:-0.577923 8:0.379922 
160 1:0.11349 2:0.36 3:-0.481355 4:-0.481355 5:0.319415 6:-0.547899 7:-0.547899 8:0.337135 
160 1:0.0835118 2:0.36 3:-0.519161 4:-0.481355 5:0.319415 6:-0.577923 7:-0.547899 8:0.337135 
160 1:-0.0556745 2:0.36 3:-0.519161 4:-0.519161 5:0.365759 6:-0.577923 7:-0.577923 8:0.379922 
160 1:0.152034 2:0.36 3:-0.405748 4:-0.367946 5:0.134023 6:-0.487855 7:-0.457835 8:0.165969 
160 1:0.27409 2:0.36 3:-0.330141 4:-0.292335 5:0.0876789 6:-0.427812 7:-0.397788 8:0.123181 
160 1:0.214133 2:0.38 3:-0.338402 4:-0.563319 5:0.351348 6:-0.434372 7:-0.612992 8:0.366617 
160 1:0.276231 2:0.4 3:-0.160654 4:-0.458042 5:0.109309 6:-0.293213 7:-0.529386 8:0.143151 
160 1:0.252677 2:0.4 3:-0.346521 4:-0.309348 5:0.0637303 6:-0.44082 7:-0.411299 8:0.10107 
160 1:0.265525 2:0.38 3:-0.300913 4:-0.338402 5:0.0296478 6:-0.4046 7:-0.434372 8:0.0696032 
160 1:0.415418 2:0.4 3:-0.197827 4:-0.123478 5:-0.164139 6:-0.322734 7:-0.263689 8:-0.109313 
160 1:0.400428 2:0.4 3:-0.0863052 4:-0.272176 5:-0.0729937 6:-0.234168 7:-0.381779 8:-0.0251619 
160 1:0.141328 2:0.38 3:-0.375887 4:-0.488345 5:0.259437 6:-0.464141 7:-0.553451 8:0.281759 
160 1:0.252677 2:0.4 3:-0.309348 4:-0.309348 5:0.0637303 6:-0.411299 7:-0.411299 8:0.10107 
160 1:0.408994 2:0.4 3:-0.123478 4:-0.272176 5:0.0637303 6:-0.263689 7:-0.381779 8:0.10107 
160 1:0.218415 2:0.4 3:-0.42087 4:-0.272176 5:0.109309 6:-0.499865 7:-0.381779 8:0.143151 
160 1:0.211991 2:0.36 3:-0.292335 4:-0.405748 5:0.134023 6:-0.397788 7:-0.487855 8:0.165969 
160 1:0.361884 2:0.36 3:-0.14112 4:-0.367946 5:-0.00501449 6:-0.2777 7:-0.457835 8:0.0376008 
160 1:0.385439 2:0.4 3:-0.0863052 4:-0.346521 5:-0.0274154 6:-0.234168 7:-0.44082 8:0.0169189 
160 1:0.248394 2:0.4 3:-0.0863052 4:-0.234999 5:-0.118567 6:-0.234168 7:-0.352254 8:-0.0672376 
160 1:0.27409 2:0.42 3:-0.280777 4:-0.35451 5:0.0520541 6:-0.388609 7:-0.447165 8:0.0902901 
160 1:0.214133 2:0.44 3:-0.398932 4:-0.398932 5:0.354362 6:-0.482442 7:-0.482442 8:0.3694 
160 1:0.0856531 2:0.52 3:-0.392548 4:-0.498757 5:0.300285 6:-0.477373 7:-0.561719 8:0.319472 
160 1:-0.012848 2:0.38 3:-0.45086 4:-0.52583 5:0.305393 6:-0.523682 7:-0.583219 8:0.324188 
160 1:0.17773 2:0.38 3:-0.45086 4:-0.563319 5:0.351348 6:-0.523682 7:-0.612992 8:0.366617 
160 1:0.220557 2:0.42 3:-0.428244 4:-0.391375 5:0.142451 6:-0.505721 7:-0.476441 8:0.17375 
160 1:-0.0299786 2:0.52 3:-0.427949 4:-0.569564 5:0.387094 6:-0.505487 7:-0.617951 8:0.39962 
160 1:0.192719 2:0.48 3:-0.269776 4:-0.59355 5:0.282784 6:-0.379873 7:-0.637 8:0.303314 
160 1:-0.342612 2:0.48 3:-0.557573 4:-0.773421 5:0.547411 6:-0.608429 7:-0.779845 8:0.547634 
160 1:-0.250535 2:0.54 3:-0.680796 4:-0.680796 5:0.502614 6:-0.706286 7:-0.706286 8:0.506276 
160 1:0.486081 2:-0.5 3:-0.42087 4:-0.539828 5:0.328067 6:-0.499865 7:-0.594336 8:0.345123 
160 1:0.349036 2:-0.48 3:-0.608695 4:-0.491303 5:0.377955 6:-0.649027 7:-0.555799 8:0.391182 
160 1:0.349036 2:-0.48 3:-0.549999 4:-0.491303 5:0.377955 6:-0.602413 7:-0.555799 8:0.391182 
160 1:0.526767 2:-0.48 3:-0.432611 4:-0.432611 5:0.162079 6:-0.509189 7:-0.509189 8:0.191872 
160 1:0.747323 2:-0.5 3:-0.182959 4:0.17391 5:-0.255291 6:-0.310926 7:-0.0275164 8:-0.19347 
160 1:0.447537 2:-0.48 3:-0.843479 4:-0.315219 5:0.234039 6:-0.835482 7:-0.415961 8:0.25831 
160 1:0.471092 2:-0.48 3:-0.784783 4:-0.256523 5:0.162079 6:-0.788869 7:-0.369348 8:0.191872 
160 1:0.458244 2:-0.48 3:-0.549999 4:-0.549999 5:0.162079 6:-0.602413 7:-0.602413 8:0.191872 
160 1:0.586724 2:-0.52 3:-0.348533 4:-0.348533 5:0.202921 6:-0.442418 7:-0.442418 8:0.22958 
160 1:0.556745 2:-0.5 3:-0.480347 4:-0.123478 5:-0.0365321 6:-0.547099 7:-0.263689 8:0.00850174 
160 1:0.43469 2:-0.46 3:-0.501978 4:-0.386111 5:0.142451 6:-0.564277 7:-0.472261 8:0.17375 
160 1:0.329764 2:-0.48 3:-0.726087 4:-0.491303 5:0.521876 6:-0.742255 7:-0.555799 8:0.524059 
160 1:0.30621 2:-0.46 3:-0.73371 4:-0.444044 5:0.355527 6:-0.748309 7:-0.518269 8:0.370475 
160 1:0.458244 2:-0.46 3:-0.675777 4:-0.328178 5:0.213476 6:-0.702301 7:-0.426253 8:0.239325 
160 1:0.494647 2:-0.46 3:-0.501978 4:-0.444044 5:0.284501 6:-0.564277 7:-0.518269 8:0.3049 
160 1:0.494647 2:-0.46 3:-0.501978 4:-0.444044 5:0.284501 6:-0.564277 7:-0.518269 8:0.3049 
160 1:0.920771 2:-0.58 3:0.823145 4:0.194854 5:-0.655832 6:0.488077 7:-0.0108838 8:-0.563275 
160 1:0.942184 2:-0.58 3:0.509002 4:0.320512 5:-0.578807 6:0.238598 7:0.0889083 8:-0.49216 
160 1:0.877944 2:-0.58 3:0.509002 4:0.257685 5:-0.655832 6:0.238598 7:0.039014 8:-0.563275 
160 1:0.888651 2:-0.56 3:0.545652 4:0.235867 5:-0.665463 6:0.267704 7:0.0216871 8:-0.572166 
160 1:0.537473 2:-0.5 3:-0.361393 4:-0.301912 5:0.0363855 6:-0.452631 7:-0.405394 8:0.0758239 
160 1:0.550321 2:-0.5 3:-0.539828 4:-0.182959 5:0.0363855 6:-0.594336 7:-0.310926 8:0.0758239 
160 1:0.488223 2:-0.48 3:-0.549999 4:-0.373915 5:0.234039 6:-0.602413 7:-0.462575 8:0.25831 
160 1:0.524625 2:-0.44 3:-0.397995 4:-0.283614 5:0.333673 6:-0.481698 7:-0.390862 8:0.350298 
160 1:0.432548 2:-0.5 3:-0.480347 4:-0.539828 5:0.546826 6:-0.547099 7:-0.594336 8:0.547094 
160 1:0.468951 2:-0.48 3:-0.432611 4:-0.432611 5:0.449916 6:-0.509189 7:-0.509189 8:0.457621 
160 1:0.550321 2:-0.48 3:-0.549999 4:-0.197827 5:0.234039 6:-0.602413 7:-0.322734 8:0.25831 
160 1:0.875803 2:-0.62 3:0.755763 4:0.561814 5:-0.873521 6:0.434566 7:0.280539 8:-0.764259 
160 1:0.807281 2:-0.56 3:-0.011956 4:0.359781 5:-0.589504 6:-0.175123 7:0.120094 8:-0.502037 
160 1:0.4197 2:-0.5 3:-0.361393 4:-0.301912 5:0.328067 6:-0.452631 7:-0.405394 8:0.345123 
160 1:0.475375 2:-0.5 3:-0.599305 4:-0.42087 5:0.400985 6:-0.64157 7:-0.499865 8:0.412445 
160 1:0.507495 2:-0.48 3:-0.491303 4:-0.432611 5:0.306 6:-0.555799 7:-0.509189 8:0.324749 
160 1:0.443255 2:-0.5 3:-0.777739 4:-0.301912 5:0.400985 6:-0.783275 7:-0.405394 8:0.412445 
160 1:0.507495 2:-0.48 3:-0.432611 4:-0.373915 5:0.162079 6:-0.509189 7:-0.462575 8:0.191872 
160 1:0.471092 2:-0.48 3:-0.315219 4:-0.432611 5:0.234039 6:-0.415961 7:-0.509189 8:0.25831 
160 1:0.573876 2:-0.48 3:-0.197827 4:-0.139131 5:-0.125764 6:-0.322734 7:-0.27612 8:-0.0738824 
160 1:0.869379 2:-0.58 3:0.697486 4:-0.244947 5:-0.424752 6:0.388285 7:-0.360155 8:-0.349927 
160 1:0.513919 2:-0.48 3:-0.315219 4:-0.373915 5:0.0181575 6:-0.415961 7:-0.462575 8:0.0589946 
160 1:0.546039 2:-0.48 3:-0.315219 4:-0.491303 5:0.0901181 6:-0.415961 7:-0.555799 8:0.125433 
160 1:0.588865 2:-0.48 3:-0.197827 4:-0.373915 5:0.0181575 6:-0.322734 7:-0.462575 8:0.0589946 
160 1:0.54818 2:-0.48 3:-0.256523 4:-0.315219 5:-0.0538031 6:-0.369348 7:-0.415961 8:-0.00744391 
160 1:0.616702 2:-0.46 3:-0.212311 4:-0.328178 5:-0.0706256 6:-0.334237 7:-0.426253 8:-0.0229755 
160 1:0.614561 2:-0.48 3:-0.197827 4:-0.315219 5:-0.0538031 6:-0.322734 7:-0.415961 8:-0.00744391 
160 1:0.492505 2:-0.52 3:-0.348533 4:-0.227969 5:0.202921 6:-0.442418 7:-0.346671 8:0.22958 
160 1:0.5803 2:-0.52 3:-0.408812 4:0.0131587 5:0.0551113 6:-0.490289 7:-0.155178 8:0.0931126 
160 1:0.503212 2:-0.48 3:-0.549999 4:-0.315219 5:0.162079 6:-0.602413 7:-0.415961 8:0.191872 
160 1:0.67666 2:-0.5 3:-0.361393 4:0.054957 5:-0.10945 6:-0.452631 7:-0.121984 8:-0.0588204 
160 1:0.931478 2:-0.6 3:0.535031 4:0.343851 5:-0.724057 6:0.259269 7:0.107443 8:-0.626264 
160 1:0.576017 2:-0.54 3:-0.518643 4:-0.213105 5:0.149265 6:-0.577512 7:-0.334867 8:0.180041 
160 1:0.552463 2:-0.52 3:-0.408812 4:-0.408812 5:0.276823 6:-0.490289 7:-0.490289 8:0.297811 
160 1:0.603854 2:-0.46 3:-0.501978 4:-0.0385115 5:0.000399781 6:-0.564277 7:-0.196213 8:0.0425996 
160 1:0.794433 2:-0.5 3:-0.0640009 4:0.17391 5:-0.401131 6:-0.216455 7:-0.0275164 8:-0.328119 
160 1:0.672377 2:-0.48 3:-0.256523 4:-0.0217387 5:-0.269685 6:-0.369348 7:-0.182892 8:-0.206759 
160 1:0.678801 2:-0.48 3:-0.256523 4:-0.0804347 5:-0.197724 6:-0.369348 7:-0.229506 8:-0.140321 
160 1:0.304069 2:-0.44 3:-0.569564 4:-0.455183 5:0.40379 6:-0.617951 7:-0.527115 8:0.415035 
160 1:0.627409 2:-0.46 3:-0.154378 4:-0.154378 5:-0.141651 6:-0.288229 7:-0.288229 8:-0.0885506 
160 1:0.475375 2:-0.46 3:-0.386111 4:-0.444044 5:0.213476 6:-0.472261 7:-0.518269 8:0.239325 
160 1:0.563169 2:-0.46 3:-0.386111 4:-0.328178 5:0.000399781 6:-0.472261 7:-0.426253 8:0.0425996 
160 1:0.762313 2:-0.48 3:0.271737 4:0.271737 5:-0.629482 6:0.0501733 7:0.0501733 8:-0.538947 
160 1:0.884368 2:-0.56 3:0.483695 4:0.235867 5:-0.741421 6:0.218501 7:0.0216871 8:-0.642296 
160 1:0.87152 2:-0.56 3:0.421738 4:0.0500009 5:-0.513546 6:0.169298 7:-0.12592 8:-0.431907 
160 1:0.558887 2:-0.48 3:-0.373915 4:-0.373915 5:0.234039 6:-0.462575 7:-0.462575 8:0.25831 
160 1:0.595289 2:-0.48 3:-0.256523 4:-0.0804347 5:-0.125764 6:-0.369348 7:-0.229506 8:-0.0738824 
160 1:0.66167 2:-0.48 3:-0.256523 4:-0.0804347 5:-0.125764 6:-0.369348 7:-0.229506 8:-0.0738824 
160 1:0.633833 2:-0.48 3:-0.315219 4:-0.0804347 5:-0.0538031 6:-0.415961 7:-0.229506 8:-0.00744391 
160 1:0.785867 2:-0.64 3:0.064579 4:-0.00102243 5:-0.223122 6:-0.114343 7:-0.16644 8:-0.16377 
160 1:0.554604 2:-0.48 3:-0.432611 4:-0.197827 5:0.0901181 6:-0.509189 7:-0.322734 8:0.125433 
160 1:0.595289 2:-0.48 3:-0.432611 4:-0.0804347 5:-0.0538031 6:-0.509189 7:-0.229506 8:-0.00744391 
160 1:0.394004 2:-0.48 3:-0.549999 4:-0.373915 5:0.234039 6:-0.602413 7:-0.462575 8:0.25831 
160 1:0.453961 2:-0.48 3:-0.549999 4:-0.373915 5:0.234039 6:-0.602413 7:-0.462575 8:0.25831 
160 1:0.383298 2:-0.48 3:-0.608695 4:-0.432611 5:0.306 6:-0.649027 7:-0.509189 8:0.324749 
160 1:0.524625 2:-0.48 3:-0.432611 4:-0.256523 5:0.0901181 6:-0.509189 7:-0.369348 8:0.125433 
160 1:0.415418 2:-0.48 3:-0.608695 4:-0.432611 5:0.306 6:-0.649027 7:-0.509189 8:0.324749 
160 1:0.511777 2:-0.3 3:-0.31591 4:-0.263428 5:0.0664156 6:-0.416511 7:-0.374832 8:0.10355 
160 1:0.428266 2:-0.24 3:-0.451284 4:-0.501978 5:0.391042 6:-0.524019 7:-0.564277 8:0.403265 
160 1:0.291221 2:-0.24 3:-0.552666 4:-0.654053 5:0.453186 6:-0.604532 7:-0.685048 8:0.46064 
160 1:0.415418 2:-0.24 3:-0.501978 4:-0.60336 5:0.391042 6:-0.564277 7:-0.64479 8:0.403265 
160 1:0.438972 2:-0.32 3:-0.30404 4:-0.250933 5:0.0181575 6:-0.407084 7:-0.364909 8:0.0589946 
160 1:0.415418 2:-0.28 3:-0.483113 4:-0.431246 5:0.304326 6:-0.549295 7:-0.508105 8:0.323204 
160 1:0.449679 2:-0.26 3:-0.441381 4:-0.236284 5:-0.0289904 6:-0.516154 7:-0.353275 8:0.0154647 
160 1:0.33833 2:-0.26 3:-0.390103 4:-0.441381 5:0.159596 6:-0.475431 7:-0.516154 8:0.189579 
160 1:0.460385 2:-0.26 3:-0.543927 4:-0.33883 5:0.159596 6:-0.597592 7:-0.434713 8:0.189579 
160 1:0.45182 2:-0.32 3:-0.250933 4:-0.357142 5:0.0181575 6:-0.364909 7:-0.449255 8:0.0589946 
160 1:0.627409 2:-0.24 3:0.00494175 4:-0.299209 5:-0.0439918 6:-0.161704 7:-0.403247 8:0.00161451 
160 1:0.620985 2:-0.3 3:-0.105987 4:-0.263428 5:-0.190948 6:-0.249798 7:-0.374832 8:-0.134065 
160 1:0.522484 2:-0.34 3:-0.29188 4:-0.345629 5:-0.03126 6:-0.397426 7:-0.440112 8:0.0133693 
160 1:0.528908 2:-0.34 3:-0.29188 4:-0.399373 5:-0.03126 6:-0.397426 7:-0.482793 8:0.0133693 
160 1:0.608137 2:-0.3 3:0.0514552 4:0.208897 5:-0.512654 6:-0.124765 7:0.000268354 8:-0.431084 
160 1:0.8394 2:-0.52 3:0.435134 4:-0.167685 5:-0.314415 6:0.179936 7:-0.298796 8:-0.248058 
160 1:0.749465 2:-0.44 3:0.17391 4:-0.0548517 5:-0.0870161 6:-0.0275164 7:-0.209189 8:-0.0381082 
160 1:0.785867 2:-0.52 3:0.37485 4:-0.047121 5:-0.462225 6:0.132061 7:-0.20305 8:-0.384525 
160 1:0.550321 2:-0.3 3:-0.158464 4:-0.210946 5:-0.126611 6:-0.291474 7:-0.333153 8:-0.0746651 
160 1:0.364026 2:-0.3 3:-0.630794 4:-0.368388 5:0.130752 6:-0.666577 7:-0.458186 8:0.162949 
160 1:0.421842 2:-0.3 3:-0.578312 4:-0.368388 5:0.195095 6:-0.624898 7:-0.458186 8:0.222354 
160 1:0.361884 2:-0.3 3:-0.683276 4:-0.42087 5:0.259437 6:-0.708256 7:-0.499865 8:0.281759 
160 1:0.481799 2:-0.48 3:-0.315219 4:-0.373915 5:0.162079 6:-0.415961 7:-0.462575 8:0.191872 
160 1:0.522484 2:-0.46 3:-0.386111 4:-0.270245 5:0.142451 6:-0.472261 7:-0.380245 8:0.17375 
160 1:0.316916 2:-0.48 3:-0.667391 4:-0.432611 5:0.377955 6:-0.695641 7:-0.509189 8:0.391182 
160 1:0.353319 2:-0.46 3:-0.501978 4:-0.675777 5:0.568603 6:-0.564277 7:-0.702301 8:0.5672 
160 1:0.910064 2:-0.46 3:0.251155 4:0.367021 5:-0.567803 6:0.0338276 7:0.125844 8:-0.482001 
160 1:0.511777 2:-0.46 3:-0.559911 4:-0.328178 5:0.213476 6:-0.610285 7:-0.426253 8:0.239325 
160 1:0.563169 2:-0.46 3:-0.386111 4:-0.0385115 5:-0.141651 6:-0.472261 7:-0.196213 8:-0.0885506 
160 1:0.4197 2:-0.48 3:-0.608695 4:-0.315219 5:0.234039 6:-0.649027 7:-0.415961 8:0.25831 
160 1:0.428266 2:-0.48 3:-0.667391 4:-0.315219 5:0.234039 6:-0.695641 7:-0.415961 8:0.25831 
160 1:0.383298 2:-0.44 3:-0.683945 4:-0.512376 5:0.54402 6:-0.708788 7:-0.572535 8:0.544504 
160 1:0.623126 2:-0.48 3:-0.373915 4:-0.139131 5:-0.0538031 6:-0.462575 7:-0.27612 8:-0.00744391 
160 1:0.507495 2:-0.48 3:-0.549999 4:-0.256523 5:0.0181575 6:-0.602413 7:-0.369348 8:0.0589946 
160 1:0.586724 2:-0.46 3:-0.328178 4:-0.0964448 5:-0.212676 6:-0.426253 7:-0.242221 8:-0.154126 
160 1:0.554604 2:-0.46 3:-0.444044 4:-0.0964448 5:-0.212676 6:-0.518269 7:-0.242221 8:-0.154126 
160 1:0.563169 2:-0.46 3:-0.444044 4:-0.212311 5:-0.0706256 6:-0.518269 7:-0.334237 8:-0.0229755 
160 1:0.571734 2:-0.46 3:-0.444044 4:-0.212311 5:-0.0706256 6:-0.518269 7:-0.334237 8:-0.0229755 
160 1:0.45182 2:-0.46 3:-0.501978 4:-0.386111 5:0.142451 6:-0.564277 7:-0.472261 8:0.17375 
160 1:0.432548 2:-0.46 3:-0.675777 4:-0.501978 5:0.355527 6:-0.702301 7:-0.564277 8:0.370475 
160 1:0.492505 2:-0.46 3:-0.559911 4:-0.386111 5:0.142451 6:-0.610285 7:-0.472261 8:0.17375 
160 1:0.601713 2:-0.46 3:-0.270245 4:0.0194217 5:-0.141651 6:-0.380245 7:-0.150205 8:-0.0885506 
160 1:0.458244 2:-0.5 3:-0.777739 4:-0.123478 5:0.182226 6:-0.783275 7:-0.263689 8:0.210473 
160 1:0.458244 2:-0.5 3:-0.777739 4:-0.0640009 5:0.109309 6:-0.783275 7:-0.216455 8:0.143151 
160 1:0.62955 2:-0.48 3:-0.139131 4:-0.0804347 5:-0.197724 6:-0.27612 7:-0.229506 8:-0.140321 
160 1:0.64454 2:-0.44 3:-0.283614 4:0.00234106 5:-0.0168985 6:-0.390862 7:-0.163769 8:0.0266287 
160 1:0.4197 2:-0.48 3:-0.491303 4:-0.315219 5:0.162079 6:-0.555799 7:-0.415961 8:0.191872 
160 1:0.554604 2:-0.5 3:-0.42087 4:-0.361393 5:0.328067 6:-0.499865 7:-0.452631 8:0.345123 
160 1:0.509636 2:-0.5 3:-0.599305 4:-0.182959 5:0.0363855 6:-0.64157 7:-0.310926 8:0.0758239 
160 1:0.828694 2:-0.56 3:0.421738 4:0.545652 5:-0.893336 6:0.169298 7:0.267704 8:-0.782553 
160 1:0.558887 2:-0.5 3:-0.361393 4:-0.182959 5:0.109309 6:-0.452631 7:-0.310926 8:0.143151 
160 1:0.554604 2:-0.5 3:-0.480347 4:-0.123478 5:0.0363855 6:-0.547099 7:-0.263689 8:0.0758239 
160 1:0.447537 2:-0.48 3:-0.608695 4:-0.491303 5:0.306 6:-0.649027 7:-0.555799 8:0.324749 
160 1:0.520343 2:-0.46 3:-0.386111 4:-0.386111 5:0.142451 6:-0.472261 7:-0.472261 8:0.17375 
160 1:0.541756 2:-0.48 3:-0.432611 4:-0.432611 5:0.162079 6:-0.509189 7:-0.509189 8:0.191872 
160 1:0.507495 2:-0.48 3:-0.432611 4:-0.491303 5:0.306 6:-0.509189 7:-0.555799 8:0.324749 
160 1:0.507495 2:-0.46 3:-0.444044 4:-0.444044 5:0.284501 6:-0.518269 7:-0.518269 8:0.3049 
160 1:0.304069 2:-0.46 3:-0.617844 4:-0.559911 5:0.426552 6:-0.656293 7:-0.610285 8:0.43605 
160 1:0.646681 2:-0.46 3:-0.0964448 4:-0.0964448 5:-0.212676 6:-0.242221 7:-0.242221 8:-0.154126 
160 1:0.922912 2:-0.52 3:0.555698 4:0.37485 5:-0.757844 6:0.275682 7:0.132061 8:-0.657459 
160 1:0.773019 2:-0.48 3:0.213041 4:0.213041 5:-0.413601 6:0.00355945 7:0.00355945 8:-0.339631 
160 1:0.875803 2:-0.66 3:0.151718 4:0.284879 5:-0.36957 6:-0.045141 7:0.0606098 8:-0.29898 
160 1:0.79015 2:-0.58 3:0.320512 4:0.257685 5:-0.424752 6:0.0889083 7:0.039014 8:-0.349927 
160 1:0.882227 2:-0.56 3:0.607609 4:0.297824 5:-0.741421 6:0.316908 7:0.0708905 8:-0.642296 
160 1:0.912206 2:-0.56 3:0.483695 4:0.359781 5:-0.665463 6:0.218501 7:0.120094 8:-0.572166 
160 1:0.543897 2:-0.48 3:-0.432611 4:-0.373915 5:0.0901181 6:-0.509189 7:-0.462575 8:0.125433 
160 1:0.498929 2:-0.48 3:-0.491303 4:-0.315219 5:0.0901181 6:-0.555799 7:-0.415961 8:0.125433 
160 1:0.329764 2:-0.24 3:-0.552666 4:-0.60336 5:0.577485 6:-0.604532 7:-0.64479 8:0.5754 
160 1:0.396146 2:-0.32 3:-0.622671 4:-0.516462 5:0.343692 6:-0.660126 7:-0.57578 8:0.359548 
160 1:0.494647 2:-0.2 3:-0.42087 4:-0.272176 5:0.048543 6:-0.499865 7:-0.381779 8:0.0870485 
160 1:0.316916 2:-0.14 3:-0.209818 4:-0.545582 5:0.121067 6:-0.332256 7:-0.598906 8:0.154007 
160 1:0.421842 2:-0.16 3:-0.294802 4:-0.488751 5:0.196495 6:-0.399747 7:-0.553773 8:0.223647 
160 1:0.353319 2:-0.16 3:-0.391776 4:-0.343291 5:0.0776051 6:-0.47676 7:-0.438255 8:0.11388 
160 1:0.353319 2:-0.2 3:-0.321741 4:-0.668698 5:0.352371 6:-0.421141 7:-0.696679 8:0.367562 
160 1:0.408994 2:-0.24 3:-0.349902 4:-0.501978 5:0.142451 6:-0.443505 7:-0.564277 8:0.17375 
160 1:0.740899 2:-0.28 3:0.191201 4:0.346813 5:-0.713157 6:-0.0137852 7:0.109796 8:-0.616201 
160 1:0.475375 2:-0.3 3:-0.52583 4:-0.210946 5:0.0664156 6:-0.583219 7:-0.333153 8:0.10355 
160 1:0.372591 2:-0.32 3:-0.622671 4:-0.30404 5:0.278584 6:-0.660126 7:-0.407084 8:0.299437 
160 1:0.492505 2:-0.3 3:-0.52583 4:-0.105987 5:0.00207328 6:-0.583219 7:-0.249798 8:0.0441447 
160 1:0.539615 2:-0.3 3:-0.473352 4:-0.210946 5:-0.062269 6:-0.541544 7:-0.333153 8:-0.0152602 
160 1:0.518201 2:-0.32 3:-0.410249 4:-0.250933 5:0.0181575 6:-0.49143 7:-0.364909 8:0.0589946 
160 1:0.539615 2:-0.28 3:-0.327504 4:-0.223762 5:-0.0772321 6:-0.425718 7:-0.343331 8:-0.0290751 
160 1:0.43469 2:-0.3 3:-0.578312 4:-0.31591 5:0.130752 6:-0.624898 7:-0.416511 8:0.162949 
160 1:0.400428 2:-0.3 3:-0.578312 4:-0.368388 5:0.195095 6:-0.624898 7:-0.458186 8:0.222354 
160 1:0.492505 2:-0.3 3:-0.52583 4:-0.263428 5:0.130752 6:-0.583219 7:-0.374832 8:0.162949 
160 1:0.421842 2:-0.3 3:-0.473352 4:-0.31591 5:0.130752 6:-0.541544 7:-0.416511 8:0.162949 
160 1:0.657388 2:-0.48 3:-0.256523 4:-0.139131 5:-0.0538031 6:-0.369348 7:-0.27612 8:-0.00744391 
160 1:0.503212 2:-0.5 3:-0.42087 4:-0.42087 5:0.182226 6:-0.499865 7:-0.499865 8:0.210473 
160 1:0.715203 2:-0.48 3:0.0369574 4:-0.0804347 5:-0.269685 6:-0.136278 7:-0.229506 8:-0.206759 
160 1:0.56531 2:-0.48 3:-0.139131 4:-0.197827 5:-0.0538031 6:-0.27612 7:-0.322734 8:-0.00744391 
160 1:0.593148 2:-0.5 3:-0.42087 4:-0.242435 5:-0.0365321 6:-0.499865 7:-0.35816 8:0.00850174 
160 1:0.753747 2:-0.52 3:0.0734428 4:-0.047121 5:-0.388318 6:-0.107303 7:-0.20305 8:-0.316289 
160 1:0.653105 2:-0.48 3:-0.139131 4:-0.256523 5:-0.125764 6:-0.27612 7:-0.369348 8:-0.0738824 
160 1:0.605996 2:-0.48 3:-0.256523 4:-0.315219 5:0.162079 6:-0.369348 7:-0.415961 8:0.191872 
160 1:0.366167 2:-0.48 3:-0.432611 4:-0.491303 5:0.162079 6:-0.509189 7:-0.555799 8:0.191872 
160 1:0.513919 2:-0.48 3:-0.373915 4:-0.491303 5:0.234039 6:-0.462575 7:-0.555799 8:0.25831 
160 1:0.650964 2:-0.48 3:-0.139131 4:-0.139131 5:-0.125764 6:-0.27612 7:-0.27612 8:-0.0738824 
160 1:0.899358 2:-0.5 3:0.590261 4:0.292868 5:-0.765725 6:0.303131 7:0.0669547 8:-0.664735 
160 1:0.817987 2:-0.58 3:0.44617 4:-0.307778 5:-0.0396111 6:0.1887 7:-0.410052 8:0.00565899 
160 1:0.738758 2:-0.56 3:0.483695 4:-0.321741 5:-0.0578009 6:0.218501 7:-0.421141 8:-0.0111349 
160 1:0.533191 2:-0.46 3:-0.444044 4:-0.154378 5:0.142451 6:-0.518269 7:-0.288229 8:0.17375 
160 1:0.595289 2:-0.48 3:-0.373915 4:-0.197827 5:0.162079 6:-0.462575 7:-0.322734 8:0.191872 
160 1:0.539615 2:-0.48 3:-0.315219 4:-0.373915 5:0.162079 6:-0.415961 7:-0.462575 8:0.191872 
160 1:0.541756 2:-0.48 3:-0.315219 4:-0.197827 5:0.0181575 6:-0.415961 7:-0.322734 8:0.0589946 
160 1:0.623126 2:-0.5 3:-0.361393 4:-0.182959 5:0.0363855 6:-0.452631 7:-0.310926 8:0.0758239 
160 1:0.524625 2:-0.48 3:-0.491303 4:-0.315219 5:0.162079 6:-0.555799 7:-0.415961 8:0.191872 
160 1:0.826552 2:-0.52 3:0.254286 4:0.133722 5:-0.462225 6:0.0363145 7:-0.0594319 8:-0.384525 
160 1:0.8394 2:-0.52 3:0.194007 4:0.254286 5:-0.536127 6:-0.0115569 7:0.0363145 8:-0.452756 
160 1:0.85439 2:-0.6 3:0.471303 4:-0.293419 5:-0.177161 6:0.20866 7:-0.398649 8:-0.121336 
160 1:0.824411 2:-0.6 3:0.343851 4:-0.229691 5:-0.0990369 6:0.107443 7:-0.348039 8:-0.0492066 
160 1:0.475375 2:-0.5 3:-0.42087 4:-0.361393 5:0.109309 6:-0.499865 7:-0.452631 8:0.143151 
160 1:0.528908 2:-0.46 3:-0.212311 4:-0.444044 5:0.142451 6:-0.334237 7:-0.518269 8:0.17375 
160 1:0.421842 2:-0.48 3:-0.549999 4:-0.667391 5:0.521876 6:-0.602413 7:-0.695641 8:0.524059 
160 1:0.481799 2:-0.46 3:-0.501978 4:-0.501978 5:0.426552 6:-0.564277 7:-0.564277 8:0.43605 
160 1:0.406852 2:-0.46 3:-0.501978 4:-0.675777 5:0.568603 6:-0.564277 7:-0.702301 8:0.5672 
160 1:0.372591 2:-0.46 3:-0.444044 4:-0.617844 5:0.497578 6:-0.518269 7:-0.656293 8:0.501625 
160 1:0.299786 2:-0.46 3:-0.501978 4:-0.617844 5:0.497578 6:-0.564277 7:-0.656293 8:0.501625 
160 1:0.456103 2:-0.46 3:-0.270245 4:-0.328178 5:0.213476 6:-0.380245 7:-0.426253 8:0.239325 
160 1:0.614561 2:-0.46 3:-0.154378 4:-0.386111 5:0.213476 6:-0.288229 7:-0.472261 8:0.239325 
160 1:0.813704 2:-0.48 3:0.095649 4:0.389129 5:-0.557522 6:-0.0896682 7:0.143401 8:-0.472509 
160 1:0.860814 2:-0.56 3:0.297824 4:0.235867 5:-0.361629 6:0.0708905 7:0.0216871 8:-0.291648 
160 1:0.582441 2:-0.56 3:-0.073913 4:-0.073913 5:0.0941159 6:-0.224327 7:-0.224327 8:0.129124 
160 1:0.584582 2:-0.5 3:-0.00452421 4:-0.42087 5:-0.0365321 6:-0.169221 7:-0.499865 8:0.00850174 
160 1:0.411135 2:-0.5 3:-0.242435 4:-0.718263 5:0.328067 6:-0.35816 7:-0.736041 8:0.345123 
160 1:0.541756 2:-0.5 3:-0.242435 4:-0.599305 5:0.255144 6:-0.35816 7:-0.64157 8:0.277795 
160 1:0.436831 2:-0.5 3:-0.242435 4:-0.658781 5:0.255144 6:-0.35816 7:-0.688804 8:0.277795 
160 1:0.554604 2:-0.5 3:-0.242435 4:-0.599305 5:0.182226 6:-0.35816 7:-0.64157 8:0.210473 
160 1:0.546039 2:-0.5 3:-0.182959 4:-0.539828 5:0.109309 6:-0.310926 7:-0.594336 8:0.143151 
160 1:0.503212 2:-0.5 3:-0.182959 4:-0.658781 5:0.255144 6:-0.310926 7:-0.688804 8:0.277795 
160 1:0.513919 2:-0.5 3:-0.182959 4:-0.658781 5:0.255144 6:-0.310926 7:-0.688804 8:0.277795 
160 1:0.361884 2:-0.3 3:-0.52583 4:-0.42087 5:0.323774 6:-0.583219 7:-0.499865 8:0.341159 
160 1:0.282655 2:-0.3 3:-0.42087 4:-0.52583 5:0.388116 6:-0.499865 7:-0.583219 8:0.400564 
160 1:0.299786 2:-0.3 3:-0.42087 4:-0.52583 5:0.388116 6:-0.499865 7:-0.583219 8:0.400564 
160 1:0.460385 2:-0.3 3:-0.31591 4:-0.473352 5:0.388116 6:-0.416511 7:-0.541544 8:0.400564 
160 1:0.43469 2:-0.3 3:-0.263428 4:-0.52583 5:0.388116 6:-0.374832 7:-0.583219 8:0.400564 
160 1:0.522484 2:-0.3 3:-0.473352 4:-0.263428 5:0.0664156 6:-0.541544 7:-0.374832 8:0.10355 
160 1:0.646681 2:-0.2 3:-0.272176 4:0.223475 5:-0.316056 6:-0.381779 7:0.0118456 8:-0.249572 
160 1:0.605996 2:-0.48 3:-0.373915 4:-0.256523 5:-0.0538031 6:-0.462575 7:-0.369348 8:-0.00744391 
160 1:0.582441 2:-0.48 3:-0.373915 4:-0.256523 5:-0.0538031 6:-0.462575 7:-0.369348 8:-0.00744391 
160 1:0.573876 2:-0.48 3:-0.432611 4:-0.315219 5:0.0181575 6:-0.509189 7:-0.415961 8:0.0589946 
160 1:0.588865 2:-0.48 3:-0.315219 4:-0.256523 5:-0.0538031 6:-0.415961 7:-0.369348 8:-0.00744391 
-32 1:0.197002 2:0.4 3:-0.685734 4:0.0461289 5:-0.067295 6:-0.234168 7:-0.352254 8:0.0589946 
-32 1:0.107066 2:0.34 3:-0.685734 4:0.0461289 5:-0.067295 6:-0.542256 7:-0.663371 8:0.393454 
-32 1:0.390792 2:0.36 3:-0.685734 4:0.0461289 5:-0.067295 6:-0.0975683 7:-0.00750062 8:-0.433099 
-32 1:0.139186 2:0.42 3:-0.685734 4:0.0461289 5:-0.067295 6:-0.271497 7:-0.417889 8:0.00683042 
-32 1:0.159529 2:0.46 3:-0.685734 4:0.0461289 5:-0.067295 6:-0.344337 7:-0.200326 8:-0.0538974 
-32 1:0.0203426 2:0.38 3:-0.685734 4:0.0461289 5:-0.067295 6:-0.49391 7:-0.73207 8:0.324188 
-32 1:0.0942184 2:0.36 3:-0.685734 4:0.0461289 5:-0.067295 6:-0.337744 7:-0.728035 8:0.465503 
-32 1:0.157388 2:0.4 3:-0.685734 4:0.0461289 5:-0.067295 6:-0.44082 7:-0.529386 8:0.0589946 
-32 1:0.171306 2:0.32 3:-0.685734 4:0.0461289 5:-0.067295 6:-0.475431 7:-0.505972 8:0.189579 
-32 1:0.138116 2:0.34 3:-0.685734 4:0.0461289 5:-0.067295 6:-0.360583 7:-0.602814 8:0.263986 
-32 1:0.19379 2:0.34 3:-0.685734 4:0.0461289 5:-0.067295 6:-0.330304 7:-0.360583 8:-0.210733 
-32 1:0.0995717 2:0.56 3:-0.685734 4:0.0461289 5:-0.067295 6:-0.322734 7:-0.405766 8:0.0984396 
-32 1:0.200214 2:0.32 3:-0.685734 4:0.0461289 5:-0.067295 6:-0.505972 7:-0.414353 8:0.102525 
-32 1:0.25803 2:0.3 3:-0.685734 4:0.0461289 5:-0.067295 6:-0.315032 7:-0.376642 8:0.0699718 
-32 1:0.315846 2:0.24 3:-0.685734 4:0.0461289 5:-0.067295 6:-0.512516 7:-0.354366 8:0.14916 
-32 1:0.122056 2:0.34 3:-0.685734 4:0.0461289 5:-0.067295 6:-0.511977 7:-0.663371 8:0.350298 
-32 1:0.1606 2:0.4 3:-0.685734 4:0.0461289 5:-0.067295 6:-0.322734 7:-0.44082 8:0.10107 
-32 1:0.0974304 2:0.4 3:-0.685734 4:0.0461289 5:-0.067295 6:-0.293213 7:-0.411299 8:0.0589946 
-32 1:0.142398 2:0.38 3:-0.685734 4:0.0461289 5:-0.067295 6:-0.4046 7:-0.4046 8:0.112032 
-32 1:0.163812 2:0.38 3:-0.685734 4:0.0461289 5:-0.067295 6:-0.374832 7:-0.4046 8:0.112032 
-32 1:0.143469 2:0.38 3:-0.685734 4:0.0461289 5:-0.067295 6:-0.4046 7:-0.4046 8:0.112032 
-32 1:0.222698 2:0.36 3:-0.685734 4:0.0461289 5:-0.067295 6:-0.307724 7:-0.367768 8:-0.00519193 
-32 1:0.135974 2:0.36 3:-0.685734 4:0.0461289 5:-0.067295 6:-0.427812 7:-0.427812 8:0.123181 
-32 1:0.148822 2:0.36 3:-0.685734 4:0.0461289 5:-0.067295 6:-0.457835 7:-0.517879 8:0.294342 
-32 1:0.195931 2:0.36 3:-0.685734 4:0.0461289 5:-0.067295 6:-0.397788 7:-0.427812 8:0.123181 
-32 1:0.126338 2:0.38 3:-0.685734 4:0.0461289 5:-0.067295 6:-0.49391 7:-0.523682 8:0.324188 
-32 1:0.135974 2:0.38 3:-0.685734 4:0.0461289 5:-0.067295 6:-0.49391 7:-0.583219 8:0.324188 
-32 1:0.140257 2:0.38 3:-0.685734 4:0.0461289 5:-0.067295 6:-0.4046 7:-0.583219 8:0.281759 
-32 1:0.127409 2:0.38 3:-0.685734 4:0.0461289 5:-0.067295 6:-0.434372 7:-0.49391 8:0.196896 
-32 1:0.0631692 2:0.38 3:-0.685734 4:0.0461289 5:-0.067295 6:-0.464141 7:-0.583219 8:0.366617 
-32 1:0.0535332 2:0.44 3:-0.685734 4:0.0461289 5:-0.067295 6:-0.511481 7:-0.656668 8:0.493567 
-32 1:0.146681 2:0.38 3:-0.685734 4:0.0461289 5:-0.067295 6:-0.4046 7:-0.464141 8:0.154467 
-32 1:0.0920771 2:0.38 3:-0.685734 4:0.0461289 5:-0.067295 6:-0.464141 7:-0.583219 8:0.324188 
-32 1:0.0192719 2:0.4 3:-0.685734 4:0.0461289 5:-0.067295 6:-0.44082 7:-0.44082 8:0.143151 
-32 1:0.0546039 2:0.42 3:-0.685734 4:0.0461289 5:-0.067295 6:-0.476441 7:-0.359333 8:0.132022 
-32 1:0.0535332 2:0.4 3:-0.685734 4:0.0461289 5:-0.067295 6:-0.411299 7:-0.381779 8:0.10107 
-32 1:0.0985011 2:0.38 3:-0.685734 4:0.0461289 5:-0.067295 6:-0.374832 7:-0.49391 8:0.196896 
-32 1:0.153105 2:0.38 3:-0.685734 4:0.0461289 5:-0.067295 6:-0.345063 7:-0.374832 8:0.027169 
-32 1:0.0364026 2:0.4 3:-0.685734 4:0.0461289 5:-0.067295 6:-0.470344 7:-0.411299 8:0.143151 
-32 1:0.120985 2:0.4 3:-0.685734 4:0.0461289 5:-0.067295 6:-0.411299 7:-0.499865 8:0.227303 
-32 1:0.158458 2:0.4 3:-0.685734 4:0.0461289 5:-0.067295 6:-0.234168 7:-0.204648 8:-0.19347 
-32 1:-0.0256959 2:0.4 3:-0.685734 4:0.0461289 5:-0.067295 6:-0.44082 7:-0.55891 8:0.311459 
-32 1:0.0867238 2:0.42 3:-0.685734 4:0.0461289 5:-0.067295 6:-0.388609 7:-0.359333 8:0.0485628 
-32 1:0.0738758 2:0.4 3:-0.685734 4:0.0461289 5:-0.067295 6:-0.411299 7:-0.381779 8:0.0589946 
-32 1:0.0289079 2:0.4 3:-0.685734 4:0.0461289 5:-0.067295 6:-0.44082 7:-0.411299 8:0.143151 
-32 1:0.00749465 2:0.42 3:-0.685734 4:0.0461289 5:-0.067295 6:-0.564277 7:-0.417889 8:0.17375 
-32 1:-0.0417559 2:0.4 3:-0.685734 4:0.0461289 5:-0.067295 6:-0.499865 7:-0.499865 8:0.227303 
-32 1:0.0182013 2:0.4 3:-0.685734 4:0.0461289 5:-0.067295 6:-0.499865 7:-0.470344 8:0.227303 
-32 1:0.12848 2:0.42 3:-0.685734 4:0.0461289 5:-0.067295 6:-0.388609 7:-0.447165 8:0.215482 
-32 1:0.0685225 2:0.4 3:-0.685734 4:0.0461289 5:-0.067295 6:-0.44082 7:-0.470344 8:0.185227 
-32 1:-0.0256959 2:0.44 3:-0.685734 4:0.0461289 5:-0.067295 6:-0.569555 7:-0.511481 8:0.203854 
-32 1:0.105996 2:0.4 3:-0.685734 4:0.0461289 5:-0.067295 6:-0.352254 7:-0.44082 8:0.0589946 
-32 1:0.0824411 2:0.4 3:-0.685734 4:0.0461289 5:-0.067295 6:-0.352254 7:-0.470344 8:0.0589946 
-32 1:0.0760171 2:0.38 3:-0.685734 4:0.0461289 5:-0.067295 6:-0.4046 7:-0.434372 8:0.0696032 
-32 1:0.118844 2:0.36 3:-0.685734 4:0.0461289 5:-0.067295 6:-0.577923 7:-0.547899 8:0.337135 
-32 1:0.226981 2:0.4 3:-0.685734 4:0.0461289 5:-0.067295 6:-0.293213 7:-0.529386 8:0.143151 
-32 1:0.185225 2:0.4 3:-0.685734 4:0.0461289 5:-0.067295 6:-0.234168 7:-0.381779 8:-0.0251619 
-32 1:0.0845824 2:0.36 3:-0.685734 4:0.0461289 5:-0.067295 6:-0.397788 7:-0.487855 8:0.165969 
-32 1:0.150964 2:0.44 3:-0.685734 4:0.0461289 5:-0.067295 6:-0.482442 7:-0.482442 8:0.3694 
-32 1:0.0182013 2:0.48 3:-0.734152 4:0.151209 5:-0.0966469 6:-0.722707 7:-0.0656067 8:-0.0224453 
-32 1:0.205567 2:0.4 3:-0.734152 4:0.151209 5:-0.0966469 6:-0.352254 7:-0.411299 8:0.185227 
-32 1:0.0353319 2:0.46 3:-0.734152 4:0.151209 5:-0.0966469 6:-0.517146 7:-0.661153 8:0.315564 
-32 1:0.234475 2:0.4 3:-0.734152 4:0.151209 5:-0.0966469 6:-0.263689 7:-0.470344 8:-0.0251619 
-32 1:0.182013 2:0.42 3:-0.734152 4:0.151209 5:-0.0966469 6:-0.330053 7:-0.417889 8:0.00683042 
-32 1:0.168094 2:0.42 3:-0.734152 4:0.151209 5:-0.0966469 6:-0.300777 7:-0.417889 8:0.00683042 
-32 1:0.230193 2:0.4 3:-0.734152 4:0.151209 5:-0.0966469 6:-0.381779 7:-0.44082 8:0.143151 
-32 1:0.146681 2:0.44 3:-0.734152 4:0.151209 5:-0.0966469 6:-0.453403 7:-0.714746 8:0.286627 
-32 1:0.137045 2:0.4 3:-0.734152 4:0.151209 5:-0.0966469 6:-0.44082 7:-0.588431 8:0.10107 
-32 1:0.153105 2:0.34 3:-0.734152 4:0.151209 5:-0.0966469 6:-0.481698 7:-0.663371 8:0.350298 
-32 1:0.192719 2:0.32 3:-0.734152 4:0.151209 5:-0.0966469 6:-0.475431 7:-0.505972 8:0.189579 
-32 1:0.20985 2:0.32 3:-0.734152 4:0.151209 5:-0.0966469 6:-0.475431 7:-0.475431 8:0.146049 
-32 1:0.229122 2:0.34 3:-0.734152 4:0.151209 5:-0.0966469 6:-0.390862 7:-0.330304 8:-0.0812645 
-32 1:0.356531 2:0.34 3:-0.734152 4:0.151209 5:-0.0966469 6:-0.269747 7:-0.360583 8:-0.0812645 
-32 1:0.244111 2:0.34 3:-0.734152 4:0.151209 5:-0.0966469 6:-0.572535 7:-0.390862 8:0.263986 
-32 1:0.535332 2:0.08 3:-0.734152 4:0.151209 5:-0.0966469 6:0.0179035 7:-0.493052 8:0.0104457 
-32 1:0.335118 2:0.32 3:-0.734152 4:0.151209 5:-0.0966469 6:-0.475431 7:-0.383812 8:0.0154647 
-32 1:0.142398 2:0.4 3:-0.734152 4:0.151209 5:-0.0966469 6:-0.44082 7:-0.706517 8:0.311459 
-32 1:0.182013 2:0.42 3:-0.734152 4:0.151209 5:-0.0966469 6:-0.359333 7:-0.447165 8:0.0902901 
-32 1:0.168094 2:0.38 3:-0.734152 4:0.151209 5:-0.0966469 6:-0.464141 7:-0.434372 8:0.154467 
-32 1:0.213062 2:0.38 3:-0.734152 4:0.151209 5:-0.0966469 6:-0.374832 7:-0.374832 8:0.0696032 
-32 1:0.235546 2:0.42 3:-0.734152 4:0.151209 5:-0.0966469 6:-0.330053 7:-0.359333 8:0.00683042 
-32 1:0.288009 2:0.42 3:-0.734152 4:0.151209 5:-0.0966469 6:-0.359333 7:-0.359333 8:0.0485628 
-32 1:0.297645 2:0.38 3:-0.734152 4:0.151209 5:-0.0966469 6:-0.16644 7:-0.345063 8:-0.100124 
-32 1:0.184154 2:0.36 3:-0.734152 4:0.151209 5:-0.0966469 6:-0.397788 7:-0.487855 8:0.165969 
-32 1:0.195931 2:0.36 3:-0.734152 4:0.151209 5:-0.0966469 6:-0.307724 7:-0.607943 8:0.294342 
-32 1:0.20985 2:0.36 3:-0.734152 4:0.151209 5:-0.0966469 6:-0.427812 7:-0.517879 8:0.294342 
-32 1:0.223769 2:0.36 3:-0.734152 4:0.151209 5:-0.0966469 6:-0.517879 7:-0.517879 8:0.294342 
-32 1:0.237687 2:0.36 3:-0.734152 4:0.151209 5:-0.0966469 6:-0.457835 7:-0.487855 8:0.251554 
-32 1:0.153105 2:0.38 3:-0.734152 4:0.151209 5:-0.0966469 6:-0.49391 7:-0.523682 8:0.281759 
-32 1:0.185225 2:0.38 3:-0.734152 4:0.151209 5:-0.0966469 6:-0.49391 7:-0.49391 8:0.281759 
-32 1:0.228051 2:0.36 3:-0.734152 4:0.151209 5:-0.0966469 6:-0.24768 7:-0.487855 8:0.165969 
-32 1:0.289079 2:0.36 3:-0.734152 4:0.151209 5:-0.0966469 6:-0.367768 7:-0.487855 8:0.208762 
-32 1:0.185225 2:0.38 3:-0.734152 4:0.151209 5:-0.0966469 6:-0.4046 7:-0.49391 8:0.196896 
-32 1:0.102784 2:0.4 3:-0.734152 4:0.151209 5:-0.0966469 6:-0.499865 7:-0.470344 8:0.269383 
-32 1:0.132762 2:0.4 3:-0.734152 4:0.151209 5:-0.0966469 6:-0.381779 7:-0.470344 8:0.185227 
-32 1:0.183084 2:0.4 3:-0.734152 4:0.151209 5:-0.0966469 6:-0.381779 7:-0.322734 8:0.0169189 
-32 1:0.245182 2:0.4 3:-0.734152 4:0.151209 5:-0.0966469 6:-0.44082 7:-0.381779 8:0.185227 
-32 1:0.178801 2:0.38 3:-0.734152 4:0.151209 5:-0.0966469 6:-0.345063 7:-0.4046 8:0.0696032 
-32 1:0.213062 2:0.4 3:-0.734152 4:0.151209 5:-0.0966469 6:-0.293213 7:-0.44082 8:0.0169189 
-32 1:0.11242 2:0.4 3:-0.734152 4:0.151209 5:-0.0966469 6:-0.499865 7:-0.499865 8:0.269383 
-32 1:0.137045 2:0.4 3:-0.734152 4:0.151209 5:-0.0966469 6:-0.411299 7:-0.411299 8:0.185227 
-32 1:0.148822 2:0.4 3:-0.734152 4:0.151209 5:-0.0966469 6:-0.499865 7:-0.381779 8:0.143151 
-32 1:0.158458 2:0.4 3:-0.734152 4:0.151209 5:-0.0966469 6:-0.381779 7:-0.381779 8:0.143151 
-32 1:0.184154 2:0.4 3:-0.734152 4:0.151209 5:-0.0966469 6:-0.411299 7:-0.293213 8:-0.0251619 
-32 1:0.0567452 2:0.4 3:-0.734152 4:0.151209 5:-0.0966469 6:-0.499865 7:-0.44082 8:0.185227 
-32 1:0.0888651 2:0.4 3:-0.734152 4:0.151209 5:-0.0966469 6:-0.499865 7:-0.470344 8:0.143151 
-32 1:0.132762 2:0.4 3:-0.734152 4:0.151209 5:-0.0966469 6:-0.44082 7:-0.411299 8:0.0589946 
-32 1:0.184154 2:0.42 3:-0.734152 4:0.151209 5:-0.0966469 6:-0.388609 7:-0.388609 8:0.0485628 
-32 1:0.0342612 2:0.42 3:-0.734152 4:0.151209 5:-0.0966469 6:-0.505721 7:-0.476441 8:0.215482 
-32 1:0.116702 2:0.4 3:-0.734152 4:0.151209 5:-0.0966469 6:-0.529386 7:-0.499865 8:0.269383 
-32 1:0.0289079 2:0.46 3:-0.734152 4:0.151209 5:-0.0966469 6:-0.40194 7:-0.689959 8:0.315564 
-32 1:0.223769 2:0.4 3:-0.734152 4:0.151209 5:-0.0966469 6:-0.293213 7:-0.411299 8:-0.0251619 
-32 1:0.159529 2:0.4 3:-0.734152 4:0.151209 5:-0.0966469 6:-0.381779 7:-0.44082 8:0.0589946 
-32 1:0.206638 2:0.36 3:-0.734152 4:0.151209 5:-0.0966469 6:-0.457835 7:-0.427812 8:0.165969 
-32 1:0.114561 2:0.36 3:-0.734152 4:0.151209 5:-0.0966469 6:-0.547899 7:-0.577923 8:0.379922 
-32 1:0.219486 2:0.36 3:-0.734152 4:0.151209 5:-0.0966469 6:-0.427812 7:-0.397788 8:0.123181 
-32 1:0.0653105 2:0.38 3:-0.734152 4:0.151209 5:-0.0966469 6:-0.4046 7:-0.434372 8:0.0696032 
-32 1:0.37152 2:0.4 3:-0.734152 4:0.151209 5:-0.0966469 6:-0.263689 7:-0.381779 8:0.10107 
-32 1:0.221627 2:0.4 3:-0.734152 4:0.151209 5:-0.0966469 6:-0.234168 7:-0.352254 8:-0.0672376 
-32 1:0.0888651 2:0.38 3:-0.734152 4:0.151209 5:-0.0966469 6:-0.523682 7:-0.612992 8:0.366617 
-32 1:0.352248 2:0.4 3:-0.660236 4:0.17391 5:-0.193043 6:-0.204648 7:-0.381779 8:0.10107 
-32 1:0.0428266 2:0.46 3:-0.660236 4:0.17391 5:-0.193043 6:-0.488344 7:-0.632352 8:0.315564 
-32 1:0.284797 2:0.4 3:-0.660236 4:0.17391 5:-0.193043 6:-0.411299 7:-0.470344 8:0.353535 
-32 1:0.481799 2:0.36 3:-0.660236 4:0.17391 5:-0.193043 6:-0.127588 7:-0.00750062 8:-0.433099 
-32 1:0.261242 2:0.42 3:-0.660236 4:0.17391 5:-0.193043 6:-0.300777 7:-0.417889 8:0.00683042 
-32 1:0.17773 2:0.44 3:-0.660236 4:0.17391 5:-0.193043 6:-0.424368 7:-0.656668 8:0.0796866 
-32 1:0.312634 2:0.4 3:-0.660236 4:0.17391 5:-0.193043 6:-0.352254 7:-0.381779 8:0.185227 
-32 1:0.220557 2:0.42 3:-0.660236 4:0.17391 5:-0.193043 6:-0.388609 7:-0.710665 8:0.298942 
-32 1:0.293362 2:0.34 3:-0.660236 4:0.17391 5:-0.193043 6:-0.360583 7:-0.69365 8:0.263986 
-32 1:0.252677 2:0.32 3:-0.660236 4:0.17391 5:-0.193043 6:-0.475431 7:-0.505972 8:0.189579 
-32 1:0.253747 2:0.32 3:-0.660236 4:0.17391 5:-0.193043 6:-0.444894 7:-0.505972 8:0.189579 
-32 1:0.282655 2:0.34 3:-0.660236 4:0.17391 5:-0.193043 6:-0.330304 7:-0.360583 8:-0.167577 
-32 1:0.329764 2:0.34 3:-0.660236 4:0.17391 5:-0.193043 6:-0.421141 7:-0.421141 8:-0.0812645 
-32 1:0.342612 2:0.34 3:-0.660236 4:0.17391 5:-0.193043 6:-0.542256 7:-0.421141 8:0.263986 
-32 1:0.353319 2:0.3 3:-0.660236 4:0.17391 5:-0.193043 6:-0.376642 7:-0.407449 8:0.0699718 
-32 1:0.427195 2:0.28 3:-0.660236 4:0.17391 5:-0.193043 6:-0.369348 7:-0.400424 8:0.0811408 
-32 1:0.262313 2:0.46 3:-0.660236 4:0.17391 5:-0.193043 6:-0.455235 7:-0.371551 8:0.227969 
-32 1:0.342612 2:0.38 3:-0.660236 4:0.17391 5:-0.193043 6:-0.16644 7:-0.374832 8:-0.100124 
-32 1:0.277302 2:0.42 3:-0.660236 4:0.17391 5:-0.193043 6:-0.300777 7:-0.417889 8:0.0485628 
-32 1:0.263383 2:0.38 3:-0.660236 4:0.17391 5:-0.193043 6:-0.4046 7:-0.4046 8:0.112032 
-32 1:0.366167 2:0.42 3:-0.660236 4:0.17391 5:-0.193043 6:-0.242221 7:-0.388609 8:0.00683042 
-32 1:0.345824 2:0.42 3:-0.660236 4:0.17391 5:-0.193043 6:-0.359333 7:-0.388609 8:0.00683042 
-32 1:0.183084 2:0.38 3:-0.660236 4:0.17391 5:-0.193043 6:-0.49391 7:-0.49391 8:0.239325 
-32 1:0.240899 2:0.36 3:-0.660236 4:0.17391 5:-0.193043 6:-0.427812 7:-0.517879 8:0.251554 
-32 1:0.205567 2:0.36 3:-0.660236 4:0.17391 5:-0.193043 6:-0.427812 7:-0.487855 8:0.251554 
-32 1:0.239829 2:0.36 3:-0.660236 4:0.17391 5:-0.193043 6:-0.337744 7:-0.487855 8:0.0803884 
-32 1:0.231263 2:0.36 3:-0.660236 4:0.17391 5:-0.193043 6:-0.397788 7:-0.517879 8:0.251554 
-32 1:0.220557 2:0.36 3:-0.660236 4:0.17391 5:-0.193043 6:-0.427812 7:-0.517879 8:0.251554 
-32 1:0.195931 2:0.38 3:-0.660236 4:0.17391 5:-0.193043 6:-0.434372 7:-0.583219 8:0.366617 
-32 1:0.147752 2:0.38 3:-0.660236 4:0.17391 5:-0.193043 6:-0.434372 7:-0.612992 8:0.281759 
-32 1:0.266595 2:0.36 3:-0.660236 4:0.17391 5:-0.193043 6:-0.367768 7:-0.397788 8:0.0803884 
-32 1:0.226981 2:0.36 3:-0.660236 4:0.17391 5:-0.193043 6:-0.397788 7:-0.457835 8:0.123181 
-32 1:0.300857 2:0.38 3:-0.660236 4:0.17391 5:-0.193043 6:-0.315291 7:-0.345063 8:0.027169 
-32 1:0.200214 2:0.4 3:-0.660236 4:0.17391 5:-0.193043 6:-0.411299 7:-0.44082 8:0.143151 
-32 1:0.139186 2:0.4 3:-0.660236 4:0.17391 5:-0.193043 6:-0.529386 7:-0.470344 8:0.269383 
-32 1:0.278373 2:0.38 3:-0.660236 4:0.17391 5:-0.193043 6:-0.374832 7:-0.315291 8:0.027169 
-32 1:0.194861 2:0.42 3:-0.660236 4:0.17391 5:-0.193043 6:-0.505721 7:-0.242221 8:-0.0766292 
-32 1:0.259101 2:0.38 3:-0.660236 4:0.17391 5:-0.193043 6:-0.464141 7:-0.464141 8:0.196896 
-32 1:0.17773 2:0.38 3:-0.660236 4:0.17391 5:-0.193043 6:-0.345063 7:-0.4046 8:0.0696032 
-32 1:0.171306 2:0.4 3:-0.660236 4:0.17391 5:-0.193043 6:-0.44082 7:-0.411299 8:0.143151 
-32 1:0.185225 2:0.4 3:-0.660236 4:0.17391 5:-0.193043 6:-0.411299 7:-0.529386 8:0.269383 
-32 1:0.195931 2:0.4 3:-0.660236 4:0.17391 5:-0.193043 6:-0.381779 7:-0.381779 8:0.0589946 
-32 1:0.203426 2:0.4 3:-0.660236 4:0.17391 5:-0.193043 6:-0.499865 7:-0.470344 8:0.227303 
-32 1:0.281585 2:0.4 3:-0.660236 4:0.17391 5:-0.193043 6:-0.322734 7:-0.411299 8:0.143151 
-32 1:0.12955 2:0.4 3:-0.660236 4:0.17391 5:-0.193043 6:-0.499865 7:-0.411299 8:0.143151 
-32 1:0.101713 2:0.42 3:-0.660236 4:0.17391 5:-0.193043 6:-0.593553 7:-0.388609 8:0.215482 
-32 1:0.187366 2:0.4 3:-0.660236 4:0.17391 5:-0.193043 6:-0.499865 7:-0.411299 8:0.143151 
-32 1:0.202355 2:0.4 3:-0.660236 4:0.17391 5:-0.193043 6:-0.470344 7:-0.44082 8:0.143151 
-32 1:0.0663812 2:0.4 3:-0.660236 4:0.17391 5:-0.193043 6:-0.470344 7:-0.470344 8:0.143151 
-32 1:0.174518 2:0.4 3:-0.660236 4:0.17391 5:-0.193043 6:-0.411299 7:-0.44082 8:0.185227 
-32 1:0.312634 2:0.42 3:-0.660236 4:0.17391 5:-0.193043 6:-0.359333 7:-0.359333 8:0.00683042 
-32 1:0.220557 2:0.4 3:-0.660236 4:0.17391 5:-0.193043 6:-0.381779 7:-0.499865 8:0.143151 
-32 1:0.268737 2:0.4 3:-0.660236 4:0.17391 5:-0.193043 6:-0.322734 7:-0.411299 8:0.0589946 
-32 1:0.184154 2:0.4 3:-0.660236 4:0.17391 5:-0.193043 6:-0.352254 7:-0.470344 8:0.0589946 
-32 1:0.183084 2:0.36 3:-0.660236 4:0.17391 5:-0.193043 6:-0.517879 7:-0.547899 8:0.337135 
-32 1:0.207709 2:0.36 3:-0.660236 4:0.17391 5:-0.193043 6:-0.487855 7:-0.457835 8:0.165969 
-32 1:0.192719 2:0.4 3:-0.660236 4:0.17391 5:-0.193043 6:-0.44082 7:-0.411299 8:0.10107 
-32 1:0.157388 2:0.4 3:-0.660236 4:0.17391 5:-0.193043 6:-0.411299 7:-0.411299 8:0.10107 
-32 1:0.226981 2:0.4 3:-0.660236 4:0.17391 5:-0.193043 6:-0.234168 7:-0.44082 8:0.0169189 
-32 1:0.158458 2:0.38 3:-0.660236 4:0.17391 5:-0.193043 6:-0.523682 7:-0.583219 8:0.324188 
-32 1:-0.0952891 2:0.46 3:-0.660236 4:0.17391 5:-0.193043 6:-0.608429 7:-0.779845 8:0.547634 
-32 1:0.284797 2:0.4 3:-0.701472 4:0.125947 5:-0.0700514 6:-0.204648 7:-0.381779 8:0.10107 
-32 1:-0.0149893 2:0.46 3:-0.701472 4:0.125947 5:-0.0700514 6:-0.488344 7:-0.632352 8:0.315564 
-32 1:0.222698 2:0.4 3:-0.701472 4:0.125947 5:-0.0700514 6:-0.411299 7:-0.470344 8:0.353535 
-32 1:0.460385 2:0.36 3:-0.701472 4:0.125947 5:-0.0700514 6:-0.127588 7:-0.00750062 8:-0.433099 
-32 1:0.202355 2:0.42 3:-0.701472 4:0.125947 5:-0.0700514 6:-0.300777 7:-0.417889 8:0.00683042 
-32 1:0.132762 2:0.44 3:-0.701472 4:0.125947 5:-0.0700514 6:-0.424368 7:-0.656668 8:0.0796866 
-32 1:0.267666 2:0.4 3:-0.701472 4:0.125947 5:-0.0700514 6:-0.352254 7:-0.381779 8:0.185227 
-32 1:0.175589 2:0.42 3:-0.701472 4:0.125947 5:-0.0700514 6:-0.388609 7:-0.710665 8:0.298942 
-32 1:0.256959 2:0.34 3:-0.701472 4:0.125947 5:-0.0700514 6:-0.360583 7:-0.69365 8:0.263986 
-32 1:0.215203 2:0.32 3:-0.701472 4:0.125947 5:-0.0700514 6:-0.475431 7:-0.505972 8:0.189579 
-32 1:0.216274 2:0.32 3:-0.701472 4:0.125947 5:-0.0700514 6:-0.444894 7:-0.505972 8:0.189579 
-32 1:0.224839 2:0.34 3:-0.701472 4:0.125947 5:-0.0700514 6:-0.330304 7:-0.360583 8:-0.167577 
-32 1:0.284797 2:0.34 3:-0.701472 4:0.125947 5:-0.0700514 6:-0.421141 7:-0.421141 8:-0.0812645 
-32 1:0.299786 2:0.34 3:-0.701472 4:0.125947 5:-0.0700514 6:-0.542256 7:-0.421141 8:0.263986 
-32 1:0.316916 2:0.3 3:-0.701472 4:0.125947 5:-0.0700514 6:-0.376642 7:-0.407449 8:0.0699718 
-32 1:0.384368 2:0.28 3:-0.701472 4:0.125947 5:-0.0700514 6:-0.369348 7:-0.400424 8:0.0811408 
-32 1:0.20985 2:0.48 3:-0.701472 4:0.125947 5:-0.0700514 6:-0.455235 7:-0.371551 8:0.227969 
-32 1:0.30621 2:0.38 3:-0.701472 4:0.125947 5:-0.0700514 6:-0.16644 7:-0.374832 8:-0.100124 
-32 1:0.24197 2:0.42 3:-0.701472 4:0.125947 5:-0.0700514 6:-0.300777 7:-0.417889 8:0.0485628 
-32 1:0.218415 2:0.38 3:-0.701472 4:0.125947 5:-0.0700514 6:-0.4046 7:-0.4046 8:0.112032 
-32 1:0.302998 2:0.42 3:-0.701472 4:0.125947 5:-0.0700514 6:-0.242221 7:-0.388609 8:0.00683042 
-32 1:0.282655 2:0.42 3:-0.701472 4:0.125947 5:-0.0700514 6:-0.359333 7:-0.388609 8:0.00683042 
-32 1:0.138116 2:0.38 3:-0.701472 4:0.125947 5:-0.0700514 6:-0.49391 7:-0.49391 8:0.239325 
-32 1:0.195931 2:0.36 3:-0.701472 4:0.125947 5:-0.0700514 6:-0.427812 7:-0.517879 8:0.251554 
-32 1:0.1606 2:0.36 3:-0.701472 4:0.125947 5:-0.0700514 6:-0.427812 7:-0.487855 8:0.251554 
-32 1:0.194861 2:0.36 3:-0.701472 4:0.125947 5:-0.0700514 6:-0.337744 7:-0.487855 8:0.0803884 
-32 1:0.186296 2:0.36 3:-0.701472 4:0.125947 5:-0.0700514 6:-0.397788 7:-0.517879 8:0.251554 
-32 1:0.175589 2:0.36 3:-0.701472 4:0.125947 5:-0.0700514 6:-0.427812 7:-0.517879 8:0.251554 
-32 1:0.142398 2:0.38 3:-0.701472 4:0.125947 5:-0.0700514 6:-0.434372 7:-0.583219 8:0.366617 
-32 1:0.110278 2:0.38 3:-0.701472 4:0.125947 5:-0.0700514 6:-0.434372 7:-0.612992 8:0.281759 
-32 1:0.235546 2:0.36 3:-0.701472 4:0.125947 5:-0.0700514 6:-0.367768 7:-0.397788 8:0.0803884 
-32 1:0.190578 2:0.36 3:-0.701472 4:0.125947 5:-0.0700514 6:-0.397788 7:-0.457835 8:0.123181 
-32 1:0.277302 2:0.38 3:-0.701472 4:0.125947 5:-0.0700514 6:-0.315291 7:-0.345063 8:0.027169 
-32 1:0.146681 2:0.4 3:-0.701472 4:0.125947 5:-0.0700514 6:-0.411299 7:-0.44082 8:0.143151 
-32 1:0.0963597 2:0.4 3:-0.701472 4:0.125947 5:-0.0700514 6:-0.529386 7:-0.470344 8:0.269383 
-32 1:0.240899 2:0.38 3:-0.701472 4:0.125947 5:-0.0700514 6:-0.374832 7:-0.315291 8:0.027169 
-32 1:0.140257 2:0.42 3:-0.701472 4:0.125947 5:-0.0700514 6:-0.505721 7:-0.242221 8:-0.0766292 
-32 1:0.22591 2:0.38 3:-0.701472 4:0.125947 5:-0.0700514 6:-0.464141 7:-0.464141 8:0.196896 
-32 1:0.124197 2:0.38 3:-0.701472 4:0.125947 5:-0.0700514 6:-0.345063 7:-0.4046 8:0.0696032 
-32 1:0.14561 2:0.4 3:-0.701472 4:0.125947 5:-0.0700514 6:-0.44082 7:-0.411299 8:0.143151 
-32 1:0.133833 2:0.4 3:-0.701472 4:0.125947 5:-0.0700514 6:-0.411299 7:-0.529386 8:0.269383 
-32 1:0.158458 2:0.4 3:-0.701472 4:0.125947 5:-0.0700514 6:-0.381779 7:-0.381779 8:0.0589946 
-32 1:0.154176 2:0.4 3:-0.701472 4:0.125947 5:-0.0700514 6:-0.499865 7:-0.470344 8:0.227303 
-32 1:0.231263 2:0.4 3:-0.701472 4:0.125947 5:-0.0700514 6:-0.322734 7:-0.411299 8:0.143151 
-32 1:0.0920771 2:0.4 3:-0.701472 4:0.125947 5:-0.0700514 6:-0.499865 7:-0.411299 8:0.143151 
-32 1:0.0567452 2:0.42 3:-0.701472 4:0.125947 5:-0.0700514 6:-0.593553 7:-0.388609 8:0.215482 
-32 1:0.124197 2:0.4 3:-0.701472 4:0.125947 5:-0.0700514 6:-0.499865 7:-0.411299 8:0.143151 
-32 1:0.12955 2:0.4 3:-0.701472 4:0.125947 5:-0.0700514 6:-0.470344 7:-0.44082 8:0.143151 
-32 1:0.0289079 2:0.4 3:-0.701472 4:0.125947 5:-0.0700514 6:-0.470344 7:-0.470344 8:0.143151 
-32 1:0.12848 2:0.4 3:-0.701472 4:0.125947 5:-0.0700514 6:-0.411299 7:-0.44082 8:0.185227 
-32 1:0.249465 2:0.42 3:-0.701472 4:0.125947 5:-0.0700514 6:-0.359333 7:-0.359333 8:0.00683042 
-32 1:0.157388 2:0.4 3:-0.701472 4:0.125947 5:-0.0700514 6:-0.381779 7:-0.499865 8:0.143151 
-32 1:0.231263 2:0.4 3:-0.701472 4:0.125947 5:-0.0700514 6:-0.322734 7:-0.411299 8:0.0589946 
-32 1:0.123126 2:0.4 3:-0.701472 4:0.125947 5:-0.0700514 6:-0.352254 7:-0.470344 8:0.0589946 
-32 1:0.148822 2:0.36 3:-0.701472 4:0.125947 5:-0.0700514 6:-0.517879 7:-0.547899 8:0.337135 
-32 1:0.141328 2:0.36 3:-0.701472 4:0.125947 5:-0.0700514 6:-0.487855 7:-0.457835 8:0.165969 
-32 1:0.142398 2:0.4 3:-0.701472 4:0.125947 5:-0.0700514 6:-0.44082 7:-0.411299 8:0.10107 
-32 1:0.119914 2:0.4 3:-0.701472 4:0.125947 5:-0.0700514 6:-0.411299 7:-0.411299 8:0.10107 
-32 1:0.189507 2:0.4 3:-0.701472 4:0.125947 5:-0.0700514 6:-0.234168 7:-0.44082 8:0.0169189 
-32 1:0.125268 2:0.38 3:-0.701472 4:0.125947 5:-0.0700514 6:-0.523682 7:-0.583219 8:0.324188 
-32 1:-0.158458 2:0.48 3:-0.701472 4:0.125947 5:-0.0700514 6:-0.608429 7:-0.779845 8:0.547634 
-32 1:0.373662 2:0.4 3:-0.626757 4:0.43699 5:-0.33943 6:-0.352254 7:-0.411299 8:0.185227 
-32 1:0.195931 2:0.46 3:-0.626757 4:0.43699 5:-0.33943 6:-0.517146 7:-0.661153 8:0.315564 
-32 1:0.324411 2:0.4 3:-0.626757 4:0.43699 5:-0.33943 6:-0.263689 7:-0.470344 8:-0.0251619 
-32 1:0.294433 2:0.42 3:-0.626757 4:0.43699 5:-0.33943 6:-0.330053 7:-0.417889 8:0.00683042 
-32 1:0.280514 2:0.42 3:-0.626757 4:0.43699 5:-0.33943 6:-0.300777 7:-0.417889 8:0.00683042 
-32 1:0.373662 2:0.4 3:-0.626757 4:0.43699 5:-0.33943 6:-0.381779 7:-0.44082 8:0.143151 
-32 1:0.301927 2:0.44 3:-0.626757 4:0.43699 5:-0.33943 6:-0.453403 7:-0.714746 8:0.286627 
-32 1:0.298715 2:0.4 3:-0.626757 4:0.43699 5:-0.33943 6:-0.44082 7:-0.588431 8:0.10107 
-32 1:0.300857 2:0.34 3:-0.626757 4:0.43699 5:-0.33943 6:-0.481698 7:-0.663371 8:0.350298 
-32 1:0.32227 2:0.32 3:-0.626757 4:0.43699 5:-0.33943 6:-0.475431 7:-0.505972 8:0.189579 
-32 1:0.3394 2:0.32 3:-0.626757 4:0.43699 5:-0.33943 6:-0.475431 7:-0.475431 8:0.146049 
-32 1:0.368308 2:0.34 3:-0.626757 4:0.43699 5:-0.33943 6:-0.390862 7:-0.330304 8:-0.0812645 
-32 1:0.459315 2:0.34 3:-0.626757 4:0.43699 5:-0.33943 6:-0.269747 7:-0.360583 8:-0.0812645 
-32 1:0.405782 2:0.34 3:-0.626757 4:0.43699 5:-0.33943 6:-0.572535 7:-0.390862 8:0.263986 
-32 1:0.664882 2:0.08 3:-0.626757 4:0.43699 5:-0.33943 6:0.0179035 7:-0.493052 8:0.0104457 
-32 1:0.456103 2:0.32 3:-0.626757 4:0.43699 5:-0.33943 6:-0.475431 7:-0.383812 8:0.0154647 
-32 1:0.304069 2:0.4 3:-0.626757 4:0.43699 5:-0.33943 6:-0.44082 7:-0.706517 8:0.311459 
-32 1:0.390792 2:0.42 3:-0.626757 4:0.43699 5:-0.33943 6:-0.359333 7:-0.447165 8:0.0902901 
-32 1:0.383298 2:0.38 3:-0.626757 4:0.43699 5:-0.33943 6:-0.464141 7:-0.434372 8:0.154467 
-32 1:0.423983 2:0.38 3:-0.626757 4:0.43699 5:-0.33943 6:-0.374832 7:-0.374832 8:0.0696032 
-32 1:0.420771 2:0.42 3:-0.626757 4:0.43699 5:-0.33943 6:-0.330053 7:-0.359333 8:0.00683042 
-32 1:0.473233 2:0.42 3:-0.626757 4:0.43699 5:-0.33943 6:-0.359333 7:-0.359333 8:0.0485628 
-32 1:0.452891 2:0.38 3:-0.626757 4:0.43699 5:-0.33943 6:-0.16644 7:-0.345063 8:-0.100124 
-32 1:0.375803 2:0.36 3:-0.626757 4:0.43699 5:-0.33943 6:-0.397788 7:-0.487855 8:0.165969 
-32 1:0.366167 2:0.36 3:-0.626757 4:0.43699 5:-0.33943 6:-0.307724 7:-0.607943 8:0.294342 
-32 1:0.380086 2:0.36 3:-0.626757 4:0.43699 5:-0.33943 6:-0.427812 7:-0.517879 8:0.294342 
-32 1:0.390792 2:0.36 3:-0.626757 4:0.43699 5:-0.33943 6:-0.517879 7:-0.517879 8:0.294342 
-32 1:0.404711 2:0.36 3:-0.626757 4:0.43699 5:-0.33943 6:-0.457835 7:-0.487855 8:0.251554 
-32 1:0.344754 2:0.38 3:-0.626757 4:0.43699 5:-0.33943 6:-0.49391 7:-0.523682 8:0.281759 
-32 1:0.376874 2:0.38 3:-0.626757 4:0.43699 5:-0.33943 6:-0.49391 7:-0.49391 8:0.281759 
-32 1:0.407923 2:0.36 3:-0.626757 4:0.43699 5:-0.33943 6:-0.24768 7:-0.487855 8:0.165969 
-32 1:0.455032 2:0.36 3:-0.626757 4:0.43699 5:-0.33943 6:-0.367768 7:-0.487855 8:0.208762 
-32 1:0.368308 2:0.38 3:-0.626757 4:0.43699 5:-0.33943 6:-0.4046 7:-0.49391 8:0.196896 
-32 1:0.30621 2:0.4 3:-0.626757 4:0.43699 5:-0.33943 6:-0.499865 7:-0.470344 8:0.269383 
-32 1:0.336188 2:0.4 3:-0.626757 4:0.43699 5:-0.33943 6:-0.381779 7:-0.470344 8:0.185227 
-32 1:0.4197 2:0.4 3:-0.626757 4:0.43699 5:-0.33943 6:-0.381779 7:-0.322734 8:0.0169189 
-32 1:0.438972 2:0.4 3:-0.626757 4:0.43699 5:-0.33943 6:-0.44082 7:-0.381779 8:0.185227 
-32 1:0.398287 2:0.38 3:-0.626757 4:0.43699 5:-0.33943 6:-0.345063 7:-0.4046 8:0.0696032 
-32 1:0.417559 2:0.4 3:-0.626757 4:0.43699 5:-0.33943 6:-0.293213 7:-0.44082 8:0.0169189 
-32 1:0.315846 2:0.4 3:-0.626757 4:0.43699 5:-0.33943 6:-0.499865 7:-0.499865 8:0.269383 
-32 1:0.365096 2:0.4 3:-0.626757 4:0.43699 5:-0.33943 6:-0.411299 7:-0.411299 8:0.185227 
-32 1:0.384368 2:0.4 3:-0.626757 4:0.43699 5:-0.33943 6:-0.499865 7:-0.381779 8:0.143151 
-32 1:0.373662 2:0.4 3:-0.626757 4:0.43699 5:-0.33943 6:-0.381779 7:-0.381779 8:0.143151 
-32 1:0.405782 2:0.4 3:-0.626757 4:0.43699 5:-0.33943 6:-0.411299 7:-0.293213 8:-0.0251619 
-32 1:0.284797 2:0.4 3:-0.626757 4:0.43699 5:-0.33943 6:-0.499865 7:-0.44082 8:0.185227 
-32 1:0.325482 2:0.4 3:-0.626757 4:0.43699 5:-0.33943 6:-0.499865 7:-0.470344 8:0.143151 
-32 1:0.350107 2:0.4 3:-0.626757 4:0.43699 5:-0.33943 6:-0.44082 7:-0.411299 8:0.0589946 
-32 1:0.414347 2:0.42 3:-0.626757 4:0.43699 5:-0.33943 6:-0.388609 7:-0.388609 8:0.0485628 
-32 1:0.262313 2:0.42 3:-0.626757 4:0.43699 5:-0.33943 6:-0.505721 7:-0.476441 8:0.215482 
-32 1:0.319058 2:0.4 3:-0.626757 4:0.43699 5:-0.33943 6:-0.529386 7:-0.499865 8:0.269383 
-32 1:0.264454 2:0.46 3:-0.626757 4:0.43699 5:-0.33943 6:-0.40194 7:-0.689959 8:0.315564 
-32 1:0.407923 2:0.4 3:-0.626757 4:0.43699 5:-0.33943 6:-0.293213 7:-0.411299 8:-0.0251619 
-32 1:0.347966 2:0.4 3:-0.626757 4:0.43699 5:-0.33943 6:-0.381779 7:-0.44082 8:0.0589946 
-32 1:0.394004 2:0.36 3:-0.626757 4:0.43699 5:-0.33943 6:-0.457835 7:-0.427812 8:0.165969 
-32 1:0.329764 2:0.36 3:-0.626757 4:0.43699 5:-0.33943 6:-0.547899 7:-0.577923 8:0.379922 
-32 1:0.423983 2:0.36 3:-0.626757 4:0.43699 5:-0.33943 6:-0.427812 7:-0.397788 8:0.123181 
-32 1:0.293362 2:0.38 3:-0.626757 4:0.43699 5:-0.33943 6:-0.4046 7:-0.434372 8:0.0696032 
-32 1:0.510707 2:0.4 3:-0.626757 4:0.43699 5:-0.33943 6:-0.263689 7:-0.381779 8:0.10107 
-32 1:0.411135 2:0.4 3:-0.626757 4:0.43699 5:-0.33943 6:-0.234168 7:-0.352254 8:-0.0672376 
-32 1:0.30621 2:0.38 3:-0.626757 4:0.43699 5:-0.33943 6:-0.523682 7:-0.612992 8:0.366617 
-32 1:0.0321199 2:0.54 3:-0.626757 4:0.43699 5:-0.33943 6:-0.706286 7:-0.706286 8:0.506276 
-32 1:0.0149893 2:0.4 3:-0.449652 4:-0.557573 5:0.370993 6:-0.234168 7:-0.352254 8:0.0589946 
-32 1:-0.0856531 2:0.34 3:-0.449652 4:-0.557573 5:0.370993 6:-0.542256 7:-0.663371 8:0.393454 
-32 1:0.200214 2:0.36 3:-0.449652 4:-0.557573 5:0.370993 6:-0.0975683 7:-0.00750062 8:-0.433099 
-32 1:-0.0364026 2:0.42 3:-0.449652 4:-0.557573 5:0.370993 6:-0.271497 7:-0.417889 8:0.00683042 
-32 1:-0.0620985 2:0.46 3:-0.449652 4:-0.557573 5:0.370993 6:-0.344337 7:-0.200326 8:-0.0538974 
-32 1:-0.100642 2:0.36 3:-0.449652 4:-0.557573 5:0.370993 6:-0.337744 7:-0.728035 8:0.465503 
-32 1:-0.0374732 2:0.4 3:-0.449652 4:-0.557573 5:0.370993 6:-0.44082 7:-0.529386 8:0.0589946 
-32 1:-0.0235546 2:0.32 3:-0.449652 4:-0.557573 5:0.370993 6:-0.475431 7:-0.505972 8:0.189579 
-32 1:-0.0631692 2:0.34 3:-0.449652 4:-0.557573 5:0.370993 6:-0.360583 7:-0.602814 8:0.263986 
-32 1:0.0364026 2:0.34 3:-0.449652 4:-0.557573 5:0.370993 6:-0.330304 7:-0.360583 8:-0.210733 
-32 1:-0.00535332 2:0.32 3:-0.449652 4:-0.557573 5:0.370993 6:-0.505972 7:-0.414353 8:0.102525 
-32 1:0.0588865 2:0.3 3:-0.449652 4:-0.557573 5:0.370993 6:-0.315032 7:-0.376642 8:0.0699718 
-32 1:0.120985 2:0.24 3:-0.449652 4:-0.557573 5:0.370993 6:-0.512516 7:-0.354366 8:0.14916 
-32 1:-0.0920771 2:0.34 3:-0.449652 4:-0.557573 5:0.370993 6:-0.511977 7:-0.663371 8:0.350298 
-32 1:-0.0460385 2:0.4 3:-0.449652 4:-0.557573 5:0.370993 6:-0.322734 7:-0.44082 8:0.10107 
-32 1:-0.0835118 2:0.4 3:-0.449652 4:-0.557573 5:0.370993 6:-0.293213 7:-0.411299 8:0.0589946 
-32 1:-0.0578158 2:0.38 3:-0.449652 4:-0.557573 5:0.370993 6:-0.4046 7:-0.4046 8:0.112032 
-32 1:-0.0364026 2:0.38 3:-0.449652 4:-0.557573 5:0.370993 6:-0.374832 7:-0.4046 8:0.112032 
-32 1:-0.0567452 2:0.38 3:-0.449652 4:-0.557573 5:0.370993 6:-0.4046 7:-0.4046 8:0.112032 
-32 1:0.0224839 2:0.36 3:-0.449652 4:-0.557573 5:0.370993 6:-0.307724 7:-0.367768 8:-0.00519193 
-32 1:-0.0546039 2:0.36 3:-0.449652 4:-0.557573 5:0.370993 6:-0.427812 7:-0.427812 8:0.123181 
-32 1:-0.0385439 2:0.36 3:-0.449652 4:-0.557573 5:0.370993 6:-0.457835 7:-0.517879 8:0.294342 
-32 1:0.0107066 2:0.36 3:-0.449652 4:-0.557573 5:0.370993 6:-0.397788 7:-0.427812 8:0.123181 
-32 1:-0.0610278 2:0.38 3:-0.449652 4:-0.557573 5:0.370993 6:-0.49391 7:-0.523682 8:0.324188 
-32 1:-0.0214133 2:0.38 3:-0.449652 4:-0.557573 5:0.370993 6:-0.49391 7:-0.583219 8:0.324188 
-32 1:-0.0513919 2:0.38 3:-0.449652 4:-0.557573 5:0.370993 6:-0.4046 7:-0.583219 8:0.281759 
-32 1:-0.0546039 2:0.38 3:-0.449652 4:-0.557573 5:0.370993 6:-0.434372 7:-0.49391 8:0.196896 
-32 1:-0.130621 2:0.38 3:-0.449652 4:-0.557573 5:0.370993 6:-0.464141 7:-0.583219 8:0.366617 
-32 1:-0.124197 2:0.44 3:-0.449652 4:-0.557573 5:0.370993 6:-0.511481 7:-0.656668 8:0.493567 
-32 1:-0.0428266 2:0.38 3:-0.449652 4:-0.557573 5:0.370993 6:-0.4046 7:-0.464141 8:0.154467 
-32 1:-0.0674518 2:0.38 3:-0.449652 4:-0.557573 5:0.370993 6:-0.464141 7:-0.583219 8:0.324188 
-32 1:-0.114561 2:0.42 3:-0.449652 4:-0.557573 5:0.370993 6:-0.476441 7:-0.359333 8:0.132022 
-32 1:-0.0931478 2:0.38 3:-0.449652 4:-0.557573 5:0.370993 6:-0.374832 7:-0.49391 8:0.196896 
-32 1:-0.0192719 2:0.38 3:-0.449652 4:-0.557573 5:0.370993 6:-0.345063 7:-0.374832 8:0.027169 
-32 1:-0.0406852 2:0.4 3:-0.449652 4:-0.557573 5:0.370993 6:-0.411299 7:-0.499865 8:0.227303 
-32 1:-0.00214133 2:0.4 3:-0.449652 4:-0.557573 5:0.370993 6:-0.234168 7:-0.204648 8:-0.19347 
-32 1:-0.0749465 2:0.42 3:-0.449652 4:-0.557573 5:0.370993 6:-0.388609 7:-0.359333 8:0.0485628 
-32 1:-0.0899358 2:0.4 3:-0.449652 4:-0.557573 5:0.370993 6:-0.411299 7:-0.381779 8:0.0589946 
-32 1:-0.134904 2:0.4 3:-0.449652 4:-0.557573 5:0.370993 6:-0.499865 7:-0.470344 8:0.227303
[truncated: 1,811,667 more chars]
